# Supplementary material for: Distinct Molecular Profiles Underpin Mild-To-Moderate Equine Asthma Cytological Profiles
Source: Cells. 2024 Nov 20;13(22):1926. doi: 10.3390/cells13221926 (PMC11593015; doi:10.3390/cells13221926)
Supplement: Supplementary file 1 [file cells-13-01926-s001.zip]

Archive with 9 entries (9 files):
- Supplementary Material S2_CONvsNEUT_RNASeq.xlsx
- Supplementary Material S3_CONvsNEUTs_Proteomic_DAVID.xlsx
- Supplementary Material S4 CONvsMAST_RNAseq.xlsx
- Supplementary Material S5_CONvsMAST_Proteomic_DAVID.xlsx
- Supplementary Material S6_CONvsNEUT_MAST_RNAseq.xlsx
- Supplementary Material S7_CONvsNEUT_MAST_Proteomic_DAVID.xlsx
- Supplementary Material S8_EOS_MAST_RNAseq.xlsx
- Supplementary Material S9_CONvsEOS_MAST_Proteomic_DAVID.xlsx
- Supplementary_Material S1qPCR Results.pdf
