# Supplementary material for: Distinct Molecular Profiles Underpin Mild-To-Moderate Equine Asthma Cytological Profiles
Source: Cells. 2024 Nov 20;13(22):1926. doi: 10.3390/cells13221926 (PMC11593015; doi:10.3390/cells13221926)
Supplement: Supplementary file 1 [file cells-13-01926-s001.zip › Supplementary Material S2_CONvsNEUT_RNASeq.xlsx]

## Sheet: Differential_expression_analysi
ID	Gene name	Gene description	log2FoldChange	pvalue	padj	1-Control	2-Control	3-Control	4-Control	5-Control	6-Control	7-Control	8-Control	9-NEUT	10-NEUT	11-NEUT	12-NEUT
ENSECAG00000035532	EQMHCC1	MHC class I heavy chain [Source:NCBI gene (formerly Entrezgene);Acc:100034211]	-0.960919	2.13186e-10	2.784e-06	35730.6	43258.9	47563.6	34434.4	33182.9	33825.6	43297.5	41009.9	21966	16362.1	15653.5	26239.5
ENSECAG00000042262	0	0	1.13335	1.90328e-09	1.24274e-05	12039	7927.4	7843.58	11186.1	11873.3	9820.93	11612	8277.43	30567.5	14661	19008.5	24146.1
ENSECAG00000034602	0	0	1.24705	8.1239e-09	3.53633e-05	180787	103770	142961	179036	190590	171373	126023	117990	523368	213366	353266	349000
ENSECAG00000029964	0	0	1.14236	7.15501e-08	0.000233593	418922	232161	322917	402511	443114	407576	432371	286725	1.12158e+06	477505	820176	832598
ENSECAG00000043482	0	0	2.40409	1.02814e-07	0.000268529	10.0782	12.5108	6.6071	10.5096	10.6966	6.88291	8.62061	103.443	79.0417	69.2321	76.2748	21.829
ENSECAG00000008923	THBS1	thrombospondin 1 [Source:VGNC Symbol;Acc:VGNC:24072]	2.14227	2.00612e-07	0.000436633	42.5524	26.8089	45.3059	46.8157	18.476	21.632	38.3138	53.7495	123.435	254.45	223.453	45.8409
ENSECAG00000027676	0	0	1.03517	2.93227e-07	0.000547036	23191.1	14523.3	20663.2	20858.8	21908.6	20059.7	19278.6	17734.3	57731.8	21119.4	40032.5	43238.9
ENSECAG00000021813	CRYBG2	crystallin beta-gamma domain containing 2 [Source:VGNC Symbol;Acc:VGNC:58624]	-0.852487	2.05841e-06	0.0033601	649.484	624.648	539.895	381.213	528.024	693.207	819.916	666.292	332.408	394.713	277.168	352.538
ENSECAG00000025146	CDCP1	CUB domain containing protein 1 [Source:VGNC Symbol;Acc:VGNC:16314]	2.03957	6.96627e-06	0.0101081	5.599	16.0854	7.55098	19.1084	10.6966	13.7658	15.3255	11.1556	41.145	72.8285	75.2005	15.2803
ENSECAG00000019037	GSTA4	glutathione S-transferase alpha 4 [Source:VGNC Symbol;Acc:VGNC:58734]	1.23734	1.47286e-05	0.0192341	1155.63	530.817	1059.02	1071.98	1430.43	1392.31	1538.3	769.734	4168.64	1539.29	2929.6	1911.13
ENSECAG00000038536	CCND1	cyclin D1 [Source:HGNC Symbol;Acc:HGNC:1582]	0.706499	1.63059e-05	0.0193581	184.767	151.024	212.371	198.728	162.394	145.524	167.623	201.814	256.615	391.116	261.053	251.033
ENSECAG00000034935	PEAK3	PEAK family member 3 [Source:HGNC Symbol;Acc:HGNC:24793]	1.75786	2.30386e-05	0.0250717	17.9168	25.9153	30.2039	29.6181	19.4484	11.7993	12.452	24.3394	68.214	102.499	98.835	20.7375
ENSECAG00000041909	0	0	1.24307	2.55187e-05	0.0256345	54.8702	67.0224	60.4078	87.8988	69.0419	40.3142	66.0913	75.0465	128.849	167.236	248.162	72.0357
ENSECAG00000015186	AGFG1	ArfGAP with FG repeats 1 [Source:VGNC Symbol;Acc:VGNC:56530]	0.424735	3.77579e-05	0.032872	1644.99	1742.58	1432.8	1650.97	1788.28	1698.11	1676.23	1380.25	2304.12	1846.79	2046.53	2539.8
ENSECAG00000033788	TUBA4A	tubulin alpha 4a [Source:VGNC Symbol;Acc:VGNC:49289]	-0.509341	3.76338e-05	0.032872	3741.25	5236.68	5852.95	5126.79	5139.24	4801.32	4568.92	3928.79	3417.2	2993.16	3836.3	3242.7
ENSECAG00000008472	ZNF821	zinc finger protein 821 [Source:VGNC Symbol;Acc:VGNC:25395]	-0.345613	4.27636e-05	0.0349031	715.552	864.142	776.807	691.725	797.385	858.397	790.222	744.381	664.816	622.189	580.118	588.292
ENSECAG00000008531	AATF	apoptosis antagonizing transcription factor [Source:VGNC Symbol;Acc:VGNC:14896]	-0.230715	5.40065e-05	0.0414865	1836.47	1758.67	1836.77	1837.28	1938.03	1739.41	1901.32	1653.05	1586.25	1528.5	1496.49	1568.41
ENSECAG00000008817	IL22RA2	interleukin 22 receptor subunit alpha 2 [Source:VGNC Symbol;Acc:VGNC:19020]	2.32182	8.57285e-05	0.062196	22.396	12.5108	22.6529	42.994	28.2002	25.5651	32.5667	28.396	57.3864	119.583	350.22	10.9145
ENSECAG00000019596	VCAN	versican [Source:HGNC Symbol;Acc:HGNC:2464]	2.3789	0.000111095	0.0763575	29.1148	44.6816	12.2703	75.4783	35.9796	34.4145	90.0375	53.7495	54.1381	320.985	568.301	33.8349
ENSECAG00000012061	CES2	carboxylesterase 2 [Source:VGNC Symbol;Acc:VGNC:16444]	1.40119	0.000133281	0.0870259	94.0632	144.768	156.683	179.619	131.277	211.404	197.316	187.616	901.941	250.854	149.327	419.117
ENSECAG00000008185	KL	klotho [Source:VGNC Symbol;Acc:VGNC:19435]	1.61323	0.000140538	0.0873946	42.5524	25.9153	37.7549	40.1277	29.1726	14.7491	20.1148	44.6223	47.6416	124.078	177.258	40.3836
ENSECAG00000009170	PINK1	PTEN induced kinase 1 [Source:VGNC Symbol;Acc:VGNC:21458]	-0.55939	0.000151929	0.0901839	2515.07	3539.67	3577.27	2553.84	2895.87	3859.34	3066.06	2227.06	1872.1	1947.49	2263.54	2140.33
ENSECAG00000022973	HTR7	5-hydroxytryptamine receptor 7 [Source:VGNC Symbol;Acc:VGNC:51542]	1.7512	0.000179666	0.0914962	10.0782	11.6172	5.66323	8.59879	12.6415	10.816	4.78923	15.2121	11.9104	28.7718	61.2347	31.652
ENSECAG00000022448	INHBA	inhibin subunit beta A [Source:VGNC Symbol;Acc:VGNC:49475]	1.74396	0.000172272	0.0914962	62.7088	61.6606	75.5098	43.9494	12.6415	33.4313	30.6511	65.9193	54.1381	258.047	241.716	92.7732
ENSECAG00000023763	KIAA0408	KIAA0408 [Source:VGNC Symbol;Acc:VGNC:19360]	1.48907	0.000182166	0.0914962	17.9168	42.0007	25.4845	23.8855	34.0347	33.4313	26.8197	23.3253	159.166	80.9206	46.1946	32.7435
ENSECAG00000015382	NLRP3	NLR family pyrin domain containing 3 [Source:VGNC Symbol;Acc:VGNC:55462]	0.56515	0.00017555	0.0914962	549.822	564.775	533.288	854.147	689.446	683.374	663.787	767.706	937.672	1218.3	962.567	805.49
ENSECAG00000017324	0	0	-0.413136	0.000201876	0.0976406	13617.9	12398.2	15050	15390.9	15405.1	16556.3	11448.2	13244.7	12052.2	9550.43	9671.86	11199.4
ENSECAG00000017393	PRKCB	protein kinase C beta [Source:VGNC Symbol;Acc:VGNC:51219]	0.679767	0.000212985	0.0993346	581.176	422.688	403.033	514.017	628.184	410.025	457.85	635.867	647.492	639.273	1087.18	872.069
ENSECAG00000015673	SHQ1	SHQ1, H/ACA ribonucleoprotein assembly factor [Source:VGNC Symbol;Acc:VGNC:22967]	-0.439564	0.000226354	0.101929	499.431	577.286	607.854	536.947	521.217	575.214	724.131	468.534	412.533	447.761	387.82	414.751
ENSECAG00000021609	SLC40A1	solute carrier family 40 member 1 [Source:VGNC Symbol;Acc:VGNC:23212]	1.03109	0.000270465	0.103882	22.396	40.2134	39.6426	42.0386	56.4004	43.264	27.7775	60.8485	55.2209	83.6179	103.132	98.2305
ENSECAG00000015324	0	0	0.643104	0.000269053	0.103882	127.657	134.938	134.974	150.001	132.249	113.076	104.405	150.093	221.966	194.209	263.202	138.614
ENSECAG00000014963	PIK3C2A	phosphatidylinositol-4-phosphate 3-kinase catalytic subunit type 2 alpha [Source:VGNC Symbol;Acc:VGNC:21442]	0.443181	0.000263174	0.103882	559.9	456.646	454.946	420.386	520.245	474.921	508.616	492.873	531.636	720.193	594.084	795.667
ENSECAG00000008008	PAF1	PAF1 homolog, Paf1/RNA polymerase II complex component [Source:VGNC Symbol;Acc:VGNC:49398]	-0.244752	0.00026768	0.103882	1620.35	1617.47	1700.86	1633.77	1704.65	1936.06	1713.59	1665.22	1426	1327.1	1515.83	1469.09
ENSECAG00000009695	SYPL1	synaptophysin like 1 [Source:VGNC Symbol;Acc:VGNC:23813]	-0.269522	0.000240714	0.103882	1977.57	1955.27	1910.4	2195.56	1915.67	2212.36	1964.54	1801.12	1572.17	1711.92	1761.84	1561.86
ENSECAG00000017205	CCPG1	cell cycle progression 1 [Source:VGNC Symbol;Acc:VGNC:16225]	-6.53854	0.000288983	0.107824	95.183	98.2995	184.055	0	141.973	74.7287	0.957845	1.01414	3.24829	0	0	0
ENSECAG00000023141	LAMC1	laminin subunit gamma 1 [Source:VGNC Symbol;Acc:VGNC:19567]	1.22412	0.000315726	0.112968	12.3178	12.5108	20.7652	10.5096	12.6415	9.83272	8.62061	11.1556	35.7312	31.4691	20.4116	27.2862
ENSECAG00000023132	ZNF174	zinc finger protein 174 [Source:HGNC Symbol;Acc:HGNC:12963]	-0.318926	0.000320072	0.112968	475.915	504.008	521.017	475.8	506.631	543.75	507.658	545.609	453.678	372.235	366.334	445.312
ENSECAG00000010623	TSPAN13	tetraspanin 13 [Source:VGNC Symbol;Acc:VGNC:56056]	1.24224	0.000349903	0.120247	66.0682	40.2134	104.77	41.0831	89.4627	31.4647	47.8923	79.1031	94.2003	230.174	145.03	121.151
ENSECAG00000008550	WBP11	WW domain binding protein 11 [Source:VGNC Symbol;Acc:VGNC:24971]	-0.160557	0.000360521	0.120719	2120.9	1958.84	2066.14	2140.14	2081.95	2004.89	2018.18	2135.78	1817.96	1835.1	1862.82	1876.2
ENSECAG00000031874	0	0	-0.770316	0.000371215	0.121192	284.429	483.455	254.845	404.143	447.313	381.51	595.78	396.53	298.842	191.512	210.561	252.125
ENSECAG00000016721	RUBCNL	rubicon like autophagy enhancer [Source:VGNC Symbol;Acc:VGNC:22623]	1.30656	0.000410592	0.124696	92.9434	128.683	100.05	208.282	113.773	86.528	77.5855	217.026	246.87	429.778	474.838	115.694
ENSECAG00000016701	RUVBL2	RuvB like AAA ATPase 2 [Source:VGNC Symbol;Acc:VGNC:22633]	-0.243757	0.000410525	0.124696	773.782	801.587	817.393	742.363	711.812	765.969	687.733	758.579	661.568	648.264	618.793	629.767
ENSECAG00000004868	PHKA2	phosphorylase kinase regulatory subunit alpha 2 [Source:VGNC Symbol;Acc:VGNC:21391]	-0.516067	0.00040598	0.124696	776.022	482.561	693.746	735.675	683.612	633.227	736.583	699.758	499.154	595.216	386.746	419.117
ENSECAG00000022695	MAP1A	microtubule associated protein 1A [Source:VGNC Symbol;Acc:VGNC:19921]	1.16628	0.000474807	0.140921	21.2762	42.0007	31.1478	28.6626	16.5312	12.7825	23.9461	36.5091	37.8967	75.5259	64.4576	61.1212
ENSECAG00000029763	5_8S_rRNA	5.8S ribosomal RNA [Source:RFAM;Acc:RF00002]	1.3546	0.000574756	0.159697	6921.49	2321.65	9435.89	6924.9	8423.11	12047.1	7991.3	3603.25	27951.5	9224.95	23624.8	12935.9
ENSECAG00000020411	0	0	0.932513	0.000568007	0.159697	87.3444	121.534	86.8362	117.517	103.077	176.006	86.2061	158.206	150.504	155.547	326.585	261.948
ENSECAG00000007351	PLAU	plasminogen activator, urokinase [Source:VGNC Symbol;Acc:VGNC:21530]	0.787345	0.000569922	0.159697	399.769	476.306	222.754	471.978	412.306	362.828	354.403	559.807	516.478	634.777	1033.47	628.675
ENSECAG00000018674	CEMIP	cell migration inducing hyaluronidase 1 [Source:VGNC Symbol;Acc:VGNC:16390]	1.82142	0.000603696	0.164243	51.5108	23.2344	16.0458	42.0386	17.5036	24.5818	29.6932	45.6364	21.6553	165.438	213.784	40.3836
ENSECAG00000002370	GPR141	G protein-coupled receptor 141 [Source:VGNC Symbol;Acc:VGNC:18513]	0.830439	0.0006809	0.181467	91.8236	60.7669	65.1272	108.918	90.4351	43.264	95.7845	101.414	158.083	149.254	167.59	109.145
ENSECAG00000021296	RFTN2	raftlin family member 2 [Source:VGNC Symbol;Acc:VGNC:22324]	1.59502	0.000698978	0.182559	68.3078	97.4058	41.5304	104.141	50.5659	43.264	24.904	129.81	140.759	140.262	93.4635	471.506
ENSECAG00000033821	0	0	1.11992	0.000726032	0.185907	110.86	67.916	75.5098	71.6566	68.0694	52.1134	90.9953	108.513	112.607	219.385	293.282	75.31
ENSECAG00000038678	0	0	2.04795	0.000748274	0.187729	19.0366	22.3408	22.6529	12.4205	15.5587	11.7993	19.1569	5.07071	184.07	10.7894	34.3774	36.0178
ENSECAG00000001499	CCR1	C-C motif chemokine receptor 1 [Source:VGNC Symbol;Acc:VGNC:56720]	0.870015	0.000761897	0.187729	107.501	120.64	116.096	132.804	151.698	84.5614	93.8689	218.041	164.58	272.433	308.322	191.004
ENSECAG00000006711	0	0	1.36161	0.000779132	0.18842	161.251	173.364	143.469	407.01	192.539	140.608	137.93	315.398	397.374	552.058	1036.69	161.535
ENSECAG00000000012	PRKX	protein kinase X-linked [Source:VGNC Symbol;Acc:VGNC:59004]	0.314984	0.00080189	0.189327	1085.09	963.335	979.739	851.281	957.834	840.698	912.827	1104.4	1297.15	1123.9	1248.33	1116.55
ENSECAG00000010801	RNF40	ring finger protein 40 [Source:VGNC Symbol;Acc:VGNC:22480]	-0.220442	0.000811876	0.189327	3653.91	3823.85	4103.96	3467.23	3331.51	3904.57	3768.16	3835.49	3137.85	3395.97	3198.17	3093.17
ENSECAG00000040969	0	0	-0.53219	0.000832738	0.190785	3031.3	2417.27	2481.44	2421.99	2228.79	2094.37	3323.72	1916.73	1300.4	1662.47	1961.66	1961.34
ENSECAG00000019904	CHST11	carbohydrate sulfotransferase 11 [Source:VGNC Symbol;Acc:VGNC:16534]	0.94612	0.000875091	0.19441	153.413	132.257	171.785	235.034	143.918	112.093	106.321	191.673	262.029	284.121	497.398	157.169
ENSECAG00000015859	PAFAH2	platelet activating factor acetylhydrolase 2 [Source:VGNC Symbol;Acc:VGNC:21135]	-0.824483	0.000878336	0.19441	4289.95	4980.21	6418.33	4144.62	7226.06	4704.96	5133.09	1923.83	3324.08	2406.04	2674.99	2556.18
ENSECAG00000017319	HMOX2	heme oxygenase 2 [Source:VGNC Symbol;Acc:VGNC:18815]	-0.207505	0.000904098	0.196777	2838.69	3070.52	3139.32	3224.55	3383.05	3000.95	3464.53	3190.49	2675.51	2694.66	2750.19	2842.14
ENSECAG00000023566	DHRS9	dehydrogenase/reductase 9 [Source:VGNC Symbol;Acc:VGNC:17169]	0.867513	0.000938572	0.200931	67.188	75.9587	68.9026	64.0132	64.1798	82.5949	122.604	105.471	103.945	217.586	166.515	104.779
ENSECAG00000010615	0	0	3.18863	0.00105806	0.212572	1.1198	1.78726	6.6071	0	0	10.816	4.78923	3.04243	64.9658	37.7629	24.7087	1.09145
ENSECAG00000014402	MPHOSPH9	M-phase phosphoprotein 9 [Source:VGNC Symbol;Acc:VGNC:20285]	0.322377	0.00102694	0.212572	374.013	309.196	344.513	342.041	294.643	293.015	320.878	326.554	365.974	388.419	441.535	432.214
ENSECAG00000002048	MOGS	mannosyl-oligosaccharide glucosidase [Source:VGNC Symbol;Acc:VGNC:20257]	-0.186956	0.00104332	0.212572	2263.12	2472.68	2511.64	2424.86	2395.07	2515.21	2640.78	2580.99	2194.76	2028.41	2230.23	2249.48
ENSECAG00000012242	CUPIN1	cupin superfamily member 1 [Source:VGNC Symbol;Acc:VGNC:84140]	-0.796423	0.00102686	0.212572	47.0316	39.3198	40.5865	34.3952	39.8692	40.3142	35.4403	46.6505	25.9863	20.6797	18.263	28.3777
ENSECAG00000020715	SNTA1	syntrophin alpha 1 [Source:VGNC Symbol;Acc:VGNC:51605]	-0.353217	0.00112077	0.218449	400.888	397.666	417.191	376.436	393.83	490.653	413.789	404.643	304.256	383.024	279.316	320.886
ENSECAG00000011237	DDX55	DEAD-box helicase 55 [Source:VGNC Symbol;Acc:VGNC:17104]	-0.487963	0.00110584	0.218449	891.361	991.037	1083.56	940.135	765.295	663.709	811.295	677.447	585.775	713.899	511.364	621.035
ENSECAG00000018261	RGS4	regulator of G protein signaling 4 [Source:VGNC Symbol;Acc:VGNC:22353]	3.06477	0.00122378	0.228071	14.5574	2.68089	16.9897	3.82169	0.972421	2.94982	3.83138	9.12728	62.8002	151.052	15.0401	0
ENSECAG00000020738	CDH26	cadherin 26 [Source:VGNC Symbol;Acc:VGNC:16327]	2.71705	0.00123628	0.228071	7.8386	18.7663	5.66323	3.82169	1.94484	3.93309	0	3.04243	35.7312	90.8109	17.1887	4.3658
ENSECAG00000022218	SLAMF9	SLAM family member 9 [Source:VGNC Symbol;Acc:VGNC:50885]	0.835089	0.00126347	0.228071	62.7088	51.8306	71.7343	60.1916	65.1522	48.1804	91.9532	87.2162	64.9658	124.078	128.915	162.626
ENSECAG00000016806	CLCN4	chloride voltage-gated channel 4 [Source:VGNC Symbol;Acc:VGNC:16578]	0.336036	0.00123294	0.228071	189.246	226.982	193.494	183.441	219.767	193.705	202.105	194.715	230.628	260.744	244.939	276.137
ENSECAG00000007415	OSBPL5	oxysterol binding protein like 5 [Source:VGNC Symbol;Acc:VGNC:21066]	-0.349928	0.00127492	0.228071	1268.73	1513.81	1288.39	1264.02	1382.78	1374.61	1451.14	1663.19	1028.62	1118.5	1314.94	934.281
ENSECAG00000028817	0	0	-0.79557	0.00127031	0.228071	203.804	134.045	133.086	85.9879	147.808	185.838	164.749	119.669	107.193	78.2232	54.789	98.2305
ENSECAG00000038866	0	0	1.9591	0.00136925	0.241635	276.591	370.857	190.662	561.788	234.353	263.517	355.361	683.532	547.878	1442.18	3523.68	195.37
ENSECAG00000030233	RETNLB	resistin like beta [Source:HGNC Symbol;Acc:HGNC:20388]	2.35147	0.00144128	0.247827	8.9584	1.78726	582.369	11.4651	0.972421	14.7491	4.78923	3.04243	51.9726	31.4691	69.8291	4.3658
ENSECAG00000019840	PRPF3	pre-mRNA processing factor 3 [Source:VGNC Symbol;Acc:VGNC:21881]	-0.237595	0.00144229	0.247827	1116.44	1144.74	1131.7	1196.19	1087.17	1138.63	1271.06	1077.02	910.603	1054.66	1033.47	885.166
ENSECAG00000016176	NDP	norrin cystine knot growth factor NDP [Source:VGNC Symbol;Acc:VGNC:20614]	2.11857	0.00161794	0.255347	2.2396	2.68089	5.66323	13.3759	1.94484	6.88291	4.78923	3.04243	5.41381	33.2673	38.6746	10.9145
ENSECAG00000014442	OPRK1	opioid receptor kappa 1 [Source:VGNC Symbol;Acc:VGNC:56254]	2.07666	0.00157263	0.255347	15.6772	11.6172	16.9897	42.994	23.3381	16.7156	131.225	51.7213	27.0691	175.328	116.024	336.167
ENSECAG00000008118	DTX4	deltex E3 ubiquitin ligase 4 [Source:VGNC Symbol;Acc:VGNC:58162]	1.64639	0.00162293	0.255347	69.4276	52.7243	80.2291	268.473	68.0694	82.5949	43.103	56.792	253.366	405.502	421.123	49.1152
ENSECAG00000037199	H4C3	H4 clustered histone 3 [Source:VGNC Symbol;Acc:VGNC:83854]	0.804326	0.00161891	0.255347	49.2712	24.128	48.1375	32.4843	38.8968	40.3142	43.103	38.5374	88.7865	46.7541	80.572	58.9383
ENSECAG00000012660	DRA	MHC class II DR alpha chain [Source:NCBI gene (formerly Entrezgene);Acc:100051944]	0.529053	0.00158343	0.255347	33310.7	22401.6	32625.9	40554.8	40328.2	29042.9	35027.4	48010.5	48656.1	44190.7	52685.5	57424.5
ENSECAG00000011310	BCAT2	branched chain amino acid transaminase 2 [Source:VGNC Symbol;Acc:VGNC:15785]	0.322979	0.00157003	0.255347	339.299	327.069	357.727	346.818	391.885	339.229	339.077	386.388	384.381	449.559	411.454	522.805
ENSECAG00000016091	ATG16L1	autophagy related 16 like 1 [Source:VGNC Symbol;Acc:VGNC:56535]	-0.211993	0.00162092	0.255347	1077.25	1241.25	1157.19	1172.3	1179.55	1132.73	1136.96	1274.78	1045.95	999.819	1072.14	928.824
ENSECAG00000008288	PAK1IP1	PAK1 interacting protein 1 [Source:VGNC Symbol;Acc:VGNC:21139]	-0.302807	0.00168924	0.262617	849.928	685.415	652.215	809.242	813.916	768.919	831.41	751.48	649.658	647.365	543.592	655.961
ENSECAG00000010371	GAS2L3	growth arrest specific 2 like 3 [Source:VGNC Symbol;Acc:VGNC:18252]	0.565959	0.00175931	0.270291	101.902	81.3205	82.1169	86.9434	105.994	85.5447	53.6393	97.3577	115.856	132.17	121.395	144.071
ENSECAG00000023893	SERPINB5	serpin family B member 5 [Source:VGNC Symbol;Acc:VGNC:22851]	1.48691	0.00183375	0.278453	11.198	34.8516	43.4181	43.9494	19.4484	26.5484	13.4098	4.05657	66.0485	54.8462	76.2748	79.6758
ENSECAG00000013457	CSF3R	colony stimulating factor 3 receptor [Source:VGNC Symbol;Acc:VGNC:16899]	1.77818	0.00187907	0.278765	287.789	555.839	297.32	771.025	291.726	306.781	240.419	602.401	886.783	1501.53	3150.9	211.741
ENSECAG00000023860	TGM3	transglutaminase 3 [Source:VGNC Symbol;Acc:VGNC:24062]	1.15629	0.00189984	0.278765	86.2246	85.7886	131.198	187.263	95.2972	77.6785	124.52	131.839	225.215	261.643	466.243	72.0357
ENSECAG00000022585	PRKACB	protein kinase cAMP-activated catalytic subunit beta [Source:VGNC Symbol;Acc:VGNC:21838]	0.469808	0.00189668	0.278765	465.837	360.133	386.987	381.213	464.817	270.4	353.445	405.657	494.823	662.65	490.952	487.878
ENSECAG00000012089	BRD2	bromodomain containing 2 [Source:VGNC Symbol;Acc:VGNC:15882]	-0.231236	0.00193551	0.280842	6194.74	7458.25	6408.89	6178.71	6399.5	6717.72	6086.15	7289.66	5827.43	5552.05	5896.8	5186.57
ENSECAG00000010231	IL18BP	interleukin 18 binding protein [Source:VGNC Symbol;Acc:VGNC:56639]	0.832017	0.00212153	0.296445	200.444	259.153	201.989	249.365	176.008	175.022	257.66	437.095	253.366	504.405	608.05	375.459
ENSECAG00000021765	TSPO	translocator protein [Source:VGNC Symbol;Acc:VGNC:49132]	0.55383	0.00214401	0.296445	2491.56	2174.21	2355.9	3047.79	2824.88	3523.07	2403.23	2299.06	2915.88	3169.39	3750.36	5666.81
ENSECAG00000013256	TXNDC11	thioredoxin domain containing 11 [Source:VGNC Symbol;Acc:VGNC:24676]	-0.283768	0.0021512	0.296445	989.903	1167.98	1282.72	1158.93	1102.72	1203.53	1219.34	1224.07	977.735	891.025	1111.89	861.154
ENSECAG00000019670	UBA7	ubiquitin like modifier activating enzyme 7 [Source:VGNC Symbol;Acc:VGNC:24704]	-0.34586	0.00217924	0.296445	762.584	903.461	916.5	824.529	633.046	983.272	829.494	768.72	643.161	677.036	663.913	621.035
ENSECAG00000019243	HSD11B1	hydroxysteroid 11-beta dehydrogenase 1 [Source:VGNC Symbol;Acc:VGNC:18880]	-0.404635	0.00217107	0.296445	17734.3	19057.6	21951.6	20451.8	23895.3	22062.7	27515.1	17111.6	19066.4	14947.8	14297.8	15817.3
ENSECAG00000006844	CALD1	caldesmon 1 [Source:VGNC Symbol;Acc:VGNC:16009]	-0.847165	0.00215336	0.296445	139.975	77.7459	88.724	85.9879	64.1798	80.6283	106.321	64.9051	42.2277	68.3329	55.8633	29.4691
ENSECAG00000021283	PEF1	penta-EF-hand domain containing 1 [Source:VGNC Symbol;Acc:VGNC:21303]	-0.897884	0.00223715	0.298112	589.015	1680.92	1604.58	739.496	1090.08	1849.54	1571.82	651.079	731.948	614.097	634.907	642.864
ENSECAG00000009744	IRF7	interferon regulatory factor 7 [Source:VGNC Symbol;Acc:VGNC:19137]	-1.40536	0.00223163	0.298112	12494.7	30765.9	29814.1	31126.7	10827.9	20647.7	18860.9	17150.2	7034.71	10240	13240.7	1892.57
ENSECAG00000021167	JMJD6	jumonji domain containing 6, arginine demethylase and lysine hydroxylase [Source:VGNC Symbol;Acc:VGNC:56438]	-0.27538	0.00231798	0.305762	684.198	744.395	780.582	646.82	743.902	685.341	825.663	732.211	559.788	685.128	595.159	571.92
ENSECAG00000018816	HDAC9	histone deacetylase 9 [Source:VGNC Symbol;Acc:VGNC:57169]	0.406282	0.00241778	0.315738	371.774	317.239	280.33	224.524	316.037	300.881	364.939	333.653	395.208	379.428	442.609	445.312
ENSECAG00000016284	SLCO5A1	solute carrier organic anion transporter family member 5A1 [Source:VGNC Symbol;Acc:VGNC:23293]	1.45458	0.00256438	0.331567	23.5158	13.4045	26.4284	8.59879	13.6139	7.86618	13.4098	29.4101	18.407	68.3329	73.0519	26.1948
ENSECAG00000016415	MYO9A	myosin IXA [Source:VGNC Symbol;Acc:VGNC:20512]	0.335227	0.00270348	0.339469	489.353	451.284	454.946	368.793	446.341	380.526	425.283	508.085	527.305	648.264	521.032	523.896
ENSECAG00000009543	EPSTI1	epithelial stromal interaction 1 [Source:VGNC Symbol;Acc:VGNC:17641]	-0.502811	0.0026956	0.339469	7572.09	6694.19	7359.37	6106.1	4678.32	6016.64	7173.3	6293.77	4998.03	5297.6	5177.02	2837.77
ENSECAG00000029728	0	0	-1.68554	0.00266423	0.339469	32.4742	42.8943	68.9026	80.2554	201.291	75.712	180.075	23.3253	19.4897	12.5876	51.5661	26.1948
ENSECAG00000015009	UGDH	UDP-glucose 6-dehydrogenase [Source:VGNC Symbol;Acc:VGNC:24775]	0.343185	0.00278338	0.346173	540.864	403.921	487.038	505.418	526.08	455.255	452.103	480.703	723.285	585.326	498.472	635.224
ENSECAG00000018404	DHRS7C	dehydrogenase/reductase 7C [Source:VGNC Symbol;Acc:VGNC:17168]	-1.90747	0.00288952	0.355983	30.2346	49.1497	57.5762	189.173	145.863	26.5484	54.5972	131.839	49.8071	30.57	6.44576	4.3658
ENSECAG00000014760	RRBP1	ribosome binding protein 1 [Source:VGNC Symbol;Acc:VGNC:22579]	-0.466954	0.00302333	0.368988	11212.6	14106	14294	11517.6	10192.9	9654.75	18278.6	10809.7	8496.44	9752.73	8926.3	9023.02
ENSECAG00000020350	ZNF622	zinc finger protein 622 [Source:VGNC Symbol;Acc:VGNC:25361]	-0.168167	0.00305764	0.36972	1081.73	1199.25	1167.57	1122.62	1162.04	1132.73	1140.79	1110.49	1080.6	949.468	1016.28	1015.05
ENSECAG00000017764	DUOX2	dual oxidase 2 [Source:VGNC Symbol;Acc:VGNC:17340]	3.77122	0.0034727	0.372298	0	0	10.3826	1.91084	0	1.96654	0.957845	1.01414	22.738	80.9206	7.52005	0
ENSECAG00000016735	VCAM1	vascular cell adhesion molecule 1 [Source:VGNC Symbol;Acc:VGNC:24891]	2.36469	0.00355102	0.372298	59.3494	38.4262	27.3723	142.358	41.8141	21.632	33.5246	132.853	47.6416	297.608	894.886	40.3836
ENSECAG00000024636	CRISPLD2	cysteine rich secretory protein LCCL domain containing 2 [Source:VGNC Symbol;Acc:VGNC:16868]	1.81128	0.00361638	0.372298	26.8752	60.7669	48.1375	100.319	35.9796	36.3811	18.1991	124.74	58.4692	212.192	492.026	29.4691
ENSECAG00000024232	A2ML1	alpha-2-macroglobulin like 1 [Source:VGNC Symbol;Acc:VGNC:14882]	1.71876	0.00334879	0.372298	23.5158	67.916	70.7904	34.3952	20.4208	29.4982	15.3255	46.6505	63.883	86.3153	336.254	21.829
ENSECAG00000036715	CCL11	chemokine (C-C motif) ligand 11 [Source:NCBI gene (formerly Entrezgene);Acc:100033949]	1.3177	0.00324094	0.372298	20.1564	38.4262	25.4845	69.7458	27.2278	16.7156	30.6511	49.693	35.7312	170.832	73.0519	66.5784
ENSECAG00000017157	IER3	immediate early response 3 [Source:VGNC Symbol;Acc:VGNC:18942]	1.08675	0.00355056	0.372298	221.72	528.136	164.234	476.755	245.05	224.186	393.674	483.746	446.098	858.657	1276.26	326.344
ENSECAG00000042563	GCSAM	germinal center associated signaling and motility [Source:HGNC Symbol;Acc:HGNC:20253]	1.04085	0.00364915	0.372298	98.5424	85.7886	126.479	97.453	57.3728	29.4982	78.5433	127.782	133.18	243.661	248.162	96.0476
ENSECAG00000004442	CX3CR1	C-X3-C motif chemokine receptor 1 [Source:VGNC Symbol;Acc:VGNC:16980]	0.944188	0.00310887	0.372298	42.5524	25.0217	41.5304	29.6181	39.8692	14.7491	38.3138	42.594	35.7312	85.4162	68.7548	73.1271
ENSECAG00000006723	ZNF366	zinc finger protein 366 [Source:VGNC Symbol;Acc:VGNC:25309]	0.909302	0.00364216	0.372298	69.4276	60.7669	54.7446	35.3506	45.7038	31.4647	39.2717	86.2021	63.883	150.153	92.3892	89.4989
ENSECAG00000012148	C1H15orf48	chromosome 1 C15orf48 homolog [Source:VGNC Symbol;Acc:VGNC:49197]	0.744193	0.00322182	0.372298	1322.48	2073.22	960.862	1369.12	1372.09	1622.4	1495.2	2082.03	1423.83	2393.45	4226.27	2256.03
ENSECAG00000006603	HLA-DOA	major histocompatibility complex, class II, DO alpha [Source:HGNC Symbol;Acc:HGNC:4936]	0.67954	0.00349983	0.372298	200.444	110.81	181.223	207.326	139.056	105.21	146.55	244.408	229.546	279.626	329.808	229.204
ENSECAG00000040631	GADD45A	growth arrest and DNA damage inducible alpha [Source:VGNC Symbol;Acc:VGNC:50837]	0.671648	0.00357607	0.372298	526.306	924.909	686.195	923.893	836.282	759.086	650.377	558.792	839.141	891.925	1939.1	1003.04
ENSECAG00000014120	MTMR9	myotubularin related protein 9 [Source:VGNC Symbol;Acc:VGNC:20431]	0.541482	0.00332229	0.372298	120.938	68.8096	104.77	95.5422	110.856	71.7789	113.984	115.612	155.918	158.245	142.881	125.517
ENSECAG00000014057	ASB1	ankyrin repeat and SOCS box containing 1 [Source:VGNC Symbol;Acc:VGNC:15561]	0.38419	0.00349263	0.372298	273.231	224.301	279.386	250.32	302.423	196.654	235.63	226.154	372.47	317.388	314.768	292.509
ENSECAG00000013187	LPGAT1	lysophosphatidylglycerol acyltransferase 1 [Source:VGNC Symbol;Acc:VGNC:19736]	0.37346	0.00344561	0.372298	901.439	679.16	943.872	821.663	708.895	948.858	971.255	882.304	1035.12	1062.76	1361.13	982.305
ENSECAG00000008106	FAM111A	FAM111 trypsin like peptidase A [Source:VGNC Symbol;Acc:VGNC:17787]	0.353146	0.0031802	0.372298	625.968	546.902	601.246	681.216	714.729	509.335	765.318	602.401	697.299	866.749	849.766	808.764
ENSECAG00000011530	MOV10	Mov10 RISC complex RNA helicase [Source:VGNC Symbol;Acc:VGNC:20275]	-0.254161	0.00358969	0.372298	2675.2	2797.96	2675.88	2123.9	2229.76	2596.82	2731.78	2328.47	2100.56	2158.78	2130.32	2061.75
ENSECAG00000021188	CEP250	centrosomal protein 250 [Source:VGNC Symbol;Acc:VGNC:16414]	-0.258879	0.00329426	0.372298	1185.87	1445.9	1290.27	1342.37	1267.06	1090.45	1283.51	1233.2	944.169	1107.71	1027.02	1158.03
ENSECAG00000008809	OAS3	2'-5'-oligoadenylate synthetase 3 [Source:VGNC Symbol;Acc:VGNC:50957]	-0.751293	0.00327441	0.372298	19886.5	20918.1	22770	15037.4	10184.2	19844.4	21510.3	17940.2	12510.2	13129.8	13706.9	4640.85
ENSECAG00000031799	0	0	-1.97547	0.00358703	0.372298	7.8386	12.5108	58.5201	13.3759	10.6966	68.8291	45.9766	10.1414	6.49658	6.29382	7.52005	8.7316
ENSECAG00000018108	VGF	VGF nerve growth factor inducible [Source:HGNC Symbol;Acc:HGNC:12684]	1.54426	0.00383665	0.382982	6.7188	34.8516	15.102	49.6819	26.2554	22.6153	15.3255	38.5374	60.6347	52.1488	168.664	24.0119
ENSECAG00000030641	0	0	1.31759	0.00418294	0.382982	27.995	14.2981	11.3265	27.7072	20.4208	23.5985	7.66276	32.4526	25.9863	26.0744	61.2347	92.7732
ENSECAG00000002425	MFAP3L	microfibril associated protein 3 like [Source:VGNC Symbol;Acc:VGNC:58637]	1.2246	0.00395659	0.382982	30.2346	48.2561	33.9794	50.6373	35.0071	10.816	32.5667	28.396	23.8208	122.28	68.7548	100.413
ENSECAG00000006595	0	0	1.1478	0.00399437	0.382982	69.4276	61.6606	58.5201	150.001	63.2073	49.1636	75.6698	117.641	164.58	202.301	296.505	51.2981
ENSECAG00000008811	KCNJ15	potassium inwardly rectifying channel subfamily J member 15 [Source:VGNC Symbol;Acc:VGNC:19287]	1.142	0.0040535	0.382982	164.611	167.109	125.535	370.704	215.877	101.277	157.087	254.55	317.249	481.927	786.383	132.065
ENSECAG00000015342	CXCL8	C-X-C motif chemokine ligand 8 [Source:VGNC Symbol;Acc:VGNC:49474]	0.776171	0.00426878	0.382982	2347.1	3659.42	1317.65	4417.87	4095.84	2857.39	2194.42	2087.11	3875.21	4610.67	4512.03	6677.49
ENSECAG00000030648	0	0	0.772379	0.00433697	0.382982	284.429	382.474	470.992	374.525	566.921	523.101	287.354	418.841	382.215	474.734	908.852	1060.89
ENSECAG00000035305	0	0	0.671336	0.00389265	0.382982	98.5424	83.1077	60.4078	64.9687	61.2625	61.9462	94.8267	86.2021	160.249	144.758	97.7607	82.9502
ENSECAG00000024719	0	0	0.564968	0.00398812	0.382982	1958.53	1536.15	1833.94	2167.85	1951.65	1320.53	1471.25	2399.46	3073.96	3234.13	2912.41	1606.61
ENSECAG00000008503	CD74	CD74 molecule [Source:VGNC Symbol;Acc:VGNC:55412]	0.459598	0.00410492	0.382982	63827.5	53415	83696	80516.2	82739.4	67645.2	74308.7	103400	104508	82771.9	106840	124994
ENSECAG00000019492	MGAT5	alpha-1,6-mannosylglycoprotein 6-beta-N-acetylglucosaminyltransferase [Source:VGNC Symbol;Acc:VGNC:51469]	0.389611	0.004206	0.382982	961.908	1058.06	786.245	662.107	681.667	821.032	766.276	789.003	1004.8	1006.11	1269.81	994.311
ENSECAG00000038817	SNAP29	synaptosome associated protein 29 [Source:VGNC Symbol;Acc:VGNC:23375]	0.242585	0.00427455	0.382982	3671.83	3251.92	3577.27	3333.47	3623.24	3302.81	3877.36	3976.45	3598.02	4364.32	4365.93	4597.19
ENSECAG00000009759	TNRC6B	trinucleotide repeat containing adaptor 6B [Source:VGNC Symbol;Acc:VGNC:24399]	0.232366	0.00382022	0.382982	1346	1193.89	1194	1119.75	1229.14	1068.82	1168.57	1082.09	1324.22	1483.54	1452.44	1259.53
ENSECAG00000009160	SH3GLB1	SH3 domain containing GRB2 like, endophilin B1 [Source:VGNC Symbol;Acc:VGNC:22942]	-0.215924	0.00386683	0.382982	3544.17	3258.18	3299.78	3148.11	3447.23	3439.49	3935.79	3291.91	3195.23	2837.61	3056.36	2691.52
ENSECAG00000009267	THOC1	THO complex 1 [Source:VGNC Symbol;Acc:VGNC:24082]	-0.230891	0.00395868	0.382982	659.562	589.797	685.251	681.216	586.37	670.592	690.607	606.457	593.354	545.764	516.735	546.816
ENSECAG00000002306	PHKG2	phosphorylase kinase catalytic subunit gamma 2 [Source:VGNC Symbol;Acc:VGNC:21394]	-0.244894	0.0042422	0.382982	833.131	1067.89	978.795	917.205	877.123	1080.62	987.539	982.704	853.217	766.947	810.017	831.685
ENSECAG00000015154	CDAN1	codanin 1 [Source:VGNC Symbol;Acc:VGNC:16286]	-0.348552	0.00433499	0.382982	249.715	226.982	238.8	192.995	231.436	237.952	191.569	245.422	176.49	204.1	170.813	159.352
ENSECAG00000021836	OGFR	opioid growth factor receptor [Source:VGNC Symbol;Acc:VGNC:58202]	-0.527023	0.00416842	0.382982	9499.27	11646.7	14305.3	8660.9	6925.58	11435.5	11046.8	9113.08	6830.07	7778.27	8943.49	5121.08
ENSECAG00000017019	ARHGAP33	Rho GTPase activating protein 33 [Source:HGNC Symbol;Acc:HGNC:23085]	-0.767102	0.0042844	0.382982	61.589	75.065	81.173	54.459	76.8212	104.227	48.8501	70.99	48.7243	53.0479	23.6345	42.5665
ENSECAG00000028253	0	0	-2.78008	0.0043404	0.382982	4.4792	1.78726	84.9485	3.82169	29.1726	2.94982	96.7424	37.5233	4.33105	8.09206	2.14859	4.3658
ENSECAG00000000984	THEMIS	thymocyte selection associated [Source:VGNC Symbol;Acc:VGNC:24077]	0.467593	0.00445654	0.39059	207.163	199.28	191.606	158.6	263.526	190.755	191.569	280.917	294.511	285.02	339.477	244.485
ENSECAG00000024886	CCL14	C-C motif chemokine ligand 14 [Source:HGNC Symbol;Acc:HGNC:10612]	1.19769	0.0046862	0.405812	27.995	43.7879	36.811	82.1663	44.7313	38.3476	47.8923	95.3294	46.5588	89.9118	242.79	99.3219
ENSECAG00000023532	AKAP8L	A-kinase anchoring protein 8 like [Source:VGNC Symbol;Acc:VGNC:15208]	-0.266485	0.00469236	0.405812	947.351	1277.89	1213.82	1150.33	976.31	1115.03	1190.6	1116.57	1001.56	931.486	945.378	858.971
ENSECAG00000010807	PXYLP1	2-phosphoxylose phosphatase 1 [Source:VGNC Symbol;Acc:VGNC:52424]	1.08328	0.0047979	0.412209	73.9068	31.2771	98.1627	35.3506	50.5659	58.0131	74.7119	117.641	111.525	155.547	234.196	69.8528
ENSECAG00000020963	DDX27	DEAD-box helicase 27 [Source:VGNC Symbol;Acc:VGNC:51527]	-0.235877	0.00483227	0.412288	1332.56	1539.73	1521.52	1374.85	1378.89	1486.71	1621.63	1264.64	1191.04	1335.19	1133.38	1231.16
ENSECAG00000024979	ITGA5	integrin subunit alpha 5 [Source:VGNC Symbol;Acc:VGNC:19166]	-0.334896	0.00486196	0.412288	5790.49	5573.58	6754.35	5305.46	5675.05	6381.44	8066.97	6776.5	5138.79	5675.23	4736.56	4397.45
ENSECAG00000016827	ABCF3	ATP binding cassette subfamily F member 3 [Source:VGNC Symbol;Acc:VGNC:14929]	-0.204884	0.00491923	0.414453	1311.29	1533.47	1355.4	1323.26	1400.29	1594.87	1458.8	1340.7	1170.47	1254.27	1205.36	1280.27
ENSECAG00000017671	ROBO1	roundabout guidance receptor 1 [Source:VGNC Symbol;Acc:VGNC:22492]	2.45867	0.0050259	0.416956	2.2396	3.57453	6.6071	1.91084	1.94484	0.983272	2.87354	19.2687	14.0759	8.09206	5.37147	80.7673
ENSECAG00000012179	RGS2	regulator of G protein signaling 2 [Source:VGNC Symbol;Acc:VGNC:22348]	0.968409	0.00502716	0.416956	318.023	259.153	267.116	478.666	230.464	237.952	134.098	596.316	561.954	659.952	923.892	320.886
ENSECAG00000012773	CMPK2	cytidine/uridine monophosphate kinase 2 [Source:VGNC Symbol;Acc:VGNC:58917]	-0.545225	0.00504473	0.416956	2681.92	3200.99	3612.2	2850.98	2005.13	2882.95	3259.55	2590.12	2314.95	2292.75	2206.6	1094.72
ENSECAG00000011467	ALPL	alkaline phosphatase, biomineralization associated [Source:VGNC Symbol;Acc:VGNC:50647]	1.55304	0.00514765	0.41774	42.5524	31.2771	145.356	33.4398	12.6415	60.9629	54.5972	51.7213	132.097	360.546	91.3149	50.2067
ENSECAG00000018996	PLEK	pleckstrin [Source:VGNC Symbol;Acc:VGNC:21554]	0.802732	0.00518651	0.41774	4868.89	7561.91	3672.61	6459.61	4786.25	3400.16	4790.18	5440.87	5699.66	11092.4	14687.7	4263.2
ENSECAG00000016512	CDK6	cyclin dependent kinase 6 [Source:VGNC Symbol;Acc:VGNC:16354]	0.498919	0.0052477	0.41774	104.141	82.2141	133.086	84.0771	110.856	101.277	101.532	110.542	107.193	148.354	179.407	149.529
ENSECAG00000024744	ARFGAP2	ADP ribosylation factor GTPase activating protein 2 [Source:VGNC Symbol;Acc:VGNC:15447]	-0.1605	0.00531011	0.41774	2170.17	2115.23	2226.59	2095.24	2352.29	2217.28	2233.7	2071.89	2097.31	1996.04	1887.53	1839.09
ENSECAG00000024739	C12H11orf49	chromosome 12 C11orf49 homolog [Source:VGNC Symbol;Acc:VGNC:52303]	-0.256113	0.00522211	0.41774	1083.97	1144.74	1043.92	1226.76	1050.21	1295.95	1020.11	988.789	1011.3	931.486	914.224	850.24
ENSECAG00000013603	TMEM39B	transmembrane protein 39B [Source:VGNC Symbol;Acc:VGNC:24290]	-0.322252	0.00529693	0.41774	212.762	321.707	300.151	284.716	296.588	284.166	285.438	308.299	225.215	240.064	223.453	229.204
ENSECAG00000039066	0	0	-1.08261	0.00524906	0.41774	19.0366	15.1917	26.4284	36.306	24.3105	34.4145	25.8618	25.3536	17.3242	17.0832	6.44576	7.64015
ENSECAG00000024028	PDE6A	phosphodiesterase 6A [Source:VGNC Symbol;Acc:VGNC:21248]	-1.54955	0.00514555	0.41774	13.4376	19.6599	15.102	17.1976	23.3381	4.91636	18.1991	22.3111	1.08276	3.59647	7.52005	10.9145
ENSECAG00000014422	OAS2	2'-5'-oligoadenylate synthetase 2 [Source:VGNC Symbol;Acc:VGNC:20998]	-0.546012	0.00537862	0.420595	11529.5	11733.4	12030.6	10547.9	6753.46	10734.4	14425.2	10257	7101.84	9226.74	9134.72	4675.77
ENSECAG00000020113	SEMA3C	semaphorin 3C [Source:VGNC Symbol;Acc:VGNC:22809]	1.05638	0.00553621	0.423413	27.995	55.4051	37.7549	71.6566	39.8692	33.4313	53.6393	55.7778	29.2346	120.482	155.773	85.1331
ENSECAG00000028085	0	0	0.725131	0.00554434	0.423413	412.087	384.262	507.803	497.775	356.878	269.417	375.475	668.32	371.388	1035.78	820.76	640.681
ENSECAG00000013772	MDFIC	MyoD family inhibitor domain containing [Source:VGNC Symbol;Acc:VGNC:57114]	0.21649	0.00545079	0.423413	1611.39	1575.47	1602.69	1315.62	1744.52	1676.48	1522.02	1538.45	1907.83	1812.62	1877.86	1713.58
ENSECAG00000013685	TNXB	tenascin XB [Source:VGNC Symbol;Acc:VGNC:56698]	-1.36666	0.00554081	0.423413	15.6772	22.3408	10.3826	25.7964	28.2002	51.1302	39.2717	37.5233	10.8276	15.285	15.0401	3.27435
ENSECAG00000019877	DENND11	DENN domain containing 11 [Source:VGNC Symbol;Acc:VGNC:19373]	0.524308	0.00558345	0.42392	673	633.585	528.568	448.093	493.99	357.911	544.056	440.138	530.554	781.333	984.053	665.784
ENSECAG00000034241	SF3A2	splicing factor 3a subunit 2 [Source:HGNC Symbol;Acc:HGNC:10766]	-0.207826	0.00566661	0.427747	1248.58	1520.07	1638.56	1495.23	1426.54	1469.99	1369.72	1435.01	1316.64	1245.28	1224.69	1238.8
ENSECAG00000013680	TLE1	TLE family member 1, transcriptional corepressor [Source:HGNC Symbol;Acc:HGNC:11837]	-0.538284	0.00571448	0.428882	711.073	435.198	739.996	606.693	587.342	581.114	682.944	332.639	377.884	471.138	359.888	400.562
ENSECAG00000010934	0	0	1.17452	0.00591966	0.42925	113.1	58.086	56.6323	70.7012	248.94	56.0465	62.26	141.98	149.421	150.153	228.824	383.099
ENSECAG00000012199	0	0	1.04316	0.00588683	0.42925	69.4276	76.8523	105.714	153.823	58.3452	71.7789	68.9649	112.57	176.49	237.367	276.093	49.1152
ENSECAG00000022135	VNN1	vanin 1 [Source:VGNC Symbol;Acc:VGNC:58786]	0.751619	0.00575987	0.42925	451.28	1044.66	788.133	1107.33	687.501	558.499	1446.35	782.918	1204.03	1623.81	1914.39	1039.06
ENSECAG00000012743	ANO6	anoctamin 6 [Source:VGNC Symbol;Acc:VGNC:15355]	0.378772	0.00597421	0.42925	2064.91	1715.77	1838.66	1955.75	2585.67	1615.52	1531.59	1870.08	2303.04	2608.34	2119.58	2835.59
ENSECAG00000022013	IFTAP	intraflagellar transport associated protein [Source:VGNC Symbol;Acc:VGNC:52304]	-0.340185	0.00598235	0.42925	501.671	632.691	689.026	658.285	571.783	750.237	548.845	562.849	496.988	467.541	554.335	423.483
ENSECAG00000011855	DPH7	diphthamide biosynthesis 7 [Source:HGNC Symbol;Acc:HGNC:25199]	-0.352347	0.00590686	0.42925	245.236	297.579	295.432	278.983	232.409	336.279	269.155	289.031	217.635	212.192	190.15	259.765
ENSECAG00000001481	SAMD9L	sterile alpha motif domain containing 9 like [Source:VGNC Symbol;Acc:VGNC:22682]	-0.500423	0.00579674	0.42925	11392.8	10048	9868.18	11266.3	7349.55	8392.23	14544.9	9228.7	7596.66	8319.53	8234.46	4863.5
ENSECAG00000025223	SNORA70	Small nucleolar RNA SNORA70 [Source:RFAM;Acc:RF00156]	-1.07291	0.0059119	0.42925	19.0366	27.7026	23.5968	15.2867	30.145	17.6989	21.0726	26.3677	17.3242	12.5876	8.59435	4.3658
ENSECAG00000023011	RIPK2	receptor interacting serine/threonine kinase 2 [Source:VGNC Symbol;Acc:VGNC:22399]	0.272442	0.00616845	0.432184	666.281	643.415	622.012	671.661	716.674	505.402	653.251	692.659	703.796	756.158	819.686	843.691
ENSECAG00000019452	EPS15L1	epidermal growth factor receptor pathway substrate 15 like 1 [Source:VGNC Symbol;Acc:VGNC:17636]	-0.193507	0.00612946	0.432184	744.667	823.035	796.628	770.07	715.702	846.598	818.958	853.908	723.285	704.009	667.136	690.888
ENSECAG00000037029	FNDC4	fibronectin type III domain containing 4 [Source:HGNC Symbol;Acc:HGNC:20239]	-0.759312	0.00618872	0.432184	47.0316	45.5752	37.7549	55.4145	34.0347	51.1302	36.3981	25.3536	21.6553	29.6709	21.4859	25.1033
ENSECAG00000030957	0	0	-1.74079	0.00617126	0.432184	8.9584	13.4045	10.3826	26.7518	25.2829	16.7156	16.2834	9.12728	11.9104	0.899118	5.37147	1.09145
ENSECAG00000036248	0	0	-2.27266	0.0061777	0.432184	2323.59	406.602	152.907	1677.72	2439.8	160.273	4206.86	1296.07	727.616	157.346	214.859	210.65
ENSECAG00000013667	CREB1	cAMP responsive element binding protein 1 [Source:VGNC Symbol;Acc:VGNC:16853]	0.297013	0.00633297	0.435275	630.448	471.837	475.711	484.399	461.9	437.556	536.393	460.421	585.775	591.619	678.953	574.103
ENSECAG00000013291	PER1	period circadian regulator 1 [Source:VGNC Symbol;Acc:VGNC:21312]	-0.650502	0.00627044	0.435275	828.652	762.268	649.384	565.61	619.432	1265.47	585.244	728.154	288.015	494.515	468.392	661.419
ENSECAG00000000284	0	0	-0.795659	0.00632044	0.435275	1455.74	1532.58	1906.62	1325.17	786.688	1393.3	2270.09	1470.51	1113.08	1036.68	1020.58	326.344
ENSECAG00000007922	KCNJ2	potassium inwardly rectifying channel subfamily J member 2 [Source:VGNC Symbol;Acc:VGNC:19289]	1.28888	0.00644582	0.440712	110.86	262.728	45.3059	191.084	108.911	66.8625	107.279	196.744	142.925	444.164	617.719	126.608
ENSECAG00000009575	0	0	2.84379	0.00653715	0.441698	2.2396	8.04268	0	19.1084	0	0.983272	25.8618	105.471	11.9104	28.7718	21.4859	191.004
ENSECAG00000010880	SOX6	SRY-box transcription factor 6 [Source:VGNC Symbol;Acc:VGNC:23463]	1.83901	0.00660222	0.441698	5.599	5.36179	10.3826	7.64337	2.91726	48.1804	5.74707	11.1556	15.1587	45.855	68.7548	43.658
ENSECAG00000014487	SLC14A1	solute carrier family 14 member 1 [Source:VGNC Symbol;Acc:VGNC:55203]	1.45029	0.00666748	0.441698	7.8386	10.7236	2.83162	19.1084	6.80694	5.89963	2.87354	8.11314	25.9863	19.7806	31.1545	10.9145
ENSECAG00000022648	RASSF8	Ras association domain family member 8 [Source:VGNC Symbol;Acc:VGNC:22215]	0.40144	0.0065165	0.441698	303.466	270.77	247.294	306.69	290.754	262.534	258.618	200.8	362.725	322.783	283.613	445.312
ENSECAG00000019542	0	0	0.255974	0.00657515	0.441698	405.368	355.665	357.727	355.417	311.175	332.346	339.077	296.13	407.119	412.695	405.009	418.025
ENSECAG00000009676	SAP30	Sin3A associated protein 30 [Source:HGNC Symbol;Acc:HGNC:10532]	-0.308181	0.00665677	0.441698	693.156	872.184	878.745	965.931	854.758	933.126	889.838	797.116	813.155	733.68	663.913	569.737
ENSECAG00000008242	ACSS3	acyl-CoA synthetase short chain family member 3 [Source:VGNC Symbol;Acc:VGNC:15011]	-0.354087	0.00669701	0.441698	896.96	875.759	1220.43	952.555	1039.52	1181.89	1359.18	989.803	905.19	736.377	863.732	827.319
ENSECAG00000043804	0	0	3.72589	0.00677333	0.441938	1.1198	1.78726	2.83162	0	0	0	0	12.1697	15.1587	0	39.7489	63.3041
ENSECAG00000026067	RNase_MRP	RNase MRP [Source:RFAM;Acc:RF00030]	1.62833	0.0068732	0.441938	29.1148	29.4898	28.3162	66.8795	60.2901	37.3644	22.0304	54.7637	369.222	17.9824	37.6003	82.9502
ENSECAG00000003791	NR2C2	nuclear receptor subfamily 2 group C member 2 [Source:VGNC Symbol;Acc:VGNC:20865]	0.253484	0.00679455	0.441938	288.908	250.217	298.264	293.314	279.085	294.982	319.92	260.635	351.898	346.16	350.22	313.246
ENSECAG00000013055	TMEM63B	transmembrane protein 63B [Source:VGNC Symbol;Acc:VGNC:24307]	-0.26897	0.00692544	0.441938	1849.91	2669.28	2321.92	2117.21	2027.5	2154.35	2506.68	2071.89	1952.22	1828.81	1799.44	1773.61
ENSECAG00000017900	CCDC88B	coiled-coil domain containing 88B [Source:VGNC Symbol;Acc:VGNC:58141]	-0.280571	0.00697456	0.441938	1562.12	1615.69	2064.25	1409.25	1904.97	1680.41	1614.93	1856.89	1424.92	1494.33	1303.12	1419.98
ENSECAG00000010440	0	0	-0.301115	0.00698084	0.441938	483.754	416.432	511.579	434.717	497.879	576.198	418.578	492.873	437.436	350.656	385.671	382.007
ENSECAG00000012731	CCDC130	coiled-coil domain containing 130 [Source:VGNC Symbol;Acc:VGNC:16121]	-0.317931	0.0069457	0.441938	225.08	314.558	267.116	240.766	280.057	296.948	263.407	234.267	224.132	212.192	201.967	213.924
ENSECAG00000024062	DDX60L	DExD/H-box 60 like [Source:VGNC Symbol;Acc:VGNC:49403]	-0.703706	0.00690469	0.441938	7241.75	5501.19	6299.4	5665.65	3107.86	5591.87	9830.37	5783.65	3653.24	4161.12	5223.21	2011.54
ENSECAG00000000968	0	0	-0.969549	0.00700522	0.441938	687.557	1525.43	1270.45	1136	525.107	1616.5	1491.37	1337.65	509.981	674.338	1070	194.278
ENSECAG00000028509	0	0	0.752441	0.00704931	0.442581	54.8702	60.7669	46.2497	69.7458	50.5659	53.0967	68.007	84.1738	121.269	119.583	125.692	43.658
ENSECAG00000017191	SPP1	secreted phosphoprotein 1 [Source:VGNC Symbol;Acc:VGNC:23533]	1.39665	0.00712026	0.442779	2760.31	2569.19	4317.27	3275.19	1882.61	2028.49	3309.36	4199.56	2125.46	6748.78	19324.4	3846.27
ENSECAG00000023898	ASGR2	asialoglycoprotein receptor 2 [Source:VGNC Symbol;Acc:VGNC:15581]	0.962638	0.00709893	0.442779	27.995	22.3408	56.6323	65.9241	44.7313	32.448	53.6393	76.0607	46.5588	124.078	109.578	89.4989
ENSECAG00000009860	STAB1	stabilin 1 [Source:VGNC Symbol;Acc:VGNC:23644]	1.36326	0.00719937	0.445576	4.4792	10.7236	14.1581	15.2867	17.5036	17.6989	14.3677	31.4384	11.9104	38.6621	78.4234	32.7435
ENSECAG00000023542	SH2B1	SH2B adaptor protein 1 [Source:VGNC Symbol;Acc:VGNC:22927]	-0.295729	0.00725248	0.446746	492.712	643.415	585.201	470.067	511.493	577.181	529.689	636.881	480.747	474.734	402.86	452.952
ENSECAG00000034739	ADORA2A	adenosine A2a receptor [Source:NCBI gene (formerly Entrezgene);Acc:100034039]	1.1435	0.00758338	0.458478	147.814	118.853	113.265	178.664	109.884	79.6451	57.4707	219.055	128.849	288.617	603.753	110.236
ENSECAG00000011613	ORAI2	ORAI calcium release-activated calcium modulator 2 [Source:VGNC Symbol;Acc:VGNC:51209]	0.59041	0.00752661	0.458478	179.168	207.322	135.918	143.313	135.166	140.608	102.489	157.192	173.242	172.631	331.957	227.022
ENSECAG00000021350	SRSF4	serine and arginine rich splicing factor 4 [Source:VGNC Symbol;Acc:VGNC:58654]	-0.167302	0.00757884	0.458478	3172.39	3405.63	3461.18	3326.78	3684.5	3096.32	3214.53	3279.74	3023.07	2806.15	2857.62	3178.3
ENSECAG00000021641	SNX21	sorting nexin family member 21 [Source:VGNC Symbol;Acc:VGNC:23420]	-0.590068	0.0075639	0.458478	64.9484	66.1287	90.6117	82.1663	58.3452	77.6785	100.574	63.891	49.8071	64.7365	46.1946	39.2922
ENSECAG00000018828	STEAP4	STEAP4 metalloreductase [Source:VGNC Symbol;Acc:VGNC:23675]	1.18334	0.00763186	0.459283	40.3128	50.937	50.0252	65.9241	21.3933	35.3978	42.1452	104.457	61.7175	151.052	208.413	44.7494
ENSECAG00000008727	CLEC5A	C-type lectin domain containing 5A [Source:VGNC Symbol;Acc:VGNC:16606]	1.10748	0.00793381	0.464138	116.459	124.215	157.627	331.531	139.056	64.896	164.749	184.574	113.69	361.445	662.839	244.485
ENSECAG00000007329	IL18R1	interleukin 18 receptor 1 [Source:VGNC Symbol;Acc:VGNC:19007]	0.48083	0.0078537	0.464138	151.173	217.152	182.167	130.893	177.953	179.939	115.899	198.772	238.208	272.433	244.939	188.821
ENSECAG00000005451	RAB9A	RAB9A, member RAS onco family [Source:VGNC Symbol;Acc:VGNC:22130]	0.333489	0.00789841	0.464138	846.569	942.781	874.025	919.116	785.716	688.291	711.679	903.601	835.893	1099.62	1256.92	1010.68
ENSECAG00000002155	NUP93	nucleoporin 93 [Source:VGNC Symbol;Acc:VGNC:20976]	-0.181403	0.00796132	0.464138	956.309	938.313	894.791	1028.99	979.228	998.022	923.363	987.775	853.217	915.302	860.509	766.198
ENSECAG00000015595	E2F4	E2F transcription factor 4 [Source:VGNC Symbol;Acc:VGNC:51180]	-0.186536	0.00779966	0.464138	1603.55	1830.16	1755.6	1701.61	1596.71	1822.99	1702.09	1727.08	1685.86	1506.92	1469.63	1375.23
ENSECAG00000016012	TREX2	three prime repair exonuclease 2 [Source:VGNC Symbol;Acc:VGNC:24487]	-0.591352	0.0078457	0.464138	170.21	222.514	273.723	193.951	159.477	347.095	166.665	226.154	165.663	162.74	136.435	118.968
ENSECAG00000002649	0	0	-0.825319	0.00787082	0.464138	50.391	50.937	37.7549	43.9494	33.0623	37.3644	19.1569	46.6505	19.4897	26.9735	26.8573	16.3717
ENSECAG00000027594	0	0	0.707563	0.00809744	0.467821	95.183	39.3198	59.4639	57.3253	85.573	62.9294	99.6159	52.7354	126.683	77.3241	128.915	117.877
ENSECAG00000007974	GALNT3	polypeptide N-acetylgalactosaminyltransferase 3 [Source:VGNC Symbol;Acc:VGNC:18233]	0.462329	0.00806418	0.467821	463.597	301.154	538.007	379.302	381.189	268.433	440.609	416.813	591.188	613.198	523.181	468.232
ENSECAG00000008975	PPM1H	protein phosphatase, Mg2+/Mn2+ dependent 1H [Source:VGNC Symbol;Acc:VGNC:21745]	0.383385	0.00820084	0.467821	905.918	1013.38	770.199	605.737	908.241	729.588	816.084	697.73	846.72	1047.47	1235.44	1075.08
ENSECAG00000011695	TARBP2	TARBP2 subunit of RISC loading complex [Source:VGNC Symbol;Acc:VGNC:23875]	-0.239152	0.00819486	0.467821	381.852	478.986	431.349	431.851	400.637	455.255	434.862	433.039	342.153	409.098	348.071	360.178
ENSECAG00000015865	GLUL	glutamate-ammonia ligase [Source:VGNC Symbol;Acc:VGNC:18397]	-0.426173	0.00820362	0.467821	13084.9	9338.45	9620.89	8968.54	9640.58	7970.41	13452	8065.47	5817.68	7484.25	8520.22	7999.24
ENSECAG00000012344	PTPRU	protein tyrosine phosphatase receptor type U [Source:VGNC Symbol;Acc:VGNC:58645]	0.441511	0.00829336	0.468844	1433.34	1183.17	800.403	1475.17	1151.35	1059.97	1497.11	1214.94	1487.72	1740.69	1376.17	2059.57
ENSECAG00000021097	ACIN1	apoptotic chromatin condensation inducer 1 [Source:VGNC Symbol;Acc:VGNC:14979]	-0.267929	0.00825872	0.468844	3060.41	3982.92	3881.2	3373.59	3279.97	3377.54	3493.26	4368.93	2749.13	3272.79	2994.06	2950.19
ENSECAG00000011086	PPP1R3B	protein phosphatase 1 regulatory subunit 3B [Source:VGNC Symbol;Acc:VGNC:21769]	0.524173	0.00838958	0.47153	265.393	348.516	292.6	376.436	250.885	250.734	255.745	269.762	446.098	403.704	565.078	246.668
ENSECAG00000013237	JAKMIP2	janus kinase and microtubule interacting protein 2 [Source:VGNC Symbol;Acc:VGNC:19215]	-0.817669	0.00841308	0.47153	41.4326	50.937	41.5304	45.8602	22.3657	28.5149	45.9766	65.9193	25.9863	21.5788	27.9316	21.829
ENSECAG00000016730	0	0	0.730119	0.00850727	0.474771	2686.4	2525.4	1867.92	3996.53	3344.15	2204.5	1610.14	2908.56	3411.78	3081.28	3116.53	7927.2
ENSECAG00000020493	TOP3B	DNA topoisomerase III beta [Source:VGNC Symbol;Acc:VGNC:50519]	-0.406317	0.00860862	0.478383	230.679	348.516	239.743	262.741	310.202	299.898	347.698	329.596	277.187	210.394	211.636	195.37
ENSECAG00000018046	GRN	granulin [Source:VGNC Symbol;Acc:VGNC:18607]	-0.318901	0.00868696	0.480691	60263.2	64037.6	60683.4	61604.6	50891.6	69678.6	66329.8	62645.6	41517.4	51021.3	64158.9	42172.5
ENSECAG00000014259	TIMP1	TIMP metallopeptidase inhibitor 1 [Source:VGNC Symbol;Acc:VGNC:59009]	0.732369	0.00877184	0.481309	1026.86	924.909	797.572	1114.02	985.062	861.347	961.677	1269.71	1027.54	1832.4	3002.65	733.454
ENSECAG00000019051	FYTTD1	forty-two-three domain containing 1 [Source:VGNC Symbol;Acc:VGNC:18169]	0.256629	0.00876671	0.481309	614.77	546.902	513.466	598.094	563.032	499.502	635.052	577.047	605.264	784.93	648.873	674.516
ENSECAG00000010050	CNPPD1	cyclin Pas1/PHO80 domain containing 1 [Source:VGNC Symbol;Acc:VGNC:16684]	-0.279246	0.00883494	0.482742	2060.43	2061.61	2354.02	2428.68	1795.09	1948.85	2008.6	2049.58	2022.6	1698.43	1730.69	1431.98
ENSECAG00000017660	MUC5AC	mucin 5AC, oligomeric mucus/gel-forming [Source:VGNC Symbol;Acc:VGNC:20442]	1.9246	0.00899226	0.483251	5.599	5.36179	17.9336	7.64337	6.80694	4.91636	1.91569	6.08485	34.6484	61.14	8.59435	2.1829
ENSECAG00000028304	0	0	0.953533	0.00891057	0.483251	210.522	309.196	246.351	144.269	96.2696	80.6283	204.979	267.734	295.594	283.222	685.399	246.668
ENSECAG00000022236	PLEKHA5	pleckstrin homology domain containing A5 [Source:VGNC Symbol;Acc:VGNC:21560]	0.875405	0.00896823	0.483251	30.2346	31.2771	17.9336	34.3952	20.4208	17.6989	36.3981	38.5374	25.9863	59.3418	49.4175	73.1271
ENSECAG00000000660	PROK2	prokineticin 2 [Source:HGNC Symbol;Acc:HGNC:18455]	0.714431	0.00891963	0.483251	69.4276	107.236	46.2497	117.517	82.6558	77.6785	87.1639	141.98	150.504	103.399	154.698	191.004
ENSECAG00000014338	EGR1	early growth response 1 [Source:VGNC Symbol;Acc:VGNC:17462]	0.757619	0.00905911	0.484848	631.567	841.801	725.837	1057.65	668.053	701.073	651.335	877.233	1178.05	1864.77	1747.88	411.477
ENSECAG00000021325	BAHCC1	BAH domain and coiled-coil containing 1 [Source:VGNC Symbol;Acc:VGNC:15757]	-0.683828	0.00915357	0.487904	139.975	213.578	159.514	158.6	92.38	126.842	139.845	172.404	48.7243	103.399	88.0921	134.248
ENSECAG00000023854	CRLF1	cytokine receptor like factor 1 [Source:VGNC Symbol;Acc:VGNC:59244]	0.818521	0.00923333	0.490155	11.198	25.0217	23.5968	28.6626	35.0071	17.6989	24.904	18.2546	33.5656	31.4691	52.6404	45.8409
ENSECAG00000007010	CLU	clusterin [Source:VGNC Symbol;Acc:VGNC:16642]	1.29175	0.00931469	0.491248	15.6772	16.0854	153.851	9.55422	12.6415	19.6654	40.2295	13.1839	54.1381	63.8373	62.309	9.82305
ENSECAG00000027699	0	0	1.03265	0.00954089	0.491248	16071.4	14350.8	15952.4	20996.3	16641	11707.8	15815.9	11893.9	67268.8	12770.2	22578.4	23637.5
ENSECAG00000019341	SYTL4	synaptotagmin like 4 [Source:VGNC Symbol;Acc:VGNC:23829]	0.771234	0.0095302	0.491248	100.782	63.4478	117.984	44.9048	57.3728	66.8625	70.8806	74.0324	66.0485	180.723	128.915	132.065
ENSECAG00000018228	IGSF6	immunoglobulin superfamily member 6 [Source:VGNC Symbol;Acc:VGNC:18982]	0.54657	0.00963011	0.491248	1581.16	2369.02	1631.01	2143.97	1549.07	1569.3	1672.4	1666.24	1797.39	2074.26	4288.58	2198.18
ENSECAG00000009197	LANCL1	LanC like 1 [Source:VGNC Symbol;Acc:VGNC:19578]	0.262552	0.00935169	0.491248	622.609	673.798	622.012	695.547	687.501	799.401	636.009	768.72	920.348	816.399	705.811	860.063
ENSECAG00000014972	PHF11	PHD finger protein 11 [Source:VGNC Symbol;Acc:VGNC:21374]	-0.207939	0.00949947	0.491248	1996.6	2323.44	1882.08	2063.71	2108.21	2009.81	2126.42	1823.43	1920.82	1827.91	1732.84	1589.15
ENSECAG00000030504	0	0	-0.21507	0.00959366	0.491248	1955.17	2353.83	2267.18	2386.64	2474.81	2224.16	2068.95	1971.49	1976.04	1777.56	1852.08	2022.46
ENSECAG00000016319	ZBTB40	zinc finger and BTB domain containing 40 [Source:VGNC Symbol;Acc:VGNC:25149]	-0.228606	0.00952656	0.491248	1166.83	1344.02	1145.86	1063.38	980.2	1146.5	1215.51	1110.49	923.596	1051.97	993.721	944.104
ENSECAG00000018978	SAFB2	scaffold attachment factor B2 [Source:VGNC Symbol;Acc:VGNC:22668]	-0.270124	0.00960285	0.491248	1272.09	1593.34	1750.88	1311.79	1368.2	1539.8	1369.72	1645.95	1270.08	1348.68	1131.23	1163.49
ENSECAG00000015395	HERC5	HECT and RLD domain containing E3 ubiquitin protein ligase 5 [Source:VGNC Symbol;Acc:VGNC:18753]	-0.525178	0.0094227	0.491248	1954.05	1451.26	1703.69	1400.65	1045.35	1407.06	2285.42	1420.81	1137.98	1282.14	1263.37	717.083
ENSECAG00000017546	EXD3	exonuclease 3'-5' domain containing 3 [Source:VGNC Symbol;Acc:VGNC:17715]	-0.618691	0.00967709	0.491724	380.732	559.413	391.707	474.845	435.644	525.067	340.035	306.271	211.139	158.245	396.414	347.081
ENSECAG00000020718	SEPTIN5	septin 5 [Source:VGNC Symbol;Acc:VGNC:49520]	1.59092	0.00975728	0.493877	8.9584	3.57453	12.2703	6.68795	4.8621	5.89963	2.87354	5.07071	16.2414	16.1841	39.7489	3.27435
ENSECAG00000021418	CDH1	cadherin 1 [Source:VGNC Symbol;Acc:VGNC:16315]	1.06555	0.00989455	0.498892	98.5424	108.129	269.947	73.5675	44.7313	90.4611	84.2904	124.74	251.201	394.713	177.258	112.419
ENSECAG00000040039	0	0	1.8493	0.00998107	0.499398	5.599	8.93631	13.2142	2.86626	2.91726	14.7491	15.3255	14.198	24.9035	94.4073	17.1887	3.27435
ENSECAG00000005126	TRIM22	tripartite motif containing 22 [Source:HGNC Symbol;Acc:HGNC:16379]	-0.726659	0.00994407	0.499398	5780.41	5960.52	6521.21	5867.24	3313.04	4892.76	7300.7	5723.82	3655.41	4042.43	4857.95	1149.3
ENSECAG00000014818	FAM50B	family with sequence similarity 50 member B [Source:HGNC Symbol;Acc:HGNC:18789]	1.41297	0.0101119	0.500195	5.599	1.78726	5.66323	10.5096	15.5587	7.86618	14.3677	10.1414	8.6621	22.4779	21.4859	42.5665
ENSECAG00000005400	0	0	0.859656	0.0100951	0.500195	105.261	75.9587	100.994	70.7012	86.5454	66.8625	47.8923	104.457	131.014	285.02	70.9034	109.145
ENSECAG00000007576	SLC38A1	solute carrier family 38 member 1 [Source:VGNC Symbol;Acc:VGNC:23188]	0.5629	0.010066	0.500195	154.532	129.577	192.55	191.084	167.256	184.855	108.237	236.295	245.787	333.573	251.385	175.723
ENSECAG00000016161	SLPI	secretory leukocyte peptidase inhibitor [Source:HGNC Symbol;Acc:HGNC:11092]	1.63048	0.0102343	0.50434	105.261	443.241	234.08	198.728	190.594	108.16	190.611	167.333	225.215	324.581	1832.74	153.894
ENSECAG00000003836	LRRC75A	leucine rich repeat containing 75A [Source:VGNC Symbol;Acc:VGNC:19791]	-0.421283	0.0103262	0.505055	302.346	495.965	458.722	341.086	314.092	443.456	354.403	467.52	282.601	353.353	280.391	269.588
ENSECAG00000034512	0	0	-1.51514	0.0103019	0.505055	12.3178	26.8089	19.8213	9.55422	12.6415	20.6487	2.87354	16.2263	4.33105	8.99118	3.22288	4.3658
ENSECAG00000002523	SOWAHB	sosondowah ankyrin repeat domain family member B [Source:HGNC Symbol;Acc:HGNC:32958]	1.13307	0.0105477	0.510184	5.599	7.14905	12.2703	16.2422	11.669	7.86618	8.62061	7.099	16.2414	28.7718	29.0059	9.82305
ENSECAG00000020756	CRYBB3	crystallin beta B3 [Source:VGNC Symbol;Acc:VGNC:50930]	1.02387	0.0105881	0.510184	21.2762	24.128	30.2039	36.306	43.7589	58.0131	12.452	35.495	109.359	49.4515	35.4517	72.0357
ENSECAG00000043589	0	0	0.748963	0.0106867	0.510184	53.7504	48.2561	73.622	49.6819	47.6486	35.3978	35.4403	55.7778	74.7106	138.464	50.4918	70.9442
ENSECAG00000024501	FAM193A	family with sequence similarity 193 member A [Source:VGNC Symbol;Acc:VGNC:17836]	-0.189593	0.0106567	0.510184	1272.09	1321.68	1286.5	1176.12	1108.56	1175.01	1372.59	1254.49	1022.13	1131.09	1151.64	1064.16
ENSECAG00000022379	RNF34	ring finger protein 34 [Source:VGNC Symbol;Acc:VGNC:22478]	-0.239722	0.0106318	0.510184	1027.98	976.739	1042.98	898.096	989.924	821.032	1118.76	980.676	823.982	921.595	828.28	750.918
ENSECAG00000023477	STN1	STN1 subunit of CST complex [Source:VGNC Symbol;Acc:VGNC:23702]	-0.351678	0.0107045	0.510184	253.075	297.579	303.927	259.875	202.263	315.63	314.173	288.016	238.208	203.201	237.419	197.552
ENSECAG00000036263	0	0	-1.35486	0.0104871	0.510184	11.198	23.2344	8.49485	7.64337	15.5587	22.6153	22.9883	40.5657	7.57934	8.09206	8.59435	5.45725
ENSECAG00000021568	IDO2	indoleamine 2,3-dioxygenase 2 [Source:VGNC Symbol;Acc:VGNC:18939]	1.73481	0.0108795	0.512412	17.9168	6.25542	9.43872	16.2422	0	4.91636	8.62061	7.099	16.2414	24.2762	65.5319	10.9145
ENSECAG00000034857	MAFF	MAF bZIP transcription factor F [Source:HGNC Symbol;Acc:HGNC:6780]	0.765028	0.01096	0.512412	81.7454	169.79	88.724	153.823	96.2696	110.127	123.562	115.612	81.2072	287.718	248.162	181.181
ENSECAG00000022197	CASP3	caspase 3 [Source:VGNC Symbol;Acc:VGNC:16068]	0.508651	0.0108056	0.512412	814.095	765.842	589.92	940.135	799.33	513.268	704.974	907.657	945.252	1051.97	1549.13	746.552
ENSECAG00000015413	SLC7A1	solute carrier family 7 member 1 [Source:VGNC Symbol;Acc:VGNC:23265]	0.452352	0.0109653	0.512412	457.998	445.028	412.472	429.94	401.61	340.212	366.855	464.477	397.374	781.333	661.765	427.848
ENSECAG00000017444	TAB3	TGF-beta activated kinase 1 (MAP3K7) binding protein 3 [Source:VGNC Symbol;Acc:VGNC:23836]	0.257875	0.0110671	0.512412	499.431	477.199	459.666	405.099	419.113	367.744	475.091	400.586	500.236	496.313	570.45	528.262
ENSECAG00000026816	EFHD2	EF-hand domain family member D2 [Source:VGNC Symbol;Acc:VGNC:50688]	0.164255	0.0110195	0.512412	6646.01	6204.48	6945.95	6713.75	7106.45	7023.52	6124.46	6916.45	7219.86	7162.37	8297.84	7397.85
ENSECAG00000018765	CCNK	cyclin K [Source:VGNC Symbol;Acc:VGNC:16220]	-0.188022	0.0110344	0.512412	2055.95	2009.78	1903.79	1917.53	1713.41	1873.13	1925.27	1798.07	1472.56	1824.31	1713.5	1656.82
ENSECAG00000033043	0	0	-0.297026	0.0111044	0.512412	876.804	806.056	1028.82	857.969	927.689	916.41	1010.53	653.108	749.272	677.036	759.525	695.254
ENSECAG00000013298	POLE2	DNA polymerase epsilon 2, accessory subunit [Source:VGNC Symbol;Acc:VGNC:21657]	-0.586977	0.011087	0.512412	146.694	85.7886	101.938	125.16	161.422	133.725	89.0796	118.655	90.9521	89.9118	49.4175	89.4989
ENSECAG00000020037	CTSO	cathepsin O [Source:VGNC Symbol;Acc:VGNC:16954]	-0.242673	0.0111795	0.514062	883.522	698.82	740.939	734.719	775.019	688.291	905.164	749.451	616.092	703.11	646.725	641.773
ENSECAG00000039582	0	0	-0.598935	0.0112235	0.514271	14301	15527.7	10564.8	11019.8	11353	14305.6	11926.1	5506.79	11490.3	6769.46	7139.75	5798.87
ENSECAG00000015671	DAPL1	death associated protein like 1 [Source:VGNC Symbol;Acc:VGNC:17009]	1.21203	0.011393	0.520212	80.6256	13.4045	46.2497	33.4398	50.5659	10.816	22.9883	48.6788	152.67	77.3241	58.0118	66.5784
ENSECAG00000015824	APOM	apolipoprotein M [Source:VGNC Symbol;Acc:VGNC:15424]	-1.3024	0.0114553	0.521235	14.5574	9.82995	16.0458	12.4205	16.5312	29.4982	13.4098	16.2263	2.16553	4.49559	5.37147	14.1888
ENSECAG00000002570	HS3ST1	heparan sulfate-glucosamine 3-sulfotransferase 1 [Source:VGNC Symbol;Acc:VGNC:18874]	0.963517	0.0115402	0.522719	33.594	33.0644	33.0355	37.2614	28.2002	21.632	36.3981	78.089	38.9795	76.425	126.767	51.2981
ENSECAG00000011553	RIPOR2	RHO family interacting cell polarization regulator 2 [Source:VGNC Symbol;Acc:VGNC:22401]	0.622492	0.011568	0.522719	970.867	722.054	898.566	916.249	855.73	774.819	712.637	1437.04	1420.58	1592.34	1938.03	658.144
ENSECAG00000019847	NADK2	NAD kinase 2, mitochondrial [Source:VGNC Symbol;Acc:VGNC:20544]	0.441171	0.011932	0.527624	453.519	302.941	269.003	484.399	419.113	499.502	453.061	372.19	617.175	516.993	458.723	615.578
ENSECAG00000014169	CCSER2	coiled-coil serine rich protein 2 [Source:VGNC Symbol;Acc:VGNC:16234]	0.332929	0.0117289	0.527624	569.978	378.9	417.191	457.647	478.431	328.413	444.44	464.477	555.457	522.387	551.112	599.206
ENSECAG00000024047	IL6R	interleukin 6 receptor [Source:VGNC Symbol;Acc:VGNC:19035]	0.315443	0.0119593	0.527624	1038.05	761.374	902.342	664.973	789.606	756.137	790.222	897.516	911.686	1066.35	1197.84	928.824
ENSECAG00000020872	RTF1	RTF1 homolog, Paf1/RNA polymerase II complex component [Source:VGNC Symbol;Acc:VGNC:22610]	-0.179801	0.0117827	0.527624	1887.98	2139.35	2049.15	1978.68	1973.04	1904.6	1985.61	1979.61	1732.42	1684.95	1584.58	2018.09
ENSECAG00000009943	RTF2	replication termination factor 2 [Source:VGNC Symbol;Acc:VGNC:22611]	-0.208031	0.0119567	0.527624	3005.54	3534.31	3696.2	3390.79	3654.36	3478.82	3861.07	2977.52	3056.64	2797.15	3103.63	2991.66
ENSECAG00000001963	TGFB1I1	transforming growth factor beta 1 induced transcript 1 [Source:VGNC Symbol;Acc:VGNC:24052]	-1.79105	0.0119199	0.527624	16.797	20.5535	11.3265	4.77711	15.5587	78.6618	25.8618	8.11314	7.57934	9.89029	6.44576	2.1829
ENSECAG00000042839	0	0	-1.9923	0.0118022	0.527624	2609.13	4079.43	6171.98	684.082	282.974	5671.52	1178.15	2154.04	685.389	550.26	1524.42	109.145
ENSECAG00000038379	0	0	1.50019	0.012328	0.529192	30.2346	36.6389	146.3	23.8855	15.5587	63.9127	43.103	25.3536	154.835	274.231	90.2406	25.1033
ENSECAG00000039399	0	0	1.20571	0.0123093	0.529192	12.3178	13.4045	15.102	41.0831	17.5036	13.7658	6.70492	40.5657	45.476	26.9735	41.8974	70.9442
ENSECAG00000011651	ICA1	islet cell autoantigen 1 [Source:VGNC Symbol;Acc:VGNC:18925]	0.948941	0.0123391	0.529192	10.0782	16.0854	30.2039	21.0193	12.6415	17.6989	21.0726	15.2121	40.0622	31.4691	51.5661	16.3717
ENSECAG00000001249	SOCS3	suppressor of cytokine signaling 3 [Source:VGNC Symbol;Acc:VGNC:58582]	0.947028	0.0123536	0.529192	260.913	435.198	200.101	407.965	165.312	167.156	235.63	340.752	382.215	692.321	895.961	162.626
ENSECAG00000022177	SLC25A46	solute carrier family 25 member 46 [Source:VGNC Symbol;Acc:VGNC:55507]	0.296869	0.0123596	0.529192	468.077	350.304	377.549	385.99	409.389	307.764	408.042	461.435	487.243	483.725	451.203	522.805
ENSECAG00000023459	IRF2BP2	interferon regulatory factor 2 binding protein 2 [Source:HGNC Symbol;Acc:HGNC:21729]	-0.23806	0.0123164	0.529192	4887.93	5997.16	5330.04	5778.39	4415.76	5833.76	5075.62	5427.69	4860.52	4625.96	4698.96	3936.86
ENSECAG00000017698	CXXC1	CXXC finger protein 1 [Source:VGNC Symbol;Acc:VGNC:16989]	-0.239848	0.0122682	0.529192	1064.93	1366.36	1318.59	1084.4	1151.35	1242.86	1120.68	1222.04	1065.44	1135.59	915.298	935.373
ENSECAG00000009512	CNBP	CCHC-type zinc finger nucleic acid binding protein [Source:VGNC Symbol;Acc:VGNC:16659]	-0.275843	0.012077	0.529192	12985.2	12377.7	14688.5	15832.3	13875.5	17042.1	15884	13006.4	12554.6	10374.9	11008.3	13842.9
ENSECAG00000013582	DHRS3	dehydrogenase/reductase 3 [Source:VGNC Symbol;Acc:VGNC:17165]	-0.376834	0.0121547	0.529192	3456.82	4690.67	4896.81	3449.07	3708.81	4636.13	5926.19	3531.24	3342.49	2998.56	3423.77	3442.43
ENSECAG00000019268	PHF7	PHD finger protein 7 [Source:VGNC Symbol;Acc:VGNC:21386]	-0.51073	0.0124147	0.529814	184.767	260.94	275.611	229.301	180.87	267.45	342.909	217.026	182.987	176.227	212.71	115.694
ENSECAG00000005999	0	0	1.52781	0.0124845	0.530149	29.1148	85.7886	132.142	28.6626	11.669	52.1134	25.8618	65.9193	142.925	351.555	99.9093	27.2862
ENSECAG00000022078	CHST15	carbohydrate sulfotransferase 15 [Source:VGNC Symbol;Acc:VGNC:16536]	0.871658	0.0125037	0.530149	133.256	93.8313	109.489	119.428	100.159	98.3272	113.026	113.584	163.497	237.367	355.591	49.1152
ENSECAG00000030855	0	0	1.73882	0.0148406	0.532228	22.396	139.406	2474.83	100.319	45.7038	125.859	63.2178	79.1031	501.319	401.906	309.396	12.0059
ENSECAG00000021976	LRATD2	LRAT domain containing 2 [Source:HGNC Symbol;Acc:HGNC:24166]	1.60821	0.0150108	0.532228	14.5574	7.14905	42.4742	4.77711	4.8621	24.5818	14.3677	16.2263	31.4001	8.99118	110.652	45.8409
ENSECAG00000011703	STYK1	serine/threonine/tyrosine kinase 1 [Source:VGNC Symbol;Acc:VGNC:23739]	1.57456	0.0139886	0.532228	6.7188	22.3408	17.9336	5.73253	7.77936	0.983272	7.66276	14.198	18.407	53.0479	44.046	8.7316
ENSECAG00000007023	ANTXR1	ANTXR cell adhesion molecule 1 [Source:VGNC Symbol;Acc:VGNC:15358]	1.56377	0.0137841	0.532228	3.3594	16.0854	8.49485	31.5289	18.476	17.6989	9.57845	10.1414	113.69	20.6797	25.783	10.9145
ENSECAG00000000288	IL1R2	interleukin 1 receptor type 2 [Source:VGNC Symbol;Acc:VGNC:19009]	1.4774	0.0151203	0.532228	39.193	15.1917	6.6071	126.116	43.7589	44.2473	36.3981	58.8203	47.6416	189.714	230.973	46.9323
ENSECAG00000009179	IL10	interleukin 10 [Source:VGNC Symbol;Acc:VGNC:50843]	1.38471	0.0128525	0.532228	16.797	28.5962	8.49485	12.4205	7.77936	11.7993	2.87354	18.2546	22.738	40.4603	64.4576	12.0059
ENSECAG00000012742	CXCL6	C-X-C motif chemokine ligand 6 [Source:NCBI gene (formerly Entrezgene);Acc:100033988]	1.31604	0.0148857	0.532228	8.9584	8.93631	0	14.3313	10.6966	5.89963	10.5363	14.198	15.1587	29.6709	29.0059	17.4632
ENSECAG00000005405	BDKRB2	bradykinin receptor B2 [Source:VGNC Symbol;Acc:VGNC:55269]	1.17133	0.0133216	0.532228	8.9584	14.2981	12.2703	22.9301	5.83452	11.7993	3.83138	7.099	27.0691	34.1665	22.5602	14.1888
ENSECAG00000010716	CLEC6A	C-type lectin domain containing 6A [Source:VGNC Symbol;Acc:VGNC:56545]	1.08633	0.0149761	0.532228	163.491	236.812	151.963	276.117	120.58	71.7789	144.635	393.487	102.862	316.489	596.233	639.59
ENSECAG00000037127	H4C4	H4 clustered histone 4 [Source:VGNC Symbol;Acc:VGNC:83853]	1.01233	0.0137112	0.532228	31.3544	8.93631	25.4845	20.0639	25.2829	12.7825	13.4098	33.4667	67.1313	32.3682	48.3432	24.0119
ENSECAG00000043506	0	0	0.917208	0.0143028	0.532228	70.5474	68.8096	69.8465	138.536	57.3728	57.0298	72.7963	88.2304	80.1244	198.705	252.459	56.7554
ENSECAG00000000152	KITLG	KIT ligand [Source:VGNC Symbol;Acc:VGNC:49477]	0.827832	0.0131734	0.532228	69.4276	31.2771	35.8671	36.306	36.952	27.5316	43.103	20.2828	48.7243	71.9294	45.1203	100.413
ENSECAG00000024640	CCL3	chemokine (C-C motif) ligand 3 [Source:NCBI gene (formerly Entrezgene);Acc:100057909]	0.821765	0.0128029	0.532228	351.617	725.629	352.064	590.451	382.161	669.609	423.368	904.615	673.478	1518.61	1264.44	431.123
ENSECAG00000011797	SOD2	superoxide dismutase 2 [Source:NCBI gene (formerly Entrezgene);Acc:100034223]	0.817373	0.015111	0.532228	9537.34	15184.6	3480.06	10241.2	7071.44	7132.66	8329.42	10242.8	5890.23	15290.4	24691.6	16879.3
ENSECAG00000008266	ENKUR	enkurin, TRPC channel interacting protein [Source:VGNC Symbol;Acc:VGNC:17582]	0.803583	0.0147534	0.532228	10.0782	17.8726	21.7091	18.153	31.1175	18.6822	21.0726	15.2121	30.3174	48.5523	26.8573	28.3777
ENSECAG00000018419	ANXA3	annexin A3 [Source:VGNC Symbol;Acc:VGNC:15362]	0.763077	0.0133827	0.532228	173.569	101.874	256.733	128.026	122.525	98.3272	137.93	185.588	191.649	339.866	357.74	132.065
ENSECAG00000012870	NEURL1	neuralized E3 ubiquitin protein ligase 1 [Source:VGNC Symbol;Acc:VGNC:51591]	0.761801	0.0146625	0.532228	62.7088	58.9797	57.5762	74.5229	49.5935	79.6451	60.3443	141.98	64.9658	161.841	122.469	146.254
ENSECAG00000034520	0	0	0.70273	0.0131511	0.532228	16.797	23.2344	25.4845	25.7964	37.9244	24.5818	19.1569	18.2546	30.3174	35.9647	47.2689	42.5665
ENSECAG00000035054	H2BC4	H2B clustered histone 4 [Source:VGNC Symbol;Acc:VGNC:83823]	0.684014	0.0138393	0.532228	40.3128	19.6599	34.9233	23.8855	31.1175	30.4814	23.9461	22.3111	57.3864	30.57	48.3432	45.8409
ENSECAG00000017483	PSD3	pleckstrin and Sec7 domain containing 3 [Source:VGNC Symbol;Acc:VGNC:59291]	0.561242	0.0143723	0.532228	48.1514	37.5325	33.9794	40.1277	40.8417	52.1134	49.808	52.7354	42.2277	78.2232	77.3491	63.3041
ENSECAG00000018552	CDKN2A	cyclin dependent kinase inhibitor 2A [Source:HGNC Symbol;Acc:HGNC:1787]	0.516698	0.0130333	0.532228	209.403	161.747	194.438	136.625	180.87	283.182	134.098	204.857	243.622	210.394	292.208	330.709
ENSECAG00000016696	CAMK4	calcium/calmodulin dependent protein kinase IV [Source:VGNC Symbol;Acc:VGNC:16023]	0.465525	0.0142532	0.532228	169.09	142.981	162.346	183.441	105.021	124.876	201.148	196.744	229.546	182.521	266.425	209.558
ENSECAG00000022933	ELL2	elongation factor for RNA polymerase II 2 [Source:VGNC Symbol;Acc:VGNC:17527]	0.455824	0.0141095	0.532228	698.755	880.227	719.23	603.826	874.206	402.158	669.534	608.485	786.086	886.53	918.521	1151.48
ENSECAG00000010745	CLCN5	chloride voltage-gated channel 5 [Source:VGNC Symbol;Acc:VGNC:16579]	0.453587	0.0128528	0.532228	151.173	115.278	111.377	98.4084	161.422	112.093	147.508	106.485	149.421	144.758	179.407	213.924
ENSECAG00000018880	CCNG1	cyclin G1 [Source:VGNC Symbol;Acc:VGNC:16214]	0.429936	0.0130961	0.532228	4088.39	3028.52	3615.03	3197.8	3926.63	4190.71	4357.24	3321.32	3874.12	3568.6	5542.28	7038.76
ENSECAG00000018575	YPEL2	yippee like 2 [Source:VGNC Symbol;Acc:VGNC:25108]	0.428762	0.0136247	0.532228	248.596	198.386	174.616	147.135	182.815	138.641	198.274	159.22	218.718	200.503	292.208	263.039
ENSECAG00000017436	TREM1	triggering receptor expressed on myeloid cells 1 [Source:VGNC Symbol;Acc:VGNC:24481]	0.414026	0.0150989	0.532228	2530.75	3023.16	3334.7	4543.03	2997	3391.31	4199.19	2967.38	4087.43	5311.99	5265.11	3313.64
ENSECAG00000003905	ASB7	ankyrin repeat and SOCS box containing 7 [Source:VGNC Symbol;Acc:VGNC:15574]	0.386409	0.0128519	0.532228	125.418	117.959	100.994	114.651	99.1869	101.277	92.911	138.938	164.58	119.583	141.807	157.169
ENSECAG00000005486	DCP2	decapping mRNA 2 [Source:VGNC Symbol;Acc:VGNC:17048]	0.353499	0.0139047	0.532228	856.647	768.523	651.272	750.961	782.799	635.194	1053.63	768.72	983.148	1227.3	848.692	943.013
ENSECAG00000000307	BACH1	BTB domain and CNC homolog 1 [Source:VGNC Symbol;Acc:VGNC:58125]	0.336856	0.0134149	0.532228	633.807	686.309	527.624	499.686	524.135	482.787	672.407	586.174	591.188	829.885	827.206	663.602
ENSECAG00000007050	WDR7	WD repeat domain 7 [Source:VGNC Symbol;Acc:VGNC:25013]	0.325368	0.0148757	0.532228	2181.37	1955.27	1434.69	1674.85	1768.83	1623.38	1865.88	1513.1	1724.84	2083.26	2411.79	2561.63
ENSECAG00000000003	R3HDM4	R3H domain containing 4 [Source:VGNC Symbol;Acc:VGNC:59417]	0.314975	0.0144757	0.532228	776.022	721.161	944.816	752.872	890.737	867.246	590.991	958.365	971.238	1079.84	1068.92	923.367
ENSECAG00000016912	ATP11B	ATPase phospholipid transporting 11B (putative) [Source:HGNC Symbol;Acc:HGNC:13553]	0.293089	0.0137567	0.532228	1161.23	988.356	879.689	1121.66	1292.35	906.577	995.201	1217.99	1342.63	1259.66	1462.11	1180.95
ENSECAG00000011632	SNX30	sorting nexin family member 30 [Source:VGNC Symbol;Acc:VGNC:23426]	0.290066	0.0143364	0.532228	1117.56	1201.04	950.479	924.848	1108.56	903.627	1087.15	990.817	993.976	1273.15	1298.82	1498.56
ENSECAG00000036923	RAB8B	RAB8B, member RAS onco family [Source:VGNC Symbol;Acc:VGNC:22129]	0.270371	0.0126173	0.532228	10303.3	8370.65	7545.31	9014.4	8657.46	6436.5	8575.59	7651.7	9768.68	10552.9	9979.11	9833.96
ENSECAG00000016681	DDX23	DEAD-box helicase 23 [Source:VGNC Symbol;Acc:VGNC:17087]	-0.123098	0.0145598	0.532228	4074.95	3753.25	4118.11	3993.66	3907.19	3639.09	4070.84	3752.33	3640.25	3537.13	3682.68	3514.47
ENSECAG00000021311	NUDC	nuclear distribution C, dynein complex regulator [Source:VGNC Symbol;Acc:VGNC:20937]	-0.169151	0.0138895	0.532228	4203.73	4572.71	4742.96	4154.17	5105.21	4723.64	4384.06	4223.9	3953.17	3993.88	3882.5	4229.37
ENSECAG00000021026	BCAS2	BCAS2 pre-mRNA processing factor [Source:VGNC Symbol;Acc:VGNC:15783]	-0.193027	0.0151119	0.532228	1269.85	1247.51	1271.4	1215.3	1270.95	1159.28	1358.22	1015.16	1101.17	1087.03	1062.48	1039.06
ENSECAG00000024179	EBNA1BP2	EBNA1 binding protein 2 [Source:VGNC Symbol;Acc:VGNC:50687]	-0.204195	0.015067	0.532228	1176.91	1126.87	1261.96	1191.41	1178.57	1217.29	1391.75	1036.45	957.162	1049.27	1114.04	1037.97
ENSECAG00000007573	DNAJC2	DnaJ heat shock protein family (Hsp40) member C2 [Source:HGNC Symbol;Acc:HGNC:13192]	-0.207172	0.0146548	0.532228	1414.31	1515.6	1499.81	1757.02	1485.86	1408.05	1726.04	1509.04	1457.4	1367.56	1215.03	1294.46
ENSECAG00000013955	0	0	-0.218694	0.0136996	0.532228	1387.43	1806.03	1917.95	1636.64	1574.35	1794.47	1629.3	1838.64	1488.8	1450.28	1477.15	1422.16
ENSECAG00000009477	PHRF1	PHD and ring finger domains 1 [Source:VGNC Symbol;Acc:VGNC:21402]	-0.221027	0.0134331	0.532228	2235.12	2908.77	2909.01	2534.73	2388.26	2557.49	2815.11	2887.26	2211	2353.89	2426.83	2118.5
ENSECAG00000003436	APBB3	amyloid beta protein binding family B member 3 [Source:VGNC Symbol;Acc:VGNC:49367]	-0.251208	0.0151141	0.532228	1297.85	1327.94	1282.72	1208.61	1464.47	1348.07	1626.42	1227.11	1278.74	957.56	1117.27	1178.77
ENSECAG00000016666	OMG	oligodendrocyte myelin glycoprotein [Source:VGNC Symbol;Acc:VGNC:49511]	-0.263	0.0145487	0.532228	435.602	452.177	472.88	499.686	374.382	453.289	483.712	449.265	359.477	399.208	431.866	317.612
ENSECAG00000015408	PCYOX1	prenylcysteine oxidase 1 [Source:VGNC Symbol;Acc:VGNC:21220]	-0.26677	0.0141269	0.532228	3381.8	3622.78	2676.82	2974.23	3691.31	3130.74	3576.59	3129.64	2414.56	2564.28	2659.95	3243.79
ENSECAG00000016508	HK3	hexokinase 3 [Source:VGNC Symbol;Acc:VGNC:18797]	-0.276946	0.014189	0.532228	14806	16691.2	17908.1	17391.5	16125.7	20057.8	17263.2	13157.5	12700.8	15962	12262	14124.5
ENSECAG00000018249	LRRC45	leucine rich repeat containing 45 [Source:VGNC Symbol;Acc:VGNC:19782]	-0.278212	0.0147953	0.532228	382.972	464.688	496.477	453.825	389.941	477.87	363.023	460.421	341.07	401.906	367.408	327.435
ENSECAG00000023902	BAK1	BCL2 antagonist/killer 1 [Source:VGNC Symbol;Acc:VGNC:15761]	-0.293468	0.0143222	0.532228	3441.15	2749.7	3187.46	3700.35	3574.62	3700.05	3341.92	3412.59	3156.25	2947.31	2921	2033.37
ENSECAG00000014822	CMTR1	cap methyltransferase 1 [Source:VGNC Symbol;Acc:VGNC:16655]	-0.296384	0.0127703	0.532228	2983.15	2595.11	2937.33	2748.75	2086.81	2700.07	2707.83	2698.63	2033.43	2284.66	2653.5	1763.78
ENSECAG00000016535	TUBB6	tubulin beta 6 class V [Source:VGNC Symbol;Acc:VGNC:50983]	-0.310366	0.0140657	0.532228	3030.18	3003.5	2978.86	2034.09	2586.64	2903.6	3063.19	2506.96	2366.92	2497.75	2265.68	1782.34
ENSECAG00000024334	CARMIL1	capping protein regulator and myosin 1 linker 1 [Source:VGNC Symbol;Acc:VGNC:16058]	-0.325384	0.0133362	0.532228	1249.7	1157.25	1245.91	840.771	1156.21	1214.34	1320.87	1168.29	987.479	1001.62	712.257	1030.33
ENSECAG00000024613	GLRX	glutaredoxin [Source:VGNC Symbol;Acc:VGNC:18390]	-0.353068	0.0141534	0.532228	3022.34	3428.86	4178.52	3622	4248.51	4778.7	4300.73	2808.16	3046.89	2550.8	3312.05	2987.3
ENSECAG00000010844	MGAT4B	alpha-1,3-mannosyl-glycoprotein 4-beta-N-acetylglucosaminyltransferase B [Source:VGNC Symbol;Acc:VGNC:55451]	-0.40906	0.0131749	0.532228	2178.01	2656.77	1972.69	1916.58	1568.51	2702.03	2488.48	1751.42	1209.45	1709.22	1788.7	1782.34
ENSECAG00000009020	IFI44	interferon induced protein 44 [Source:VGNC Symbol;Acc:VGNC:58664]	-0.542111	0.0146453	0.532228	2812.94	3076.77	3097.79	3163.4	1809.67	2743.33	3891.73	2832.5	2411.31	2522.92	2098.09	1011.77
ENSECAG00000002017	PGGHG	protein-glucosylgalactosylhydroxylysine glucosidase [Source:VGNC Symbol;Acc:VGNC:69325]	-0.602052	0.0134441	0.532228	338.18	566.562	614.461	334.398	246.995	517.201	571.834	632.825	333.491	353.353	324.437	247.759
ENSECAG00000015829	ZNF23	zinc finger protein 23 [Source:HGNC Symbol;Acc:HGNC:13023]	-0.603605	0.0138953	0.532228	68.3078	55.4051	46.2497	44.9048	42.7865	64.896	44.0609	48.6788	44.3933	38.6621	26.8573	26.1948
ENSECAG00000020226	SLC2A10	solute carrier family 2 member 10 [Source:VGNC Symbol;Acc:VGNC:23140]	-0.654198	0.0142385	0.532228	279.95	247.536	275.611	208.282	198.374	349.062	487.543	157.192	179.739	141.161	219.156	160.443
ENSECAG00000023642	SPHK1	sphingosine kinase 1 [Source:VGNC Symbol;Acc:VGNC:56494]	-0.656901	0.0130243	0.532228	320.263	474.518	480.431	498.73	208.098	391.342	323.752	463.463	239.291	366.84	259.979	135.34
ENSECAG00000015270	TREM2	triggering receptor expressed on myeloid cells 2 [Source:VGNC Symbol;Acc:VGNC:24482]	-0.678546	0.0150067	0.532228	450.16	361.921	467.217	622.935	771.13	547.683	923.363	925.912	250.118	301.204	513.512	519.53
ENSECAG00000023264	RTP4	receptor transporter protein 4 [Source:VGNC Symbol;Acc:VGNC:57097]	-0.756135	0.0140465	0.532228	1062.69	990.144	1263.84	1189.5	526.08	787.601	1250.95	938.082	521.892	629.382	1002.32	217.199
ENSECAG00000026910	RNF212B	ring finger protein 212B [Source:VGNC Symbol;Acc:VGNC:22466]	-0.839239	0.0143047	0.532228	26.8752	102.768	44.362	72.612	63.2073	72.7622	68.9649	47.6647	40.0622	31.4691	21.4859	46.9323
ENSECAG00000022258	SDSL	serine dehydratase like [Source:VGNC Symbol;Acc:VGNC:22780]	-1.82611	0.0135962	0.532228	2.2396	51.8306	7.55098	41.0831	15.5587	24.5818	45.9766	26.3677	1.08276	17.0832	6.44576	5.45725
ENSECAG00000030595	0	0	-1.98974	0.0145913	0.532228	92.9434	15.1917	16.9897	248.41	9.72421	135.692	22.9883	11.1556	10.8276	30.57	20.4116	7.64015
ENSECAG00000028669	0	0	1.13846	0.0154823	0.533465	6.7188	6.25542	9.43872	15.2867	9.72421	6.88291	1.91569	11.1556	20.5725	25.1753	12.8915	15.2803
ENSECAG00000011895	ILT11B	immunoglobulin-like transcript 11 protein [Source:NCBI gene (formerly Entrezgene);Acc:100034238]	0.898493	0.0154513	0.533465	161.251	296.686	101.938	455.736	277.14	169.123	187.738	267.734	319.415	511.598	747.708	208.467
ENSECAG00000027060	0	0	0.562553	0.0153152	0.533465	48.1514	55.4051	53.8007	41.0831	77.7936	72.7622	49.808	50.7071	107.193	61.14	91.3149	73.1271
ENSECAG00000018884	INTS14	integrator complex subunit 14 [Source:VGNC Symbol;Acc:VGNC:19090]	-0.145336	0.0153732	0.533465	923.835	991.931	958.974	964.02	967.558	997.038	995.201	901.573	903.024	852.363	813.24	914.635
ENSECAG00000007653	GPATCH3	G-patch domain containing 3 [Source:VGNC Symbol;Acc:VGNC:18480]	-0.210933	0.0154587	0.533465	380.732	453.071	461.553	475.8	417.168	430.673	429.115	445.209	345.401	376.73	412.529	375.459
ENSECAG00000020325	C1QC	complement C1q C chain [Source:VGNC Symbol;Acc:VGNC:50650]	-0.251811	0.0154221	0.533465	171901	222349	178097	196908	187084	182770	183138	181089	190026	131801	167025	142433
ENSECAG00000000974	ADAR	adenosine deaminase RNA specific [Source:VGNC Symbol;Acc:VGNC:15079]	-0.306247	0.0153538	0.533465	2349.34	2906.09	2619.24	2108.62	1948.73	2070.77	2643.65	2743.26	1849.36	2197.44	2104.54	1688.47
ENSECAG00000010409	LRP3	LDL receptor related protein 3 [Source:VGNC Symbol;Acc:VGNC:19762]	-0.580026	0.0154694	0.533465	446.8	1208.19	847.597	852.236	1229.14	763.019	649.419	652.094	480.747	499.01	721.925	522.805
ENSECAG00000010118	SRGAP3	SLIT-ROBO Rho GTPase activating protein 3 [Source:VGNC Symbol;Acc:VGNC:23582]	0.490235	0.0155805	0.534032	75.0266	64.3415	58.5201	56.3699	64.1798	72.7622	60.3443	68.9617	75.7934	126.776	95.6121	65.487
ENSECAG00000021299	NOP56	NOP56 ribonucleoprotein [Source:VGNC Symbol;Acc:VGNC:20810]	-0.201357	0.0155465	0.534032	2254.16	1888.24	2068.02	2150.65	2045.97	2110.1	2275.84	2238.21	1709.68	2096.74	1640.45	1955.88
ENSECAG00000019445	MMP12	matrix metallopeptidase 12 [Source:VGNC Symbol;Acc:VGNC:20223]	0.914424	0.0156291	0.534294	67.188	168.896	122.703	250.32	286.864	178.956	207.852	314.384	174.325	345.261	314.768	671.242
ENSECAG00000030489	0	0	0.995367	0.0160363	0.546366	98.5424	31.2771	74.5659	72.612	23.3381	68.8291	37.356	137.923	139.676	80.0215	162.218	160.443
ENSECAG00000004844	SGSH	N-sulfoglucosamine sulfohydrolase [Source:VGNC Symbol;Acc:VGNC:56484]	0.440218	0.0161068	0.546366	416.566	653.245	483.262	582.807	602.901	432.64	597.696	555.75	527.305	573.637	881.995	952.836
ENSECAG00000039341	0	0	0.35419	0.0161496	0.546366	240.757	190.343	199.157	143.313	244.078	236.969	201.148	238.323	255.532	288.617	259.979	277.228
ENSECAG00000013118	SLC38A10	solute carrier family 38 member 10 [Source:VGNC Symbol;Acc:VGNC:23189]	-0.199651	0.0161242	0.546366	2244.08	2809.58	2603.2	2311.16	2585.67	2327.41	2906.1	2535.36	2152.53	2138.1	2220.56	2338.98
ENSECAG00000023534	CIITA	class II major histocompatibility complex transactivator [Source:VGNC Symbol;Acc:VGNC:16550]	0.265528	0.0162519	0.548408	693.156	729.203	864.587	749.051	867.399	750.237	815.126	1027.33	986.397	882.933	1046.36	989.945
ENSECAG00000010694	MAP3K11	mitogen-activated protein kinase kinase kinase 11 [Source:VGNC Symbol;Acc:VGNC:69320]	-0.147246	0.0164727	0.548766	2377.34	2709.49	2765.54	2476.45	2662.49	2815.11	2445.38	2706.75	2369.08	2420.42	2335.51	2337.89
ENSECAG00000012339	0	0	-0.155692	0.0163816	0.548766	2886.85	2994.56	2902.41	2960.85	2627.48	2580.11	2817.02	2877.12	2290.04	2617.33	2647.06	2609.66
ENSECAG00000023719	RUFY1	RUN and FYVE domain containing 1 [Source:VGNC Symbol;Acc:VGNC:22624]	-0.186787	0.0164635	0.548766	1689.78	1757.77	1796.19	1605.11	1463.49	1606.67	1575.66	1447.18	1503.96	1409.82	1312.79	1459.27
ENSECAG00000013048	TTC32	tetratricopeptide repeat domain 32 [Source:VGNC Symbol;Acc:VGNC:24625]	-0.186952	0.0163688	0.548766	367.294	389.623	367.166	404.143	366.603	414.941	377.391	377.261	339.987	320.985	340.551	345.99
ENSECAG00000008173	HSD17B11	hydroxysteroid 17-beta dehydrogenase 11 [Source:VGNC Symbol;Acc:VGNC:18883]	-0.349765	0.0164168	0.548766	9531.74	8129.36	6615.6	6960.25	6371.3	7682.31	10392.6	5897.24	6178.24	5720.19	6111.65	6151.41
ENSECAG00000013323	PROM1	prominin 1 [Source:VGNC Symbol;Acc:VGNC:21874]	1.80024	0.0166519	0.553325	104.141	120.64	126.479	23.8855	27.2278	62.9294	187.738	131.839	332.408	803.811	209.487	20.7375
ENSECAG00000022118	IDO1	indoleamine 2,3-dioxygenase 1 [Source:VGNC Symbol;Acc:VGNC:18938]	1.19743	0.016702	0.553582	1035.82	935.632	1063.74	1018.48	503.714	318.58	676.239	1238.27	1145.56	2047.29	4071.57	521.713
ENSECAG00000039338	0	0	-1.57552	0.0169539	0.56051	335.94	16.979	216.147	105.096	84.6006	26.5484	67.0492	40.5657	36.8139	12.5876	62.309	38.2007
ENSECAG00000033385	LGALS3BP	galectin 3 binding protein [Source:VGNC Symbol;Acc:VGNC:19642]	-0.393092	0.0170136	0.561062	18942.5	24032.4	26513.4	22812.6	15242.7	24177.7	21323.6	26274.4	16596.6	18638.7	20949.8	12090
ENSECAG00000014032	CD37	CD37 molecule [Source:VGNC Symbol;Acc:VGNC:16262]	-0.280114	0.0170721	0.561574	4545.27	6541.38	4423.93	4503.86	4453.69	5508.29	4634.06	4412.53	3736.61	3837.43	4123.14	4372.35
ENSECAG00000008038	TENM4	teneurin transmembrane protein 4 [Source:VGNC Symbol;Acc:VGNC:56793]	1.49332	0.0172283	0.563147	5.599	3.57453	2.83162	5.73253	21.3933	3.93309	4.78923	6.08485	21.6553	16.1841	6.44576	31.652
ENSECAG00000012064	CP	ceruloplasmin [Source:VGNC Symbol;Acc:VGNC:16809]	1.3461	0.0172924	0.563147	25.7554	26.8089	55.6884	7.64337	4.8621	16.7156	24.904	19.2687	29.2346	104.298	71.9777	25.1033
ENSECAG00000002171	FLT3	fms related receptor tyrosine kinase 3 [Source:VGNC Symbol;Acc:VGNC:18068]	0.725806	0.0172485	0.563147	259.794	181.407	274.667	235.034	156.56	120.943	242.335	401.6	224.132	543.966	488.803	290.326
ENSECAG00000011639	EXOSC10	exosome component 10 [Source:VGNC Symbol;Acc:VGNC:17731]	-0.183067	0.017256	0.563147	2791.66	2773.83	2450.29	2997.16	2534.13	2586.99	3034.45	2586.06	2549.91	2482.46	2271.06	2276.76
ENSECAG00000001410	KBTBD6	kelch repeat and BTB domain containing 6 [Source:VGNC Symbol;Acc:VGNC:84519]	0.378627	0.0173401	0.563294	69.4276	59.8733	66.071	53.5036	64.1798	63.9127	61.3021	60.8485	90.9521	84.517	73.0519	75.31
ENSECAG00000009168	GADD45B	growth arrest and DNA damage inducible beta [Source:VGNC Symbol;Acc:VGNC:18208]	0.524178	0.0174754	0.56628	636.047	735.459	773.031	717.522	675.832	575.214	542.141	990.817	825.065	1042.98	1572.77	618.852
ENSECAG00000020131	CLMP	CXADR like membrane protein [Source:VGNC Symbol;Acc:VGNC:49381]	1.31873	0.018103	0.567217	8.9584	13.4045	4.71936	3.82169	15.5587	8.84945	5.74707	18.2546	10.8276	14.3859	21.4859	52.3896
ENSECAG00000009376	AQP8	aquaporin 8 [Source:VGNC Symbol;Acc:VGNC:15435]	0.823737	0.018063	0.567217	732.349	674.692	398.314	693.636	590.259	237.952	1104.4	533.439	517.561	784.93	1380.47	1711.39
ENSECAG00000024148	RAB39A	RAB39A, member RAS onco family [Source:VGNC Symbol;Acc:VGNC:22115]	0.688797	0.0179989	0.567217	99.6622	82.2141	41.5304	59.2361	47.6486	48.1804	35.4403	56.792	63.883	101.6	114.949	98.2305
ENSECAG00000007848	ITGA9	integrin subunit alpha 9 [Source:VGNC Symbol;Acc:VGNC:56829]	0.663958	0.0181124	0.567217	43.6722	45.5752	50.9691	52.5482	41.8141	31.4647	23.9461	43.6081	58.4692	79.1223	88.0921	38.2007
ENSECAG00000011021	NDUFAF5	NADH:ubiquinone oxidoreductase complex assembly factor 5 [Source:VGNC Symbol;Acc:VGNC:20633]	0.606019	0.0176744	0.567217	57.1098	76.8523	83.0607	102.23	112.801	81.6116	143.677	82.1455	204.642	106.995	135.361	116.785
ENSECAG00000008658	MORN4	MORN repeat containing 4 [Source:VGNC Symbol;Acc:VGNC:20270]	0.501373	0.0180554	0.567217	63.8286	88.4695	88.724	86.9434	81.6833	85.5447	56.5129	85.188	92.0348	83.6179	117.098	159.352
ENSECAG00000019855	LMBRD2	LMBR1 domain containing 2 [Source:VGNC Symbol;Acc:VGNC:19703]	0.387576	0.0179375	0.567217	397.529	316.346	248.238	303.824	341.32	244.835	452.103	329.596	402.788	471.138	434.015	413.66
ENSECAG00000026837	MAPK1IP1L	mitogen-activated protein kinase 1 interacting protein 1 like [Source:VGNC Symbol;Acc:VGNC:55289]	0.218835	0.0180327	0.567217	521.827	544.222	527.624	560.832	579.563	605.696	450.187	585.16	662.651	637.474	671.433	574.103
ENSECAG00000009711	RTTN	rotatin [Source:VGNC Symbol;Acc:VGNC:22621]	-0.29876	0.0177455	0.567217	218.361	212.684	215.203	213.059	218.795	247.785	231.799	223.111	186.235	226.578	149.327	159.352
ENSECAG00000032997	ZNF57	zinc finger protein 57 [Source:HGNC Symbol;Acc:HGNC:13125]	-0.566201	0.0179167	0.567217	92.9434	60.7669	63.2394	69.7458	54.4556	92.4276	82.3747	87.2162	53.0554	33.2673	67.6805	50.2067
ENSECAG00000011439	DHX58	DExH-box helicase 58 [Source:VGNC Symbol;Acc:VGNC:51800]	-0.571369	0.0179546	0.567217	2395.25	2984.73	2910.9	2671.36	1205.8	2331.34	3139.82	3080.96	1625.23	1963.67	2360.22	1022.69
ENSECAG00000006906	SLC25A45	solute carrier family 25 member 45 [Source:VGNC Symbol;Acc:VGNC:23117]	-0.670136	0.0176301	0.567217	71.6672	95.6186	109.489	54.459	116.69	94.3942	87.1639	46.6505	51.9726	55.7453	68.7548	36.0178
ENSECAG00000039722	0	0	-0.695351	0.0179899	0.567217	45.9118	38.4262	44.362	42.994	61.2625	41.2974	67.0492	69.9758	36.8139	16.1841	34.3774	40.3836
ENSECAG00000008973	TMEM25	transmembrane protein 25 [Source:VGNC Symbol;Acc:VGNC:24273]	-1.01759	0.0175752	0.567217	23.5158	42.8943	36.811	33.4398	39.8692	74.7287	43.103	95.3294	20.5725	16.1841	15.0401	44.7494
ENSECAG00000022399	FABP7	fatty acid binding protein 7 [Source:VGNC Symbol;Acc:VGNC:17770]	0.970051	0.0182389	0.569814	115.339	211.791	128.367	260.83	1396.4	46.2138	205.937	73.0183	180.821	203.201	531.775	301.24
ENSECAG00000015857	DNASE1L3	deoxyribonuclease 1 like 3 [Source:VGNC Symbol;Acc:VGNC:17247]	1.04538	0.0183334	0.571398	11.198	9.82995	13.2142	30.5735	4.8621	9.83272	16.2834	12.1697	23.8208	26.9735	20.4116	40.3836
ENSECAG00000035754	0	0	1.4223	0.0184153	0.572583	16.797	14.2981	43.4181	1.91084	3.88968	12.7825	10.5363	10.1414	58.4692	32.3682	27.9316	33.8349
ENSECAG00000010055	RSAD2	radical S-adenosyl methionine domain containing 2 [Source:VGNC Symbol;Acc:VGNC:22595]	-0.739753	0.0184879	0.573477	2092.91	1898.07	2517.31	1546.83	1162.04	1602.73	3339.05	1970.48	1546.18	1449.38	1438.48	395.105
ENSECAG00000019323	BLMH	bleomycin hydrolase [Source:VGNC Symbol;Acc:VGNC:15837]	0.165794	0.0185481	0.57398	1401.99	1193.89	1410.14	1337.59	1268.04	1316.6	1157.08	1227.11	1484.47	1411.61	1470.71	1416.7
ENSECAG00000009172	0	0	2.13724	0.0187674	0.575313	32.4742	8.93631	0.943872	15.2867	5.83452	1.96654	1.91569	13.1839	1.08276	39.5612	108.504	27.2862
ENSECAG00000021727	MEX3C	mex-3 RNA binding family member C [Source:VGNC Symbol;Acc:VGNC:20138]	0.266432	0.0187343	0.575313	660.682	574.605	572.93	553.189	600.956	585.047	486.585	656.15	737.361	834.381	655.319	590.474
ENSECAG00000012554	GTPBP8	GTP binding protein 8 (putative) [Source:HGNC Symbol;Acc:HGNC:25007]	-0.385255	0.01872	0.575313	133.256	128.683	121.759	124.205	173.091	170.106	160.918	165.305	109.359	137.565	102.058	100.413
ENSECAG00000006391	ST14	ST14 transmembrane serine protease matriptase [Source:VGNC Symbol;Acc:VGNC:23625]	-0.741202	0.0186468	0.575313	998.862	1045.55	1587.59	685.993	625.266	556.532	1345.77	1054.71	322.663	568.242	1031.32	440.946
ENSECAG00000008235	CLEC9A	C-type lectin domain containing 9A [Source:VGNC Symbol;Acc:VGNC:16608]	1.0841	0.0188289	0.575846	10.0782	9.82995	2.83162	4.77711	7.77936	9.83272	4.78923	15.2121	20.5725	18.8815	16.1144	13.0974
ENSECAG00000017570	SYT4	synaptotagmin 4 [Source:VGNC Symbol;Acc:VGNC:23822]	1.93689	0.0194749	0.577078	6.7188	6.25542	8.49485	78.3446	16.5312	0.983272	6.70492	6.08485	66.0485	91.71	11.8172	79.6758
ENSECAG00000023722	TIAM2	TIAM Rac1 associated GEF 2 [Source:VGNC Symbol;Acc:VGNC:81885]	0.829412	0.0192105	0.577078	38.0732	71.4905	42.4742	55.4145	27.2278	52.1134	77.5855	97.3577	75.7934	96.2056	171.887	66.5784
ENSECAG00000037338	H2AC6	H2A clustered histone 6 [Source:VGNC Symbol;Acc:VGNC:83801]	0.821301	0.019436	0.577078	8.9584	9.82995	16.9897	12.4205	17.5036	12.7825	7.66276	11.1556	25.9863	17.0832	21.4859	21.829
ENSECAG00000029603	H1-4	H1.4 linker histone, cluster member [Source:VGNC Symbol;Acc:VGNC:83784]	0.753118	0.0191477	0.577078	34.7138	17.8726	33.9794	54.459	42.7865	43.264	53.6393	41.5798	101.78	45.855	77.3491	46.9323
ENSECAG00000008190	ADTRP	androgen dependent TFPI regulating protein [Source:VGNC Symbol;Acc:VGNC:15138]	0.652968	0.0191004	0.577078	32.4742	25.0217	25.4845	30.5735	19.4484	28.5149	31.6089	23.3253	38.9795	27.8726	63.3833	40.3836
ENSECAG00000013745	SNX10	sorting nexin 10 [Source:VGNC Symbol;Acc:VGNC:23410]	0.457239	0.0193481	0.577078	5198.11	5378.77	3215.77	5810.87	3925.66	3694.15	4673.33	4011.95	5017.52	6717.31	8592.2	4322.14
ENSECAG00000015542	OSBPL8	oxysterol binding protein like 8 [Source:VGNC Symbol;Acc:VGNC:21069]	0.435758	0.0193256	0.577078	5069.34	3333.25	2810.85	2235.69	3875.1	3391.31	4197.28	2537.38	4614.73	4551.33	4620.54	4777.28
ENSECAG00000011545	RNF149	ring finger protein 149 [Source:HGNC Symbol;Acc:HGNC:23137]	0.317704	0.0193437	0.577078	311.304	334.218	273.723	352.551	314.092	261.55	316.089	378.275	420.112	422.585	441.535	299.057
ENSECAG00000005320	CGGBP1	CGG triplet repeat binding protein 1 [Source:VGNC Symbol;Acc:VGNC:16469]	0.194884	0.0194231	0.577078	797.298	648.776	722.062	794.911	743.902	687.307	771.066	714.97	935.507	834.381	831.503	762.924
ENSECAG00000017336	ZFAND3	zinc finger AN1-type containing 3 [Source:VGNC Symbol;Acc:VGNC:25210]	0.174282	0.0191796	0.577078	1031.34	1031.25	1019.38	1097.78	998.676	933.126	954.014	930.983	1028.62	1202.12	1209.65	1069.62
ENSECAG00000017951	GTF2E2	ral transcription factor IIE subunit 2 [Source:VGNC Symbol;Acc:VGNC:18636]	-0.205866	0.0194372	0.577078	3015.62	2577.23	2769.32	3094.61	2616.78	2688.27	3070.85	2358.9	2628.95	2343.1	2406.42	2241.84
ENSECAG00000015018	AP1G2	adaptor related protein complex 1 subunit gamma 2 [Source:VGNC Symbol;Acc:VGNC:15374]	-0.230848	0.0194878	0.577078	1874.55	2302.89	1862.26	2134.41	1829.12	1851.5	2181.97	1638.85	1677.2	1697.53	1786.55	1518.21
ENSECAG00000016852	CPT1A	carnitine palmitoyltransferase 1A [Source:VGNC Symbol;Acc:VGNC:16839]	-0.367162	0.0191538	0.577078	4313.47	3701.42	4480.56	2670.4	4012.21	4752.16	4854.36	3374.05	2722.07	2857.4	3057.44	3829.9
ENSECAG00000022252	0	0	-0.378288	0.0193747	0.577078	1036.94	1168.87	965.581	974.53	679.722	962.624	1321.83	1022.26	677.809	910.806	894.886	643.955
ENSECAG00000031156	0	0	0.886945	0.0195565	0.577378	148.933	145.662	125.535	161.466	151.698	82.5949	52.6815	119.669	414.698	281.424	128.915	88.4074
ENSECAG00000013084	ARL8B	ADP ribosylation factor like GTPase 8B [Source:VGNC Symbol;Acc:VGNC:15525]	0.218406	0.0197632	0.577378	2074.99	1898.97	1660.27	2055.11	2102.37	1861.33	2118.75	1598.29	2229.41	2100.34	2208.75	2403.37
ENSECAG00000020472	KDSR	3-ketodihydrosphingosine reductase [Source:VGNC Symbol;Acc:VGNC:50945]	0.179088	0.0196826	0.577378	544.223	487.923	520.073	494.908	528.024	475.904	451.145	507.071	578.195	525.085	599.456	567.554
ENSECAG00000000286	HIRA	histone cell cycle regulator [Source:VGNC Symbol;Acc:VGNC:50598]	-0.17575	0.0197246	0.577378	1547.56	1635.35	1633.84	1475.17	1502.39	1716.79	1479.87	1570.91	1577.59	1256.07	1376.17	1353.4
ENSECAG00000016947	UPF3B	UPF3B regulator of nonsense mediated mRNA decay [Source:VGNC Symbol;Acc:VGNC:24807]	-0.281065	0.0196498	0.577378	731.23	917.759	824	625.801	632.073	719.755	818.958	843.766	710.292	611.4	579.044	615.578
ENSECAG00000039642	0	0	-0.799828	0.0197112	0.577378	166.85	117.066	121.759	178.664	151.698	137.658	176.244	82.1455	109.359	24.2762	124.618	67.6699
ENSECAG00000022471	SFT2D2	SFT2 domain containing 2 [Source:VGNC Symbol;Acc:VGNC:22902]	0.391074	0.0199458	0.580389	428.884	274.345	436.069	256.053	361.74	396.259	328.541	348.865	372.47	469.339	444.757	568.645
ENSECAG00000014817	RND2	Rho family GTPase 2 [Source:VGNC Symbol;Acc:VGNC:56479]	-0.43143	0.0199552	0.580389	137.735	105.449	174.616	130.893	131.277	159.29	149.424	96.3435	107.193	84.517	97.7607	113.511
ENSECAG00000036385	0	0	-1.23307	0.0201851	0.585773	14.5574	18.7663	7.55098	14.3313	17.5036	10.816	24.904	25.3536	9.74486	1.79824	12.8915	4.3658
ENSECAG00000016394	IL1R1	interleukin 1 receptor type 1 [Source:VGNC Symbol;Acc:VGNC:19008]	0.814091	0.0204261	0.58625	26.8752	59.8733	53.8007	82.1663	35.0071	32.448	50.7658	36.5091	37.8967	100.701	113.875	79.6758
ENSECAG00000027210	0	0	0.662435	0.0203529	0.58625	30.2346	24.128	20.7652	38.2169	38.8968	37.3644	44.0609	28.396	60.6347	31.4691	50.4918	65.487
ENSECAG00000013578	DROSHA	drosha ribonuclease III [Source:VGNC Symbol;Acc:VGNC:17318]	-0.171334	0.0203707	0.58625	622.609	618.393	605.966	618.158	576.645	619.462	608.232	556.764	542.464	495.414	511.364	595.932
ENSECAG00000021573	TRMT2B	tRNA methyltransferase 2 homolog B [Source:VGNC Symbol;Acc:VGNC:24540]	-0.302431	0.0204042	0.58625	188.126	156.385	174.616	185.352	174.063	162.24	179.117	158.206	141.842	148.354	107.429	160.443
ENSECAG00000021014	ADGRG5	adhesion G protein-coupled receptor G5 [Source:VGNC Symbol;Acc:VGNC:15110]	-0.367385	0.0204185	0.58625	846.569	688.096	1003.34	739.496	744.874	610.612	797.885	551.693	688.637	507.102	502.769	621.035
ENSECAG00000027833	0	0	1.76919	0.020668	0.591437	34.7138	11.6172	42.4742	2.86626	2.91726	25.5651	49.808	78.089	180.821	83.6179	148.252	9.82305
ENSECAG00000008129	COG1	component of oligomeric golgi complex 1 [Source:VGNC Symbol;Acc:VGNC:16712]	-0.133728	0.0206974	0.591437	1765.93	1948.12	1809.4	1944.28	1875.8	2082.57	1916.65	1855.88	1757.32	1755.98	1641.52	1772.51
ENSECAG00000007176	ELOVL7	ELOVL fatty acid elongase 7 [Source:VGNC Symbol;Acc:VGNC:17543]	1.20614	0.0209058	0.595459	4.4792	10.7236	8.49485	15.2867	6.80694	11.7993	3.83138	12.1697	19.4897	28.7718	31.1545	5.45725
ENSECAG00000020201	GCNT1	glucosaminyl (N-acetyl) transferase 1 [Source:NCBI gene (formerly Entrezgene);Acc:100061416]	1.06088	0.0212485	0.595459	19.0366	15.1917	23.5968	22.9301	21.3933	9.83272	45.9766	57.8061	27.0691	53.0479	87.0178	57.8468
ENSECAG00000011660	CD1C	CD1c molecule [Source:NCBI gene (formerly Entrezgene);Acc:100056353]	0.992504	0.0211799	0.595459	48.1514	32.1707	40.5865	64.9687	28.2002	18.6822	43.103	86.2021	27.0691	108.793	126.767	97.139
ENSECAG00000017574	MICU1	mitochondrial calcium uptake 1 [Source:VGNC Symbol;Acc:VGNC:20172]	0.240507	0.021118	0.595459	756.985	664.862	681.476	732.808	834.337	585.047	670.492	685.56	778.506	886.53	734.817	913.544
ENSECAG00000014670	SMIM14	small integral membrane protein 14 [Source:VGNC Symbol;Acc:VGNC:23343]	0.229525	0.0211236	0.595459	592.374	436.986	546.502	522.616	608.735	514.251	542.141	534.453	622.588	564.646	690.771	641.773
ENSECAG00000018965	UNC45A	unc-45 myosin chaperone A [Source:VGNC Symbol;Acc:VGNC:24793]	-0.228586	0.0211383	0.595459	961.908	1005.34	1198.72	1037.59	1126.06	1111.1	908.037	1254.49	851.051	949.468	982.978	887.349
ENSECAG00000007813	UNC93B1	unc-93 homolog B1, TLR signaling regulator [Source:VGNC Symbol;Acc:VGNC:50522]	-0.246136	0.0212338	0.595459	6020.05	6422.53	6902.54	5811.83	5552.52	7272.28	6929.05	5965.19	4563.84	5192.4	6509.14	5183.3
ENSECAG00000018565	EEF1AKNMT	eEF1A lysine and N-terminal methyltransferase [Source:VGNC Symbol;Acc:VGNC:20119]	-0.255957	0.0210581	0.595459	552.062	635.372	575.762	723.254	562.059	545.716	661.871	737.282	541.381	543.966	466.243	539.176
ENSECAG00000014983	HIRIP3	HIRA interacting protein 3 [Source:VGNC Symbol;Acc:VGNC:18795]	-0.447788	0.0211565	0.595459	1424.39	1755.99	2228.48	1653.83	1886.5	2058.97	1101.52	1198.72	1329.63	1406.22	886.292	1256.26
ENSECAG00000014775	CLNK	cytokine dependent hematopoietic cell linker [Source:VGNC Symbol;Acc:VGNC:16625]	0.535341	0.0213352	0.596596	48.1514	59.8733	67.0149	66.8795	83.6282	38.3476	81.4169	90.2587	96.3659	96.2056	111.727	84.0416
ENSECAG00000018659	SAFB	scaffold attachment factor B [Source:VGNC Symbol;Acc:VGNC:22667]	-0.214335	0.0214261	0.596596	3055.93	4183.98	3800.03	3289.52	3451.12	3627.29	3228.9	3901.41	3013.33	3371.69	2995.13	2918.54
ENSECAG00000016473	ANKZF1	ankyrin repeat and zinc finger peptidyl tRNA hydrolase 1 [Source:VGNC Symbol;Acc:VGNC:15348]	-0.281512	0.0213888	0.596596	550.942	832.864	758.873	712.745	614.57	701.073	707.848	867.092	582.526	641.97	560.781	578.468
ENSECAG00000023888	ALDH1L2	aldehyde dehydrogenase 1 family member L2 [Source:VGNC Symbol;Acc:VGNC:15233]	0.455993	0.0215202	0.59794	558.78	521.881	342.626	912.428	686.529	512.285	578.539	570.962	755.768	834.381	725.148	897.172
ENSECAG00000023720	SLAMF8	SLAM family member 8 [Source:VGNC Symbol;Acc:VGNC:23009]	0.972991	0.0215719	0.598106	221.72	442.348	161.402	303.824	177.953	216.32	165.707	470.562	157.001	619.492	1046.36	296.874
ENSECAG00000002984	XCR1	X-C motif chemokine receptor 1 [Source:VGNC Symbol;Acc:VGNC:25065]	0.814347	0.0216201	0.598171	21.2762	20.5535	15.102	21.0193	23.3381	18.6822	18.1991	32.4526	32.4829	65.6356	31.1545	19.6461
ENSECAG00000018113	LYZ	lysozyme [Source:VGNC Symbol;Acc:VGNC:56581]	1.18154	0.0219562	0.599214	7200.32	2159.01	7839.8	4857.36	4111.39	7669.53	4452.07	15285.2	25603	9083.78	7778.96	18292.7
ENSECAG00000024672	UNK	unk zinc finger [Source:VGNC Symbol;Acc:VGNC:24802]	-0.172191	0.0220013	0.599214	836.491	986.569	947.647	872.3	875.179	915.427	868.766	838.696	800.162	709.404	826.132	837.142
ENSECAG00000013375	ABHD16A	abhydrolase domain containing 16A, phospholipase [Source:VGNC Symbol;Acc:VGNC:14941]	-0.187832	0.0218563	0.599214	2328.06	2510.21	2783.48	2479.32	2175.3	2643.04	2678.14	2506.96	2396.15	1991.55	2316.18	2123.96
ENSECAG00000022067	KYAT1	kynurenine aminotransferase 1 [Source:VGNC Symbol;Acc:VGNC:19554]	-0.266586	0.0218849	0.599214	445.681	526.349	459.666	501.596	433.7	616.512	536.393	490.845	475.333	417.191	414.677	360.178
ENSECAG00000022326	STAT2	signal transducer and activator of transcription 2 [Source:VGNC Symbol;Acc:VGNC:23664]	-0.311045	0.0218508	0.599214	6272	6250.06	6612.77	4999.72	4377.84	4420.79	6529.63	4893.24	4276.91	4572.91	4960.01	4066.74
ENSECAG00000032912	ASMTL	acetylserotonin O-methyltransferase like [Source:HGNC Symbol;Acc:HGNC:751]	-0.320964	0.0219454	0.599214	453.519	387.836	343.569	471.023	472.596	363.811	312.258	360.021	361.643	304.801	278.242	321.978
ENSECAG00000013574	RALGPS1	Ral GEF with PH domain and SH3 binding motif 1 [Source:VGNC Symbol;Acc:VGNC:22164]	-0.354111	0.0218752	0.599214	335.94	315.452	326.58	272.295	202.263	297.932	322.794	264.691	241.456	252.652	241.716	177.906
ENSECAG00000010517	PRRG1	proline rich and Gla domain 1 [Source:VGNC Symbol;Acc:VGNC:21909]	-1.11961	0.0220249	0.599214	62.7088	50.937	14.1581	24.841	53.4831	105.21	64.1756	33.4667	10.8276	39.5612	24.7087	18.5546
ENSECAG00000001514	0	0	-0.582543	0.0221791	0.602157	6663.93	9669.09	10825.3	8276.82	5044.92	11317.5	8111.99	9054.26	5503.68	6018.69	8735.08	2769.01
ENSECAG00000006543	FAM168A	family with sequence similarity 168 member A [Source:VGNC Symbol;Acc:VGNC:17821]	0.336907	0.0222376	0.60249	188.126	203.748	150.076	151.912	180.87	148.474	138.888	186.602	180.821	196.008	248.162	227.022
ENSECAG00000024959	FBXO39	F-box protein 39 [Source:VGNC Symbol;Acc:VGNC:17953]	-1.28461	0.0224291	0.606423	34.7138	109.917	70.7904	25.7964	19.4484	52.1134	86.2061	76.0607	32.4829	36.8638	25.783	2.1829
ENSECAG00000020664	ROBO4	roundabout guidance receptor 4 [Source:VGNC Symbol;Acc:VGNC:22495]	1.14548	0.0224876	0.606748	4.4792	16.979	13.2142	15.2867	4.8621	11.7993	10.5363	23.3253	21.6553	31.4691	47.2689	10.9145
ENSECAG00000022722	ESPL1	extra spindle pole bodies like 1, separase [Source:VGNC Symbol;Acc:VGNC:17683]	-0.489492	0.0225681	0.607663	255.314	187.663	380.38	188.218	234.353	249.751	196.358	235.281	174.325	221.183	166.515	123.334
ENSECAG00000002390	0	0	1.11228	0.0226319	0.608128	6.7188	8.93631	34.9233	6.68795	16.5312	21.632	11.4941	10.1414	30.3174	48.5523	26.8573	20.7375
ENSECAG00000023943	KCNC4	potassium voltage-gated channel subfamily C member 4 [Source:VGNC Symbol;Acc:VGNC:19268]	0.864489	0.0229545	0.609913	48.1514	29.4898	49.0813	14.3313	60.2901	67.8458	31.6089	31.4384	67.1313	81.8197	42.9717	110.236
ENSECAG00000007459	SLC2A13	solute carrier family 2 member 13 [Source:VGNC Symbol;Acc:VGNC:23142]	0.612702	0.0232761	0.609913	52.6306	79.5332	131.198	77.3892	84.6006	64.896	78.5433	109.527	100.697	161.841	170.813	85.1331
ENSECAG00000021787	CNPY4	canopy FGF signaling regulator 4 [Source:VGNC Symbol;Acc:VGNC:16686]	0.57531	0.0234434	0.609913	69.4276	75.9587	109.489	150.001	98.2145	63.9127	84.2904	99.386	126.683	113.289	117.098	203.01
ENSECAG00000016212	SDAD1	SDA1 domain containing 1 [Source:VGNC Symbol;Acc:VGNC:22760]	0.528277	0.0233301	0.609913	1137.72	1276.11	926.882	911.472	749.736	653.876	962.635	1309.26	877.038	1946.59	1804.81	1087.08
ENSECAG00000009044	PRDM1	PR/SET domain 1 [Source:VGNC Symbol;Acc:VGNC:21811]	0.387387	0.0234269	0.609913	578.937	412.858	515.354	506.373	546.5	400.192	363.023	580.089	607.43	628.483	835.8	480.238
ENSECAG00000021243	PTBP3	polypyrimidine tract binding protein 3 [Source:VGNC Symbol;Acc:VGNC:52423]	0.291836	0.0230656	0.609913	3431.07	2415.49	2505.04	2262.44	2670.27	2130.75	2994.22	2191.56	3026.32	3140.62	3435.59	3005.85
ENSECAG00000011262	ERN1	endoplasmic reticulum to nucleus signaling 1 [Source:VGNC Symbol;Acc:VGNC:17673]	0.282537	0.022869	0.609913	363.935	378.9	337.906	264.652	274.223	291.049	329.499	339.738	349.732	433.375	417.9	366.727
ENSECAG00000024238	N4BP1	NEDD4 binding protein 1 [Source:VGNC Symbol;Acc:VGNC:51264]	0.221508	0.0231483	0.609913	2207.13	2598.68	2445.57	2010.21	2151.97	2072.74	2392.7	2483.63	2789.2	2725.23	2950.01	2240.75
ENSECAG00000000621	HSF1	heat shock transcription factor 1 [Source:VGNC Symbol;Acc:VGNC:18892]	-0.195298	0.0229199	0.609913	1512.85	1815.86	1551.73	1520.08	1450.85	1883.95	1573.74	1637.84	1409.76	1508.72	1322.46	1412.34
ENSECAG00000040977	NOL7	nucleolar protein 7 [Source:HGNC Symbol;Acc:HGNC:21040]	-0.209129	0.0230816	0.609913	996.622	1250.19	1051.47	1127.4	1120.23	1175.99	1175.28	1059.78	1018.88	917.1	835.8	1104.55
ENSECAG00000035888	ARHGEF1	Rho guanine nucleotide exchange factor 1 [Source:HGNC Symbol;Acc:HGNC:681]	-0.209539	0.0232037	0.609913	6630.34	7706.68	8979.05	8068.54	7824.1	8417.8	7900.31	8669.9	7916.08	6709.22	7001.17	6133.95
ENSECAG00000011531	PEX16	peroxisomal biosis factor 16 [Source:VGNC Symbol;Acc:VGNC:21325]	-0.23745	0.0230414	0.609913	652.844	760.48	826.832	683.126	764.323	901.661	688.691	816.385	702.713	670.742	634.907	576.286
ENSECAG00000019932	0	0	-0.324634	0.0232528	0.609913	10656	11417	13075.5	13489.6	9689.2	11142.4	12841.8	10568.4	8054.67	10419	11761.4	6846.67
ENSECAG00000016589	RFX1	regulatory factor X1 [Source:VGNC Symbol;Acc:VGNC:22326]	-0.420618	0.0229527	0.609913	777.141	798.906	714.511	607.648	491.072	695.174	678.155	1090.2	446.098	534.975	676.805	528.262
ENSECAG00000016757	HSH2D	hematopoietic SH2 domain containing [Source:VGNC Symbol;Acc:VGNC:18896]	-0.759807	0.0230746	0.609913	737.948	935.632	1334.63	808.287	493.017	899.694	1157.08	953.294	640.995	561.948	813.24	145.163
ENSECAG00000024064	AKAP4	A-kinase anchoring protein 4 [Source:VGNC Symbol;Acc:VGNC:15203]	-0.858573	0.0234456	0.609913	371.774	998.186	322.804	484.399	456.065	662.726	1718.37	550.679	494.823	385.721	386.746	267.405
ENSECAG00000009202	TYSND1	trypsin like peroxisomal matrix peptidase 1 [Source:VGNC Symbol;Acc:VGNC:51834]	-0.266674	0.0235319	0.61094	451.28	664.862	674.868	600.96	584.425	664.692	519.152	570.962	517.561	516.993	458.723	473.689
ENSECAG00000009618	IFI44L	interferon induced protein 44 like [Source:VGNC Symbol;Acc:VGNC:18944]	-0.531184	0.0236218	0.612059	3219.43	2886.43	3411.15	2962.76	1674.51	2607.64	3815.1	2934.93	2102.72	2026.61	2945.71	1059.8
ENSECAG00000024817	P4HA2	prolyl 4-hydroxylase subunit alpha 2 [Source:VGNC Symbol;Acc:VGNC:21117]	-0.340212	0.0237205	0.613397	844.329	583.541	753.21	549.367	736.122	746.304	710.721	593.273	668.065	602.409	463.02	444.22
ENSECAG00000013004	ADCY4	adenylate cyclase 4 [Source:VGNC Symbol;Acc:VGNC:15089]	1.1588	0.0238151	0.614627	12.3178	4.46816	10.3826	6.68795	7.77936	4.91636	7.66276	13.1839	22.738	19.7806	27.9316	4.3658
ENSECAG00000009032	CEPT1	choline/ethanolamine phosphotransferase 1 [Source:VGNC Symbol;Acc:VGNC:16434]	-0.238715	0.0238989	0.615573	2041.4	2027.65	1733.89	1899.38	1414.87	1915.41	2157.07	1825.46	1672.87	1488.94	1551.28	1650.27
ENSECAG00000018808	TG	thyroglobulin [Source:VGNC Symbol;Acc:VGNC:24049]	1.08785	0.0239694	0.615866	27.995	60.7669	31.1478	69.7458	47.6486	40.3142	20.1148	51.7213	51.9726	59.3418	227.75	32.7435
ENSECAG00000015341	KMO	kynurenine 3-monooxygenase [Source:VGNC Symbol;Acc:VGNC:19492]	0.481083	0.0240046	0.615866	1139.96	2328.8	1448.84	1317.53	948.11	1693.2	1312.25	1125.7	1894.83	2521.13	1928.36	1552.04
ENSECAG00000018326	METTL15	methyltransferase like 15 [Source:HGNC Symbol;Acc:HGNC:26606]	0.332493	0.0240557	0.615967	118.699	152.811	125.535	146.18	126.415	136.675	118.773	94.3152	161.332	169.933	139.658	171.358
ENSECAG00000023220	RHBDF1	rhomboid 5 homolog 1 [Source:VGNC Symbol;Acc:VGNC:22362]	0.70897	0.0242111	0.617525	32.4742	46.4688	38.6987	36.306	27.2278	25.5651	29.6932	48.6788	37.8967	98.0038	56.9375	39.2922
ENSECAG00000019312	PDS5B	PDS5 cohesin associated factor B [Source:VGNC Symbol;Acc:VGNC:21282]	0.275385	0.0242094	0.617525	1138.84	799.8	803.235	1093.96	995.759	802.35	841.946	980.676	1015.63	1190.43	1216.1	1088.18
ENSECAG00000030381	0	0	0.672993	0.0243012	0.617679	29.1148	28.5962	29.26	11.4651	24.3105	21.632	17.2412	33.4667	31.4001	40.4603	42.9717	40.3836
ENSECAG00000016189	USP21	ubiquitin specific peptidase 21 [Source:VGNC Symbol;Acc:VGNC:50905]	-0.229801	0.0243555	0.617679	602.453	571.924	632.394	573.253	584.425	675.508	491.375	705.843	498.071	549.361	496.324	517.347
ENSECAG00000024429	IRF9	interferon regulatory factor 9 [Source:VGNC Symbol;Acc:VGNC:19139]	-0.375141	0.024359	0.617679	3913.7	4773.78	5169.59	4213.41	3287.75	4015.68	4868.73	4350.67	4080.93	3424.74	3752.51	2078.12
ENSECAG00000011280	0	0	-0.272156	0.0244739	0.619389	222.84	235.919	225.585	204.46	221.712	229.102	253.829	248.465	218.718	178.924	212.71	152.803
ENSECAG00000003025	HLX	H2.0 like homeobox [Source:VGNC Symbol;Acc:VGNC:58173]	0.845355	0.024667	0.619473	43.6722	50.937	37.7549	30.5735	29.1726	30.4814	32.5667	66.9334	34.6484	70.1312	138.584	45.8409
ENSECAG00000016258	ENTPD1	ectonucleoside triphosphate diphosphohydrolase 1 [Source:HGNC Symbol;Acc:HGNC:3363]	0.284682	0.0246052	0.619473	2737.91	1836.41	2500.32	2469.76	2402.85	2341.17	2619.71	2451.18	3242.87	2182.16	3218.58	3148.83
ENSECAG00000016500	ATP6V1B2	ATPase H+ transporting V1 subunit B2 [Source:VGNC Symbol;Acc:VGNC:15677]	0.216078	0.0245522	0.619473	12173.3	11748.6	10301.4	11340.9	13123.8	12332.2	11237.4	10340.2	12133.4	13805.1	11974.1	15866.4
ENSECAG00000011776	MX1	MX dynamin like GTPase 1 [Source:NCBI gene (formerly Entrezgene);Acc:100034192]	-0.649939	0.0246201	0.619473	13501.4	12369.6	14984	11259.6	10750.1	9711.78	19921.3	12936.4	11855.2	9575.6	9527.91	2638.03
ENSECAG00000029199	0	0	1.02854	0.0247728	0.619747	29.1148	21.4472	106.658	49.6819	35.9796	88.4945	67.0492	69.9758	102.862	36.8638	188.001	150.62
ENSECAG00000019977	C7H19orf38	chromosome 7 C19orf38 homolog [Source:VGNC Symbol;Acc:VGNC:52354]	-0.291338	0.0247384	0.619747	350.497	411.07	349.233	336.308	342.292	383.476	356.318	256.578	299.925	320.985	248.162	268.497
ENSECAG00000007629	DNAJC1	DnaJ heat shock protein family (Hsp40) member C1 [Source:VGNC Symbol;Acc:VGNC:55375]	-0.2712	0.0249304	0.620229	1974.21	1992.8	2074.63	2322.63	1602.55	2115.02	2345.76	1525.27	1634.97	1578.85	1643.67	1752.87
ENSECAG00000017768	GNMT	glycine N-methyltransferase [Source:VGNC Symbol;Acc:VGNC:18442]	-0.638882	0.0248465	0.620229	30.2346	34.8516	49.0813	42.994	25.2829	55.0633	35.4403	36.5091	25.9863	28.7718	18.263	26.1948
ENSECAG00000035010	0	0	-2.30672	0.0249345	0.620229	83.985	74.1714	828.72	3.82169	353.961	25.5651	884.091	347.851	28.1518	98.9029	35.4517	100.413
ENSECAG00000003193	BAMBI	BMP and activin membrane bound inhibitor [Source:VGNC Symbol;Acc:VGNC:15762]	0.790198	0.0249886	0.620393	24.6356	9.82995	26.4284	21.9747	13.6139	20.6487	16.2834	23.3253	36.8139	31.4691	48.3432	18.5546
ENSECAG00000014848	EXOC7	exocyst complex component 7 [Source:VGNC Symbol;Acc:VGNC:17727]	-0.232647	0.0250429	0.620561	1391.91	1327.94	1225.15	1167.53	1038.55	1445.41	1298.84	1142.94	1149.89	1093.33	1109.75	917.909
ENSECAG00000018147	AOX1	aldehyde oxidase 1 [Source:NCBI gene (formerly Entrezgene);Acc:100070976]	1.13447	0.0252172	0.623696	189.246	77.7459	93.4433	42.994	181.843	72.7622	38.3138	90.2587	173.242	185.218	48.3432	456.226
ENSECAG00000014947	OPN3	opsin 3 [Source:VGNC Symbol;Acc:VGNC:58203]	0.576542	0.0253975	0.626969	54.8702	48.2561	71.7343	47.7711	37.9244	51.1302	64.1756	83.1597	59.5519	101.6	111.727	68.7613
ENSECAG00000000214	IL18RAP	interleukin 18 receptor accessory protein [Source:VGNC Symbol;Acc:VGNC:51323]	0.456169	0.0257707	0.628933	295.627	348.516	406.809	472.934	465.789	348.078	361.108	527.354	650.74	604.207	640.279	317.612
ENSECAG00000006315	XYLT1	xylosyltransferase 1 [Source:VGNC Symbol;Acc:VGNC:58277]	0.396458	0.0258142	0.628933	242.997	193.024	229.361	182.486	176.981	159.29	163.792	253.536	265.277	303.003	296.505	187.729
ENSECAG00000007248	SMPD4	sphingomyelin phosphodiesterase 4 [Source:VGNC Symbol;Acc:VGNC:23356]	-0.177066	0.0256326	0.628933	567.739	557.626	636.17	567.52	540.666	609.629	512.447	586.174	491.574	539.471	485.581	506.433
ENSECAG00000022335	POGLUT2	protein O-glucosyltransferase 2 [Source:VGNC Symbol;Acc:VGNC:19328]	-0.228879	0.025801	0.628933	235.158	206.429	213.315	259.875	233.381	235.985	238.504	239.338	208.973	193.31	183.704	208.467
ENSECAG00000019868	C1QB	complement C1q B chain [Source:VGNC Symbol;Acc:VGNC:15937]	-0.268094	0.0257878	0.628933	77249.4	107111	94703.4	91562.8	76986.5	98942.8	85903.4	87504.3	87099.6	60345.2	83433.9	68058.5
ENSECAG00000014633	CTC1	CST telomere replication complex component 1 [Source:VGNC Symbol;Acc:VGNC:16927]	-0.274526	0.0257232	0.628933	203.804	208.216	223.698	229.301	195.457	260.567	234.672	276.861	193.815	195.109	175.11	193.187
ENSECAG00000011390	GNPTG	N-acetylglucosamine-1-phosphate transferase subunit gamma [Source:VGNC Symbol;Acc:VGNC:18448]	-0.282204	0.0255385	0.628933	2454.6	2849.79	2300.22	2269.13	3385	2718.75	3386.94	2426.84	2268.39	2048.19	2304.36	2340.07
ENSECAG00000027864	IL1RN	interleukin 1 receptor antagonist [Source:NCBI gene (formerly Entrezgene);Acc:100034236]	0.695788	0.0260497	0.633489	8043.53	7930.98	8222.07	12478.8	4536.34	5328.35	10103.4	12925.2	9987.4	17308	22421.6	6625.1
ENSECAG00000035315	0	0	0.771857	0.0261388	0.634026	39.193	44.6816	35.8671	50.6373	33.0623	26.5484	33.5246	12.1697	69.2968	41.3594	84.8692	40.3836
ENSECAG00000010439	PRSS36	serine protease 36 [Source:VGNC Symbol;Acc:VGNC:21917]	-0.846576	0.0261689	0.634026	24.6356	30.3835	24.5407	21.0193	7.77936	27.5316	21.0726	23.3253	10.8276	15.285	11.8172	12.0059
ENSECAG00000033327	TMIGD3	transmembrane and immunoglobulin domain containing 3 [Source:HGNC Symbol;Acc:HGNC:51375]	0.328108	0.026472	0.636093	215.002	141.194	202.932	196.817	143.918	151.424	187.738	168.348	203.559	214.889	249.236	215.016
ENSECAG00000013309	SUPT5H	SPT5 homolog, DSIF elongation factor subunit [Source:VGNC Symbol;Acc:VGNC:23766]	-0.169807	0.0264756	0.636093	4409.77	5093.7	4876.04	4340.48	4349.64	4773.79	4977.92	4733	3994.31	4645.74	4331.55	3718.57
ENSECAG00000024544	SF1	splicing factor 1 [Source:VGNC Symbol;Acc:VGNC:22885]	-0.187658	0.0263137	0.636093	2903.64	3130.39	2942.99	3166.27	2676.1	2609.61	3049.78	3515.02	2614.87	2786.37	2639.54	2491.78
ENSECAG00000006454	ZRSR2	zinc finger CCCH-type, RNA binding motif and serine/arginine rich 2 [Source:VGNC Symbol;Acc:VGNC:55554]	-0.234525	0.0264026	0.636093	613.651	547.796	669.205	603.826	644.715	486.72	592.906	584.146	506.733	547.563	424.346	535.902
ENSECAG00000013228	GLT1D1	glycosyltransferase 1 domain containing 1 [Source:VGNC Symbol;Acc:VGNC:58170]	-0.342942	0.0265055	0.636093	941.752	1358.32	1149.64	769.114	789.606	1198.61	1169.53	1047.61	938.755	781.333	786.383	815.313
ENSECAG00000029712	0	0	-0.832825	0.0265465	0.636093	47.0316	59.8733	22.6529	106.052	61.2625	37.3644	75.6698	47.6647	40.0622	21.5788	27.9316	39.2922
ENSECAG00000017558	MLKL	mixed lineage kinase domain like pseudokinase [Source:VGNC Symbol;Acc:VGNC:20211]	-0.339073	0.0266162	0.636596	1728.97	1628.2	1749.94	1396.83	1105.64	1311.69	1929.1	1483.69	1213.78	1391.83	1324.6	944.104
ENSECAG00000011109	ADGRF5	adhesion G protein-coupled receptor F5 [Source:VGNC Symbol;Acc:VGNC:58727]	2.12773	0.0274054	0.637896	26.8752	33.958	15.102	24.841	127.387	5.89963	1.91569	25.3536	4.33105	222.082	156.847	187.729
ENSECAG00000037583	0	0	1.95937	0.0268938	0.637896	32.4742	0.893631	31.1478	3.82169	0.972421	4.91636	19.1569	97.3577	103.945	102.499	123.544	40.3836
ENSECAG00000015204	TFF3	trefoil factor 3 [Source:VGNC Symbol;Acc:VGNC:24043]	1.66615	0.0277556	0.637896	69.4276	260.047	5119.56	379.302	119.608	487.703	83.3326	229.196	1364.28	871.245	994.796	32.7435
ENSECAG00000007610	TMEM98	transmembrane protein 98 [Source:VGNC Symbol;Acc:VGNC:24328]	1.1452	0.0270032	0.637896	14.5574	38.4262	33.0355	8.59879	11.669	35.3978	19.1569	17.2404	21.6553	18.8815	73.0519	84.0416
ENSECAG00000007129	LRP6	LDL receptor related protein 6 [Source:VGNC Symbol;Acc:VGNC:19764]	0.937623	0.0276428	0.637896	27.995	29.4898	45.3059	37.2614	28.2002	8.84945	39.2717	52.7354	28.1518	95.3065	90.2406	43.658
ENSECAG00000017943	ZNF608	zinc finger protein 608 [Source:VGNC Symbol;Acc:VGNC:25355]	0.861522	0.0270835	0.637896	62.7088	61.6606	38.6987	61.147	40.8417	19.6654	43.103	87.2162	40.0622	103.399	155.773	77.4929
ENSECAG00000018514	ADAM23	ADAM metallopeptidase domain 23 [Source:VGNC Symbol;Acc:VGNC:15053]	0.801965	0.027585	0.637896	52.6306	30.3835	50.0252	83.1217	149.753	38.3476	57.4707	80.1172	125.6	94.4073	114.949	137.523
ENSECAG00000008024	CLIC2	chloride intracellular channel 2 [Source:VGNC Symbol;Acc:VGNC:16611]	0.73441	0.0276952	0.637896	288.908	274.345	178.392	256.053	122.525	119.959	163.792	308.299	155.918	436.072	541.444	290.326
ENSECAG00000042076	0	0	0.631111	0.0276936	0.637896	30.2346	50.937	67.0149	73.5675	49.5935	34.4145	45.0187	41.5798	95.2831	83.6179	80.572	44.7494
ENSECAG00000035649	SMIM4	small integral membrane protein 4 [Source:HGNC Symbol;Acc:HGNC:37257]	0.398501	0.026738	0.637896	103.022	95.6186	120.816	103.186	133.222	124.876	91.9532	100.4	112.607	123.179	147.178	193.187
ENSECAG00000011177	TESC	tescalcin [Source:VGNC Symbol;Acc:VGNC:24005]	0.363707	0.0277951	0.637896	397.529	440.56	497.42	473.889	602.901	545.716	502.869	692.659	831.562	561.049	738.04	542.451
ENSECAG00000013623	PIK3AP1	phosphoinositide-3-kinase adaptor protein 1 [Source:VGNC Symbol;Acc:VGNC:21441]	0.338572	0.0274783	0.637896	3432.19	2803.32	2258.69	2773.59	2676.1	2066.84	2652.27	2655.02	2916.96	3985.79	4047.94	2525.62
ENSECAG00000009552	KAT6A	lysine acetyltransferase 6A [Source:VGNC Symbol;Acc:VGNC:19244]	0.214811	0.0275554	0.637896	2510.59	1965.99	2025.55	1952.88	2251.15	1724.66	1905.15	2236.18	2316.03	2491.45	2477.32	2329.15
ENSECAG00000007116	CIZ1	CDKN1A interacting zinc finger protein 1 [Source:VGNC Symbol;Acc:VGNC:16559]	-0.15255	0.0276133	0.637896	1760.33	1836.41	1959.48	1834.41	1787.31	2044.22	1757.65	1707.82	1775.73	1674.16	1513.68	1643.72
ENSECAG00000000591	TRAF3IP2	TRAF3 interacting protein 2 [Source:VGNC Symbol;Acc:VGNC:24458]	-0.262238	0.02717	0.637896	1522.93	1610.32	1684.81	1482.81	1348.75	1557.5	1731.78	1134.83	1467.14	1123	1226.84	1218.06
ENSECAG00000006211	TRIM21	tripartite motif containing 21 [Source:VGNC Symbol;Acc:VGNC:24495]	-0.295936	0.0277558	0.637896	1298.97	1483.43	1416.75	1412.11	1255.39	1118.96	1473.17	1388.36	1104.42	1166.16	1369.72	777.112
ENSECAG00000024411	WDTC1	WD and tetratricopeptide repeats 1 [Source:VGNC Symbol;Acc:VGNC:25024]	-0.309985	0.0274106	0.637896	1214.98	1559.39	1146.8	1082.49	1561.71	1639.12	1246.16	1083.1	962.576	1051.97	1006.61	1227.88
ENSECAG00000012222	0	0	-0.355852	0.0273497	0.637896	3512.81	3904.28	5113.9	2942.7	2977.55	2965.55	3733.68	3157.03	3496.24	2631.72	2585.82	2346.62
ENSECAG00000013636	HELZ2	helicase with zinc finger 2 [Source:VGNC Symbol;Acc:VGNC:18746]	-0.455079	0.0275497	0.637896	5109.65	5967.67	6681.67	5234.75	4060.83	5411.93	6590.93	7145.65	4102.59	5387.51	5119.01	2241.84
ENSECAG00000024841	PLEKHA4	pleckstrin homology domain containing A4 [Source:VGNC Symbol;Acc:VGNC:21559]	-0.469708	0.0275671	0.637896	967.507	1387.81	1060.91	1060.52	626.239	1100.28	1702.09	927.94	716.789	849.666	961.493	661.419
ENSECAG00000015104	0	0	-0.599124	0.0276424	0.637896	4853.21	9474.28	9013.98	12789.3	13313.4	10471.9	6204.92	5188.35	6803	7255.88	5717.39	3761.14
ENSECAG00000024961	XAF1	XIAP associated factor 1 [Source:VGNC Symbol;Acc:VGNC:25064]	-0.688705	0.0278429	0.637896	1986.53	2663.92	3206.33	2413.39	1015.21	2579.12	2508.6	2042.48	1595.99	1462.86	2159.33	494.427
ENSECAG00000002661	VSIG10	V-set and immunoglobulin domain containing 10 [Source:VGNC Symbol;Acc:VGNC:24942]	-0.725152	0.0278299	0.637896	122.058	82.2141	111.377	64.0132	49.5935	138.641	180.075	69.9758	63.883	60.2409	75.2005	48.0238
ENSECAG00000023946	SDC3	syndecan 3 [Source:VGNC Symbol;Acc:VGNC:22763]	-1.64368	0.0273566	0.637896	1195.95	1851.6	2506.92	342.996	148.78	2262.51	564.171	898.53	387.629	315.59	796.051	64.3955
ENSECAG00000010238	CECR2	CECR2 histone acetyl-lysine reader [Source:VGNC Symbol;Acc:VGNC:50587]	1.32189	0.0286425	0.638223	15.6772	9.82995	14.1581	11.4651	5.83452	0.983272	7.66276	19.2687	7.57934	32.3682	48.3432	17.4632
ENSECAG00000017804	UPB1	beta-ureidopropionase 1 [Source:VGNC Symbol;Acc:VGNC:24803]	1.13867	0.0284186	0.638223	21.2762	47.3625	38.6987	94.5867	36.952	40.3142	22.9883	80.1172	48.7243	104.298	237.419	30.5606
ENSECAG00000009296	DCHS1	dachsous cadherin-related 1 [Source:VGNC Symbol;Acc:VGNC:17039]	0.734585	0.0287644	0.638223	492.712	590.69	521.961	550.323	416.196	700.09	686.775	671.362	785.003	392.914	551.112	2123.96
ENSECAG00000018831	0	0	0.370024	0.0283217	0.638223	1908.14	1903.43	1404.48	1999.7	2676.1	1895.75	1322.78	1845.74	2033.43	2714.44	2191.56	2724.26
ENSECAG00000024559	CREBRF	CREB3 regulatory factor [Source:VGNC Symbol;Acc:VGNC:16860]	0.321683	0.0285836	0.638223	593.494	512.944	523.849	484.399	526.08	366.761	486.585	460.421	560.871	632.08	790.68	486.787
ENSECAG00000021950	NPM1	nucleophosmin 1 [Source:VGNC Symbol;Acc:VGNC:20841]	0.298411	0.0280107	0.638223	6193.62	5216.13	5428.21	7807.71	7405.96	5568.27	5943.43	5265.43	7372.53	6568.05	6891.59	9193.28
ENSECAG00000023690	STK38L	serine/threonine kinase 38 like [Source:VGNC Symbol;Acc:VGNC:49343]	0.248356	0.0287186	0.638223	565.499	487.923	520.073	464.335	538.721	470.988	688.691	574.005	603.099	679.733	614.496	661.419
ENSECAG00000007392	NPEPPS	aminopeptidase puromycin sensitive [Source:VGNC Symbol;Acc:VGNC:56459]	0.160431	0.0283583	0.638223	1446.78	1283.25	1238.36	1252.56	1399.31	1210.41	1382.17	1404.59	1451.98	1396.33	1471.78	1613.16
ENSECAG00000010103	ZC3H7B	zinc finger CCCH-type containing 7B [Source:VGNC Symbol;Acc:VGNC:25170]	0.158649	0.0279895	0.638223	1447.9	1446.79	1499.81	1412.11	1453.77	1508.34	1367.8	1560.77	1699.94	1571.66	1436.33	1821.63
ENSECAG00000024461	SF3B2	splicing factor 3b subunit 2 [Source:VGNC Symbol;Acc:VGNC:22889]	-0.139684	0.0284938	0.638223	7306.7	7947.96	8862.96	7975.86	7744.36	8224.09	7424.26	7644.61	7091.01	6886.34	6961.42	7716.55
ENSECAG00000001598	IFI35	interferon induced protein 35 [Source:VGNC Symbol;Acc:VGNC:18943]	-0.238243	0.0282226	0.638223	4594.54	6153.55	6333.38	5383.8	5061.45	6508.28	5685.77	4846.59	4903.83	4768.02	5050.25	4170.43
ENSECAG00000014058	ZNF598	zinc finger protein 598, E3 ubiquitin ligase [Source:VGNC Symbol;Acc:VGNC:25353]	-0.244366	0.0283861	0.638223	1194.83	1072.36	1370.5	1024.21	1166.9	1363.8	1221.25	1204.8	1156.39	1087.93	991.573	822.953
ENSECAG00000013287	BFSP2	beaded filament structural protein 2 [Source:VGNC Symbol;Acc:VGNC:56716]	-0.300547	0.0287256	0.638223	3015.62	4058.87	3980.31	3921.05	3824.53	4462.09	4153.22	2912.62	3736.61	2486.06	2896.29	3195.77
ENSECAG00000019563	ZNF276	zinc finger protein 276 [Source:VGNC Symbol;Acc:VGNC:25291]	-0.308489	0.0281173	0.638223	410.967	613.031	575.762	535.992	560.114	593.897	565.129	737.282	503.485	492.716	479.135	378.733
ENSECAG00000020196	CCDC102A	coiled-coil domain containing 102A [Source:HGNC Symbol;Acc:HGNC:28097]	-0.355313	0.0283371	0.638223	209.403	216.259	291.656	188.218	211.015	235.985	265.323	223.111	158.083	238.266	160.07	161.535
ENSECAG00000010989	SH3YL1	SH3 and SYLF domain containing 1 [Source:VGNC Symbol;Acc:VGNC:22951]	-0.796912	0.0286413	0.638223	43.6722	58.086	87.7801	21.0193	54.4556	64.896	75.6698	61.8627	20.5725	36.8638	24.7087	52.3896
ENSECAG00000024008	SCAI	suppressor of cancer cell invasion [Source:HGNC Symbol;Acc:HGNC:26709]	-1.12851	0.0280943	0.638223	25.7554	11.6172	13.2142	19.1084	11.669	4.91636	9.57845	13.1839	5.41381	5.39471	5.37147	8.7316
ENSECAG00000041708	0	0	-1.14379	0.0287858	0.638223	12.3178	17.8726	9.43872	8.59879	14.5863	8.84945	36.3981	20.2828	7.57934	5.39471	9.66864	6.5487
ENSECAG00000027672	MT-CO3	mitochondrially encoded cytochrome c oxidase III [Source:VGNC Symbol;Acc:VGNC:59021]	-1.70705	0.0280706	0.638223	21860.7	3999.89	19696.7	28031.1	4397.29	5017.64	13888.8	5772.5	5660.68	4206.07	5676.57	178.998
ENSECAG00000016694	THAP9	THAP domain containing 9 [Source:VGNC Symbol;Acc:VGNC:58485]	0.300536	0.028874	0.638614	193.725	208.216	235.968	209.237	211.015	186.822	170.496	148.065	279.353	227.477	224.527	232.479
ENSECAG00000009193	LAMTOR2	late endosomal/lysosomal adaptor, MAPK and MTOR activator 2 [Source:VGNC Symbol;Acc:VGNC:19575]	-0.18668	0.028999	0.638614	2891.32	2985.62	3586.71	3238.88	3132.17	3662.69	3266.25	2921.74	2783.78	2594.85	3110.08	2797.39
ENSECAG00000018271	TBRG4	transforming growth factor beta regulator 4 [Source:VGNC Symbol;Acc:VGNC:23929]	-0.19605	0.028907	0.638614	711.073	847.163	781.526	793	686.529	883.962	749.035	874.191	723.285	700.413	699.365	638.498
ENSECAG00000007194	CHRNE	cholinergic receptor nicotinic epsilon subunit [Source:VGNC Symbol;Acc:VGNC:16531]	-0.979329	0.0289724	0.638614	43.6722	11.6172	17.9336	31.5289	20.4208	42.2807	16.2834	46.6505	10.8276	17.9824	11.8172	17.4632
ENSECAG00000024850	0	0	-3.9426	0.0291018	0.639798	1.1198	335.112	0.943872	9.55422	429.81	264.5	0	2.02828	2.16553	4.49559	0	27.2862
ENSECAG00000030463	0	0	0.212172	0.029226	0.641448	1397.51	1342.23	1274.23	1292.69	1481.97	1219.26	1105.35	1366.05	1325.3	1419.71	1598.55	1726.67
ENSECAG00000013991	ZNF672	zinc finger protein 672 [Source:HGNC Symbol;Acc:HGNC:26179]	0.463519	0.0292766	0.641483	55.99	71.4905	41.5304	43.9494	70.0143	45.2305	64.1756	73.0183	77.9589	77.3241	75.2005	90.5903
ENSECAG00000028942	PTGER1	prostaglandin E receptor 1 [Source:HGNC Symbol;Acc:HGNC:9593]	-0.55492	0.0293346	0.641676	66.0682	102.768	92.4994	71.6566	42.7865	83.5782	65.1335	78.089	44.3933	69.2321	50.4918	40.3836
ENSECAG00000008893	PARVB	parvin beta [Source:VGNC Symbol;Acc:VGNC:21169]	0.731021	0.0295426	0.644438	73.9068	54.5115	80.2291	51.5928	46.6762	53.0967	45.0187	103.443	41.145	124.078	156.847	99.3219
ENSECAG00000000762	DDI2	DNA damage inducible 1 homolog 2 [Source:VGNC Symbol;Acc:VGNC:50682]	0.340237	0.0295595	0.644438	352.737	277.026	246.351	196.817	247.967	203.537	271.07	253.536	305.339	338.068	367.408	284.868
ENSECAG00000021483	SEC24C	SEC24 homolog C, COPII coat complex component [Source:VGNC Symbol;Acc:VGNC:22794]	-0.125497	0.0297338	0.645006	4746.83	4546.8	4780.71	4466.6	4249.48	4645.96	4790.18	4448.03	3902.28	4347.23	4514.18	4043.82
ENSECAG00000000603	DHODH	dihydroorotate dehydrogenase (quinone) [Source:VGNC Symbol;Acc:VGNC:53551]	-0.251031	0.0297103	0.645006	441.201	344.048	421.911	456.692	515.383	525.067	471.26	449.265	357.312	399.208	388.894	376.55
ENSECAG00000011304	FKBP5	FKBP prolyl isomerase 5 [Source:VGNC Symbol;Acc:VGNC:18052]	-0.539664	0.0296432	0.645006	4747.95	5364.47	3136.49	3686.97	5204.39	7994.99	5821.78	6510.79	2469.78	2634.41	4197.26	5306.63
ENSECAG00000015162	SETD1A	SET domain containing 1A, histone lysine methyltransferase [Source:VGNC Symbol;Acc:VGNC:51238]	-0.148621	0.0298419	0.646277	965.268	1033.04	1056.19	1036.63	1024.93	1059.97	1039.26	1175.39	940.921	998.02	975.458	868.794
ENSECAG00000019442	CYP1B1	cytochrome P450 family 1 subfamily B member 1 [Source:VGNC Symbol;Acc:VGNC:50559]	1.48736	0.0309078	0.647872	11.198	9.82995	11.3265	21.9747	23.3381	21.632	9.57845	92.287	12.9932	52.1488	168.664	48.0238
ENSECAG00000034457	U1	U1 spliceosomal RNA [Source:RFAM;Acc:RF00003]	1.39764	0.0308406	0.647872	19.0366	3.57453	23.5968	17.1976	17.5036	18.6822	23.9461	4.05657	108.276	8.09206	30.0802	21.829
ENSECAG00000033456	H1-5	H1.5 linker histone, cluster member [Source:VGNC Symbol;Acc:VGNC:83786]	1.0114	0.0305579	0.647872	10.0782	5.36179	8.49485	8.59879	13.6139	18.6822	7.66276	13.1839	36.8139	10.7894	25.783	13.0974
ENSECAG00000021255	MSANTD3-TMEFF1	MSANTD3-TMEFF1 readthrough [Source:HGNC Symbol;Acc:HGNC:38838]	0.727426	0.0305634	0.647872	225.08	264.515	105.714	275.161	150.725	236.969	140.803	407.685	176.49	376.73	461.946	480.238
ENSECAG00000024199	FUT4	fucosyltransferase 4 [Source:HGNC Symbol;Acc:HGNC:4015]	0.643804	0.0305612	0.647872	45.9118	39.3198	26.4284	42.0386	50.5659	39.3309	36.3981	56.792	38.9795	51.2497	108.504	64.3955
ENSECAG00000017203	BTG2	BTG anti-proliferation factor 2 [Source:HGNC Symbol;Acc:HGNC:1131]	0.492628	0.0302503	0.647872	404.248	633.585	290.713	403.188	306.312	376.593	490.417	665.277	762.265	587.124	664.988	497.701
ENSECAG00000000258	STX11	syntaxin 11 [Source:VGNC Symbol;Acc:VGNC:23724]	0.41204	0.0306813	0.647872	583.416	727.416	641.833	711.789	517.328	711.889	399.422	737.282	781.755	910.806	1079.66	574.103
ENSECAG00000011406	ST8SIA4	ST8 alpha-N-acetyl-neuraminide alpha-2,8-sialyltransferase 4 [Source:VGNC Symbol;Acc:VGNC:23641]	0.394675	0.0303957	0.647872	606.932	382.474	508.747	500.641	497.879	311.697	542.141	679.475	596.602	696.816	756.303	598.115
ENSECAG00000023607	DOCK5	dedicator of cytokinesis 5 [Source:VGNC Symbol;Acc:VGNC:17267]	0.389281	0.030732	0.647872	734.589	454.858	468.16	778.669	761.405	492.619	746.162	706.857	992.893	766.048	883.069	725.814
ENSECAG00000018885	0	0	0.386968	0.0307757	0.647872	1204.91	1083.97	806.067	1158.93	780.854	704.023	1280.64	728.154	1122.82	1293.83	1250.48	1398.15
ENSECAG00000018702	USP32	ubiquitin specific peptidase 32 [Source:VGNC Symbol;Acc:VGNC:24841]	0.231139	0.0305002	0.647872	783.86	779.247	718.287	746.184	784.743	643.06	976.044	770.748	804.493	971.047	923.892	939.738
ENSECAG00000026958	IRAK3	interleukin 1 receptor associated kinase 3 [Source:VGNC Symbol;Acc:VGNC:19127]	0.22523	0.0302841	0.647872	225.08	258.259	245.407	194.906	250.885	235.985	253.829	232.239	262.029	274.231	268.573	304.515
ENSECAG00000019684	GNPNAT1	glucosamine-phosphate N-acetyltransferase 1 [Source:VGNC Symbol;Acc:VGNC:18446]	0.22014	0.0305304	0.647872	431.123	418.219	370.942	438.539	480.376	355.945	487.543	413.77	500.236	495.414	466.243	516.256
ENSECAG00000008855	GDI2	GDP dissociation inhibitor 2 [Source:VGNC Symbol;Acc:VGNC:55377]	0.166182	0.0303467	0.647872	8213.74	6521.72	7616.1	7547.83	7321.35	7202.47	7360.08	6438.79	7727.68	8235.92	7813.34	8886.59
ENSECAG00000008992	HYPK	huntingtin interacting protein K [Source:VGNC Symbol;Acc:VGNC:51543]	-0.229863	0.0306735	0.647872	1244.1	1368.15	1712.18	1215.3	1491.69	1287.1	1573.74	1297.09	1143.4	1105.02	1268.74	1255.17
ENSECAG00000011637	SLC1A5	solute carrier family 1 member 5 [Source:VGNC Symbol;Acc:VGNC:23064]	-0.239738	0.0302029	0.647872	9768.02	11195.4	11493.5	10431.3	8165.42	10930.1	13021	9896	9758.94	9252.82	8656.66	8283.01
ENSECAG00000023230	SDR39U1	short chain dehydrogenase/reductase family 39U member 1 [Source:VGNC Symbol;Acc:VGNC:51788]	-0.252114	0.0308777	0.647872	244.116	294.898	362.447	293.314	295.616	289.082	300.763	264.691	230.628	264.341	228.824	260.857
ENSECAG00000025154	ADPRM	ADP-ribose/CDP-alcohol diphosphatase, manganese dependent [Source:VGNC Symbol;Acc:VGNC:15130]	-0.345823	0.0301121	0.647872	124.298	172.471	151.02	170.065	169.201	177.972	131.225	151.107	151.587	131.271	99.9093	108.054
ENSECAG00000028147	0	0	-0.434953	0.0305093	0.647872	128.777	185.875	233.136	111.784	211.988	152.407	175.286	194.715	111.525	136.666	131.064	136.431
ENSECAG00000034930	C6orf132	chromosome 6 open reading frame 132 [Source:HGNC Symbol;Acc:HGNC:21288]	-0.449577	0.0305407	0.647872	1113.08	1100.95	1239.3	699.369	635.963	686.324	1197.31	882.304	768.761	764.25	732.668	499.884
ENSECAG00000007896	REXO4	REX4 homolog, 3'-5' exonuclease [Source:VGNC Symbol;Acc:VGNC:22317]	-0.173202	0.0309693	0.648122	759.225	736.352	674.868	670.706	737.095	752.203	718.384	863.035	677.809	630.281	657.468	655.961
ENSECAG00000019064	GHITM	growth hormone inducible transmembrane protein [Source:VGNC Symbol;Acc:VGNC:18332]	0.166699	0.0311159	0.650148	7270.86	6343	7350.87	7693.05	7798.81	7045.15	7535.37	6646.69	7707.1	8135.22	7455.6	9076.5
ENSECAG00000010432	PRPH	peripherin [Source:VGNC Symbol;Acc:VGNC:21892]	1.13048	0.0312505	0.651918	40.3128	20.5535	34.9233	33.4398	26.2554	49.1636	28.7354	21.297	176.49	61.14	26.8573	14.1888
ENSECAG00000012913	SLAMF7	SLAM family member 7 [Source:VGNC Symbol;Acc:VGNC:23008]	0.351557	0.0314371	0.652453	852.168	838.226	703.185	561.788	705.977	560.465	653.251	1014.14	919.265	840.675	1109.75	887.349
ENSECAG00000011700	PLCB3	phospholipase C beta 3 [Source:VGNC Symbol;Acc:VGNC:21537]	-0.240588	0.031476	0.652453	823.053	947.249	942.928	764.337	744.874	974.423	914.742	1056.74	671.313	813.701	728.371	819.679
ENSECAG00000013963	TMEM161A	transmembrane protein 161A [Source:VGNC Symbol;Acc:VGNC:24211]	-0.312831	0.0314062	0.652453	198.205	273.451	193.494	270.384	232.409	259.584	239.461	287.002	218.718	215.788	189.076	162.626
ENSECAG00000002823	LIN7A	lin-7 homolog A, crumbs cell polarity complex component [Source:VGNC Symbol;Acc:VGNC:19678]	-0.443955	0.0314217	0.652453	147.814	115.278	180.28	141.402	90.4351	143.558	181.033	102.428	108.276	99.802	95.6121	101.505
ENSECAG00000017217	CA12	carbonic anhydrase 12 [Source:VGNC Symbol;Acc:VGNC:15961]	0.813561	0.0316443	0.653721	38.0732	67.916	32.0916	66.8795	79.7385	47.1971	45.0187	91.2728	75.7934	94.4073	194.447	46.9323
ENSECAG00000016638	CUBN	cubilin [Source:VGNC Symbol;Acc:VGNC:16963]	0.706407	0.0318376	0.653721	35.8336	33.0644	34.9233	31.5289	11.669	32.448	37.356	41.5798	55.2209	72.8285	53.7147	28.3777
ENSECAG00000015753	0	0	0.586097	0.0317929	0.653721	114.22	72.3841	59.4639	118.472	118.635	105.21	56.5129	136.909	147.256	189.714	149.327	99.3219
ENSECAG00000021493	RBX1	ring-box 1 [Source:VGNC Symbol;Acc:VGNC:22259]	-0.197995	0.0318003	0.653721	2632.65	2966.86	3303.55	3154.8	3167.17	3396.22	2997.1	2676.32	2843.33	2403.34	2909.19	2436.12
ENSECAG00000005815	LLPH	LLP homolog, long-term synaptic facilitation factor [Source:VGNC Symbol;Acc:VGNC:19696]	-0.254719	0.0316335	0.653721	996.622	1015.17	866.474	1061.47	1117.31	867.246	1003.82	913.742	870.541	743.57	667.136	1006.32
ENSECAG00000019411	HERC6	HECT and RLD domain containing E3 ubiquitin protein ligase family member 6 [Source:VGNC Symbol;Acc:VGNC:18754]	-0.553072	0.0317016	0.653721	3480.34	3452.1	3305.44	2664.67	1421.68	2644.02	3787.32	3413.6	2087.57	2058.08	3012.32	1078.35
ENSECAG00000027532	0	0	1.76626	0.0324344	0.656504	7.8386	2.68089	10.3826	13.3759	9.72421	1.96654	4.78923	3.04243	72.5451	1.79824	7.52005	9.82305
ENSECAG00000008127	GFI1B	growth factor independent 1B transcriptional repressor [Source:VGNC Symbol;Acc:VGNC:18312]	1.13075	0.0326278	0.656504	3.3594	12.5108	10.3826	15.2867	13.6139	3.93309	5.74707	14.198	23.8208	18.8815	36.526	7.64015
ENSECAG00000023979	SCN3B	sodium voltage-gated channel beta subunit 3 [Source:VGNC Symbol;Acc:VGNC:22737]	0.952888	0.0323298	0.656504	50.391	24.128	72.6781	40.1277	15.5587	21.632	26.8197	56.792	129.932	71.9294	63.3833	32.7435
ENSECAG00000016706	ENC1	ectodermal-neural cortex 1 [Source:VGNC Symbol;Acc:VGNC:17575]	0.93887	0.0327248	0.656504	36.9534	11.6172	30.2039	21.0193	20.4208	9.83272	16.2834	24.3394	57.3864	62.0391	24.7087	18.5546
ENSECAG00000000949	GPR84	G protein-coupled receptor 84 [Source:VGNC Symbol;Acc:VGNC:18550]	0.806823	0.032653	0.656504	200.444	325.282	79.2852	243.633	195.457	165.19	172.412	267.734	108.276	344.362	598.381	391.831
ENSECAG00000005110	MSRB3	methionine sulfoxide reductase B3 [Source:VGNC Symbol;Acc:VGNC:56586]	0.778488	0.03216	0.656504	66.0682	35.7453	50.0252	42.0386	35.0071	26.5484	25.8618	72.0041	44.3933	122.28	84.8692	50.2067
ENSECAG00000011478	NLN	neurolysin [Source:VGNC Symbol;Acc:VGNC:20763]	0.654555	0.0324148	0.656504	135.496	123.321	79.2852	109.873	108.911	90.4611	113.984	117.641	97.4486	169.034	94.5378	330.709
ENSECAG00000018159	CNNM2	cyclin and CBS domain divalent metal cation transport mediator 2 [Source:HGNC Symbol;Acc:HGNC:103]	0.61481	0.0321499	0.656504	21.2762	25.0217	20.7652	26.7518	16.5312	18.6822	22.0304	16.2263	24.9035	28.7718	29.0059	45.8409
ENSECAG00000023311	ZNF106	zinc finger protein 106 [Source:VGNC Symbol;Acc:VGNC:25258]	0.326794	0.03207	0.656504	614.77	413.751	482.319	400.322	417.168	370.694	569.918	487.802	475.333	600.611	643.502	635.224
ENSECAG00000009448	C21H19orf44	chromosome 21 C19orf44 homolog [Source:VGNC Symbol;Acc:VGNC:58131]	-0.224897	0.0327177	0.656504	318.023	395.879	392.651	434.717	333.54	382.493	360.15	348.865	293.429	345.261	311.545	318.703
ENSECAG00000013597	DAB2	DAB adaptor protein 2 [Source:VGNC Symbol;Acc:VGNC:16995]	-0.368361	0.032196	0.656504	10320.1	8231.24	7976.66	8305.48	7724.91	6338.17	13787.2	7666.92	6108.95	7192.04	6770.2	7177.37
ENSECAG00000019472	FBXO10	F-box protein 10 [Source:VGNC Symbol;Acc:VGNC:53300]	-0.531843	0.0326936	0.656504	91.8236	87.5759	67.0149	70.7012	52.5107	51.1302	82.3747	97.3577	45.476	47.6532	73.0519	41.4751
ENSECAG00000022453	0	0	-0.640508	0.0326355	0.656504	30.2346	20.5535	33.9794	23.8855	34.0347	41.2974	27.7775	36.5091	16.2414	26.9735	18.263	17.4632
ENSECAG00000038313	MT2A	metallothionein 2A [Source:HGNC Symbol;Acc:HGNC:7406]	-0.94038	0.0324621	0.656504	197.085	378.9	198.213	590.451	457.038	197.638	161.876	986.761	252.284	112.39	243.865	217.199
ENSECAG00000025864	0	0	-1.19415	0.0327272	0.656504	15.6772	25.0217	32.0916	14.3313	16.5312	24.5818	4.78923	6.08485	5.41381	10.7894	8.59435	5.45725
ENSECAG00000024630	EPCAM	epithelial cell adhesion molecule [Source:VGNC Symbol;Acc:VGNC:17614]	1.08156	0.0328543	0.658044	42.5524	58.9797	151.02	33.4398	28.2002	50.1469	144.635	59.8344	66.0485	316.489	90.2406	128.791
ENSECAG00000013937	TFEC	transcription factor EC [Source:VGNC Symbol;Acc:VGNC:24040]	0.32296	0.0330571	0.661092	461.358	535.285	386.044	471.978	434.672	341.196	477.007	357.992	402.788	555.655	617.719	591.566
ENSECAG00000005751	GYG2	glycogenin 2 [Source:VGNC Symbol;Acc:VGNC:18669]	0.945781	0.0331219	0.661375	5.599	12.5108	17.9336	9.55422	4.8621	15.7324	5.74707	11.1556	21.6553	26.9735	13.9658	17.4632
ENSECAG00000029549	ITPRIPL2	ITPRIP like 2 [Source:HGNC Symbol;Acc:HGNC:27257]	0.280548	0.0332962	0.662153	431.123	331.537	355.84	321.022	322.844	323.497	424.326	312.356	460.174	470.238	440.46	341.624
ENSECAG00000022535	NUDCD3	NudC domain containing 3 [Source:VGNC Symbol;Acc:VGNC:20939]	-0.19762	0.0332661	0.662153	1858.87	2496.81	2330.42	1978.68	2334.78	2305.77	2060.33	2273.71	2087.57	2007.73	1736.06	1859.83
ENSECAG00000036279	TMEM265	transmembrane protein 265 [Source:NCBI gene (formerly Entrezgene);Acc:105180376]	-0.352381	0.0333502	0.662153	123.178	160.854	157.627	178.664	130.304	175.022	127.393	134.881	96.3659	102.499	135.361	132.065
ENSECAG00000023758	LETM2	leucine zipper and EF-hand containing transmembrane protein 2 [Source:VGNC Symbol;Acc:VGNC:19636]	-0.50917	0.0333637	0.662153	83.985	57.1924	50.0252	85.9879	86.5454	89.4778	74.7119	64.9051	59.5519	66.5347	35.4517	45.8409
ENSECAG00000009429	REPS2	RALBP1 associated Eps domain containing 2 [Source:VGNC Symbol;Acc:VGNC:22303]	0.655957	0.0336793	0.667402	72.787	40.2134	67.0149	43.9494	82.6558	58.0131	37.356	49.693	49.8071	114.188	64.4576	126.608
ENSECAG00000011599	ZC3H18	zinc finger CCCH-type containing 18 [Source:VGNC Symbol;Acc:VGNC:25167]	-0.177005	0.03384	0.668794	1708.82	1735.43	2007.62	1599.38	1766.89	1486.71	1826.61	1854.87	1494.21	1576.15	1484.67	1630.63
ENSECAG00000037549	0	0	-0.435421	0.0339246	0.668794	68.3078	92.044	67.0149	80.2554	80.7109	48.1804	67.0492	81.1314	55.2209	61.14	53.7147	45.8409
ENSECAG00000033029	0	0	-0.5338	0.0339544	0.668794	21467.7	22700	18923.7	18618.3	13974.7	18321.3	34251.6	20861.9	14735.3	18381.6	18553	6737.52
ENSECAG00000008967	0	0	-1.26973	0.0338776	0.668794	35.8336	19.6599	22.6529	18.153	26.2554	13.7658	11.4941	15.2121	19.4897	9.89029	4.29717	0
ENSECAG00000024384	FAM151A	family with sequence similarity 151 member A [Source:VGNC Symbol;Acc:VGNC:17808]	-1.45083	0.0340211	0.669098	6.7188	69.7032	16.0458	43.9494	8.75179	22.6153	11.4941	22.3111	18.407	9.89029	6.44576	2.1829
ENSECAG00000023989	OSBPL3	oxysterol binding protein like 3 [Source:VGNC Symbol;Acc:VGNC:21065]	0.424662	0.0341192	0.670019	122.058	90.2568	133.086	128.026	107.939	78.6618	93.8689	132.853	146.173	187.016	154.698	105.871
ENSECAG00000021799	MYRF	myelin regulatory factor [Source:VGNC Symbol;Acc:VGNC:20525]	1.04524	0.0342901	0.670917	11.198	10.7236	11.3265	6.68795	14.5863	23.5985	8.62061	9.12728	53.0554	12.5876	18.263	15.2803
ENSECAG00000007615	PTRH1	peptidyl-tRNA hydrolase 1 homolog [Source:VGNC Symbol;Acc:VGNC:22040]	-0.353781	0.0343191	0.670917	104.141	111.704	131.198	118.472	138.084	110.127	90.9953	101.414	95.2831	101.6	69.8291	87.316
ENSECAG00000018864	CPNE2	copine 2 [Source:VGNC Symbol;Acc:VGNC:51162]	-0.443251	0.0342751	0.670917	1401.99	1510.24	1758.43	1179.95	899.489	1819.05	1803.62	1263.62	1322.05	977.341	1288.08	691.979
ENSECAG00000020428	0	0	-0.264055	0.0344376	0.672228	945.111	1155.47	1043.92	1280.26	1054.1	1167.14	860.145	902.587	916.017	845.17	742.337	998.677
ENSECAG00000034421	GJB2	gap junction protein beta 2 [Source:VGNC Symbol;Acc:VGNC:18355]	1.13314	0.0345322	0.673004	54.8702	16.0854	43.4181	81.2108	31.1175	7.86618	43.103	47.6647	35.7312	161.841	118.172	40.3836
ENSECAG00000013872	0	0	0.609373	0.0345939	0.673004	487.113	502.221	315.253	360.194	500.797	145.524	362.066	341.766	880.286	392.914	547.89	479.147
ENSECAG00000021941	STK4	serine/threonine kinase 4 [Source:VGNC Symbol;Acc:VGNC:23695]	0.265038	0.034632	0.673004	2677.44	2178.67	2580.55	2404.8	2658.6	1734.49	2725.07	2712.83	2834.67	2788.16	3443.11	2753.73
ENSECAG00000011734	TRPV4	transient receptor potential cation channel subfamily V member 4 [Source:VGNC Symbol;Acc:VGNC:24567]	1.24123	0.0347051	0.673319	10.0782	15.1917	20.7652	0.955422	6.80694	16.7156	7.66276	19.2687	29.2346	52.1488	22.5602	10.9145
ENSECAG00000008162	SIPA1L2	signal induced proliferation associated 1 like 2 [Source:VGNC Symbol;Acc:VGNC:22986]	0.709075	0.0347513	0.673319	33.594	26.8089	43.4181	23.8855	19.4484	13.7658	32.5667	40.5657	44.3933	69.2321	33.3031	43.658
ENSECAG00000012386	SELENOS	selenoprotein S [Source:VGNC Symbol;Acc:VGNC:22803]	-0.195288	0.0348723	0.674663	973.106	1083.08	1054.3	1061.47	1181.49	1242.86	1245.2	1112.51	959.328	862.254	1099	992.128
ENSECAG00000021345	POLR2K	RNA polymerase II, I and III subunit K [Source:VGNC Symbol;Acc:VGNC:21682]	-0.222842	0.0349855	0.675851	400.888	486.135	479.487	452.87	514.41	462.138	557.466	413.77	428.774	369.537	389.968	427.848
ENSECAG00000024653	GGNBP2	gametotin binding protein 2 [Source:VGNC Symbol;Acc:VGNC:18326]	-0.0954762	0.0350586	0.676263	2295.59	2343.1	2155.8	2270.08	2231.71	2231.05	2274.88	2265.59	2077.82	2198.34	2008.93	2167.62
ENSECAG00000005379	HPGD	15-hydroxyprostaglandin dehydrogenase [Source:VGNC Symbol;Acc:VGNC:50483]	1.57609	0.0359168	0.67756	14.5574	1.78726	0.943872	1.91084	9.72421	7.86618	6.70492	11.1556	12.9932	4.49559	48.3432	15.2803
ENSECAG00000013156	LAD1	ladinin 1 [Source:VGNC Symbol;Acc:VGNC:19560]	1.22258	0.0360597	0.67756	25.7554	8.04268	36.811	11.4651	3.88968	6.88291	14.3677	33.4667	38.9795	73.7276	32.2288	18.5546
ENSECAG00000008493	SERPINB10	serpin family B member 10 [Source:VGNC Symbol;Acc:VGNC:22848]	0.95658	0.0354798	0.67756	23.5158	29.4898	39.6426	67.8349	19.4484	27.5316	68.9649	57.8061	43.3105	169.034	65.5319	45.8409
ENSECAG00000007900	ART3	ADP-ribosyltransferase 3 (inactive) [Source:VGNC Symbol;Acc:VGNC:15553]	0.87689	0.0360326	0.67756	12.3178	12.5108	17.9336	10.5096	14.5863	9.83272	9.57845	15.2121	12.9932	33.2673	36.526	10.9145
ENSECAG00000004945	CCR7	C-C motif chemokine receptor 7 [Source:VGNC Symbol;Acc:VGNC:16229]	0.766425	0.0356564	0.67756	1156.75	843.588	1494.15	779.624	445.369	475.904	811.295	1459.35	712.458	2102.14	2553.6	981.214
ENSECAG00000000396	ICAM2	intercellular adhesion molecule 2 [Source:VGNC Symbol;Acc:VGNC:18928]	0.551046	0.0351984	0.67756	305.705	296.686	172.729	317.2	450.231	257.617	224.136	362.049	288.015	356.95	691.845	411.477
ENSECAG00000022098	PHETA2	PH domain containing endocytic trafficking adaptor 2 [Source:HGNC Symbol;Acc:HGNC:27161]	0.533855	0.0360442	0.67756	49.2712	26.8089	42.4742	61.147	44.7313	43.264	45.0187	67.9475	80.1244	80.9206	61.2347	52.3896
ENSECAG00000004843	MDM4	MDM4 regulator of p53 [Source:VGNC Symbol;Acc:VGNC:20060]	0.329483	0.0356883	0.67756	155.652	169.79	152.907	127.071	133.222	114.06	171.454	171.39	176.49	230.174	179.407	163.717
ENSECAG00000014791	ZNF551	zinc finger protein 551 [Source:HGNC Symbol;Acc:HGNC:25108]	0.283914	0.0355486	0.67756	200.444	164.428	144.412	131.848	158.505	135.692	165.707	150.093	190.566	186.117	210.561	173.541
ENSECAG00000010812	EDC4	enhancer of mRNA decapping 4 [Source:VGNC Symbol;Acc:VGNC:17417]	-0.117588	0.0357201	0.67756	1534.13	1598.71	1725.4	1649.06	1558.79	1693.2	1613.97	1661.17	1554.85	1572.56	1418.07	1460.36
ENSECAG00000015508	IPO13	importin 13 [Source:VGNC Symbol;Acc:VGNC:19104]	-0.137831	0.0353951	0.67756	997.742	1025.89	967.469	971.664	918.937	1014.74	1004.78	1018.2	866.21	935.082	820.76	975.756
ENSECAG00000015558	0	0	-0.172299	0.0358427	0.67756	3116.4	3242.09	3822.68	3356.4	3609.63	4074.68	3609.16	3654.97	3402.04	3220.64	3085.37	2931.63
ENSECAG00000024469	0	0	-0.205467	0.0353574	0.67756	673	762.268	685.251	633.445	711.812	772.852	749.035	859.993	606.347	635.676	581.193	712.717
ENSECAG00000023494	SMIM12	small integral membrane protein 12 [Source:VGNC Symbol;Acc:VGNC:23342]	-0.20705	0.0355509	0.67756	1147.8	1070.57	1375.22	1138.86	1375.98	1292.02	1352.48	1200.74	1127.16	944.973	1201.06	1040.15
ENSECAG00000020309	RABGGTB	Rab geranylgeranyltransferase subunit beta [Source:VGNC Symbol;Acc:VGNC:22137]	-0.259873	0.035477	0.67756	1861.11	1845.35	1546.06	1454.15	2100.43	1580.12	1562.25	1301.14	1346.96	1397.23	1283.78	1505.11
ENSECAG00000010613	KLF4	Kruppel like factor 4 [Source:VGNC Symbol;Acc:VGNC:52400]	-0.296894	0.0359732	0.67756	2398.61	2424.42	2337.97	1995.88	1741.61	2365.75	2069.9	1517.16	2035.59	1712.82	1672.67	1437.44
ENSECAG00000009317	PLBD2	phospholipase B domain containing 2 [Source:VGNC Symbol;Acc:VGNC:21534]	-0.3702	0.0360218	0.67756	11081.5	20694.7	12405.3	14197.6	17172.9	19556.3	14807.3	12649.4	10651.1	14722.2	9671.86	12367.2
ENSECAG00000022505	BTC	betacellulin [Source:VGNC Symbol;Acc:VGNC:15915]	-1.57208	0.0356082	0.67756	21.2762	15.1917	17.9336	9.55422	0.972421	18.6822	14.3677	9.12728	2.16553	8.09206	7.52005	0
ENSECAG00000031784	0	0	0.730355	0.0364894	0.681323	32.4742	36.6389	23.5968	51.5928	48.621	24.5818	22.9883	66.9334	47.6416	44.0568	75.2005	88.4074
ENSECAG00000014755	ELOVL5	ELOVL fatty acid elongase 5 [Source:VGNC Symbol;Acc:VGNC:17541]	0.25697	0.0363508	0.681323	503.91	683.628	576.706	668.795	620.404	578.164	530.646	710.914	619.34	754.36	860.509	677.79
ENSECAG00000022120	EWSR1	EWS RNA binding protein 1 [Source:VGNC Symbol;Acc:VGNC:17712]	-0.148431	0.0364178	0.681323	7003.23	7691.49	7050.72	6558.97	7098.67	6909.46	6719.29	6405.32	6012.58	6875.55	6512.37	5605.69
ENSECAG00000000246	GTF2F1	ral transcription factor IIF subunit 1 [Source:VGNC Symbol;Acc:VGNC:18637]	-0.174979	0.0365209	0.681323	2604.66	3063.37	3548.01	2877.73	2858.92	3010.78	3214.53	2782.81	2635.44	2547.2	2624.5	2807.21
ENSECAG00000023172	PRKCD	protein kinase C delta [Source:VGNC Symbol;Acc:VGNC:21844]	-0.268056	0.0364686	0.681323	3697.58	5105.32	3941.61	4331.88	3240.11	5020.59	4430.99	5034.2	4076.6	3553.31	3434.52	3386.77
ENSECAG00000043283	AGR2	anterior gradient 2, protein disulphide isomerase family member [Source:HGNC Symbol;Acc:HGNC:328]	2.15831	0.0366308	0.681426	25.7554	48.2561	358.671	48.7265	11.669	47.1971	70.8806	27.3818	460.174	758.855	203.041	3.27435
ENSECAG00000040299	0	0	1.44225	0.0366829	0.681426	10.0782	8.04268	16.0458	12.4205	14.5863	12.7825	4.78923	1.01414	69.2968	8.09206	24.7087	6.5487
ENSECAG00000000834	LARP7	La ribonucleoprotein 7, transcriptional regulator [Source:VGNC Symbol;Acc:VGNC:19590]	-0.14962	0.0366549	0.681426	2524.03	2412.8	2418.2	2586.33	2255.04	2156.32	2637.91	2274.72	2278.13	2160.58	2234.53	2010.45
ENSECAG00000008895	SRP19	signal recognition particle 19 [Source:VGNC Symbol;Acc:VGNC:97717]	-0.198028	0.0367897	0.682438	982.065	1036.61	947.647	1315.62	1150.37	1003.92	1042.14	1031.38	986.397	923.394	881.995	917.909
ENSECAG00000023055	GNPDA1	glucosamine-6-phosphate deaminase 1 [Source:VGNC Symbol;Acc:VGNC:18444]	0.212158	0.0369085	0.68333	1249.7	1015.17	989.178	1328.99	1290.4	1084.55	1113.02	1322.44	1400.01	1257.87	1395.51	1387.23
ENSECAG00000020227	ZYX	zyxin [Source:VGNC Symbol;Acc:VGNC:25430]	-0.132868	0.0369424	0.68333	4634.85	4933.74	5225.27	5098.13	5019.64	5180.86	5612.02	5581.84	4403.6	4877.71	4827.87	4717.25
ENSECAG00000023369	EDEM1	ER degradation enhancing alpha-mannosidase like protein 1 [Source:VGNC Symbol;Acc:VGNC:17418]	0.178526	0.0370311	0.683979	3638.23	3674.61	3830.23	3968.82	4172.66	3535.85	4478.89	3771.6	3895.78	4250.13	4963.24	4473.85
ENSECAG00000017485	TGM1	transglutaminase 1 [Source:VGNC Symbol;Acc:VGNC:24060]	-0.200408	0.0370822	0.683979	886.882	967.803	948.591	908.606	923.8	1148.46	1019.15	841.738	842.389	907.21	732.668	843.691
ENSECAG00000000773	GGT7	gamma-glutamyltransferase 7 [Source:VGNC Symbol;Acc:VGNC:18330]	-0.346661	0.0372301	0.685738	169.09	142.087	151.963	140.447	162.394	179.939	140.803	185.588	152.67	134.868	127.841	84.0416
ENSECAG00000010597	TRIT1	tRNA isopentenyltransferase 1 [Source:VGNC Symbol;Acc:VGNC:24531]	-0.21467	0.0372902	0.685878	342.659	348.516	297.32	345.863	383.134	327.43	339.077	350.893	280.436	332.673	252.459	311.063
ENSECAG00000010288	LRRK2	leucine rich repeat kinase 2 [Source:VGNC Symbol;Acc:VGNC:19801]	0.598134	0.037613	0.687978	103.022	88.4695	157.627	145.224	114.746	139.625	86.2061	175.447	122.352	326.38	184.778	129.883
ENSECAG00000008100	CEP350	centrosomal protein 350 [Source:VGNC Symbol;Acc:VGNC:16417]	0.293509	0.0376273	0.687978	1377.35	1009.8	1040.15	1023.26	896.572	842.664	1220.3	1200.74	1088.18	1434.09	1500.79	1251.89
ENSECAG00000010051	CHD3	chromodomain helicase DNA binding protein 3 [Source:VGNC Symbol;Acc:VGNC:16485]	0.279409	0.0376793	0.687978	4093.99	3768.44	4018.06	3598.12	3365.55	2727.6	3047.86	4137.7	3792.92	4184.49	4026.45	5447.43
ENSECAG00000043120	0	0	-0.162581	0.0377732	0.687978	1801.76	1774.75	1965.14	1969.12	1941.92	2080.6	2137.91	1664.21	1639.3	1692.14	1701.68	1818.36
ENSECAG00000009133	ACVRL1	activin A receptor like type 1 [Source:VGNC Symbol;Acc:VGNC:15040]	-0.515242	0.037616	0.687978	1461.34	1875.73	1065.63	1192.37	922.827	671.575	1450.18	1113.53	502.402	931.486	1075.37	902.629
ENSECAG00000016972	SMPD2	sphingomyelin phosphodiesterase 2 [Source:VGNC Symbol;Acc:VGNC:23354]	-0.552347	0.0377511	0.687978	798.418	1195.68	851.372	1022.3	737.095	1209.43	692.522	503.015	1011.3	437.87	428.643	512.981
ENSECAG00000028464	0	0	-0.815355	0.0374929	0.687978	36.9534	45.5752	132.142	29.6181	69.0419	46.2138	98.6581	64.9051	36.8139	34.1665	48.3432	29.4691
ENSECAG00000022628	PRPF38A	pre-mRNA processing factor 38A [Source:VGNC Symbol;Acc:VGNC:21883]	-0.253273	0.0380104	0.691334	935.033	886.482	1128.87	1223.9	1070.64	957.707	1154.2	1056.74	1090.34	734.579	860.509	845.874
ENSECAG00000019554	LRRC40	leucine rich repeat containing 40 [Source:VGNC Symbol;Acc:VGNC:58668]	0.225369	0.0381778	0.691489	755.865	689.883	693.746	649.687	679.722	554.566	674.323	632.825	769.844	926.091	644.576	772.747
ENSECAG00000012452	ATG12	autophagy related 12 [Source:VGNC Symbol;Acc:VGNC:15617]	0.202526	0.0381153	0.691489	338.18	267.196	357.727	328.665	343.264	297.932	342.909	346.837	381.132	356.95	387.82	383.099
ENSECAG00000002892	TIMELESS	timeless circadian regulator [Source:VGNC Symbol;Acc:VGNC:24108]	-0.251028	0.0381452	0.691489	980.945	1270.74	1188.33	965.931	1034.66	1235.97	1074.7	800.158	890.031	849.666	946.452	908.086
ENSECAG00000017266	CCKAR	cholecystokinin A receptor [Source:VGNC Symbol;Acc:VGNC:16194]	1.89517	0.038538	0.692301	3.3594	5.36179	3.77549	6.68795	57.3728	2.94982	37.356	20.2828	10.8276	6.29382	51.5661	186.638
ENSECAG00000022371	APOBEC3Z1B	apolipoprotein B mRNA-editing enzyme-catalytic polypeptide-like 3Z1b [Source:NCBI gene (formerly Entrezgene);Acc:100070206]	1.69542	0.0388951	0.692301	403.128	166.215	66.071	426.118	35.9796	395.276	302.679	534.453	401.705	910.806	2389.23	70.9442
ENSECAG00000015436	PLEKHS1	pleckstrin homology domain containing S1 [Source:VGNC Symbol;Acc:VGNC:51639]	1.61226	0.0400607	0.692301	16.797	21.4472	21.7091	6.68795	4.8621	5.89963	38.3138	10.1414	38.9795	129.473	22.5602	1.09145
ENSECAG00000029651	0	0	1.47969	0.0398926	0.692301	0	7.14905	54.7446	17.1976	17.5036	3.93309	36.3981	28.396	33.5656	57.5435	67.6805	72.0357
ENSECAG00000015212	MT3	metallothionein 3 [Source:HGNC Symbol;Acc:HGNC:7408]	1.10841	0.0401597	0.692301	11.198	6.25542	10.3826	6.68795	31.1175	8.84945	7.66276	15.2121	10.8276	45.855	16.1144	31.652
ENSECAG00000008056	FSCN1	fascin actin-bundling protein 1 [Source:VGNC Symbol;Acc:VGNC:51134]	0.591927	0.0391404	0.692301	3491.54	2242.12	3871.76	2537.6	2155.86	1683.36	2814.15	5221.82	3263.45	5370.43	6632.69	2833.4
ENSECAG00000009626	TNFAIP3	TNF alpha induced protein 3 [Source:VGNC Symbol;Acc:VGNC:24359]	0.449666	0.0403269	0.692301	1992.12	2221.57	1496.98	1969.12	1554.9	1682.38	1158.99	2512.03	1721.59	2798.05	3525.83	1915.49
ENSECAG00000018670	ALCAM	activated leukocyte cell adhesion molecule [Source:VGNC Symbol;Acc:VGNC:15225]	0.437042	0.0395427	0.692301	2949.55	2174.21	2094.45	2294.92	2319.22	1962.61	3857.24	2481.61	1948.97	3830.24	3536.57	4312.32
ENSECAG00000003398	MARCKS	myristoylated alanine rich protein kinase C substrate [Source:HGNC Symbol;Acc:HGNC:6759]	0.42609	0.0397695	0.692301	6137.63	5348.38	3694.31	4510.55	3684.5	4164.16	3781.57	4338.5	3731.2	6789.24	8698.55	4735.8
ENSECAG00000019795	ARID5B	AT-rich interaction domain 5B [Source:VGNC Symbol;Acc:VGNC:15505]	0.369791	0.0397137	0.692301	225.08	296.686	177.448	227.39	207.126	167.156	204.021	220.069	242.539	301.204	357.74	212.833
ENSECAG00000012567	SLC35B4	solute carrier family 35 member B4 [Source:VGNC Symbol;Acc:VGNC:23168]	0.309413	0.0393149	0.692301	188.126	147.449	117.984	179.619	178.925	183.872	208.81	161.249	205.725	199.604	210.561	230.296
ENSECAG00000020451	COA7	cytochrome c oxidase assembly factor 7 [Source:VGNC Symbol;Acc:VGNC:50679]	0.3002	0.03977	0.692301	132.136	107.236	84.9485	114.651	97.2421	108.16	131.225	112.57	137.511	142.96	134.287	130.974
ENSECAG00000018867	LINS1	lines homolog 1 [Source:VGNC Symbol;Acc:VGNC:19684]	0.273576	0.0393564	0.692301	171.329	149.236	139.693	168.154	134.194	151.424	183.906	129.81	174.325	177.126	210.561	180.089
ENSECAG00000020432	CPD	carboxypeptidase D [Source:VGNC Symbol;Acc:VGNC:16814]	0.265748	0.0402815	0.692301	3587.84	2381.53	2521.08	3206.39	3208.02	2407.05	3376.41	2990.71	3108.61	3787.08	3419.48	3917.21
ENSECAG00000021441	BRCC3	BRCA1/BRCA2-containing complex subunit 3 [Source:VGNC Symbol;Acc:VGNC:15880]	0.252872	0.0396979	0.692301	230.679	202.854	197.269	157.645	191.567	170.106	214.557	183.56	224.132	226.578	217.007	254.308
ENSECAG00000020304	HIPK3	homeodomain interacting protein kinase 3 [Source:VGNC Symbol;Acc:VGNC:18793]	0.252187	0.0397986	0.692301	3388.52	2462.85	2351.18	2338.87	2658.6	1973.43	2806.49	2543.47	2832.51	3237.72	3060.66	3088.8
ENSECAG00000022275	MLEC	malectin [Source:VGNC Symbol;Acc:VGNC:20208]	0.247179	0.03864	0.692301	501.671	357.453	353.952	363.06	372.437	353.978	388.885	422.897	417.946	445.063	449.055	534.81
ENSECAG00000018653	RO60	Ro60, Y RNA binding protein [Source:VGNC Symbol;Acc:VGNC:24547]	0.24661	0.0383142	0.692301	571.098	435.198	396.426	455.736	431.755	423.79	564.171	464.477	574.947	490.918	577.97	576.286
ENSECAG00000021005	AKAP11	A-kinase anchoring protein 11 [Source:VGNC Symbol;Acc:VGNC:84450]	0.23063	0.0401778	0.692301	1063.81	901.674	864.587	1072.94	1136.76	873.146	1006.7	955.322	1091.42	1016	1102.22	1411.24
ENSECAG00000018870	IVNS1ABP	influenza virus NS1A binding protein [Source:HGNC Symbol;Acc:HGNC:16951]	0.226756	0.0402114	0.692301	5027.9	3593.29	3645.23	3389.84	4114.31	4059.93	3713.57	3900.39	4321.31	4431.75	4259.57	5384.12
ENSECAG00000017989	TAB2	TGF-beta activated kinase 1 (MAP3K7) binding protein 2 [Source:VGNC Symbol;Acc:VGNC:55413]	0.205306	0.0400355	0.692301	2002.2	1826.58	1707.46	2211.8	1816.48	1626.33	1632.17	1949.18	2313.86	2072.47	2256.02	1872.93
ENSECAG00000021066	KLHL24	kelch like family member 24 [Source:VGNC Symbol;Acc:VGNC:19469]	0.204521	0.0395537	0.692301	565.499	578.18	476.655	491.087	585.397	493.603	522.984	494.901	564.119	540.37	699.365	622.126
ENSECAG00000019346	KHDRBS1	KH RNA binding domain containing, signal transduction associated 1 [Source:VGNC Symbol;Acc:VGNC:19348]	0.153878	0.0391125	0.692301	2535.23	1939.18	2186.01	2353.2	2360.06	2069.79	2193.47	2168.24	2501.18	2525.62	2417.16	2457.95
ENSECAG00000016252	SPRYD3	SPRY domain containing 3 [Source:VGNC Symbol;Acc:VGNC:23547]	-0.119151	0.0403724	0.692301	2494.92	2647.83	2646.62	2357.98	2657.63	2606.66	2808.4	2421.77	2384.24	2357.49	2439.72	2322.61
ENSECAG00000000269	CDC37L1	cell division cycle 37 like 1 [Source:VGNC Symbol;Acc:VGNC:16294]	-0.174178	0.0391051	0.692301	503.91	468.263	439.844	463.379	467.734	456.238	422.41	476.647	456.926	374.932	383.523	424.574
ENSECAG00000015307	NUBP1	nucleotide binding protein 1 [Source:VGNC Symbol;Acc:VGNC:20932]	-0.232122	0.038859	0.692301	568.859	795.332	750.378	653.508	787.661	843.648	842.904	737.282	608.513	669.843	663.913	603.572
ENSECAG00000005865	HAUS8	HAUS augmin like complex subunit 8 [Source:VGNC Symbol;Acc:VGNC:18702]	-0.236503	0.0403961	0.692301	269.872	308.303	353.952	281.849	302.423	358.894	271.07	310.328	291.263	251.753	237.419	263.039
ENSECAG00000018925	HEATR6	HEAT repeat containing 6 [Source:VGNC Symbol;Acc:VGNC:18730]	-0.240473	0.0393601	0.692301	1553.16	1711.3	1714.07	1665.3	1298.18	1701.06	2023.93	1527.3	1522.36	1501.53	1403.03	1156.94
ENSECAG00000000690	MLH1	mutL homolog 1 [Source:VGNC Symbol;Acc:VGNC:20209]	-0.261853	0.0390868	0.692301	283.309	294.005	259.565	402.232	304.368	303.831	276.817	288.016	260.946	261.643	226.676	256.491
ENSECAG00000040088	MAGED1	MAGE family member D1 [Source:HGNC Symbol;Acc:HGNC:6813]	-0.26571	0.03924	0.692301	351.617	543.328	534.231	481.532	496.907	549.649	442.525	478.675	461.257	417.191	363.111	372.184
ENSECAG00000012624	POLD3	DNA polymerase delta 3, accessory subunit [Source:VGNC Symbol;Acc:VGNC:21653]	-0.274755	0.0401144	0.692301	1118.68	1206.4	1074.13	1132.17	977.283	1047.19	1482.74	976.619	950.666	811.004	817.537	1148.21
ENSECAG00000012637	LENG1	leukocyte receptor cluster member 1 [Source:VGNC Symbol;Acc:VGNC:19629]	-0.276383	0.0402635	0.692301	1176.91	1344.92	1428.08	1177.08	1077.44	1272.35	1110.14	1110.49	1112	929.688	1231.14	731.271
ENSECAG00000008587	SETD6	SET domain containing 6, protein lysine methyltransferase [Source:VGNC Symbol;Acc:VGNC:22877]	-0.292669	0.0399824	0.692301	199.324	184.088	172.729	207.326	151.698	188.788	234.672	167.333	154.835	176.227	145.03	137.523
ENSECAG00000041611	0	0	-0.316253	0.0388285	0.692301	123.178	113.491	107.601	104.141	117.663	98.3272	115.899	113.584	101.78	86.3153	104.206	66.5784
ENSECAG00000017934	LRSAM1	leucine rich repeat and sterile alpha motif containing 1 [Source:VGNC Symbol;Acc:VGNC:19809]	-0.334944	0.0398516	0.692301	180.288	248.43	268.06	171.02	196.429	234.019	212.642	216.012	200.311	196.907	140.732	146.254
ENSECAG00000036016	0	0	-0.414566	0.0396763	0.692301	107.501	107.236	89.6678	92.6759	85.573	90.4611	118.773	140.966	107.193	70.1312	70.9034	64.3955
ENSECAG00000022016	NAPB	NSF attachment protein beta [Source:VGNC Symbol;Acc:VGNC:20560]	-0.534054	0.0386792	0.692301	72.787	109.917	104.77	102.23	70.9867	93.4109	97.7002	182.546	86.621	80.0215	59.0861	62.2126
ENSECAG00000012514	0	0	-0.658403	0.0383771	0.692301	147.814	169.79	211.427	57.3253	119.608	118.976	136.014	161.249	86.621	56.6444	143.955	68.7613
ENSECAG00000011476	STARD6	StAR related lipid transfer domain containing 6 [Source:VGNC Symbol;Acc:VGNC:23660]	-0.710561	0.0397866	0.692301	44.792	49.1497	75.5098	89.8096	79.7385	75.712	108.237	77.0748	47.6416	16.1841	47.2689	73.1271
ENSECAG00000010467	NUTM1	NUT midline carcinoma family member 1 [Source:HGNC Symbol;Acc:HGNC:29919]	-0.847579	0.040165	0.692301	11.198	10.7236	10.3826	18.153	16.5312	15.7324	13.4098	15.2121	7.57934	7.19294	10.7429	5.45725
ENSECAG00000030874	0	0	-3.02962	0.0399848	0.692301	2.2396	179.62	1.88774	5.73253	211.988	151.424	1.91569	3.04243	0	2.69735	8.59435	22.9204
ENSECAG00000040461	0	0	0.58164	0.0405018	0.692358	34111.4	24041.4	15929.7	30130.2	17197.3	17121.7	30585.9	21913.6	40047.1	13964.2	39526.5	49406.7
ENSECAG00000023878	EVI5L	ecotropic viral integration site 5 like [Source:HGNC Symbol;Acc:HGNC:30464]	-0.208746	0.0405055	0.692358	469.196	584.435	585.201	456.692	489.128	573.248	486.585	517.213	494.823	459.449	422.197	424.574
ENSECAG00000011097	LMNA	lamin A/C [Source:VGNC Symbol;Acc:VGNC:19707]	-0.49497	0.0405824	0.692766	14932.5	10462.6	13201	5632.21	9214.66	11126.7	12250.8	17092.4	8979.35	11165.2	7337.42	5835.98
ENSECAG00000026908	PFDN6	prefoldin subunit 6 [Source:VGNC Symbol;Acc:VGNC:21336]	-0.216554	0.0406748	0.693436	1076.13	1174.23	1430.91	1312.75	1233.03	1440.49	1380.26	1098.32	1191.04	951.266	1122.64	1103.46
ENSECAG00000007658	MGLL	monoglyceride lipase [Source:VGNC Symbol;Acc:VGNC:20161]	0.807287	0.0408279	0.695138	133.256	76.8523	56.6323	61.147	34.0347	130.775	57.4707	131.839	70.3796	190.613	219.156	115.694
ENSECAG00000023801	0	0	0.881428	0.0412664	0.69557	14.5574	22.3408	21.7091	13.3759	29.1726	20.6487	25.8618	25.3536	81.2072	34.1665	32.2288	12.0059
ENSECAG00000020949	ATP9A	ATPase phospholipid transporting 9A (putative) [Source:VGNC Symbol;Acc:VGNC:56195]	0.857684	0.0412364	0.69557	19.0366	14.2981	11.3265	12.4205	8.75179	12.7825	14.3677	30.4243	29.2346	44.9559	22.5602	14.1888
ENSECAG00000024847	DGAT2	diacylglycerol O-acyltransferase 2 [Source:VGNC Symbol;Acc:VGNC:56349]	0.684295	0.0412793	0.69557	204.923	205.535	272.779	543.635	444.396	189.772	252.871	324.526	503.485	479.23	767.045	209.558
ENSECAG00000015379	FGD4	FYVE, RhoGEF and PH domain containing 4 [Source:VGNC Symbol;Acc:VGNC:18005]	0.298309	0.0412576	0.69557	991.023	814.098	807.01	722.299	785.716	561.449	753.824	620.655	748.189	969.249	1009.84	995.402
ENSECAG00000006558	RIC1	RIC1 homolog, RAB6A GEF complex partner 1 [Source:VGNC Symbol;Acc:VGNC:22384]	0.234494	0.0410523	0.69557	741.308	616.606	532.344	584.718	565.949	502.452	633.136	639.924	610.678	749.864	784.234	686.522
ENSECAG00000023202	LPCAT3	lysophosphatidylcholine acyltransferase 3 [Source:VGNC Symbol;Acc:VGNC:19734]	-0.178274	0.0410583	0.69557	1522.93	1549.56	1726.34	1784.73	1830.1	1806.27	1685.81	1469.49	1447.65	1319.9	1513.68	1631.72
ENSECAG00000001426	NXF1	nuclear RNA export factor 1 [Source:VGNC Symbol;Acc:VGNC:20984]	-0.287224	0.0409396	0.69557	843.21	1368.15	1068.46	999.371	1012.29	1277.27	1000.95	1400.53	922.514	1021.4	870.178	861.154
ENSECAG00000011551	KLHL31	kelch like family member 31 [Source:VGNC Symbol;Acc:VGNC:19473]	-0.7961	0.0410999	0.69557	38.0732	22.3408	42.4742	34.3952	35.9796	11.7993	40.2295	35.495	23.8208	26.9735	10.7429	13.0974
ENSECAG00000018274	FAM172A	family with sequence similarity 172 member A [Source:VGNC Symbol;Acc:VGNC:17826]	0.227594	0.0414025	0.69585	936.153	684.522	740.939	760.516	931.579	729.588	755.74	682.518	913.852	864.052	842.246	1021.6
ENSECAG00000006451	DDX28	DEAD-box helicase 28 [Source:VGNC Symbol;Acc:VGNC:51179]	-0.221184	0.0414004	0.69585	234.038	295.792	261.453	290.448	257.691	286.132	285.438	323.511	247.953	224.779	258.905	228.113
ENSECAG00000017288	CHFR	checkpoint with forkhead and ring finger domains [Source:VGNC Symbol;Acc:VGNC:16495]	-0.163008	0.0414948	0.696504	1508.37	1806.92	1747.11	1481.86	1561.71	1562.42	1570.87	1682.46	1454.15	1589.64	1432.03	1293.37
ENSECAG00000016942	NUDT14	nudix hydrolase 14 [Source:VGNC Symbol;Acc:VGNC:55291]	-0.325211	0.0416361	0.697302	148.933	239.493	252.014	193.951	229.491	277.283	208.81	214.998	168.911	166.337	199.819	170.266
ENSECAG00000001379	0	0	-0.459928	0.0416491	0.697302	60.4692	100.98	61.3517	93.6313	87.5179	106.193	102.489	63.891	53.0554	74.6268	61.2347	56.7554
ENSECAG00000016767	ATP7A	ATPase copper transporting alpha [Source:VGNC Symbol;Acc:VGNC:15684]	0.330058	0.0418513	0.698582	824.173	760.48	703.185	536.947	739.04	589.963	969.34	566.906	734.113	889.227	934.635	1018.32
ENSECAG00000021033	WBP4	WW domain binding protein 4 [Source:VGNC Symbol;Acc:VGNC:24974]	-0.204589	0.0418779	0.698582	606.932	751.544	559.716	685.037	593.177	567.348	590.991	563.863	527.305	563.747	497.398	545.725
ENSECAG00000024121	TCF7L2	transcription factor 7 like 2 [Source:VGNC Symbol;Acc:VGNC:23956]	-0.298268	0.041886	0.698582	866.725	1187.64	1038.26	772.936	850.868	752.203	1103.44	713.956	756.851	747.167	684.325	774.929
ENSECAG00000037588	0	0	0.31841	0.0419963	0.699527	370.654	380.687	347.345	452.87	352.016	424.774	351.529	405.657	663.733	463.046	454.426	342.715
ENSECAG00000035559	0	0	1.04464	0.0423079	0.699873	31.3544	7.14905	48.1375	26.7518	20.4208	37.3644	12.452	33.4667	70.3796	63.8373	77.3491	12.0059
ENSECAG00000038039	TBXA2R	thromboxane A2 receptor [Source:HGNC Symbol;Acc:HGNC:11608]	0.885775	0.0424804	0.699873	16.797	11.6172	18.8774	17.1976	14.5863	1.96654	10.5363	16.2263	25.9863	26.9735	31.1545	15.2803
ENSECAG00000012032	KIT	KIT proto-onco, receptor tyrosine kinase [Source:VGNC Symbol;Acc:VGNC:19433]	0.875365	0.0422793	0.699873	329.221	309.196	263.34	295.225	129.332	153.391	94.8267	233.253	841.307	479.23	128.915	208.467
ENSECAG00000016312	CD274	CD274 molecule [Source:VGNC Symbol;Acc:VGNC:16256]	0.604001	0.0424878	0.699873	211.642	214.472	176.504	174.842	125.442	96.3607	193.485	246.437	173.242	392.914	373.854	152.803
ENSECAG00000023420	NFKBIA	NFKB inhibitor alpha [Source:VGNC Symbol;Acc:VGNC:51608]	0.319914	0.0424994	0.699873	5053.66	4985.57	5098.8	4622.33	3896.49	5411.93	3893.64	5125.48	5111.72	5713.89	8458.99	4486.95
ENSECAG00000021603	LCP2	lymphocyte cytosolic protein 2 [Source:VGNC Symbol;Acc:VGNC:19612]	-0.10678	0.0422037	0.699873	7125.29	7554.76	7273.48	7759.93	7525.56	6609.56	7297.82	7532.04	6951.34	6635.49	7054.88	6606.55
ENSECAG00000022323	PSMC3IP	PSMC3 interacting protein [Source:VGNC Symbol;Acc:VGNC:21952]	-0.27691	0.0424463	0.699873	209.403	279.707	263.34	232.167	228.519	247.785	195.4	223.111	188.401	222.082	208.413	156.077
ENSECAG00000017216	EHD4	EH domain containing 4 [Source:VGNC Symbol;Acc:VGNC:17468]	-0.459656	0.0421876	0.699873	2073.87	1424.45	2043.48	1207.65	1183.44	1371.67	2401.32	1931.94	932.259	1733.5	1346.09	945.196
ENSECAG00000006896	TIGD3	tigger transposable element derived 3 [Source:VGNC Symbol;Acc:VGNC:58584]	-0.517988	0.0421061	0.699873	76.1464	100.087	112.321	88.8542	105.994	165.19	74.7119	73.0183	87.7038	68.3329	71.9777	50.2067
ENSECAG00000016651	NSMCE4A	NSE4 homolog A, SMC5-SMC6 complex component [Source:VGNC Symbol;Acc:VGNC:20907]	-0.180565	0.0425834	0.700374	808.496	907.036	710.736	819.752	762.378	894.778	927.194	833.625	722.203	680.632	754.154	784.753
ENSECAG00000039448	0	0	0.727185	0.0430428	0.700837	24.6356	25.0217	39.6426	27.7072	38.8968	56.0465	32.5667	25.3536	101.78	37.7629	52.6404	31.652
ENSECAG00000009054	CKB	creatine kinase B [Source:VGNC Symbol;Acc:VGNC:16563]	0.605501	0.043311	0.700837	763.704	821.247	1076.96	1030.9	609.708	790.551	999.033	1728.1	626.92	1749.68	2258.16	1314.11
ENSECAG00000011295	THAP2	THAP domain containing 2 [Source:HGNC Symbol;Acc:HGNC:20854]	0.377824	0.0429219	0.700837	52.6306	53.6179	70.7904	42.994	63.2073	58.0131	55.555	48.6788	83.3727	63.8373	71.9777	70.9442
ENSECAG00000006779	USP12	ubiquitin specific peptidase 12 [Source:VGNC Symbol;Acc:VGNC:52453]	0.288795	0.0431574	0.700837	407.607	352.091	295.432	354.461	378.272	266.467	363.981	428.982	356.229	501.708	430.792	448.586
ENSECAG00000017895	MED13	mediator complex subunit 13 [Source:VGNC Symbol;Acc:VGNC:20072]	0.273274	0.0429353	0.700837	1464.7	1080.4	1052.42	1080.58	1057.02	901.661	1357.27	1261.59	1202.95	1569.86	1517.98	1299.92
ENSECAG00000017447	SMS	spermine synthase [Source:VGNC Symbol;Acc:VGNC:55539]	0.203298	0.0433082	0.700837	5021.18	4832.76	4196.45	4493.35	5032.28	4161.21	3772	4080.91	5208.09	4509.97	4941.75	5829.43
ENSECAG00000002115	0	0	-0.137332	0.0430634	0.700837	2457.96	2528.08	2354.96	2117.21	2459.25	2395.25	2599.59	2432.93	2016.1	2345.8	2252.79	2177.44
ENSECAG00000012180	NAGPA	N-acetylglucosamine-1-phosphodiester alpha-N-acetylglucosaminidase [Source:VGNC Symbol;Acc:VGNC:58576]	-0.145836	0.0431519	0.700837	3152.24	3479.8	3297.89	3226.46	3200.24	3683.34	3703.99	3080.96	3004.67	3087.57	3235.77	2795.2
ENSECAG00000021271	SUMO3	small ubiquitin like modifier 3 [Source:HGNC Symbol;Acc:HGNC:11124]	-0.231935	0.0427486	0.700837	778.261	819.46	874.969	707.967	951.027	876.096	1005.74	752.494	737.361	606.005	797.126	742.186
ENSECAG00000008767	LTA4H	leukotriene A4 hydrolase [Source:VGNC Symbol;Acc:VGNC:19830]	-0.447515	0.0431639	0.700837	35624.2	36328.8	36539.2	19928.2	38454.4	45861.8	31456.6	20611.4	25238.1	16769.4	23221.9	31862.7
ENSECAG00000017850	TAF1D	TATA-box binding protein associated factor, RNA polymerase I subunit D [Source:VGNC Symbol;Acc:VGNC:23850]	-0.489167	0.0428212	0.700837	146.694	215.365	133.086	128.982	115.718	117.993	147.508	224.125	103.945	151.052	77.3491	104.779
ENSECAG00000032399	TMEM52B	transmembrane protein 52B [Source:VGNC Symbol;Acc:VGNC:24298]	-0.668884	0.0433629	0.700837	416.566	440.56	707.904	413.698	238.243	184.855	601.527	192.687	254.449	198.705	265.35	287.051
ENSECAG00000000493	SLC26A8	solute carrier family 26 member 8 [Source:VGNC Symbol;Acc:VGNC:23128]	-0.711135	0.0432596	0.700837	13.4376	19.6599	22.6529	18.153	19.4484	27.5316	32.5667	21.297	15.1587	14.3859	8.59435	15.2803
ENSECAG00000001555	0	0	-1.46432	0.0428658	0.700837	10.0782	103.661	61.3517	162.422	86.5454	59.9796	71.8384	338.724	33.5656	2.69735	30.0802	96.0476
ENSECAG00000024994	PI4KB	phosphatidylinositol 4-kinase beta [Source:VGNC Symbol;Acc:VGNC:21409]	-0.111391	0.0435013	0.702204	2861.09	3351.12	2955.26	2995.25	2948.38	3064.86	3059.36	2816.27	2809.77	2731.52	2780.27	2813.76
ENSECAG00000009902	IRF5	interferon regulatory factor 5 [Source:VGNC Symbol;Acc:VGNC:19135]	-0.221217	0.0435607	0.702296	2581.14	3716.61	3501.76	2831.87	2883.23	3200.55	3744.22	3206.72	2791.36	2696.45	2545	2977.48
ENSECAG00000025055	AMPD2	adenosine monophosphate deaminase 2 [Source:VGNC Symbol;Acc:VGNC:15284]	-0.176398	0.0437399	0.704314	1095.16	1229.64	1147.75	1193.32	940.331	1140.6	1160.91	1215.96	893.279	1089.73	1042.06	1010.68
ENSECAG00000008113	LAMP3	lysosomal associated membrane protein 3 [Source:VGNC Symbol;Acc:VGNC:19572]	0.594587	0.0440638	0.70567	1306.81	734.565	1268.56	830.261	560.114	689.274	966.466	1338.67	882.452	1934	2161.48	830.593
ENSECAG00000000373	LOXL3	lysyl oxidase like 3 [Source:VGNC Symbol;Acc:VGNC:19725]	0.570515	0.0449588	0.70567	41.4326	45.5752	28.3162	38.2169	37.9244	32.448	40.2295	47.6647	68.214	49.4515	29.0059	85.1331
ENSECAG00000038893	CST3	cystatin C [Source:HGNC Symbol;Acc:HGNC:2475]	0.41593	0.0445632	0.70567	4848.74	4097.3	6263.53	5486.99	5159.66	5106.13	4693.44	8519.81	5157.2	10035.1	5748.54	8526.41
ENSECAG00000010916	TRAM2	translocation associated membrane protein 2 [Source:VGNC Symbol;Acc:VGNC:53565]	0.375567	0.0446527	0.70567	91.8236	91.1504	101.938	72.612	106.966	95.3774	91.9532	98.3718	79.0417	143.859	148.252	114.602
ENSECAG00000018997	NFATC2	nuclear factor of activated T cells 2 [Source:VGNC Symbol;Acc:VGNC:20704]	0.347954	0.0446603	0.70567	492.712	325.282	415.304	533.125	514.41	347.095	377.391	601.386	528.388	639.273	628.462	497.701
ENSECAG00000005099	NYAP2	neuronal tyrosine-phosphorylated phosphoinositide-3-kinase adaptor 2 [Source:VGNC Symbol;Acc:VGNC:20993]	0.322384	0.044477	0.70567	1677.46	1564.75	1300.66	1145.55	1356.53	1191.73	1658.99	1002.99	1278.74	1692.14	1998.19	1844.55
ENSECAG00000007275	TTL	tubulin tyrosine ligase [Source:VGNC Symbol;Acc:VGNC:24643]	0.286527	0.0442174	0.70567	636.047	677.373	564.435	485.354	631.101	572.265	460.724	492.873	653.989	588.023	633.833	881.892
ENSECAG00000012126	RASAL2	RAS protein activator like 2 [Source:VGNC Symbol;Acc:VGNC:22193]	0.254741	0.0448549	0.70567	2805.1	3477.12	2998.68	2916.9	2570.11	2563.39	3240.39	2160.12	3300.26	2997.66	3254.03	4011.08
ENSECAG00000021754	MARK2	microtubule affinity regulating kinase 2 [Source:VGNC Symbol;Acc:VGNC:19984]	-0.114381	0.044437	0.70567	1933.9	1991.9	2110.5	2023.58	2193.78	2042.26	1933.89	2011.04	1999.86	1874.66	1873.57	1753.96
ENSECAG00000018499	EMC7	ER membrane protein complex subunit 7 [Source:VGNC Symbol;Acc:VGNC:17557]	-0.126577	0.044923	0.70567	1094.04	1189.42	1109.05	1226.76	1258.31	1191.73	1162.82	1136.85	1119.58	1043.88	1005.54	1124.19
ENSECAG00000014387	RASA3	RAS p21 protein activator 3 [Source:VGNC Symbol;Acc:VGNC:22192]	-0.146823	0.0446047	0.70567	3547.53	3792.57	3330.92	3300.03	3467.65	3512.25	3858.2	3945.01	3013.33	3063.29	3431.29	3479.54
ENSECAG00000023980	MLX	MAX dimerization protein MLX [Source:VGNC Symbol;Acc:VGNC:20214]	-0.165435	0.044311	0.70567	1062.69	1280.57	1150.58	1157.97	1294.29	1189.76	1241.37	1087.16	1146.65	1071.75	928.189	1073.99
ENSECAG00000013423	RBM39	RNA binding motif protein 39 [Source:VGNC Symbol;Acc:VGNC:22243]	-0.168671	0.0448322	0.70567	3239.58	3060.69	2737.23	2838.56	2758.76	2598.79	3188.67	3309.15	2415.64	2801.65	2598.72	2738.45
ENSECAG00000016291	CCAR1	cell division cycle and apoptosis regulator 1 [Source:VGNC Symbol;Acc:VGNC:16104]	-0.185822	0.0447964	0.70567	1647.23	1502.19	1345.02	1599.38	1467.38	1320.53	1420.48	1570.91	1438.99	1377.45	1097.93	1303.19
ENSECAG00000023903	ARAF	A-Raf proto-onco, serine/threonine kinase [Source:VGNC Symbol;Acc:VGNC:15438]	-0.188738	0.0445364	0.70567	2038.04	2770.26	2319.09	2488.87	1982.77	2379.52	2241.36	2099.27	2037.76	1913.32	2047.6	2039.92
ENSECAG00000014261	TCOF1	treacle ribosome biosis factor 1 [Source:VGNC Symbol;Acc:VGNC:55517]	-0.190216	0.0447099	0.70567	985.424	989.25	1156.24	1193.32	1030.77	907.56	1085.24	1167.28	958.245	1014.2	831.503	926.641
ENSECAG00000001414	CIAO3	cytosolic iron-sulfur assembly component 3 [Source:VGNC Symbol;Acc:VGNC:51171]	-0.237643	0.0438837	0.70567	333.7	468.263	445.508	460.513	441.479	512.285	449.229	486.788	334.574	426.182	372.78	391.831
ENSECAG00000033171	PIDD1	p53-induced death domain protein 1 [Source:HGNC Symbol;Acc:HGNC:16491]	-0.242568	0.0441657	0.70567	311.304	386.049	381.324	361.149	330.623	367.744	287.354	317.427	285.849	312.893	238.493	321.978
ENSECAG00000007681	0	0	-0.318498	0.0440963	0.70567	12630.2	11616.3	9787.01	13059.7	15623.9	10859.3	8898.38	8738.86	11124.3	8111.84	9017.62	8319.03
ENSECAG00000016677	MFSD3	major facilitator superfamily domain containing 3 [Source:VGNC Symbol;Acc:VGNC:20152]	-0.335452	0.0442469	0.70567	569.978	1020.53	904.229	785.357	848.923	1236.96	801.717	772.777	642.078	710.303	663.913	734.546
ENSECAG00000013435	OAS1	2'-5'-oligoadenylate synthetase 1 [Source:VGNC Symbol;Acc:VGNC:20997]	-0.41627	0.0441272	0.70567	2814.06	4741.61	4994.03	4477.11	2759.73	3779.7	3965.48	3269.6	3253.7	3229.63	3377.58	1679.74
ENSECAG00000042180	0	0	-0.319587	0.045385	0.711504	286.669	385.155	464.385	451.914	327.706	359.878	453.061	311.342	286.932	347.958	256.756	326.344
ENSECAG00000006701	0	0	1.14863	0.0455139	0.711855	11.198	5.36179	18.8774	7.64337	10.6966	5.89963	1.91569	19.2687	11.9104	41.3594	13.9658	21.829
ENSECAG00000020889	CHTOP	chromatin target of PRMT1 [Source:VGNC Symbol;Acc:VGNC:16540]	-0.153148	0.0455164	0.711855	2139.94	2545.06	2282.28	2225.18	2374.65	2060.94	2041.17	2500.88	2054	2114.72	2054.05	1947.15
ENSECAG00000024284	MTPN	myotrophin [Source:VGNC Symbol;Acc:VGNC:49320]	0.200153	0.0457267	0.714288	4173.5	3352.01	3084.57	3669.77	3971.37	3124.84	3843.83	3276.69	3905.52	3796.07	4112.39	4554.62
ENSECAG00000020176	ADM2	adrenomedullin 2 [Source:VGNC Symbol;Acc:VGNC:15123]	0.976757	0.0459394	0.714929	44.792	24.128	49.0813	21.0193	13.6139	9.83272	17.2412	57.8061	41.145	75.5259	87.0178	29.4691
ENSECAG00000032730	0	0	0.877341	0.0468861	0.714929	5.599	8.04268	6.6071	8.59879	17.5036	9.83272	11.4941	6.08485	14.0759	10.7894	18.263	25.1033
ENSECAG00000036908	0	0	0.786122	0.0463022	0.714929	12.3178	17.8726	19.8213	14.3313	4.8621	9.83272	10.5363	8.11314	22.738	20.6797	23.6345	17.4632
ENSECAG00000000356	MPP5	membrane palmitoylated protein 5 [Source:VGNC Symbol;Acc:VGNC:20292]	0.387311	0.0461904	0.714929	173.569	181.407	119.872	125.16	108.911	99.3105	178.159	130.824	193.815	205.898	160.07	170.266
ENSECAG00000018490	HIVEP3	HIVEP zinc finger 3 [Source:VGNC Symbol;Acc:VGNC:81685]	0.375514	0.0469174	0.714929	519.587	443.241	576.706	412.742	620.404	376.593	543.098	650.065	672.396	881.135	681.102	450.769
ENSECAG00000023548	C19H3orf70	chromosome 19 C3orf70 homolog [Source:VGNC Symbol;Acc:VGNC:57076]	0.357243	0.046869	0.714929	151.173	103.661	86.8362	91.7205	102.104	108.16	119.731	89.2445	118.021	123.179	140.732	163.717
ENSECAG00000001516	HCAR1	hydroxycarboxylic acid receptor 1 [Source:VGNC Symbol;Acc:VGNC:18705]	0.340633	0.0461579	0.714929	2135.46	3526.27	2087.84	3422.32	2667.35	2926.22	3066.06	2238.21	3411.78	3649.52	4253.13	2659.86
ENSECAG00000008108	PLEKHM3	pleckstrin homology domain containing M3 [Source:VGNC Symbol;Acc:VGNC:21576]	0.25452	0.0466525	0.714929	218.361	194.812	184.055	180.575	186.705	169.123	198.274	227.168	205.725	228.376	211.636	283.777
ENSECAG00000026941	JPT2	Jupiter microtubule associated homolog 2 [Source:VGNC Symbol;Acc:VGNC:19230]	0.19795	0.0466452	0.714929	861.126	677.373	664.486	672.617	755.571	615.529	704.016	734.239	834.81	741.772	778.863	904.812
ENSECAG00000023466	SLAIN2	SLAIN motif family member 2 [Source:VGNC Symbol;Acc:VGNC:23006]	0.156381	0.0458535	0.714929	1222.82	1218.02	1194.94	1159.88	1350.69	1104.21	1155.16	1108.46	1299.32	1177.84	1409.47	1417.79
ENSECAG00000016238	RPS6KA1	ribosomal protein S6 kinase A1 [Source:VGNC Symbol;Acc:VGNC:22557]	0.120653	0.0463325	0.714929	6869.97	6755.85	7161.16	7636.68	6962.53	7100.21	6910.85	6693.34	7892.26	7221.71	8324.7	7055.13
ENSECAG00000012706	NGRN	neugrin, neurite outgrowth associated [Source:HGNC Symbol;Acc:HGNC:18077]	-0.14338	0.0463835	0.714929	1581.16	1800.67	1832.06	1668.17	1611.3	1679.43	1574.7	1496.87	1606.82	1417.91	1454.59	1519.3
ENSECAG00000014572	RBBP6	RB binding protein 6, ubiquitin ligase [Source:HGNC Symbol;Acc:HGNC:9889]	-0.168273	0.0462293	0.714929	1311.29	1505.77	1175.12	1474.22	1305.96	1208.44	1269.15	1398.5	1159.64	1278.55	1153.79	1144.93
ENSECAG00000012481	TNFRSF1B	TNF receptor superfamily member 1B [Source:VGNC Symbol;Acc:VGNC:24370]	-0.187966	0.0467462	0.714929	10268.6	12682.4	12571.4	9790.21	9911.88	11597.7	12384	11476	9852.06	9966.72	10940.6	9043.75
ENSECAG00000037808	CLN8	CLN8 transmembrane ER and ERGIC protein [Source:HGNC Symbol;Acc:HGNC:2079]	-0.217716	0.0460832	0.714929	3797.24	4357.35	3758.5	3512.13	3944.14	4536.82	4356.28	3515.02	3023.07	2931.12	3757.88	3953.23
ENSECAG00000008254	CRYZ	crystallin zeta [Source:VGNC Symbol;Acc:VGNC:16889]	-0.471398	0.0458989	0.714929	222.84	243.961	188.774	252.231	367.575	240.902	385.054	327.568	291.263	205.898	139.658	166.992
ENSECAG00000041686	0	0	-0.477099	0.0463754	0.714929	71.6672	84.0014	62.2955	86.9434	53.4831	48.1804	52.6815	67.9475	33.5656	55.7453	44.046	55.6639
ENSECAG00000003758	DNASE1L1	deoxyribonuclease 1 like 1 [Source:VGNC Symbol;Acc:VGNC:17245]	-0.491265	0.046641	0.714929	6762.47	3668.36	7620.82	3567.54	3330.54	3003.9	3548.82	3275.68	2792.44	2842.11	3310.97	3424.97
ENSECAG00000035527	KLRF1	killer cell lectin like receptor F1 [Source:HGNC Symbol;Acc:HGNC:13342]	-0.680377	0.0465938	0.714929	468.077	318.133	407.753	371.659	134.194	176.006	363.023	616.599	214.387	217.586	320.139	138.614
ENSECAG00000028451	0	0	-0.699778	0.0468047	0.714929	94.0632	101.874	85.8923	85.0325	118.635	80.6283	166.665	31.4384	81.2072	68.3329	37.6003	48.0238
ENSECAG00000019590	NINL	ninein like [Source:VGNC Symbol;Acc:VGNC:51576]	-0.863825	0.0464448	0.714929	141.095	84.0014	110.433	30.5735	54.4556	78.6618	82.3747	133.867	89.8693	17.0832	37.6003	52.3896
ENSECAG00000014658	SCD	stearoyl-CoA desaturase [Source:VGNC Symbol;Acc:VGNC:22717]	0.481956	0.0471742	0.717293	372.893	362.814	368.11	560.832	528.997	440.506	319.92	524.312	303.174	625.786	593.01	906.995
ENSECAG00000018564	SPATS2L	spermatosis associated serine rich 2 like [Source:VGNC Symbol;Acc:VGNC:23504]	-0.372785	0.0471824	0.717293	2996.59	2805.11	2933.55	2333.14	1775.64	2826.91	2727.94	2603.3	2430.8	2261.28	2268.91	1148.21
ENSECAG00000020395	ISM2	isthmin 2 [Source:VGNC Symbol;Acc:VGNC:55285]	0.860678	0.0474084	0.717388	11.198	25.0217	30.2039	8.59879	19.4484	15.7324	15.3255	15.2121	21.6553	18.8815	26.8573	61.1212
ENSECAG00000019660	TRIB1	tribbles pseudokinase 1 [Source:VGNC Symbol;Acc:VGNC:56312]	0.55959	0.0473798	0.717388	659.562	390.517	354.896	423.252	299.506	275.316	408.042	388.417	456.926	754.36	869.103	276.137
ENSECAG00000032734	GTPBP6	GTP binding protein 6 (putative) [Source:HGNC Symbol;Acc:HGNC:30189]	0.301304	0.04739	0.717388	597.973	942.781	522.905	799.688	726.398	712.873	570.876	824.498	892.196	816.399	876.623	926.641
ENSECAG00000000526	DHX38	DEAH-box helicase 38 [Source:VGNC Symbol;Acc:VGNC:17179]	-0.247825	0.0473275	0.717388	1652.83	1193	1530.02	1083.45	1277.76	1671.56	1431.02	1465.44	1210.53	1271.35	1221.47	1055.43
ENSECAG00000030448	0	0	1.07557	0.0476885	0.717401	2.2396	15.1917	8.49485	7.64337	9.72421	2.94982	3.83138	8.11314	8.6621	15.285	23.6345	14.1888
ENSECAG00000020578	PDCD1LG2	programmed cell death 1 ligand 2 [Source:VGNC Symbol;Acc:VGNC:21229]	0.282661	0.0477938	0.717401	475.915	573.711	381.324	469.112	453.148	415.924	477.007	418.841	432.022	507.102	700.439	590.474
ENSECAG00000023096	TPGS2	tubulin polyglutamylase complex subunit 2 [Source:VGNC Symbol;Acc:VGNC:24429]	0.180282	0.0477904	0.717401	264.273	277.919	247.294	250.32	266.443	243.852	251.913	243.394	262.029	281.424	311.545	304.515
ENSECAG00000015293	UBE2J2	ubiquitin conjugating enzyme E2 J2 [Source:VGNC Symbol;Acc:VGNC:58585]	0.147006	0.0476231	0.717401	830.892	845.375	768.312	846.504	954.917	837.748	863.019	853.908	904.107	884.732	938.932	1039.06
ENSECAG00000023227	LRCH4	leucine rich repeats and calponin homology domain containing 4 [Source:VGNC Symbol;Acc:VGNC:19747]	-0.170464	0.0476568	0.717401	2118.66	2502.17	2641.9	2269.13	2226.84	2577.16	2136.95	2574.91	2268.39	2020.32	2221.64	1953.7
ENSECAG00000005169	ABCC10	ATP binding cassette subfamily C member 10 [Source:VGNC Symbol;Acc:VGNC:14914]	-0.233501	0.0475706	0.717401	282.19	387.836	296.376	347.773	324.788	375.61	331.415	362.049	269.608	324.581	254.608	302.332
ENSECAG00000021200	MCMDC2	minichromosome maintenance domain containing 2 [Source:HGNC Symbol;Acc:HGNC:26368]	-0.235721	0.0477414	0.717401	2152.26	2472.68	1811.29	1699.7	1827.18	1944.91	2192.51	1656.09	1591.66	1498.83	1721.02	1880.57
ENSECAG00000017681	0	0	-0.324442	0.0480004	0.719675	1455.74	1953.48	1107.16	1942.37	1358.47	1288.09	1774.89	1465.44	1173.71	1522.21	1179.57	1053.25
ENSECAG00000007741	CELF1	CUGBP Elav-like family member 1 [Source:VGNC Symbol;Acc:VGNC:16386]	-0.187307	0.048105	0.719948	1748.01	1879.31	1913.23	1593.64	1650.2	1639.12	1738.49	2031.33	1463.9	1794.64	1598.55	1373.04
ENSECAG00000025158	MAD2L1BP	MAD2L1 binding protein [Source:VGNC Symbol;Acc:VGNC:19885]	-0.281433	0.0482977	0.719948	144.454	157.279	190.662	191.084	197.401	225.169	168.581	179.503	155.918	129.473	151.475	162.626
ENSECAG00000008036	E4F1	E4F transcription factor 1 [Source:VGNC Symbol;Acc:VGNC:17390]	-0.317345	0.0481672	0.719948	380.732	657.713	533.288	426.118	454.12	546.699	484.67	622.683	453.678	466.642	396.414	330.709
ENSECAG00000009318	EHBP1	EH domain binding protein 1 [Source:VGNC Symbol;Acc:VGNC:17465]	-0.321671	0.0482889	0.719948	608.052	474.518	527.624	535.036	342.292	503.435	587.159	441.152	295.594	431.576	453.352	426.757
ENSECAG00000010909	TNS2	tensin 2 [Source:VGNC Symbol;Acc:VGNC:24401]	-0.556292	0.0483494	0.719948	241.877	640.734	205.764	284.716	267.416	304.814	336.204	388.417	276.104	140.262	258.905	233.57
ENSECAG00000019482	ZNF554	zinc finger protein 554 [Source:VGNC Symbol;Acc:VGNC:25341]	-0.6189	0.0482103	0.719948	20.1564	25.9153	23.5968	36.306	33.0623	48.1804	39.2717	48.6788	20.5725	22.4779	22.5602	24.0119
ENSECAG00000008659	SHISA5	shisa family member 5 [Source:VGNC Symbol;Acc:VGNC:22962]	-0.271867	0.0485984	0.722161	3840.91	4274.24	5207.34	4191.43	3510.44	4379.5	3822.76	3992.68	3462.67	3600.07	4230.57	2463.4
ENSECAG00000017014	CYP4F126P	cytochrome P450 family 4 subfamily F member 126, pseudo [Source:VGNC Symbol;Acc:VGNC:103413]	-0.448118	0.0486086	0.722161	104.141	137.619	127.423	94.5867	129.332	145.524	107.279	137.923	87.7038	128.574	49.4175	93.8647
ENSECAG00000017917	CYBB	cytochrome b-245 beta chain [Source:VGNC Symbol;Acc:VGNC:50467]	-0.233106	0.0487235	0.723046	69193.6	60135.1	50771.8	59635.5	50469.6	55117.3	74848.9	52354.1	44953.1	54403.8	48911.5	52743.2
ENSECAG00000006773	CIR1	corepressor interacting with RBPJ, CIR1 [Source:VGNC Symbol;Acc:VGNC:16555]	-0.224668	0.0488136	0.723322	1735.69	2211.74	2274.73	2436.33	2169.47	1921.31	2126.42	1728.1	1727.01	1548.28	1781.18	2050.83
ENSECAG00000042039	C15orf62	chromosome 15 open reading frame 62 [Source:HGNC Symbol;Acc:HGNC:34489]	-0.346909	0.0488529	0.723322	81.7454	121.534	87.7801	102.23	81.6833	119.959	89.0796	97.3577	75.7934	80.9206	65.5319	85.1331
ENSECAG00000022093	SLC2A5	solute carrier family 2 member 5 [Source:VGNC Symbol;Acc:VGNC:50765]	0.480944	0.0489386	0.72377	2959.63	1471.81	2453.12	2168.81	2089.73	1961.63	3480.81	1540.48	3308.92	1885.45	3046.7	4408.37
ENSECAG00000008298	WNT10B	Wnt family member 10B [Source:VGNC Symbol;Acc:VGNC:25042]	1.24743	0.0502799	0.724518	11.198	2.68089	16.9897	7.64337	1.94484	2.94982	3.83138	13.1839	12.9932	33.2673	12.8915	12.0059
ENSECAG00000014295	PI3	peptidase inhibitor 3 [Source:VGNC Symbol;Acc:VGNC:21408]	1.04833	0.0502719	0.724518	107.501	109.023	195.381	118.472	35.9796	117.993	105.363	333.653	149.421	407.3	552.187	52.3896
ENSECAG00000011606	TMIGD2	transmembrane and immunoglobulin domain containing 2 [Source:VGNC Symbol;Acc:VGNC:52029]	0.915106	0.0503941	0.724518	42.5524	48.2561	41.5304	24.841	9.72421	32.448	11.4941	20.2828	49.8071	43.1576	97.7607	27.2862
ENSECAG00000021758	ATP10B	ATPase phospholipid transporting 10B (putative) [Source:HGNC Symbol;Acc:HGNC:13543]	0.897582	0.0502364	0.724518	67.188	67.916	156.683	15.2867	64.1798	38.3476	87.1639	72.0041	229.546	89.9118	136.435	74.2186
ENSECAG00000024997	DDAH1	dimethylarginine dimethylaminohydrolase 1 [Source:VGNC Symbol;Acc:VGNC:17067]	0.875974	0.0492968	0.724518	223.96	43.7879	203.876	207.326	136.139	141.591	81.4169	96.3435	105.028	547.563	222.379	164.809
ENSECAG00000018308	GREB1	growth regulating estrogen receptor binding 1 [Source:VGNC Symbol;Acc:VGNC:53637]	0.80594	0.0493642	0.724518	33.594	14.2981	20.7652	35.3506	34.0347	12.7825	17.2412	49.693	76.8761	33.2673	45.1203	34.9264
ENSECAG00000013131	PECR	peroxisomal trans-2-enoyl-CoA reductase [Source:VGNC Symbol;Acc:VGNC:21302]	0.569851	0.0504223	0.724518	384.091	510.264	410.584	464.335	381.189	301.865	367.813	741.338	272.856	623.088	1024.88	722.54
ENSECAG00000038252	0	0	0.512762	0.0496433	0.724518	3001.06	1748.84	1772.59	2071.35	3805.08	1503.42	1662.82	2297.03	3494.07	1765.87	3341.05	4142.05
ENSECAG00000009159	PLXND1	plexin D1 [Source:VGNC Symbol;Acc:VGNC:21607]	0.482436	0.050234	0.724518	370.654	327.069	295.432	269.429	284.919	236.969	230.841	553.722	268.525	542.168	510.289	472.598
ENSECAG00000015405	0	0	0.469896	0.0503234	0.724518	113.1	75.9587	88.724	73.5675	85.573	58.9963	50.7658	128.796	126.683	114.188	120.321	105.871
ENSECAG00000011257	MXD1	MAX dimerization protein 1 [Source:VGNC Symbol;Acc:VGNC:20455]	0.460488	0.0495925	0.724518	394.17	323.495	307.702	372.614	346.182	252.701	373.56	334.667	355.146	570.94	696.142	237.936
ENSECAG00000016417	TBC1D4	TBC1 domain family member 4 [Source:VGNC Symbol;Acc:VGNC:23911]	0.430402	0.0493178	0.724518	1257.54	630.01	1120.38	970.708	750.709	598.813	788.307	1088.17	1029.71	1328.9	1596.4	898.263
ENSECAG00000014446	SPTBN1	spectrin beta, non-erythrocytic 1 [Source:VGNC Symbol;Acc:VGNC:23556]	0.416319	0.0500771	0.724518	733.469	490.604	677.7	591.406	495.935	519.168	436.778	993.86	748.189	1035.78	861.583	648.321
ENSECAG00000004762	NRIP1	nuclear receptor interacting protein 1 [Source:VGNC Symbol;Acc:VGNC:20886]	0.395976	0.0503763	0.724518	847.689	709.543	753.21	514.017	491.072	531.95	819.916	746.409	543.547	963.854	1049.58	1004.13
ENSECAG00000003511	IPCEF1	interaction protein for cytohesin exchange factors 1 [Source:VGNC Symbol;Acc:VGNC:19102]	0.321519	0.0502803	0.724518	649.484	400.347	554.997	573.253	568.866	504.419	493.29	628.768	755.768	604.207	876.623	495.518
ENSECAG00000015370	MECR	mitochondrial trans-2-enoyl-CoA reductase [Source:VGNC Symbol;Acc:VGNC:20067]	0.308798	0.0504317	0.724518	10120.8	9333.98	9145.17	16729.4	9319.68	11035.3	8527.7	10490.3	12806.9	13080.4	12667	13905.1
ENSECAG00000007601	TMEM164	transmembrane protein 164 [Source:VGNC Symbol;Acc:VGNC:24214]	0.204082	0.0504066	0.724518	1029.1	937.419	989.178	942.046	1002.57	1023.59	901.333	757.564	933.341	1026.79	1218.25	1189.68
ENSECAG00000037845	ARMCX6	armadillo repeat containing X-linked 6 [Source:HGNC Symbol;Acc:HGNC:26094]	0.200791	0.04928	0.724518	238.517	231.451	238.8	235.989	264.498	265.484	204.979	230.21	301.008	273.332	252.459	270.68
ENSECAG00000012069	MARCHF6	membrane associated ring-CH-type finger 6 [Source:VGNC Symbol;Acc:VGNC:19978]	0.152178	0.0493972	0.724518	2584.5	2318.97	2243.58	2460.21	2616.78	2301.84	2568.94	2168.24	2430.8	2591.26	2943.56	2737.36
ENSECAG00000016494	MICU2	mitochondrial calcium uptake 2 [Source:VGNC Symbol;Acc:VGNC:20173]	-0.145325	0.0503732	0.724518	1974.21	2138.46	2086.9	1846.83	1904	2030.46	2083.31	1861.97	1976.04	1727.2	1602.85	1895.85
ENSECAG00000009585	IRAK1	interleukin 1 receptor associated kinase 1 [Source:VGNC Symbol;Acc:VGNC:19125]	-0.160516	0.049222	0.724518	2174.65	2546.85	2780.65	2296.83	2288.11	2479.81	2593.85	2734.13	2403.73	2205.54	2165.78	2126.14
ENSECAG00000041844	UBTD1	ubiquitin domain containing 1 [Source:HGNC Symbol;Acc:HGNC:25683]	-0.228975	0.0495888	0.724518	1893.58	2022.29	2106.72	1633.77	1651.17	2207.45	1806.5	1504.99	1437.91	1458.37	1658.71	1771.42
ENSECAG00000012128	CD86	CD86 molecule [Source:VGNC Symbol;Acc:VGNC:16281]	-0.236621	0.0492471	0.724518	2236.24	1933.82	2503.15	1996.83	2238.51	1940	2851.51	1981.63	1802.8	1854.88	2146.44	1699.39
ENSECAG00000004617	PML	PML nuclear body scaffold [Source:VGNC Symbol;Acc:VGNC:99294]	-0.290263	0.0498851	0.724518	3986.49	4770.2	4540.97	4052.9	2985.33	4172.03	4832.33	4119.45	3119.44	3825.75	4183.3	2551.81
ENSECAG00000009597	PRICKLE3	prickle planar cell polarity protein 3 [Source:VGNC Symbol;Acc:VGNC:21834]	-0.291729	0.0504073	0.724518	188.126	252.898	197.269	188.218	176.981	239.918	155.171	230.21	160.249	172.631	165.441	166.992
ENSECAG00000001057	C8H12orf65	chromosome 8 C12orf65 homolog [Source:VGNC Symbol;Acc:VGNC:50915]	-0.348444	0.0495012	0.724518	82.8652	111.704	84.0046	83.1217	77.7936	82.5949	66.0913	76.0607	68.214	69.2321	62.309	61.1212
ENSECAG00000034621	0	0	1.85109	0.0512985	0.726903	17.9168	5.36179	10.3826	2.86626	0	12.7825	2.87354	11.1556	50.8898	12.5876	50.4918	0
ENSECAG00000008425	LURAP1L	leucine rich adaptor protein 1 like [Source:VGNC Symbol;Acc:VGNC:19840]	1.14897	0.0509627	0.726903	5.599	2.68089	10.3826	9.55422	4.8621	16.7156	8.62061	4.05657	25.9863	27.8726	7.52005	7.64015
ENSECAG00000020976	HLA-DOB	major histocompatibility complex, class II, DO beta [Source:HGNC Symbol;Acc:HGNC:4937]	0.713853	0.0508583	0.726903	88.4642	46.4688	118.928	119.428	38.8968	42.2807	67.0492	155.164	107.193	135.767	163.293	148.437
ENSECAG00000021423	DZIP1	DAZ interacting zinc finger protein 1 [Source:VGNC Symbol;Acc:VGNC:17381]	0.547428	0.0509722	0.726903	211.642	164.428	254.845	201.594	105.994	84.5614	171.454	290.045	279.353	297.608	280.391	227.022
ENSECAG00000009195	ARL5B	ADP ribosylation factor like GTPase 5B [Source:VGNC Symbol;Acc:VGNC:15520]	0.523678	0.0513181	0.726903	107.501	75.9587	55.6884	93.6313	64.1798	49.1636	106.321	101.414	107.193	151.052	135.361	75.31
ENSECAG00000016062	KLF8	Kruppel like factor 8 [Source:VGNC Symbol;Acc:VGNC:19449]	0.402885	0.050724	0.726903	49.2712	50.0434	38.6987	36.306	43.7589	50.1469	41.1874	38.5374	53.0554	71.0303	59.0861	45.8409
ENSECAG00000010266	NFAT5	nuclear factor of activated T cells 5 [Source:VGNC Symbol;Acc:VGNC:20702]	0.363617	0.0510477	0.726903	408.727	324.388	302.039	321.022	287.836	229.102	346.74	342.78	404.953	564.646	401.786	275.045
ENSECAG00000017791	DIP2B	disco interacting B [Source:VGNC Symbol;Acc:VGNC:17190]	0.222681	0.0509859	0.726903	1379.59	1185.85	1252.52	1097.78	1286.51	1165.18	1408.03	1002.99	1160.72	1614.82	1469.63	1458.18
ENSECAG00000004362	TSG101	tumor susceptibility 101 [Source:VGNC Symbol;Acc:VGNC:24577]	-0.260114	0.0511888	0.726903	1836.47	2149.18	2191.67	1790.46	1481	1830.85	2191.55	1537.44	1807.13	1359.47	1401.95	1699.39
ENSECAG00000024972	OCIAD2	OCIA domain containing 2 [Source:VGNC Symbol;Acc:VGNC:21002]	-0.472198	0.0512011	0.726903	600.213	758.693	454.946	1133.13	931.579	781.702	679.112	625.726	471.002	393.813	455.5	830.593
ENSECAG00000010153	IFIT3	interferon induced protein with tetratricopeptide repeats 3 [Source:HGNC Symbol;Acc:HGNC:5411]	-0.584185	0.0509993	0.726903	8228.29	10945.2	8516.56	11209	5395.96	8068.73	12370.6	8634.41	7369.28	6825.2	8413.87	1860.92
ENSECAG00000015593	EGFL7	EGF like domain multiple 7 [Source:VGNC Symbol;Acc:VGNC:56875]	-0.69391	0.0512189	0.726903	44.792	75.9587	44.362	37.2614	20.4208	58.9963	62.26	50.7071	49.8071	26.9735	23.6345	21.829
ENSECAG00000021139	NPFF	neuropeptide FF-amide peptide [Source:VGNC Symbol;Acc:VGNC:56589]	-0.869273	0.0513213	0.726903	8.9584	13.4045	16.9897	10.5096	7.77936	14.7491	12.452	13.1839	6.49658	5.39471	9.66864	5.45725
ENSECAG00000021448	PADI1	peptidyl arginine deiminase 1 [Source:VGNC Symbol;Acc:VGNC:21127]	1.04681	0.0519349	0.727787	105.261	187.663	132.142	36.306	15.5587	61.9462	105.363	112.57	239.291	376.73	96.6864	68.7613
ENSECAG00000010077	MAP2K6	mitogen-activated protein kinase kinase 6 [Source:VGNC Symbol;Acc:VGNC:19929]	0.666233	0.0518137	0.727787	29.1148	19.6599	20.7652	32.4843	28.2002	24.5818	31.6089	17.2404	19.4897	36.8638	36.526	68.7613
ENSECAG00000012993	JAG1	jagged canonical Notch ligand 1 [Source:VGNC Symbol;Acc:VGNC:19209]	0.293871	0.0519967	0.727787	441.201	633.585	473.824	508.284	529.969	567.348	438.693	464.477	502.402	811.903	515.661	655.961
ENSECAG00000012273	UBA6	ubiquitin like modifier activating enzyme 6 [Source:VGNC Symbol;Acc:VGNC:24703]	0.193246	0.0515838	0.727787	1425.51	1333.3	1236.47	1432.18	1286.51	1064.88	1480.83	1202.77	1339.38	1548.28	1462.11	1630.63
ENSECAG00000021199	SYS1	SYS1 golgi trafficking protein [Source:VGNC Symbol;Acc:VGNC:58957]	0.192011	0.0518203	0.727787	774.902	853.418	725.837	765.293	673.887	741.387	760.529	658.178	764.43	768.746	990.498	878.617
ENSECAG00000020820	TBK1	TANK binding kinase 1 [Source:VGNC Symbol;Acc:VGNC:23923]	-0.1716	0.0519618	0.727787	1369.52	1393.17	1160.96	1314.66	1378.89	1115.03	1472.21	1249.42	1171.55	1078.04	1154.87	1237.7
ENSECAG00000017368	MTF2	metal response element binding transcription factor 2 [Source:VGNC Symbol;Acc:VGNC:20409]	-0.181603	0.051941	0.727787	575.577	530.817	510.635	593.317	620.404	473.937	576.623	525.326	445.015	521.488	470.54	504.25
ENSECAG00000019621	SP110	SP110 nuclear body protein [Source:HGNC Symbol;Acc:HGNC:5401]	-0.217534	0.0518565	0.727787	1760.33	1867.69	1852.82	1947.15	1484.89	1601.75	1973.16	1678.41	1483.38	1745.19	1647.97	1213.69
ENSECAG00000022408	CD244	CD244 molecule [Source:VGNC Symbol;Acc:VGNC:58143]	-0.291449	0.0515198	0.727787	2286.63	2158.12	1912.28	2174.54	2058.61	1936.06	2586.18	2199.67	2262.97	1990.65	1643.67	1174.4
ENSECAG00000019839	DNAJC17	DnaJ heat shock protein family (Hsp40) member C17 [Source:HGNC Symbol;Acc:HGNC:25556]	-0.293615	0.0516072	0.727787	488.233	669.33	775.863	540.769	461.9	683.374	680.07	643.98	566.285	548.462	457.649	444.22
ENSECAG00000020786	C1QTNF2	C1q and TNF related 2 [Source:VGNC Symbol;Acc:VGNC:15941]	-0.95907	0.0515784	0.727787	76.1464	33.958	44.362	19.1084	18.476	31.4647	84.2904	20.2828	24.9035	27.8726	21.4859	9.82305
ENSECAG00000001652	ITGA6	integrin subunit alpha 6 [Source:VGNC Symbol;Acc:VGNC:19167]	0.555306	0.0522939	0.729643	615.89	202.854	393.595	319.111	441.479	240.902	322.794	449.265	836.975	539.471	475.912	340.532
ENSECAG00000014842	TACC1	transforming acidic coiled-coil containing protein 1 [Source:VGNC Symbol;Acc:VGNC:23837]	0.308515	0.0523528	0.729643	1670.74	1190.32	1403.54	1190.46	1476.13	920.343	1667.61	1440.08	1343.71	1939.4	1702.75	1798.71
ENSECAG00000022321	PEAK1	pseudopodium enriched atypical kinase 1 [Source:VGNC Symbol;Acc:VGNC:21297]	0.2856	0.0523427	0.729643	428.884	307.409	312.422	242.677	261.581	291.049	315.131	323.511	356.229	437.87	373.854	342.715
ENSECAG00000024950	SDS	serine dehydratase [Source:VGNC Symbol;Acc:VGNC:22779]	-0.920373	0.0522117	0.729643	63.8286	184.982	67.9588	78.3446	104.049	82.5949	44.0609	50.7071	32.4829	98.9029	13.9658	32.7435
ENSECAG00000013130	CCDC170	coiled-coil domain containing 170 [Source:VGNC Symbol;Acc:VGNC:16139]	-0.401409	0.0524943	0.730834	61.589	129.577	85.8923	93.6313	104.049	101.277	109.194	127.782	70.3796	81.8197	87.0178	68.7613
ENSECAG00000021778	SLC16A7	solute carrier family 16 member 7 [Source:VGNC Symbol;Acc:VGNC:23045]	0.807829	0.052726	0.732886	25.7554	18.7663	17.9336	26.7518	29.1726	12.7825	43.103	41.5798	19.4897	80.0215	51.5661	37.1093
ENSECAG00000009395	POU2F1	POU class 2 homeobox 1 [Source:VGNC Symbol;Acc:VGNC:21708]	0.35263	0.0528661	0.732886	111.98	80.4268	84.0046	93.6313	97.2421	75.712	92.911	81.1314	97.4486	133.069	140.732	85.1331
ENSECAG00000019914	NFKBIE	NFKB inhibitor epsilon [Source:VGNC Symbol;Acc:VGNC:20715]	0.301673	0.0527736	0.732886	728.99	1081.29	829.663	847.459	653.467	781.702	773.939	899.544	856.465	1175.15	1244.03	789.118
ENSECAG00000010502	XAB2	XPA binding protein 2 [Source:VGNC Symbol;Acc:VGNC:25063]	-0.209885	0.0528376	0.732886	1623.71	2192.97	2085.96	1818.17	1630.75	2185.81	1717.42	2098.26	1578.67	1770.36	1737.13	1550.95
ENSECAG00000000051	IL1B	interleukin 1, beta [Source:NCBI gene (formerly Entrezgene);Acc:100034237]	0.953784	0.0529942	0.733444	637.166	1341.34	466.273	2045.56	654.439	561.449	940.604	1331.57	1428.16	3152.31	2555.74	590.474
ENSECAG00000017788	TRMT11	tRNA methyltransferase 11 homolog [Source:VGNC Symbol;Acc:VGNC:24536]	-0.238141	0.0530187	0.733444	282.19	240.387	247.294	287.582	297.561	278.266	322.794	248.465	246.87	236.468	190.15	260.857
ENSECAG00000020208	LIFR	LIF receptor subunit alpha [Source:VGNC Symbol;Acc:VGNC:19662]	1.05309	0.0532729	0.734159	6.7188	14.2981	6.6071	16.2422	5.83452	16.7156	21.0726	15.2121	32.4829	9.89029	53.7147	10.9145
ENSECAG00000040213	0	0	0.60056	0.054096	0.734159	15.6772	23.2344	33.9794	17.1976	23.3381	21.632	17.2412	13.1839	28.1518	36.8638	35.4517	25.1033
ENSECAG00000024622	RHOBTB3	Rho related BTB domain containing 3 [Source:VGNC Symbol;Acc:VGNC:22374]	0.481697	0.0536465	0.734159	50.391	60.7669	81.173	90.7651	108.911	55.0633	57.4707	83.1597	133.18	111.491	78.4234	87.316
ENSECAG00000014874	SLC23A2	solute carrier family 23 member 2 [Source:VGNC Symbol;Acc:VGNC:23083]	0.403752	0.0540311	0.734159	470.316	475.412	302.039	321.022	431.755	348.078	437.735	452.308	289.098	677.935	564.004	610.121
ENSECAG00000005594	PAQR8	progestin and adipoQ receptor family member 8 [Source:VGNC Symbol;Acc:VGNC:21159]	0.325682	0.0540688	0.734159	522.947	542.434	312.422	600.005	535.804	480.82	445.398	592.259	571.699	561.049	800.349	593.749
ENSECAG00000011804	0	0	0.296338	0.0538405	0.734159	220.601	195.705	300.151	249.365	208.098	190.755	271.07	212.97	246.87	261.643	284.688	342.715
ENSECAG00000008538	SPECC1	sperm antigen with calponin homology and coiled-coil domains 1 [Source:VGNC Symbol;Acc:VGNC:23510]	0.231384	0.0538379	0.734159	489.353	365.495	356.784	484.399	476.486	384.46	381.222	480.703	502.402	506.203	528.552	468.232
ENSECAG00000014217	RABEP1	rabaptin, RAB GTPase binding effector protein 1 [Source:VGNC Symbol;Acc:VGNC:22133]	0.183726	0.0538536	0.734159	1786.08	1640.71	1421.47	1463.71	1489.75	1329.38	1745.19	1377.21	1623.06	1813.52	1712.42	1808.53
ENSECAG00000018240	PHKB	phosphorylase kinase regulatory subunit beta [Source:VGNC Symbol;Acc:VGNC:21392]	0.179039	0.0532796	0.734159	1634.91	1713.09	1471.5	1864.03	1702.71	1404.11	1641.75	1753.45	1884.01	1842.29	1647.97	2090.13
ENSECAG00000012597	EIF5	eukaryotic translation initiation factor 5 [Source:VGNC Symbol;Acc:VGNC:17510]	0.150674	0.0536881	0.734159	7688.55	6387.68	5795.37	6386.99	6523.97	6264.43	7055.49	6306.95	7756.91	7216.32	6837.88	7276.7
ENSECAG00000011567	UIMC1	ubiquitin interaction motif containing 1 [Source:VGNC Symbol;Acc:VGNC:55525]	-0.153382	0.053993	0.734159	753.626	765.842	909.893	883.765	810.999	756.137	803.632	856.95	802.327	704.908	710.108	724.723
ENSECAG00000007069	TUBGCP4	tubulin gamma complex associated protein 4 [Source:VGNC Symbol;Acc:VGNC:24663]	-0.188757	0.0534513	0.734159	324.742	337.793	353.952	329.62	328.678	360.861	379.307	313.37	319.415	332.673	280.391	263.039
ENSECAG00000012639	NOP2	NOP2 nucleolar protein [Source:VGNC Symbol;Acc:VGNC:20808]	-0.19628	0.0539678	0.734159	1174.67	990.144	957.086	1150.33	981.172	1094.38	1295.96	1104.4	951.748	1089.73	888.441	885.166
ENSECAG00000014600	TRAK1	trafficking kinesin protein 1 [Source:VGNC Symbol;Acc:VGNC:24465]	-0.221969	0.0538013	0.734159	1714.41	1580.83	1522.47	1391.09	1477.11	1426.73	2007.64	1301.14	1241.93	1355.87	1263.37	1463.63
ENSECAG00000018089	ZC4H2	zinc finger C4H2-type containing [Source:VGNC Symbol;Acc:VGNC:25173]	-0.238577	0.0541058	0.734159	182.527	203.748	189.718	181.53	153.642	178.956	184.864	160.234	136.428	152.85	176.184	142.98
ENSECAG00000010800	PPID	peptidylprolyl isomerase D [Source:VGNC Symbol;Acc:VGNC:21730]	-0.265895	0.0541385	0.734159	1942.85	1468.24	1416.75	1648.1	1163.02	1398.21	1630.25	1355.91	1249.51	1391.83	987.276	1369.77
ENSECAG00000023358	RARA	retinoic acid receptor alpha [Source:VGNC Symbol;Acc:VGNC:22184]	-0.281162	0.0535822	0.734159	4344.83	3953.43	5137.49	3614.36	3506.55	4431.61	5910.86	3553.55	3868.71	3694.47	3514.01	3098.63
ENSECAG00000033394	0	0	-0.428106	0.0536869	0.734159	942.872	994.612	907.061	1208.61	1241.78	1209.43	497.122	799.144	644.244	862.254	527.478	864.428
ENSECAG00000034925	0	0	-0.611214	0.0537376	0.734159	104.141	152.811	184.999	102.23	91.4075	317.597	142.719	131.839	120.187	75.5259	117.098	89.4989
ENSECAG00000007070	TPRKB	TP53RK binding protein [Source:VGNC Symbol;Acc:VGNC:58930]	-0.22864	0.0542499	0.734905	837.611	1037.51	859.867	862.746	1015.21	842.664	1113.02	898.53	634.499	786.728	893.812	872.069
ENSECAG00000003083	PRR15	proline rich 15 [Source:VGNC Symbol;Acc:VGNC:21898]	0.824991	0.0544359	0.7362	34.7138	42.8943	63.2394	82.1663	39.8692	32.448	31.6089	50.7071	109.359	120.482	88.0921	16.3717
ENSECAG00000026262	0	0	-0.988127	0.0544582	0.7362	6.7188	22.3408	8.49485	13.3759	10.6966	24.5818	14.3677	19.2687	7.57934	12.5876	3.22288	6.5487
ENSECAG00000031772	0	0	0.474792	0.0546571	0.737362	35.8336	29.4898	33.0355	21.9747	31.1175	25.5651	32.5667	46.6505	45.476	40.4603	52.6404	39.2922
ENSECAG00000012297	TMEM38A	transmembrane protein 38A [Source:VGNC Symbol;Acc:VGNC:24288]	-0.910302	0.0546225	0.737362	14.5574	11.6172	11.3265	14.3313	20.4208	30.4814	19.1569	21.297	5.41381	17.9824	4.29717	9.82305
ENSECAG00000022136	DCTN6	dynactin subunit 6 [Source:VGNC Symbol;Acc:VGNC:17060]	-0.230653	0.0547668	0.73808	478.155	468.263	427.574	578.03	622.349	452.305	551.719	471.576	422.277	432.476	394.266	476.964
ENSECAG00000021280	SHISA4	shisa family member 4 [Source:VGNC Symbol;Acc:VGNC:58240]	-0.535833	0.0548499	0.738438	110.86	126.896	140.637	76.4337	110.856	175.022	137.93	77.0748	97.4486	72.8285	46.1946	113.511
ENSECAG00000016372	0	0	0.314488	0.0549826	0.738911	642.765	391.411	500.252	545.546	777.936	480.82	512.447	677.447	747.106	653.658	687.548	726.906
ENSECAG00000015840	PODN	podocan [Source:VGNC Symbol;Acc:VGNC:21643]	-0.908896	0.0549982	0.738911	8.9584	39.3198	38.6987	17.1976	16.5312	29.4982	21.0726	35.495	25.9863	9.89029	9.66864	9.82305
ENSECAG00000017890	CORO2A	coronin 2A [Source:VGNC Symbol;Acc:VGNC:16793]	0.917494	0.0551716	0.740479	13.4376	38.4262	42.4742	11.4651	10.6966	12.7825	30.6511	52.7354	46.5588	71.0303	50.4918	32.7435
ENSECAG00000007113	ATXN10	ataxin 10 [Source:VGNC Symbol;Acc:VGNC:56344]	0.212737	0.0552772	0.741134	871.205	634.478	587.088	734.719	681.667	709.923	767.234	763.649	803.41	747.167	850.84	929.915
ENSECAG00000017443	TRIM14	tripartite motif containing 14 [Source:VGNC Symbol;Acc:VGNC:56903]	-0.247264	0.0553635	0.74153	1296.73	1368.15	1308.21	1209.56	875.179	1154.36	1301.71	1293.03	1014.55	1164.36	1122.64	828.411
ENSECAG00000007623	CD226	CD226 molecule [Source:VGNC Symbol;Acc:VGNC:16253]	0.377055	0.0556007	0.743944	150.053	157.279	159.514	178.664	128.36	140.608	177.201	228.182	243.622	204.1	269.648	139.706
ENSECAG00000013040	MANEA	mannosidase endo-alpha [Source:VGNC Symbol;Acc:VGNC:19915]	0.211598	0.0559577	0.74719	1051.49	929.377	878.745	893.319	933.524	750.237	940.604	832.611	1205.11	861.355	1121.56	987.762
ENSECAG00000023244	TAF1B	TATA-box binding protein associated factor, RNA polymerase I subunit B [Source:VGNC Symbol;Acc:VGNC:51431]	-0.523586	0.0559369	0.74719	254.195	295.792	134.974	378.347	336.458	295.965	295.016	198.772	288.015	146.556	203.041	124.425
ENSECAG00000030750	0	0	0.454685	0.056193	0.748037	154.532	203.748	165.178	142.358	161.422	85.5447	190.611	177.475	157.001	323.682	213.784	182.272
ENSECAG00000019549	CERS6	ceramide synthase 6 [Source:VGNC Symbol;Acc:VGNC:16443]	0.25158	0.0560992	0.748037	457.998	376.219	315.253	364.971	323.816	298.915	354.403	362.049	435.271	499.909	400.711	360.178
ENSECAG00000024824	ADGRL2	adhesion G protein-coupled receptor L2 [Source:VGNC Symbol;Acc:VGNC:15113]	-1.10335	0.0561662	0.748037	13.4376	15.1917	21.7091	6.68795	20.4208	7.86618	6.70492	16.2263	14.0759	2.69735	4.29717	4.3658
ENSECAG00000041530	H4C8	H4 clustered histone 8 [Source:VGNC Symbol;Acc:VGNC:95401]	0.754187	0.0568788	0.749719	19.0366	8.04268	22.6529	8.59879	17.5036	12.7825	13.4098	10.1414	36.8139	19.7806	17.1887	20.7375
ENSECAG00000010552	0	0	0.673173	0.0567611	0.749719	222.84	84.0014	134.03	98.4084	89.4627	69.8123	189.653	159.22	137.511	370.436	183.704	141.888
ENSECAG00000021543	CDKN1A	cyclin dependent kinase inhibitor 1A [Source:VGNC Symbol;Acc:VGNC:16363]	0.595783	0.0569426	0.749719	2350.46	3209.03	1600.81	2223.27	2277.41	1779.72	2413.77	1862.98	1096.84	2454.59	3823.41	6013.89
ENSECAG00000036610	CALY	calcyon neuron specific vesicular protein [Source:HGNC Symbol;Acc:HGNC:17938]	0.550054	0.0566471	0.749719	63.8286	39.3198	37.7549	48.7265	63.2073	33.4313	32.5667	73.0183	61.7175	53.0479	99.9093	72.0357
ENSECAG00000017883	ABCB10	ATP binding cassette subfamily B member 10 [Source:VGNC Symbol;Acc:VGNC:14908]	0.217188	0.0569509	0.749719	832.012	627.329	748.49	659.241	650.549	605.696	650.377	786.974	930.093	842.473	718.702	738.912
ENSECAG00000021968	SAT1	spermidine/spermine N1-acetyltransferase 1 [Source:VGNC Symbol;Acc:VGNC:22698]	0.209429	0.0567571	0.749719	9743.38	12943.4	9902.16	10198.2	11105	11240.8	9979.79	11499.4	11778.3	11791.9	15565.4	10937.4
ENSECAG00000011322	RPS6KA3	ribosomal protein S6 kinase A3 [Source:VGNC Symbol;Acc:VGNC:22559]	0.154217	0.0565598	0.749719	1020.14	898.993	843.821	979.307	884.903	846.598	1044.05	1015.16	1029.71	1072.65	1068.92	1018.32
ENSECAG00000019089	TRIM27	tripartite motif containing 27 [Source:VGNC Symbol;Acc:VGNC:24498]	-0.144701	0.0564286	0.749719	1333.68	1351.17	1536.62	1305.11	1347.77	1420.83	1313.21	1284.92	1333.96	1295.63	1088.26	1208.24
ENSECAG00000012699	KDELR1	KDEL endoplasmic reticulum protein retention receptor 1 [Source:VGNC Symbol;Acc:VGNC:51044]	-0.160351	0.0564555	0.749719	763.704	875.759	893.847	873.255	882.958	954.758	764.361	810.3	782.837	703.11	740.188	827.319
ENSECAG00000018406	CXCL16	C-X-C motif chemokine ligand 16 [Source:VGNC Symbol;Acc:VGNC:16984]	-0.18796	0.0566675	0.749719	14170	16911.1	13663.5	13722.7	12046.3	13826.8	13050.6	14846	10547.2	11821.6	13321.2	13574.4
ENSECAG00000008221	S100A4	S100 calcium binding protein A4 [Source:VGNC Symbol;Acc:VGNC:22653]	-0.398544	0.056825	0.749719	5775.93	12033.6	6690.16	9132.88	12002.6	12554.4	12614.8	8480.26	8352.43	8223.33	5937.62	7560.47
ENSECAG00000023324	SP4	Sp4 transcription factor [Source:VGNC Symbol;Acc:VGNC:23466]	0.320111	0.057165	0.751024	281.07	193.024	270.891	302.869	308.257	230.086	249.04	309.313	377.884	329.077	394.266	236.845
ENSECAG00000007115	FRMD8	FERM domain containing 8 [Source:VGNC Symbol;Acc:VGNC:59437]	-0.327505	0.0571331	0.751024	1464.7	1362.79	1729.17	901.918	1683.26	1941.96	1585.23	1168.29	1293.9	1105.02	1174.2	1143.84
ENSECAG00000020216	KRT7	keratin 7 [Source:VGNC Symbol;Acc:VGNC:19536]	1.66377	0.057786	0.751664	57.1098	39.3198	373.773	18.153	29.1726	59.9796	45.0187	75.0465	316.167	640.172	122.469	26.1948
ENSECAG00000006694	S100A2	S100 calcium binding protein A2 [Source:VGNC Symbol;Acc:VGNC:50881]	1.16203	0.0574	0.751664	20.1564	46.4688	54.7446	7.64337	17.5036	41.2974	23.9461	23.3253	73.6279	149.254	31.1545	8.7316
ENSECAG00000017619	NOXO1	NADPH oxidase organizer 1 [Source:VGNC Symbol;Acc:VGNC:51178]	1.13925	0.0578152	0.751664	11.198	13.4045	2.83162	1.91084	2.91726	11.7993	9.57845	9.12728	14.0759	28.7718	19.3373	6.5487
ENSECAG00000005447	GUCY1A1	guanylate cyclase 1 soluble subunit alpha 1 [Source:VGNC Symbol;Acc:VGNC:18660]	1.02249	0.0579818	0.751664	248.596	51.8306	103.826	30.5735	249.912	329.396	50.7658	96.3435	270.691	492.716	174.036	241.21
ENSECAG00000015450	TET1	tet methylcytosine dioxygenase 1 [Source:HGNC Symbol;Acc:HGNC:29484]	0.760629	0.0576041	0.751664	24.6356	12.5108	25.4845	20.0639	20.4208	11.7993	14.3677	26.3677	29.2346	20.6797	62.309	19.6461
ENSECAG00000006848	SLC27A6	solute carrier family 27 member 6 [Source:VGNC Symbol;Acc:VGNC:23134]	0.756972	0.0577083	0.751664	282.19	506.689	239.743	487.265	368.547	224.186	207.852	538.51	215.47	391.116	480.209	1326.11
ENSECAG00000023339	LPAR5	lysophosphatidic acid receptor 5 [Source:HGNC Symbol;Acc:HGNC:13307]	0.277216	0.0580195	0.751664	249.715	178.726	189.718	171.976	216.85	196.654	181.991	198.772	290.18	225.679	256.756	186.638
ENSECAG00000002321	SEC24A	SEC24 homolog A, COPII coat complex component [Source:VGNC Symbol;Acc:VGNC:22792]	0.25615	0.0575339	0.751664	938.393	768.523	584.257	816.885	823.64	628.311	852.482	768.72	774.175	891.025	984.053	1041.24
ENSECAG00000013757	ERO1A	endoplasmic reticulum oxidoreductase 1 alpha [Source:VGNC Symbol;Acc:VGNC:55280]	0.186835	0.0577605	0.751664	1752.49	1757.77	1424.3	1725.49	1740.63	1431.64	1864.93	1761.57	1740	2129.11	1744.65	2044.29
ENSECAG00000013881	DHX35	DEAH-box helicase 35 [Source:VGNC Symbol;Acc:VGNC:17176]	-0.136343	0.0576613	0.751664	799.537	696.139	685.251	732.808	718.619	703.04	761.487	675.419	666.982	679.733	603.753	673.425
ENSECAG00000022341	DNM2	dynamin 2 [Source:VGNC Symbol;Acc:VGNC:56351]	-0.144062	0.0578861	0.751664	6428.77	8141.88	7770.9	6943.05	6945.03	6820.96	7088.06	7096.97	6623.26	7076.06	6065.46	6132.86
ENSECAG00000015226	RBM6	RNA binding motif protein 6 [Source:VGNC Symbol;Acc:VGNC:22251]	-0.193693	0.0579521	0.751664	1274.33	1361.89	1288.39	1331.86	1216.5	1195.66	1565.12	1611.47	1205.11	1320.8	1133.38	1080.54
ENSECAG00000020051	CD82	CD82 molecule [Source:VGNC Symbol;Acc:VGNC:16280]	-0.212644	0.0576328	0.751664	15924.7	18102.3	16391.3	20722.1	17521.1	14002.8	16858.1	16573.1	15019	15612.3	16347.5	11742.9
ENSECAG00000001010	0	0	-1.50799	0.0574317	0.751664	7.8386	7.14905	17.9336	34.3952	11.669	6.88291	41.1874	11.1556	0	1.79824	16.1144	6.5487
ENSECAG00000009941	NEK6	NIMA related kinase 6 [Source:VGNC Symbol;Acc:VGNC:20673]	0.204197	0.0580786	0.751683	1154.51	1069.68	1016.55	1121.66	1091.06	1044.24	995.201	1295.06	1168.3	1066.35	1537.31	1291.19
ENSECAG00000021145	GSDME	gasdermin E [Source:VGNC Symbol;Acc:VGNC:17143]	0.791361	0.0582745	0.752375	136.616	258.259	225.585	312.423	276.167	140.608	157.087	496.93	101.78	427.98	729.445	474.781
ENSECAG00000016357	NSUN2	NOP2/Sun RNA methyltransferase 2 [Source:VGNC Symbol;Acc:VGNC:20909]	-0.0947896	0.0584777	0.752375	1283.29	1267.17	1247.8	1290.77	1295.26	1216.31	1337.15	1281.88	1243.01	1180.54	1147.35	1214.78
ENSECAG00000008516	TBP	TATA-box binding protein [Source:VGNC Symbol;Acc:VGNC:23926]	-0.167613	0.0584319	0.752375	451.28	491.497	466.273	514.017	546.5	532.934	532.562	445.209	477.498	452.256	421.123	421.3
ENSECAG00000018110	PAXIP1	PAX interacting protein 1 [Source:VGNC Symbol;Acc:VGNC:56042]	-0.197171	0.0584758	0.752375	375.133	432.518	344.513	394.589	414.251	393.309	335.246	402.615	336.739	370.436	288.985	351.447
ENSECAG00000006892	SLC37A4	solute carrier family 37 member 4 [Source:VGNC Symbol;Acc:VGNC:23187]	-0.214788	0.0582803	0.752375	326.982	472.731	445.508	385.99	386.051	435.59	423.368	459.407	395.208	372.235	333.031	337.258
ENSECAG00000014992	JAM2	junctional adhesion molecule 2 [Source:VGNC Symbol;Acc:VGNC:49313]	-0.330487	0.0584733	0.752375	1498.29	1385.13	1340.3	927.714	990.897	1641.08	1693.47	1056.74	909.521	1120.3	1204.28	953.927
ENSECAG00000010964	DENND1C	DENN domain containing 1C [Source:VGNC Symbol;Acc:VGNC:59154]	-0.194248	0.0586255	0.753534	1354.96	1693.43	1629.12	1523.9	1465.44	1628.3	1560.33	1987.72	1480.14	1517.71	1356.83	1257.35
ENSECAG00000020518	GNA14	G protein subunit alpha 14 [Source:VGNC Symbol;Acc:VGNC:52392]	1.05333	0.0589956	0.753827	11.198	24.128	45.3059	5.73253	9.72421	33.4313	16.2834	17.2404	43.3105	84.517	21.4859	19.6461
ENSECAG00000005185	CCR6	C-C motif chemokine receptor 6 [Source:VGNC Symbol;Acc:VGNC:16228]	0.557443	0.0589998	0.753827	282.19	268.089	254.845	379.302	213.933	107.177	198.274	456.364	344.319	407.3	515.661	321.978
ENSECAG00000024664	NOL4L	nucleolar protein 4 like [Source:VGNC Symbol;Acc:VGNC:58951]	0.24197	0.0587156	0.753827	418.805	361.027	408.697	324.843	358.823	285.149	398.464	398.558	396.291	396.511	523.181	431.123
ENSECAG00000002490	RNF144B	ring finger protein 144B [Source:VGNC Symbol;Acc:VGNC:22441]	0.237403	0.059095	0.753827	506.15	423.581	352.064	400.322	355.906	330.38	465.513	403.629	447.181	494.515	518.884	446.403
ENSECAG00000013815	RSRC2	arginine and serine rich coiled-coil 2 [Source:HGNC Symbol;Acc:HGNC:30559]	-0.144011	0.0590752	0.753827	1821.92	1865.01	1562.11	1682.5	1770.78	1768.91	1564.16	1742.3	1487.72	1509.62	1480.38	1757.23
ENSECAG00000008938	GIT1	GIT ArfGAP 1 [Source:VGNC Symbol;Acc:VGNC:18346]	-0.211583	0.0589475	0.753827	864.486	1040.19	1118.49	953.511	838.227	1179.93	1198.26	1097.3	852.134	923.394	864.806	939.738
ENSECAG00000014990	ZCCHC2	zinc finger CCHC-type containing 2 [Source:VGNC Symbol;Acc:VGNC:25177]	-0.352609	0.0591101	0.753827	1718.89	1529.9	1429.97	1374.85	1086.19	1393.3	1866.84	1534.4	1173.71	1285.74	1525.5	687.613
ENSECAG00000019949	CYP4F119	cytochrome P450 family 4 subfamily F member 119 [Source:VGNC Symbol;Acc:VGNC:103408]	-0.753471	0.058814	0.753827	212.762	375.325	415.304	490.131	86.5454	789.568	383.138	644.995	298.842	180.723	259.979	268.497
ENSECAG00000023772	CD5L	CD5 molecule like [Source:VGNC Symbol;Acc:VGNC:16273]	0.893215	0.0598406	0.754063	6921.49	2069.65	2012.33	3925.83	3162.31	3234.97	1700.18	6139.62	5290.38	12097.6	6161.07	3535.21
ENSECAG00000035439	0	0	0.856196	0.0592713	0.754063	26.8752	10.7236	18.8774	11.4651	23.3381	8.84945	10.5363	26.3677	36.8139	48.5523	25.783	12.0059
ENSECAG00000017922	ADAM19	ADAM metallopeptidase domain 19 [Source:VGNC Symbol;Acc:VGNC:15051]	0.5188	0.059437	0.754063	1333.68	1063.42	1339.35	1508.61	680.694	716.806	923.363	1471.52	1976.04	1808.13	1967.03	722.54
ENSECAG00000019322	IL21R	interleukin 21 receptor [Source:VGNC Symbol;Acc:VGNC:19017]	0.461125	0.0595955	0.754063	375.133	246.642	394.538	428.984	292.699	303.831	267.239	592.259	452.595	534.076	682.176	327.435
ENSECAG00000017241	SAMSN1	SAM domain, SH3 domain and nuclear localization signals 1 [Source:VGNC Symbol;Acc:VGNC:52432]	0.380159	0.0594148	0.754063	1371.76	872.184	884.408	1204.79	769.185	784.651	886.965	1239.28	1047.03	1478.15	1731.76	956.11
ENSECAG00000021650	TIPRL	TOR signaling pathway regulator [Source:VGNC Symbol;Acc:VGNC:24115]	0.307035	0.0592473	0.754063	1466.94	901.674	1327.08	1054.79	1410.01	1376.58	961.677	988.789	1305.81	1585.14	1216.1	1760.51
ENSECAG00000013409	STK26	serine/threonine kinase 26 [Source:VGNC Symbol;Acc:VGNC:23687]	0.288159	0.0595632	0.754063	604.692	545.115	543.67	609.559	591.232	454.272	471.26	720.041	900.858	708.505	586.564	575.194
ENSECAG00000016504	GOT2	glutamic-oxaloacetic transaminase 2 [Source:VGNC Symbol;Acc:VGNC:58458]	0.144178	0.0597936	0.754063	1587.88	1298.45	1407.31	1495.23	1536.42	1611.58	1492.32	1469.49	1681.53	1804.53	1567.39	1517.12
ENSECAG00000004755	USF1	upstream transcription factor 1 [Source:VGNC Symbol;Acc:VGNC:50903]	-0.141279	0.0595409	0.754063	3928.26	4234.03	4433.37	3519.77	3681.58	4410.96	4161.84	3937.91	3865.46	3554.21	3627.89	3600.69
ENSECAG00000020667	PRPF31	pre-mRNA processing factor 31 [Source:VGNC Symbol;Acc:VGNC:21882]	-0.159016	0.059477	0.754063	1658.42	1739.01	2037.82	1814.35	1887.47	2037.34	1762.44	1613.5	1678.28	1569.86	1761.84	1507.29
ENSECAG00000024249	ZNF263	zinc finger protein 263 [Source:VGNC Symbol;Acc:VGNC:25290]	-0.182661	0.0596885	0.754063	412.087	349.41	410.584	330.576	376.327	367.744	363.981	409.714	306.422	312.893	358.814	352.538
ENSECAG00000008630	TOR1B	torsin family 1 member B [Source:VGNC Symbol;Acc:VGNC:24413]	-0.251085	0.0599948	0.754063	1429.98	1262.7	1653.66	1775.17	1268.04	1061.93	1331.41	1201.76	1191.04	1248.87	1070	1104.55
ENSECAG00000024954	PXMP4	peroxisomal membrane protein 4 [Source:VGNC Symbol;Acc:VGNC:22058]	-0.309599	0.0599607	0.754063	155.652	210.897	225.585	190.129	194.484	249.751	222.22	145.022	180.821	163.639	137.51	161.535
ENSECAG00000008487	ATL1	atlastin GTPase 1 [Source:VGNC Symbol;Acc:VGNC:15631]	-0.331087	0.0599052	0.754063	167.97	158.173	193.494	193.951	189.622	164.206	172.412	134.881	139.676	89.9118	143.955	174.632
ENSECAG00000009297	PLOD2	procollagen-lysine,2-oxoglutarate 5-dioxygenase 2 [Source:VGNC Symbol;Acc:VGNC:21586]	-1.79916	0.0598921	0.754063	59.3494	898.1	75.5098	975.485	1098.84	32.448	63.2178	86.2021	84.4555	113.289	149.327	125.517
ENSECAG00000035356	GZMM	granzyme M [Source:HGNC Symbol;Acc:HGNC:4712]	0.527743	0.0601868	0.755023	69.4276	107.236	164.234	135.67	137.111	103.244	59.3864	181.531	214.387	175.328	153.624	147.346
ENSECAG00000008775	MYLK3	myosin light chain kinase 3 [Source:VGNC Symbol;Acc:VGNC:20490]	-0.511013	0.0601754	0.755023	45.9118	64.3415	41.5304	40.1277	42.7865	71.7789	78.5433	66.9334	51.9726	32.3682	40.8231	33.8349
ENSECAG00000021048	ALDH1L1	aldehyde dehydrogenase 1 family member L1 [Source:VGNC Symbol;Acc:VGNC:15232]	0.34314	0.0606195	0.75741	8097.28	7074.88	6710.93	8512.81	8543.69	7812.1	7012.39	7691.26	6216.14	9277.09	8232.31	15253
ENSECAG00000023348	GAB3	GRB2 associated binding protein 3 [Source:VGNC Symbol;Acc:VGNC:18186]	0.270116	0.0606592	0.75741	161.251	149.236	121.759	147.135	170.174	132.742	138.888	187.616	207.89	183.42	156.847	180.089
ENSECAG00000007152	0	0	-0.152993	0.0604643	0.75741	5637.07	5947.12	6475.91	5918.84	5735.34	5596.79	6238.45	6424.59	5534	5724.68	5838.78	4474.94
ENSECAG00000022748	ZNF546	zinc finger protein 546 [Source:VGNC Symbol;Acc:VGNC:52110]	-0.348171	0.060667	0.75741	71.6672	61.6606	80.2291	74.5229	82.6558	52.1134	78.5433	70.99	54.1381	54.8462	51.5661	64.3955
ENSECAG00000016117	ASB13	ankyrin repeat and SOCS box containing 13 [Source:VGNC Symbol;Acc:VGNC:15565]	-0.619028	0.0605848	0.75741	136.616	277.026	290.713	145.224	188.65	161.257	173.37	161.249	41.145	167.236	175.11	115.694
ENSECAG00000012502	GLIPR2	GLI pathosis related 2 [Source:VGNC Symbol;Acc:VGNC:56881]	-0.169871	0.060753	0.757758	3850.99	3537.89	3661.28	4640.48	4126.95	3370.66	4053.6	3781.74	3679.23	3470.59	3522.61	3116.09
ENSECAG00000015583	TCN1	transcobalamin 1 [Source:VGNC Symbol;Acc:VGNC:23959]	1.32423	0.0609044	0.758195	4.4792	9.82995	98.1627	30.5735	29.1726	17.6989	15.3255	16.2263	71.4623	106.995	91.3149	7.64015
ENSECAG00000009530	ITK	IL2 inducible T cell kinase [Source:VGNC Symbol;Acc:VGNC:19189]	0.334298	0.0609621	0.758195	749.146	491.497	692.802	603.826	815.861	640.11	616.852	1005.02	1037.29	834.381	981.904	685.431
ENSECAG00000023713	POLR3C	RNA polymerase III subunit C [Source:VGNC Symbol;Acc:VGNC:21686]	-0.178672	0.0608973	0.758195	510.629	473.625	472.88	532.17	429.81	423.79	521.068	436.081	451.512	384.822	415.752	427.848
ENSECAG00000015812	ECE1	endothelin converting enzyme 1 [Source:VGNC Symbol;Acc:VGNC:17401]	0.476249	0.0610729	0.758616	346.018	333.325	452.115	364.016	313.119	284.166	174.328	413.77	441.767	721.991	410.38	289.234
ENSECAG00000022573	USP25	ubiquitin specific peptidase 25 [Source:VGNC Symbol;Acc:VGNC:84737]	-0.251848	0.0611122	0.758616	3171.27	2430.68	2890.14	2507.98	2303.66	2116.99	3220.28	2697.62	2615.95	2124.61	2393.53	1826
ENSECAG00000016368	MS4A2	membrane spanning 4-domains A2 [Source:VGNC Symbol;Acc:VGNC:20377]	1.00276	0.0612028	0.759019	126.537	98.2995	114.209	65.9241	42.7865	60.9629	14.3677	85.188	333.491	167.236	42.9717	65.487
ENSECAG00000014475	STK39	serine/threonine kinase 39 [Source:VGNC Symbol;Acc:VGNC:23694]	0.340808	0.0615441	0.760821	928.314	968.696	726.781	893.319	986.034	1088.48	568.002	1174.38	1141.23	879.337	1410.55	1213.69
ENSECAG00000005100	TTYH3	tweety family member 3 [Source:HGNC Symbol;Acc:HGNC:22222]	-0.136523	0.0615811	0.760821	6207.05	7016.79	6749.63	6976.49	5840.36	6354.89	6027.72	6814.02	5456.04	5773.23	6489.81	5928.76
ENSECAG00000016063	FANCG	FA complementation group G [Source:VGNC Symbol;Acc:VGNC:17903]	-0.185432	0.0615691	0.760821	342.659	353.878	385.1	389.812	305.34	359.878	316.089	343.794	341.07	287.718	298.654	303.423
ENSECAG00000008436	ZNF649	zinc finger protein 649 [Source:HGNC Symbol;Acc:HGNC:25741]	-0.609364	0.0615007	0.760821	23.5158	27.7026	15.102	31.5289	30.145	23.5985	31.6089	19.2687	20.5725	12.5876	13.9658	19.6461
ENSECAG00000004025	YPEL5	yippee like 5 [Source:VGNC Symbol;Acc:VGNC:25111]	-0.144298	0.0616549	0.761012	3398.59	3006.18	2969.42	2834.74	2869.61	3052.08	3022	2670.24	2823.84	2421.32	2926.38	2607.47
ENSECAG00000024521	0	0	1.23246	0.062652	0.761834	41.4326	46.4688	33.0355	5.73253	6.80694	35.3978	7.66276	35.495	38.9795	155.547	38.6746	15.2803
ENSECAG00000038593	H2BC10	H2B clustered histone 10 [Source:VGNC Symbol;Acc:VGNC:83811]	0.992013	0.0640015	0.761834	8.9584	2.68089	10.3826	16.2422	24.3105	15.7324	9.57845	12.1697	23.8208	8.99118	46.1946	20.7375
ENSECAG00000026130	SNORA48	small nucleolar RNA, H/ACA box 48 [Source:HGNC Symbol;Acc:HGNC:32641]	0.820834	0.0640675	0.761834	11.198	3.57453	15.102	6.68795	11.669	10.816	13.4098	15.2121	17.3242	18.8815	30.0802	10.9145
ENSECAG00000020955	0	0	0.815337	0.0624862	0.761834	117.579	80.4268	113.265	71.6566	75.8488	55.0633	15.3255	78.089	257.697	120.482	77.3491	78.5844
ENSECAG00000011929	NR4A3	nuclear receptor subfamily 4 group A member 3 [Source:VGNC Symbol;Acc:VGNC:56890]	0.790284	0.0639218	0.761834	322.502	160.854	346.401	250.32	123.497	101.277	253.829	401.6	131.014	737.276	569.375	256.491
ENSECAG00000016436	BTLA	B and T lymphocyte associated [Source:VGNC Symbol;Acc:VGNC:15921]	0.640555	0.0628411	0.761834	62.7088	21.4472	62.2955	59.2361	43.7589	27.5316	41.1874	84.1738	95.2831	95.3065	67.6805	54.5725
ENSECAG00000017743	SESN3	sestrin 3 [Source:VGNC Symbol;Acc:VGNC:22871]	0.486707	0.0629052	0.761834	202.684	83.1077	103.826	144.269	131.277	84.5614	140.803	204.857	157.001	200.503	233.122	175.723
ENSECAG00000009958	DUSP1	dual specificity phosphatase 1 [Source:VGNC Symbol;Acc:VGNC:17346]	0.465549	0.0637616	0.761834	3126.48	2406.55	3795.31	3036.33	1743.55	3347.06	1697.3	2265.59	3834.06	3365.4	5449.89	2138.15
ENSECAG00000022378	IGSF3	immunoglobulin superfamily member 3 [Source:VGNC Symbol;Acc:VGNC:18981]	0.418151	0.0641133	0.761834	326.982	223.408	270.891	310.512	504.686	306.781	452.103	316.412	325.912	491.817	383.523	610.121
ENSECAG00000011900	KCNQ5	potassium voltage-gated channel subfamily Q member 5 [Source:VGNC Symbol;Acc:VGNC:19309]	0.408265	0.0635014	0.761834	127.657	79.5332	67.0149	129.937	95.2972	83.5782	87.1639	116.626	146.173	109.692	162.218	103.688
ENSECAG00000010244	GDE1	glycerophosphodiester phosphodiesterase 1 [Source:VGNC Symbol;Acc:VGNC:18286]	0.301657	0.0622492	0.761834	2892.44	4917.65	3606.53	3872.32	3805.08	3422.77	3764.33	2742.24	3538.47	4047.83	4516.33	5785.78
ENSECAG00000011454	TRAF1	TNF receptor associated factor 1 [Source:VGNC Symbol;Acc:VGNC:24454]	0.284245	0.0641008	0.761834	1974.21	1966.88	2021.77	1880.27	1823.29	1431.64	1666.65	2809.17	2149.28	2732.42	2509.55	2090.13
ENSECAG00000010768	LRBA	LPS responsive beige-like anchor protein [Source:VGNC Symbol;Acc:VGNC:19743]	0.280999	0.0631422	0.761834	689.797	415.539	605.022	586.629	710.839	601.763	473.176	701.787	786.086	769.645	730.519	618.852
ENSECAG00000019290	CAMK1D	calcium/calmodulin dependent protein kinase ID [Source:VGNC Symbol;Acc:VGNC:58562]	0.25562	0.0638516	0.761834	431.123	340.474	360.559	493.953	373.41	369.71	299.806	317.427	427.691	431.576	420.049	503.158
ENSECAG00000012186	PHLPP2	PH domain and leucine rich repeat protein phosphatase 2 [Source:VGNC Symbol;Acc:VGNC:21398]	0.214576	0.0632249	0.761834	1548.68	1083.08	1131.7	1226.76	1269.01	1058	1344.81	1280.86	1224.6	1547.38	1401.95	1592.43
ENSECAG00000008582	GPATCH2L	G-patch domain containing 2 like [Source:VGNC Symbol;Acc:VGNC:18479]	0.21344	0.0627419	0.761834	763.704	588.009	608.797	596.183	648.605	526.051	613.021	657.164	673.478	849.666	753.08	619.944
ENSECAG00000015957	TMED8	transmembrane p24 trafficking protein family member 8 [Source:VGNC Symbol;Acc:VGNC:24171]	0.200425	0.0621363	0.761834	313.544	262.728	273.723	267.518	334.513	291.049	272.986	323.511	323.746	374.932	343.774	299.057
ENSECAG00000011721	JARID2	jumonji and AT-rich interaction domain containing 2 [Source:VGNC Symbol;Acc:VGNC:58735]	0.174778	0.0625648	0.761834	935.033	917.759	908.949	827.395	791.55	751.22	923.363	908.672	841.307	1089.73	1031.32	965.933
ENSECAG00000019915	RRAGC	Ras related GTP binding C [Source:VGNC Symbol;Acc:VGNC:22577]	0.158975	0.0637711	0.761834	2024.6	1724.71	1688.59	1703.52	1818.43	1628.3	1836.19	1543.52	1781.14	1874.66	1953.07	2188.36
ENSECAG00000009473	NR3C1	nuclear receptor subfamily 3 group C member 1 [Source:VGNC Symbol;Acc:VGNC:20869]	0.149124	0.0626431	0.761834	2885.73	2174.21	2248.3	2499.38	2573.02	2341.17	2345.76	2454.22	2875.82	2624.52	2684.66	2636.94
ENSECAG00000004900	SLC35A4	solute carrier family 35 member A4 [Source:VGNC Symbol;Acc:VGNC:23163]	-0.127501	0.063749	0.761834	1204.91	1225.17	1196.83	1287.91	1076.47	1266.45	1141.75	1092.23	1031.87	1083.44	1112.97	1116.55
ENSECAG00000015326	RFC5	replication factor C subunit 5 [Source:VGNC Symbol;Acc:VGNC:22322]	-0.163481	0.0627869	0.761834	763.704	789.97	865.531	872.3	791.55	821.032	699.227	768.72	819.651	668.943	695.068	662.51
ENSECAG00000011198	AMD1	adenosylmethionine decarboxylase 1 [Source:VGNC Symbol;Acc:VGNC:55207]	-0.193244	0.0634395	0.761834	2857.73	2171.52	2245.47	2198.43	2052.78	2228.1	2630.24	2031.33	2162.28	2104.83	1944.47	1840.18
ENSECAG00000010391	STK36	serine/threonine kinase 36 [Source:VGNC Symbol;Acc:VGNC:23693]	-0.195922	0.062165	0.761834	655.083	703.288	589.92	725.165	522.19	666.659	675.281	619.641	482.912	602.409	580.118	585.017
ENSECAG00000016979	KATNB1	katanin regulatory subunit B1 [Source:VGNC Symbol;Acc:VGNC:19250]	-0.205248	0.0639668	0.761834	421.045	478.093	472.88	444.271	357.851	470.988	356.318	440.138	362.725	404.603	348.071	376.55
ENSECAG00000009949	P2RX7	purinergic receptor P2X 7 [Source:VGNC Symbol;Acc:VGNC:21108]	-0.210846	0.0630759	0.761834	690.917	767.629	651.272	642.999	550.39	628.311	796.927	667.306	492.657	598.812	640.279	599.206
ENSECAG00000014843	ZNF76	zinc finger protein 76 [Source:VGNC Symbol;Acc:VGNC:25384]	-0.212625	0.0632163	0.761834	533.025	803.375	707.904	708.923	671.943	801.367	672.407	784.946	577.112	665.347	634.907	575.194
ENSECAG00000017394	ZC3HAV1	zinc finger CCCH-type containing, antiviral 1 [Source:VGNC Symbol;Acc:VGNC:52462]	-0.218595	0.0638321	0.761834	2180.25	1905.22	1860.37	1897.47	1567.54	1562.42	2119.71	1950.2	1623.06	1835.1	1694.16	1309.74
ENSECAG00000009229	APOOL	apolipoprotein O like [Source:VGNC Symbol;Acc:VGNC:15426]	-0.222626	0.0621091	0.761834	287.789	321.707	318.085	350.64	396.748	309.731	370.686	285.988	293.429	248.156	311.545	280.503
ENSECAG00000019439	VIPAS39	VPS33B interacting protein, apical-basolateral polarity regulator, spe-39 homolog [Source:VGNC Symbol;Acc:VGNC:24907]	-0.223458	0.0639183	0.761834	316.903	313.665	250.126	284.716	255.747	267.45	317.047	356.978	238.208	241.863	256.756	275.045
ENSECAG00000007563	RECQL5	RecQ like helicase 5 [Source:VGNC Symbol;Acc:VGNC:56474]	-0.274404	0.0640797	0.761834	479.275	667.543	453.059	403.188	432.727	517.201	500.953	451.293	369.222	479.23	333.031	432.214
ENSECAG00000013246	APLF	aprataxin and PNKP like factor [Source:VGNC Symbol;Acc:VGNC:51276]	-0.29064	0.0636737	0.761834	225.08	158.173	184.999	187.263	199.346	183.872	185.822	123.725	166.745	139.363	145.03	140.797
ENSECAG00000012834	RRNAD1	ribosomal RNA adenine dimethylase domain containing 1 [Source:VGNC Symbol;Acc:VGNC:22585]	-0.341679	0.0640696	0.761834	180.288	278.813	278.442	242.677	179.898	275.316	249.998	343.794	236.042	209.494	170.813	184.455
ENSECAG00000015482	MAMLD1	mastermind like domain containing 1 [Source:VGNC Symbol;Acc:VGNC:58998]	-0.351072	0.0632122	0.761834	419.925	444.135	443.62	274.206	219.767	352.012	365.897	304.243	291.263	307.498	259.979	247.759
ENSECAG00000012241	SLC51B	solute carrier family 51 subunit beta [Source:VGNC Symbol;Acc:VGNC:23241]	-0.38751	0.0630084	0.761834	73.9068	115.278	118.928	94.5867	83.6282	122.909	88.1218	129.81	93.1176	90.8109	73.0519	58.9383
ENSECAG00000018817	ADCK5	aarF domain containing kinase 5 [Source:VGNC Symbol;Acc:VGNC:15085]	-0.38828	0.0618341	0.761834	262.033	447.709	251.07	355.417	348.127	381.51	339.077	366.105	172.159	327.279	209.487	341.624
ENSECAG00000000928	0	0	-0.442995	0.0622668	0.761834	52.6306	92.9377	54.7446	84.0771	85.573	67.8458	95.7845	85.188	50.8898	76.425	42.9717	56.7554
ENSECAG00000026832	ACOXL	acyl-CoA oxidase like [Source:VGNC Symbol;Acc:VGNC:14996]	-0.46611	0.0638118	0.761834	206.043	194.812	181.223	192.995	111.828	169.123	189.653	140.966	155.918	156.446	132.138	56.7554
ENSECAG00000041606	0	0	-0.521714	0.0626754	0.761834	35.8336	29.4898	30.2039	41.0831	23.3381	31.4647	26.8197	29.4101	16.2414	25.1753	17.1887	27.2862
ENSECAG00000008512	ANKRD33	ankyrin repeat domain 33 [Source:VGNC Symbol;Acc:VGNC:58493]	-0.623449	0.0625986	0.761834	27.995	40.2134	24.5407	15.2867	27.2278	31.4647	18.1991	24.3394	20.5725	17.0832	16.1144	14.1888
ENSECAG00000036881	0	0	-0.766096	0.0634959	0.761834	19.0366	22.3408	12.2703	15.2867	12.6415	11.7993	11.4941	13.1839	9.74486	11.6885	7.52005	5.45725
ENSECAG00000022912	0	0	1.08841	0.0646908	0.762072	3.3594	9.82995	15.102	6.68795	3.88968	9.83272	6.70492	7.099	20.5725	30.57	3.22288	12.0059
ENSECAG00000024267	TFRC	transferrin receptor [Source:VGNC Symbol;Acc:VGNC:24048]	0.839803	0.0646433	0.762072	17023.2	7888.08	16535.7	4396.85	4471.19	7480.74	13469.2	5246.16	13551.9	24155.7	21434.3	9327.53
ENSECAG00000000816	AMPD3	adenosine monophosphate deaminase 3 [Source:VGNC Symbol;Acc:VGNC:15285]	0.522274	0.0650634	0.762072	98.5424	165.322	127.423	116.561	72.9315	71.7789	78.5433	170.376	115.856	200.503	199.819	130.974
ENSECAG00000021661	MTR	5-methyltetrahydrofolate-homocysteine methyltransferase [Source:VGNC Symbol;Acc:VGNC:20435]	0.375674	0.0646707	0.762072	319.143	289.537	274.667	252.231	290.754	166.173	325.667	247.451	221.966	336.27	428.643	418.025
ENSECAG00000015368	PEX12	peroxisomal biosis factor 12 [Source:VGNC Symbol;Acc:VGNC:21322]	0.369168	0.064708	0.762072	107.501	103.661	132.142	133.759	114.746	133.725	117.815	124.74	132.097	96.2056	205.19	193.187
ENSECAG00000000424	SDHAF3	succinate dehydrogenase complex assembly factor 3 [Source:VGNC Symbol;Acc:VGNC:22772]	0.353602	0.0647847	0.762072	66.0682	92.044	101.938	90.7651	104.049	75.712	138.888	96.3435	122.352	132.17	108.504	126.608
ENSECAG00000023820	CTSB	cathepsin B [Source:VGNC Symbol;Acc:VGNC:16948]	0.271026	0.0643177	0.762072	119087	131099	79921.4	132435	137352	113758	144108	126725	116684	149080	166486	161722
ENSECAG00000019644	DNAJC28	DnaJ heat shock protein family (Hsp40) member C28 [Source:VGNC Symbol;Acc:VGNC:84650]	0.259073	0.0648976	0.762072	131.017	135.832	136.861	165.288	138.084	114.06	163.792	134.881	198.146	149.254	155.773	168.083
ENSECAG00000021987	CILK1	ciliosis associated kinase 1 [Source:VGNC Symbol;Acc:VGNC:18931]	0.236817	0.0643558	0.762072	511.749	630.01	431.349	508.284	407.444	401.175	420.494	445.209	563.037	534.076	551.112	565.371
ENSECAG00000008103	AP3M1	adaptor related protein complex 3 subunit mu 1 [Source:VGNC Symbol;Acc:VGNC:15385]	0.167866	0.0649864	0.762072	1643.87	1289.51	1319.53	1556.38	1540.31	1340.2	1645.58	1401.54	1683.7	1605.82	1526.57	1775.79
ENSECAG00000018394	MESD	mesoderm development LRP chaperone [Source:VGNC Symbol;Acc:VGNC:59271]	0.120432	0.0645655	0.762072	1203.79	1260.91	1224.2	1201.92	1358.47	1217.29	1215.51	1122.66	1345.87	1238.98	1420.22	1327.2
ENSECAG00000030438	BRD4	bromodomain containing 4 [Source:VGNC Symbol;Acc:VGNC:15884]	-0.119433	0.0644722	0.762072	3376.2	3522.7	3415.87	3358.31	3364.58	3228.08	3280.62	3801.01	2937.53	3406.76	3273.37	2966.56
ENSECAG00000022480	SYVN1	synoviolin 1 [Source:VGNC Symbol;Acc:VGNC:23831]	-0.156959	0.0649758	0.762072	1596.84	1831.94	1651.78	1684.41	1549.07	1671.56	1483.7	1811.26	1415.17	1482.64	1710.28	1347.94
ENSECAG00000015983	STX18	syntaxin 18 [Source:VGNC Symbol;Acc:VGNC:23727]	-0.180905	0.0642657	0.762072	1239.62	1079.51	1033.54	1073.89	1062.86	1190.74	1266.27	907.657	969.073	1007.91	890.589	1036.88
ENSECAG00000016242	0	0	-0.232685	0.065067	0.762072	2234	2246.59	2176.57	2655.12	1836.9	2196.63	2169.52	2854.81	2160.11	2240.6	1663.01	1751.78
ENSECAG00000014675	GLT8D2	glycosyltransferase 8 domain containing 2 [Source:VGNC Symbol;Acc:VGNC:18395]	-0.495706	0.0650002	0.762072	57.1098	63.4478	59.4639	64.0132	63.2073	61.9462	105.363	34.4808	48.7243	35.9647	46.1946	50.2067
ENSECAG00000001900	0	0	0.655934	0.0651354	0.762189	13.4376	24.128	23.5968	17.1976	12.6415	21.632	25.8618	41.5798	38.9795	42.2585	38.6746	21.829
ENSECAG00000011546	ST18	ST18 C2H2C-type zinc finger transcription factor [Source:VGNC Symbol;Acc:VGNC:23626]	0.959763	0.0655729	0.762612	5.599	16.979	7.55098	6.68795	13.6139	6.88291	19.1569	21.297	8.6621	27.8726	17.1887	41.4751
ENSECAG00000010160	AR	androgen receptor [Source:VGNC Symbol;Acc:VGNC:58990]	0.642647	0.0654902	0.762612	78.386	37.5325	76.4536	30.5735	48.621	30.4814	40.2295	24.3394	48.7243	81.8197	62.309	92.7732
ENSECAG00000021655	ZNF827	zinc finger protein 827 [Source:VGNC Symbol;Acc:VGNC:58658]	0.560654	0.0658675	0.762612	90.7038	54.5115	76.4536	59.2361	41.8141	40.3142	62.26	123.725	93.1176	96.2056	135.361	79.6758
ENSECAG00000024512	0	0	0.446865	0.0656175	0.762612	107.501	83.1077	50.9691	80.2554	57.3728	63.9127	69.9227	87.2162	88.7865	146.556	93.4635	78.5844
ENSECAG00000011563	GXYLT1	glucoside xylosyltransferase 1 [Source:VGNC Symbol;Acc:VGNC:56559]	0.427643	0.0657546	0.762612	150.053	80.4268	75.5098	65.9241	79.7385	69.8123	77.5855	75.0465	112.607	137.565	96.6864	104.779
ENSECAG00000011809	RBM15B	RNA binding motif protein 15B [Source:HGNC Symbol;Acc:HGNC:24303]	-0.107533	0.0652318	0.762612	967.507	1025	1064.69	968.798	991.869	1031.45	957.845	1046.59	946.334	926.091	888.441	977.939
ENSECAG00000020569	ATP13A1	ATPase 13A1 [Source:VGNC Symbol;Acc:VGNC:15639]	-0.178817	0.0654287	0.762612	1268.73	1591.56	1327.08	1596.51	1276.79	1608.63	1354.39	1569.89	1354.54	1358.57	1232.21	1175.49
ENSECAG00000026906	COX16	cytochrome c oxidase assembly factor COX16 [Source:VGNC Symbol;Acc:VGNC:55277]	-0.253065	0.0657301	0.762612	332.581	349.41	422.855	364.016	324.788	461.155	413.789	308.299	358.394	299.406	328.734	263.039
ENSECAG00000019067	OSBPL7	oxysterol binding protein like 7 [Source:VGNC Symbol;Acc:VGNC:21068]	-0.259888	0.0655092	0.762612	290.028	310.09	302.983	235.989	285.892	306.781	244.251	338.724	226.297	298.507	194.447	245.576
ENSECAG00000000910	0	0	-0.543285	0.0654164	0.762612	16725.3	21860	28657.8	19760	11188.7	27652.6	19012.3	23039.3	16819.6	14311.3	21285	5189.84
ENSECAG00000019637	LGALS12	galectin 12 [Source:VGNC Symbol;Acc:VGNC:19639]	-1.1291	0.065824	0.762612	39.193	6.25542	42.4742	78.3446	34.0347	96.3607	14.3677	50.7071	12.9932	35.9647	26.8573	6.5487
ENSECAG00000016712	0	0	-1.27358	0.0658723	0.762612	67.188	31.2771	24.5407	182.486	137.111	37.3644	3.83138	115.612	32.4829	52.1488	10.7429	28.3777
ENSECAG00000020590	ALDH5A1	aldehyde dehydrogenase 5 family member A1 [Source:VGNC Symbol;Acc:VGNC:15237]	0.443402	0.0662145	0.764118	428.884	308.303	345.457	505.418	702.088	611.595	584.286	615.584	730.865	890.126	753.08	413.66
ENSECAG00000016139	TIGIT	T cell immunoreceptor with Ig and ITIM domains [Source:VGNC Symbol;Acc:VGNC:24107]	0.396952	0.0663535	0.764118	185.887	210.897	221.81	336.308	297.561	267.45	231.799	317.427	272.856	248.156	504.918	337.258
ENSECAG00000021610	GPBP1	GC-rich promoter binding protein 1 [Source:VGNC Symbol;Acc:VGNC:18483]	-0.153297	0.0662661	0.764118	2543.07	2383.31	2336.08	2462.12	2143.21	2169.1	2792.12	2167.22	2141.7	2032.01	2272.13	2095.58
ENSECAG00000020572	PFDN2	prefoldin subunit 2 [Source:VGNC Symbol;Acc:VGNC:21333]	-0.169602	0.0661738	0.764118	1361.68	1632.66	1923.61	1460.84	1534.48	1641.08	1670.48	1457.32	1387.02	1479.05	1372.95	1399.24
ENSECAG00000022388	OS9	OS9 endoplasmic reticulum lectin [Source:VGNC Symbol;Acc:VGNC:21059]	-0.173735	0.0663248	0.764118	12175.6	14671.6	16365.8	14406.8	15263.1	13583.9	14907.9	12025.7	11533.6	12921.2	12052.5	13761
ENSECAG00000001650	DPF2	double PHD fingers 2 [Source:VGNC Symbol;Acc:VGNC:17285]	-0.174462	0.0662091	0.764118	1814.08	2074.12	2213.38	2044.6	2064.45	2197.61	1721.25	2242.27	2064.83	1758.67	1816.63	1614.25
ENSECAG00000012499	SHOC2	SHOC2 leucine rich repeat scaffold protein [Source:VGNC Symbol;Acc:VGNC:22966]	0.191156	0.0665354	0.764513	2273.19	1578.15	1713.13	1868.8	1789.25	1554.55	1784.47	1682.46	2186.1	1881.85	2134.62	1927.5
ENSECAG00000025149	ELF4	E74 like ETS transcription factor 4 [Source:VGNC Symbol;Acc:VGNC:17521]	-0.168402	0.0665634	0.764513	1751.37	1628.2	1775.42	1453.2	1481	1537.84	1971.25	1751.42	1430.33	1564.46	1521.2	1422.16
ENSECAG00000039091	0	0	-0.742265	0.0664882	0.764513	15.6772	19.6599	19.8213	24.841	29.1726	28.5149	34.4824	19.2687	10.8276	25.1753	5.37147	15.2803
ENSECAG00000009968	SH3PXD2B	SH3 and PX domains 2B [Source:VGNC Symbol;Acc:VGNC:22946]	0.792874	0.0666231	0.764526	61.589	161.747	40.5865	86.9434	50.5659	57.0298	46.9344	79.1031	46.5588	154.648	225.602	79.6758
ENSECAG00000005924	TSKU	tsukushi, small leucine rich proteoglycan [Source:VGNC Symbol;Acc:VGNC:52451]	0.642247	0.0668413	0.765013	38.0732	53.6179	50.0252	21.9747	63.2073	55.0633	35.4403	51.7213	30.3174	87.2144	59.0861	111.328
ENSECAG00000006915	STK17A	serine/threonine kinase 17a [Source:VGNC Symbol;Acc:VGNC:23683]	0.203494	0.0667459	0.765013	4674.05	4389.52	4314.44	5801.32	5336.64	3815.1	4181.95	4839.49	5919.46	5185.21	5366.1	5034.86
ENSECAG00000010177	SPOUT1	SPOUT domain containing methyltransferase 1 [Source:VGNC Symbol;Acc:VGNC:23532]	-0.192897	0.0668208	0.765013	509.509	513.838	591.808	545.546	487.183	470.004	541.183	504.029	361.643	510.699	476.986	470.415
ENSECAG00000032818	IFIT5	interferon induced protein with tetratricopeptide repeats 5 [Source:HGNC Symbol;Acc:HGNC:13328]	-0.775384	0.0669607	0.765709	5388.48	5286.72	1389.38	3089.83	2516.62	3827.88	2392.7	4810.08	2098.39	1372.05	3882.5	1031.42
ENSECAG00000029071	0	0	-0.710607	0.0670281	0.76581	24.6356	33.958	35.8671	17.1976	26.2554	35.3978	21.0726	28.396	18.407	15.285	29.0059	5.45725
ENSECAG00000012056	MLXIP	MLX interacting protein [Source:VGNC Symbol;Acc:VGNC:20215]	-0.146988	0.0671049	0.766017	788.339	730.99	729.613	623.89	688.474	724.672	704.974	747.423	616.092	699.513	672.508	600.297
ENSECAG00000017274	KRT15	keratin 15 [Source:VGNC Symbol;Acc:VGNC:83247]	1.38769	0.0672014	0.766357	25.7554	38.4262	8.49485	9.55422	10.6966	80.6283	68.007	28.396	23.8208	282.323	25.783	20.7375
ENSECAG00000014699	NUAK2	NUAK family kinase 2 [Source:VGNC Symbol;Acc:VGNC:49425]	0.902995	0.0673108	0.766357	17.9168	51.8306	33.9794	47.7711	32.0899	15.7324	32.5667	79.1031	50.8898	71.0303	147.178	21.829
ENSECAG00000014276	TARS2	threonyl-tRNA synthetase 2, mitochondrial [Source:VGNC Symbol;Acc:VGNC:50893]	-0.183952	0.0672921	0.766357	1094.04	1080.4	1173.23	1165.61	1002.57	1257.61	927.194	930.983	962.576	880.236	916.372	1041.24
ENSECAG00000038285	0	0	0.632404	0.0674583	0.767367	307.945	235.025	405.865	241.722	232.409	280.233	407.084	217.026	496.988	122.28	398.563	786.935
ENSECAG00000020999	TRMT1L	tRNA methyltransferase 1 like [Source:VGNC Symbol;Acc:VGNC:24539]	-0.163934	0.0675757	0.768034	1273.21	1240.36	1232.7	1316.57	992.841	1139.61	1218.38	1059.78	974.486	1059.16	1134.45	1059.8
ENSECAG00000002438	SIRPB2	signal regulatory protein beta 2 [Source:HGNC Symbol;Acc:HGNC:16247]	-0.283607	0.0678636	0.769298	3286.61	3087.5	1866.03	3270.41	3008.67	2594.86	3043.07	2706.75	1884.01	2948.21	2194.78	2362.99
ENSECAG00000010933	ERMARD	ER membrane associated RNA degradation [Source:VGNC Symbol;Acc:VGNC:17671]	-0.302486	0.0678069	0.769298	132.136	192.131	176.504	147.135	151.698	137.658	142.719	136.909	161.332	120.482	104.206	108.054
ENSECAG00000012858	RASL11A	RAS like family 11 member A [Source:VGNC Symbol;Acc:VGNC:22207]	-0.376125	0.0678229	0.769298	131.017	226.089	226.529	164.333	141.973	207.47	245.208	154.15	180.821	142.061	135.361	118.968
ENSECAG00000002212	FOXO1	forkhead box O1 [Source:VGNC Symbol;Acc:VGNC:84458]	0.246343	0.0679488	0.769595	709.953	571.924	633.338	815.93	649.577	653.876	536.393	874.191	793.665	868.548	844.395	721.448
ENSECAG00000015452	MCM8	minichromosome maintenance 8 homologous recombination repair factor [Source:VGNC Symbol;Acc:VGNC:20039]	-0.348952	0.0680823	0.770439	80.6256	79.5332	90.6117	90.7651	74.8764	64.896	63.2178	58.8203	51.9726	66.5347	64.4576	53.481
ENSECAG00000016383	USP53	ubiquitin specific peptidase 53 [Source:VGNC Symbol;Acc:VGNC:24852]	0.541842	0.0682003	0.770637	39.193	33.958	27.3723	30.5735	35.0071	38.3476	45.9766	54.7637	28.1518	66.5347	48.3432	78.5844
ENSECAG00000016625	PCLO	piccolo presynaptic cytomatrix protein [Source:VGNC Symbol;Acc:VGNC:21205]	-0.491201	0.0682178	0.770637	227.319	159.96	201.045	108.918	126.415	257.617	302.679	232.239	154.835	169.034	98.835	151.712
ENSECAG00000017925	CD200	CD200 molecule [Source:VGNC Symbol;Acc:VGNC:16250]	0.835199	0.0685518	0.773165	19.0366	16.0854	11.3265	23.8855	16.5312	2.94982	7.66276	22.3111	29.2346	35.0656	24.7087	17.4632
ENSECAG00000009689	GAMT	guanidinoacetate N-methyltransferase [Source:VGNC Symbol;Acc:VGNC:18239]	0.391235	0.0686784	0.773165	302.346	402.134	349.233	353.506	455.093	430.673	230.841	237.309	375.719	401.906	394.266	639.59
ENSECAG00000022755	EIF5A2	eukaryotic translation initiation factor 5A2 [Source:VGNC Symbol;Acc:VGNC:17511]	0.341501	0.0686314	0.773165	198.205	154.598	122.703	138.536	134.194	98.3272	177.201	176.461	169.994	191.512	223.453	174.632
ENSECAG00000015634	ZMYND8	zinc finger MYND-type containing 8 [Source:VGNC Symbol;Acc:VGNC:25257]	0.158255	0.0686331	0.773165	835.371	912.398	899.51	728.031	764.323	719.755	740.415	820.441	852.134	897.319	919.595	913.544
ENSECAG00000000303	SLC2A1	solute carrier family 2 member 1 [Source:VGNC Symbol;Acc:VGNC:23139]	-0.668602	0.0688363	0.774275	237.398	135.832	203.876	124.205	76.8212	397.242	323.752	171.39	101.78	156.446	166.515	100.413
ENSECAG00000011916	ANKEF1	ankyrin repeat and EF-hand domain containing 1 [Source:VGNC Symbol;Acc:VGNC:15310]	-2.01936	0.068907	0.774403	268.752	134.938	187.831	89.8096	384.106	6.88291	190.611	361.035	20.5725	170.832	8.59435	0
ENSECAG00000016603	USP11	ubiquitin specific peptidase 11 [Source:VGNC Symbol;Acc:VGNC:24831]	-0.133341	0.0690669	0.775533	1565.48	1776.54	1648	1758.93	1551.98	1706.96	1625.46	1967.44	1529.94	1524.9	1607.14	1538.94
ENSECAG00000016421	RETN	resistin [Source:VGNC Symbol;Acc:VGNC:59419]	0.644972	0.0691417	0.775706	208.283	137.619	603.134	410.831	208.098	267.45	159.96	180.517	394.126	427.98	571.524	307.789
ENSECAG00000013696	SLU7	SLU7 homolog, splicing factor [Source:VGNC Symbol;Acc:VGNC:23308]	-0.13129	0.069441	0.777165	2276.55	2451.23	2503.15	2399.06	2397.02	2210.4	2459.75	2194.6	2163.36	1873.76	2252.79	2338.98
ENSECAG00000019809	CGAS	cyclic GMP-AMP synthase [Source:VGNC Symbol;Acc:VGNC:51015]	-0.26371	0.0694503	0.777165	1021.26	1023.21	1151.52	1041.41	873.234	994.088	1320.87	861.007	1100.09	878.438	800.349	672.333
ENSECAG00000013518	METTL17	methyltransferase like 17 [Source:VGNC Symbol;Acc:VGNC:51579]	-0.338519	0.0693509	0.777165	143.334	208.216	223.698	139.492	150.725	233.036	149.424	204.857	147.256	139.363	124.618	163.717
ENSECAG00000015161	PHYHD1	phytanoyl-CoA dioxygenase domain containing 1 [Source:HGNC Symbol;Acc:HGNC:23396]	-0.258437	0.0695211	0.777291	1634.91	1845.35	1521.52	1526.76	1075.5	1903.62	1598.64	1711.87	1343.71	1267.76	1596.4	1150.39
ENSECAG00000038904	ANKRD66	ankyrin repeat domain 66 [Source:HGNC Symbol;Acc:HGNC:44669]	1.03929	0.0696207	0.777566	2.2396	16.0854	13.2142	2.86626	6.80694	20.6487	17.2412	6.08485	12.9932	31.4691	25.783	17.4632
ENSECAG00000017571	TDRD7	tudor domain containing 7 [Source:VGNC Symbol;Acc:VGNC:49437]	-0.27241	0.0696647	0.777566	3525.13	3191.16	2278.51	2756.39	2508.85	2720.71	3630.23	2872.05	2628.95	2832.22	2478.39	1780.15
ENSECAG00000011570	PLXNA4	plexin A4 [Source:VGNC Symbol;Acc:VGNC:58112]	0.959688	0.0699123	0.777591	11.198	6.25542	5.66323	10.5096	11.669	9.83272	3.83138	7.099	4.33105	20.6797	27.9316	10.9145
ENSECAG00000010240	NELFA	negative elongation factor complex member A [Source:VGNC Symbol;Acc:VGNC:20676]	-0.148868	0.06993	0.777591	1371.76	1401.21	1539.46	1532.5	1347.77	1520.14	1227.96	1515.13	1418.42	1303.72	1202.13	1242.07
ENSECAG00000008724	MPST	mercaptopyruvate sulfurtransferase [Source:VGNC Symbol;Acc:VGNC:20298]	-0.230654	0.0699648	0.777591	800.657	1046.44	1126.04	837.905	1032.71	1049.15	815.126	845.795	919.265	798.416	668.21	833.868
ENSECAG00000003563	BST2	bone marrow stromal cell antigen 2 [Source:VGNC Symbol;Acc:VGNC:96656]	-0.340457	0.0698754	0.777591	6135.39	6739.77	9667.14	6984.13	4840.71	8104.13	6843.81	7623.31	6841.98	5136.66	6821.76	3684.74
ENSECAG00000025161	EMILIN1	elastin microfibril interfacer 1 [Source:VGNC Symbol;Acc:VGNC:17563]	-0.574625	0.0698401	0.777591	47.0316	367.283	79.2852	60.1916	49.5935	41.2974	54.5972	112.57	37.8967	51.2497	52.6404	25.1033
ENSECAG00000006500	ADAMTS5	ADAM metallopeptidase with thrombospondin type 1 motif 5 [Source:VGNC Symbol;Acc:VGNC:59233]	1.33145	0.0702443	0.777966	468.077	120.64	264.284	170.065	1052.16	451.322	807.464	744.381	1008.05	224.779	456.575	3442.43
ENSECAG00000023599	HPSE	heparanase [Source:VGNC Symbol;Acc:VGNC:18865]	0.496325	0.0703334	0.777966	1245.22	976.739	717.343	497.775	1029.79	466.071	525.857	722.069	800.162	1304.62	1447.07	806.582
ENSECAG00000016702	WDFY3	WD repeat and FYVE domain containing 3 [Source:VGNC Symbol;Acc:VGNC:24978]	0.28136	0.0701556	0.777966	1849.91	1975.82	1388.44	1253.51	1755.22	1464.09	1963.58	1346.78	1545.1	2303.54	2172.22	1876.2
ENSECAG00000016635	BAX	BCL2 associated X, apoptosis regulator [Source:VGNC Symbol;Acc:VGNC:50999]	0.179393	0.0704267	0.777966	1555.4	1697.9	1550.78	1565.94	1631.72	2035.37	1637.92	1608.43	1664.21	1722.71	1960.59	2175.26
ENSECAG00000006364	RNF41	ring finger protein 41 [Source:VGNC Symbol;Acc:VGNC:22481]	0.170053	0.0704432	0.777966	662.922	803.375	719.23	696.502	873.234	822.016	796.927	710.914	810.989	793.921	881.995	938.647
ENSECAG00000021039	KMT5A	lysine methyltransferase 5A [Source:VGNC Symbol;Acc:VGNC:19495]	-0.20253	0.070475	0.777966	734.589	802.481	752.266	594.272	662.218	696.157	672.407	711.928	731.948	635.676	510.289	566.463
ENSECAG00000008867	MCRIP1	MAPK regulated corepressor interacting protein 1 [Source:VGNC Symbol;Acc:VGNC:20045]	-0.204976	0.070422	0.777966	1231.78	1512.02	1809.4	1492.37	1762.03	1684.35	1477.96	1370.11	1418.42	1151.77	1382.62	1402.51
ENSECAG00000015384	ARHGEF10	Rho guanine nucleotide exchange factor 10 [Source:VGNC Symbol;Acc:VGNC:55349]	-0.602313	0.0701727	0.777966	94.0632	74.1714	83.0607	40.1277	30.145	59.9796	85.2482	98.3718	67.1313	43.1576	37.6003	38.2007
ENSECAG00000030805	0	0	1.04995	0.0706498	0.779104	20.1564	17.8726	3.77549	14.3313	9.72421	0.983272	6.70492	16.2263	19.4897	29.6709	12.8915	30.5606
ENSECAG00000010461	LSM1	LSM1 homolog, mRNA degradation associated [Source:VGNC Symbol;Acc:VGNC:19815]	-0.17949	0.0707555	0.779104	554.301	681.841	595.583	728.031	545.528	678.458	613.979	564.877	566.285	544.865	517.809	563.188
ENSECAG00000000102	EIF5B	eukaryotic translation initiation factor 5B [Source:VGNC Symbol;Acc:VGNC:17512]	-0.227519	0.0708469	0.779104	5444.47	4962.34	4484.34	5731.57	4686.09	3926.21	4797.85	4599.14	3208.23	4564.82	3843.82	4879.87
ENSECAG00000000607	TRIB3	tribbles pseudokinase 3 [Source:VGNC Symbol;Acc:VGNC:51621]	-0.304943	0.0708014	0.779104	359.456	497.753	496.477	717.522	668.053	560.465	562.255	539.524	425.526	363.243	488.803	505.341
ENSECAG00000027927	0	0	-0.878439	0.0708764	0.779104	20.1564	8.04268	29.26	6.68795	20.4208	10.816	14.3677	18.2546	8.6621	10.7894	8.59435	6.5487
ENSECAG00000003669	HLA-DMA	major histocompatibility complex, class II, DM alpha [Source:HGNC Symbol;Acc:HGNC:4934]	0.308947	0.0710463	0.780315	2485.96	2952.56	3991.63	3567.54	3927.61	3898.68	3826.59	3774.64	4969.88	2765.69	4774.16	5099.25
ENSECAG00000023674	AXIN1	axin 1 [Source:VGNC Symbol;Acc:VGNC:15716]	-0.156907	0.0711169	0.780434	1614.75	1989.22	2118.99	1803.84	1780.5	1957.7	1742.32	1788.95	1804.97	1652.58	1704.9	1474.55
ENSECAG00000019748	ABHD13	abhydrolase domain containing 13 [Source:VGNC Symbol;Acc:VGNC:14938]	0.172536	0.0713935	0.782208	385.211	441.454	395.482	367.837	450.231	351.028	403.253	431.011	501.319	447.761	450.129	419.117
ENSECAG00000014112	SLC20A1	solute carrier family 20 member 1 [Source:VGNC Symbol;Acc:VGNC:23066]	-0.25226	0.0713984	0.782208	970.867	955.292	723.95	1126.44	928.662	762.036	734.667	878.247	761.182	884.732	632.759	691.979
ENSECAG00000037198	0	0	1.3074	0.071662	0.782465	22.396	22.3408	172.729	34.3952	40.8417	78.6618	16.2834	38.5374	189.483	206.797	127.841	3.27435
ENSECAG00000041152	0	0	1.30451	0.0719611	0.782465	8.9584	2.68089	4.71936	8.59879	15.5587	4.91636	0	12.1697	14.0759	11.6885	38.6746	6.5487
ENSECAG00000008653	GALNT2	polypeptide N-acetylgalactosaminyltransferase 2 [Source:VGNC Symbol;Acc:VGNC:18232]	0.20697	0.0719152	0.782465	1255.3	980.314	1080.73	919.116	1171.77	1081.6	1105.35	1051.67	1053.53	1126.59	1277.33	1532.4
ENSECAG00000023575	HNRNPH2	heteroous nuclear ribonucleoprotein H2 [Source:VGNC Symbol;Acc:VGNC:18826]	0.173359	0.0718861	0.782465	2881.25	2336.85	2371.01	2472.63	2697.49	2231.05	2505.72	2632.71	2313.86	2961.69	3076.78	2994.94
ENSECAG00000023262	RUSC1	RUN and SH3 domain containing 1 [Source:HGNC Symbol;Acc:HGNC:17153]	-0.145477	0.0718862	0.782465	477.035	529.923	552.165	495.864	505.659	570.298	493.29	502	447.181	512.497	456.575	447.494
ENSECAG00000007895	OARD1	O-acyl-ADP-ribose deacylase 1 [Source:VGNC Symbol;Acc:VGNC:20996]	-0.147921	0.071938	0.782465	443.441	504.008	456.834	506.373	522.19	507.369	490.417	550.679	477.498	446.861	418.974	454.043
ENSECAG00000012489	BUD23	BUD23 rRNA methyltransferase and ribosome maturation factor [Source:VGNC Symbol;Acc:VGNC:15928]	-0.159819	0.0715109	0.782465	2214.96	2704.13	2858.99	3009.58	2826.83	2683.35	2326.61	2483.63	2398.32	2299.04	2416.09	2335.7
ENSECAG00000015899	CHPF2	chondroitin polymerizing factor 2 [Source:HGNC Symbol;Acc:HGNC:29270]	-0.190925	0.0719188	0.782465	625.968	790.864	639.001	744.273	651.522	734.505	746.162	700.772	498.071	611.4	686.473	672.333
ENSECAG00000020767	IL7	interleukin 7 [Source:VGNC Symbol;Acc:VGNC:19037]	-0.373042	0.0718315	0.782465	143.334	175.152	219.922	223.569	136.139	198.621	240.419	225.14	129.932	212.192	126.767	133.157
ENSECAG00000003310	LY6E	lymphocyte antigen 6 family member E [Source:VGNC Symbol;Acc:VGNC:19844]	-0.51027	0.0720806	0.783112	32195.4	26832.2	40814	27110.1	16027.4	26454	29620.4	30644.3	24520.2	21961.8	27171	6980.91
ENSECAG00000000022	PLXNA1	plexin A1 [Source:VGNC Symbol;Acc:VGNC:21600]	0.508443	0.0721466	0.783178	139.975	113.491	128.367	100.319	81.6833	119.959	94.8267	190.659	128.849	188.815	272.871	98.2305
ENSECAG00000031107	TNFRSF13C	TNF receptor superfamily member 13C [Source:VGNC Symbol;Acc:VGNC:24366]	0.691571	0.0723723	0.783698	73.9068	38.4262	98.1627	36.306	23.3381	42.2807	73.7541	101.414	81.2072	101.6	141.807	68.7613
ENSECAG00000019747	ETV3	ETS variant transcription factor 3 [Source:VGNC Symbol;Acc:VGNC:49451]	0.314312	0.0725895	0.783698	1239.62	1110.78	1210.99	980.263	1015.21	811.2	1217.42	1439.07	1089.26	1694.84	1750.02	1075.08
ENSECAG00000018069	ARAP2	ArfGAP with RhoGAP domain, ankyrin repeat and PH domain 2 [Source:VGNC Symbol;Acc:VGNC:15440]	0.184158	0.0724687	0.783698	703.235	633.585	601.246	603.826	721.536	553.582	611.105	726.126	687.554	831.684	746.634	659.236
ENSECAG00000014883	EFR3A	EFR3 homolog A [Source:VGNC Symbol;Acc:VGNC:17452]	0.180106	0.0723649	0.783698	1907.02	1372.62	1669.71	1615.62	1705.63	1363.8	1838.11	1605.39	1933.81	1912.42	1779.03	1781.25
ENSECAG00000014130	CSNK2A2	casein kinase 2 alpha 2 [Source:VGNC Symbol;Acc:VGNC:16909]	0.176288	0.0726147	0.783698	750.266	778.353	605.966	637.266	662.218	719.755	686.775	656.15	698.382	720.193	785.308	902.629
ENSECAG00000015420	UBE2H	ubiquitin conjugating enzyme E2 H [Source:VGNC Symbol;Acc:VGNC:24719]	0.169867	0.0725146	0.783698	1895.82	1540.62	1637.62	1675.81	1759.11	1448.36	1704.01	1855.88	1782.23	1784.75	2223.79	1811.81
ENSECAG00000008510	KIAA1614	KIAA1614 [Source:VGNC Symbol;Acc:VGNC:58573]	-0.582173	0.0724745	0.783698	91.8236	196.599	256.733	148.09	120.58	105.21	129.309	131.839	123.435	74.6268	49.4175	147.346
ENSECAG00000004372	SLC22A3	solute carrier family 22 member 3 [Source:VGNC Symbol;Acc:VGNC:23076]	1.31122	0.0729995	0.785256	27.995	8.93631	8.49485	42.0386	20.4208	3.93309	6.70492	12.1697	2.16553	59.3418	75.2005	25.1033
ENSECAG00000011111	FMNL2	formin like 2 [Source:VGNC Symbol;Acc:VGNC:18073]	0.58052	0.0728787	0.785256	148.933	166.215	160.458	218.792	120.58	105.21	127.393	260.635	85.5382	304.801	327.659	259.765
ENSECAG00000019096	CACNA1C	calcium voltage-gated channel subunit alpha1 C [Source:VGNC Symbol;Acc:VGNC:15982]	-0.832572	0.0729765	0.785256	6.7188	9.82995	18.8774	14.3313	9.72421	13.7658	11.4941	11.1556	5.41381	4.49559	9.66864	7.64015
ENSECAG00000040841	0	0	-1.06331	0.0729966	0.785256	16.797	9.82995	9.43872	6.68795	30.145	30.4814	16.2834	18.2546	1.08276	15.285	7.52005	8.7316
ENSECAG00000006350	GAPT	GRB2 binding adaptor protein, transmembrane [Source:VGNC Symbol;Acc:VGNC:56733]	0.577223	0.0733356	0.786011	129.897	203.748	218.978	170.065	215.877	282.199	160.918	150.093	329.16	398.309	330.882	84.0416
ENSECAG00000023061	ITGB2	integrin subunit beta 2 [Source:VGNC Symbol;Acc:VGNC:52399]	-0.133155	0.0732389	0.786011	55501.8	51473.2	47960	48868.9	45554	56908.9	49944	46716.5	42901.2	45115.9	46683.4	49000.6
ENSECAG00000000226	C6orf136	chromosome 6 open reading frame 136 [Source:HGNC Symbol;Acc:HGNC:21301]	-0.211534	0.0734911	0.786011	167.97	203.748	179.336	214.97	180.87	199.604	165.707	212.97	172.159	167.236	160.07	159.352
ENSECAG00000014796	MIB2	MIB E3 ubiquitin protein ligase 2 [Source:VGNC Symbol;Acc:VGNC:20170]	-0.236304	0.0734349	0.786011	413.206	537.072	475.711	437.583	420.086	558.499	413.789	564.877	441.767	445.962	331.957	401.654
ENSECAG00000017735	GAS2L1	growth arrest specific 2 like 1 [Source:VGNC Symbol;Acc:VGNC:18251]	-0.348107	0.0734207	0.786011	1282.17	1352.06	1630.07	827.395	1030.77	1863.3	1855.35	1569.89	1126.07	1071.75	1212.88	1071.8
ENSECAG00000038172	0	0	-0.642376	0.0734192	0.786011	239.637	139.406	109.489	187.263	74.8764	185.838	70.8806	117.641	154.835	80.9206	62.309	62.2126
ENSECAG00000028889	0	0	-1.14064	0.073382	0.786011	181.408	575.499	218.978	1140.77	703.06	248.768	429.115	1220.01	187.318	83.6179	188.001	611.212
ENSECAG00000000723	MMAB	metabolism of cobalamin associated B [Source:VGNC Symbol;Acc:VGNC:57124]	0.365642	0.0738008	0.787298	99.6622	97.4058	99.1065	114.651	92.38	131.759	68.9649	127.782	153.752	112.39	103.132	166.992
ENSECAG00000038275	CMTM6	CKLF like MARVEL transmembrane domain containing 6 [Source:HGNC Symbol;Acc:HGNC:19177]	0.212371	0.0738525	0.787298	2027.96	1581.73	2025.55	1487.59	1901.08	1520.14	1960.71	1568.88	1954.39	1925.01	2382.78	1890.39
ENSECAG00000019154	ADAMTSL4	ADAMTS like 4 [Source:VGNC Symbol;Acc:VGNC:15077]	-0.232663	0.0737686	0.787298	1465.82	1836.41	1418.64	1376.76	1516	1524.07	1737.53	1298.1	1034.04	1599.53	1381.54	1163.49
ENSECAG00000015410	MAP3K6	mitogen-activated protein kinase kinase kinase 6 [Source:VGNC Symbol;Acc:VGNC:19940]	-0.615008	0.0737838	0.787298	105.261	288.643	101.938	123.249	136.139	344.145	189.653	123.725	94.2003	150.153	98.835	117.877
ENSECAG00000014248	SCAF4	SR-related CTD associated factor 4 [Source:VGNC Symbol;Acc:VGNC:52433]	-0.135356	0.0739381	0.787568	1128.76	982.101	1048.64	1037.59	970.476	947.875	1092.9	1144.97	905.19	996.222	901.332	997.585
ENSECAG00000027669	MT-CYB	mitochondrially encoded cytochrome b [Source:VGNC Symbol;Acc:VGNC:99801]	0.403268	0.0741274	0.78894	29670.2	18201.5	16785.8	29393.5	22908.3	29497.2	17669.4	31110.8	21898.9	31386.4	27466.5	48348
ENSECAG00000020138	ANKRD16	ankyrin repeat domain 16 [Source:VGNC Symbol;Acc:VGNC:15325]	-0.329935	0.0742096	0.789172	108.621	142.981	125.535	101.275	98.2145	165.19	98.6581	129.81	95.2831	111.491	85.9435	92.7732
ENSECAG00000018836	FAM3D	FAM3 metabolism regulating signaling molecule D [Source:VGNC Symbol;Acc:VGNC:56813]	1.2633	0.0747137	0.789417	14.5574	16.979	75.5098	4.77711	8.75179	25.5651	37.356	26.3677	63.883	139.363	42.9717	5.45725
ENSECAG00000022769	RAB30	RAB30, member RAS onco family [Source:VGNC Symbol;Acc:VGNC:22106]	0.662642	0.0743325	0.789417	50.391	25.9153	51.913	39.1723	22.3657	18.6822	32.5667	58.8203	36.8139	80.9206	79.4977	39.2922
ENSECAG00000011829	PID1	phosphotyrosine interaction domain containing 1 [Source:VGNC Symbol;Acc:VGNC:56594]	0.6332	0.0745384	0.789417	73.9068	53.6179	149.132	137.581	56.4004	56.0465	99.6159	124.74	68.214	185.218	192.299	136.431
ENSECAG00000013824	POC5	POC5 centriolar protein [Source:VGNC Symbol;Acc:VGNC:21642]	-0.148644	0.0744064	0.789417	563.26	722.948	665.43	655.419	606.79	634.211	628.347	625.726	604.182	582.628	517.809	598.115
ENSECAG00000041574	0	0	-0.155208	0.0745665	0.789417	426.644	502.221	517.242	430.895	426.893	467.054	479.881	491.859	443.933	392.015	427.569	419.117
ENSECAG00000008261	FCF1	FCF1 rRNA-processing protein [Source:VGNC Symbol;Acc:VGNC:17975]	-0.157408	0.0746107	0.789417	1401.99	1303.81	1313.87	1669.12	1377.92	1394.28	1558.41	1337.65	1413.01	1169.75	1228.99	1281.36
ENSECAG00000015327	UBE2G2	ubiquitin conjugating enzyme E2 G2 [Source:VGNC Symbol;Acc:VGNC:24718]	-0.243569	0.0745546	0.789417	1049.25	1010.7	1206.27	1057.65	1551.01	1266.45	1416.65	1129.75	1187.79	906.31	1105.45	892.806
ENSECAG00000023035	MPPE1	metallophosphoesterase 1 [Source:VGNC Symbol;Acc:VGNC:20295]	-0.261777	0.0747163	0.789417	628.208	641.627	700.353	469.112	646.66	456.238	631.22	611.528	565.202	418.989	583.341	428.94
ENSECAG00000000859	HEXIM1	HEXIM P-TEFb complex subunit 1 [Source:VGNC Symbol;Acc:VGNC:18761]	-0.161022	0.0747912	0.78957	1557.64	1754.2	1658.38	1316.57	1628.8	1664.68	1458.8	1830.53	1377.27	1499.73	1473.93	1403.6
ENSECAG00000011412	SELENON	selenoprotein N [Source:VGNC Symbol;Acc:VGNC:58648]	0.263216	0.074872	0.789785	756.985	586.222	628.619	641.088	547.473	881.012	655.166	862.021	716.789	762.452	924.967	931.007
ENSECAG00000024745	USH1C	USH1 protein network component harmonin [Source:VGNC Symbol;Acc:VGNC:24825]	-0.473731	0.0750653	0.790546	1260.9	1274.32	1022.21	823.573	316.037	852.497	977.002	827.54	631.251	591.619	633.833	791.301
ENSECAG00000018012	SELENBP1	selenium binding protein 1 [Source:VGNC Symbol;Acc:VGNC:22800]	-0.538966	0.0750181	0.790546	3922.66	8147.24	8502.4	8046.56	7987.46	14491.5	10131.1	3385.21	5263.31	4581.9	4788.13	7603.04
ENSECAG00000014051	MED19	mediator complex subunit 19 [Source:VGNC Symbol;Acc:VGNC:20077]	-0.139632	0.0751403	0.790699	970.867	1183.17	1137.37	1214.34	1163.99	1201.56	1187.73	1116.57	1152.06	964.753	1009.84	1041.24
ENSECAG00000011760	RGS6	regulator of G protein signaling 6 [Source:VGNC Symbol;Acc:VGNC:22354]	1.29044	0.0752996	0.791737	19.0366	0	3.77549	5.73253	3.88968	11.7993	2.87354	15.2121	9.74486	17.0832	19.3373	29.4691
ENSECAG00000002782	CSRNP3	cysteine and serine rich nuclear protein 3 [Source:VGNC Symbol;Acc:VGNC:16912]	0.741969	0.0754888	0.792944	38.0732	11.6172	19.8213	25.7964	30.145	8.84945	10.5363	33.4667	44.3933	30.57	31.1545	42.5665
ENSECAG00000011326	TAPT1	transmembrane anterior posterior transformation 1 [Source:VGNC Symbol;Acc:VGNC:23874]	-0.216017	0.0755359	0.792944	1406.47	1386.02	1256.29	1289.82	1044.38	1219.26	1540.22	1177.42	1227.85	1106.81	1230.07	877.526
ENSECAG00000003381	GPR82	G protein-coupled receptor 82 [Source:VGNC Symbol;Acc:VGNC:18548]	0.662276	0.0760723	0.793135	27.995	25.9153	33.9794	37.2614	43.7589	24.5818	45.9766	34.4808	80.1244	43.1576	77.3491	16.3717
ENSECAG00000016378	ABCB6	ATP binding cassette subfamily B member 6 [Source:VGNC Symbol;Acc:VGNC:53553]	0.329285	0.0760362	0.793135	96.3028	174.258	138.749	182.486	170.174	163.223	159.96	140.966	214.387	192.411	139.658	224.839
ENSECAG00000010631	ACACA	acetyl-CoA carboxylase alpha [Source:VGNC Symbol;Acc:VGNC:14961]	0.303262	0.0760264	0.793135	960.789	628.223	779.638	932.491	1019.1	792.518	813.211	714.97	748.189	1056.46	894.886	1397.06
ENSECAG00000023296	PLPP1	phospholipid phosphatase 1 [Source:HGNC Symbol;Acc:HGNC:9228]	0.247721	0.0756912	0.793135	363.935	266.302	302.983	285.671	345.209	344.145	214.557	276.861	359.477	339.866	349.145	375.459
ENSECAG00000042234	0	0	0.192732	0.0759764	0.793135	361.695	388.73	280.33	319.111	347.154	372.66	369.728	375.233	365.974	409.998	382.448	449.677
ENSECAG00000021986	HARS1	histidyl-tRNA synthetase 1 [Source:VGNC Symbol;Acc:VGNC:18694]	-0.102448	0.0757883	0.793135	1658.42	1905.22	1809.4	1742.69	1804.81	1766.94	1906.11	1750.41	1756.24	1671.46	1569.54	1685.2
ENSECAG00000024618	MAVS	mitochondrial antiviral signaling protein [Source:VGNC Symbol;Acc:VGNC:20001]	-0.179166	0.0760871	0.793135	593.494	659.5	806.067	614.336	754.598	732.538	704.974	747.423	592.271	688.724	583.341	613.395
ENSECAG00000002156	CFAP157	cilia and flagella associated protein 157 [Source:VGNC Symbol;Acc:VGNC:56730]	-0.295705	0.0761007	0.793135	124.298	104.555	136.861	109.873	116.69	118.976	103.447	139.952	94.2003	124.977	76.2748	91.6818
ENSECAG00000031571	0	0	-1.38089	0.0759346	0.793135	664.042	2022.29	102.882	1178.03	3020.34	480.82	1063.21	1102.37	75.7934	617.694	188.001	968.116
ENSECAG00000014531	ZNF410	zinc finger protein 410 [Source:VGNC Symbol;Acc:VGNC:25319]	-0.120831	0.0761708	0.793233	1685.3	1854.29	1732	1817.21	1735.77	1882.97	1831.4	1549.61	1660.96	1492.54	1668.38	1660.1
ENSECAG00000032244	0	0	2.83861	0.0762807	0.793745	21.2762	0	27.3723	88.8542	24.3105	23.5985	22.0304	0	624.754	0	105.281	12.0059
ENSECAG00000028562	0	0	1.1255	0.0765686	0.79378	29.1148	25.0217	45.3059	15.2867	9.72421	14.7491	4.78923	12.1697	87.7038	57.5435	8.59435	16.3717
ENSECAG00000013081	MMP9	matrix metallopeptidase 9 [Source:VGNC Symbol;Acc:VGNC:20237]	1.04292	0.0767174	0.79378	356.096	319.026	187.831	785.357	255.747	360.861	126.436	735.253	154.835	679.733	1472.86	913.544
ENSECAG00000013988	DLC1	DLC1 Rho GTPase activating protein [Source:VGNC Symbol;Acc:VGNC:17207]	0.85146	0.0777433	0.79378	15.6772	8.93631	11.3265	21.0193	5.83452	17.6989	20.1148	25.3536	38.9795	38.6621	27.9316	7.64015
ENSECAG00000012621	DAPK2	death associated protein kinase 2 [Source:VGNC Symbol;Acc:VGNC:17007]	0.727708	0.0775659	0.79378	39.193	21.4472	63.2394	74.5229	44.7313	32.448	23.9461	90.2587	80.1244	44.0568	127.841	70.9442
ENSECAG00000021932	NMNAT3	nicotinamide nucleotide adenylyltransferase 3 [Source:VGNC Symbol;Acc:VGNC:20781]	0.723993	0.0774571	0.79378	26.8752	15.1917	67.0149	35.3506	69.0419	52.1134	90.9953	83.1597	114.773	72.8285	64.4576	111.328
ENSECAG00000014929	0	0	0.634126	0.0778838	0.79378	50.391	32.1707	16.9897	35.3506	44.7313	27.5316	30.6511	64.9051	35.7312	43.1576	83.7949	72.0357
ENSECAG00000042012	0	0	0.601581	0.0773106	0.79378	26.8752	11.6172	13.2142	21.9747	15.5587	25.5651	28.7354	22.3111	41.145	19.7806	32.2288	32.7435
ENSECAG00000016908	CD70	CD70 molecule [Source:VGNC Symbol;Acc:VGNC:16278]	0.541351	0.0770023	0.79378	53.7504	40.2134	57.5762	68.7904	52.5107	29.4982	68.9649	62.8768	85.5382	78.2232	114.949	37.1093
ENSECAG00000027679	MT-ATP8	mitochondrially encoded ATP synthase membrane subunit 8 [Source:VGNC Symbol;Acc:VGNC:59014]	0.382372	0.0766689	0.79378	22327.7	18115.7	11762.5	27303.1	23476.2	17207.3	14488.4	17504.1	21864.2	18957.9	22797.6	35566
ENSECAG00000024548	POLR3G	RNA polymerase III subunit G [Source:VGNC Symbol;Acc:VGNC:21689]	0.381909	0.0768183	0.79378	38.0732	40.2134	34.9233	44.9048	32.0899	31.4647	46.9344	47.6647	50.8898	59.3418	41.8974	53.481
ENSECAG00000001870	HEG1	heart development protein with EGF like domains 1 [Source:HGNC Symbol;Acc:HGNC:29227]	0.328716	0.0769911	0.79378	578.937	361.921	405.865	385.99	487.183	350.045	523.941	445.209	462.34	633.878	726.222	398.379
ENSECAG00000023941	PIK3CB	phosphatidylinositol-4,5-bisphosphate 3-kinase catalytic subunit beta [Source:VGNC Symbol;Acc:VGNC:21447]	0.23475	0.0765366	0.79378	2739.03	1770.28	1782.97	2062.76	1763	1738.43	2033.51	1570.91	2168.77	2297.25	2258.16	2370.63
ENSECAG00000001999	GMDS	GDP-mannose 4,6-dehydratase [Source:VGNC Symbol;Acc:VGNC:18401]	0.211628	0.0778555	0.79378	709.953	714.011	963.693	846.504	790.578	883.962	752.866	628.768	914.934	833.482	856.212	1039.06
ENSECAG00000018050	0	0	0.189305	0.0777713	0.79378	770.423	748.863	601.246	715.611	715.702	558.499	815.126	723.084	804.493	826.289	845.469	743.277
ENSECAG00000015019	PIK3CA	phosphatidylinositol-4,5-bisphosphate 3-kinase catalytic subunit alpha [Source:VGNC Symbol;Acc:VGNC:21446]	0.167132	0.0774202	0.79378	957.429	713.118	720.174	786.312	699.17	717.789	807.464	746.409	851.051	817.298	909.926	872.069
ENSECAG00000024681	PUF60	poly(U) binding splicing factor 60 [Source:VGNC Symbol;Acc:VGNC:56322]	-0.108487	0.0772549	0.79378	5276.5	5207.19	5620.76	5015.01	5493.2	5924.22	5136.92	4913.52	4967.71	4703.28	5031.99	5050.14
ENSECAG00000019902	PMM2	phosphomannomutase 2 [Source:VGNC Symbol;Acc:VGNC:21614]	-0.156003	0.0772734	0.79378	2562.1	3489.63	3145.93	3003.85	2801.54	3062.89	3210.7	2692.55	2640.86	2521.13	2852.25	2745
ENSECAG00000022494	USP15	ubiquitin specific peptidase 15 [Source:VGNC Symbol;Acc:VGNC:24833]	-0.171435	0.077446	0.79378	2745.75	2895.37	2499.37	2647.47	2356.18	2505.38	3048.82	2479.58	2678.75	2343.1	2407.49	1973.34
ENSECAG00000010769	CWC22	CWC22 spliceosome associated protein homolog [Source:VGNC Symbol;Acc:VGNC:16977]	-0.176953	0.0777799	0.79378	1601.31	1545.09	1292.16	1538.23	1164.96	1322.5	1588.11	1366.05	1363.2	1271.35	1240.81	1174.4
ENSECAG00000016424	STXBP2	syntaxin binding protein 2 [Source:VGNC Symbol;Acc:VGNC:56789]	-0.186687	0.0767746	0.79378	4632.61	5433.28	6251.26	5311.19	5769.37	5841.62	4796.89	4508.88	4991.54	4410.17	4159.66	5130.91
ENSECAG00000012495	GCDH	glutaryl-CoA dehydrogenase [Source:VGNC Symbol;Acc:VGNC:18272]	-0.188423	0.0773669	0.79378	1218.34	1389.6	1527.18	1305.11	1450.85	1628.3	1368.76	1291	1130.4	1073.55	1225.77	1477.82
ENSECAG00000014746	DEPDC5	DEP domain containing 5, GATOR1 subcomplex subunit [Source:VGNC Symbol;Acc:VGNC:17133]	-0.229298	0.0763653	0.79378	362.815	468.263	375.661	314.334	405.499	338.246	400.379	349.879	288.015	307.498	301.876	389.648
ENSECAG00000012035	HAUS5	HAUS augmin like complex subunit 5 [Source:VGNC Symbol;Acc:VGNC:18700]	-0.288506	0.0776757	0.79378	293.388	423.581	285.993	282.805	294.643	275.316	395.59	395.516	269.608	256.249	229.899	328.526
ENSECAG00000015010	CYP4F124	cytochrome P450 family 4 subfamily F member 124 [Source:VGNC Symbol;Acc:VGNC:103412]	-0.393461	0.07693	0.79378	6409.74	9895.18	7473.58	7703.56	5225.79	10575.1	5607.23	6076.74	5643.36	3663	5074.96	8065.82
ENSECAG00000012226	CPLANE1	ciliogenesis and planar polarity effector 1 [Source:HGNC Symbol;Acc:HGNC:25801]	-0.448456	0.0779252	0.79378	119.819	183.194	107.601	104.141	132.249	117.993	85.2482	89.2445	61.7175	115.986	61.2347	104.779
ENSECAG00000042174	0	0	-0.48645	0.0778755	0.79378	32.4742	39.3198	30.2039	29.6181	47.6486	25.5651	40.2295	33.4667	20.5725	19.7806	33.3031	26.1948
ENSECAG00000007520	0	0	-0.490308	0.0778734	0.79378	48.1514	43.7879	29.26	59.2361	56.4004	36.3811	40.2295	42.594	18.407	39.5612	32.2288	36.0178
ENSECAG00000019381	MEGF8	multiple EGF like domains 8 [Source:VGNC Symbol;Acc:VGNC:20096]	0.288021	0.0780535	0.794046	362.815	369.07	403.977	280.894	347.154	447.389	261.492	327.568	350.815	529.58	377.077	450.769
ENSECAG00000019867	DAPK1	death associated protein kinase 1 [Source:VGNC Symbol;Acc:VGNC:17006]	-0.456738	0.0780729	0.794046	1935.01	2381.53	2592.82	1543.01	844.061	1715.81	2543.08	1762.58	1142.31	1669.66	1825.22	943.013
ENSECAG00000023905	CYP2J2	cytochrome P450 family 2 subfamily J member 2 [Source:VGNC Symbol;Acc:VGNC:103401]	0.81083	0.0781606	0.794319	79.5058	82.2141	57.5762	43.9494	72.9315	196.654	28.7354	73.0183	190.566	73.7276	65.5319	227.022
ENSECAG00000008773	KIF13B	kinesin family member 13B [Source:VGNC Symbol;Acc:VGNC:19393]	0.212785	0.0785802	0.797354	678.599	609.457	607.854	541.724	820.723	609.629	630.262	632.825	608.513	840.675	770.268	752.009
ENSECAG00000023972	AGO4	argonaute RISC component 4 [Source:HGNC Symbol;Acc:HGNC:18424]	0.192304	0.0785814	0.797354	659.562	527.243	522.905	458.602	652.494	568.331	626.431	569.948	613.926	659.053	632.759	712.717
ENSECAG00000023550	LPO	lactoperoxidase [Source:VGNC Symbol;Acc:VGNC:19741]	1.63872	0.0787384	0.798208	23.5158	24.128	304.871	71.6566	21.3933	37.3644	68.9649	38.5374	228.463	613.198	64.4576	13.0974
ENSECAG00000014268	KDM5B	lysine demethylase 5B [Source:VGNC Symbol;Acc:VGNC:19340]	0.276001	0.0788295	0.798208	809.616	720.267	534.231	676.438	561.087	573.248	702.101	780.89	599.85	784.93	831.503	1027.05
ENSECAG00000024531	ADM	adrenomedullin [Source:VGNC Symbol;Acc:VGNC:55775]	-0.749498	0.078849	0.798208	32.4742	70.5969	33.0355	27.7072	52.5107	63.9127	25.8618	37.5233	30.3174	18.8815	8.59435	44.7494
ENSECAG00000022659	CCL26	C-C motif chemokine ligand 26 [Source:VGNC Symbol;Acc:VGNC:51119]	1.99286	0.0799103	0.799262	2.2396	0.893631	26.4284	1.91084	0	4.91636	0.957845	8.11314	31.4001	55.7453	1.07429	2.1829
ENSECAG00000006290	TGM2	transglutaminase 2 [Source:VGNC Symbol;Acc:VGNC:24061]	0.923642	0.0797782	0.799262	481.514	503.114	718.287	545.546	266.443	214.353	730.836	972.563	496.988	1267.76	2127.1	312.155
ENSECAG00000012921	ALPK2	alpha kinase 2 [Source:VGNC Symbol;Acc:VGNC:15266]	0.626262	0.0796084	0.799262	15.6772	30.3835	13.2142	27.7072	31.1175	15.7324	20.1148	13.1839	37.8967	21.5788	42.9717	27.2862
ENSECAG00000038957	PPP1R26	protein phosphatase 1 regulatory subunit 26 [Source:VGNC Symbol;Acc:VGNC:21765]	0.611945	0.0799718	0.799262	82.8652	49.1497	47.1936	28.6626	37.9244	57.0298	26.8197	81.1314	121.269	54.8462	69.8291	67.6699
ENSECAG00000014479	PXDC1	PX domain containing 1 [Source:VGNC Symbol;Acc:VGNC:22054]	0.496079	0.0793185	0.799262	407.607	325.282	350.176	256.053	156.56	232.052	267.239	435.067	229.546	538.571	584.416	360.178
ENSECAG00000009741	UHRF1BP1	UHRF1 binding protein 1 [Source:VGNC Symbol;Acc:VGNC:24782]	0.326208	0.0795409	0.799262	358.336	201.961	205.764	231.212	213.933	187.805	295.016	313.37	281.518	311.994	341.625	321.978
ENSECAG00000007942	LMNB1	lamin B1 [Source:VGNC Symbol;Acc:VGNC:19708]	0.321665	0.0798796	0.799262	2808.46	1845.35	2357.79	2751.61	2281.3	2223.18	1693.47	2372.08	2566.15	3209.85	3826.63	1852.19
ENSECAG00000024499	FOXO3	forkhead box O3 [Source:VGNC Symbol;Acc:VGNC:51029]	0.264647	0.079521	0.799262	412.087	428.049	310.534	301.913	305.34	295.965	271.07	351.907	328.077	408.199	470.54	400.562
ENSECAG00000041561	0	0	0.25493	0.0791036	0.799262	211.642	137.619	137.805	183.441	186.705	151.424	172.412	202.828	212.221	204.1	210.561	197.552
ENSECAG00000021291	TMOD3	tropomodulin 3 [Source:VGNC Symbol;Acc:VGNC:24334]	0.221436	0.0799273	0.799262	865.606	671.117	706.016	656.375	839.199	550.633	818.958	740.324	939.838	837.978	747.708	882.983
ENSECAG00000022254	TPM4	tropomyosin 4 [Source:HGNC Symbol;Acc:HGNC:12013]	-0.108875	0.0793111	0.799262	10419.7	9971.14	11002.7	10306.1	10509.9	10222.1	11306.4	10246.9	8643.69	10485.5	10089.8	9718.27
ENSECAG00000012321	ANXA4	annexin A4 [Source:VGNC Symbol;Acc:VGNC:15363]	-0.190193	0.0796397	0.799262	10453.3	12516.2	8977.17	10984.5	12339	11329.3	13143.6	9943.67	8979.35	9866.92	9374.28	11084.8
ENSECAG00000008866	MAST2	microtubule associated serine/threonine kinase 2 [Source:VGNC Symbol;Acc:VGNC:19990]	-0.194266	0.0799445	0.799262	659.562	716.692	775.863	814.019	625.266	708.939	736.583	813.342	578.195	765.149	554.335	657.053
ENSECAG00000016390	NDRG3	NDRG family member 3 [Source:VGNC Symbol;Acc:VGNC:20616]	-0.213954	0.0797201	0.799262	818.574	633.585	602.19	661.152	628.184	796.451	835.241	631.811	531.636	649.163	580.118	654.87
ENSECAG00000019195	MGST2	microsomal glutathione S-transferase 2 [Source:VGNC Symbol;Acc:VGNC:20167]	-0.235551	0.0799935	0.799262	783.86	896.312	914.612	980.263	820.723	881.995	854.398	680.49	610.678	579.032	840.097	865.52
ENSECAG00000011045	SLC29A2	solute carrier family 29 member 2 [Source:VGNC Symbol;Acc:VGNC:23137]	-0.419309	0.0797012	0.799262	61.589	140.3	85.8923	72.612	80.7109	122.909	90.0375	82.1455	81.2072	58.4426	67.6805	68.7613
ENSECAG00000003454	0	0	-0.451812	0.0795459	0.799262	52.6306	54.5115	66.071	44.9048	64.1798	56.0465	76.6276	53.7495	34.6484	68.3329	32.2288	34.9264
ENSECAG00000000237	DGKH	diacylglycerol kinase eta [Source:VGNC Symbol;Acc:VGNC:17151]	1.17671	0.0804847	0.801229	11.198	8.93631	6.6071	1.91084	4.8621	3.93309	7.66276	18.2546	2.16553	26.9735	30.0802	12.0059
ENSECAG00000000548	0	0	1.03864	0.0820346	0.801229	849.928	264.515	1317.65	399.366	499.824	510.318	497.122	1391.4	1184.54	1152.67	3214.29	333.984
ENSECAG00000008237	KLHL13	kelch like family member 13 [Source:VGNC Symbol;Acc:VGNC:19462]	0.731404	0.0816342	0.801229	38.0732	80.4268	71.7343	95.5422	81.6833	58.9963	43.103	115.612	32.4829	88.1135	137.51	228.113
ENSECAG00000020957	LCN2	lipocalin 2 [Source:VGNC Symbol;Acc:VGNC:19609]	0.686424	0.0812651	0.801229	113.1	93.8313	262.396	64.9687	70.0143	137.658	155.171	134.881	221.966	343.463	186.927	77.4929
ENSECAG00000018979	GRK4	G protein-coupled receptor kinase 4 [Source:VGNC Symbol;Acc:VGNC:18596]	0.448527	0.0816032	0.801229	39.193	42.0007	46.2497	40.1277	29.1726	51.1302	20.1148	37.5233	54.1381	50.3506	42.9717	61.1212
ENSECAG00000004931	MARS2	methionyl-tRNA synthetase 2, mitochondrial [Source:VGNC Symbol;Acc:VGNC:19987]	0.301599	0.0811721	0.801229	125.418	126.896	95.3311	96.4976	94.3248	104.227	84.2904	129.81	133.18	145.657	102.058	146.254
ENSECAG00000017309	TNFRSF9	TNF receptor superfamily member 9 [Source:VGNC Symbol;Acc:VGNC:50787]	0.300371	0.0817915	0.801229	259.794	203.748	185.943	189.173	192.539	176.006	216.473	226.154	191.649	281.424	338.402	203.01
ENSECAG00000010526	STK3	serine/threonine kinase 3 [Source:VGNC Symbol;Acc:VGNC:23688]	0.240377	0.0817986	0.801229	402.008	347.623	329.411	370.704	375.354	272.366	378.349	343.794	312.918	464.844	401.786	484.604
ENSECAG00000013222	TMEM230	transmembrane protein 230 [Source:VGNC Symbol;Acc:VGNC:24264]	0.201774	0.080299	0.801229	264.273	261.834	200.101	257.964	286.864	264.5	244.251	299.172	297.76	273.332	307.248	317.612
ENSECAG00000015745	BLNK	B cell linker [Source:VGNC Symbol;Acc:VGNC:50578]	0.200074	0.0809121	0.801229	642.765	771.204	548.39	583.763	532.886	617.495	629.304	634.853	635.582	646.466	812.166	756.375
ENSECAG00000004005	TLNRD1	talin rod domain containing 1 [Source:VGNC Symbol;Acc:VGNC:24137]	0.189317	0.0809049	0.801229	1406.47	1449.47	1248.74	1358.61	1137.73	1290.05	1190.6	1380.25	1341.54	1622.91	1759.69	1238.8
ENSECAG00000021059	MED16	mediator complex subunit 16 [Source:VGNC Symbol;Acc:VGNC:59409]	0.186968	0.0809337	0.801229	517.348	578.18	591.808	556.055	534.831	573.248	479.881	660.207	548.961	664.448	738.04	604.663
ENSECAG00000005199	HHEX	hematopoietically expressed homeobox [Source:VGNC Symbol;Acc:VGNC:18774]	0.176587	0.0816682	0.801229	799.537	707.756	691.858	667.84	634.018	755.153	690.607	548.651	769.844	748.965	851.915	734.546
ENSECAG00000012398	EOGT	EGF domain specific O-linked N-acetylglucosamine transferase [Source:VGNC Symbol;Acc:VGNC:17603]	-0.142871	0.0807602	0.801229	2145.54	2143.82	2186.01	2209.89	1881.63	2327.41	2267.22	2544.48	2000.95	2130.01	1827.37	2058.47
ENSECAG00000007483	NUP107	nucleoporin 107 [Source:VGNC Symbol;Acc:VGNC:20959]	-0.165298	0.0804882	0.801229	761.464	862.354	681.476	782.49	843.089	866.263	769.15	871.148	731.948	807.408	632.759	696.345
ENSECAG00000016627	EFHC2	EF-hand domain containing 2 [Source:VGNC Symbol;Acc:VGNC:17446]	-0.175358	0.0811655	0.801229	422.165	394.985	399.258	392.678	349.099	376.593	382.18	316.412	321.58	305.7	344.848	372.184
ENSECAG00000014887	MTG1	mitochondrial ribosome associated GTPase 1 [Source:HGNC Symbol;Acc:HGNC:32159]	-0.177603	0.081113	0.801229	316.903	335.112	380.38	339.175	352.016	377.577	359.192	338.724	342.153	334.472	254.608	305.606
ENSECAG00000024029	MYBBP1A	MYB binding protein 1a [Source:VGNC Symbol;Acc:VGNC:20461]	-0.180244	0.0807894	0.801229	1918.22	2119.69	1788.64	2113.39	1818.43	1920.33	2323.73	1787.93	1510.45	2014.02	1603.92	1838
ENSECAG00000011942	GLB1	galactosidase beta 1 [Source:VGNC Symbol;Acc:VGNC:18367]	-0.190982	0.0820917	0.801229	12591	12889.7	14076.9	11916	13121.8	12772.7	13051.6	9086.72	10361	9870.51	10956.7	12397.8
ENSECAG00000013054	TFDP1	transcription factor Dp-1 [Source:VGNC Symbol;Acc:VGNC:84527]	-0.199743	0.0817266	0.801229	1129.88	930.27	1115.66	1161.79	974.365	1018.67	1357.27	1070.93	844.555	937.78	1126.93	903.721
ENSECAG00000024770	HSPBAP1	HSPB1 associated protein 1 [Source:VGNC Symbol;Acc:VGNC:18897]	-0.202654	0.0814497	0.801229	914.877	1008.02	981.627	983.129	693.336	835.782	961.677	938.082	835.893	826.289	863.732	652.687
ENSECAG00000018566	TMEM63A	transmembrane protein 63A [Source:VGNC Symbol;Acc:VGNC:24306]	-0.211357	0.0818476	0.801229	609.171	744.395	742.827	754.783	625.266	699.107	549.803	801.172	626.92	606.904	657.468	495.518
ENSECAG00000043359	SREK1IP1	SREK1 interacting protein 1 [Source:HGNC Symbol;Acc:HGNC:26716]	-0.215977	0.0819998	0.801229	466.957	408.39	455.89	580.896	412.306	443.456	398.464	377.261	400.622	385.721	335.18	403.836
ENSECAG00000011959	VWA5B2	von Willebrand factor A domain containing 5B2 [Source:VGNC Symbol;Acc:VGNC:24956]	-0.231618	0.0806672	0.801229	160.131	233.238	196.325	202.549	184.76	195.671	200.19	199.786	189.483	183.42	136.435	160.443
ENSECAG00000011460	CNTROB	centrobin, centriole duplication and spindle assembly protein [Source:VGNC Symbol;Acc:VGNC:16704]	-0.248109	0.0815591	0.801229	171.329	176.939	220.866	163.377	152.67	185.838	140.803	191.673	147.256	158.245	131.064	153.894
ENSECAG00000008270	FABP5	fatty acid binding protein 5 [Source:VGNC Symbol;Acc:VGNC:56246]	-0.251795	0.0810466	0.801229	30773.2	29134.2	22691.6	20647.6	32604.3	26071.5	34352.2	30499.3	24145.6	20299.4	22153	28630.9
ENSECAG00000008692	MAPKBP1	mitogen-activated protein kinase binding protein 1 [Source:VGNC Symbol;Acc:VGNC:19969]	-0.254282	0.0821537	0.801229	447.92	390.517	486.094	323.888	437.589	344.145	443.482	509.099	279.353	382.125	382.448	373.276
ENSECAG00000012255	MTFMT	mitochondrial methionyl-tRNA formyltransferase [Source:VGNC Symbol;Acc:VGNC:51588]	-0.277032	0.080678	0.801229	103.022	117.066	84.0046	113.695	117.663	139.625	101.532	113.584	95.2831	94.4073	94.5378	82.9502
ENSECAG00000012484	NAMPT	nicotinamide phosphoribosyltransferase [Source:VGNC Symbol;Acc:VGNC:20554]	-0.287858	0.0821113	0.801229	2407.57	2140.25	1640.45	1934.73	1552.96	1903.62	2827.56	2286.89	1546.18	1951.09	1979.92	1358.86
ENSECAG00000008210	ZNFX1	zinc finger NFX1-type containing 1 [Source:VGNC Symbol;Acc:VGNC:25398]	-0.365072	0.0805588	0.801229	12318.9	13274	13676.7	12177.8	8376.43	10251.6	15879.2	13514.5	9336.66	11599.5	12488.7	5189.84
ENSECAG00000015034	PLAC8B	placenta specific 8 B [Source:VGNC Symbol;Acc:VGNC:21523]	-0.740607	0.0819017	0.801229	7500.42	8118.64	8875.23	8224.27	3350.96	9482.68	7053.57	6966.14	5303.37	5228.37	6396.34	898.263
ENSECAG00000035604	0	0	-1.1536	0.0812805	0.801229	39.193	6.25542	16.9897	22.9301	15.5587	1.96654	13.4098	10.1414	5.41381	10.7894	3.22288	8.7316
ENSECAG00000036779	0	0	-0.14321	0.0822591	0.801657	8423.14	7667.36	7221.56	7655.79	8497.98	6944.85	9137.85	7713.57	6566.96	7509.43	7400.81	7163.19
ENSECAG00000027244	RNaseP_nuc	Nuclear RNase P [Source:RFAM;Acc:RF00009]	0.919032	0.0824642	0.802005	11.198	4.46816	29.26	32.4843	34.0347	27.5316	19.1569	22.3111	93.1176	21.5788	34.3774	21.829
ENSECAG00000003173	GPR34	G protein-coupled receptor 34 [Source:VGNC Symbol;Acc:VGNC:18540]	0.329458	0.082479	0.802005	399.769	358.346	309.59	471.023	431.755	257.617	438.693	348.865	317.249	522.387	463.02	591.566
ENSECAG00000023647	ZNF335	zinc finger protein 335 [Source:VGNC Symbol;Acc:VGNC:25305]	-0.222815	0.0823807	0.802005	362.815	469.156	535.175	420.386	388.968	431.657	429.115	567.92	394.126	404.603	377.077	368.91
ENSECAG00000033047	0	0	2.23749	0.0826365	0.80206	0	0	2.83162	0	0	2.94982	0	99.386	7.57934	5.39471	1.07429	4.3658
ENSECAG00000006756	MYH14	myosin heavy chain 14 [Source:VGNC Symbol;Acc:VGNC:55230]	0.931063	0.0826145	0.80206	55.99	97.4058	165.178	28.6626	50.5659	312.681	213.6	122.711	166.745	329.077	409.306	92.7732
ENSECAG00000021627	SLC16A1	solute carrier family 16 member 1 [Source:VGNC Symbol;Acc:VGNC:50886]	0.272663	0.0828525	0.80206	3927.14	4931.06	3035.49	5054.18	5013.8	3880.98	4216.44	3839.54	3873.04	4906.48	5223.21	6473.39
ENSECAG00000021780	S100PBP	S100P binding protein [Source:VGNC Symbol;Acc:VGNC:22658]	0.248496	0.0828226	0.80206	638.286	537.966	586.144	606.693	681.667	457.222	509.574	774.805	690.803	756.158	803.571	594.84
ENSECAG00000007978	DCAF8	DDB1 and CUL4 associated factor 8 [Source:HGNC Symbol;Acc:HGNC:24891]	-0.145333	0.0828332	0.80206	2354.94	2060.71	2107.67	1980.59	2479.67	2280.21	2429.1	2068.85	1865.6	1967.27	1972.4	2224.38
ENSECAG00000002063	C18H2orf76	chromosome 18 C2orf76 homolog [Source:VGNC Symbol;Acc:VGNC:51441]	-0.597422	0.0828531	0.80206	61.589	25.0217	26.4284	41.0831	63.2073	67.8458	29.6932	36.5091	31.4001	26.0744	25.783	32.7435
ENSECAG00000003776	ENPP2	ectonucleotide pyrophosphatase/phosphodiesterase 2 [Source:VGNC Symbol;Acc:VGNC:17592]	0.855091	0.0832152	0.803183	159.012	58.9797	37.7549	83.1217	74.8764	58.0131	86.2061	123.725	28.1518	89.9118	171.887	326.344
ENSECAG00000022992	0	0	0.467924	0.0830965	0.803183	1381.83	1713.09	1516.8	2278.68	1527.67	1784.64	1331.41	2606.35	2173.1	2575.07	3955.55	1075.08
ENSECAG00000005708	ABL2	ABL proto-onco 2, non-receptor tyrosine kinase [Source:VGNC Symbol;Acc:VGNC:49498]	0.291305	0.0832086	0.803183	513.988	477.199	444.564	357.328	308.257	322.513	531.604	483.746	447.181	537.672	598.381	520.622
ENSECAG00000008957	NCF4	neutrophil cytosolic factor 4 [Source:VGNC Symbol;Acc:VGNC:20587]	-0.291572	0.0831564	0.803183	2512.83	2209.95	3100.62	3391.75	2279.35	3893.76	3034.45	3019.1	1921.9	2045.49	2976.87	2632.58
ENSECAG00000003002	CD9	CD9 molecule [Source:VGNC Symbol;Acc:VGNC:16283]	-0.426589	0.0833311	0.803708	1064.93	1392.28	1537.57	726.12	649.577	1122.9	1369.72	863.035	913.852	1100.52	682.176	548.999
ENSECAG00000005190	CD1B1	CD1b1 molecule [Source:NCBI gene (formerly Entrezgene);Acc:100034038]	0.629127	0.0834747	0.804446	251.955	71.4905	270.891	165.288	143.918	176.006	395.59	326.554	187.318	434.274	378.151	392.922
ENSECAG00000024396	LMBR1	limb development membrane protein 1 [Source:VGNC Symbol;Acc:VGNC:59265]	0.302183	0.0835308	0.804446	1063.81	1007.12	958.03	908.606	825.585	570.298	1059.38	639.924	1122.82	889.227	1247.25	1077.26
ENSECAG00000005273	GNG10	G protein subunit gamma 10 [Source:HGNC Symbol;Acc:HGNC:4402]	-0.247831	0.0836619	0.805115	829.772	991.037	857.98	1121.66	1115.37	1248.76	816.084	1040.51	871.624	900.916	653.17	951.744
ENSECAG00000039998	0	0	0.796797	0.0844579	0.805476	36.9534	4.46816	17.9336	19.1084	18.476	10.816	8.62061	18.2546	38.9795	24.2762	23.6345	29.4691
ENSECAG00000009947	TTC33	tetratricopeptide repeat domain 33 [Source:VGNC Symbol;Acc:VGNC:24626]	0.223406	0.083825	0.805476	275.471	201.067	225.585	218.792	233.381	225.169	226.052	183.56	278.27	215.788	293.282	257.582
ENSECAG00000023263	RNF13	ring finger protein 13 [Source:VGNC Symbol;Acc:VGNC:22433]	0.21727	0.0842424	0.805476	6460.13	8029.28	7287.63	7601.33	7785.2	9367.64	7412.77	6566.57	9440.61	6529.39	9454.86	9751.01
ENSECAG00000002222	ZBTB6	zinc finger and BTB domain containing 6 [Source:VGNC Symbol;Acc:VGNC:25155]	0.212885	0.0843549	0.805476	230.679	201.067	203.876	181.53	222.684	185.838	243.293	233.253	270.691	207.696	249.236	259.765
ENSECAG00000010961	MBP	myelin basic protein [Source:VGNC Symbol;Acc:VGNC:49483]	0.201864	0.0843246	0.805476	3275.42	3287.67	3152.53	3215.95	3977.2	3011.76	3924.29	2839.6	3800.5	3103.75	4060.83	4383.26
ENSECAG00000006725	TMCC1	transmembrane and coiled-coil domain family 1 [Source:VGNC Symbol;Acc:VGNC:24159]	0.185145	0.0839716	0.805476	732.349	613.925	546.502	587.584	611.653	544.733	589.075	688.603	735.196	786.728	655.319	613.395
ENSECAG00000017382	LRWD1	leucine rich repeats and WD repeat domain containing 1 [Source:VGNC Symbol;Acc:VGNC:19812]	-0.14944	0.0838069	0.805476	904.799	1018.74	1076.96	1050.96	979.228	1133.71	1044.05	883.318	996.142	867.648	936.784	849.148
ENSECAG00000029928	0	0	-0.207947	0.0844634	0.805476	125069	126227	138731	117987	156731	135188	116609	101971	104353	90595.1	119920	126032
ENSECAG00000022601	PARP12	poly(ADP-ribose) polymerase family member 12 [Source:VGNC Symbol;Acc:VGNC:56040]	-0.274793	0.0841455	0.805476	2509.47	2581.7	2717.41	2686.65	1841.76	2495.55	2679.09	2655.02	2241.32	2364.68	2434.35	1293.37
ENSECAG00000030746	ILT11A	immunoglobulin-like transcript 11 A [Source:NCBI gene (formerly Entrezgene);Acc:100036551]	-0.329213	0.0841052	0.805476	7357.09	8798.69	4725.97	7083.5	9512.22	6050.08	8769.07	6030.09	4548.69	5284.11	5550.87	7830.06
ENSECAG00000015734	TAF1C	TATA-box binding protein associated factor, RNA polymerase I subunit C [Source:VGNC Symbol;Acc:VGNC:23849]	-0.331632	0.084131	0.805476	160.131	207.322	127.423	106.052	165.312	185.838	151.34	176.461	124.518	149.254	99.9093	134.248
ENSECAG00000008944	CSRP1	cysteine and glycine rich protein 1 [Source:VGNC Symbol;Acc:VGNC:16913]	-0.437082	0.0839776	0.805476	735.709	982.995	1191.17	476.755	682.639	1425.75	684.859	958.365	697.299	824.491	640.279	473.689
ENSECAG00000040015	0	0	-0.961936	0.0845013	0.805476	53.7504	26.8089	333.187	313.378	188.65	271.383	86.2061	93.3011	112.607	115.087	89.1663	33.8349
ENSECAG00000019800	TSPAN33	tetraspanin 33 [Source:VGNC Symbol;Acc:VGNC:56057]	0.586111	0.0846106	0.80593	256.434	175.152	256.733	163.377	103.077	126.842	155.171	268.748	126.683	405.502	415.752	181.181
ENSECAG00000017881	CDC42BPA	CDC42 binding protein kinase alpha [Source:VGNC Symbol;Acc:VGNC:16296]	0.59841	0.0848351	0.807479	255.314	529.923	696.577	217.836	406.472	471.971	210.726	234.267	464.505	610.501	321.214	892.806
ENSECAG00000018931	0	0	0.263944	0.0851886	0.810253	394.17	655.925	598.415	557.966	662.218	566.365	503.827	693.673	734.113	820.894	659.616	566.463
ENSECAG00000013821	SLC22A23	solute carrier family 22 member 23 [Source:VGNC Symbol;Acc:VGNC:23075]	0.755089	0.0853103	0.810784	27.995	35.7453	50.9691	19.1084	15.5587	48.1804	19.1569	33.4667	43.3105	103.399	40.8231	22.9204
ENSECAG00000039393	SLFN11	schlafen family member 11 [Source:HGNC Symbol;Acc:HGNC:26633]	0.342721	0.0853686	0.810784	415.446	327.963	459.666	468.157	564.976	477.87	252.871	304.243	450.429	532.278	487.729	603.572
ENSECAG00000001807	ATXN7L3B	ataxin 7 like 3B [Source:VGNC Symbol;Acc:VGNC:15700]	0.269599	0.0854898	0.811346	213.882	220.727	192.55	151.912	180.87	176.989	138.888	222.097	210.056	251.753	193.373	246.668
ENSECAG00000032603	0	0	1.16108	0.0864307	0.814664	5.599	15.1917	5.66323	2.86626	0.972421	10.816	19.1569	9.12728	18.407	33.2673	21.4859	4.3658
ENSECAG00000012803	IL12B	interleukin 12B [Source:VGNC Symbol;Acc:VGNC:18994]	0.984036	0.0871946	0.814664	40.3128	10.7236	28.3162	14.3313	1.94484	12.7825	15.3255	42.594	45.476	44.0568	54.789	19.6461
ENSECAG00000012573	DENND5B	DENN domain containing 5B [Source:VGNC Symbol;Acc:VGNC:17128]	0.723561	0.0872119	0.814664	38.0732	22.3408	18.8774	17.1976	26.2554	9.83272	15.3255	47.6647	31.4001	43.1576	61.2347	25.1033
ENSECAG00000040924	0	0	0.718534	0.0861808	0.814664	5.599	9.82995	14.1581	11.4651	7.77936	9.83272	15.3255	7.099	25.9863	16.1841	13.9658	10.9145
ENSECAG00000003761	ZNF516	zinc finger protein 516 [Source:VGNC Symbol;Acc:VGNC:59310]	0.561798	0.0865679	0.814664	73.9068	41.107	56.6323	42.994	23.3381	41.2974	42.1452	78.089	44.3933	104.298	76.2748	68.7613
ENSECAG00000014952	CYRIA	CYFIP related Rac1 interactor A [Source:VGNC Symbol;Acc:VGNC:17877]	0.463839	0.0869797	0.814664	209.403	133.151	181.223	211.148	117.663	112.093	168.581	248.465	198.146	305.7	313.694	134.248
ENSECAG00000038588	TLR1	toll like receptor 1 [Source:VGNC Symbol;Acc:VGNC:49284]	0.455413	0.0867191	0.814664	199.324	265.409	304.871	497.775	276.167	295.965	368.77	639.924	385.463	507.102	523.181	536.993
ENSECAG00000040546	MARCKSL1	MARCKS like 1 [Source:VGNC Symbol;Acc:VGNC:19981]	0.416036	0.0866602	0.814664	1908.14	2055.35	1866.03	1810.52	1561.71	1136.66	1559.37	2642.86	1835.28	2318.82	3995.3	1550.95
ENSECAG00000000074	METRNL	meteorin like, glial cell differentiation regulator [Source:VGNC Symbol;Acc:VGNC:20115]	0.387772	0.0871281	0.814664	642.765	704.182	743.771	563.699	505.659	1124.86	883.133	1054.71	1009.13	1093.33	1288.08	679.973
ENSECAG00000011271	IGFBP4	insulin like growth factor binding protein 4 [Source:VGNC Symbol;Acc:VGNC:56436]	0.382345	0.0869992	0.814664	60.4692	68.8096	86.8362	66.8795	98.2145	69.8123	62.26	95.3294	76.8761	142.061	84.8692	91.6818
ENSECAG00000015261	IL18	interleukin 18 [Source:VGNC Symbol;Acc:VGNC:19006]	0.355103	0.0864608	0.814664	936.153	1115.25	544.614	1393	1173.71	943.942	1207.84	888.389	1030.79	1336.09	1218.25	1661.19
ENSECAG00000012506	SERPINB9	serpin family B member 9 [Source:VGNC Symbol;Acc:VGNC:22853]	0.318458	0.0868895	0.814664	1210.5	857.886	1313.87	986.951	1025.9	807.267	687.733	1070.93	1343.71	1309.12	1472.86	837.142
ENSECAG00000007780	PANX1	pannexin 1 [Source:VGNC Symbol;Acc:VGNC:21147]	0.309713	0.0864893	0.814664	141.095	151.917	180.28	172.931	178.925	121.926	142.719	96.3435	167.828	167.236	179.407	221.564
ENSECAG00000006890	MAP3K1	mitogen-activated protein kinase kinase kinase 1 [Source:VGNC Symbol;Acc:VGNC:19930]	0.22109	0.0871435	0.814664	2423.25	1777.43	1977.41	1884.09	1936.09	1472.94	1768.18	2266.61	2280.3	2432.11	2437.57	1884.93
ENSECAG00000008069	0	0	-0.0940791	0.0869305	0.814664	1058.21	1096.49	1068.46	1148.42	1040.49	1128.8	1103.44	1055.72	965.824	1055.56	1025.95	1027.05
ENSECAG00000013542	CMIP	c-Maf inducing protein [Source:VGNC Symbol;Acc:VGNC:51156]	-0.104149	0.0862988	0.814664	2861.09	2907.88	2925.06	2541.42	2625.54	2622.39	2793.08	2859.88	2720.98	2445.6	2637.39	2495.05
ENSECAG00000011363	PCNX3	pecanex 3 [Source:VGNC Symbol;Acc:VGNC:21210]	-0.130273	0.086579	0.814664	1190.35	1340.45	1294.05	1161.79	1158.15	1313.65	1172.4	1344.75	1041.62	1212.01	1203.21	1099.09
ENSECAG00000011605	UQCC1	ubiquinol-cytochrome c reductase complex assembly factor 1 [Source:VGNC Symbol;Acc:VGNC:24814]	-0.166599	0.0870534	0.814664	1061.57	947.249	1024.1	1090.14	990.897	1027.52	1192.52	840.724	802.327	957.56	935.71	945.196
ENSECAG00000017172	IFI27	interferon, alpha-inducible protein 27 [Source:NCBI gene (formerly Entrezgene);Acc:100064838]	-0.337567	0.0862919	0.814664	54649.6	59229.9	82214.1	65021.2	48470.3	81881	54180.5	58906.5	61824.7	49869.6	59058.2	28892.9
ENSECAG00000024106	CHST1	carbohydrate sulfotransferase 1 [Source:HGNC Symbol;Acc:HGNC:1969]	-0.358335	0.0870779	0.814664	176.928	158.173	128.367	139.492	159.477	151.424	129.309	181.531	92.0348	168.135	76.2748	139.706
ENSECAG00000014666	BCAR1	BCAR1 scaffold protein, Cas family member [Source:VGNC Symbol;Acc:VGNC:15782]	-0.489113	0.0864657	0.814664	175.809	546.902	190.662	254.142	213.933	261.55	258.618	322.497	233.877	130.372	197.67	231.387
ENSECAG00000022387	RUNDC3B	RUN domain containing 3B [Source:VGNC Symbol;Acc:VGNC:22629]	-0.694128	0.0863931	0.814664	14.5574	23.2344	16.9897	15.2867	35.0071	16.7156	23.9461	41.5798	17.3242	12.5876	18.263	9.82305
ENSECAG00000020507	PDCD11	programmed cell death 11 [Source:VGNC Symbol;Acc:VGNC:21228]	-0.156186	0.0874152	0.815067	2015.64	1927.56	2009.5	1994.92	1930.25	1832.82	2088.1	1713.9	1427.08	1950.19	1690.94	1890.39
ENSECAG00000006833	CRADD	CASP2 and RIPK1 domain containing adaptor with death domain [Source:HGNC Symbol;Acc:HGNC:2340]	-0.15797	0.0875672	0.815067	260.913	268.089	262.396	268.473	252.829	253.684	257.66	229.196	217.635	217.586	242.79	243.393
ENSECAG00000023913	ANAPC5	anaphase promoting complex subunit 5 [Source:VGNC Symbol;Acc:VGNC:15295]	-0.164928	0.0875604	0.815067	422.165	378.006	385.1	419.43	440.507	475.904	356.318	431.011	372.47	391.116	354.517	355.813
ENSECAG00000016911	HEBP1	heme binding protein 1 [Source:VGNC Symbol;Acc:VGNC:18732]	-0.301046	0.0874283	0.815067	4783.79	7534.21	5305.5	6945.92	6454.93	7839.63	4720.26	3904.45	4392.77	4764.42	4969.68	5146.19
ENSECAG00000028209	0	0	-1.43228	0.0874488	0.815067	6.7188	143.875	201.989	26.7518	18.476	40.3142	215.515	7.099	6.49658	29.6709	63.3833	22.9204
ENSECAG00000040296	0	0	0.925783	0.0880684	0.815374	14.5574	10.7236	8.49485	8.59879	8.75179	6.88291	2.87354	16.2263	9.74486	17.9824	37.6003	7.64015
ENSECAG00000014270	GDAP2	ganglioside induced differentiation associated protein 2 [Source:VGNC Symbol;Acc:VGNC:50838]	0.182329	0.0881072	0.815374	381.852	353.878	287.881	358.283	349.099	299.898	382.18	295.115	394.126	395.612	376.003	370.002
ENSECAG00000021507	ATF6B	activating transcription factor 6 beta [Source:VGNC Symbol;Acc:VGNC:15613]	-0.120498	0.0880335	0.815374	3194.79	3677.29	3995.41	3556.08	3451.12	3958.65	3675.25	3417.66	3459.43	3272.79	3405.51	3168.48
ENSECAG00000011380	TACC3	transforming acidic coiled-coil containing protein 3 [Source:VGNC Symbol;Acc:VGNC:23839]	-0.172713	0.0881621	0.815374	1302.33	1346.7	1505.48	1672.94	1613.25	1524.07	1167.61	1555.69	1368.61	1254.27	1316.01	1246.44
ENSECAG00000010872	TAZ	tafazzin [Source:VGNC Symbol;Acc:VGNC:23892]	-0.181894	0.0879689	0.815374	615.89	620.18	627.675	633.445	634.018	678.458	525.857	505.043	546.795	476.532	496.324	615.578
ENSECAG00000024751	DMAC2	distal membrane arm assembly complex 2 [Source:VGNC Symbol;Acc:VGNC:17223]	-0.193371	0.0878396	0.815374	582.296	464.688	505.915	499.686	691.391	569.315	510.532	486.788	478.581	459.449	458.723	487.878
ENSECAG00000038584	TMSB10	thymosin beta 10 [Source:NCBI gene (formerly Entrezgene);Acc:100033928]	-0.31352	0.0877735	0.815374	10298.8	10843.3	16219.5	10552.6	16422.2	17831.6	10675.2	9725.63	12306.7	9676.3	9700.87	9584.02
ENSECAG00000018699	CHTF18	chromosome transmission fidelity factor 18 [Source:VGNC Symbol;Acc:VGNC:51120]	-0.390782	0.0878314	0.815374	87.3444	67.0224	117.984	76.4337	94.3248	71.7789	57.4707	85.188	80.1244	67.4338	49.4175	53.481
ENSECAG00000024726	TFR2	transferrin receptor 2 [Source:VGNC Symbol;Acc:VGNC:24047]	-0.709087	0.0880551	0.815374	52.6306	90.2568	53.8007	24.841	39.8692	107.177	48.8501	48.6788	60.6347	27.8726	16.1144	38.2007
ENSECAG00000017712	ARHGAP35	Rho GTPase activating protein 35 [Source:VGNC Symbol;Acc:VGNC:15472]	0.206178	0.0886122	0.817222	492.712	479.88	408.697	472.934	498.852	388.393	447.314	548.651	456.926	623.088	486.655	587.2
ENSECAG00000001318	UBL3	ubiquitin like 3 [Source:VGNC Symbol;Acc:VGNC:24737]	0.159401	0.0885705	0.817222	696.516	634.478	607.854	679.305	666.108	631.261	635.052	720.041	621.506	686.027	831.503	804.399
ENSECAG00000007657	SFSWAP	splicing factor SWAP [Source:VGNC Symbol;Acc:VGNC:22900]	-0.16772	0.0885212	0.817222	823.053	1074.14	923.107	925.804	1054.1	1064.88	877.386	1137.87	916.017	865.85	885.218	841.508
ENSECAG00000018815	0	0	-0.22237	0.0885204	0.817222	2231.76	2544.17	2730.62	1983.46	2275.46	2719.73	2136	1883.26	2063.75	1613.02	1891.83	2364.08
ENSECAG00000025174	HS3ST3B1	heparan sulfate-glucosamine 3-sulfotransferase 3B1 [Source:HGNC Symbol;Acc:HGNC:5198]	0.723301	0.0888347	0.817414	125.418	32.1707	31.1478	57.3253	101.132	30.4814	95.7845	43.6081	135.345	57.5435	127.841	105.871
ENSECAG00000008167	SPPL2A	signal peptide peptidase like 2A [Source:VGNC Symbol;Acc:VGNC:23535]	0.184224	0.0888833	0.817414	4062.64	2872.13	2953.38	3129.96	3117.58	2912.45	3681.96	3196.58	3268.86	3847.32	3556.99	4053.65
ENSECAG00000010991	CBLL1	Cbl proto-onco like 1 [Source:VGNC Symbol;Acc:VGNC:57109]	0.155358	0.0887732	0.817414	473.676	432.518	377.549	473.889	437.589	380.526	452.103	442.166	479.664	507.102	498.472	445.312
ENSECAG00000018613	PDE6D	phosphodiesterase 6D [Source:VGNC Symbol;Acc:VGNC:21251]	-0.24545	0.0887415	0.817414	341.539	297.579	363.391	313.378	396.748	390.359	386.012	310.328	348.65	219.385	276.093	338.349
ENSECAG00000020381	AKTIP	AKT interacting protein [Source:VGNC Symbol;Acc:VGNC:15221]	-0.245857	0.0889502	0.817453	218.361	186.769	182.167	184.396	195.457	188.788	169.539	233.253	192.732	187.016	148.252	127.7
ENSECAG00000016070	ABI3	ABI family member 3 [Source:VGNC Symbol;Acc:VGNC:51371]	-0.288922	0.0892457	0.819592	830.892	1371.72	1114.71	1146.51	996.731	1022.6	927.194	1500.93	927.928	789.425	1168.83	761.832
ENSECAG00000024436	ANK2	ankyrin 2 [Source:HGNC Symbol;Acc:HGNC:493]	1.01529	0.0897811	0.81969	13.4376	21.4472	14.1581	8.59879	2.91726	3.93309	8.62061	4.05657	11.9104	37.7629	18.263	9.82305
ENSECAG00000043794	0	0	0.619594	0.089723	0.81969	147.814	155.492	323.748	169.11	96.2696	113.076	117.815	196.744	106.111	395.612	342.7	169.175
ENSECAG00000021397	0	0	0.490342	0.0894734	0.81969	55.99	33.958	64.1833	29.6181	36.952	23.5985	45.9766	41.5798	56.3037	65.6356	41.8974	68.7613
ENSECAG00000024716	MEF2C	myocyte enhancer factor 2C [Source:VGNC Symbol;Acc:VGNC:20093]	0.303565	0.089365	0.81969	488.233	378.9	356.784	324.843	322.844	256.634	368.77	396.53	318.332	567.343	429.717	468.232
ENSECAG00000018459	SCP2	sterol carrier protein 2 [Source:VGNC Symbol;Acc:VGNC:22747]	0.165581	0.0895771	0.81969	3974.17	2981.15	3615.97	3693.66	3384.02	3476.85	3469.32	3222.94	3182.24	4016.36	4273.54	4126.77
ENSECAG00000001360	AIFM1	apoptosis inducing factor mitochondria associated 1 [Source:VGNC Symbol;Acc:VGNC:15186]	-0.14478	0.0898128	0.81969	1301.21	1218.91	1211.93	1332.81	1217.47	1326.43	1381.21	1222.04	1081.68	1196.73	999.093	1340.3
ENSECAG00000009827	CHMP5	charged multivesicular body protein 5 [Source:VGNC Symbol;Acc:VGNC:16508]	-0.149908	0.089642	0.81969	2732.31	2780.09	2820.29	2690.47	2555.52	2931.14	3319.89	2345.71	2612.71	2335.91	2551.45	2495.05
ENSECAG00000011281	NPR2	natriuretic peptide receptor 2 [Source:VGNC Symbol;Acc:VGNC:20846]	-0.212614	0.089733	0.81969	367.294	420.007	364.335	359.239	294.643	440.506	409.958	412.756	281.518	320.985	373.854	348.173
ENSECAG00000000500	IFI6	interferon alpha inducible protein 6 [Source:VGNC Symbol;Acc:VGNC:18945]	-0.406167	0.0898213	0.81969	30465.3	31759.7	42635.6	33405.4	19848.1	38393.8	27760.3	33046.8	28331.6	23651.3	33753.2	11352.2
ENSECAG00000008497	KIFC3	kinesin family member C3 [Source:VGNC Symbol;Acc:VGNC:51201]	1.04557	0.0901103	0.821011	24.6356	9.82995	21.7091	11.4651	0	20.6487	4.78923	19.2687	41.145	21.5788	29.0059	24.0119
ENSECAG00000003816	JUNB	JunB proto-onco, AP-1 transcription factor subunit [Source:VGNC Symbol;Acc:VGNC:19232]	0.195433	0.0903699	0.821011	3356.04	4930.16	4097.35	4226.79	3585.31	4435.54	3983.68	4527.13	4851.86	5022.47	5226.44	3874.65
ENSECAG00000010551	MAPK1	mitogen-activated protein kinase 1 [Source:VGNC Symbol;Acc:VGNC:19954]	0.157024	0.0902688	0.821011	2615.85	2005.31	2108.61	2146.83	1958.46	1944.91	2091.93	2234.16	2316.03	2652.4	2412.86	2151.25
ENSECAG00000015551	SAMD4B	sterile alpha motif domain containing 4B [Source:VGNC Symbol;Acc:VGNC:22678]	-0.131108	0.090319	0.821011	809.616	1016.95	993.897	977.396	896.572	950.824	981.792	1017.18	858.631	923.394	884.143	824.045
ENSECAG00000013595	FHOD1	formin homology 2 domain containing 1 [Source:VGNC Symbol;Acc:VGNC:51189]	-0.259186	0.0901246	0.821011	923.835	1153.68	1064.69	997.46	961.724	1161.24	1170.49	1704.77	925.762	1081.64	898.109	911.361
ENSECAG00000022866	0	0	-0.392764	0.0904061	0.821011	171.329	143.875	173.672	172.931	74.8764	131.759	142.719	174.432	87.7038	93.5082	140.732	129.883
ENSECAG00000013982	TUBA8	tubulin alpha 8 [Source:VGNC Symbol;Acc:VGNC:24655]	-0.640932	0.0903515	0.821011	8.9584	25.9153	17.9336	26.7518	27.2278	25.5651	21.0726	33.4667	11.9104	20.6797	10.7429	16.3717
ENSECAG00000023122	PALLD	palladin, cytoskeletal associated protein [Source:VGNC Symbol;Acc:VGNC:21142]	0.481672	0.0908084	0.821238	350.497	388.73	449.283	232.167	175.036	319.564	427.199	363.063	344.319	815.5	415.752	312.155
ENSECAG00000021281	KDM5A	lysine demethylase 5A [Source:VGNC Symbol;Acc:VGNC:19339]	0.15601	0.0907135	0.821238	1236.26	1052.7	1027.88	1088.23	1086.19	942.958	1204.97	1077.02	1069.77	1226.4	1370.8	1187.5
ENSECAG00000017333	SF3A3	splicing factor 3a subunit 3 [Source:VGNC Symbol;Acc:VGNC:22887]	-0.0907875	0.0907892	0.821238	2240.72	2222.46	2370.06	2495.56	2374.65	2323.47	2433.89	2177.36	2140.62	2227.11	2128.18	2254.94
ENSECAG00000023292	INTS11	integrator complex subunit 11 [Source:VGNC Symbol;Acc:VGNC:19087]	-0.138522	0.0906021	0.821238	935.033	1010.7	1141.14	992.683	965.614	1066.85	983.707	1108.46	1010.22	982.735	833.652	899.355
ENSECAG00000022819	CNTRL	centriolin [Source:VGNC Symbol;Acc:VGNC:52364]	-0.162393	0.090721	0.821238	1723.37	1381.55	1705.58	1614.66	1557.82	1479.83	1579.49	1812.27	1578.67	1552.78	1389.06	1220.24
ENSECAG00000015488	KCNN4	potassium calcium-activated channel subfamily N member 4 [Source:VGNC Symbol;Acc:VGNC:51043]	-0.332045	0.090613	0.821238	774.902	1250.19	1463	779.624	948.11	1495.56	850.567	887.375	862.962	900.916	819.686	772.747
ENSECAG00000009828	KDM6B	lysine demethylase 6B [Source:VGNC Symbol;Acc:VGNC:19341]	0.338812	0.090911	0.821596	808.496	861.461	850.429	971.664	758.488	704.023	817.042	1213.93	917.1	1381.94	1446	671.242
ENSECAG00000016614	CD1B2	CD1b2 molecule [Source:NCBI gene (formerly Entrezgene);Acc:100056393]	1.04647	0.0912691	0.822351	22.396	8.93631	11.3265	13.3759	4.8621	5.89963	12.452	5.07071	4.33105	8.99118	31.1545	42.5665
ENSECAG00000022305	TSPAN1	tetraspanin 1 [Source:VGNC Symbol;Acc:VGNC:58264]	0.8173	0.0915052	0.822351	150.053	342.261	225.585	39.1723	96.2696	279.249	257.66	203.843	351.898	713	221.304	117.877
ENSECAG00000042897	H2AC20	H2A clustered histone 20 [Source:VGNC Symbol;Acc:VGNC:95395]	0.766211	0.0912628	0.822351	13.4376	5.36179	16.0458	15.2867	17.5036	15.7324	8.62061	15.2121	35.7312	13.4868	32.2288	9.82305
ENSECAG00000015966	SERPINB6	serpin family B member 6 [Source:VGNC Symbol;Acc:VGNC:49518]	0.318077	0.091415	0.822351	833.131	791.757	1066.58	999.371	1008.4	885.928	581.412	973.577	1586.25	1118.5	914.224	831.685
ENSECAG00000024801	ATXN7	ataxin 7 [Source:VGNC Symbol;Acc:VGNC:15696]	0.178574	0.0914905	0.822351	919.356	882.908	766.424	737.585	802.247	622.411	760.529	808.271	868.376	931.486	960.418	803.307
ENSECAG00000012483	TPRG1L	tumor protein p63 regulated 1 like [Source:VGNC Symbol;Acc:VGNC:24445]	0.169371	0.0914799	0.822351	442.321	450.39	494.589	511.151	475.514	540.8	398.464	477.661	528.388	557.453	580.118	464.958
ENSECAG00000022242	MAP2K3	mitogen-activated protein kinase kinase 3 [Source:VGNC Symbol;Acc:VGNC:59268]	-0.120403	0.0914822	0.822351	1864.47	1925.78	1876.42	1871.67	2017.77	2038.32	2004.77	2265.59	1930.57	1911.52	1760.77	1692.84
ENSECAG00000019661	RPF1	ribosome production factor 1 homolog [Source:VGNC Symbol;Acc:VGNC:22515]	-0.134998	0.0911643	0.822351	1988.77	2081.27	2120.88	2424.86	1995.41	2140.58	2245.19	1799.09	1992.28	1889.95	1828.45	1938.42
ENSECAG00000013331	NAGK	N-acetylglucosamine kinase [Source:VGNC Symbol;Acc:VGNC:20548]	-0.167307	0.0915613	0.822351	11574.3	12191.8	15216.2	11467.9	12866.1	12906.4	14316	10909.1	11161.1	10208.6	11414.4	12388
ENSECAG00000019083	SORL1	sortilin related receptor 1 [Source:VGNC Symbol;Acc:VGNC:23452]	0.244653	0.0917187	0.823199	6003.25	4006.15	4689.16	3578.05	4731.8	4490.61	5621.59	4681.28	4323.47	5542.16	6106.28	6421
ENSECAG00000042952	GPX3	glutathione peroxidase 3 [Source:NCBI gene (formerly Entrezgene);Acc:100033835]	0.982633	0.0919091	0.823211	454.639	222.514	898.566	563.699	192.539	618.478	331.415	308.299	2181.77	702.211	429.717	233.57
ENSECAG00000004264	VASN	vasorin [Source:VGNC Symbol;Acc:VGNC:52459]	0.602766	0.0918946	0.823211	90.7038	153.705	51.913	73.5675	64.1798	106.193	50.7658	116.626	60.6347	154.648	208.413	113.511
ENSECAG00000004549	KPNA6	karyopherin subunit alpha 6 [Source:VGNC Symbol;Acc:VGNC:19508]	0.213785	0.0918804	0.823211	883.522	817.673	713.567	567.52	763.35	585.047	773.939	766.692	786.086	900.916	923.892	792.393
ENSECAG00000020052	TNS3	tensin 3 [Source:VGNC Symbol;Acc:VGNC:24402]	0.651837	0.092091	0.824274	262.033	568.35	305.814	342.996	262.554	248.768	280.649	789.003	293.429	903.613	923.892	282.686
ENSECAG00000043323	0	0	-0.305496	0.0922832	0.825429	119.819	151.024	172.729	149.046	106.966	150.441	146.55	173.418	150.504	125.876	107.429	89.4989
ENSECAG00000023177	TBC1D22B	TBC1 domain family member 22B [Source:VGNC Symbol;Acc:VGNC:23904]	-0.112973	0.0924207	0.825528	839.85	867.716	790.021	838.86	802.247	890.845	837.157	738.296	792.582	758.855	756.303	746.552
ENSECAG00000000836	FES	FES proto-onco, tyrosine kinase [Source:VGNC Symbol;Acc:VGNC:17997]	-0.132535	0.0923608	0.825528	2419.89	2852.47	2812.74	2842.38	2349.37	2734.48	2993.27	2744.27	2385.33	2367.38	2491.29	2678.42
ENSECAG00000024338	RWDD2A	RWD domain containing 2A [Source:VGNC Symbol;Acc:VGNC:22635]	-0.399316	0.092538	0.826011	79.5058	84.895	96.2749	84.0771	105.021	74.7287	92.911	50.7071	75.7934	42.2585	81.6463	54.5725
ENSECAG00000017794	IRF1	interferon regulatory factor 1 [Source:VGNC Symbol;Acc:VGNC:19130]	0.346992	0.092872	0.828426	2174.65	3154.52	2415.37	2662.76	2203.51	1801.36	2079.48	3625.56	3060.97	3502.96	4200.49	2029.01
ENSECAG00000006468	TXNL4A	thioredoxin like 4A [Source:VGNC Symbol;Acc:VGNC:24684]	-0.178599	0.092958	0.828627	444.561	439.667	523.849	499.686	562.059	561.449	499.037	447.237	466.671	385.721	423.272	483.512
ENSECAG00000028970	SP1	Sp1 transcription factor [Source:VGNC Symbol;Acc:VGNC:56608]	0.178848	0.0930962	0.829292	1352.72	1125.98	1218.54	1104.47	1077.44	901.661	1168.57	1153.08	1198.62	1360.36	1435.26	1155.85
ENSECAG00000017083	GPRC5C	G protein-coupled receptor class C group 5 member C [Source:VGNC Symbol;Acc:VGNC:56431]	0.618826	0.0934201	0.829761	30.2346	63.4478	48.1375	31.5289	26.2554	49.1636	60.3443	52.7354	58.4692	132.17	49.4175	37.1093
ENSECAG00000029699	0	0	0.407223	0.093657	0.829761	47.0316	32.1707	35.8671	21.9747	41.8141	36.3811	43.103	33.4667	40.0622	45.855	47.2689	60.0297
ENSECAG00000016324	CD93	CD93 molecule [Source:VGNC Symbol;Acc:VGNC:51518]	0.390419	0.0934502	0.829761	368.414	236.812	437.957	251.276	360.768	369.71	291.185	617.613	383.298	449.559	532.85	556.639
ENSECAG00000014300	CBLB	Cbl proto-onco B [Source:VGNC Symbol;Acc:VGNC:16092]	0.247628	0.0935564	0.829761	1179.15	825.715	1036.37	1116.89	991.869	858.397	755.74	1311.29	1220.27	1115.8	1356.83	1100.18
ENSECAG00000035910	NDUFA5	NADH:ubiquinone oxidoreductase subunit A5 [Source:NCBI gene (formerly Entrezgene);Acc:100071532]	-0.145232	0.0935979	0.829761	789.459	732.778	625.787	787.267	810.026	726.638	750.951	658.178	690.803	630.281	663.913	674.516
ENSECAG00000008664	SRSF7	serine and arginine rich splicing factor 7 [Source:VGNC Symbol;Acc:VGNC:23602]	-0.151177	0.0935269	0.829761	2277.67	1965.1	2198.28	2160.21	2237.54	2052.09	2492.31	2725	1945.72	2014.02	2071.24	2121.78
ENSECAG00000013232	PHYKPL	5-phosphohydroxy-L-lysine phospho-lyase [Source:VGNC Symbol;Acc:VGNC:59167]	-0.169675	0.0934511	0.829761	517.348	668.436	636.17	728.031	621.377	598.813	681.028	605.443	557.623	547.563	512.438	631.95
ENSECAG00000030432	AGRN	agrin [Source:HGNC Symbol;Acc:HGNC:329]	-0.548145	0.0934362	0.829761	612.531	975.845	821.169	596.183	335.485	1175.99	758.614	756.55	360.56	774.14	701.514	225.93
ENSECAG00000015499	XPC	XPC complex subunit, DNA damage recognition and repair factor [Source:VGNC Symbol;Acc:VGNC:25071]	-0.178437	0.0937226	0.829778	1024.62	1276.11	1267.62	1414.98	1231.08	1263.51	1324.7	1413.71	1024.29	1167.05	994.796	1328.29
ENSECAG00000020404	DENND1B	DENN domain containing 1B [Source:VGNC Symbol;Acc:VGNC:84738]	0.264727	0.0938435	0.830286	746.907	493.285	571.986	550.323	521.217	355.945	537.351	617.613	663.733	663.549	718.702	592.657
ENSECAG00000016628	CLTB	clathrin light chain B [Source:VGNC Symbol;Acc:VGNC:55414]	-0.158672	0.0941109	0.832088	1667.38	1832.84	2100.11	1771.35	2263.8	2033.41	2152.28	1899.49	1903.5	1626.5	1831.67	1681.92
ENSECAG00000019002	GAS7	growth arrest specific 7 [Source:VGNC Symbol;Acc:VGNC:18253]	0.210052	0.0944276	0.833196	2610.25	2378.85	2159.58	1582.18	2309.5	2279.23	2277.76	2228.07	2355.01	3001.25	2721.19	2229.83
ENSECAG00000015703	RRP1	ribosomal RNA processing 1 [Source:VGNC Symbol;Acc:VGNC:22586]	-0.144784	0.0943722	0.833196	1313.53	1528.11	1488.49	1218.16	1186.35	1237.94	1427.19	1421.83	1173.71	1219.2	1274.11	1227.88
ENSECAG00000023658	NUDT5	nudix hydrolase 5 [Source:VGNC Symbol;Acc:VGNC:20949]	-0.216072	0.0943511	0.833196	591.255	725.629	731.501	715.611	615.542	852.497	835.241	580.089	652.906	559.251	545.741	674.516
ENSECAG00000009955	TEX43	testis expressed 43 [Source:VGNC Symbol;Acc:VGNC:58257]	0.872866	0.0952166	0.833357	26.8752	30.3835	37.7549	10.5096	20.4208	52.1134	101.532	20.2828	112.607	33.2673	47.2689	81.8587
ENSECAG00000036075	0	0	0.422446	0.0948534	0.833357	39.193	56.2988	51.913	72.612	55.428	29.4982	40.2295	69.9758	66.0485	80.0215	69.8291	62.2126
ENSECAG00000011827	SBNO2	strawberry notch homolog 2 [Source:VGNC Symbol;Acc:VGNC:59421]	0.254216	0.0950874	0.833357	1927.18	2516.47	2064.25	2139.19	1882.61	1819.05	1756.69	2399.46	2172.02	2963.49	2955.38	1750.69
ENSECAG00000023468	PDZD8	PDZ domain containing 8 [Source:VGNC Symbol;Acc:VGNC:21291]	0.152369	0.0949567	0.833357	1777.12	1425.34	1431.85	1406.38	1536.42	1244.82	1562.25	1381.26	1629.56	1640.89	1543.76	1722.31
ENSECAG00000017857	SMAD4	SMAD family member 4 [Source:VGNC Symbol;Acc:VGNC:23313]	0.111604	0.0949086	0.833357	641.646	647.883	641.833	654.464	649.577	601.763	677.197	678.461	755.768	675.237	654.245	721.448
ENSECAG00000017695	KIAA0586	KIAA0586 [Source:VGNC Symbol;Acc:VGNC:19363]	-0.145913	0.0947347	0.833357	342.659	345.835	378.493	388.857	325.761	338.246	332.372	334.667	321.58	331.774	294.356	311.063
ENSECAG00000017095	CAMSAP1	calmodulin regulated spectrin associated protein 1 [Source:VGNC Symbol;Acc:VGNC:16027]	-0.165303	0.0952754	0.833357	751.386	698.82	680.532	664.973	620.404	646.993	646.546	695.702	589.023	735.478	536.072	545.725
ENSECAG00000017479	RPAP1	RNA polymerase II associated protein 1 [Source:VGNC Symbol;Acc:VGNC:22512]	-0.184649	0.0952616	0.833357	584.536	811.417	810.786	609.559	680.694	751.22	677.197	737.282	610.678	683.329	558.633	638.498
ENSECAG00000010799	THUMPD2	THUMP domain containing 2 [Source:VGNC Symbol;Acc:VGNC:24096]	-0.202552	0.0945944	0.833357	176.928	221.621	222.754	225.479	207.126	246.801	211.684	218.041	173.242	171.731	184.778	223.747
ENSECAG00000015720	HPS5	HPS5 biosis of lysosomal organelles complex 2 subunit 2 [Source:VGNC Symbol;Acc:VGNC:18863]	-0.206428	0.0948874	0.833357	780.501	878.44	679.588	776.758	617.487	646.01	903.248	777.847	564.119	714.798	638.13	708.351
ENSECAG00000024527	MRPL35	mitochondrial ribosomal protein L35 [Source:VGNC Symbol;Acc:VGNC:20336]	-0.295755	0.0951086	0.833357	600.213	736.352	660.71	874.211	527.052	738.438	768.192	542.566	726.534	523.286	582.267	387.465
ENSECAG00000043252	0	0	-0.300736	0.0949227	0.833357	160.131	123.321	146.3	110.829	123.497	140.608	158.044	101.414	118.021	81.8197	103.132	129.883
ENSECAG00000015194	RHBDL2	rhomboid like 2 [Source:VGNC Symbol;Acc:VGNC:22364]	-0.54004	0.0947464	0.833357	75.0266	131.364	34.9233	65.9241	101.132	77.6785	88.1218	68.9617	55.2209	33.2673	54.789	78.5844
ENSECAG00000000329	C20H6orf62	chromosome 20 C6orf62 homolog [Source:VGNC Symbol;Acc:VGNC:52318]	-0.161064	0.0953687	0.833614	3877.87	3856.91	3166.69	4011.82	3059.24	3669.57	4054.56	3872	2962.44	3603.66	3191.73	3463.17
ENSECAG00000008649	CCDC12	coiled-coil domain containing 12 [Source:VGNC Symbol;Acc:VGNC:16114]	-0.196914	0.095458	0.833837	1483.74	1566.54	1845.27	1460.84	2032.36	1625.35	1873.55	1381.26	1581.92	1267.76	1521.2	1418.88
ENSECAG00000034367	0	0	-0.567512	0.0955584	0.834156	92.9434	109.023	50.9691	89.8096	204.208	73.7454	145.593	75.0465	79.0417	89.9118	67.6805	46.9323
ENSECAG00000041109	0	0	4.88958	0.0957888	0.835064	0	0	0.943872	0	0	0	0	186.602	0	310.196	301.876	303.423
ENSECAG00000042800	0	0	0.42474	0.0958543	0.835064	34.7138	35.7453	46.2497	24.841	48.621	26.5484	49.808	41.5798	41.145	59.3418	58.0118	48.0238
ENSECAG00000015719	EIF4EBP1	eukaryotic translation initiation factor 4E binding protein 1 [Source:VGNC Symbol;Acc:VGNC:17505]	-0.26532	0.0958494	0.835064	593.494	706.862	603.134	776.758	740.012	943.942	522.026	531.411	526.223	623.088	572.598	531.536
ENSECAG00000008051	CEP192	centrosomal protein 192 [Source:VGNC Symbol;Acc:VGNC:50928]	-0.0977533	0.0961623	0.83669	1117.56	1071.46	1063.74	1101.6	988.952	1033.42	1072.79	1070.93	1050.28	1017.8	930.338	981.214
ENSECAG00000018114	CEP295	centrosomal protein 295 [Source:VGNC Symbol;Acc:VGNC:59150]	-0.215388	0.0961691	0.83669	263.153	315.452	249.182	290.448	265.471	269.417	290.227	371.176	241.456	272.433	214.859	267.405
ENSECAG00000015768	CCNT1	cyclin T1 [Source:VGNC Symbol;Acc:VGNC:16222]	0.247986	0.0964177	0.838295	494.952	312.771	353.952	328.665	340.347	280.233	391.759	381.318	386.546	488.221	454.426	380.916
ENSECAG00000018028	TLR2	toll like receptor 2 [Source:VGNC Symbol;Acc:VGNC:50779]	0.338985	0.0966725	0.839302	2180.25	1393.17	1484.71	2259.57	2003.19	2337.24	3368.74	1770.69	2711.24	2820.53	2976.87	2114.14
ENSECAG00000020134	RCAN3	RCAN family member 3 [Source:VGNC Symbol;Acc:VGNC:22264]	0.190651	0.0967263	0.839302	1075.01	1109.89	1004.28	804.465	1009.37	911.494	888.881	1156.12	1303.65	1179.64	993.721	1064.16
ENSECAG00000021531	CRB2	crumbs cell polarity complex component 2 [Source:VGNC Symbol;Acc:VGNC:56870]	-0.241085	0.0967215	0.839302	279.95	222.514	298.264	269.429	237.271	235.985	230.841	181.531	212.221	221.183	172.961	220.473
ENSECAG00000000365	PCNX4	pecanex 4 [Source:VGNC Symbol;Acc:VGNC:21211]	-0.337474	0.0968514	0.839829	141.095	80.4268	81.173	94.5867	81.6833	83.5782	106.321	122.711	69.2968	89.0126	78.4234	75.31
ENSECAG00000008200	VIPR1	vasoactive intestinal peptide receptor 1 [Source:VGNC Symbol;Acc:VGNC:24908]	0.525007	0.0970324	0.840257	244.116	94.7249	229.361	116.561	137.111	172.073	169.539	63.891	221.966	153.749	215.933	291.417
ENSECAG00000009813	CD83	CD83 molecule [Source:VGNC Symbol;Acc:VGNC:56654]	0.339906	0.0970346	0.840257	2657.29	2367.23	2401.21	1914.66	1555.87	1617.48	2200.17	3028.23	2005.28	3235.92	3750.36	2235.29
ENSECAG00000035958	0	0	0.202431	0.0970938	0.840257	522.947	461.114	500.252	445.226	494.962	516.218	403.253	511.128	424.443	549.361	663.913	579.56
ENSECAG00000011148	CAPN15	calpain 15 [Source:VGNC Symbol;Acc:VGNC:58135]	-0.161182	0.0973343	0.841781	1407.59	1785.48	1591.37	1533.45	1343.89	1808.24	1594.81	1759.54	1457.4	1562.67	1345.02	1368.68
ENSECAG00000021532	AMBN	ameloblastin [Source:VGNC Symbol;Acc:VGNC:15272]	0.608053	0.0975029	0.842123	163.491	65.2351	128.367	125.16	107.939	270.4	121.646	46.6505	240.373	133.069	182.63	228.113
ENSECAG00000001385	ZBED4	zinc finger BED-type containing 4 [Source:NCBI gene (formerly Entrezgene);Acc:100054656]	0.156422	0.0974834	0.842123	1050.37	816.779	878.745	890.453	837.254	756.137	841.946	955.322	1002.64	1023.2	1006.61	880.8
ENSECAG00000004325	GCNT3	glucosaminyl (N-acetyl) transferase 3, mucin type [Source:HGNC Symbol;Acc:HGNC:4205]	1.02805	0.0976212	0.842243	14.5574	33.0644	12.2703	8.59879	6.80694	26.5484	36.3981	25.3536	29.2346	101.6	29.0059	6.5487
ENSECAG00000032288	TNFAIP8L1	TNF alpha induced protein 8 like 1 [Source:VGNC Symbol;Acc:VGNC:24362]	0.718979	0.0985028	0.842243	13.4376	9.82995	11.3265	7.64337	6.80694	22.6153	19.1569	22.3111	28.1518	28.7718	11.8172	24.0119
ENSECAG00000002234	0	0	0.61498	0.0979962	0.842243	44.792	60.7669	96.2749	59.2361	71.9591	130.775	31.6089	63.891	69.2968	154.648	142.881	61.1212
ENSECAG00000024705	MAFB	MAF bZIP transcription factor B [Source:VGNC Symbol;Acc:VGNC:51571]	0.529197	0.0985305	0.842243	1116.44	1002.65	637.114	1270.71	602.901	839.715	808.422	1758.52	913.852	2297.25	1856.38	730.18
ENSECAG00000013965	SLC6A8	solute carrier family 6 member 8 [Source:VGNC Symbol;Acc:VGNC:55537]	0.474724	0.0981795	0.842243	75.0266	125.108	99.1065	91.7205	63.2073	133.725	99.6159	111.556	90.9521	109.692	246.013	109.145
ENSECAG00000023134	KCNK5	potassium two pore domain channel subfamily K member 5 [Source:VGNC Symbol;Acc:VGNC:19299]	0.432268	0.0981749	0.842243	161.251	100.98	222.754	195.861	167.256	136.675	110.152	173.418	304.256	248.156	177.258	125.517
ENSECAG00000010500	ITGA4	integrin subunit alpha 4 [Source:VGNC Symbol;Acc:VGNC:19165]	0.348006	0.0989356	0.842243	4180.21	1653.22	3295.06	3157.67	2882.25	2135.67	3574.68	3187.45	4784.73	4007.37	3553.76	2968.74
ENSECAG00000024549	USF3	upstream transcription factor family member 3 [Source:VGNC Symbol;Acc:VGNC:49124]	0.26725	0.0987083	0.842243	272.111	160.854	177.448	190.129	178.925	220.253	241.377	223.111	230.628	296.709	255.682	216.107
ENSECAG00000010682	GNPTAB	N-acetylglucosamine-1-phosphate transferase subunits alpha and beta [Source:VGNC Symbol;Acc:VGNC:18447]	0.176938	0.0987474	0.842243	2965.23	2777.41	2033.1	2337.92	2609.98	2296.92	2462.62	2485.66	2690.67	2675.77	2627.72	3292.9
ENSECAG00000024211	CTNS	cystinosin, lysosomal cystine transporter [Source:VGNC Symbol;Acc:VGNC:16942]	0.161681	0.0981636	0.842243	344.898	406.602	346.401	385.035	386.051	408.058	406.126	321.483	407.119	391.116	465.169	419.117
ENSECAG00000008249	TBL1XR1	TBL1X receptor 1 [Source:VGNC Symbol;Acc:VGNC:57100]	0.155564	0.0988128	0.842243	1885.74	1468.24	1527.18	1646.19	1639.5	1351.02	1776.8	1417.77	1782.23	1774.86	1744.65	1776.88
ENSECAG00000004262	LZTR1	leucine zipper like transcription regulator 1 [Source:VGNC Symbol;Acc:VGNC:19872]	-0.132161	0.0978554	0.842243	979.825	1080.4	1231.75	1102.56	1038.55	1122.9	1026.81	1203.79	1087.09	1002.52	959.344	960.476
ENSECAG00000012595	NTHL1	nth like DNA glycosylase 1 [Source:VGNC Symbol;Acc:VGNC:20921]	-0.228234	0.0987541	0.842243	225.08	258.259	255.789	295.225	242.133	280.233	230.841	202.828	229.546	239.165	165.441	215.016
ENSECAG00000016084	PROSER3	proline and serine rich 3 [Source:VGNC Symbol;Acc:VGNC:51065]	-0.291804	0.0979181	0.842243	204.923	289.537	230.305	200.639	187.677	271.383	155.171	250.493	152.67	194.209	204.116	180.089
ENSECAG00000019253	CBX8	chromobox 8 [Source:VGNC Symbol;Acc:VGNC:16100]	-0.320739	0.0987227	0.842243	369.534	681.841	470.992	500.641	486.21	420.841	468.386	342.78	309.67	304.801	370.631	514.073
ENSECAG00000024918	ANGPTL6	angiopoietin like 6 [Source:VGNC Symbol;Acc:VGNC:55777]	-0.34024	0.0982246	0.842243	226.2	252.898	228.417	197.772	189.622	281.216	229.883	252.521	178.656	98.9029	226.676	231.387
ENSECAG00000017597	ZMYND15	zinc finger MYND-type containing 15 [Source:VGNC Symbol;Acc:VGNC:25255]	-0.367569	0.0982293	0.842243	540.864	1133.12	644.665	824.529	645.687	571.281	960.719	736.267	399.539	618.593	526.404	803.307
ENSECAG00000018994	TEDC2	tubulin epsilon and delta complex 2 [Source:VGNC Symbol;Acc:VGNC:23989]	-0.410858	0.0981318	0.842243	238.517	436.986	289.769	288.537	316.037	491.636	249.04	207.899	328.077	236.468	217.007	165.9
ENSECAG00000024688	TRPM5	transient receptor potential cation channel subfamily M member 5 [Source:VGNC Symbol;Acc:VGNC:24559]	-0.50098	0.0980131	0.842243	39.193	49.1497	33.9794	37.2614	75.8488	54.08	53.6393	53.7495	30.3174	26.0744	56.9375	27.2862
ENSECAG00000004871	SERPINH1	serpin family H member 1 [Source:VGNC Symbol;Acc:VGNC:22862]	-0.664948	0.0984566	0.842243	236.278	361.027	84.9485	175.798	71.9591	156.34	83.3326	262.663	81.2072	128.574	99.9093	141.888
ENSECAG00000010974	FAM83C	family with sequence similarity 83 member C [Source:VGNC Symbol;Acc:VGNC:17889]	-0.686225	0.0987379	0.842243	14.5574	21.4472	16.0458	6.68795	15.5587	11.7993	14.3677	18.2546	7.57934	10.7894	7.52005	10.9145
ENSECAG00000006255	0	0	-1.14918	0.0989177	0.842243	634.927	929.377	54.7446	876.122	1452.8	594.88	648.461	433.039	43.3105	418.09	279.316	527.17
ENSECAG00000002145	NUAK1	NUAK family kinase 1 [Source:VGNC Symbol;Acc:VGNC:49310]	0.491678	0.0991244	0.842828	54.8702	55.4051	97.2188	59.2361	60.2901	86.528	87.1639	81.1314	49.8071	92.6091	170.813	96.0476
ENSECAG00000017682	LRRC25	leucine rich repeat containing 25 [Source:VGNC Symbol;Acc:VGNC:58187]	0.242479	0.0992588	0.842828	819.694	972.271	872.138	1014.66	870.316	959.674	836.199	986.761	775.258	1421.5	1226.84	911.361
ENSECAG00000013983	PRPF6	pre-mRNA processing factor 6 [Source:VGNC Symbol;Acc:VGNC:21890]	-0.105239	0.0992382	0.842828	4755.79	4469.05	4813.75	4642.39	4454.66	4472.91	4960.68	4362.84	4053.86	4746.44	4379.89	3982.7
ENSECAG00000022606	RCBTB2	RCC1 and BTB domain containing protein 2 [Source:VGNC Symbol;Acc:VGNC:22266]	-0.184872	0.0992625	0.842828	1126.52	1305.6	1143.03	1155.1	1236.92	1117	1565.12	1292.02	1001.56	1114.91	979.756	1277
ENSECAG00000010928	MMP25	matrix metallopeptidase 25 [Source:VGNC Symbol;Acc:VGNC:20232]	0.669368	0.0994904	0.842932	129.897	109.917	218.978	164.333	79.7385	59.9796	145.593	257.592	115.856	352.454	344.848	113.511
ENSECAG00000000382	CLEC2B	C-type lectin domain family 2 member B [Source:VGNC Symbol;Acc:VGNC:16602]	0.292931	0.0994176	0.842932	1178.03	2738.09	1839.61	2102.88	2644.01	2237.93	2347.68	2137.81	2442.71	2516.63	2839.36	2754.82
ENSECAG00000024092	RANGAP1	Ran GTPase activating protein 1 [Source:VGNC Symbol;Acc:VGNC:22175]	-0.102951	0.099533	0.842932	2540.83	2528.98	2740.06	2559.57	2437.86	2676.47	2344.81	2510	2396.15	2573.27	2287.17	2209.09
ENSECAG00000015457	HORMAD2	HORMA domain containing 2 [Source:VGNC Symbol;Acc:VGNC:50940]	-0.51986	0.0994119	0.842932	200.444	229.663	215.203	103.186	319.926	195.671	181.033	73.0183	122.352	140.262	105.281	161.535
ENSECAG00000021225	MPRIP	myosin phosphatase Rho interacting protein [Source:HGNC Symbol;Acc:HGNC:30321]	-0.27645	0.0996419	0.843308	784.98	685.415	648.44	496.819	532.886	650.926	780.644	786.974	569.533	654.558	605.901	384.19
ENSECAG00000017984	LITAF	lipopolysaccharide induced TNF factor [Source:VGNC Symbol;Acc:VGNC:19691]	0.179061	0.099715	0.84338	23976	25225.4	20756.7	21313.5	21809.4	20185.6	26458.6	21163.1	26608.9	20100.7	27596.4	28092.8
ENSECAG00000015055	CD1E1	CD1e1 molecule [Source:NCBI gene (formerly Entrezgene);Acc:100055598]	0.482531	0.0998815	0.844241	178.048	142.087	308.646	213.059	132.249	100.294	227.967	326.554	203.559	293.112	310.471	330.709
ENSECAG00000018218	SYNPO2	synaptopodin 2 [Source:VGNC Symbol;Acc:VGNC:23809]	0.793479	0.100657	0.844413	156.772	92.044	90.6117	66.8795	50.5659	16.7156	71.8384	147.051	64.9658	230.174	223.453	80.7673
ENSECAG00000000101	PAOX	polyamine oxidase [Source:VGNC Symbol;Acc:VGNC:21149]	0.4782	0.100677	0.844413	66.0682	109.917	99.1065	79.3	56.4004	58.9963	68.9649	110.542	67.1313	86.3153	180.481	118.968
ENSECAG00000012518	ATP10D	ATPase phospholipid transporting 10D (putative) [Source:VGNC Symbol;Acc:VGNC:58473]	0.278631	0.1008	0.844413	1190.35	1096.49	870.25	799.688	758.488	721.722	957.845	1354.89	1198.62	1253.37	1019.5	1227.88
ENSECAG00000008446	NCF2	neutrophil cytosolic factor 2 [Source:VGNC Symbol;Acc:VGNC:20586]	0.212575	0.100554	0.844413	3404.19	3316.27	2721.18	3125.18	2602.2	2516.19	2821.81	2634.74	2518.51	3228.73	3705.24	3955.41
ENSECAG00000014782	RNF2	ring finger protein 2 [Source:VGNC Symbol;Acc:VGNC:22463]	0.179429	0.100496	0.844413	465.837	345.835	352.064	382.169	392.858	387.409	342.909	345.823	439.602	366.84	451.203	449.677
ENSECAG00000011966	ZNF217	zinc finger protein 217 [Source:VGNC Symbol;Acc:VGNC:58280]	0.170019	0.100466	0.844413	1670.74	1309.17	1429.97	1641.41	1563.65	1200.58	1333.32	1436.03	1506.12	1657.07	1818.78	1533.49
ENSECAG00000023826	ZFAND5	zinc finger AN1-type containing 5 [Source:VGNC Symbol;Acc:VGNC:25211]	0.167728	0.10063	0.844413	1984.29	2480.72	1772.59	2308.3	2263.8	2025.54	2160.9	1924.84	2317.11	2075.16	2488.06	2626.03
ENSECAG00000024661	ILKAP	ILK associated serine/threonine phosphatase [Source:VGNC Symbol;Acc:VGNC:19044]	-0.137558	0.100519	0.844413	924.955	941.888	891.959	842.682	862.537	1015.72	838.115	1028.34	914.934	785.829	842.246	796.758
ENSECAG00000011043	RUSF1	RUS family member 1 [Source:VGNC Symbol;Acc:VGNC:52307]	-0.191881	0.100123	0.844413	689.797	740.82	619.18	772.936	634.991	760.07	633.136	585.16	560.871	625.786	493.101	699.619
ENSECAG00000011591	SZT2	SZT2 subunit of KICSTOR complex [Source:VGNC Symbol;Acc:VGNC:23833]	-0.219349	0.100049	0.844413	562.14	871.291	679.588	639.177	651.522	773.835	795.012	684.546	493.74	713	619.867	602.48
ENSECAG00000007763	ALMS1	ALMS1 centrosome and basal body associated protein [Source:VGNC Symbol;Acc:VGNC:51274]	-0.254288	0.100387	0.844413	400.888	369.07	345.457	342.996	344.237	312.681	316.089	406.671	278.27	402.805	293.282	212.833
ENSECAG00000007716	SAT2	spermidine/spermine N1-acetyltransferase family member 2 [Source:VGNC Symbol;Acc:VGNC:22699]	-0.263718	0.100731	0.844413	117.579	126.896	134.974	145.224	183.787	158.307	165.707	134.881	110.442	147.455	119.247	108.054
ENSECAG00000030024	MAPK13	mitogen-activated protein kinase 13 [Source:HGNC Symbol;Acc:HGNC:6875]	-0.487096	0.100527	0.844413	204.923	452.177	384.156	237.9	710.839	351.028	459.766	220.069	314.001	243.661	285.762	234.662
ENSECAG00000030087	0	0	-1.01186	0.100807	0.844413	26.8752	33.958	4.71936	29.6181	29.1726	14.7491	26.8197	5.07071	12.9932	3.59647	6.44576	19.6461
ENSECAG00000020917	STAG2	stromal antigen 2 [Source:VGNC Symbol;Acc:VGNC:23649]	0.158896	0.100971	0.844701	3061.53	2296.63	2550.34	2695.24	2853.08	2219.25	2714.53	2475.52	2698.24	2895.16	2801.76	3251.43
ENSECAG00000007078	AMN1	antagonist of mitotic exit network 1 homolog [Source:VGNC Symbol;Acc:VGNC:52299]	-0.339937	0.100908	0.844701	174.689	165.322	112.321	158.6	197.401	162.24	163.792	106.485	97.4486	167.236	106.355	117.877
ENSECAG00000013581	CSK	C-terminal Src kinase [Source:VGNC Symbol;Acc:VGNC:16902]	-0.121215	0.101745	0.845487	6470.21	6792.49	7344.27	6115.65	6880.85	6836.69	6214.5	6658.86	6830.07	6103.21	6168.59	5407.04
ENSECAG00000013950	MRTFA	myocardin related transcription factor A [Source:VGNC Symbol;Acc:VGNC:55391]	-0.129109	0.101239	0.845487	3805.08	3946.28	4442.81	3443.34	3400.55	3884.91	3450.16	3776.67	3416.12	3357.3	3460.3	3551.58
ENSECAG00000010224	MACROH2A1	macroH2A.1 histone [Source:VGNC Symbol;Acc:VGNC:81621]	-0.129559	0.101824	0.845487	4072.71	4158.96	4193.62	4068.19	4459.52	4401.13	4048.81	3802.02	3712.79	3565.9	3424.85	4474.94
ENSECAG00000012876	CASP4	caspase 4, apoptosis-related cysteine peptidase [Source:NCBI gene (formerly Entrezgene);Acc:100069303]	-0.139857	0.101668	0.845487	7886.75	7157.09	6808.15	7303.24	7014.07	6439.45	7960.65	6392.14	5588.14	6931.3	6532.78	6795.37
ENSECAG00000021001	SENP6	SUMO specific peptidase 6 [Source:VGNC Symbol;Acc:VGNC:51079]	-0.156448	0.101518	0.845487	1675.22	1614.79	1293.1	1268.8	1433.35	1343.15	1560.33	1421.83	1323.14	1308.22	1170.98	1405.79
ENSECAG00000018726	PACC1	proton activated chloride channel 1 [Source:VGNC Symbol;Acc:VGNC:24249]	-0.167403	0.101502	0.845487	543.103	531.711	451.171	440.449	450.231	435.59	546.93	490.845	436.353	392.015	423.272	481.329
ENSECAG00000017713	FKBP15	FKBP prolyl isomerase family member 15 [Source:VGNC Symbol;Acc:VGNC:18049]	-0.184582	0.101728	0.845487	6910.29	7616.42	6889.32	5990.49	5648.79	5960.6	7570.81	5214.72	5634.7	5766.04	6198.67	5190.94
ENSECAG00000010254	IFFO1	intermediate filament family orphan 1 [Source:VGNC Symbol;Acc:VGNC:56567]	-0.241869	0.101535	0.845487	393.05	596.052	470.992	375.481	466.762	512.285	341.951	489.831	363.808	420.787	362.037	395.105
ENSECAG00000014645	OASL	2'-5'-oligoadenylate synthetase-like [Source:NCBI gene (formerly Entrezgene);Acc:100009702]	-0.338034	0.101795	0.845487	3552.01	5085.66	5044.05	5574.89	4463.41	4648.91	4965.47	4688.38	4351.62	4149.43	4770.94	1768.15
ENSECAG00000012538	VPS9D1	VPS9 domain containing 1 [Source:VGNC Symbol;Acc:VGNC:51345]	-0.354367	0.101697	0.845487	77.2662	112.598	100.05	78.3446	57.3728	94.3942	71.8384	87.2162	82.29	72.8285	55.8633	54.5725
ENSECAG00000018635	ZNF674	zinc finger protein 674 [Source:VGNC Symbol;Acc:VGNC:59012]	-0.383232	0.101842	0.845487	69.4276	84.0014	60.4078	90.7651	75.8488	117.009	122.604	109.527	56.3037	80.0215	61.2347	81.8587
ENSECAG00000002139	GUCA1ANB	GUCA1A neighbor [Source:HGNC Symbol;Acc:HGNC:55126]	-0.631004	0.101239	0.845487	11.198	23.2344	17.9336	11.4651	13.6139	13.7658	16.2834	19.2687	11.9104	11.6885	7.52005	9.82305
ENSECAG00000024587	ATP6V0A2	ATPase H+ transporting V0 subunit a2 [Source:VGNC Symbol;Acc:VGNC:15668]	0.159845	0.101962	0.845945	1067.17	959.76	994.841	957.332	1151.35	896.744	1103.44	1118.6	1159.64	1320.8	1128.01	996.494
ENSECAG00000011486	ATF3	activating transcription factor 3 [Source:VGNC Symbol;Acc:VGNC:15611]	0.328313	0.102137	0.846325	1294.49	1437.85	804.179	857.969	919.91	797.434	1186.77	1121.64	892.196	1330.69	1760.77	1302.1
ENSECAG00000020682	TTLL11	tubulin tyrosine ligase like 11 [Source:VGNC Symbol;Acc:VGNC:56905]	-0.501927	0.102109	0.846325	42.5524	53.6179	35.8671	37.2614	31.1175	64.896	29.6932	28.396	27.0691	36.8638	20.4116	29.4691
ENSECAG00000012777	MPHOSPH8	M-phase phosphoprotein 8 [Source:VGNC Symbol;Acc:VGNC:20284]	-0.12426	0.102246	0.846693	1742.41	1554.92	1672.54	1925.17	1722.16	1554.55	1627.38	1811.26	1684.78	1452.07	1543.76	1564.05
ENSECAG00000021450	CTTN	cortactin [Source:VGNC Symbol;Acc:VGNC:16958]	0.817935	0.102367	0.847155	25.7554	28.5962	83.0607	18.153	15.5587	58.0131	36.3981	28.396	83.3727	104.298	52.6404	18.5546
ENSECAG00000008786	OSBP	oxysterol binding protein [Source:VGNC Symbol;Acc:VGNC:21060]	0.191334	0.102454	0.847335	501.671	430.73	420.023	364.016	436.617	393.309	487.543	476.647	407.119	551.159	510.289	533.719
ENSECAG00000000462	ZC3H12C	zinc finger CCCH-type containing 12C [Source:VGNC Symbol;Acc:VGNC:56805]	0.380326	0.102778	0.848695	464.717	435.198	259.565	300.958	276.167	249.751	273.944	371.176	299.925	471.138	619.867	320.886
ENSECAG00000019120	0	0	0.376413	0.102791	0.848695	39.193	41.107	37.7549	60.1916	54.4556	30.4814	36.3981	41.5798	60.6347	62.0391	48.3432	50.2067
ENSECAG00000018567	KAT8	lysine acetyltransferase 8 [Source:VGNC Symbol;Acc:VGNC:19247]	-0.122791	0.102813	0.848695	637.166	798.906	756.041	752.872	743.902	754.17	756.698	724.098	728.699	632.979	677.879	684.339
ENSECAG00000011969	AFF4	AF4/FMR2 family member 4 [Source:VGNC Symbol;Acc:VGNC:15146]	0.236517	0.103125	0.850196	836.491	607.669	595.583	681.216	683.612	458.205	819.916	651.079	737.361	831.684	822.909	748.735
ENSECAG00000035735	0	0	-0.165346	0.103072	0.850196	4839.78	5214.34	5383.85	4660.55	4232.95	5956.66	4460.69	4688.38	4938.48	4237.54	3917.95	4490.23
ENSECAG00000010070	ZNF484	zinc finger protein 484 [Source:HGNC Symbol;Acc:HGNC:23385]	0.324018	0.103643	0.850853	50.391	55.4051	55.6884	51.5928	59.3177	51.1302	88.1218	64.9051	75.7934	83.6179	68.7548	69.8528
ENSECAG00000010209	DR1	down-regulator of transcription 1 [Source:VGNC Symbol;Acc:VGNC:17308]	0.227569	0.103455	0.850853	1687.54	1976.71	1336.52	1534.41	1774.67	1832.82	1540.22	1307.23	1595.99	1882.75	1724.24	2402.28
ENSECAG00000018441	RIOK2	RIO kinase 2 [Source:VGNC Symbol;Acc:VGNC:49355]	0.118148	0.103734	0.850853	1089.57	1163.51	1193.05	1072.94	1117.31	1109.13	1234.66	1074.99	1207.28	1203.02	1124.79	1380.68
ENSECAG00000015742	FGD3	FYVE, RhoGEF and PH domain containing 3 [Source:VGNC Symbol;Acc:VGNC:18004]	-0.161933	0.103588	0.850853	2301.19	2283.23	2882.58	2660.85	2291.02	2667.62	2452.08	2908.56	2413.48	2004.13	2554.67	2167.62
ENSECAG00000021592	0	0	-0.186689	0.103696	0.850853	304.586	316.346	262.396	220.702	271.305	278.266	282.564	305.257	234.959	269.735	237.419	241.21
ENSECAG00000007581	PUS3	pseudouridine synthase 3 [Source:VGNC Symbol;Acc:VGNC:22049]	-0.232973	0.103374	0.850853	457.998	458.433	341.682	485.354	464.817	353.978	496.164	359.006	305.339	431.576	358.814	356.904
ENSECAG00000026951	ARVCF	ARVCF delta catenin family member [Source:VGNC Symbol;Acc:VGNC:50446]	-0.431347	0.103791	0.850853	108.621	104.555	135.918	77.3892	99.1869	151.424	83.3326	139.952	102.862	106.096	81.6463	42.5665
ENSECAG00000015233	DUSP26	dual specificity phosphatase 26 [Source:VGNC Symbol;Acc:VGNC:17355]	-0.774359	0.103388	0.850853	91.8236	39.3198	79.2852	55.4145	169.201	43.264	26.8197	99.386	73.6279	31.4691	19.3373	52.3896
ENSECAG00000000791	DMTN	dematin actin binding protein [Source:VGNC Symbol;Acc:VGNC:17230]	-0.873188	0.103502	0.850853	939.512	2604.94	2676.82	465.29	820.723	3548.63	1101.52	928.954	1280.91	614.996	953.973	722.54
ENSECAG00000013766	E2F5	E2F transcription factor 5 [Source:VGNC Symbol;Acc:VGNC:17387]	0.427752	0.103978	0.851417	117.579	72.3841	134.03	126.116	93.3524	72.7622	79.5012	104.457	87.7038	200.503	150.401	98.2305
ENSECAG00000022905	ACOX1	acyl-CoA oxidase 1 [Source:VGNC Symbol;Acc:VGNC:14993]	0.159417	0.10399	0.851417	1183.63	938.313	923.107	1037.59	1037.57	970.49	1126.43	1091.22	974.486	1193.13	1296.67	1173.31
ENSECAG00000002165	0	0	0.797935	0.10418	0.852116	67.188	64.3415	15.102	74.5229	31.1175	16.7156	45.0187	60.8485	31.4001	138.464	109.578	45.8409
ENSECAG00000018868	TRIM44	tripartite motif containing 44 [Source:HGNC Symbol;Acc:HGNC:19016]	0.298583	0.104206	0.852116	275.471	225.195	210.483	224.524	203.236	181.905	237.546	280.917	188.401	382.125	295.431	263.039
ENSECAG00000018583	0	0	0.17989	0.104434	0.852909	461.358	435.198	400.202	394.589	503.714	407.075	434.862	383.346	476.416	500.808	400.711	558.822
ENSECAG00000019495	C5H1orf141	chromosome 5 C1orf141 homolog [Source:VGNC Symbol;Acc:VGNC:50808]	-0.339257	0.104401	0.852909	1094.04	930.27	773.031	437.583	612.625	861.347	770.108	664.263	544.63	632.08	757.377	493.335
ENSECAG00000020759	CATSPER2	cation channel sperm associated 2 [Source:VGNC Symbol;Acc:VGNC:16081]	0.607717	0.104679	0.854239	19.0366	15.1917	16.0458	30.5735	14.5863	32.448	12.452	16.2263	25.9863	26.0744	20.4116	46.9323
ENSECAG00000007767	REEP5	receptor accessory protein 5 [Source:VGNC Symbol;Acc:VGNC:22291]	0.15544	0.104727	0.854239	4675.17	4309.09	3806.64	5028.38	5034.22	3895.73	4071.8	4452.09	4940.65	4375.11	5201.73	5126.54
ENSECAG00000012371	ALOX5AP	arachidonate 5-lipoxygenase activating protein [Source:VGNC Symbol;Acc:VGNC:84464]	-0.286914	0.105003	0.85565	13011	9861.22	15488.9	13050.1	15626.8	16971.3	15007.5	8650.63	12203.8	8523.63	12434.9	10963.6
ENSECAG00000023279	GATA6	GATA binding protein 6 [Source:VGNC Symbol;Acc:VGNC:58689]	-1.07806	0.105031	0.85565	22.396	12.5108	27.3723	0.955422	11.669	45.2305	18.1991	24.3394	14.0759	13.4868	7.52005	3.27435
ENSECAG00000011343	GZF1	GDNF inducible zinc finger protein 1 [Source:VGNC Symbol;Acc:VGNC:18672]	-0.140322	0.105113	0.85578	322.502	314.558	298.264	293.314	322.844	279.249	298.848	329.596	276.104	267.038	279.316	293.6
ENSECAG00000032756	0	0	1.63305	0.105566	0.85604	245.236	25.0217	105.714	475.8	4.8621	282.199	375.475	644.995	415.781	716.597	2150.74	65.487
ENSECAG00000021746	SHROOM1	shroom family member 1 [Source:VGNC Symbol;Acc:VGNC:22968]	0.550062	0.105932	0.85604	35.8336	30.3835	26.4284	11.4651	17.5036	38.3476	40.2295	29.4101	30.3174	35.9647	50.4918	51.2981
ENSECAG00000039132	0	0	0.444385	0.105259	0.85604	5969.66	6725.47	5338.54	11670.5	7413.73	7614.46	3364.91	7755.15	7830.54	7720.72	6945.31	15504
ENSECAG00000011438	IFT57	intraflagellar transport 57 [Source:VGNC Symbol;Acc:VGNC:18963]	0.3722	0.105312	0.85604	319.143	593.371	237.856	294.27	351.044	344.145	323.752	374.219	297.76	451.357	490.952	597.023
ENSECAG00000002706	MAGEE2	MAGE family member E2 [Source:VGNC Symbol;Acc:VGNC:55494]	0.362505	0.105454	0.85604	72.787	47.3625	62.2955	80.2554	73.904	70.7956	51.7237	66.9334	51.9726	85.4162	97.7607	102.596
ENSECAG00000001472	0	0	0.33172	0.105405	0.85604	57.1098	63.4478	48.1375	43.9494	58.3452	49.1636	57.4707	61.8627	57.3864	71.9294	92.3892	54.5725
ENSECAG00000009519	C1S	complement C1s [Source:VGNC Symbol;Acc:VGNC:15946]	0.330471	0.105923	0.85604	70.5474	92.044	58.5201	82.1663	45.7038	75.712	59.3864	72.0041	85.5382	76.425	102.058	86.2245
ENSECAG00000020982	ZBTB8OS	zinc finger and BTB domain containing 8 opposite strand [Source:VGNC Symbol;Acc:VGNC:55179]	-0.181256	0.105636	0.85604	715.552	708.65	758.873	653.508	829.475	752.203	900.375	581.104	669.147	652.759	632.759	647.23
ENSECAG00000002876	FAAP100	FA core complex associated protein 100 [Source:VGNC Symbol;Acc:VGNC:17763]	-0.182103	0.105788	0.85604	344.898	358.346	418.135	321.022	387.023	351.028	361.108	444.194	373.553	319.187	328.734	294.691
ENSECAG00000037184	TUBG2	tubulin gamma 2 [Source:VGNC Symbol;Acc:VGNC:24660]	-0.26589	0.105779	0.85604	152.293	198.386	127.423	136.625	204.208	194.688	155.171	147.051	144.007	140.262	139.658	123.334
ENSECAG00000009977	CYB5D1	cytochrome b5 domain containing 1 [Source:VGNC Symbol;Acc:VGNC:50461]	-0.405977	0.105499	0.85604	54.8702	66.1287	60.4078	44.9048	51.5383	30.4814	51.7237	60.8485	28.1518	44.9559	47.2689	38.2007
ENSECAG00000015837	SLC26A9	solute carrier family 26 member 9 [Source:VGNC Symbol;Acc:VGNC:23129]	-0.475325	0.105806	0.85604	49.2712	48.2561	61.3517	32.4843	31.1175	36.3811	45.0187	27.3818	30.3174	39.5612	21.4859	27.2862
ENSECAG00000011541	PRDX2	peroxiredoxin 2 [Source:VGNC Symbol;Acc:VGNC:21818]	0.688345	0.106251	0.858094	61.589	28.5962	82.1169	26.7518	44.7313	38.3476	24.904	37.5233	129.932	72.8285	46.1946	28.3777
ENSECAG00000003982	CD72	CD72 molecule [Source:VGNC Symbol;Acc:VGNC:56866]	1.1033	0.106437	0.858857	7.8386	8.93631	9.43872	5.73253	7.77936	4.91636	0	19.2687	11.9104	7.19294	36.526	13.0974
ENSECAG00000014575	RB1	RB transcriptional corepressor 1 [Source:VGNC Symbol;Acc:VGNC:22218]	0.154434	0.106477	0.858857	1201.55	970.484	913.668	929.625	906.296	855.447	1065.12	972.563	1012.38	1134.69	1078.59	1120.92
ENSECAG00000023467	TMEM69	transmembrane protein 69 [Source:VGNC Symbol;Acc:VGNC:24311]	0.31759	0.10658	0.859154	235.158	136.726	236.912	264.652	271.305	255.651	344.824	288.016	325.912	317.388	264.276	359.087
ENSECAG00000031430	0	0	0.271711	0.106729	0.859824	55.99	85.7886	69.8465	70.7012	71.9591	87.5112	82.3747	73.0183	85.5382	78.2232	98.835	99.3219
ENSECAG00000005195	TSC22D1	TSC22 domain family member 1 [Source:VGNC Symbol;Acc:VGNC:97724]	0.325895	0.106877	0.860119	424.404	466.476	364.335	387.901	344.237	310.714	427.199	561.835	354.063	576.334	720.851	408.202
ENSECAG00000017457	CYTIP	cytohesin 1 interacting protein [Source:VGNC Symbol;Acc:VGNC:50473]	0.187051	0.106897	0.860119	4844.26	3560.23	5226.22	5088.58	4535.37	3787.57	4514.33	4582.91	5524.25	4982.01	5658.3	4406.18
ENSECAG00000016162	0	0	0.211003	0.106969	0.860164	500.551	333.325	379.437	396.5	400.637	300.881	457.85	397.544	443.933	441.467	471.615	474.781
ENSECAG00000000454	0	0	1.63729	0.10722	0.86076	61.589	2.68089	89.6678	34.3952	1.94484	5.89963	54.5972	173.418	152.67	157.346	322.288	27.2862
ENSECAG00000017195	NPRL3	NPR3 like, GATOR1 complex subunit [Source:VGNC Symbol;Acc:VGNC:20848]	-0.141094	0.107438	0.86076	1386.31	1767.6	1625.35	1590.78	1427.51	1832.82	1555.54	1545.55	1413.01	1463.76	1348.24	1548.77
ENSECAG00000015690	SHMT1	serine hydroxymethyltransferase 1 [Source:VGNC Symbol;Acc:VGNC:22964]	-0.143896	0.107415	0.86076	1285.53	1251.08	1219.48	1451.29	1476.13	1421.81	1249.03	1223.06	1317.72	1250.67	1040.99	1176.58
ENSECAG00000016933	FZR1	fizzy and cell division cycle 20 related 1 [Source:VGNC Symbol;Acc:VGNC:18175]	-0.170812	0.10741	0.86076	1840.95	1947.22	2233.2	1858.3	1870.94	2296.92	2132.16	2307.17	1892.67	1488.94	1874.64	2069.39
ENSECAG00000040586	LBHD1	LBH domain containing 1 [Source:HGNC Symbol;Acc:HGNC:28351]	-0.250137	0.107278	0.86076	1595.72	1468.24	1782.03	1360.52	2021.66	2012.76	1703.05	1742.3	1672.87	1004.31	1753.25	1325.02
ENSECAG00000038063	0	0	-1.67539	0.107321	0.86076	4.4792	0	55.6884	23.8855	9.72421	22.6153	0	24.3394	4.33105	8.99118	6.44576	2.1829
ENSECAG00000015069	BHLHE40	basic helix-loop-helix family member e40 [Source:VGNC Symbol;Acc:VGNC:15822]	0.128555	0.107782	0.861926	4799.46	5235.79	4686.32	4886.03	5133.41	4755.11	5749.95	5251.23	5405.15	5238.26	6364.11	5129.81
ENSECAG00000019814	PAN2	poly(A) specific ribonuclease subunit PAN2 [Source:VGNC Symbol;Acc:VGNC:56592]	-0.21357	0.107701	0.861926	330.341	418.219	369.998	347.773	314.092	363.811	386.012	432.025	267.442	401.906	313.694	292.509
ENSECAG00000004810	ADRB2	adrenoceptor beta 2 [Source:VGNC Symbol;Acc:VGNC:15133]	-0.265344	0.107773	0.861926	509.509	706.862	598.415	469.112	537.749	749.254	627.389	431.011	551.126	426.182	403.934	545.725
ENSECAG00000036034	GNG5	G protein subunit gamma 5 [Source:VGNC Symbol;Acc:VGNC:18434]	0.133423	0.108002	0.863018	1712.17	1680.92	1848.1	1933.77	1783.42	1893.78	1784.47	1678.41	1830.95	1731.7	2287.17	2003.9
ENSECAG00000017587	ZRANB1	zinc finger RANBP2-type containing 1 [Source:VGNC Symbol;Acc:VGNC:25410]	0.118155	0.108095	0.863018	656.203	655.925	684.307	683.126	717.646	586.03	633.136	724.098	729.782	749.864	702.588	714.9
ENSECAG00000026999	RGS14	regulator of G protein signaling 14 [Source:HGNC Symbol;Acc:HGNC:9996]	-0.161543	0.108117	0.863018	2006.68	2268.93	2330.42	2106.7	1964.29	2614.52	2045.96	2157.08	2234.82	2065.27	1827.37	1692.84
ENSECAG00000011042	BATF3	basic leucine zipper ATF-like transcription factor 3 [Source:VGNC Symbol;Acc:VGNC:15772]	0.282386	0.10834	0.864269	549.822	704.182	717.343	611.47	438.562	544.733	536.393	577.047	708.127	920.696	753.08	462.775
ENSECAG00000006674	RRAD	RRAD, Ras related glycolysis inhibitor and calcium channel regulator [Source:VGNC Symbol;Acc:VGNC:22575]	0.763544	0.108688	0.86487	24.6356	28.5962	30.2039	11.4651	13.6139	19.6654	16.2834	25.3536	25.9863	76.425	31.1545	9.82305
ENSECAG00000020204	TMEM176B	transmembrane protein 176B [Source:VGNC Symbol;Acc:VGNC:24226]	0.539968	0.108746	0.86487	208.283	260.047	233.136	411.787	261.581	286.132	150.382	541.552	180.821	425.283	628.462	475.872
ENSECAG00000023672	ARL5A	ADP ribosylation factor like GTPase 5A [Source:VGNC Symbol;Acc:VGNC:15519]	0.27327	0.108658	0.86487	1170.19	808.736	785.301	775.802	1038.55	586.03	1048.84	724.098	999.39	926.091	1121.56	1144.93
ENSECAG00000011634	TMEM129	transmembrane protein 129, E3 ubiquitin ligase [Source:VGNC Symbol;Acc:VGNC:24192]	-0.155474	0.108718	0.86487	1319.12	1700.58	1603.64	1625.17	1720.21	1854.45	1598.64	1697.67	1688.03	1350.47	1485.75	1367.59
ENSECAG00000037098	0	0	-0.581272	0.108693	0.86487	190.366	426.262	104.77	278.983	160.449	225.169	336.204	171.39	62.8002	178.025	191.224	200.827
ENSECAG00000005241	THBD	thrombomodulin [Source:HGNC Symbol;Acc:HGNC:11784]	0.942326	0.10892	0.86565	33.594	12.5108	13.2142	17.1976	4.8621	5.89963	16.2834	26.3677	22.738	71.9294	17.1887	12.0059
ENSECAG00000042200	U1	U1 spliceosomal RNA [Source:RFAM;Acc:RF00003]	-1.11035	0.108977	0.86565	7.8386	6.25542	8.49485	7.64337	35.9796	33.4313	3.83138	23.3253	9.74486	10.7894	3.22288	5.45725
ENSECAG00000018667	EBI3	Epstein-Barr virus induced 3 [Source:HGNC Symbol;Acc:HGNC:3129]	1.20413	0.109416	0.86566	7.8386	19.6599	0.943872	5.73253	3.88968	6.88291	9.57845	20.2828	2.16553	11.6885	39.7489	32.7435
ENSECAG00000020296	C5	complement C5 [Source:HGNC Symbol;Acc:HGNC:1331]	0.829125	0.110263	0.86566	648.364	190.343	429.462	107.963	313.119	293.998	253.829	254.55	380.05	202.301	1219.32	411.477
ENSECAG00000032517	0	0	0.471121	0.109999	0.86566	15.6772	16.979	19.8213	18.153	17.5036	14.7491	18.1991	21.297	21.6553	34.1665	21.4859	20.7375
ENSECAG00000015440	TBC1D9	TBC1 domain family member 9 [Source:VGNC Symbol;Acc:VGNC:23914]	0.337903	0.110304	0.86566	5003.27	4633.48	2938.27	3834.11	3399.58	3195.64	4957.81	2779.76	2826.01	5898.21	5482.12	5220.41
ENSECAG00000013393	0	0	0.282121	0.109525	0.86566	2095.15	1330.62	1653.66	1397.78	1124.12	1106.18	1603.43	1869.06	1652.3	1969.97	2202.3	1579.33
ENSECAG00000000106	TXNDC5	thioredoxin domain containing 5 [Source:VGNC Symbol;Acc:VGNC:24681]	0.264939	0.109666	0.86566	718.912	477.199	485.15	542.679	684.584	697.14	587.159	815.37	720.037	655.457	951.824	681.065
ENSECAG00000004709	C2	complement C2 [Source:VGNC Symbol;Acc:VGNC:15947]	0.220659	0.109549	0.86566	3647.19	4917.65	3302.61	4080.61	2714.03	3725.62	3922.38	4278.67	3951	4706.88	4966.46	4197.72
ENSECAG00000027741	COMMD5	COMM domain containing 5 [Source:HGNC Symbol;Acc:HGNC:17902]	0.207639	0.109727	0.86566	632.687	853.418	875.913	618.158	709.867	970.49	663.787	765.678	877.038	870.346	919.595	850.24
ENSECAG00000006216	KIAA2026	KIAA2026 [Source:HGNC Symbol;Acc:HGNC:23378]	0.146871	0.109445	0.86566	823.053	789.97	738.108	984.084	817.806	690.257	798.843	832.611	878.12	914.403	873.401	917.909
ENSECAG00000011858	UBE2V1	ubiquitin conjugating enzyme E2 V1 [Source:HGNC Symbol;Acc:HGNC:12494]	-0.119812	0.109532	0.86566	3212.71	2614.77	2855.21	2792.7	2728.61	2567.32	3096.71	2633.73	2656.02	2549	2676.06	2472.13
ENSECAG00000013178	DCTN3	dynactin subunit 3 [Source:VGNC Symbol;Acc:VGNC:17057]	-0.162677	0.110266	0.86566	1422.15	1648.75	1935.88	1529.63	1886.5	1948.85	1705.92	1537.44	1505.04	1397.23	1583.51	1597.88
ENSECAG00000040578	FAM219B	family with sequence similarity 219 member B [Source:VGNC Symbol;Acc:VGNC:17860]	-0.187201	0.10931	0.86566	1880.14	2536.13	2122.77	1937.6	1920.53	1797.42	2229.86	1697.67	1684.78	1818.02	1546.98	2031.19
ENSECAG00000022196	MRPL49	mitochondrial ribosomal protein L49 [Source:VGNC Symbol;Acc:VGNC:20347]	-0.196946	0.110237	0.86566	535.265	546.009	608.797	536.947	580.535	618.478	428.157	586.174	558.705	516.093	387.82	473.689
ENSECAG00000010788	ZBTB48	zinc finger and BTB domain containing 48 [Source:VGNC Symbol;Acc:VGNC:25154]	-0.22006	0.109913	0.86566	297.867	400.347	337.906	273.251	338.402	347.095	303.637	418.841	319.415	324.581	261.053	260.857
ENSECAG00000011061	ZNF789	zinc finger protein 789 [Source:VGNC Symbol;Acc:VGNC:52470]	-0.260552	0.11029	0.86566	389.69	373.538	309.59	385.035	260.609	303.831	386.012	415.798	351.898	255.349	342.7	229.204
ENSECAG00000010837	MAP3K12	mitogen-activated protein kinase kinase kinase 12 [Source:VGNC Symbol;Acc:VGNC:19931]	-0.30071	0.110296	0.86566	132.136	121.534	143.469	136.625	187.677	138.641	142.719	145.022	151.587	99.802	136.435	78.5844
ENSECAG00000013981	CDA	cytidine deaminase [Source:VGNC Symbol;Acc:VGNC:16284]	-0.302353	0.109735	0.86566	844.329	1442.32	1171.35	1433.13	1002.57	1586.02	1211.67	771.762	1009.13	904.512	1097.93	826.228
ENSECAG00000018421	ANKRD42	ankyrin repeat domain 42 [Source:VGNC Symbol;Acc:VGNC:55780]	-0.359706	0.109236	0.86566	79.5058	62.5542	62.2955	43.9494	49.5935	59.9796	60.3443	73.0183	34.6484	59.3418	46.1946	50.2067
ENSECAG00000020212	IFT27	intraflagellar transport 27 [Source:VGNC Symbol;Acc:VGNC:59258]	-0.635874	0.109998	0.86566	33.594	166.215	100.994	65.9241	112.801	105.21	110.152	76.0607	70.3796	106.995	40.8231	29.4691
ENSECAG00000024358	ZBTB16	zinc finger and BTB domain containing 16 [Source:VGNC Symbol;Acc:VGNC:25134]	-0.679494	0.109295	0.86566	39.193	50.0434	23.5968	36.306	36.952	71.7789	16.2834	76.0607	29.2346	39.5612	15.0401	25.1033
ENSECAG00000000588	SEMA6C	semaphorin 6C [Source:VGNC Symbol;Acc:VGNC:22821]	0.819689	0.110547	0.866265	7.8386	8.93631	15.102	5.73253	12.6415	2.94982	7.66276	6.08485	10.8276	25.1753	7.52005	15.2803
ENSECAG00000013325	ERAL1	Era like 12S mitochondrial rRNA chaperone 1 [Source:VGNC Symbol;Acc:VGNC:17645]	-0.125559	0.110594	0.866265	563.26	684.522	604.078	653.508	635.963	638.144	665.703	629.782	567.368	527.782	620.942	613.395
ENSECAG00000037706	GMFG	glia maturation factor gamma [Source:VGNC Symbol;Acc:VGNC:18405]	-0.204604	0.110646	0.866265	9230.51	10308	11630.4	10233.5	11792.5	12581	9653.17	8181.09	8670.76	7335.9	10156.4	10116.6
ENSECAG00000023934	ZNF593	zinc finger protein 593 [Source:VGNC Symbol;Acc:VGNC:50793]	-0.334308	0.110504	0.866265	86.2246	165.322	170.841	149.046	126.415	154.374	137.93	115.612	111.525	131.271	120.321	75.31
ENSECAG00000006934	GDPD3	glycerophosphodiester phosphodiesterase domain containing 3 [Source:VGNC Symbol;Acc:VGNC:18298]	-0.191283	0.11098	0.867318	461.358	519.2	579.537	562.743	608.735	705.99	489.459	588.203	534.885	499.01	435.089	508.616
ENSECAG00000033822	0	0	-0.902731	0.110904	0.867318	864.486	394.985	1164.74	116.561	607.763	314.647	1338.11	687.589	179.739	641.97	359.888	285.96
ENSECAG00000042577	0	0	-1.3636	0.110961	0.867318	1.1198	142.087	79.2852	5.73253	55.428	19.6654	106.321	112.57	20.5725	43.1576	35.4517	2.1829
ENSECAG00000037793	ADIRF	adipogenesis regulatory factor [Source:HGNC Symbol;Acc:HGNC:24043]	0.971829	0.111054	0.867379	13.4376	14.2981	12.2703	4.77711	22.3657	30.4814	16.2834	19.2687	24.9035	84.517	13.9658	6.5487
ENSECAG00000002472	NHSL2	NHS like 2 [Source:HGNC Symbol;Acc:HGNC:33737]	0.537473	0.111223	0.867868	286.669	106.342	201.989	119.428	258.664	75.712	162.834	134.881	136.428	274.231	246.013	319.795
ENSECAG00000002428	FBXO28	F-box protein 28 [Source:VGNC Symbol;Acc:VGNC:17946]	0.15473	0.111272	0.867868	425.524	370.857	392.651	356.372	396.748	305.798	395.59	372.19	412.533	396.511	422.197	447.494
ENSECAG00000024898	SELENOO	selenoprotein O [Source:VGNC Symbol;Acc:VGNC:56412]	-0.156497	0.111316	0.867868	784.98	1093.8	1050.53	934.402	909.213	1051.12	997.117	931.997	905.19	860.455	781.011	933.19
ENSECAG00000026860	PHF8	PHD finger protein 8 [Source:VGNC Symbol;Acc:VGNC:21387]	-0.121141	0.111393	0.867897	737.948	686.309	682.419	680.26	658.329	591.93	642.714	722.069	589.023	623.088	615.57	654.87
ENSECAG00000024533	POMT1	protein O-mannosyltransferase 1 [Source:VGNC Symbol;Acc:VGNC:21692]	-0.220428	0.111453	0.867897	160.131	206.429	212.371	162.422	146.836	188.788	182.948	173.418	151.587	177.126	143.955	141.888
ENSECAG00000013743	FAM227B	family with sequence similarity 227 member B [Source:VGNC Symbol;Acc:VGNC:17863]	0.342761	0.111622	0.868694	44.792	58.086	55.6884	66.8795	45.7038	63.9127	45.9766	36.5091	64.9658	71.0303	52.6404	76.4015
ENSECAG00000024732	EXOSC9	exosome component 9 [Source:VGNC Symbol;Acc:VGNC:17738]	-0.147867	0.111847	0.869931	746.907	894.525	795.684	959.243	846.978	891.828	928.152	786.974	883.534	749.864	726.222	733.454
ENSECAG00000030691	GSTA3	glutathione S-transferase alpha 3 [Source:NCBI gene (formerly Entrezgene);Acc:100056418]	1.01273	0.113372	0.870335	88.4642	206.429	360.559	20.0639	117.663	150.441	74.7119	139.952	357.312	456.752	287.911	66.5784
ENSECAG00000014408	PLS1	plastin 1 [Source:VGNC Symbol;Acc:VGNC:21594]	0.960553	0.114816	0.870335	13.4376	15.1917	49.0813	12.4205	6.80694	9.83272	9.57845	11.1556	41.145	49.4515	27.9316	5.45725
ENSECAG00000014464	0	0	0.959846	0.114564	0.870335	2.2396	8.93631	10.3826	6.68795	3.88968	4.91636	22.0304	4.05657	11.9104	22.4779	7.52005	19.6461
ENSECAG00000036508	0	0	0.947768	0.115499	0.870335	49.2712	10.7236	39.6426	16.2422	5.83452	5.89963	35.4403	13.1839	28.1518	20.6797	78.4234	42.5665
ENSECAG00000017793	NGFR	nerve growth factor receptor [Source:VGNC Symbol;Acc:VGNC:20728]	0.791704	0.115765	0.870335	48.1514	21.4472	53.8007	21.9747	10.6966	11.7993	39.2717	60.8485	31.4001	72.8285	94.5378	32.7435
ENSECAG00000021042	VASH1	vasohibin 1 [Source:VGNC Symbol;Acc:VGNC:24883]	0.586561	0.115758	0.870335	184.767	193.024	230.305	170.065	139.056	115.043	175.286	325.54	72.5451	310.196	492.026	276.137
ENSECAG00000009866	GRHL3	grainyhead like transcription factor 3 [Source:VGNC Symbol;Acc:VGNC:18576]	0.585912	0.115362	0.870335	6.7188	16.979	9.43872	11.4651	15.5587	16.7156	11.4941	10.1414	12.9932	17.9824	19.3373	24.0119
ENSECAG00000038231	P2RY6	pyrimidinergic receptor P2Y6 [Source:HGNC Symbol;Acc:HGNC:8543]	0.402309	0.114731	0.870335	83.985	84.0014	115.152	90.7651	59.3177	58.0131	97.7002	145.022	109.359	132.17	150.401	92.7732
ENSECAG00000028197	0	0	0.39356	0.112127	0.870335	86.2246	70.5969	75.5098	34.3952	66.1246	66.8625	46.9344	46.6505	90.9521	85.4162	80.572	66.5784
ENSECAG00000012155	GAN	gigaxonin [Source:VGNC Symbol;Acc:VGNC:18240]	0.349661	0.115755	0.870335	129.897	87.5759	116.096	100.319	92.38	102.26	131.225	101.414	134.263	186.117	151.475	75.31
ENSECAG00000032664	GPR27	G protein-coupled receptor 27 [Source:HGNC Symbol;Acc:HGNC:4482]	0.314487	0.113382	0.870335	135.496	172.471	115.152	136.625	105.021	101.277	90.9953	171.39	159.166	144.758	150.401	185.546
ENSECAG00000039645	0	0	0.311014	0.112768	0.870335	2479.24	2008.88	1367.67	2404.8	1463.49	1793.49	2191.55	1473.55	1707.52	2533.71	3074.63	2101.04
ENSECAG00000019219	SETD7	SET domain containing 7, histone lysine methyltransferase [Source:VGNC Symbol;Acc:VGNC:22878]	0.308012	0.113945	0.870335	2490.44	2564.72	1740.5	2805.12	2866.7	1708.93	2756.68	1966.42	1979.29	3151.41	2620.2	3947.77
ENSECAG00000004743	PPP1R3D	protein phosphatase 1 regulatory subunit 3D [Source:VGNC Symbol;Acc:VGNC:58953]	0.293447	0.11481	0.870335	97.4226	100.087	109.489	97.453	100.159	122.909	60.3443	120.683	118.021	143.859	120.321	112.419
ENSECAG00000000800	0	0	0.289697	0.113277	0.870335	237.398	143.875	182.167	164.333	231.436	146.508	193.485	178.489	177.573	198.705	238.493	288.143
ENSECAG00000015439	DPY19L1	dpy-19 like C-mannosyltransferase 1 [Source:VGNC Symbol;Acc:VGNC:17301]	0.284979	0.115566	0.870335	212.762	169.79	154.795	224.524	246.995	175.022	203.063	154.15	259.863	277.827	163.293	236.845
ENSECAG00000012601	CEP85L	centrosomal protein 85 like [Source:VGNC Symbol;Acc:VGNC:16431]	0.276125	0.114521	0.870335	178.048	122.428	135.918	168.154	173.091	130.775	149.424	199.786	217.635	172.631	224.527	146.254
ENSECAG00000021803	MFSD4B	major facilitator superfamily domain containing 4B [Source:VGNC Symbol;Acc:VGNC:51055]	0.269781	0.113681	0.870335	145.574	92.044	79.2852	90.7651	108.911	93.4109	103.447	113.584	123.435	133.069	117.098	123.334
ENSECAG00000011003	PDE4B	phosphodiesterase 4B [Source:VGNC Symbol;Acc:VGNC:21245]	0.260238	0.113989	0.870335	979.825	673.798	715.455	813.064	949.082	643.06	808.422	938.082	937.672	1071.75	1212.88	681.065
ENSECAG00000019750	IL6ST	interleukin 6 signal transducer [Source:VGNC Symbol;Acc:VGNC:19036]	0.225341	0.114506	0.870335	2484.84	1470.02	1485.65	1797.15	1499.47	1564.39	1922.4	1762.58	1852.61	2114.72	1925.13	2281.13
ENSECAG00000007736	SLC38A7	solute carrier family 38 member 7 [Source:VGNC Symbol;Acc:VGNC:51316]	0.224419	0.11555	0.870335	689.797	767.629	582.369	631.534	683.612	740.404	475.091	516.198	633.416	843.372	784.234	709.442
ENSECAG00000022255	EPB41	erythrocyte membrane protein band 4.1 [Source:VGNC Symbol;Acc:VGNC:17608]	0.196842	0.113031	0.870335	2094.03	1593.34	1693.31	2099.06	1538.37	1526.04	1666.65	1926.87	1938.15	1971.76	2449.39	1741.95
ENSECAG00000017631	GALK2	galactokinase 2 [Source:VGNC Symbol;Acc:VGNC:18220]	0.194534	0.112497	0.870335	693.156	489.71	714.511	587.584	612.625	540.8	565.129	521.269	599.85	695.917	630.61	776.021
ENSECAG00000022568	TMEM154	transmembrane protein 154 [Source:VGNC Symbol;Acc:VGNC:50784]	0.191408	0.114369	0.870335	3212.71	2286.8	2848.61	2679	2897.81	2488.66	3650.35	2609.39	3011.16	2985.97	3573.1	3374.76
ENSECAG00000004770	FAM217B	family with sequence similarity 217 member B [Source:VGNC Symbol;Acc:VGNC:17859]	0.180689	0.112271	0.870335	219.481	210.897	198.213	210.193	249.912	217.303	255.745	211.956	289.098	225.679	253.533	237.936
ENSECAG00000014967	TMEM106B	transmembrane protein 106B [Source:VGNC Symbol;Acc:VGNC:24177]	0.179945	0.113385	0.870335	307.945	288.643	242.575	307.646	284.919	252.701	292.143	227.168	298.842	297.608	302.951	349.264
ENSECAG00000017400	SMURF1	SMAD specific E3 ubiquitin protein ligase 1 [Source:VGNC Symbol;Acc:VGNC:23364]	0.179183	0.114045	0.870335	388.571	374.432	415.304	329.62	339.375	327.43	374.518	402.615	351.898	451.357	480.209	386.373
ENSECAG00000017669	CTPS2	CTP synthase 2 [Source:VGNC Symbol;Acc:VGNC:16944]	0.17741	0.112344	0.870335	430.003	351.197	351.12	436.628	404.527	378.56	353.445	417.827	529.471	391.116	414.677	431.123
ENSECAG00000019950	RALGAPA2	Ral GTPase activating protein catalytic subunit alpha 2 [Source:VGNC Symbol;Acc:VGNC:22162]	0.170534	0.115233	0.870335	1208.26	962.441	991.065	1045.23	1045.35	852.497	1076.62	1100.34	1062.19	1145.48	1053.88	1398.15
ENSECAG00000023539	VPS8	VPS8 subunit of CORVET complex [Source:VGNC Symbol;Acc:VGNC:24938]	0.170006	0.11248	0.870335	1135.48	1059.85	924.051	1133.13	1162.04	998.022	1102.48	889.403	1117.41	1128.39	1059.25	1423.25
ENSECAG00000024965	DYRK1A	dual specificity tyrosine phosphorylation regulated kinase 1A [Source:VGNC Symbol;Acc:VGNC:17376]	0.163044	0.114013	0.870335	1181.39	928.483	946.704	1049.05	991.869	782.685	969.34	1024.28	1107.67	1074.45	1210.73	1013.96
ENSECAG00000022603	0	0	0.146074	0.113752	0.870335	1352.72	1436.96	1485.65	1154.15	1376.95	1337.25	1178.15	1389.38	1660.96	1521.31	1311.71	1431.98
ENSECAG00000023235	KPNA4	karyopherin subunit alpha 4 [Source:VGNC Symbol;Acc:VGNC:19506]	0.125013	0.114086	0.870335	4223.89	3530.74	3578.22	4126.47	3897.46	3314.61	3719.31	3553.55	4453.4	4058.62	3936.21	3877.92
ENSECAG00000011944	SNRPB	small nuclear ribonucleoprotein polypeptides B and B1 [Source:VGNC Symbol;Acc:VGNC:23395]	-0.10028	0.115748	0.870335	3423.23	3663.89	3632.96	3750.03	3750.63	3987.17	3763.37	3354.78	3615.34	3137.02	3378.65	3551.58
ENSECAG00000015938	0	0	-0.100543	0.114728	0.870335	3311.25	2808.68	3195.01	3066.9	3007.7	3147.46	2848.63	3106.32	2711.24	3103.75	2770.6	2831.22
ENSECAG00000011267	SLTM	SAFB like transcription modulator [Source:VGNC Symbol;Acc:VGNC:23307]	-0.106833	0.112874	0.870335	1563.24	1491.47	1442.24	1511.48	1616.16	1293.99	1427.19	1490.79	1406.51	1404.42	1310.64	1373.04
ENSECAG00000014258	PLRG1	pleiotropic regulator 1 [Source:VGNC Symbol;Acc:VGNC:21593]	-0.108161	0.111994	0.870335	1455.74	1336.87	1286.5	1537.27	1535.45	1396.25	1468.38	1393.43	1362.12	1278.55	1263.37	1389.42
ENSECAG00000002520	SLC45A4	solute carrier family 45 member 4 [Source:VGNC Symbol;Acc:VGNC:23226]	-0.123477	0.115123	0.870335	966.388	850.737	801.347	946.823	937.413	891.828	905.164	843.766	813.155	808.307	907.778	748.735
ENSECAG00000016040	PHF14	PHD finger protein 14 [Source:VGNC Symbol;Acc:VGNC:21377]	-0.142047	0.112771	0.870335	541.983	565.669	532.344	676.438	531.914	567.348	571.834	577.047	513.229	508.001	473.763	574.103
ENSECAG00000021229	SURF6	surfeit 6 [Source:VGNC Symbol;Acc:VGNC:23770]	-0.149169	0.113719	0.870335	521.827	493.285	446.451	410.831	492.045	503.435	526.815	481.718	408.201	452.256	402.86	483.512
ENSECAG00000009259	MMS19	MMS19 homolog, cytosolic iron-sulfur assembly component [Source:VGNC Symbol;Acc:VGNC:20240]	-0.156111	0.112561	0.870335	963.028	1069.68	876.857	1050.96	893.655	1069.8	892.712	1004	865.127	1011.51	749.857	880.8
ENSECAG00000021071	ANKRA2	ankyrin repeat family A member 2 [Source:VGNC Symbol;Acc:VGNC:15317]	-0.158869	0.114603	0.870335	569.978	672.011	476.655	618.158	596.094	610.612	633.136	582.118	583.609	498.111	559.707	491.152
ENSECAG00000000529	MAP1S	microtubule associated protein 1S [Source:VGNC Symbol;Acc:VGNC:19924]	-0.171541	0.113178	0.870335	1669.62	2499.49	2347.41	2152.56	1855.38	2331.34	1989.44	2338.61	1934.9	1943.89	1867.12	1883.84
ENSECAG00000014906	CC2D1A	coiled-coil and C2 domain containing 1A [Source:VGNC Symbol;Acc:VGNC:59148]	-0.175213	0.114909	0.870335	558.78	785.502	804.179	662.107	648.605	770.886	616.852	661.221	634.499	639.273	599.456	566.463
ENSECAG00000005171	0	0	-0.19557	0.113629	0.870335	154.532	165.322	159.514	161.466	180.87	153.391	147.508	148.065	162.414	141.161	119.247	132.065
ENSECAG00000017201	SUN1	Sad1 and UNC84 domain containing 1 [Source:VGNC Symbol;Acc:VGNC:23758]	-0.209836	0.113287	0.870335	742.428	777.459	750.378	584.718	702.088	788.585	748.077	834.639	672.396	813.701	511.364	563.188
ENSECAG00000024675	0	0	-0.216165	0.114716	0.870335	230.679	234.131	233.136	241.722	194.484	307.764	199.232	214.998	214.387	188.815	210.561	185.546
ENSECAG00000015391	IMPDH1	inosine monophosphate dehydrogenase 1 [Source:VGNC Symbol;Acc:VGNC:19052]	-0.222587	0.114588	0.870335	578.937	684.522	693.746	599.049	620.404	919.36	542.141	746.409	634.499	612.299	515.661	544.634
ENSECAG00000020564	APPL2	adaptor protein, phosphotyrosine interacting with PH domain and leucine zipper 2 [Source:VGNC Symbol;Acc:VGNC:15431]	-0.235828	0.115748	0.870335	258.674	348.516	298.264	331.531	248.94	271.383	385.054	391.459	259.863	245.459	299.728	271.771
ENSECAG00000016138	SLC66A1	solute carrier family 66 member 1 [Source:VGNC Symbol;Acc:VGNC:21804]	-0.237014	0.113971	0.870335	772.662	761.374	786.245	921.982	1167.88	920.343	690.607	733.225	825.065	705.807	757.377	577.377
ENSECAG00000043163	0	0	-0.252828	0.114109	0.870335	91.8236	94.7249	92.4994	84.0771	102.104	109.143	107.279	90.2587	92.0348	93.5082	65.5319	72.0357
ENSECAG00000003617	0	0	-0.25445	0.112868	0.870335	361.695	330.644	272.779	284.716	389.941	370.694	424.326	242.38	273.939	312.893	290.059	244.485
ENSECAG00000020055	PFKP	phosphofructokinase, platelet [Source:VGNC Symbol;Acc:VGNC:21342]	-0.300114	0.112854	0.870335	5350.41	3904.28	6152.16	3485.38	3808	4670.54	4837.12	4708.66	4577.92	4643.94	3408.73	2359.71
ENSECAG00000029421	HSPA2	heat shock protein family A (Hsp70) member 2 [Source:HGNC Symbol;Acc:HGNC:5235]	-0.317626	0.115396	0.870335	113.1	106.342	117.04	78.3446	107.939	110.127	90.0375	136.909	103.945	102.499	58.0118	79.6758
ENSECAG00000012132	0	0	-0.354149	0.114846	0.870335	1013.42	2045.52	1072.24	1728.36	1586.99	1625.35	2062.24	1424.87	1331.8	1485.34	1384.76	710.534
ENSECAG00000005267	BAG3	BAG cochaperone 3 [Source:VGNC Symbol;Acc:VGNC:15753]	-0.406101	0.115462	0.870335	882.403	1007.12	477.599	997.46	432.727	510.318	923.363	568.934	533.802	721.991	411.454	520.622
ENSECAG00000035238	IFITM5	interferon induced transmembrane protein 5 [Source:VGNC Symbol;Acc:VGNC:18948]	-0.683022	0.112234	0.870335	22.396	41.107	24.5407	19.1084	15.5587	32.448	44.0609	41.5798	22.738	18.8815	27.9316	5.45725
ENSECAG00000024610	0	0	-0.765992	0.113213	0.870335	25.7554	18.7663	17.9336	38.2169	66.1246	51.1302	11.4941	48.6788	11.9104	30.57	22.5602	16.3717
ENSECAG00000009153	ARHGAP25	Rho GTPase activating protein 25 [Source:VGNC Symbol;Acc:VGNC:15465]	0.230035	0.116015	0.871717	2506.11	2363.66	1834.89	2611.17	2466.06	2001.94	2430.05	2857.85	2038.84	2618.23	3259.41	3267.8
ENSECAG00000014315	0	0	1.07204	0.116561	0.873804	4.4792	5.36179	62.2955	19.1084	7.77936	37.3644	6.70492	40.5657	50.8898	26.9735	85.9435	29.4691
ENSECAG00000023498	ZNF41	zinc finger protein 41 [Source:HGNC Symbol;Acc:HGNC:13107]	0.282717	0.116407	0.873804	95.183	68.8096	69.8465	77.3892	83.6282	61.9462	75.6698	102.428	90.9521	94.4073	114.949	85.1331
ENSECAG00000015124	GOLGA1	golgin A1 [Source:VGNC Symbol;Acc:VGNC:18450]	-0.162908	0.11647	0.873804	314.664	372.644	327.524	283.76	287.836	333.329	357.276	304.243	311.836	276.928	284.688	280.503
ENSECAG00000022947	0	0	-0.176698	0.116547	0.873804	259.794	317.239	242.575	279.939	253.802	253.684	283.522	274.833	278.27	238.266	209.487	232.479
ENSECAG00000015220	PKP1	plakophilin 1 [Source:VGNC Symbol;Acc:VGNC:59286]	1.22739	0.116755	0.874291	6.7188	11.6172	7.55098	0.955422	0.972421	15.7324	5.74707	11.1556	4.33105	47.6532	10.7429	7.64015
ENSECAG00000012383	ATE1	arginyltransferase 1 [Source:VGNC Symbol;Acc:VGNC:15608]	0.156544	0.116894	0.874291	703.235	511.157	546.502	580.896	575.673	523.101	586.201	498.958	664.816	603.308	604.827	648.321
ENSECAG00000018986	TCF25	transcription factor 25 [Source:VGNC Symbol;Acc:VGNC:23952]	-0.079707	0.116875	0.874291	4391.86	4762.16	4806.2	4638.57	4761.94	5006.82	4868.73	4766.47	4321.31	4439.84	4390.64	4830.76
ENSECAG00000011899	PNN	pinin, desmosome associated protein [Source:VGNC Symbol;Acc:VGNC:21630]	-0.13207	0.116885	0.874291	1387.43	1304.7	1326.14	1243	1364.31	1195.66	1380.26	1503.97	1135.82	1388.24	1120.49	1236.61
ENSECAG00000021169	ANKRD6	ankyrin repeat domain 6 [Source:VGNC Symbol;Acc:VGNC:50993]	0.536164	0.117316	0.874629	23.5158	25.0217	18.8774	18.153	33.0623	25.5651	39.2717	28.396	56.3037	50.3506	22.5602	24.0119
ENSECAG00000019230	DGKG	diacylglycerol kinase gamma [Source:VGNC Symbol;Acc:VGNC:17150]	0.531717	0.117385	0.874629	23.5158	36.6389	33.9794	28.6626	16.5312	20.6487	19.1569	34.4808	25.9863	36.8638	63.3833	28.3777
ENSECAG00000037943	eca-mir-8971	eca-mir-8971 [Source:miRBase;Acc:MI0028127]	0.506672	0.117416	0.874629	35.8336	26.8089	16.9897	29.6181	13.6139	29.4982	19.1569	31.4384	31.4001	25.1753	48.3432	39.2922
ENSECAG00000004437	SH3GLB2	SH3 domain containing GRB2 like, endophilin B2 [Source:VGNC Symbol;Acc:VGNC:22943]	0.336687	0.117474	0.874629	1221.7	1445	2585.27	1290.77	1590.88	1747.28	1285.43	986.761	2430.8	1785.65	1752.17	1705.94
ENSECAG00000019410	FXYD5	FXYD domain containing ion transport regulator 5 [Source:VGNC Symbol;Acc:VGNC:18165]	0.226813	0.117399	0.874629	1995.48	2471.78	3150.64	3298.12	3222.6	3136.64	2452.08	2308.19	3014.41	2938.32	3717.06	3225.23
ENSECAG00000024457	SPI1	Spi-1 proto-onco [Source:VGNC Symbol;Acc:VGNC:23519]	-0.12012	0.117175	0.874629	13449.9	16534.9	15913.7	14996.3	13707.2	16859.2	15380.1	13717.3	14459.2	13530.8	13752	13723.9
ENSECAG00000016862	SLC25A33	solute carrier family 25 member 33 [Source:VGNC Symbol;Acc:VGNC:23106]	-0.163113	0.117145	0.874629	285.549	268.983	245.407	294.27	255.747	242.868	246.166	297.144	245.787	243.661	212.71	251.033
ENSECAG00000016135	MINDY4	MINDY lysine 48 deubiquitinase 4 [Source:VGNC Symbol;Acc:VGNC:20191]	-0.470663	0.117115	0.874629	42.5524	41.107	41.5304	21.9747	21.3933	33.4313	44.0609	41.5798	24.9035	27.8726	32.2288	18.5546
ENSECAG00000021604	PDGFRL	platelet derived growth factor receptor like [Source:VGNC Symbol;Acc:VGNC:55357]	-0.387995	0.117686	0.875701	66.0682	61.6606	38.6987	42.994	34.0347	54.08	61.3021	50.7071	38.9795	40.4603	46.1946	30.5606
ENSECAG00000038107	LRG1	leucine rich alpha-2-glycoprotein 1 [Source:HGNC Symbol;Acc:HGNC:29480]	0.678464	0.11776	0.875755	117.579	359.24	175.56	341.086	142.946	142.575	231.799	161.249	234.959	392.015	635.982	75.31
ENSECAG00000024352	MYO1E	myosin IE [Source:VGNC Symbol;Acc:VGNC:20503]	0.590168	0.119662	0.875973	304.586	222.514	272.779	306.69	253.802	135.692	334.288	629.782	152.67	539.471	747.708	411.477
ENSECAG00000011126	CD27	CD27 molecule [Source:VGNC Symbol;Acc:VGNC:16255]	0.499159	0.119089	0.875973	349.378	257.366	579.537	360.194	928.662	420.841	280.649	391.459	956.079	526.883	630.61	408.202
ENSECAG00000013133	GNAO1	G protein subunit alpha o1 [Source:VGNC Symbol;Acc:VGNC:18418]	0.489257	0.118194	0.875973	82.8652	36.6389	80.2291	84.0771	64.1798	24.5818	73.7541	82.1455	76.8761	110.591	104.206	78.5844
ENSECAG00000024980	H1-2	H1.2 linker histone, cluster member [Source:VGNC Symbol;Acc:VGNC:83783]	0.438897	0.118388	0.875973	179.168	178.726	184.999	211.148	193.512	168.14	136.014	212.97	171.076	166.337	489.878	165.9
ENSECAG00000027671	MT-ATP6	mitochondrially encoded ATP synthase membrane subunit 6 [Source:VGNC Symbol;Acc:VGNC:59013]	0.4333	0.120632	0.875973	97476.4	49559	36731.7	80487.6	67560.9	76618.6	60812.6	62458	67219	63739.3	62800	165227
ENSECAG00000013391	KLF12	Kruppel like factor 12 [Source:VGNC Symbol;Acc:VGNC:19442]	0.426963	0.120866	0.875973	45.9118	38.4262	38.6987	26.7518	50.5659	40.3142	21.0726	40.5657	36.8139	56.6444	65.5319	43.658
ENSECAG00000010966	TSPAN2	tetraspanin 2 [Source:VGNC Symbol;Acc:VGNC:50901]	0.361356	0.118364	0.875973	305.705	214.472	470.048	262.741	458.983	241.885	238.504	364.077	516.478	402.805	334.105	388.556
ENSECAG00000021016	SLC41A3	solute carrier family 41 member 3 [Source:VGNC Symbol;Acc:VGNC:23215]	0.328978	0.119315	0.875973	447.92	328.856	294.488	349.684	396.748	418.874	294.059	245.422	622.588	465.743	366.334	288.143
ENSECAG00000009379	GLCCI1	glucocorticoid induced 1 [Source:VGNC Symbol;Acc:VGNC:57168]	0.294856	0.120779	0.875973	129.897	105.449	102.882	118.472	102.104	105.21	153.255	169.362	148.338	160.942	179.407	115.694
ENSECAG00000023901	ARFGAP3	ADP ribosylation factor GTPase activating protein 3 [Source:VGNC Symbol;Acc:VGNC:15448]	0.287034	0.119833	0.875973	611.411	425.369	397.37	482.488	375.354	558.499	556.508	718.013	476.416	632.08	739.114	667.967
ENSECAG00000002746	BRAF	B-Raf proto-onco, serine/threonine kinase [Source:VGNC Symbol;Acc:VGNC:15875]	0.266878	0.11849	0.875973	193.725	154.598	150.076	149.046	155.587	131.759	201.148	217.026	197.063	185.218	256.756	174.632
ENSECAG00000009398	STS	steroid sulfatase [Source:VGNC Symbol;Acc:VGNC:49276]	0.249141	0.120655	0.875973	325.862	192.131	298.264	275.161	287.836	242.868	262.45	223.111	262.029	311.095	284.688	394.013
ENSECAG00000006210	NCOA4	nuclear receptor coactivator 4 [Source:VGNC Symbol;Acc:VGNC:20598]	0.248482	0.120547	0.875973	9275.31	9724.5	5927.52	8878.73	9696.98	7501.39	8360.07	7250.1	7580.42	8723.24	10297.1	12967.5
ENSECAG00000017048	CD101	CD101 molecule [Source:VGNC Symbol;Acc:VGNC:16243]	0.245926	0.119994	0.875973	1272.09	759.587	1081.68	1108.29	1258.31	940.008	1237.54	1389.38	1435.74	1140.08	1604.99	1183.13
ENSECAG00000020463	HSPB1	heat shock protein family B (small) member 1 [Source:VGNC Symbol;Acc:VGNC:51154]	0.243038	0.121397	0.875973	3501.62	4802.38	4682.55	3759.58	3014.5	4601.72	3471.23	5108.24	5452.79	3718.75	5239.33	5083.97
ENSECAG00000013808	FAM151B	family with sequence similarity 151 member B [Source:VGNC Symbol;Acc:VGNC:17809]	0.242245	0.118403	0.875973	465.837	420.9	300.151	469.112	541.638	461.155	468.386	394.501	450.429	461.247	518.884	652.687
ENSECAG00000021939	0	0	0.240316	0.118022	0.875973	96.3028	113.491	95.3311	96.4976	92.38	96.3607	77.5855	73.0183	113.69	115.087	110.652	98.2305
ENSECAG00000006335	IBA57	iron-sulfur cluster assembly factor IBA57 [Source:HGNC Symbol;Acc:HGNC:27302]	0.234178	0.120836	0.875973	138.855	151.024	190.662	185.352	164.339	180.922	113.984	147.051	194.897	196.008	174.036	183.364
ENSECAG00000021666	YES1	YES proto-onco 1, Src family tyrosine kinase [Source:VGNC Symbol;Acc:VGNC:25098]	0.226622	0.119156	0.875973	1062.69	784.608	752.266	677.394	907.268	815.133	1053.63	722.069	1075.18	921.595	828.28	1138.38
ENSECAG00000004044	DARS2	aspartyl-tRNA synthetase 2, mitochondrial [Source:VGNC Symbol;Acc:VGNC:17012]	0.221975	0.121451	0.875973	119.819	129.577	104.77	144.269	115.718	128.809	101.532	126.768	125.6	164.539	129.989	145.163
ENSECAG00000019681	MAN1A2	mannosidase alpha class 1A member 2 [Source:VGNC Symbol;Acc:VGNC:19908]	0.214912	0.12138	0.875973	839.85	529.923	570.099	605.737	723.481	511.302	741.372	673.391	694.051	777.737	731.594	809.856
ENSECAG00000040555	SERTAD2	SERTA domain containing 2 [Source:VGNC Symbol;Acc:VGNC:22865]	0.199059	0.121099	0.875973	225.08	269.877	244.463	222.613	239.215	192.721	247.124	259.62	263.111	266.139	333.031	229.204
ENSECAG00000015058	ARHGEF3	Rho guanine nucleotide exchange factor 3 [Source:VGNC Symbol;Acc:VGNC:15491]	0.197473	0.118652	0.875973	1067.17	806.949	899.51	1016.57	1201.91	843.648	1015.32	1186.55	1313.39	1138.28	1151.64	1004.13
ENSECAG00000013509	LCOR	ligand dependent nuclear receptor corepressor [Source:HGNC Symbol;Acc:HGNC:29503]	0.188321	0.121479	0.875973	603.572	481.667	479.487	478.666	451.203	432.64	522.984	549.665	498.071	681.531	598.381	497.701
ENSECAG00000024424	TNPO1	transportin 1 [Source:VGNC Symbol;Acc:VGNC:24394]	0.188132	0.119045	0.875973	2373.98	1696.11	1728.23	1818.17	1833.01	1448.36	2113.01	1889.35	1902.41	2326.02	2164.7	2092.31
ENSECAG00000012163	CEP170	centrosomal protein 170 [Source:VGNC Symbol;Acc:VGNC:16412]	0.181726	0.118263	0.875973	1811.84	1374.41	1294.99	1483.77	1313.74	1136.66	1509.56	1537.44	1459.56	1761.37	1591.03	1686.29
ENSECAG00000009292	SLC35F5	solute carrier family 35 member F5 [Source:VGNC Symbol;Acc:VGNC:23176]	0.179029	0.119898	0.875973	833.131	1124.19	711.679	821.663	800.302	922.31	869.724	903.601	892.196	982.735	999.093	1081.63
ENSECAG00000009511	ANKRD52	ankyrin repeat domain 52 [Source:VGNC Symbol;Acc:VGNC:15341]	0.178778	0.121545	0.875973	324.742	310.984	282.218	283.76	317.009	289.082	345.782	327.568	342.153	433.375	320.139	305.606
ENSECAG00000009608	B3GLCT	beta 3-glucosyltransferase [Source:VGNC Symbol;Acc:VGNC:15730]	0.177174	0.118829	0.875973	1066.05	951.717	1061.86	993.638	1354.58	1090.45	1142.71	1059.78	989.645	1324.4	1376.17	1238.8
ENSECAG00000006884	MRPL10	mitochondrial ribosomal protein L10 [Source:VGNC Symbol;Acc:VGNC:20322]	0.166044	0.121358	0.875973	706.594	677.373	637.114	669.751	606.79	880.029	709.763	662.235	730.865	704.009	847.617	831.685
ENSECAG00000012492	UBE2J1	ubiquitin conjugating enzyme E2 J1 [Source:VGNC Symbol;Acc:VGNC:24721]	0.152043	0.117992	0.875973	1966.37	1489.68	1561.16	1821.99	1842.74	1461.14	1781.59	1539.47	1998.78	1744.29	1856.38	1880.57
ENSECAG00000007875	DCTN5	dynactin subunit 5 [Source:VGNC Symbol;Acc:VGNC:17059]	0.145416	0.119914	0.875973	835.371	693.458	726.781	851.281	900.461	764.003	827.578	887.375	918.183	959.358	793.903	913.544
ENSECAG00000008712	FBXW8	F-box and WD repeat domain containing 8 [Source:VGNC Symbol;Acc:VGNC:17969]	0.137119	0.120981	0.875973	1067.17	940.994	971.244	1002.24	1143.57	1036.37	844.82	938.082	1009.13	1087.03	1086.11	1185.31
ENSECAG00000016097	DCAF7	DDB1 and CUL4 associated factor 7 [Source:VGNC Symbol;Acc:VGNC:17033]	0.128492	0.121206	0.875973	910.398	768.523	833.439	771.981	999.648	822.999	841.946	902.587	919.265	953.065	956.121	914.635
ENSECAG00000012454	XYLT2	xylosyltransferase 2 [Source:VGNC Symbol;Acc:VGNC:25089]	-0.120808	0.120442	0.875973	815.215	846.269	913.668	807.331	868.372	915.427	852.482	778.861	834.81	738.176	709.034	845.874
ENSECAG00000000708	SARNP	SAP domain containing ribonucleoprotein [Source:VGNC Symbol;Acc:VGNC:49385]	-0.120947	0.121455	0.875973	1600.19	1634.45	1836.77	1954.79	2008.05	1853.47	1744.24	1709.84	1756.24	1583.35	1680.19	1576.05
ENSECAG00000038435	ARFGAP1	ADP ribosylation factor GTPase activating protein 1 [Source:HGNC Symbol;Acc:HGNC:15852]	-0.12986	0.11816	0.875973	1076.13	1280.57	1453.56	1186.63	1214.55	1343.15	1312.25	1224.07	1213.78	1098.72	1144.12	1156.94
ENSECAG00000030737	0	0	-0.163511	0.12151	0.875973	325.862	270.77	274.667	298.092	320.899	260.567	301.721	288.016	234.959	279.626	239.567	289.234
ENSECAG00000007498	AP1AR	adaptor related protein complex 1 associated regulatory protein [Source:VGNC Symbol;Acc:VGNC:15371]	-0.182147	0.121058	0.875973	1137.72	1490.58	1035.43	1091.09	1142.59	1165.18	1276.81	1132.8	1058.94	987.231	881.995	1247.53
ENSECAG00000033009	0	0	-0.189181	0.118204	0.875973	1462.46	1361.89	1211.93	1473.26	1404.18	1470.98	1512.44	1266.66	1185.63	930.587	1237.59	1544.4
ENSECAG00000024363	G6PC3	glucose-6-phosphatase catalytic subunit 3 [Source:VGNC Symbol;Acc:VGNC:18182]	-0.194603	0.119825	0.875973	566.619	749.757	799.46	661.152	639.853	834.798	586.201	638.91	619.34	516.993	608.05	650.504
ENSECAG00000031021	ZNF628	zinc finger protein 628 [Source:HGNC Symbol;Acc:HGNC:28054]	-0.196488	0.118639	0.875973	231.799	342.261	302.983	329.62	312.147	295.965	245.208	270.776	264.194	265.24	254.608	233.57
ENSECAG00000023747	KYAT3	kynurenine aminotransferase 3 [Source:VGNC Symbol;Acc:VGNC:19555]	-0.23051	0.119647	0.875973	1063.81	1389.6	1225.15	1129.31	896.572	994.088	1012.44	870.134	1156.39	762.452	816.463	923.367
ENSECAG00000004611	ARL11	ADP ribosylation factor like GTPase 11 [Source:VGNC Symbol;Acc:VGNC:15508]	-0.238437	0.119602	0.875973	554.301	730.99	807.954	598.094	919.91	701.073	723.173	705.843	450.429	594.317	691.845	697.437
ENSECAG00000011753	SESTD1	SEC14 and spectrin domain containing 1 [Source:VGNC Symbol;Acc:VGNC:22872]	-0.249758	0.118972	0.875973	1686.42	1487	1093.95	1601.29	1820.37	1300.87	1183.9	1273.76	1147.73	1041.18	1054.96	1570.6
ENSECAG00000020563	PIM1	Pim-1 proto-onco, serine/threonine kinase [Source:VGNC Symbol;Acc:VGNC:21456]	-0.258776	0.120698	0.875973	4564.31	5427.92	6356.98	4822.01	4973.93	4597.78	4729.84	2776.72	4638.55	3638.73	3809.44	3898.66
ENSECAG00000038800	eca-mir-9066	eca-mir-9066 [Source:miRBase;Acc:MI0028239]	-0.316861	0.119022	0.875973	83.985	124.215	88.724	141.402	109.884	154.374	90.9953	110.542	80.1244	86.3153	108.504	88.4074
ENSECAG00000016299	TMEM120B	transmembrane protein 120B [Source:VGNC Symbol;Acc:VGNC:24186]	-0.326621	0.121329	0.875973	62.7088	59.8733	55.6884	59.2361	61.2625	57.0298	58.4286	81.1314	33.5656	61.14	44.046	57.8468
ENSECAG00000008851	CCNL1	cyclin L1 [Source:VGNC Symbol;Acc:VGNC:57078]	-0.408854	0.120812	0.875973	527.426	1240.36	684.307	579.941	561.087	715.822	779.686	1248.41	734.113	750.763	484.506	416.934
ENSECAG00000033857	0	0	-0.423658	0.118737	0.875973	1131	1518.28	1312.93	1954.79	1699.79	882.979	3358.21	2061.75	1253.84	1266.86	1452.44	1215.88
ENSECAG00000023310	PEX11G	peroxisomal biosis factor 11 gamma [Source:VGNC Symbol;Acc:VGNC:21321]	-0.444515	0.120133	0.875973	36.9534	40.2134	57.5762	24.841	28.2002	47.1971	31.6089	36.5091	31.4001	26.9735	22.5602	30.5606
ENSECAG00000013646	DNAAF1	dynein axonemal assembly factor 1 [Source:VGNC Symbol;Acc:VGNC:58158]	-0.511808	0.119876	0.875973	32.4742	67.0224	42.4742	25.7964	28.2002	41.2974	67.0492	38.5374	38.9795	30.57	25.783	25.1033
ENSECAG00000005866	PMCH	pro-melanin concentrating hormone [Source:VGNC Symbol;Acc:VGNC:21610]	-0.861444	0.120269	0.875973	5.599	7.14905	18.8774	30.5735	35.9796	17.6989	13.4098	10.1414	7.57934	14.3859	8.59435	7.64015
ENSECAG00000011440	MYO18B	myosin XVIIIB [Source:VGNC Symbol;Acc:VGNC:20497]	-0.948976	0.119177	0.875973	6.7188	16.979	2.83162	17.1976	29.1726	7.86618	20.1148	10.1414	4.33105	7.19294	11.8172	5.45725
ENSECAG00000017937	0	0	-1.28184	0.119321	0.875973	15.6772	49.1497	0.943872	12.4205	15.5587	3.93309	3.83138	8.11314	3.24829	6.29382	4.29717	8.7316
ENSECAG00000033827	0	0	-1.48454	0.119481	0.875973	283.309	623.755	608.797	512.106	272.278	4.91636	426.241	531.411	17.3242	13.4868	337.328	215.016
ENSECAG00000017566	MVB12B	multivesicular body subunit 12B [Source:VGNC Symbol;Acc:VGNC:20450]	0.314094	0.121615	0.87599	67.188	79.5332	73.622	73.5675	68.0694	47.1971	68.007	64.9051	72.5451	62.0391	96.6864	106.962
ENSECAG00000017502	PCDH9	protocadherin 9 [Source:VGNC Symbol;Acc:VGNC:82067]	0.917463	0.122244	0.876015	27.995	34.8516	19.8213	64.9687	16.5312	18.6822	60.3443	44.6223	4.33105	92.6091	56.9375	117.877
ENSECAG00000016351	SPATA1	spermatogenesis associated 1 [Source:HGNC Symbol;Acc:HGNC:14682]	0.580699	0.121794	0.876015	32.4742	31.2771	27.3723	21.0193	51.5383	22.6153	56.5129	24.3394	87.7038	44.0568	36.526	31.652
ENSECAG00000020152	0	0	0.400464	0.122356	0.876015	563.26	1457.51	1028.82	760.516	1187.33	1017.69	527.773	631.811	985.314	987.231	1494.34	1269.36
ENSECAG00000037935	0	0	0.364076	0.122029	0.876015	104.141	107.236	121.759	107.963	123.497	107.177	54.5972	160.234	129.932	114.188	177.258	149.529
ENSECAG00000024831	DCTPP1	dCTP pyrophosphatase 1 [Source:VGNC Symbol;Acc:VGNC:17061]	0.233482	0.122301	0.876015	1014.54	796.226	1016.55	1085.36	1258.31	997.038	858.229	909.686	1083.85	884.732	1181.72	1516.02
ENSECAG00000009893	CDK19	cyclin dependent kinase 19 [Source:VGNC Symbol;Acc:VGNC:51011]	0.18165	0.121832	0.876015	329.221	314.558	363.391	240.766	322.844	278.266	278.733	314.384	344.319	349.757	372.78	317.612
ENSECAG00000024292	SNX19	sorting nexin 19 [Source:VGNC Symbol;Acc:VGNC:59425]	-0.107401	0.122281	0.876015	1696.5	1897.18	1754.66	1737.91	1631.72	1713.84	2016.26	1785.9	1636.05	1557.27	1738.21	1677.56
ENSECAG00000017076	NSRP1	nuclear speckle splicing regulatory protein 1 [Source:HGNC Symbol;Acc:HGNC:25305]	-0.151245	0.121914	0.876015	912.637	893.631	794.74	978.352	770.157	799.401	896.543	801.172	792.582	759.754	658.542	872.069
ENSECAG00000017955	SLC12A9	solute carrier family 12 member 9 [Source:VGNC Symbol;Acc:VGNC:23025]	-0.168905	0.122252	0.876015	722.271	882.014	938.209	813.064	770.157	1012.77	864.934	776.833	675.644	782.232	858.36	699.619
ENSECAG00000001869	PPP1R12C	protein phosphatase 1 regulatory subunit 12C [Source:HGNC Symbol;Acc:HGNC:14947]	-0.216743	0.122095	0.876015	1173.55	1459.3	1543.23	910.517	1353.61	1528.01	1159.95	1469.49	1071.93	1090.63	1103.3	1294.46
ENSECAG00000042552	0	0	-1.0096	0.12196	0.876015	6.7188	19.6599	12.2703	3.82169	6.80694	6.88291	14.3677	27.3818	6.49658	8.99118	1.07429	7.64015
ENSECAG00000024701	AOX4	aldehyde oxidase 4 [Source:NCBI gene (formerly Entrezgene);Acc:100067782]	0.451607	0.123205	0.876587	370.654	218.046	269.003	173.887	134.194	159.29	200.19	154.15	339.987	257.148	154.698	396.196
ENSECAG00000024650	FADS2	fatty acid desaturase 2 [Source:VGNC Symbol;Acc:VGNC:52381]	0.417472	0.123947	0.876587	237.398	175.152	213.315	272.295	333.54	322.513	124.52	406.671	259.863	316.489	430.792	385.282
ENSECAG00000008053	TMEM170B	transmembrane protein 170B [Source:VGNC Symbol;Acc:VGNC:24220]	0.267908	0.12341	0.876587	451.28	379.793	301.095	299.047	287.836	254.668	398.464	236.295	369.222	413.594	416.826	370.002
ENSECAG00000020881	CTSC	cathepsin C [Source:VGNC Symbol;Acc:VGNC:16949]	0.256252	0.124178	0.876587	4193.65	4182.19	3346.03	5796.54	6416.03	4664.64	4648.42	6321.15	5711.57	5500.8	6889.44	5528.19
ENSECAG00000021300	CFLAR	CASP8 and FADD like apoptosis regulator [Source:VGNC Symbol;Acc:VGNC:16466]	0.235244	0.123361	0.876587	1094.04	1143.85	1038.26	990.772	887.82	856.43	1200.18	1248.41	1043.78	1477.25	1517.98	938.647
ENSECAG00000011638	EHD1	EH domain containing 1 [Source:VGNC Symbol;Acc:VGNC:17466]	0.23096	0.123469	0.876587	4890.17	3595.97	5327.21	3622	4398.26	4316.57	3699.2	3346.67	4601.74	4704.18	6222.31	3951.05
ENSECAG00000009343	GALC	galactosylceramidase [Source:VGNC Symbol;Acc:VGNC:18217]	0.199248	0.123951	0.876587	478.155	415.539	492.701	416.564	511.493	376.593	394.632	530.396	458.009	510.699	473.763	633.041
ENSECAG00000007963	ADAM10	ADAM metallopeptidase domain 10 [Source:VGNC Symbol;Acc:VGNC:15045]	0.187796	0.124181	0.876587	3087.29	2459.27	2253.02	2372.31	2867.67	1951.8	3067.98	2486.68	2947.28	2772.88	2902.74	3077.89
ENSECAG00000020867	ACTR3	actin related protein 3 [Source:VGNC Symbol;Acc:VGNC:49331]	0.162063	0.123524	0.876587	17464.4	14846.8	13506.8	15304.9	18696.7	14857.2	16940.5	13108.8	15548.5	17985	17296.1	18946.5
ENSECAG00000013258	KBTBD4	kelch repeat and BTB domain containing 4 [Source:VGNC Symbol;Acc:VGNC:19257]	0.125002	0.123711	0.876587	464.717	394.985	473.824	449.048	436.617	410.025	465.513	453.322	465.588	455.853	497.398	516.256
ENSECAG00000016354	EFL1	elongation factor like GTPase 1 [Source:VGNC Symbol;Acc:VGNC:57209]	-0.111279	0.123629	0.876587	1811.84	1616.58	1779.2	1684.41	1756.19	1557.5	1803.62	1663.19	1528.86	1595.93	1437.4	1765.97
ENSECAG00000015743	HMGXB3	HMG-box containing 3 [Source:VGNC Symbol;Acc:VGNC:18811]	-0.11357	0.123187	0.876587	1377.35	1338.66	1374.28	1278.35	1226.22	1413.95	1316.08	1563.81	1240.85	1338.79	1244.03	1206.05
ENSECAG00000002281	INTS4	integrator complex subunit 4 [Source:VGNC Symbol;Acc:VGNC:56640]	-0.113794	0.123773	0.876587	1423.27	1469.13	1514.91	1451.29	1346.8	1384.45	1449.22	1171.33	1318.8	1302.82	1249.4	1309.74
ENSECAG00000008148	NPTN	neuroplastin [Source:VGNC Symbol;Acc:VGNC:20850]	-0.1404	0.122604	0.876587	3265.34	4247.43	3058.14	3413.72	3545.45	3749.22	3544.03	3136.74	3199.56	3146.01	2989.76	3349.66
ENSECAG00000016120	ESCO1	establishment of sister chromatid cohesion N-acetyltransferase 1 [Source:VGNC Symbol;Acc:VGNC:17678]	-0.14224	0.123269	0.876587	959.669	962.441	802.291	938.224	774.047	886.912	867.808	994.874	900.858	829.885	788.531	735.637
ENSECAG00000018478	NIFK	nucleolar protein interacting with the FHA domain of MKI67 [Source:VGNC Symbol;Acc:VGNC:51485]	-0.147818	0.12404	0.876587	1676.34	2001.73	1723.51	1951.93	1790.23	1980.31	2219.33	1642.91	1874.26	1656.17	1545.91	1688.47
ENSECAG00000013395	RBM25	RNA binding motif protein 25 [Source:VGNC Symbol;Acc:VGNC:22239]	-0.149618	0.12284	0.876587	2027.96	2184.04	1768.82	1974.86	2225.87	1716.79	1897.49	1787.93	1581.92	2010.43	1668.38	1761.6
ENSECAG00000009514	VAMP8	vesicle associated membrane protein 8 [Source:VGNC Symbol;Acc:VGNC:24879]	-0.180914	0.122547	0.876587	4848.74	5563.75	6280.52	5745.91	6738.87	6471.9	5768.15	4689.39	5384.58	4143.13	5419.81	5391.76
ENSECAG00000024210	EXOSC5	exosome component 5 [Source:VGNC Symbol;Acc:VGNC:17735]	-0.184266	0.123176	0.876587	410.967	477.199	409.64	514.017	499.824	513.268	454.019	389.431	447.181	392.914	330.882	444.22
ENSECAG00000009141	PGAP3	post-GPI attachment to proteins phospholipase 3 [Source:VGNC Symbol;Acc:VGNC:21349]	-0.185213	0.124127	0.876587	589.015	782.821	929.714	719.432	785.716	896.744	750.951	688.603	611.761	713.899	688.622	687.613
ENSECAG00000013640	CEP85	centrosomal protein 85 [Source:VGNC Symbol;Acc:VGNC:16430]	-0.197689	0.123726	0.876587	359.456	398.56	445.508	421.341	433.7	414.941	331.415	347.851	359.477	418.09	301.876	293.6
ENSECAG00000020598	UBR2	ubiquitin protein ligase E3 component n-recognin 2 [Source:VGNC Symbol;Acc:VGNC:24748]	-0.2028	0.12308	0.876587	1573.32	1759.56	1430.91	1204.79	1557.82	1463.11	1910.9	1918.76	1193.2	1336.99	1537.31	1501.84
ENSECAG00000000728	PIGN	phosphatidylinositol glycan anchor biosynthesis class N [Source:VGNC Symbol;Acc:VGNC:21428]	-0.228549	0.123408	0.876587	191.486	156.385	135.918	173.887	141.001	156.34	147.508	161.249	126.683	169.933	118.172	122.242
ENSECAG00000010783	LST1	leukocyte specific transcript 1 [Source:VGNC Symbol;Acc:VGNC:19828]	-0.238132	0.124121	0.876587	1505.01	1611.22	2435.19	1576.45	1915.67	1824.95	1656.11	1320.41	1804.97	1254.27	1384.76	1426.53
ENSECAG00000017914	L3HYPDH	trans-L-3-hydroxyproline dehydratase [Source:VGNC Symbol;Acc:VGNC:19558]	-0.471152	0.123255	0.876587	43.6722	101.874	64.1833	64.0132	131.277	78.6618	94.8267	66.9334	60.6347	58.4426	34.3774	79.6758
ENSECAG00000010035	SCUBE2	signal peptide, CUB domain and EGF like domain containing 2 [Source:VGNC Symbol;Acc:VGNC:22755]	-0.606152	0.123444	0.876587	694.276	354.772	377.549	165.288	100.159	273.35	612.063	333.653	172.159	222.082	290.059	271.771
ENSECAG00000023084	PRKCQ	protein kinase C theta [Source:VGNC Symbol;Acc:VGNC:21848]	0.246902	0.124312	0.877032	432.243	308.303	359.615	454.781	338.402	360.861	318.963	476.647	547.878	490.019	425.42	344.898
ENSECAG00000024816	0	0	0.668174	0.124379	0.877036	10.0782	16.979	26.4284	24.841	26.2554	22.6153	23.9461	20.2828	73.6279	25.1753	23.6345	14.1888
ENSECAG00000006857	DCAF10	DDB1 and CUL4 associated factor 10 [Source:VGNC Symbol;Acc:VGNC:17026]	0.179442	0.124513	0.877504	535.265	462.007	422.855	404.143	411.334	360.861	531.604	464.477	522.974	473.835	522.107	515.164
ENSECAG00000001068	TMEM125	transmembrane protein 125 [Source:VGNC Symbol;Acc:VGNC:24187]	1.06448	0.126812	0.879028	2.2396	10.7236	12.2703	0.955422	4.8621	10.816	5.74707	12.1697	18.407	27.8726	13.9658	2.1829
ENSECAG00000018099	LGALSL	galectin like [Source:VGNC Symbol;Acc:VGNC:51335]	0.832023	0.126485	0.879028	15.6772	13.4045	8.49485	11.4651	14.5863	6.88291	26.8197	28.396	19.4897	28.7718	56.9375	6.5487
ENSECAG00000006867	CDC42EP2	CDC42 effector protein 2 [Source:VGNC Symbol;Acc:VGNC:16298]	0.665501	0.12764	0.879028	20.1564	21.4472	17.9336	20.0639	11.669	25.5651	8.62061	27.3818	12.9932	31.4691	56.9375	19.6461
ENSECAG00000020685	IGF2BP2	insulin like growth factor 2 mRNA binding protein 2 [Source:VGNC Symbol;Acc:VGNC:18970]	0.645243	0.126397	0.879028	45.9118	55.4051	40.5865	56.3699	71.9591	22.6153	107.279	101.414	36.8139	77.3241	139.658	138.614
ENSECAG00000011221	RUFY4	RUN and FYVE domain containing 4 [Source:VGNC Symbol;Acc:VGNC:56599]	0.618465	0.126441	0.879028	29.1148	23.2344	27.3723	68.7904	28.2002	22.6153	59.3864	47.6647	30.3174	44.0568	98.835	62.2126
ENSECAG00000024552	TTC39B	tetratricopeptide repeat domain 39B [Source:VGNC Symbol;Acc:VGNC:24630]	0.380496	0.126156	0.879028	180.288	105.449	146.3	113.695	112.801	95.3774	124.52	157.192	147.256	210.394	223.453	91.6818
ENSECAG00000014298	DHX32	DEAH-box helicase 32 (putative) [Source:HGNC Symbol;Acc:HGNC:16717]	0.36913	0.127893	0.879028	80.6256	138.513	67.0149	95.5422	71.9591	76.6953	87.1639	116.626	85.5382	129.473	99.9093	159.352
ENSECAG00000029885	CHST7	carbohydrate sulfotransferase 7 [Source:HGNC Symbol;Acc:HGNC:13817]	0.353326	0.127267	0.879028	120.938	113.491	151.02	156.689	183.787	93.4109	84.2904	158.206	203.559	147.455	199.819	127.7
ENSECAG00000015080	SLC2A11	solute carrier family 2 member 11 [Source:VGNC Symbol;Acc:VGNC:99697]	0.311964	0.125634	0.879028	61.589	92.044	64.1833	97.453	65.1522	72.7622	63.2178	82.1455	73.6279	79.1223	114.949	104.779
ENSECAG00000016899	RETREG1	reticulophagy regulator 1 [Source:VGNC Symbol;Acc:VGNC:22309]	0.31073	0.126703	0.879028	784.98	422.688	656.935	409.876	542.611	511.302	497.122	508.085	907.355	686.027	646.725	446.403
ENSECAG00000020137	LAPTM4B	lysosomal protein transmembrane 4 beta [Source:HGNC Symbol;Acc:HGNC:13646]	0.290205	0.12621	0.879028	272.111	201.067	185.943	245.543	188.65	231.069	215.515	310.328	342.153	246.358	343.774	198.644
ENSECAG00000021982	THAP12	THAP domain containing 12 [Source:VGNC Symbol;Acc:VGNC:24068]	0.245339	0.126584	0.879028	482.634	255.579	282.218	292.359	292.699	275.316	319.92	349.879	363.808	390.217	381.374	374.367
ENSECAG00000012830	0	0	0.236611	0.126958	0.879028	371.774	295.792	344.513	308.601	373.41	336.279	249.04	359.006	502.402	297.608	352.368	402.745
ENSECAG00000011239	LPIN1	lipin 1 [Source:VGNC Symbol;Acc:VGNC:19737]	0.233679	0.125308	0.879028	529.666	376.219	515.354	485.354	423.975	322.513	402.295	355.964	581.444	427.98	474.838	521.713
ENSECAG00000013422	SLC12A2	solute carrier family 12 member 2 [Source:VGNC Symbol;Acc:VGNC:23020]	0.217935	0.126945	0.879028	432.243	358.346	317.141	284.716	391.885	291.049	344.824	355.964	342.153	429.778	354.517	486.787
ENSECAG00000014144	SMCHD1	structural maintenance of chromosomes flexible hinge domain containing 1 [Source:VGNC Symbol;Acc:VGNC:58700]	0.200872	0.127879	0.879028	3694.22	3438.69	3214.83	4295.58	3674.78	3526.02	3433.88	5251.23	3790.75	4356.22	4429.31	4968.28
ENSECAG00000027749	KIAA0040	KIAA0040 [Source:HGNC Symbol;Acc:HGNC:28950]	0.181768	0.127787	0.879028	176.928	176.045	187.831	202.549	195.457	168.14	181.033	211.956	254.449	206.797	204.116	185.546
ENSECAG00000009635	CDC27	cell division cycle 27 [Source:VGNC Symbol;Acc:VGNC:49337]	0.178483	0.127645	0.879028	585.656	430.73	407.753	491.087	539.693	449.356	497.122	486.788	477.498	614.996	513.512	591.566
ENSECAG00000016826	SGPL1	sphingosine-1-phosphate lyase 1 [Source:VGNC Symbol;Acc:VGNC:22922]	0.177034	0.127185	0.879028	2995.47	2621.91	2419.14	2497.47	2707.22	2335.27	2194.42	2659.08	2270.55	2772.88	3023.06	3481.73
ENSECAG00000007522	TMX4	thioredoxin related transmembrane protein 4 [Source:VGNC Symbol;Acc:VGNC:24355]	0.157786	0.126576	0.879028	2494.92	2236.76	2434.25	2414.35	2647.9	1870.18	2107.26	2368.02	2462.2	2304.44	2608.38	2986.21
ENSECAG00000009049	CD4	CD4 molecule [Source:VGNC Symbol;Acc:VGNC:16267]	0.153654	0.127526	0.879028	7134.25	6339.42	7751.08	8067.58	6906.13	5853.42	7050.7	6505.72	7851.11	6657.97	8767.31	7654.34
ENSECAG00000010087	GNAI3	G protein subunit alpha i3 [Source:VGNC Symbol;Acc:VGNC:50840]	0.116605	0.126718	0.879028	2674.08	2181.35	2246.42	2556.71	2381.46	2195.65	2567.98	2285.88	2798.94	2574.17	2460.13	2513.61
ENSECAG00000023976	NOC2L	NOC2 like nucleolar associated transcriptional repressor [Source:VGNC Symbol;Acc:VGNC:20792]	-0.0891596	0.126954	0.879028	1805.12	1981.18	1950.04	1954.79	1868.99	2032.42	1883.12	1871.09	1832.03	1870.16	1631.85	1879.48
ENSECAG00000009606	CUL1	cullin 1 [Source:VGNC Symbol;Acc:VGNC:16966]	-0.091141	0.127583	0.879028	2064.91	1922.2	1785.81	2083.77	2035.28	1945.9	2001.9	1938.03	1937.06	1720.01	1881.09	1869.65
ENSECAG00000008107	FERMT3	fermitin family member 3 [Source:VGNC Symbol;Acc:VGNC:17996]	-0.0960604	0.127204	0.879028	8315.64	9664.62	8833.7	8511.85	8670.1	9956.62	8944.36	9065.42	8533.25	8015.63	8942.42	8174.96
ENSECAG00000008348	WRNIP1	WRN helicase interacting protein 1 [Source:VGNC Symbol;Acc:VGNC:56701]	-0.115608	0.125525	0.879028	836.491	791.757	793.796	833.128	756.543	756.137	737.541	841.738	805.575	760.653	663.913	697.437
ENSECAG00000016554	USP19	ubiquitin specific peptidase 19 [Source:VGNC Symbol;Acc:VGNC:24834]	-0.119467	0.125384	0.879028	1531.89	1810.5	1578.15	1526.76	1488.78	1685.33	1563.2	1832.56	1464.98	1577.05	1540.54	1407.97
ENSECAG00000023565	ENY2	ENY2 transcription and export complex 2 subunit [Source:VGNC Symbol;Acc:VGNC:17602]	-0.128165	0.126575	0.879028	1013.42	1078.61	1132.65	1120.71	1298.18	1103.23	1188.69	1039.5	983.148	989.029	982.978	1152.57
ENSECAG00000019350	FAM76A	family with sequence similarity 76 member A [Source:VGNC Symbol;Acc:VGNC:50796]	-0.132393	0.127027	0.879028	513.988	445.922	442.676	486.31	444.396	475.904	518.194	514.17	452.595	469.339	436.163	391.831
ENSECAG00000020832	TMUB1	transmembrane and ubiquitin like domain containing 1 [Source:VGNC Symbol;Acc:VGNC:24351]	-0.138366	0.125989	0.879028	586.775	604.988	660.71	604.782	564.976	706.973	543.098	629.782	534.885	518.791	610.199	564.28
ENSECAG00000021601	DNPEP	aspartyl aminopeptidase [Source:VGNC Symbol;Acc:VGNC:17258]	-0.150709	0.126252	0.879028	773.782	793.545	1009.94	877.077	710.839	931.159	872.597	870.134	716.789	766.947	799.274	797.85
ENSECAG00000017550	ZZEF1	zinc finger ZZ-type and EF-hand domain containing 1 [Source:VGNC Symbol;Acc:VGNC:25431]	-0.15087	0.125425	0.879028	1129.88	1129.55	1100.55	977.396	1180.52	1169.11	1234.66	1210.89	871.624	1173.35	1131.23	934.281
ENSECAG00000007555	TRIM41	tripartite motif containing 41 [Source:VGNC Symbol;Acc:VGNC:24510]	-0.198148	0.12735	0.879028	421.045	491.497	477.599	568.476	441.479	410.025	378.349	590.231	402.788	430.677	401.786	411.477
ENSECAG00000016027	HAUS7	HAUS augmin like complex subunit 7 [Source:VGNC Symbol;Acc:VGNC:55477]	-0.2116	0.125468	0.879028	397.529	371.751	510.635	355.417	435.644	458.205	419.536	356.978	391.96	424.383	298.654	311.063
ENSECAG00000009329	FDXR	ferredoxin reductase [Source:VGNC Symbol;Acc:VGNC:17986]	-0.214981	0.126283	0.879028	178.048	168.896	227.473	193.951	234.353	209.437	173.37	248.465	174.325	169.034	166.515	194.278
ENSECAG00000006302	SLC25A29	solute carrier family 25 member 29 [Source:VGNC Symbol;Acc:VGNC:23101]	-0.241739	0.125102	0.879028	1960.77	3162.56	2946.77	2435.37	2223.93	2663.69	2642.7	3147.9	2605.13	2142.6	2596.57	1614.25
ENSECAG00000022225	SIGIRR	single Ig and TIR domain containing [Source:VGNC Symbol;Acc:VGNC:58242]	-0.258995	0.125421	0.879028	455.759	633.585	651.272	601.916	477.459	594.88	518.194	698.744	670.23	412.695	481.283	372.184
ENSECAG00000035240	0	0	-0.301542	0.125689	0.879028	99.6622	78.6396	86.8362	78.3446	80.7109	94.3942	88.1218	85.188	76.8761	97.1047	54.789	50.2067
ENSECAG00000016217	RNF213	ring finger protein 213 [Source:VGNC Symbol;Acc:VGNC:22467]	-0.35778	0.127093	0.879028	5621.4	5791.63	6029.45	4698.76	3572.67	4929.14	7621.58	6325.21	3586.11	6197.62	5305.93	2307.33
ENSECAG00000014091	CCDC18	coiled-coil domain containing 18 [Source:VGNC Symbol;Acc:VGNC:16146]	-0.363099	0.127463	0.879028	80.6256	90.2568	54.7446	77.3892	84.6006	62.9294	56.5129	60.8485	61.7175	61.14	32.2288	65.487
ENSECAG00000032966	0	0	-0.379557	0.127139	0.879028	48.1514	33.0644	52.8568	42.994	48.621	67.8458	39.2717	58.8203	46.5588	30.57	37.6003	36.0178
ENSECAG00000024274	0	0	-0.420128	0.126203	0.879028	62.7088	158.173	77.3975	54.459	101.132	98.3272	121.646	117.641	81.2072	77.3241	71.9777	65.487
ENSECAG00000025155	TMEM220	transmembrane protein 220 [Source:VGNC Symbol;Acc:VGNC:24261]	-0.433243	0.126616	0.879028	58.2296	67.916	65.1272	42.994	67.097	55.0633	39.2717	69.9758	45.476	67.4338	25.783	32.7435
ENSECAG00000004433	0	0	-0.590753	0.126718	0.879028	861.126	1180.49	833.439	832.172	316.037	783.668	931.026	889.403	511.064	515.194	1047.44	126.608
ENSECAG00000024388	BPIFC	BPI fold containing family C [Source:VGNC Symbol;Acc:VGNC:15873]	-0.65838	0.127291	0.879028	15.6772	14.2981	20.7652	50.6373	34.0347	37.3644	41.1874	14.198	19.4897	16.1841	22.5602	14.1888
ENSECAG00000043242	0	0	-0.822257	0.127793	0.879028	31.3544	23.2344	13.2142	21.0193	43.7589	39.3309	10.5363	52.7354	36.8139	13.4868	9.66864	6.5487
ENSECAG00000012984	FSD1L	fibronectin type III and SPRY domain containing 1 like [Source:VGNC Symbol;Acc:VGNC:18142]	-0.8258	0.125176	0.879028	20.1564	20.5535	17.9336	9.55422	9.72421	7.86618	14.3677	20.2828	1.08276	16.1841	8.59435	7.64015
ENSECAG00000018755	SFXN1	sideroflexin 1 [Source:VGNC Symbol;Acc:VGNC:22907]	0.362091	0.128075	0.879814	59.3494	49.1497	75.5098	114.651	74.8764	59.9796	57.4707	76.0607	115.856	80.0215	84.8692	84.0416
ENSECAG00000011673	0	0	-0.401709	0.12817	0.880004	1708.82	226.089	121.759	74.5229	148.78	128.809	157.087	146.037	80.1244	129.473	137.51	81.8587
ENSECAG00000017556	ATP6V1D	ATPase H+ transporting V1 subunit D [Source:VGNC Symbol;Acc:VGNC:15680]	0.154533	0.128297	0.880414	2082.83	2119.69	1929.27	2039.83	2276.44	1940	2105.34	1663.19	2144.95	1987.05	2163.63	2698.06
ENSECAG00000020788	MECOM	MDS1 and EVI1 complex locus [Source:VGNC Symbol;Acc:VGNC:20065]	0.621957	0.128467	0.880951	11.198	17.8726	27.3723	16.2422	9.72421	28.5149	13.4098	25.3536	25.9863	47.6532	24.7087	16.3717
ENSECAG00000018339	IKZF1	IKAROS family zinc finger 1 [Source:VGNC Symbol;Acc:VGNC:18987]	0.178463	0.12851	0.880951	1817.44	1202.83	1412.03	1564.98	1739.66	1291.04	1351.52	1620.6	1794.14	1627.4	1763.99	1603.34
ENSECAG00000009030	RNF115	ring finger protein 115 [Source:VGNC Symbol;Acc:VGNC:55184]	0.121638	0.128604	0.881131	1152.27	1176.91	1051.47	1223.9	1194.13	1075.7	1313.21	1201.76	1358.87	1133.79	1345.02	1272.63
ENSECAG00000030236	0	0	0.604637	0.129838	0.881266	50.391	84.0014	177.448	52.5482	57.3728	49.1636	56.5129	134.881	190.566	129.473	116.024	67.6699
ENSECAG00000017838	IGFLR1	IGF like family receptor 1 [Source:VGNC Symbol;Acc:VGNC:18976]	0.380851	0.128844	0.881266	32.4742	26.8089	49.0813	27.7072	33.0623	48.1804	35.4403	32.4526	48.7243	51.2497	50.4918	34.9264
ENSECAG00000004942	RGS1	regulator of G protein signaling 1 [Source:VGNC Symbol;Acc:VGNC:22339]	0.33196	0.128822	0.881266	2665.12	1608.54	3205.39	1895.56	1335.13	2045.21	2376.41	2720.94	2839	2715.33	3638.63	2042.1
ENSECAG00000000887	ARL4C	ADP ribosylation factor like GTPase 4C [Source:VGNC Symbol;Acc:VGNC:15517]	0.278819	0.129702	0.881266	1251.94	1024.1	1385.6	1347.14	1250.53	1360.85	885.049	1886.3	1986.87	1620.21	1508.31	1187.5
ENSECAG00000023795	MOB1B	MOB kinase activator 1B [Source:VGNC Symbol;Acc:VGNC:20247]	0.255201	0.129836	0.881266	223.96	233.238	150.076	197.772	190.594	158.307	226.052	151.107	210.056	207.696	212.71	283.777
ENSECAG00000012612	SH3BGRL	SH3 domain binding glutamate rich protein like [Source:VGNC Symbol;Acc:VGNC:22931]	0.189391	0.129518	0.881266	4214.93	3066.94	2708.91	3771.05	3610.6	3552.56	3431.96	3337.54	3200.65	3992.98	4677.47	3917.21
ENSECAG00000020182	GGA2	golgi associated, gamma adaptin ear containing, ARF binding protein 2 [Source:VGNC Symbol;Acc:VGNC:18321]	0.148395	0.129158	0.881266	2256.4	2156.33	1795.24	2207.02	2377.57	1932.13	2008.6	2160.12	2007.44	2237.9	2681.44	2435.02
ENSECAG00000000737	PRKAR1A	protein kinase cAMP-dependent type I regulatory subunit alpha [Source:VGNC Symbol;Acc:VGNC:21842]	0.127237	0.129027	0.881266	4883.45	4266.2	4313.49	4513.41	4730.83	3863.28	5001.87	4809.06	4929.82	5387.51	4440.05	5107.99
ENSECAG00000019458	UTRN	utrophin [Source:VGNC Symbol;Acc:VGNC:24867]	0.121852	0.129521	0.881266	867.845	806.056	792.852	868.478	957.834	849.547	839.073	968.506	867.293	1009.71	911.001	991.037
ENSECAG00000009068	SRF	serum response factor [Source:VGNC Symbol;Acc:VGNC:23579]	-0.118342	0.129138	0.881266	1780.48	1637.13	1985.91	1687.27	1621.03	1703.03	1923.35	1575.98	1597.07	1663.37	1635.07	1512.75
[truncated: 11,162 more rows]

## Sheet: Sig
ID	Gene name	Gene description	log2FoldChange	pvalue	padj	1-Control	2-Control	3-Control	4-Control	5-Control	6-Control	7-Control	8-Control	10-PMN	11-PMN	12-PMN	13-PMN
[truncated: 17 more rows]
