# Supplementary material for: Distinct Molecular Profiles Underpin Mild-To-Moderate Equine Asthma Cytological Profiles
Source: Cells. 2024 Nov 20;13(22):1926. doi: 10.3390/cells13221926 (PMC11593015; doi:10.3390/cells13221926)
Supplement: Supplementary file 1 [file cells-13-01926-s001.zip › Supplementary Material S3_CONvsNEUTs_Proteomic_DAVID.xlsx]

## Sheet: CONvsPMNs_All
UniProt_ID...1	UniProt_ID...2	Enesembl_ID	Gene_Name_Final	Gene_Description_A	Description	Gene_Name	shapiro_PMN	Shapiroâ€“Wilk test (CON)...9	Shapiroâ€“Wilk test (CON)...10	H1 Area (top-3 peptides)	H2 Area (top-3 peptides)	H3 Area (top-3 peptides)	H4 Area (top-3 peptides)	H5 Area (top-3 peptides)	H6 Area (top-3 peptides)	H7 Area (top-3 peptides)	H8 Area (top-3 peptides)	H10 Area (top-3 peptides)	H11 Area (top-3 peptides)	H12 Area (top-3 peptides)	H13 Area (top-3 peptides)	Volcano Plot	All/CON (Fold Change)...24	minus log2 p-value	F-test	Score	All/CON (Fold Change)...28	p-value	statistic	p	p.signif	test
A0A5F5PUE2	A0A5F5PUE2_HORSE	ENSECAG00000014646	KNG1	kininogen 1 [Source:VGNC Symbol;Acc:VGNC:19498]	Bradykinin OS=Equus caballus OX=9796 GN=KNG1 PE=4 SV=1	KNG1	0.00219056	0.457264	0.457264	3.35669	4.46053	4.06238	4.52228	4.99511	4.62112	4.03356	4.55398	4.57974	4.58004	3.58139	4.55836	NA	0.252561	0.00303747	0.156081	0.29778	0.252561	0.441645	19	0.683	ns	MannWhitney
A0A3Q2H074	A0A3Q2H074_HORSE	ENSECAG00000038731	BTN3A3	0	Butyrophilin subfamily 3 member A3 OS=Equus caballus OX=9796 GN=LOC100068447 PE=4 SV=1	LOC100068447	0.00228951	0.000715	0.000715	-5.14066	-4.94041	-4.75662	-1.39791	0.121197	-4.8847	-4.97618	-4.86083	-5.0363	-4.93546	-4.96423	-0.226554	NA	0.463407	0.055786	0.841547	0.321652	0.463407	0.618093	13	0.683	ns	MannWhitney
F6RPZ5	F6RPZ5_HORSE	ENSECAG00000012124	RAB2A	RAB2A, member RAS onco family [Source:VGNC Symbol;Acc:VGNC:22104]	RAB2A member RAS oncogene family OS=Equus caballus OX=9796 GN=RAB2A PE=4 SV=2	RAB2A	0.00241387	0.919398	0.919398	0.531443	0.143502	1.18537	0.653514	0.238498	-0.169244	0.201664	0.858507	0.41702	0.425329	0.421762	0.0767025	NA	-0.556305	0.7018	0.215218	-2.44374	-0.556305	0.0476027	13	0.683	ns	MannWhitney
A0A3Q2HP00	A0A3Q2HP00_HORSE	ENSECAG00000024684	ATP5F1C	ATP synthase F1 subunit gamma [Source:VGNC Symbol;Acc:VGNC:58981]	ATP synthase subunit gamma OS=Equus caballus OX=9796 GN=ATP5F1C PE=3 SV=1	ATP5F1C	0.00261044	0.619019	0.619019	1.89683	1.11154	2.25718	1.72699	0.645899	0.803847	1.5126	2.06754	1.53459	1.50968	1.50921	0.508138	NA	-0.770564	0.968762	0.546082	-4.57918	-0.770564	0.0162589	10	0.368	ns	MannWhitney
F7CMK6	F7CMK6_HORSE	ENSECAG00000019640	TOMM20	translocase of outer mitochondrial membrane 20 [Source:VGNC Symbol;Acc:VGNC:49074]	Translocase of outer mitochondrial membrane 20 OS=Equus caballus OX=9796 GN=TOMM20 PE=3 SV=2	TOMM20	0.002708	0.468782	0.468782	-2.00664	-2.60834	-1.24067	-1.99572	-2.90786	-2.81621	-1.98101	-1.49081	-1.72225	-1.70295	-1.66238	-3.87185	NA	-0.422945	0.278282	0.143396	-0.738197	-0.422945	0.298257	18	0.808	ns	MannWhitney
F7AD88	F7AD88_HORSE	ENSECAG00000004513	DOP1A	DOP1 leucine zipper like protein A [Source:VGNC Symbol;Acc:VGNC:17280]	DOP1 leucine zipper like protein A OS=Equus caballus OX=9796 GN=DOP1A PE=3 SV=3	DOP1A	0.00287773	1.19e-05	1.19e-05	-5.06516	-4.96848	-4.90605	-4.85071	-2.12419	-4.98914	-4.79038	-5.02209	-3.71122	-4.86651	-4.88634	-4.85132	NA	0.466072	0.0220389	0.60539	0.70171	0.466072	0.352188	22	0.368	ns	MannWhitney
F7DBF8	F7DBF8_HORSE	ENSECAG00000020310	VAMP3	vesicle associated membrane protein 3 [Source:VGNC Symbol;Acc:VGNC:50791]	Vesicle associated membrane protein 3 OS=Equus caballus OX=9796 GN=VAMP3 PE=4 SV=2	VAMP3	0.00305623	0.310776	0.310776	-1.04534	-0.846599	0.324876	-0.524771	-0.801269	-2.42933	-0.1927	0.309815	-1.21159	-1.55685	-1.20018	-1.20681	NA	-0.325767	3.59147	0.0143534	-0.495128	-0.325767	0.348714	4	0.0485	*	MannWhitney
A0A3Q2H6Z3	A0A3Q2H6Z3_HORSE	ENSECAG00000010185	IFIT2	interferon induced protein with tetratricopeptide repeats 2 [Source:HGNC Symbol;Acc:HGNC:5409]	Interferon induced protein with tetratricopeptide repeats 2 OS=Equus caballus OX=9796 GN=IFIT2 PE=4 SV=1	IFIT2	0.00316345	0.403851	0.403851	-1.39476	-1.00458	-1.95832	-0.806522	-1.56697	-1.97291	-1.45319	-0.921368	-3.75268	-1.23402	-1.32033	-1.26805	NA	0.0231699	1.6935	0.0711139	0.00188254	0.0231699	0.945239	15	0.933	ns	MannWhitney
F6UCU8	F6UCU8_HORSE	ENSECAG00000007942	LMNB1	lamin B1 [Source:VGNC Symbol;Acc:VGNC:19708]	Lamin B1 OS=Equus caballus OX=9796 GN=LMNB1 PE=3 SV=2	LMNB1	0.00318219	0.728915	0.728915	2.39164	1.70414	2.6503	2.71596	2.06006	1.5294	1.90446	2.96333	2.27374	2.27653	2.24847	1.50497	NA	-0.702965	0.761376	0.87056	-5.24972	-0.702965	0.00564831	12	0.57	ns	MannWhitney
A0A3Q2I189	A0A3Q2I189_HORSE	ENSECAG00000023318	GNS	glucosamine (N-acetyl)-6-sulfatase [Source:VGNC Symbol;Acc:VGNC:54641]	N-acetylglucosamine-6-sulfatase OS=Equus caballus OX=9796 GN=GNS PE=3 SV=1	GNS	0.00323283	0.292597	0.292597	0.247566	0.0893574	0.29442	0.790504	0.398078	0.804033	0.999682	0.906896	-0.895477	0.386026	0.375967	0.339614	NA	-0.464473	3.43827	0.221079	-2.21169	-0.464473	0.0368623	9	0.283	ns	MannWhitney
A0A3Q2HSQ7	A0A3Q2HSQ7_HORSE	ENSECAG00000016503	MLF1	myeloid leukemia factor 1 [Source:HGNC Symbol;Acc:HGNC:7125]	Myeloid leukemia factor 1 OS=Equus caballus OX=9796 GN=MLF1 PE=3 SV=1	MLF1	0.00331896	0.00166964	0.00166964	-5.03274	-4.93161	-4.79742	-5.0605	-4.49517	-0.832399	-2.97359	-4.95476	-4.81942	-4.9001	-4.88494	-2.7475	NA	0.748427	0.294383	0.813	1.35326	0.748427	0.285558	19	0.683	ns	MannWhitney
A0A3Q2LN08	A0A3Q2LN08_HORSE	ENSECAG00000015766	SNCA	synuclein alpha [Source:VGNC Symbol;Acc:VGNC:23382]	Alpha-synuclein OS=Equus caballus OX=9796 GN=SNCA PE=3 SV=1	SNCA	0.00334396	0.0351427	0.0351427	-4.8597	-2.32827	-4.49241	1.13729	2.20911	-3.93167	-3.66707	-4.95665	-5.18597	-4.95426	-4.90156	3.13324	NA	-0.365966	0.222988	0.366788	-0.081606	-0.365966	0.856789	10	0.368	ns	MannWhitney
A0A3Q2HW36	A0A3Q2HW36_HORSE	ENSECAG00000022072	DRB	MHC class II DR-beta chain [Source:NCBI gene (formerly Entrezgene);Acc:100052006]	MHC class II DR-beta chain OS=Equus caballus OX=9796 GN=DRB PE=4 SV=1	DRB	0.00358096	0.29478	0.29478	1.07158	1.13999	-0.0960684	1.03023	1.33288	0.195427	1.27401	1.83286	1.96252	2.00147	2.03858	0.0640616	NA	0.522997	1.93706	0.808063	1.90636	0.522997	0.0799324	25	0.154	ns	MannWhitney
F6Y3Z2	F6Y3Z2_HORSE	ENSECAG00000017044	RALA	RAS like proto-onco A [Source:VGNC Symbol;Acc:VGNC:22159]	Small monomeric GTPase OS=Equus caballus OX=9796 GN=RALA PE=3 SV=2	RALA	0.0036204	0.949409	0.949409	-3.45022	-4.99315	-2.13737	-2.64403	-2.91201	-3.58564	-4.36456	-1.71544	-5.01864	-5.04773	-5.14993	-1.62943	NA	-0.157877	1.99895	0.318646	-0.0502594	-0.157877	0.80199	8	0.214	ns	MannWhitney
F6UJH8	F6UJH8_HORSE	ENSECAG00000008606	GZMK	granzyme K [Source:VGNC Symbol;Acc:VGNC:18674]	Granzyme K OS=Equus caballus OX=9796 GN=GZMK PE=4 SV=1	GZMK	0.00412027	0.900933	0.900933	-1.61676	-1.1195	-0.680713	-0.715003	0.388577	-0.0756287	-0.572523	-0.83007	-0.120909	-2.3008	-0.0105031	-0.0102952	NA	-0.31315	0.0994676	0.12958	-0.359415	-0.31315	0.451332	20	0.57	ns	MannWhitney
A0A3Q2GV25	A0A3Q2GV25_HORSE	ENSECAG00000017066	NARS1	asparaginyl-tRNA synthetase 1 [Source:VGNC Symbol;Acc:VGNC:20565]	Asparagine--tRNA ligase OS=Equus caballus OX=9796 GN=NARS1 PE=3 SV=1	NARS1	0.00429827	0.556521	0.556521	-4.98873	-3.07581	-2.99917	-2.37302	-1.28687	-2.47957	-2.50089	-4.32962	-2.80094	-4.66265	-2.72496	-2.80821	NA	-0.168654	0.463498	0.164721	-0.0997043	-0.168654	0.663801	13	0.683	ns	MannWhitney
F7CSQ5	F7CSQ5_HORSE	ENSECAG00000014617	SERBP1	SERPINE1 mRNA binding protein 1 [Source:VGNC Symbol;Acc:VGNC:22838]	SERPINE1 mRNA binding protein 1 OS=Equus caballus OX=9796 GN=SERBP1 PE=4 SV=3	SERBP1	0.00442501	0.460767	0.460767	-1.25977	-3.94254	-1.24349	-2.1715	-2.96853	-5.02979	-0.847155	-2.23186	-1.00645	-1.03902	-1.0053	-0.268428	NA	0.747811	4.17042	0.42239	1.92546	0.747811	0.167845	29	0.0283	*	MannWhitney
F7E4G6	F7E4G6_HORSE	ENSECAG00000007955	HNRNPU	heteroous nuclear ribonucleoprotein U [Source:VGNC Symbol;Acc:VGNC:49463]	Heterogeneous nuclear ribonucleoprotein U OS=Equus caballus OX=9796 GN=HNRNPU PE=4 SV=3	HNRNPU	0.00510413	0.193841	0.193841	2.26819	1.98214	1.92502	1.78167	1.76	1.13673	2.25786	1.78553	2.25528	2.29304	2.27867	1.58885	NA	-0.0986181	1.79118	0.477072	-0.0730196	-0.0986181	0.598562	23	0.283	ns	MannWhitney
A0A3Q2HC57	A0A3Q2HC57_HORSE	ENSECAG00000020532	RAN	RAN, member RAS onco family [Source:VGNC Symbol;Acc:VGNC:82068]	GTP-binding nuclear protein Ran OS=Equus caballus OX=9796 GN=RAN PE=3 SV=1	RAN	0.00526117	0.200168	0.200168	2.14083	1.99238	2.10007	1.19404	1.66065	1.02299	2.03718	1.53741	2.07742	2.09038	2.10153	2.52872	NA	0.200649	4.0188	0.737628	0.397118	0.200649	0.253637	27	0.0727	ns	MannWhitney
A0A3Q2GS71	A0A3Q2GS71_HORSE	ENSECAG00000036967	AGP	0	Alpha-1-acid glycoprotein 2 OS=Equus caballus OX=9796 GN=LOC100050100 PE=3 SV=2	LOC100050100	0.0052685	0.138619	0.138619	-5.08679	-4.85646	-4.65673	-5.82148	-3.7783	-4.89737	-4.83166	-2.47315	-4.84618	-4.91309	-3.56149	-4.84521	NA	1.02609	0.0176033	0.30599	3.62668	1.02609	0.0863016	17	0.933	ns	MannWhitney
F7D5X8	F7D5X8_HORSE	ENSECAG00000021775	KRT4	keratin 4 [Source:NCBI gene (formerly Entrezgene);Acc:100061857]	Keratin 4 OS=Equus caballus OX=9796 GN=KRT8 PE=3 SV=2	KRT8	0.00565408	0.448661	0.448661	-4.87164	-5.05283	-4.82572	-5.05637	-5.12604	-4.05873	-3.66647	-5.91428	-4.81907	-4.87363	-2.98721	-4.76682	NA	0.716494	1.51898	0.0907926	1.91194	0.716494	0.157293	24	0.214	ns	MannWhitney
K9MC52	K9MC52_HORSE	ENSECAG00000020358	DRB	MHC class II DR-beta chain [Source:NCBI gene (formerly Entrezgene);Acc:100052310]	MHC class II DR-beta chain OS=Equus caballus OX=9796 GN=Eqca-DRB2 PE=2 SV=1	Eqca-DRB2	0.00588105	0.130067	0.130067	0.994176	-1.23456	-0.554133	-0.0993599	-2.65758	-5.00388	0.894569	0.836124	0.779505	-2.85125	0.581049	0.590119	NA	0.151854	0.693045	0.14345	0.0422815	0.151854	0.824484	16	1	ns	MannWhitney
F6WLI6	F6WLI6_HORSE	ENSECAG00000009059	ATP5PO	0	ATP synthase subunit O mitochondrial OS=Equus caballus OX=9796 GN=ATP5PO PE=3 SV=3	ATP5PO	0.00599954	0.181194	0.181194	1.12331	0.889845	1.28873	1.11649	0.535039	-0.114432	0.886029	1.39263	1.11183	1.04159	1.05435	-0.133426	NA	-0.61238	0.487153	0.13912	-2.36862	-0.61238	0.0684936	12	0.57	ns	MannWhitney
F6TZ46	F6TZ46_HORSE	ENSECAG00000023316	SNRPD3	small nuclear ribonucleoprotein D3 polypeptide [Source:VGNC Symbol;Acc:VGNC:23400]	Small nuclear ribonucleoprotein Sm D3 OS=Equus caballus OX=9796 GN=SNRPD3 PE=3 SV=1	SNRPD3	0.00603833	0.286522	0.286522	0.904343	0.184629	0.902455	0.0247119	-0.0127732	-0.117765	0.547299	0.39504	0.563825	0.654124	0.589052	-0.918018	NA	-0.510865	0.519193	0.129011	-1.95391	-0.510865	0.0705746	18	0.808	ns	MannWhitney
F6PZ47	F6PZ47_HORSE	ENSECAG00000011451	SND1	staphylococcal nuclease and tudor domain containing 1 [Source:VGNC Symbol;Acc:VGNC:23385]	Staphylococcal nuclease domain-containing protein OS=Equus caballus OX=9796 GN=SND1 PE=4 SV=2	SND1	0.00608563	0.00932414	0.00932414	3.43632	4.44661	0.548114	-0.280951	-0.160978	-0.469476	0.510244	-0.455274	3.54669	0.344173	0.194414	0.386395	NA	-0.04818	0.181941	0.772785	-0.00352214	-0.04818	0.950591	19	0.683	ns	MannWhitney
F6ZUT4	F6ZUT4_HORSE	ENSECAG00000043283	AGR2	anterior gradient 2, protein disulphide isomerase family member [Source:HGNC Symbol;Acc:HGNC:328]	Anterior gradient 2 protein disulphide isomerase family member OS=Equus caballus OX=9796 GN=AGR2 PE=4 SV=3	AGR2	0.00638319	0.595082	0.595082	-1.20527	0.331181	1.95564	-0.386762	0.402805	1.07011	1.0292	-2.88465	0.768499	0.732141	0.655191	-1.00655	NA	0.466296	0.374373	0.593662	0.566051	0.466296	0.431093	17	0.933	ns	MannWhitney
A0A5F5PEV8	A0A5F5PEV8_HORSE	ENSECAG00000014903	GGH	gamma-glutamyl hydrolase [Source:VGNC Symbol;Acc:VGNC:18325]	Folate gamma-glutamyl hydrolase OS=Equus caballus OX=9796 GN=GGH PE=3 SV=1	GGH	0.00702444	0.199906	0.199906	0.978916	1.01983	0.62668	0.539391	0.647809	-0.0236243	1.10188	-0.463979	-0.139834	0.873705	0.831054	0.808635	NA	-0.16939	0.145361	0.305734	-0.235553	-0.16939	0.381407	16	1	ns	MannWhitney
A0A3Q2I3K2	A0A3Q2I3K2_HORSE	ENSECAG00000026977	KRT20	keratin 20 [Source:VGNC Symbol;Acc:VGNC:19523]	Keratin 20 OS=Equus caballus OX=9796 GN=KRT20 PE=3 SV=1	KRT20	0.007058	0.0585451	0.0585451	1.13465	-1.11191	-0.215681	0.110301	-0.870639	0.260368	-5.04282	-1.3462	-0.984068	-0.831434	-4.03279	-1.03474	NA	-1.894	1.12021	0.712659	-11.1521	-1.894	0.0168847	11	0.461	ns	MannWhitney
A0A3Q2ID17	A0A3Q2ID17_HORSE	ENSECAG00000034339	MHCX1	MHC class I heavy chain [Source:NCBI gene (formerly Entrezgene);Acc:100056391]	MHC class I heavy chain OS=Equus caballus OX=9796 GN=MHCX1 PE=3 SV=2	MHCX1	0.0072686	0.824871	0.824871	-1.27515	0.463698	0.877733	-2.0127	0.0278287	-0.401741	-1.79025	1.86455	1.3594	1.25068	0.919992	-4.86054	NA	-1.10019	0.0481347	0.0877202	-2.08053	-1.10019	0.269608	21	0.461	ns	MannWhitney
A0A3Q2H955	A0A3Q2H955_HORSE	ENSECAG00000000655	BPGM	bisphosphoglycerate mutase [Source:VGNC Symbol;Acc:VGNC:15866]	Phosphoglycerate mutase OS=Equus caballus OX=9796 GN=BPGM PE=3 SV=2	BPGM	0.00786176	1.35e-05	1.35e-05	-4.99101	-5.0079	-4.83325	-5.07412	-2.24904	-4.85904	-4.88283	-4.82742	-5.02837	-4.97386	-4.85536	-2.66487	NA	0.239234	0.430426	0.557441	0.165085	0.239234	0.61983	16	1	ns	MannWhitney
F7DUN1	F7DUN1_HORSE	ENSECAG00000016082	HDAC1	histone deacetylase 1 [Source:VGNC Symbol;Acc:VGNC:50592]	Histone deacetylase 1 OS=Equus caballus OX=9796 GN=HDAC1 PE=3 SV=2	HDAC1	0.00792219	0.00543763	0.00543763	-1.28035	-1.47081	-1.26872	-4.36463	-2.10315	-0.775333	-1.6934	-1.30687	-1.45117	-1.21431	-1.22275	-4.23255	NA	-0.531934	0.416	0.604117	-1.14861	-0.531934	0.223863	19	0.683	ns	MannWhitney
A0A3Q2IFZ6	A0A3Q2IFZ6_HORSE	ENSECAG00000039691	0	0	Uncharacterized protein OS=Equus caballus OX=9796 PE=3 SV=2	Uncharacterized	0.00799258	0.0991261	0.0991261	-5.1326	-4.53762	-4.84544	-3.14724	-2.59754	-4.96039	-3.82998	-5.0143	-5.0578	-5.06781	-4.78299	-1.45915	NA	0.675571	0.263637	0.364201	1.51384	0.675571	0.211565	14	0.808	ns	MannWhitney
F7C5G3	F7C5G3_HORSE	ENSECAG00000014306	PSMD11	proteasome 26S subunit, non-ATPase 11 [Source:VGNC Symbol;Acc:VGNC:21957]	Proteasome 26S subunit non-ATPase 11 OS=Equus caballus OX=9796 GN=PSMD11 PE=3 SV=2	PSMD11	0.00811244	0.0181349	0.0181349	-0.672957	3.74336	-1.05639	-1.24451	3.85229	0.587206	-0.682872	-0.0156346	-0.291416	-1.54434	-0.321116	-0.229034	NA	-0.389435	1.68789	0.541657	-0.265426	-0.389435	0.623488	12	0.57	ns	MannWhitney
A0A3Q2HSD0	A0A3Q2HSD0_HORSE	ENSECAG00000011292	MSR1	macrophage scavenger receptor 1 [Source:VGNC Symbol;Acc:VGNC:55355]	Macrophage scavenger receptor 1 OS=Equus caballus OX=9796 GN=MSR1 PE=4 SV=1	MSR1	0.00826478	0.275686	0.275686	-2.4369	-2.60667	-1.79704	-1.18226	-4.87166	-4.31444	-2.6096	-2.29332	-1.70722	-1.45346	-1.4258	-4.97477	NA	-0.145939	0.572811	0.957656	-0.051417	-0.145939	0.783325	21	0.461	ns	MannWhitney
F6Q4A3	F6Q4A3_HORSE	ENSECAG00000004311	RPS16	ribosomal protein S16 [Source:VGNC Symbol;Acc:VGNC:22549]	Ribosomal protein S16 OS=Equus caballus OX=9796 GN=RPS16 PE=3 SV=2	RPS16	0.00844872	0.867188	0.867188	2.04967	1.07745	1.89318	1.49377	0.914372	1.2055	1.69025	1.59913	1.58094	1.79796	1.79872	-0.843657	NA	-0.574648	1.27038	0.0897203	-2.4097	-0.574648	0.0546608	16	1	ns	MannWhitney
F6YY47	F6YY47_HORSE	ENSECAG00000021629	BTF3	basic transcription factor 3 [Source:VGNC Symbol;Acc:VGNC:15917]	Transcription factor BTF3 OS=Equus caballus OX=9796 GN=BTF3 PE=3 SV=3	BTF3	0.00872974	3.42e-05	3.42e-05	-4.8713	-5.10306	-3.3046	-4.9813	-5.12526	-4.96413	-4.98031	-5.00854	-5.0554	-4.92683	-4.98717	-3.33822	NA	-0.0670028	0.698145	0.812218	-0.0229442	-0.0670028	0.788708	18	0.808	ns	MannWhitney
A0A3Q2HIS9	A0A3Q2HIS9_HORSE	ENSECAG00000011403	ALDH3A2	aldehyde dehydrogenase 3 family member A2 [Source:VGNC Symbol;Acc:VGNC:15235]	Aldehyde dehydrogenase 3 family member A2 OS=Equus caballus OX=9796 GN=ALDH3A2 PE=3 SV=1	ALDH3A2	0.0090889	0.0822129	0.0822129	2.21589	4.5978	2.81865	5.47722	5.08367	5.25257	5.98766	5.90921	1.6022	1.44302	1.67323	4.52505	NA	-1.54008	5.46421	0.591687	-7.36798	-1.54008	0.0362931	2	0.0162	*	MannWhitney
F6R8R0	F6R8R0_HORSE	ENSECAG00000010532	PPP1CA	protein phosphatase 1 catalytic subunit alpha [Source:VGNC Symbol;Acc:VGNC:49522]	Serine/threonine-protein phosphatase OS=Equus caballus OX=9796 GN=PPP1CA PE=3 SV=2	PPP1CA	0.00924053	0.20678	0.20678	-4.22102	-5.01473	-2.39968	-5.06839	-3.01827	-4.9538	-2.18544	-3.65214	-3.65517	-2.4293	-2.51296	-2.51879	NA	0.397245	2.8866	0.880159	0.44589	0.397245	0.459311	22	0.368	ns	MannWhitney
F6R609	F6R609_HORSE	ENSECAG00000010106	NCEH1	neutral cholesterol ester hydrolase 1 [Source:VGNC Symbol;Acc:VGNC:20585]	Neutral cholesterol ester hydrolase 1 OS=Equus caballus OX=9796 GN=NCEH1 PE=3 SV=2	NCEH1	0.0093932	0.953875	0.953875	-2.6309	-3.75681	-1.97841	-3.35169	-3.23851	-4.4958	-3.97464	-2.41881	-4.92419	-3.57308	-3.47021	-3.44902	NA	0.148008	2.07337	0.549309	0.0668054	0.148008	0.731352	9	0.283	ns	MannWhitney
F6VJR6	F6VJR6_HORSE	ENSECAG00000015604	A1BG	alpha-1-B glycoprotein [Source:HGNC Symbol;Acc:HGNC:5]	Alpha-1B-glycoprotein OS=Equus caballus OX=9796 GN=A1BG PE=4 SV=3	A1BG	0.00943124	0.779195	0.779195	7.14947	7.8018	7.34531	7.94208	8.42955	7.67586	7.70523	7.62979	7.59401	7.58888	7.14141	7.62493	NA	0.159025	1.65368	0.238174	0.160848	0.159025	0.496044	6	0.109	ns	MannWhitney
COMT_HORSE	NA	NA	COMT	NA	Catechol O-methyltransferase OS=Equus caballus OX=9796 GN=COMT PE=2 SV=1	COMT	0.00982289	0.00117216	0.00117216	-4.89573	2.36992	-3.6345	-3.17092	-3.50192	-4.02844	-4.97779	-4.11489	-4.41338	-4.43917	-3.78435	2.89215	NA	0.148966	0.633609	0.262028	0.0336439	0.148966	0.855091	16	1	ns	MannWhitney
F6TXT9	F6TXT9_HORSE	ENSECAG00000008500	AQP5	aquaporin 5 [Source:HGNC Symbol;Acc:HGNC:638]	Aquaporin-5 OS=Equus caballus OX=9796 GN=AQP5 PE=3 SV=1	AQP5	0.00985167	0.249736	0.249736	-1.13584	-1.52698	-1.04785	-0.454264	-1.09271	-0.303803	0.352757	-1.13501	-0.820101	-0.869409	-0.838843	-0.245593	NA	-0.00219826	0.381421	0.388095	-1.67e-05	-0.00219826	0.994744	22	0.368	ns	MannWhitney
A0A5F5PWK8	A0A5F5PWK8_HORSE	ENSECAG00000019763	TUFM	Tu translation elongation factor, mitochondrial [Source:VGNC Symbol;Acc:VGNC:24665]	Elongation factor Tu OS=Equus caballus OX=9796 GN=TUFM PE=3 SV=1	TUFM	0.0109712	0.543824	0.543824	-1.56749	-1.07035	0.479777	-0.74219	-1.80892	-1.62738	-0.93189	-0.217949	-0.315985	-0.115484	-0.228801	-2.48613	NA	-0.213373	0.336537	0.555782	-0.163332	-0.213373	0.58826	19	0.683	ns	MannWhitney
F6U3F1	F6U3F1_HORSE	ENSECAG00000000749	DLD	dihydrolipoamide dehydrogenase [Source:VGNC Symbol;Acc:VGNC:17208]	Dihydrolipoyl dehydrogenase OS=Equus caballus OX=9796 GN=DLD PE=2 SV=1	DLD	0.0112351	0.663303	0.663303	-0.619318	-1.5511	0.432967	-0.572238	-1.8956	-1.02325	-0.841014	-0.576765	-0.572126	-0.599953	-0.679302	-1.74955	NA	-0.126639	0.204031	0.158545	-0.0447167	-0.126639	0.782898	17	0.933	ns	MannWhitney
F6U2W9	F6U2W9_HORSE	ENSECAG00000011638	EHD1	EH domain containing 1 [Source:VGNC Symbol;Acc:VGNC:17466]	EH domain containing 1 OS=Equus caballus OX=9796 GN=EHD1 PE=4 SV=3	EHD1	0.0120558	0.61595	0.61595	0.527296	-0.682526	0.839475	-0.309701	-0.0399778	-0.75539	-0.045119	1.22596	0.578895	0.593675	0.795098	0.597443	NA	0.242462	2.5829	0.631068	0.331652	0.242462	0.387468	24	0.214	ns	MannWhitney
A0A3Q2LSC8	A0A3Q2LSC8_HORSE	ENSECAG00000012930	ALOX5	arachidonate 5-lipoxygenase [Source:VGNC Symbol;Acc:VGNC:15263]	Arachidonate 5-lipoxygenase OS=Equus caballus OX=9796 GN=ALOX5 PE=3 SV=1	ALOX5	0.012534	0.0206435	0.0206435	-2.43043	-2.7317	-2.22259	-3.18499	-4.68016	-4.64097	-2.62611	-2.345	-2.35408	-2.41615	-2.07336	-6.00191	NA	-0.33467	0.150914	0.50413	-0.31516	-0.33467	0.520618	20	0.57	ns	MannWhitney
A0A5F5PJG9	A0A5F5PJG9_HORSE	ENSECAG00000020570	LMAN1	lectin, mannose binding 1 [Source:VGNC Symbol;Acc:VGNC:19697]	Lectin mannose binding 1 OS=Equus caballus OX=9796 GN=LMAN1 PE=3 SV=1	LMAN1	0.0125758	0.955136	0.955136	-2.00412	-2.11972	-0.213481	-1.34567	-2.23925	-3.30229	-1.49311	-0.732746	-2.18589	-3.26943	-2.27922	-2.27354	NA	-0.302665	2.77579	0.675872	-0.289196	-0.302665	0.515664	5	0.0727	ns	MannWhitney
F6T1P0	F6T1P0_HORSE	ENSECAG00000013284	PTGR2	0	15-oxoprostaglandin 13-reductase OS=Equus caballus OX=9796 GN=PTGR2 PE=3 SV=2	PTGR2	0.013303	0.428444	0.428444	-4.97578	-4.70519	-2.15835	-1.64465	-0.391593	-3.46824	-2.09125	-1.67671	-1.1668	-1.31294	-5.14164	-1.55152	NA	0.31515	0.422243	0.667838	0.172008	0.31515	0.685013	21	0.461	ns	MannWhitney
H9GZQ3	H9GZQ3_HORSE	ENSECAG00000002764	0	0	Ig-like domain-containing protein OS=Equus caballus OX=9796 PE=4 SV=2	Ig-like	0.0139355	0.147273	0.147273	2.31492	3.23139	2.25048	2.14624	-0.481109	3.39547	1.29669	2.14755	3.37061	3.0222	2.91461	-1.54986	NA	-1.5207	0.114646	0.254181	-6.84641	-1.5207	0.0441286	19	0.683	ns	MannWhitney
F6XSF7	F6XSF7_HORSE	ENSECAG00000008615	C4A	0	C4a anaphylatoxin OS=Equus caballus OX=9796 GN=LOC100059239 PE=4 SV=2	LOC100059239	0.0139787	0.469236	0.469236	4.22249	4.5991	4.39443	4.86835	5.2349	5.26723	4.41399	4.94938	4.61508	4.96918	4.57952	4.61138	NA	0.145504	0.288937	0.174821	0.118845	0.145504	0.567707	17	0.933	ns	MannWhitney
A0A3Q2HNV2	A0A3Q2HNV2_HORSE	ENSECAG00000035279	IGFBP2	insulin like growth factor binding protein 2 [Source:HGNC Symbol;Acc:HGNC:5471]	Insulin-like growth factor-binding protein 2 OS=Equus caballus OX=9796 GN=IGFBP2 PE=4 SV=1	IGFBP2	0.0144342	0.506108	0.506108	1.72568	1.614	-0.89955	0.127587	-1.82217	1.06687	-1.43679	-0.00620316	0.181813	1.09969	0.0726606	0.0902527	NA	0.140334	0.802641	0.0176736	0.0482912	0.140334	0.78779	19	0.683	ns	MannWhitney
A0A3Q2HBH2	A0A3Q2HBH2_HORSE	ENSECAG00000002920	RDX	radixin [Source:VGNC Symbol;Acc:VGNC:22283]	Radixin OS=Equus caballus OX=9796 GN=RDX PE=4 SV=1	RDX	0.014905	0.175765	0.175765	-1.67715	-0.429062	-0.341921	-0.0352562	0.347639	-0.0331144	-0.703259	0.0455419	-3.82082	-0.796351	-0.613993	-0.457735	NA	-0.441057	3.07413	0.29133	-0.930867	-0.441057	0.231561	5	0.0727	ns	MannWhitney
F7C3Z3	F7C3Z3_HORSE	ENSECAG00000023550	LPO	lactoperoxidase [Source:VGNC Symbol;Acc:VGNC:19741]	Lactoperoxidase OS=Equus caballus OX=9796 GN=LPO PE=4 SV=2	LPO	0.0150534	0.613098	0.613098	-5.12307	-3.35585	-3.55826	-0.689821	-1.98292	-3.23835	-3.02001	-2.90988	-2.21791	-2.48898	-4.96667	-2.38105	NA	0.0366293	0.0418122	0.674372	0.00256382	0.0366293	0.952642	19	0.683	ns	MannWhitney
F6XCZ2	F6XCZ2_HORSE	ENSECAG00000002086	PRPS2	phosphoribosyl pyrophosphate synthetase 2 [Source:VGNC Symbol;Acc:VGNC:55526]	Ribose-phosphate diphosphokinase OS=Equus caballus OX=9796 GN=PRPS2 PE=3 SV=3	PRPS2	0.015457	0.0114917	0.0114917	-5.08787	-5.08548	-3.31077	-4.43681	-3.18676	-5.00104	-4.81968	-4.85098	-5.06672	-4.86893	-4.75565	-1.93437	NA	0.366954	0.661269	0.394754	0.491967	0.366954	0.394835	18	0.808	ns	MannWhitney
F6XVR0	F6XVR0_HORSE	ENSECAG00000021518	SULT	0	Sulfotransferase OS=Equus caballus OX=9796 GN=LOC100064221 PE=3 SV=3	LOC100064221	0.0155916	0.0316571	0.0316571	2.19713	1.62527	2.32013	2.55471	4.47726	1.35656	2.18042	1.92146	2.35442	1.95577	2.39837	2.36924	NA	-0.178417	0.201924	0.00407879	-0.121961	-0.178417	0.622621	21	0.461	ns	MannWhitney
F6SBI2	F6SBI2_HORSE	ENSECAG00000017556	ATP6V1D	ATPase H+ transporting V1 subunit D [Source:VGNC Symbol;Acc:VGNC:15680]	V-type proton ATPase subunit D OS=Equus caballus OX=9796 GN=ATP6V1D PE=2 SV=1	ATP6V1D	0.0158346	0.639617	0.639617	-1.00472	-1.05917	-0.691605	-1.32122	-1.11605	-1.50916	-0.70884	-0.994215	-2.62172	-0.485516	-0.721209	-0.530766	NA	0.00447945	0.0821613	0.0289058	0.00013	0.00447945	0.980154	22	0.368	ns	MannWhitney
F7DQ00	F7DQ00_HORSE	ENSECAG00000010774	TRIM28	tripartite motif containing 28 [Source:VGNC Symbol;Acc:VGNC:24499]	Tripartite motif containing 28 OS=Equus caballus OX=9796 GN=TRIM28 PE=4 SV=3	TRIM28	0.0161713	0.0479318	0.0479318	-2.45149	-2.92404	-2.76124	-1.16644	-2.86334	-3.22127	-2.45244	-2.46454	-1.74	-1.67104	-2.97007	-1.8057	NA	0.248517	2.0524	0.0408586	0.234427	0.248517	0.52004	22	0.368	ns	MannWhitney
A0A3Q2I6L9	A0A3Q2I6L9_HORSE	ENSECAG00000010809	CACNA2D1	calcium voltage-gated channel auxiliary subunit alpha2delta 1 [Source:VGNC Symbol;Acc:VGNC:15988]	Calcium voltage-gated channel auxiliary subunit alpha2delta 1 OS=Equus caballus OX=9796 GN=CACNA2D1 PE=3 SV=2	CACNA2D1	0.0162315	0.104212	0.104212	3.65947	0.55545	-3.87249	-2.45009	-2.8831	1.91766	-3.33997	-4.00864	1.44607	-3.6805	-4.27257	-3.95984	NA	-1.6962	1.08227	0.209566	-5.70944	-1.6962	0.0969896	9	0.283	ns	MannWhitney
F7CWM1	F7CWM1_HORSE	ENSECAG00000014175	MAPK14	mitogen-activated protein kinase 14 [Source:VGNC Symbol;Acc:VGNC:56675]	Mitogen-activated protein kinase 14 OS=Equus caballus OX=9796 GN=MAPK14 PE=3 SV=3	MAPK14	0.0167142	0.442216	0.442216	-2.68141	-3.28844	-1.85191	-3.42706	-3.25287	-4.9147	-4.77153	-4.60681	-2.79988	-2.87775	-2.88222	-2.18443	NA	0.942906	2.84783	0.128164	5.99645	0.942906	0.0121783	25	0.154	ns	MannWhitney
A0A3Q2HRJ9	A0A3Q2HRJ9_HORSE	ENSECAG00000039655	RARRES1	retinoic acid receptor responder 1 [Source:HGNC Symbol;Acc:HGNC:9867]	Retinoic acid receptor responder 1 OS=Equus caballus OX=9796 GN=RARRES1 PE=3 SV=1	RARRES1	0.0169144	0.356567	0.356567	0.0252499	0.410328	-1.54511	-0.413041	-1.79578	-2.5928	-0.125596	-2.83811	-1.26563	0.485163	-1.37675	-1.47486	NA	-0.0640759	0.352837	0.175556	-0.0120846	-0.0640759	0.877458	20	0.57	ns	MannWhitney
F6RA60	F6RA60_HORSE	ENSECAG00000026930	SEC61B	SEC61 translocon subunit beta [Source:VGNC Symbol;Acc:VGNC:50500]	Protein transport protein Sec61 subunit beta OS=Equus caballus OX=9796 GN=SEC61B PE=3 SV=2	SEC61B	0.0169654	0.62015	0.62015	0.0149789	-0.874632	0.751208	0.256551	-0.512659	-1.10842	-0.687186	0.534906	-0.283862	-0.301908	-0.406451	-1.34508	NA	-0.38398	1.49953	0.887679	-0.832991	-0.38398	0.222309	12	0.57	ns	MannWhitney
F7D3H6	F7D3H6_HORSE	ENSECAG00000014701	RALB	RAS like proto-onco B [Source:VGNC Symbol;Acc:VGNC:22160]	Small monomeric GTPase OS=Equus caballus OX=9796 GN=RALB PE=3 SV=2	RALB	0.0175359	0.774091	0.774091	-0.621229	-1.65895	-0.0150863	-0.671789	-0.745069	-2.00691	-0.999882	0.258724	-0.532828	-0.451885	0.227836	-0.54328	NA	-0.351034	1.92069	0.490567	-0.492897	-0.351034	0.377847	25	0.154	ns	MannWhitney
A0A5F5PH36	A0A5F5PH36_HORSE	ENSECAG00000007147	CAPRIN1	cell cycle associated protein 1 [Source:VGNC Symbol;Acc:VGNC:16045]	Cell cycle associated protein 1 OS=Equus caballus OX=9796 GN=CAPRIN1 PE=3 SV=1	CAPRIN1	0.0175623	0.600422	0.600422	-2.84183	-1.19875	-4.68933	-4.85021	-2.68603	-2.09885	-2.56209	-3.96476	-2.6619	0.476879	-2.61241	-2.29178	NA	1.21393	2.8667	0.968156	5.68453	1.21393	0.0389365	24	0.214	ns	MannWhitney
F6TN55	F6TN55_HORSE	ENSECAG00000001697	MSRA	methionine sulfoxide reductase A [Source:VGNC Symbol;Acc:VGNC:20393]	Peptide-methionine (S)-S-oxide reductase OS=Equus caballus OX=9796 GN=MSRA PE=3 SV=2	MSRA	0.0184742	0.287357	0.287357	-1.1706	-1.52766	0.209103	-2.80585	-2.99694	-2.98045	-0.984007	-0.824096	-0.625753	-0.594606	-0.832691	-2.564	NA	-0.237552	1.0077	0.649077	-0.131876	-0.237552	0.680589	23	0.283	ns	MannWhitney
F6ULE3	F6ULE3_HORSE	ENSECAG00000002048	MOGS	mannosyl-oligosaccharide glucosidase [Source:VGNC Symbol;Acc:VGNC:20257]	Mannosyl-oligosaccharide glucosidase OS=Equus caballus OX=9796 GN=MOGS PE=3 SV=2	MOGS	0.0218599	0.294625	0.294625	0.105104	0.211342	0.181958	-0.440586	0.494279	-0.554148	-1.06239	0.0997117	0.553646	0.755013	-1.21211	0.811198	NA	0.642194	1.23474	0.214205	2.73978	0.642194	0.051966	24	0.214	ns	MannWhitney
A0A3Q2ICY6	A0A3Q2ICY6_HORSE	ENSECAG00000017917	CYBB	cytochrome b-245 beta chain [Source:VGNC Symbol;Acc:VGNC:50467]	Cytochrome b-245 beta chain OS=Equus caballus OX=9796 GN=CYBB PE=4 SV=1	CYBB	0.0221923	0.25564	0.25564	2.22691	1.44787	2.81496	2.1265	1.47093	1.16277	1.5145	2.75098	2.06026	1.95453	2.1054	0.90205	NA	-0.623157	0.654194	0.924777	-3.23527	-0.623157	0.027361	12	0.57	ns	MannWhitney
F7BXQ8	F7BXQ8_HORSE	ENSECAG00000023732	H2AZ1	H2A.Z histone 1 [Source:VGNC Symbol;Acc:VGNC:83808]	Histone H2A OS=Equus caballus OX=9796 GN=H2AZ1 PE=3 SV=2	H2AZ1	0.0226417	0.686702	0.686702	2.50277	1.33451	2.48824	2.32892	2.1883	1.08747	1.92333	3.03146	2.68143	2.52583	2.56652	1.34074	NA	-0.514967	0.56444	0.598958	-1.60094	-0.514967	0.115918	23	0.283	ns	MannWhitney
F6X1H9	F6X1H9_HORSE	ENSECAG00000016692	H2AZ2	H2A.Z histone 2 [Source:VGNC Symbol;Acc:VGNC:83809]	Histone H2A OS=Equus caballus OX=9796 GN=H2AZ2 PE=3 SV=3	H2AZ2	0.0226417	0.686702	0.686702	2.50277	1.33451	2.48824	2.32892	2.1883	1.08747	1.92333	3.03146	2.68143	2.52583	2.56652	1.34074	NA	-0.514967	0.56444	0.598958	-1.60094	-0.514967	0.115918	23	0.283	ns	MannWhitney
F6URC7	F6URC7_HORSE	ENSECAG00000021053	SFTPC	surfactant protein C [Source:VGNC Symbol;Acc:VGNC:22905]	Pulmonary surfactant-associated protein C OS=Equus caballus OX=9796 GN=SFTPC PE=4 SV=3	SFTPC	0.0229649	0.120512	0.120512	0.719254	0.800428	0.909392	1.63315	0.879363	1.43089	1.93191	1.96407	-0.252058	1.54726	1.31722	1.48244	NA	-0.00290753	0.939088	0.451557	-3.55e-05	-0.00290753	0.991569	14	0.808	ns	MannWhitney
F6Q1M4	F6Q1M4_HORSE	ENSECAG00000017274	KRT15	keratin 15 [Source:VGNC Symbol;Acc:VGNC:83247]	Keratin 15 OS=Equus caballus OX=9796 GN=KRT15 PE=3 SV=3	KRT15	0.022975	0.0563296	0.0563296	5.9756	4.20039	5.78151	5.77759	5.37816	5.90895	4.23731	5.11609	4.30428	5.16821	4.40113	4.28446	NA	-1.58448	3.5493	0.443947	-18.2963	-1.58448	0.000334	9	0.283	ns	MannWhitney
A0A5F5PL54	A0A5F5PL54_HORSE	ENSECAG00000021047	EFEMP2	EGF containing fibulin extracellular matrix protein 2 [Source:VGNC Symbol;Acc:VGNC:17443]	EGF containing fibulin extracellular matrix protein 2 OS=Equus caballus OX=9796 GN=EFEMP2 PE=4 SV=1	EFEMP2	0.0233593	0.0979453	0.0979453	-0.0622845	-0.566217	-0.355576	-0.105282	1.66734	0.567303	0.215768	-0.0472935	-0.378639	-1.31506	-0.453121	-0.329742	NA	0.0840469	3.7924	0.252056	0.0211125	0.0840469	0.840198	4	0.0485	*	MannWhitney
F6VEV4	F6VEV4_HORSE	ENSECAG00000011471	AXL	AXL receptor tyrosine kinase [Source:VGNC Symbol;Acc:VGNC:15718]	Receptor protein-tyrosine kinase OS=Equus caballus OX=9796 GN=AXL PE=4 SV=2	AXL	0.0239239	0.411748	0.411748	-1.24656	-0.873053	-0.920411	-1.58179	-1.06458	-0.974383	-1.33079	-1.75936	-0.116891	-0.0796322	-0.803043	-0.170901	NA	0.753996	7.79426	0.0221643	6.94846	0.753996	0.0016821	32	0.00404	**	MannWhitney
A0A3Q2IA44	A0A3Q2IA44_HORSE	ENSECAG00000009314	TMEM132A	transmembrane protein 132A [Source:VGNC Symbol;Acc:VGNC:58259]	Transmembrane protein 132A OS=Equus caballus OX=9796 GN=TMEM132A PE=3 SV=1	TMEM132A	0.0239859	0.811259	0.811259	-0.878084	-1.11253	-0.470112	-0.771366	-1.82518	-2.15645	-1.45411	-0.29583	-1.35457	-1.05998	-1.33502	-3.59665	NA	-0.811204	2.3454	0.064313	-2.55616	-0.811204	0.112573	10	0.368	ns	MannWhitney
F7AHF3	F7AHF3_HORSE	ENSECAG00000004482	ACTBL2	actin beta like 2 [Source:VGNC Symbol;Acc:VGNC:15014]	Actin beta like 2 OS=Equus caballus OX=9796 GN=ACTBL2 PE=3 SV=1	ACTBL2	0.0247056	0.499017	0.499017	-0.560018	-4.92094	-1.99911	-4.34172	-2.97951	-1.47466	-1.8348	-4.31105	0.954246	0.858961	1.25593	-2.0507	NA	0.358758	6.66059	0.417509	0.203416	0.358758	0.675019	28	0.0485	*	MannWhitney
A0A3Q2GVV2	A0A3Q2GVV2_HORSE	ENSECAG00000016735	VCAM1	vascular cell adhesion molecule 1 [Source:VGNC Symbol;Acc:VGNC:24891]	Vascular cell adhesion molecule 1 OS=Equus caballus OX=9796 GN=VCAM1 PE=4 SV=1	VCAM1	0.0250778	0.887635	0.887635	-0.037104	-0.799734	-2.01292	-3.45523	-2.58758	-1.74502	-2.55726	-3.85516	-1.88427	-1.53327	-4.06406	-1.58129	NA	-0.260862	0.209409	0.445592	-0.203775	-0.260862	0.581899	17	0.933	ns	MannWhitney
A0A5F5PI60	A0A5F5PI60_HORSE	ENSECAG00000018208	MECP2	methyl-CpG binding protein 2 [Source:VGNC Symbol;Acc:VGNC:20066]	Methyl-CpG-binding protein 2 OS=Equus caballus OX=9796 GN=MECP2 PE=4 SV=1	MECP2	0.0258207	0.0771819	0.0771819	-3.20423	-3.5342	-3.9933	-2.17137	-2.72787	-0.43166	-3.35691	-3.29127	-2.94665	-2.83992	-2.86983	-3.63316	NA	-0.798335	0.519253	0.909658	-2.46262	-0.798335	0.117873	16	1	ns	MannWhitney
F7D381	F7D381_HORSE	ENSECAG00000014047	TWF2	twinfilin actin binding protein 2 [Source:VGNC Symbol;Acc:VGNC:57338]	Twinfilin actin binding protein 2 OS=Equus caballus OX=9796 GN=TWF2 PE=3 SV=3	TWF2	0.0259715	0.77944	0.77944	1.26086	0.653421	0.531087	0.574552	0.138482	1.03022	0.680828	0.273563	0.989119	1.1554	1.00672	-0.223777	NA	-0.316534	0.392539	0.386987	-0.951545	-0.316534	0.124469	19	0.683	ns	MannWhitney
A0A3Q2HB78	A0A3Q2HB78_HORSE	ENSECAG00000037332	HMGN2	0	High mobility group nucleosomal binding domain 2 OS=Equus caballus OX=9796 GN=HMGN2 PE=3 SV=2	HMGN2	0.0264248	0.179535	0.179535	-0.47071	-1.98903	0.579911	0.421944	0.328926	-1.53238	0.666278	1.1474	1.0329	0.453729	0.372069	0.433542	NA	-0.622736	1.87731	0.33931	-0.997132	-0.622736	0.3296	21	0.461	ns	MannWhitney
F6RFT9	F6RFT9_HORSE	ENSECAG00000021141	F9	coagulation factor IX [Source:VGNC Symbol;Acc:VGNC:17762]	Christmas factor OS=Equus caballus OX=9796 GN=F9 PE=4 SV=1	F9	0.0268047	0.298685	0.298685	-5.13515	-2.83657	-2.92281	-3.21615	-1.48913	-4.87971	-3.32975	-3.06067	-4.93682	-4.7379	-4.50676	-1.64822	NA	0.224389	1.09758	0.863812	0.128519	0.224389	0.672335	12	0.57	ns	MannWhitney
F6VUD7	F6VUD7_HORSE	ENSECAG00000022664	SNX3	sorting nexin 3 [Source:VGNC Symbol;Acc:VGNC:23425]	Sorting nexin-3 OS=Equus caballus OX=9796 GN=SNX3 PE=3 SV=2	SNX3	0.0276078	0.680991	0.680991	-4.9181	-4.95938	-4.99917	-5.04017	-5.0975	-4.87401	-4.87852	-5.02754	-5.07099	-4.93319	-4.81432	-3.10243	NA	0.776016	1.45895	6.6e-07	6.7955	0.776016	0.00231157	22	0.368	ns	MannWhitney
A0A3Q2GSU0	A0A3Q2GSU0_HORSE	ENSECAG00000018560	MYOF	myoferlin [Source:VGNC Symbol;Acc:VGNC:20517]	Myoferlin OS=Equus caballus OX=9796 GN=MYOF PE=3 SV=1	MYOF	0.0277122	0.33888	0.33888	1.2412	1.54807	0.463059	0.700167	0.901312	0.662496	2.10936	0.877361	-0.257768	-0.10001	0.786027	-0.258941	NA	-0.833691	6.55609	0.996859	-7.80005	-0.833691	0.00152598	3	0.0283	*	MannWhitney
A0A3Q2HMJ3	A0A3Q2HMJ3_HORSE	ENSECAG00000039599	0	0	Ig-like domain-containing protein OS=Equus caballus OX=9796 PE=4 SV=1	Ig-like	0.0277779	0.166369	0.166369	8.65153	9.37239	8.51211	9.70274	9.78814	9.67738	8.72727	9.29277	9.00388	9.5814	9.01434	9.08799	NA	0.0413074	0.185776	0.919787	0.00964938	0.0413074	0.85051	14	0.808	ns	MannWhitney
A0A3Q2LJE9	A0A3Q2LJE9_HORSE	ENSECAG00000009183	NCSTN	nicastrin [Source:VGNC Symbol;Acc:VGNC:20606]	Nicastrin OS=Equus caballus OX=9796 GN=NCSTN PE=3 SV=1	NCSTN	0.0278691	0.732983	0.732983	-2.69796	-3.34808	-2.00438	0.393755	-0.208325	-0.807544	-1.84943	-0.328858	-2.67949	0.586679	-2.3599	-2.8296	NA	0.0356968	0.72802	0.914951	0.00255226	0.0356968	0.951649	13	0.683	ns	MannWhitney
A0A3Q2H6U2	A0A3Q2H6U2_HORSE	ENSECAG00000021926	STRN	striatin [Source:VGNC Symbol;Acc:VGNC:23719]	Striatin OS=Equus caballus OX=9796 GN=STRN PE=3 SV=2	STRN	0.0283775	0.354405	0.354405	-4.92247	-4.94457	-4.65536	-5.09191	-5.13119	-4.89881	-4.97915	-5.01338	-4.95699	-4.86423	-4.93257	-4.29769	NA	-0.0191348	1.67086	0.000226	-0.00247615	-0.0191348	0.914208	24	0.214	ns	MannWhitney
F7B821	F7B821_HORSE	ENSECAG00000009583	P4HB	prolyl 4-hydroxylase subunit beta [Source:VGNC Symbol;Acc:VGNC:56462]	Protein disulfide-isomerase OS=Equus caballus OX=9796 GN=P4HB PE=3 SV=2	P4HB	0.0286557	0.923372	0.923372	2.51587	2.3305	3.12369	2.18176	1.97089	1.84861	2.58262	2.6733	2.58446	2.56631	2.63202	2.11964	NA	-0.284554	0.404503	0.960411	-0.852554	-0.284554	0.125338	19	0.683	ns	MannWhitney
F6Y642	F6Y642_HORSE	ENSECAG00000023962	SF3A1	splicing factor 3a subunit 1 [Source:VGNC Symbol;Acc:VGNC:22886]	Splicing factor 3a subunit 1 OS=Equus caballus OX=9796 GN=SF3A1 PE=4 SV=1	SF3A1	0.0291439	0.139912	0.139912	-2.55741	-3.18191	-2.25472	-5.09865	-3.17256	-4.88308	-2.02219	-3.10715	-2.4675	-2.35301	-2.3058	-3.45168	NA	-0.429399	1.64546	0.774509	-0.634396	-0.429399	0.359134	20	0.57	ns	MannWhitney
A0A3Q2HVB6	A0A3Q2HVB6_HORSE	ENSECAG00000013486	C4BPA	complement component 4 binding protein alpha [Source:VGNC Symbol;Acc:VGNC:97698]	Complement component 4 binding protein alpha OS=Equus caballus OX=9796 GN=C4BPA PE=4 SV=1	C4BPA	0.0296371	0.986262	0.986262	5.78634	6.17792	5.92443	6.1104	6.43124	5.9548	6.04465	6.30243	5.94698	6.02514	6.00018	5.47098	NA	-0.118163	2.42773	0.0203948	-0.151971	-0.118163	0.410053	8	0.214	ns	MannWhitney
F7DLW1	F7DLW1_HORSE	ENSECAG00000007696	TNFAIP8L2	TNF alpha induced protein 8 like 2 [Source:VGNC Symbol;Acc:VGNC:24363]	TNF alpha induced protein 8 like 2 OS=Equus caballus OX=9796 GN=TNFAIP8L2 PE=4 SV=1	TNFAIP8L2	0.0299375	0.878301	0.878301	-4.10975	-1.81891	-2.63265	-3.21608	-2.38057	-4.91959	-2.82189	-3.35855	-2.67859	-2.68892	-2.8469	-1.52367	NA	-0.0877031	2.21472	0.758388	-0.0205335	-0.0877031	0.8502	22	0.368	ns	MannWhitney
A0A3Q2H843	A0A3Q2H843_HORSE	ENSECAG00000029783	CRIP2	cysteine rich protein 2 [Source:HGNC Symbol;Acc:HGNC:2361]	Cysteine rich protein 2 OS=Equus caballus OX=9796 GN=CRIP2 PE=4 SV=1	CRIP2	0.0309007	0.366612	0.366612	-0.63867	-1.69331	-2.12381	-2.21037	-1.25258	-1.17806	-0.891387	-0.792144	-1.04398	-1.12401	-0.264693	-6.91415	NA	-0.600329	0.816501	0.00637282	-1.35354	-0.600329	0.209547	18	0.808	ns	MannWhitney
A0A3Q2HMJ9	A0A3Q2HMJ9_HORSE	ENSECAG00000024159	ATP6V1H	ATPase H+ transporting V1 subunit H [Source:VGNC Symbol;Acc:VGNC:15683]	V-type proton ATPase subunit H OS=Equus caballus OX=9796 GN=ATP6V1H PE=3 SV=1	ATP6V1H	0.0309054	0.137302	0.137302	0.503973	-0.123027	0.545779	-0.45672	-0.361639	-0.449008	0.0379159	-0.172009	0.054102	0.106031	0.536591	0.0331529	NA	0.157523	1.75769	0.219844	0.148005	0.157523	0.521385	24	0.214	ns	MannWhitney
F6T2L8	F6T2L8_HORSE	ENSECAG00000016128	RPS18	ribosomal protein S18 [Source:VGNC Symbol;Acc:VGNC:58743]	40S ribosomal protein S18 OS=Equus caballus OX=9796 GN=RPS18 PE=3 SV=2	RPS18	0.0310145	0.170491	0.170491	1.26102	0.715064	1.69392	1.50434	1.59076	0.631545	1.4748	1.23142	1.11522	1.56168	1.56036	1.62602	NA	-0.256532	1.42284	0.479391	-0.555821	-0.256532	0.222724	21	0.461	ns	MannWhitney
F6QQ01	F6QQ01_HORSE	ENSECAG00000012411	PNPLA2	patatin like phospholipase domain containing 2 [Source:VGNC Symbol;Acc:VGNC:69327]	Patatin like phospholipase domain containing 2 OS=Equus caballus OX=9796 GN=PNPLA2 PE=4 SV=2	PNPLA2	0.0312536	0.040167	0.040167	-4.95328	-5.10603	-3.09786	-5.06224	-4.76345	-5.10951	-4.35149	-4.06546	-4.89792	-5.12925	-4.88584	-3.2463	NA	-0.0778529	0.0588259	0.88861	-0.0241959	-0.0778529	0.8062	15	0.933	ns	MannWhitney
F6WV98	F6WV98_HORSE	ENSECAG00000000897	ITGAE	integrin subunit alpha E [Source:VGNC Symbol;Acc:VGNC:19171]	Integrin subunit alpha E OS=Equus caballus OX=9796 GN=ITGAE PE=3 SV=2	ITGAE	0.0323138	0.946631	0.946631	-3.55056	-2.3747	-2.20017	-2.70406	-4.25015	-2.03804	-0.812108	-1.61328	-2.10665	-1.95693	-2.03971	-3.03798	NA	0.102975	0.338912	0.331386	0.0353396	0.102975	0.788298	18	0.808	ns	MannWhitney
F6T4S3	F6T4S3_HORSE	ENSECAG00000023126	NMRAL1	0	NmrA-like family domain-containing protein 1 OS=Equus caballus OX=9796 GN=LOC100067916 PE=4 SV=2	LOC100067916	0.0324214	0.533873	0.533873	0.43918	1.05624	0.897724	0.852249	1.68657	0.974894	1.61561	1.47708	0.440529	0.312796	0.458816	1.41757	NA	0.0503604	2.99286	0.543874	0.0145291	0.0503604	0.818751	7	0.154	ns	MannWhitney
CLCA1_HORSE	NA	NA	CLCA1	NA	Calcium-activated chloride channel regulator 1 OS=Equus caballus OX=9796 GN=CLCA1 PE=1 SV=1	CLCA1	0.0327966	0.652958	0.652958	5.24238	6.82917	7.87017	6.70102	5.34558	6.22404	5.74311	4.952	7.11706	6.94731	8.02241	6.96395	NA	0.775793	5.36952	0.00779396	3.07304	0.775793	0.0642056	29	0.0283	*	MannWhitney
A0A5S7NAP8	A0A5S7NAP8_HORSE	ENSECAG00000020901	CLCA2	chloride channel accessory 2 [Source:VGNC Symbol;Acc:VGNC:16572]	Chloride channel accessory 2 OS=Equus caballus OX=9796 GN=CLCA2 PE=3 SV=1	CLCA2	0.0327966	0.652958	0.652958	5.24238	6.82917	7.87017	6.70102	5.34558	6.22404	5.74311	4.952	7.11706	6.94731	8.02241	6.96395	NA	0.775793	5.36952	0.00779396	3.07304	0.775793	0.0642056	29	0.0283	*	MannWhitney
F6Y044	F6Y044_HORSE	ENSECAG00000020822	DIAPH1	diaphanous related formin 1 [Source:VGNC Symbol;Acc:VGNC:17183]	Diaphanous related formin 1 OS=Equus caballus OX=9796 GN=DIAPH1 PE=3 SV=2	DIAPH1	0.0334826	0.000456	0.000456	1.54913	2.32434	-1.66105	2.72801	2.95803	2.83317	2.64142	2.72575	2.69795	2.69811	-1.40976	-1.53027	NA	-1.86929	2.02942	0.533286	-9.94714	-1.86929	0.0250101	10	0.368	ns	MannWhitney
F6Y1E7	F6Y1E7_HORSE	ENSECAG00000024018	TWF1	twinfilin actin binding protein 1 [Source:VGNC Symbol;Acc:VGNC:24669]	Twinfilin actin binding protein 1 OS=Equus caballus OX=9796 GN=TWF1 PE=3 SV=2	TWF1	0.0342684	0.0880492	0.0880492	-1.08917	-0.986206	-1.10018	-0.0384903	0.113588	-0.160626	0.144798	-0.655934	-2.30338	-2.24559	-2.04549	-0.62766	NA	-0.442249	7.34687	0.222503	-1.04854	-0.442249	0.193322	4	0.0485	*	MannWhitney
F6STX5	F6STX5_HORSE	ENSECAG00000026846	ATP6V0C	ATPase H+ transporting V0 subunit c [Source:VGNC Symbol;Acc:VGNC:15671]	V-type proton ATPase proteolipid subunit OS=Equus caballus OX=9796 GN=ATP6V0C PE=3 SV=1	ATP6V0C	0.0353215	0.591305	0.591305	-1.05311	-0.273192	0.634202	1.59595	0.555084	-0.923632	-0.612883	0.425192	0.874122	0.0800008	0.201823	0.113449	NA	0.353713	0.775402	0.48799	0.604096	0.353713	0.306111	19	0.683	ns	MannWhitney
A0A3Q2KYJ5	A0A3Q2KYJ5_HORSE	ENSECAG00000002944	GRK2	G protein-coupled receptor kinase 2 [Source:VGNC Symbol;Acc:VGNC:18594]	G protein-coupled receptor kinase OS=Equus caballus OX=9796 GN=GRK2 PE=3 SV=1	GRK2	0.0356365	4.46e-05	4.46e-05	-4.94723	-4.92421	-3.27709	-5.11954	-5.03751	-5.12528	-4.88474	-5.05274	-4.93914	-5.0002	-4.82394	-3.83188	NA	0.181671	0.520944	0.370724	0.134965	0.181671	0.597534	23	0.283	ns	MannWhitney
A0A3Q2HR96	A0A3Q2HR96_HORSE	ENSECAG00000023461	TMPO	thymopoietin [Source:VGNC Symbol;Acc:VGNC:24336]	Thymopoietin OS=Equus caballus OX=9796 GN=TMPO PE=3 SV=1	TMPO	0.0358441	0.38751	0.38751	2.60084	1.83315	2.93681	2.70797	2.04912	1.68484	2.17765	2.89509	2.18364	2.27226	2.26563	1.73666	NA	-0.583318	1.42317	0.974602	-3.90074	-0.583318	0.00970431	13	0.683	ns	MannWhitney
A0A5F5PIN5	A0A5F5PIN5_HORSE	ENSECAG00000000715	LPXN	leupaxin [Source:VGNC Symbol;Acc:VGNC:19742]	Leupaxin OS=Equus caballus OX=9796 GN=LPXN PE=3 SV=1	LPXN	0.0362902	0.565254	0.565254	-2.19321	-3.21689	-3.5465	-2.36613	-5.21248	-3.78347	-2.97633	-4.89348	-1.68878	-4.90598	-1.65318	-4.82312	NA	0.609484	0.386319	0.230928	0.894409	0.609484	0.361612	19	0.683	ns	MannWhitney
A0A3Q2IAH1	A0A3Q2IAH1_HORSE	ENSECAG00000018435	WDR1	WD repeat domain 1 [Source:VGNC Symbol;Acc:VGNC:24980]	WD repeat domain 1 OS=Equus caballus OX=9796 GN=WDR1 PE=4 SV=1	WDR1	0.0365882	0.672119	0.672119	3.58506	3.14366	3.14147	2.77262	2.8255	2.43236	3.57031	2.96833	3.25448	3.27933	3.60693	3.30653	NA	-0.185894	2.52496	0.863759	-0.319155	-0.185894	0.304208	26	0.109	ns	MannWhitney
A0A3Q2L541	A0A3Q2L541_HORSE	ENSECAG00000035184	PURA	purine rich element binding protein A [Source:HGNC Symbol;Acc:HGNC:9701]	Purine rich element binding protein A OS=Equus caballus OX=9796 GN=PURA PE=3 SV=1	PURA	0.0372759	0.0251796	0.0251796	2.87557	2.3568	-0.670333	-0.853777	-1.48047	-1.44455	-0.0259382	-1.16061	-0.649775	3.75295	-1.15793	-0.459794	NA	0.335257	0.464795	0.952055	0.208749	0.335257	0.649476	21	0.461	ns	MannWhitney
F6U8Y7	F6U8Y7_HORSE	ENSECAG00000014904	KLC1	0	Kinesin light chain OS=Equus caballus OX=9796 GN=KLC1 PE=3 SV=3	KLC1	0.0378933	0.547151	0.547151	-0.327577	-1.50644	-4.88555	-3.67975	-0.950531	-2.08567	-0.553792	-3.2132	-0.424569	-0.72901	-4.25136	-0.990151	NA	-0.158125	0.728363	0.490859	-0.0519435	-0.158125	0.796366	19	0.683	ns	MannWhitney
F6TMF6	F6TMF6_HORSE	ENSECAG00000015408	PCYOX1	prenylcysteine oxidase 1 [Source:VGNC Symbol;Acc:VGNC:21220]	Prenylcysteine oxidase 1 OS=Equus caballus OX=9796 GN=PCYOX1 PE=3 SV=2	PCYOX1	0.0379491	0.343491	0.343491	0.88229	1.1446	1.67026	1.9127	1.79308	1.34689	0.647431	1.81408	0.633091	0.621514	0.590198	0.361768	NA	-0.337794	7.33906	0.170942	-0.632712	-0.337794	0.272992	0	0.00404	**	MannWhitney
F6XKH9	F6XKH9_HORSE	ENSECAG00000022130	CPT2	carnitine palmitoyltransferase 2 [Source:VGNC Symbol;Acc:VGNC:16842]	Carnitine palmitoyltransferase 2 OS=Equus caballus OX=9796 GN=CPT2 PE=3 SV=1	CPT2	0.0383877	0.106757	0.106757	-5.03368	-4.89025	-1.30238	-3.41814	-3.72413	-4.08705	-4.8305	-3.58305	-4.87689	-4.89526	-4.7077	-3.78336	NA	-0.182807	1.74284	0.265209	-0.108097	-0.182807	0.663737	10	0.368	ns	MannWhitney
A0A3Q2H3L6	A0A3Q2H3L6_HORSE	ENSECAG00000017629	CRKL	CRK like proto-onco, adaptor protein [Source:VGNC Symbol;Acc:VGNC:16869]	CRK like proto-oncogene adaptor protein OS=Equus caballus OX=9796 GN=CRKL PE=3 SV=1	CRKL	0.0388956	0.00958177	0.00958177	-3.76152	-1.49462	-1.11395	-1.5851	-1.66475	-4.15217	-1.14093	-1.77545	-1.27879	-1.42924	-1.38008	-0.47106	NA	0.533199	2.63838	0.102395	1.38282	0.533199	0.16569	26	0.109	ns	MannWhitney
F7A1L2	F7A1L2_HORSE	ENSECAG00000014251	C1RL	complement C1r subcomponent like [Source:VGNC Symbol;Acc:VGNC:15945]	Complement C1r subcomponent like OS=Equus caballus OX=9796 GN=C1RL PE=4 SV=3	C1RL	0.0390831	0.627106	0.627106	-5.62792	-3.24322	-2.93734	-3.71404	-1.65826	-3.04223	-3.75408	-5.20907	-2.85047	-2.42281	-2.42879	-4.84858	NA	0.774534	0.952488	0.606967	2.3112	0.774534	0.126395	23	0.283	ns	MannWhitney
A0A3Q2HKU8	A0A3Q2HKU8_HORSE	ENSECAG00000016826	SGPL1	sphingosine-1-phosphate lyase 1 [Source:VGNC Symbol;Acc:VGNC:22922]	Sphingosine-1-phosphate lyase 1 OS=Equus caballus OX=9796 GN=SGPL1 PE=3 SV=1	SGPL1	0.0402243	0.731204	0.731204	-1.25644	-0.816751	-0.131522	0.452162	0.784109	-0.533271	-1.12952	-0.143761	-2.05311	-2.1552	-0.972048	-2.24863	NA	-0.30156	7.62423	0.292635	-0.321706	-0.30156	0.477374	2	0.0162	*	MannWhitney
F7CMU1	F7CMU1_HORSE	ENSECAG00000007133	TPPP3	tubulin polymerization promoting protein family member 3 [Source:VGNC Symbol;Acc:VGNC:24442]	Tubulin polymerization-promoting protein family member 3 OS=Equus caballus OX=9796 GN=TPPP3 PE=3 SV=2	TPPP3	0.0407472	0.295121	0.295121	3.42197	3.99288	3.10864	2.89749	1.37776	3.87474	3.81111	2.38916	2.0173	2.2926	2.1492	3.80638	NA	-0.284841	1.58468	0.782021	-0.342029	-0.284841	0.435042	8	0.214	ns	MannWhitney
F7AX81	F7AX81_HORSE	ENSECAG00000017953	TCP1	t-complex 1 [Source:VGNC Symbol;Acc:VGNC:23961]	CCT-alpha OS=Equus caballus OX=9796 GN=TCP1 PE=3 SV=2	TCP1	0.0407645	0.00234164	0.00234164	0.322264	-0.186804	0.549077	1.0145	4.29141	0.275957	0.257328	1.14487	0.306064	3.06533	0.747819	0.448645	NA	-0.268442	0.269893	0.0218664	-0.183095	-0.268442	0.623272	19	0.683	ns	MannWhitney
A0A3Q2HHA9	A0A3Q2HHA9_HORSE	ENSECAG00000009117	SET	SET nuclear proto-oncogene [Source:HGNC Symbol;Acc:HGNC:10760]	SET nuclear proto-oncogene OS=Equus caballus OX=9796 GN=SET PE=3 SV=1	SET	0.0414405	0.592969	0.592969	0.782209	0.896344	0.950466	0.536924	-0.200836	0.201492	1.24521	0.764478	1.17389	1.28846	1.21491	0.52471	NA	-0.162897	2.67601	0.989692	-0.204379	-0.162897	0.419095	24	0.214	ns	MannWhitney
F6R0Q5	F6R0Q5_HORSE	ENSECAG00000011991	LIMA1	LIM domain and actin binding 1 [Source:VGNC Symbol;Acc:VGNC:19667]	LIM domain and actin binding 1 OS=Equus caballus OX=9796 GN=LIMA1 PE=4 SV=3	LIMA1	0.0414824	0.556737	0.556737	-2.66505	-1.64408	-1.09902	-2.51425	-3.39646	-2.21618	-1.32027	-1.37954	-2.46807	-2.38216	-1.41425	-2.55812	NA	-0.79645	0.511096	0.153677	-2.27283	-0.79645	0.138341	13	0.683	ns	MannWhitney
F6ZKC8	F6ZKC8_HORSE	ENSECAG00000011722	COX4I1	cytochrome c oxidase subunit 4I1 [Source:VGNC Symbol;Acc:VGNC:16801]	Cytochrome c oxidase subunit 4 OS=Equus caballus OX=9796 GN=COX4I1 PE=3 SV=3	COX4I1	0.0418222	0.505778	0.505778	0.467674	-0.447432	0.441806	0.566156	1.73796	-0.843405	-0.279185	-0.196647	0.888426	0.908686	0.886468	1.01308	NA	0.447151	3.29964	0.993302	1.01455	0.447151	0.207487	28	0.0485	*	MannWhitney
F6ZFH9	F6ZFH9_HORSE	ENSECAG00000006452	YWHAG	tyrosine 3-monooxygenase/tryptophan 5-monooxygenase activation protein gamma [Source:VGNC Symbol;Acc:VGNC:25119]	Tyrosine 3-monooxygenase/tryptophan 5-monooxygenase activation protein gamma OS=Equus caballus OX=9796 GN=YWHAG PE=3 SV=2	YWHAG	0.0422804	0.515976	0.515976	0.194759	0.784819	0.199703	-0.499026	0.414312	0.507656	0.963472	0.704087	1.04547	0.983557	1.09473	1.70769	NA	1.06644	6.41659	0.546456	20.3451	1.06644	1.81e-06	32	0.00404	**	MannWhitney
F7A900	F7A900_HORSE	ENSECAG00000005244	PDHB	pyruvate dehydrogenase E1 subunit beta [Source:VGNC Symbol;Acc:VGNC:50491]	Pyruvate dehydrogenase E1 component subunit beta OS=Equus caballus OX=9796 GN=PDHB PE=4 SV=1	PDHB	0.0426204	0.435698	0.435698	0.638973	0.00510452	1.01706	0.600537	-0.337212	-1.24821	0.121187	0.520003	-0.300894	1.70565	-0.00131319	-0.356206	NA	-0.254971	0.239976	0.737625	-0.35792	-0.254971	0.377942	13	0.683	ns	MannWhitney
F6XAL9	F6XAL9_HORSE	ENSECAG00000023868	HNRNPM	heteroous nuclear ribonucleoprotein M [Source:VGNC Symbol;Acc:VGNC:56633]	Heterogeneous nuclear ribonucleoprotein M OS=Equus caballus OX=9796 GN=HNRNPM PE=4 SV=3	HNRNPM	0.0430757	0.279683	0.279683	0.872644	0.0309547	1.04858	0.892211	0.25901	-0.308204	0.377546	0.958886	0.827355	0.959408	0.972667	0.15356	NA	-0.0386193	1.06493	0.204001	-0.00579059	-0.0386193	0.901288	20	0.57	ns	MannWhitney
F6ZDM5	F6ZDM5_HORSE	ENSECAG00000006430	RPS10	ribosomal protein S10 [Source:VGNC Symbol;Acc:VGNC:58742]	Ribosomal protein S10 OS=Equus caballus OX=9796 GN=RPS10 PE=3 SV=3	RPS10	0.0438374	0.847963	0.847963	-0.479677	-0.58608	0.250026	2.06475	0.597065	-2.08698	-0.651767	-1.47817	0.165181	0.135158	-0.574516	-0.563058	NA	-0.59914	0.152837	0.145103	-1.57204	-0.59914	0.162236	18	0.808	ns	MannWhitney
F6Z7J2	F6Z7J2_HORSE	ENSECAG00000017026	PRDX3	peroxiredoxin 3 [Source:VGNC Symbol;Acc:VGNC:21819]	Peroxiredoxin 3 OS=Equus caballus OX=9796 GN=PRDX3 PE=4 SV=2	PRDX3	0.0441005	0.950337	0.950337	0.185493	0.457548	0.186105	0.0902502	0.787238	0.354128	0.499893	-0.0912376	0.954081	0.804553	1.04274	-0.420417	NA	0.485654	1.08439	0.035367	3.27903	0.485654	0.00927925	24	0.214	ns	MannWhitney
F6TB54	F6TB54_HORSE	ENSECAG00000015730	NAPSA	napsin A aspartic peptidase [Source:VGNC Symbol;Acc:VGNC:20564]	Napsin A aspartic peptidase OS=Equus caballus OX=9796 GN=NAPSA PE=3 SV=2	NAPSA	0.0443084	0.263301	0.263301	1.90301	0.676994	3.12592	2.73427	2.15463	2.19279	2.14428	2.66674	2.92392	2.96232	2.57631	0.803909	NA	-0.0208432	0.280634	0.831018	-0.00152245	-0.0208432	0.950631	20	0.57	ns	MannWhitney
A0A3Q2I3E5	A0A3Q2I3E5_HORSE	ENSECAG00000035327	GRK3	0	G protein-coupled receptor kinase OS=Equus caballus OX=9796 GN=GRK3 PE=3 SV=1	GRK3	0.0443318	2.54e-05	2.54e-05	-5.02757	-4.93647	-3.27709	-4.87732	-4.89231	-4.84124	-5.04136	-4.90005	-5.0504	-5.00166	-4.8433	-3.83188	NA	0.107999	0.139084	0.295734	0.0444248	0.107999	0.751921	15	0.933	ns	MannWhitney
A0A3Q2HFX7	A0A3Q2HFX7_HORSE	ENSECAG00000000708	SARNP	SAP domain containing ribonucleoprotein [Source:VGNC Symbol;Acc:VGNC:49385]	SAP domain containing ribonucleoprotein OS=Equus caballus OX=9796 GN=SARNP PE=4 SV=1	SARNP	0.0451751	0.180302	0.180302	-1.08783	-0.991604	-0.523683	-1.04448	-0.173531	-0.963612	0.105749	-0.60855	-0.622017	-0.544873	-0.67759	0.140032	NA	0.317632	1.36205	0.262593	0.665172	0.317632	0.234205	21	0.461	ns	MannWhitney
F6Z9M9	F6Z9M9_HORSE	ENSECAG00000018569	LETM1	leucine zipper and EF-hand containing transmembrane protein 1 [Source:VGNC Symbol;Acc:VGNC:51208]	Leucine zipper-EF-hand-containing transmembrane protein 1 OS=Equus caballus OX=9796 GN=LETM1 PE=3 SV=2	LETM1	0.0453053	0.592869	0.592869	-2.84758	-4.57354	-1.74854	-2.23336	-3.4483	-1.37728	-2.8099	-1.82517	-1.23842	-3.29899	-3.37126	-3.66687	NA	-0.285723	0.575105	0.463409	-0.206495	-0.285723	0.605958	13	0.683	ns	MannWhitney
F7ABC3	F7ABC3_HORSE	ENSECAG00000018599	ATP5PB	ATP synthase peripheral stalk-membrane subunit b [Source:VGNC Symbol;Acc:VGNC:15661]	ATP synthase subunit b OS=Equus caballus OX=9796 GN=ATP5PB PE=3 SV=2	ATP5PB	0.045715	0.530805	0.530805	1.50493	0.822443	0.596912	1.61908	0.288737	1.49131	-0.122015	0.915776	0.542563	0.520606	0.443339	-0.0315167	NA	-0.0665351	2.7423	0.484603	-0.0168523	-0.0665351	0.838984	7	0.154	ns	MannWhitney
F6QFQ3	F6QFQ3_HORSE	ENSECAG00000017520	PLXDC2	plexin domain containing 2 [Source:VGNC Symbol;Acc:VGNC:55384]	Plexin domain containing 2 OS=Equus caballus OX=9796 GN=PLXDC2 PE=3 SV=2	PLXDC2	0.0458589	0.00271794	0.00271794	-3.33053	-2.22808	-1.6743	-1.61518	-1.60973	-1.92511	-1.60797	-1.87301	-1.77761	-2.09204	-2.02191	-0.273975	NA	1.23579	1.67772	0.26394	11.7284	1.23579	0.00139007	16	1	ns	MannWhitney
F6SHH7	F6SHH7_HORSE	ENSECAG00000017553	SEPTIN2	septin 2 [Source:VGNC Symbol;Acc:VGNC:22832]	Septin OS=Equus caballus OX=9796 GN=SEPTIN2 PE=3 SV=3	SEPTIN2	0.0463024	0.211938	0.211938	0.362116	0.20992	0.687028	-0.0420267	0.0812703	-0.0354345	1.04291	0.250483	0.563911	0.194154	0.18702	0.547751	NA	-0.202784	0.323641	0.340139	-0.313066	-0.202784	0.342972	18	0.808	ns	MannWhitney
F6QGV2	F6QGV2_HORSE	ENSECAG00000024518	FREM3	FRAS1 related extracellular matrix 3 [Source:VGNC Symbol;Acc:VGNC:18126]	FRAS1 related extracellular matrix 3 OS=Equus caballus OX=9796 GN=FREM3 PE=3 SV=2	FREM3	0.0465328	0.0877452	0.0877452	-1.25353	-4.8966	0.360703	1.27795	0.312377	-1.23461	-0.831314	1.19562	-0.235289	0.634096	0.538883	0.692703	NA	0.0828241	1.57002	0.263266	0.011986	0.0828241	0.904557	22	0.368	ns	MannWhitney
F6SRP7	F6SRP7_HORSE	ENSECAG00000024658	CAP1	cyclase associated actin cytoskeleton regulatory protein 1 [Source:VGNC Symbol;Acc:VGNC:16034]	Adenylyl cyclase-associated protein OS=Equus caballus OX=9796 GN=CAP1 PE=3 SV=2	CAP1	0.04699	0.449231	0.449231	4.75464	3.79475	4.31345	3.61794	3.62079	3.4878	4.51631	4.0997	4.22438	4.19608	4.62455	4.26702	NA	-0.0718251	1.98551	0.904011	-0.0344533	-0.0718251	0.717135	22	0.368	ns	MannWhitney
A0A3Q2HLQ6	A0A3Q2HLQ6_HORSE	ENSECAG00000006649	CELF2	CUGBP Elav-like family member 2 [Source:VGNC Symbol;Acc:VGNC:16387]	CUGBP Elav-like family member 2 OS=Equus caballus OX=9796 GN=CELF2 PE=3 SV=1	CELF2	0.047512	0.802934	0.802934	-4.86473	-4.96741	-4.70408	-5.06416	-4.88246	-5.04886	-4.83706	-4.92061	-2.94355	-2.92977	-3.69036	-3.65498	NA	1.6065	7.99738	0.00594089	12.8478	1.6065	0.00391334	32	0.00404	**	MannWhitney
A0A3Q2HTQ3	A0A3Q2HTQ3_HORSE	ENSECAG00000028908	CXCL17	C-X-C motif chemokine ligand 17 [Source:HGNC Symbol;Acc:HGNC:19232]	C-X-C motif chemokine ligand 17 OS=Equus caballus OX=9796 GN=CXCL17 PE=4 SV=2	CXCL17	0.0477979	0.362287	0.362287	-4.51341	-0.44146	1.79923	1.80277	-1.11901	-0.626255	-0.365128	-1.82667	-0.209313	-1.51165	0.0236321	-0.209315	NA	0.247085	0.283477	0.00147051	0.104113	0.247085	0.746718	20	0.57	ns	MannWhitney
A0A5F5PIW7	A0A5F5PIW7_HORSE	ENSECAG00000010551	MAPK1	mitogen-activated protein kinase 1 [Source:VGNC Symbol;Acc:VGNC:19954]	Mitogen-activated protein kinase OS=Equus caballus OX=9796 GN=MAPK1 PE=3 SV=1	MAPK1	0.0491272	0.154052	0.154052	-1.85972	-1.8565	-1.64112	-0.519421	-0.237375	0.239547	-1.50641	-0.378331	-1.2723	0.1281	-1.43791	-1.18857	NA	-0.120871	0.0636475	0.693753	-0.0471555	-0.120871	0.76306	19	0.683	ns	MannWhitney
A0A3Q2HSC8	A0A3Q2HSC8_HORSE	ENSECAG00000021085	ACADM	acyl-CoA dehydrogenase medium chain [Source:VGNC Symbol;Acc:VGNC:14966]	Medium-chain specific acyl-CoA dehydrogenase mitochondrial OS=Equus caballus OX=9796 GN=ACADM PE=3 SV=1	ACADM	0.0496735	0.137215	0.137215	0.106116	-0.450642	0.497992	0.350635	0.0108994	-1.02809	0.106247	0.443432	-0.299637	0.0617714	0.0542335	-0.318492	NA	-0.394866	0.635514	0.667574	-1.19756	-0.394866	0.122188	10	0.368	ns	MannWhitney
F6UE14	F6UE14_HORSE	ENSECAG00000030648	0	0	MHC_I-like_Ag-recog domain-containing protein OS=Equus caballus OX=9796 PE=4 SV=3	MHC_I-like_Ag-recog	0.0499586	0.00253813	0.00253813	0.725942	-4.25562	0.433408	0.356635	-0.286866	0.000843	-0.798161	0.768042	-2.10105	-2.21071	1.14001	1.27296	NA	-0.249802	0.100785	0.23649	-0.150088	-0.249802	0.659375	18	0.808	ns	MannWhitney
A0A5K1VP18	A0A5K1VP18_HORSE	ENSECAG00000021065	RPL5	ribosomal protein L5 [Source:VGNC Symbol;Acc:VGNC:50877]	Ribosomal protein L5 OS=Equus caballus OX=9796 GN=RPL5 PE=3 SV=1	RPL5	0.050618	0.0307622	0.0307622	-0.355846	-1.31579	0.00642418	-0.775039	0.273278	-3.08767	-0.0694064	0.150648	-1.32591	-0.401988	-0.445979	-1.34941	NA	-0.4546	0.505698	0.324185	-0.889591	-0.4546	0.257587	8	0.214	ns	MannWhitney
F7BWL2	F7BWL2_HORSE	ENSECAG00000010640	MAP2K1	mitogen-activated protein kinase kinase 1 [Source:VGNC Symbol;Acc:VGNC:19926]	Mitogen-activated protein kinase kinase 1 OS=Equus caballus OX=9796 GN=MAP2K1 PE=3 SV=2	MAP2K1	0.0508289	0.239649	0.239649	-4.20832	-3.51392	-3.72048	-4.21123	-2.70045	-4.20998	-2.29122	-3.1188	-3.59897	-2.97324	-3.61795	-2.94397	NA	-0.0686602	0.727415	0.721026	-0.0200658	-0.0686602	0.816628	20	0.57	ns	MannWhitney
A0A3Q2LCW0	A0A3Q2LCW0_HORSE	ENSECAG00000039058	KRT6C	keratin 6C [Source:NCBI gene (formerly Entrezgene);Acc:100061525]	Keratin type II cuticular Hb5 OS=Equus caballus OX=9796 GN=KRT85 PE=3 SV=1	KRT85	0.0510926	0.383452	0.383452	6.25887	4.35369	5.68564	5.83458	5.39962	6.18743	3.94509	5.18435	4.54048	5.41447	4.34985	4.39635	NA	-1.49436	2.56641	0.545183	-13.9759	-1.49436	0.00152987	-1.48326	0.169	ns	T-test (hom)
A0A3Q2I3Q9	A0A3Q2I3Q9_HORSE	ENSECAG00000038583	LOC100054114	0	Patr class I histocompatibility antigen A-2 alpha chain OS=Equus caballus OX=9796 GN=LOC100054114 PE=3 SV=2	LOC100054114	0.0512155	0.65287	0.65287	0.595139	-0.515595	-1.22654	-0.347762	-0.00694914	-2.76278	-3.26094	-1.49555	-1.84354	-2.03419	-0.241883	-1.74411	NA	-0.64635	0.604979	0.659403	-1.37793	-0.64635	0.228163	-0.456938	0.657	ns	T-test (hom)
A0A3Q2GT03	A0A3Q2GT03_HORSE	ENSECAG00000015053	SDCBP	syndecan binding protein [Source:VGNC Symbol;Acc:VGNC:22765]	Syndecan binding protein OS=Equus caballus OX=9796 GN=SDCBP PE=4 SV=1	SDCBP	0.0512702	0.104518	0.104518	1.93298	1.5229	1.5717	1.34218	0.0804714	0.859002	1.37488	1.49556	1.55777	1.23368	1.50798	-0.18998	NA	-0.705928	0.85092	0.689821	-4.28888	-0.705928	0.0148282	-0.611632	0.554	ns	T-test (hom)
F7CSZ7	F7CSZ7_HORSE	ENSECAG00000014524	APMAP	adipocyte plasma membrane associated protein [Source:VGNC Symbol;Acc:VGNC:15412]	Adipocyte plasma membrane-associated protein OS=Equus caballus OX=9796 GN=APMAP PE=3 SV=2	APMAP	0.0515526	0.415903	0.415903	-3.42462	-3.75786	-1.2054	-1.4338	-2.79629	-2.22751	-2.7394	-1.12396	-1.40781	-1.13174	-1.04032	-3.08906	NA	-0.191866	1.75214	0.561797	-0.0957534	-0.191866	0.707566	1.10059	0.297	ns	T-test (hom)
F6WCN4	F6WCN4_HORSE	ENSECAG00000023145	DOK2	docking protein 2 [Source:VGNC Symbol;Acc:VGNC:17273]	Docking protein 2 OS=Equus caballus OX=9796 GN=DOK2 PE=3 SV=2	DOK2	0.0515825	0.224855	0.224855	-5.10178	-1.58773	-3.35281	-3.07827	-2.16497	-5.03601	-1.55594	-1.11409	-3.14096	-3.22689	-3.58448	-3.14611	NA	-0.848453	0.67348	0.291638	-2.51778	-0.848453	0.127849	-0.716335	0.495	ns	T-test (het)
A0A3Q2LHM3	A0A3Q2LHM3_HORSE	ENSECAG00000000532	EPS8L1	EPS8 like 1 [Source:VGNC Symbol;Acc:VGNC:17638]	EPS8 like 1 OS=Equus caballus OX=9796 GN=EPS8L1 PE=3 SV=2	EPS8L1	0.0523277	0.00675766	0.00675766	-4.87658	-5.02652	-4.95834	-5.12395	-4.87472	-5.0806	-4.15958	-4.83222	-5.05564	-5.03683	-3.59435	-3.49487	NA	1.29008	1.82494	0.00181682	16.9428	1.29008	0.000111	20	0.57	ns	MannWhitney
F7D2U1	F7D2U1_HORSE	ENSECAG00000014867	PLBD1	phospholipase B domain containing 1 [Source:VGNC Symbol;Acc:VGNC:21533]	Phospholipase B-like OS=Equus caballus OX=9796 GN=PLBD1 PE=3 SV=1	PLBD1	0.0531624	0.8176	0.8176	1.33054	1.22072	2.38243	1.79901	1.89152	0.841814	1.09389	1.77679	2.78698	2.04643	1.92532	1.88294	NA	0.0380774	3.99378	0.256736	0.00582251	0.0380774	0.899433	2.0934	0.0628	ns	T-test (hom)
F6SIV4	F6SIV4_HORSE	ENSECAG00000011792	SPTB	spectrin beta, erythrocytic [Source:VGNC Symbol;Acc:VGNC:23555]	Spectrin beta chain OS=Equus caballus OX=9796 GN=SPTB PE=3 SV=2	SPTB	0.0534472	0.399943	0.399943	3.56458	1.24079	3.02062	1.46662	1.29709	3.68035	0.472116	-1.7661	3.22776	3.37946	3.12713	1.8595	NA	-0.272869	2.23351	0.268179	-0.160426	-0.272869	0.665301	1.33131	0.213	ns	T-test (hom)
F7BGG8	F7BGG8_HORSE	ENSECAG00000014053	SF3B3	splicing factor 3b subunit 3 [Source:VGNC Symbol;Acc:VGNC:22890]	Splicing factor 3b subunit 3 OS=Equus caballus OX=9796 GN=SF3B3 PE=4 SV=1	SF3B3	0.0537739	0.616272	0.616272	-0.916754	-1.45442	-0.0505433	-0.177179	0.0554225	-0.959814	-0.397718	-0.790862	-0.691925	-0.295115	-0.325801	-0.252406	NA	0.468719	1.00145	0.45508	1.54068	0.468719	0.10245	0.70065	0.499	ns	T-test (hom)
F7E0P3	F7E0P3_HORSE	ENSECAG00000019665	THBS4	thrombospondin 4 [Source:VGNC Symbol;Acc:VGNC:24075]	Thrombospondin 4 OS=Equus caballus OX=9796 GN=THBS4 PE=3 SV=2	THBS4	0.0540664	0.298101	0.298101	-4.51052	-5.34117	-2.7467	-3.95798	-2.85114	-3.70108	-3.05164	-2.64063	-3.81479	-3.60974	-4.87677	-3.77252	NA	-0.23646	1.15542	0.446795	-0.149363	-0.23646	0.645432	-0.788066	0.449	ns	T-test (hom)
F6YHJ7	F6YHJ7_HORSE	ENSECAG00000016265	STK10	serine/threonine kinase 10 [Source:VGNC Symbol;Acc:VGNC:23680]	Non-specific serine/threonine protein kinase OS=Equus caballus OX=9796 GN=STK10 PE=3 SV=2	STK10	0.0547104	0.298695	0.298695	-1.44247	-2.56013	-1.45889	-2.92839	-1.72678	-2.83699	-2.29826	-2.30918	-2.84666	-2.52139	-1.25133	-2.84388	NA	0.179922	0.567399	0.582024	0.157981	0.179922	0.544102	-0.432108	0.675	ns	T-test (hom)
F7D9V4	F7D9V4_HORSE	ENSECAG00000019709	OSTC	oligosaccharyltransferase complex non-catalytic subunit [Source:VGNC Symbol;Acc:VGNC:50736]	Oligosaccharyltransferase complex subunit OS=Equus caballus OX=9796 GN=OSTC PE=3 SV=2	OSTC	0.0553732	0.368141	0.368141	-2.70498	-3.83037	-1.7823	-2.92012	-3.18682	-1.38379	-3.6775	-1.55015	-0.670036	-1.20734	-3.61074	-0.817663	NA	0.911235	2.75387	0.844383	4.08263	0.911235	0.0448009	1.56671	0.148	ns	T-test (hom)
F6RHB3	F6RHB3_HORSE	ENSECAG00000015929	DYNC1H1	dynein cytoplasmic 1 heavy chain 1 [Source:VGNC Symbol;Acc:VGNC:17366]	Dynein cytoplasmic 1 heavy chain 1 OS=Equus caballus OX=9796 GN=DYNC1H1 PE=3 SV=2	DYNC1H1	0.0555992	0.000106	0.000106	0.387353	0.444361	0.337403	1.62076	0.438972	0.394576	0.331326	0.602105	0.542081	0.559553	-0.0147598	-0.0466397	NA	0.290516	2.24092	0.0395145	0.520543	0.290516	0.288814	12	0.57	ns	MannWhitney
F7DL71	F7DL71_HORSE	ENSECAG00000005662	QDPR	quinoid dihydropteridine reductase [Source:VGNC Symbol;Acc:VGNC:22070]	Quinoid dihydropteridine reductase OS=Equus caballus OX=9796 GN=QDPR PE=4 SV=2	QDPR	0.0557921	0.0632356	0.0632356	0.684226	0.780582	0.575157	0.16187	0.89073	0.726882	0.0133372	0.72522	0.49867	0.812375	0.468727	2.20926	NA	-0.258334	1.39266	0.000377	-0.280251	-0.258334	0.471445	1.00349	0.381	ns	T-test (het)
Q28383	Q28383_HORSE	ENSECAG00000031859	HBA2	hemoglobin, alpha 2 [Source:NCBI gene (formerly Entrezgene);Acc:100036558]	Hemoglobin alpha 2 OS=Equus caballus OX=9796 GN=HBA2 PE=3 SV=1	HBA2	0.0566248	1.79e-05	1.79e-05	-4.92996	-4.95385	-4.7789	1.35731	-3.98753	-5.02532	-4.92822	-4.94944	-4.9119	-5.13644	-4.7933	-3.09302	NA	0.0974281	0.508281	0.284298	0.014947	0.0974281	0.899119	17	0.933	ns	MannWhitney
A0A3Q2ICY3	A0A3Q2ICY3_HORSE	ENSECAG00000036666	SRPRB	SRP receptor subunit beta [Source:HGNC Symbol;Acc:HGNC:24085]	Signal recognition particle receptor subunit beta OS=Equus caballus OX=9796 GN=SRPRB PE=3 SV=1	SRPRB	0.0566954	0.679322	0.679322	-1.7459	-0.0798956	-0.969091	-1.30327	-0.215325	0.38426	-0.14001	-0.454351	-2.56546	-2.61573	-2.32036	-1.0741	NA	-0.80173	7.68532	0.246788	-3.07426	-0.80173	0.0700956	-3.59871	0.00486	**	T-test (hom)
A0A3Q2IED8	A0A3Q2IED8_HORSE	ENSECAG00000021995	M6PR	mannose-6-phosphate receptor, cation dependent [Source:VGNC Symbol;Acc:VGNC:19877]	Mannose-6-phosphate receptor cation dependent OS=Equus caballus OX=9796 GN=M6PR PE=4 SV=2	M6PR	0.058551	0.833989	0.833989	-1.20538	-1.59493	-0.921231	-1.6882	-0.645228	-0.54964	-2.32117	-1.40821	-1.55543	-1.65112	-1.13347	-4.24935	NA	-0.552878	1.64558	0.0120974	-1.27518	-0.552878	0.202159	-1.51735	0.16	ns	T-test (hom)
F7BQ13	F7BQ13_HORSE	ENSECAG00000005437	MPDU1	mannose-P-dolichol utilization defect 1 [Source:VGNC Symbol;Acc:VGNC:20279]	Mannose-P-dolichol utilization defect 1 protein OS=Equus caballus OX=9796 GN=MPDU1 PE=3 SV=3	MPDU1	0.0585811	0.102395	0.102395	-1.23913	-3.18575	-1.12206	-1.09622	-5.06626	-2.61945	-2.35584	-0.91526	-2.58512	-2.0386	-2.02418	-4.72328	NA	-1.24169	1.09886	0.959345	-5.28712	-1.24169	0.0522651	-0.756347	0.467	ns	T-test (hom)
F6V5I0	F6V5I0_HORSE	ENSECAG00000001897	SUMO	0	Small ubiquitin-related modifier OS=Equus caballus OX=9796 GN=LOC100049890 PE=3 SV=3	LOC100049890	0.0591031	0.0203563	0.0203563	0.342205	0.327189	0.233953	2.92963	-0.632376	3.94262	0.126297	-0.603016	0.872241	0.916549	1.00347	1.58736	NA	0.311938	0.55269	2.28e-05	0.215541	0.311938	0.619436	24	0.214	ns	MannWhitney
F6VFB4	F6VFB4_HORSE	ENSECAG00000011846	RTN4	reticulon 4 [Source:VGNC Symbol;Acc:VGNC:58925]	Reticulon OS=Equus caballus OX=9796 GN=RTN4 PE=4 SV=2	RTN4	0.059419	0.20955	0.20955	2.45225	2.1947	2.27586	1.84975	0.746794	2.59199	3.09282	2.37366	1.38757	1.53856	1.32666	0.286743	NA	-1.2425	5.37582	0.606553	-16.976	-1.2425	7.71e-05	-2.65553	0.0241	*	T-test (hom)
A0A3Q2I691	A0A3Q2I691_HORSE	ENSECAG00000007152	TAP2	0	Transporter 2 ATP binding cassette subfamily B member OS=Equus caballus OX=9796 GN=TAP2 PE=3 SV=1	TAP2	0.0599509	0.573252	0.573252	0.115114	-1.06447	0.682041	0.20521	-0.735406	-0.650818	-0.402232	0.774788	-0.32036	-0.419217	-0.151117	-1.70912	NA	-0.633786	1.99544	0.680389	-2.53721	-0.633786	0.0623592	-1.21907	0.251	ns	T-test (hom)
F6YZ44	F6YZ44_HORSE	ENSECAG00000008676	HNRNPA1	heteroous nuclear ribonucleoprotein A1 [Source:VGNC Symbol;Acc:VGNC:56561]	Helix-destabilizing protein OS=Equus caballus OX=9796 GN=HNRNPA1 PE=4 SV=1	HNRNPA1	0.0601656	0.0264673	0.0264673	2.14933	2.16159	2.46851	1.39452	2.5298	1.29524	2.51064	2.36518	2.34051	2.3894	2.22641	3.18317	NA	0.201804	2.50087	0.104971	0.167313	0.201804	0.562887	21	0.461	ns	MannWhitney
A0A3Q2GS39	A0A3Q2GS39_HORSE	ENSECAG00000031968	RPS23	ribosomal protein S23 [Source:VGNC Symbol;Acc:VGNC:22552]	40S ribosomal protein S23 OS=Equus caballus OX=9796 GN=RPS23 PE=3 SV=2	RPS23	0.0607065	0.960231	0.960231	-0.133141	-0.479417	-0.212602	-0.357643	-0.538291	-0.904527	-0.0196009	-0.65604	-0.231613	0.309769	0.335704	-0.259745	NA	-0.0289548	4.81289	0.0601565	-0.00448813	-0.0289548	0.898129	2.4279	0.0356	*	T-test (hom)
F6XRG6	F6XRG6_HORSE	ENSECAG00000024361	TSTD3	thiosulfate sulfurtransferase like domain containing 3 [Source:VGNC Symbol;Acc:VGNC:56743]	Sulfurtransferase OS=Equus caballus OX=9796 GN=TSTD3 PE=4 SV=1	TSTD3	0.0608087	0.000599	0.000599	-1.4894	-4.96432	-2.72094	-4.88479	-4.88593	-4.85308	-4.84742	-4.73653	-1.57672	-1.92219	-1.879	-3.641	NA	1.91807	5.17141	0.617045	9.91915	1.91807	0.0277491	27	0.0727	ns	MannWhitney
F6VRY7	F6VRY7_HORSE	ENSECAG00000020538	CYC1	cytochrome c1 [Source:VGNC Symbol;Acc:VGNC:49118]	Cytochrome c1 OS=Equus caballus OX=9796 GN=CYC1 PE=3 SV=2	CYC1	0.0612447	0.974307	0.974307	-0.933446	1.23014	-2.24301	0.316752	-3.98866	-1.22004	-5.03365	-2.69467	0.671011	0.685326	-2.64349	-2.97832	NA	0.217083	0.819617	0.511587	0.0759545	0.217083	0.784646	0.592623	0.567	ns	T-test (hom)
F7D301	F7D301_HORSE	ENSECAG00000000716	RAB11B	RAB11B, member RAS onco family [Source:VGNC Symbol;Acc:VGNC:22084]	RAB11B member RAS oncogene family OS=Equus caballus OX=9796 GN=RAB11B PE=4 SV=3	RAB11B	0.0612497	0.860218	0.860218	2.45664	1.9296	2.86897	2.30334	1.7385	1.48274	2.365	2.61183	2.15899	2.14018	2.20014	2.46027	NA	-0.365291	0.0966148	0.744413	-1.18455	-0.365291	0.105641	0.0833413	0.935	ns	T-test (hom)
A0A3Q2LDG0	A0A3Q2LDG0_HORSE	ENSECAG00000007192	PTPRC	protein tyrosine phosphatase receptor type C [Source:VGNC Symbol;Acc:VGNC:22027]	Protein-tyrosine-phosphatase OS=Equus caballus OX=9796 GN=PTPRC PE=4 SV=2	PTPRC	0.061486	0.914901	0.914901	1.73173	1.2944	2.20034	1.58192	0.883244	0.472806	0.942823	1.9465	1.94233	1.66589	1.71996	0.309301	NA	-0.814446	0.0815243	0.221824	-4.06412	-0.814446	0.0314664	0.0706637	0.945	ns	T-test (hom)
F7BBM5	F7BBM5_HORSE	ENSECAG00000010744	ADSS2	adenylosuccinate synthase 2 [Source:VGNC Symbol;Acc:VGNC:15136]	Adenylosuccinate synthetase isozyme 2 OS=Equus caballus OX=9796 GN=ADSS2 PE=3 SV=2	ADSS2	0.061612	0.198902	0.198902	-3.53147	-1.26678	-1.31567	-1.26944	-2.77812	-2.33907	-1.0783	-2.04889	-1.66902	-1.40514	-1.67993	-1.41966	NA	-0.33785	1.36512	0.639298	-0.536254	-0.33785	0.332804	1.27834	0.238	ns	T-test (het)
F7DIZ6	F7DIZ6_HORSE	ENSECAG00000007250	RNF114	ring finger protein 114 [Source:VGNC Symbol;Acc:VGNC:22427]	E3 ubiquitin-protein ligase RNF114 OS=Equus caballus OX=9796 GN=RNF114 PE=4 SV=3	RNF114	0.0616468	0.929478	0.929478	-3.53886	-3.04715	-3.71414	-4.88082	-4.38814	-5.98392	-3.56701	-2.07666	-2.44962	-2.04737	-1.99719	-4.22393	NA	1.22006	3.14247	0.917701	3.834	1.22006	0.113246	1.73583	0.113	ns	T-test (hom)
A0A3Q2HN87	A0A3Q2HN87_HORSE	ENSECAG00000020957	LCN2	lipocalin 2 [Source:VGNC Symbol;Acc:VGNC:19609]	Lipocalin 2 OS=Equus caballus OX=9796 GN=LCN2 PE=3 SV=2	LCN2	0.0629678	0.779905	0.779905	3.66186	4.52103	4.05099	4.95117	4.37569	3.72803	4.53524	3.39903	3.75383	3.936	5.01595	3.96823	NA	0.0659817	0.0536744	0.940615	0.0237724	0.0659817	0.779009	0.0469476	0.963	ns	T-test (hom)
F6WSE2	F6WSE2_HORSE	ENSECAG00000023953	OGDH	oxoglutarate dehydrogenase [Source:VGNC Symbol;Acc:VGNC:21013]	Oxoglutarate dehydrogenase (succinyl-transferring) OS=Equus caballus OX=9796 GN=OGDH PE=3 SV=2	OGDH	0.0630751	0.698121	0.698121	-2.02484	-1.14912	-0.815086	-1.63421	-1.86258	-2.15005	-1.19502	-0.41046	-0.778139	-2.45907	-0.788598	-1.13768	NA	0.13471	0.344334	0.720342	0.0849187	0.13471	0.646005	0.276665	0.788	ns	T-test (hom)
F7AYG0	F7AYG0_HORSE	ENSECAG00000016326	ATP6V0A1	ATPase H+ transporting V0 subunit a1 [Source:VGNC Symbol;Acc:VGNC:15667]	V-type proton ATPase subunit a OS=Equus caballus OX=9796 GN=ATP6V0A1 PE=3 SV=3	ATP6V0A1	0.0637949	0.449849	0.449849	-2.63838	-2.60911	-1.90228	-2.15243	-4.20246	-3.00909	-3.45199	-1.94864	-3.8951	-3.26079	-3.2504	-3.38542	NA	-1.11295	3.03266	0.801702	-8.42329	-1.11295	0.00526835	-1.68851	0.122	ns	T-test (hom)
F6ZV64	F6ZV64_HORSE	ENSECAG00000014820	DSP	desmoplakin [Source:VGNC Symbol;Acc:VGNC:17328]	Desmoplakin OS=Equus caballus OX=9796 GN=DSP PE=4 SV=2	DSP	0.0644255	0.470305	0.470305	3.34228	3.0476	3.53005	2.40015	3.83249	3.69236	2.71825	2.47984	1.55569	2.87004	1.65389	2.90462	NA	-1.44826	4.60511	0.229846	-17.724	-1.44826	0.000207	-2.34357	0.0411	*	T-test (hom)
A0A3Q2HGZ7	A0A3Q2HGZ7_HORSE	ENSECAG00000021822	TXNL1	thioredoxin like 1 [Source:VGNC Symbol;Acc:VGNC:24683]	Thioredoxin like 1 OS=Equus caballus OX=9796 GN=TXNL1 PE=4 SV=1	TXNL1	0.065181	0.716981	0.716981	0.0997469	0.127521	1.08794	0.872349	-0.168263	-0.541256	0.327803	-0.661995	-0.385207	0.0787461	0.127332	0.18129	NA	-0.0921864	0.569631	0.464904	-0.0334846	-0.0921864	0.777424	-0.433592	0.674	ns	T-test (hom)
F6SLA3	F6SLA3_HORSE	ENSECAG00000018299	FKBP3	FKBP prolyl isomerase 3 [Source:VGNC Symbol;Acc:VGNC:51509]	Peptidylprolyl isomerase OS=Equus caballus OX=9796 GN=FKBP3 PE=4 SV=2	FKBP3	0.065573	0.774972	0.774972	-1.03128	-1.45343	-0.537687	-1.72923	-1.26588	-2.12414	-0.353426	-1.76335	-1.42339	-1.70137	-1.61521	-0.256163	NA	-0.122487	0.0996188	0.128837	-0.0463604	-0.122487	0.769241	0.0858509	0.933	ns	T-test (hom)
A0A5F5PZ33	A0A5F5PZ33_HORSE	ENSECAG00000042217	0	0	IGv domain-containing protein OS=Equus caballus OX=9796 PE=4 SV=1	IGv	0.0661531	0.685914	0.685914	-3.14762	-5.14582	-2.9905	-0.619558	0.160339	-3.395	-4.39162	-2.40672	-2.76078	-2.935	-2.31852	0.230321	NA	0.943888	1.11815	0.596936	1.67323	0.943888	0.292659	0.767213	0.461	ns	T-test (hom)
F6V9Q3	F6V9Q3_HORSE	ENSECAG00000016190	RPS6	ribosomal protein S6 [Source:VGNC Symbol;Acc:VGNC:22556]	40S ribosomal protein S6 OS=Equus caballus OX=9796 GN=RPS6 PE=3 SV=2	RPS6	0.0669067	0.986945	0.986945	-0.394148	-0.0784054	-0.0502068	0.227717	0.428724	0.07154	0.663612	0.231393	-0.18808	0.847874	0.669573	0.678058	NA	0.130187	2.80386	0.189869	0.119348	0.130187	0.529703	1.58874	0.143	ns	T-test (hom)
A0A3Q2GXQ7	A0A3Q2GXQ7_HORSE	ENSECAG00000006474	LGALS3	galectin 3 [Source:VGNC Symbol;Acc:VGNC:19641]	Galectin OS=Equus caballus OX=9796 GN=LGALS3 PE=4 SV=2	LGALS3	0.0669375	0.9629	0.9629	1.16744	3.16723	2.31252	2.35381	2.80286	0.600182	1.66522	1.84661	2.58446	2.76497	2.68908	3.58343	NA	1.24	4.79855	0.0111573	9.95915	1.24	0.00382176	1.99063	0.0745	ns	T-test (hom)
F6RGN2	F6RGN2_HORSE	ENSECAG00000008270	FABP5	fatty acid binding protein 5 [Source:VGNC Symbol;Acc:VGNC:56246]	Fatty acid binding protein 5 OS=Equus caballus OX=9796 GN=FABP5 PE=3 SV=2	FABP5	0.0673395	0.934599	0.934599	4.80795	4.41022	3.95752	2.98271	3.54079	3.37167	5.19162	4.35584	4.73605	4.04763	4.62513	4.61714	NA	0.0945776	1.70047	0.490209	0.0415296	0.0945776	0.737592	1.07486	0.308	ns	T-test (hom)
F7E0H9	F7E0H9_HORSE	ENSECAG00000019675	SNRNP200	small nuclear ribonucleoprotein U5 subunit 200 [Source:VGNC Symbol;Acc:VGNC:23389]	Small nuclear ribonucleoprotein U5 subunit 200 OS=Equus caballus OX=9796 GN=SNRNP200 PE=3 SV=1	SNRNP200	0.0675555	0.000305	0.000305	-5.02824	-4.9095	-4.05389	-5.07456	-5.03713	-5.11264	-4.90629	-4.96575	-4.9532	-4.90758	-3.93183	-5.11531	NA	0.154102	0.882201	0.0588376	0.126553	0.154102	0.56596	19	0.683	ns	MannWhitney
F7BUB9	F7BUB9_HORSE	ENSECAG00000029378	H4C2	H4 clustered histone 2 [Source:VGNC Symbol;Acc:VGNC:83850]	Histone H4 OS=Equus caballus OX=9796 GN=H4C2 PE=3 SV=2	H4C2	0.0702742	0.576124	0.576124	7.51972	7.11221	7.42478	7.87847	7.36229	6.84935	6.86066	8.01087	7.49432	7.66179	7.60029	6.79746	NA	-0.469934	0.0494889	0.839793	-2.54984	-0.469934	0.023261	0.0433465	0.966	ns	T-test (hom)
A0A3Q2LE90	A0A3Q2LE90_HORSE	ENSECAG00000037677	H4C7	H4 clustered histone 7 [Source:VGNC Symbol;Acc:VGNC:95400]	Histone H4 OS=Equus caballus OX=9796 GN=H4C7 PE=3 SV=2	H4C7	0.0702742	0.576124	0.576124	7.51972	7.11221	7.42478	7.87847	7.36229	6.84935	6.86066	8.01087	7.49432	7.66179	7.60029	6.79746	NA	-0.469934	0.0494889	0.839793	-2.54984	-0.469934	0.023261	0.0433465	0.966	ns	T-test (hom)
A0A3Q2IAY9	A0A3Q2IAY9_HORSE	ENSECAG00000004150	H4-16	H4 histone 16 [Source:VGNC Symbol;Acc:VGNC:83844]	Histone H4 OS=Equus caballus OX=9796 GN=H4C13 PE=3 SV=1	H4C13	0.0702742	0.576124	0.576124	7.51972	7.11221	7.42478	7.87847	7.36229	6.84935	6.86066	8.01087	7.49432	7.66179	7.60029	6.79746	NA	-0.469934	0.0494889	0.839793	-2.54984	-0.469934	0.023261	0.0433465	0.966	ns	T-test (hom)
A0A3Q2H2I7	A0A3Q2H2I7_HORSE	ENSECAG00000012337	LMAN2	lectin, mannose binding 2 [Source:VGNC Symbol;Acc:VGNC:19699]	Lectin mannose binding 2 OS=Equus caballus OX=9796 GN=LMAN2 PE=4 SV=1	LMAN2	0.0703926	0.938203	0.938203	-0.646192	-0.199707	0.39319	0.0466593	-0.851867	0.168538	-0.462327	-0.078027	-0.465739	-1.55043	-0.217908	-0.348491	NA	-0.292476	2.55862	0.0754032	-0.433227	-0.292476	0.35818	-1.47976	0.17	ns	T-test (hom)
A0A3Q2H0E3	A0A3Q2H0E3_HORSE	ENSECAG00000031341	SURF4	surfeit 4 [Source:HGNC Symbol;Acc:HGNC:11476]	Surfeit locus protein 4 OS=Equus caballus OX=9796 GN=SURF4 PE=3 SV=2	SURF4	0.071017	0.265579	0.265579	-1.58354	-1.56466	-0.147329	-0.928719	-1.84889	-2.7808	-4.75991	-0.767059	-1.2611	-1.98818	-1.48253	-4.92542	NA	-0.882849	0.937026	0.953106	-2.24938	-0.882849	0.171008	-0.663017	0.522	ns	T-test (hom)
F7CDJ8	F7CDJ8_HORSE	ENSECAG00000020316	RPS9	ribosomal protein S9 [Source:VGNC Symbol;Acc:VGNC:22569]	40S ribosomal protein S9 OS=Equus caballus OX=9796 GN=RPS9 PE=3 SV=1	RPS9	0.071176	0.280251	0.280251	-3.28194	-3.68721	-1.73813	-1.26471	-1.57475	-1.43533	-2.85567	-2.7357	-3.27707	-1.52643	-1.84361	-1.74385	NA	-0.250692	0.534535	0.309053	-0.161784	-0.250692	0.639337	0.410099	0.69	ns	T-test (hom)
F7DRS2	F7DRS2_HORSE	ENSECAG00000015152	SERPINA6	serpin family A member 6 [Source:VGNC Symbol;Acc:VGNC:22845]	Serpin family A member 6 OS=Equus caballus OX=9796 GN=SERPINA6 PE=3 SV=3	SERPINA6	0.0720503	0.722584	0.722584	3.74015	1.91604	1.86131	2.84561	2.68663	2.10068	1.62057	1.19377	2.13351	2.44009	3.8547	2.395	NA	0.0980874	1.43902	0.874438	0.0336584	0.0980874	0.78832	0.941128	0.369	ns	T-test (hom)
A0A3Q2KXN9	A0A3Q2KXN9_HORSE	ENSECAG00000009200	REG3G	0	Regenerating islet-derived protein 3-gamma OS=Equus caballus OX=9796 GN=LOC100068317 PE=4 SV=1	LOC100068317	0.0724683	0.562304	0.562304	-4.22685	-4.96796	-2.1689	-3.72395	-3.39804	-3.70857	-4.4052	-3.79822	-1.68524	-3.07954	-3.24132	-2.95083	NA	1.09706	4.22047	0.260919	5.42512	1.09706	0.032461	2.18661	0.0536	ns	T-test (hom)
F6VE62	F6VE62_HORSE	ENSECAG00000011657	HEXB	hexosaminidase subunit beta [Source:VGNC Symbol;Acc:VGNC:18760]	Beta-hexosaminidase OS=Equus caballus OX=9796 GN=HEXB PE=3 SV=2	HEXB	0.0756585	0.584447	0.584447	1.2353	0.63643	1.37428	0.426536	2.09649	0.167241	0.31276	1.07978	1.46579	1.59292	0.913822	1.51423	NA	0.469058	2.1718	0.4481	1.89724	0.469058	0.0605896	1.30253	0.222	ns	T-test (hom)
Q3S4D6	Q3S4D6_HORSE	ENSECAG00000020587	GM2A	GM2 ganglioside activator [Source:VGNC Symbol;Acc:VGNC:18400]	GM2 activator protein OS=Equus caballus OX=9796 GN=GM2A PE=2 SV=1	GM2A	0.0756931	0.0598642	0.0598642	-0.285002	-0.367103	1.01749	-0.151566	1.3855	1.20269	-0.441955	0.0877218	0.253193	1.08463	1.14483	1.27364	NA	0.353263	2.60737	0.204722	0.87597	0.353263	0.179288	1.50161	0.164	ns	T-test (hom)
F6YNM7	F6YNM7_HORSE	ENSECAG00000023502	PREP	prolyl endopeptidase [Source:VGNC Symbol;Acc:VGNC:21827]	Prolyl endopeptidase OS=Equus caballus OX=9796 GN=PREP PE=3 SV=2	PREP	0.0759175	0.611801	0.611801	0.205584	-0.153473	-0.808716	-0.163473	-0.291472	0.0778403	-0.707744	-0.607523	0.386744	-0.115404	-0.131649	-0.226675	NA	0.398182	2.26854	0.131295	1.21713	0.398182	0.120182	1.34755	0.208	ns	T-test (hom)
F6TM03	F6TM03_HORSE	ENSECAG00000014435	NCKAP1L	NCK associated protein 1 like [Source:VGNC Symbol;Acc:VGNC:20590]	NCK associated protein 1 like OS=Equus caballus OX=9796 GN=NCKAP1L PE=4 SV=2	NCKAP1L	0.0764687	0.0444342	0.0444342	-5.09131	-3.63244	-2.20343	-4.95793	-1.52284	-2.0843	-2.14717	-1.82851	-2.74069	-4.58491	-2.26258	-2.39492	NA	0.263204	0.0880954	0.609894	0.171463	0.263204	0.636642	11	0.461	ns	MannWhitney
A0A3Q2I0X0	A0A3Q2I0X0_HORSE	ENSECAG00000011503	UROD	uroporphyrinogen decarboxylase [Source:VGNC Symbol;Acc:VGNC:24821]	Uroporphyrinogen decarboxylase OS=Equus caballus OX=9796 GN=UROD PE=3 SV=1	UROD	0.0765056	0.303355	0.303355	-0.997242	-1.25739	-2.9974	-0.260723	-0.20525	-1.30915	-1.12412	-2.48215	-1.50718	-1.97113	-1.48444	0.725088	NA	0.739405	0.547265	0.687594	2.90283	0.739405	0.0657942	0.418657	0.684	ns	T-test (hom)
A0A5F5PVI1	A0A5F5PVI1_HORSE	ENSECAG00000019125	FASN	fatty acid synthase [Source:VGNC Symbol;Acc:VGNC:17918]	3-hydroxyacyl-[acyl-carrier-protein] dehydratase OS=Equus caballus OX=9796 GN=FASN PE=4 SV=1	FASN	0.0768878	0.734512	0.734512	0.701535	0.694872	1.13585	1.35703	0.182844	0.617479	0.991642	1.17683	1.44674	0.140045	1.34488	0.0808102	NA	0.0930924	0.417261	0.140759	0.0452709	0.0930924	0.713853	-0.329133	0.749	ns	T-test (hom)
A0A3Q2KK28	A0A3Q2KK28_HORSE	ENSECAG00000031951	APLP2	0	Amyloid-like protein 2 OS=Equus caballus OX=9796 GN=LOC111767432 PE=3 SV=1	LOC111767432	0.0778734	0.573585	0.573585	-5.81259	-5.11875	-3.42026	-3.24588	-2.06594	-4.99173	-2.25927	-3.72036	-2.92158	-3.78352	-2.94729	-2.76015	NA	0.448586	1.57988	0.519573	0.611968	0.448586	0.388445	1.01395	0.335	ns	T-test (hom)
A0A5F5PQN7	A0A5F5PQN7_HORSE	ENSECAG00000028359	SLC25A5	solute carrier family 25 member 5 [Source:VGNC Symbol;Acc:VGNC:49266]	ADP/ATP translocase OS=Equus caballus OX=9796 GN=SLC25A5 PE=3 SV=1	SLC25A5	0.0782741	0.229021	0.229021	0.765069	-0.329885	1.00659	0.640657	-0.458159	-0.29375	0.399934	1.1474	0.0766012	0.247609	0.273048	-0.615266	NA	-0.909526	1.59913	0.504573	-6.0152	-0.909526	0.0102123	-1.02376	0.33	ns	T-test (hom)
F7DHW2	F7DHW2_HORSE	ENSECAG00000019803	GALK1	galactokinase 1 [Source:VGNC Symbol;Acc:VGNC:18219]	Galactokinase 1 OS=Equus caballus OX=9796 GN=GALK1 PE=3 SV=2	GALK1	0.0786817	0.652322	0.652322	-0.764003	-0.869326	-2.12289	-0.02101	-1.07426	-1.17881	-2.57107	-3.36623	-0.695227	-0.783871	-1.67436	-1.64372	NA	-0.328668	0.675941	0.893878	-0.348134	-0.328668	0.479889	0.502902	0.626	ns	T-test (hom)
F6TVY8	F6TVY8_HORSE	ENSECAG00000015725	HADHA	hydroxyacyl-CoA dehydrogenase trifunctional multienzyme complex subunit alpha [Source:VGNC Symbol;Acc:VGNC:50480]	Enoyl-CoA hydratase OS=Equus caballus OX=9796 GN=HADHA PE=3 SV=1	HADHA	0.0790081	0.386782	0.386782	0.693483	-0.832853	1.28498	0.768633	0.00741198	-0.882939	-0.265817	0.713153	-0.0575243	-0.18486	0.484445	-0.209196	NA	-0.251207	0.546007	0.676187	-0.304265	-0.251207	0.431905	-0.417813	0.685	ns	T-test (hom)
A0A5F5PF14	A0A5F5PF14_HORSE	ENSECAG00000040740	BASP1	0	Brain abundant membrane attached signal protein 1 OS=Equus caballus OX=9796 GN=BASP1 PE=3 SV=1	BASP1	0.0790938	0.271233	0.271233	-1.76998	-1.41926	-1.83732	-1.6209	-1.63159	0.240643	-0.0858994	-3.52624	-0.708406	0.422529	0.686363	0.515635	NA	1.68535	5.43429	0.35274	9.15868	1.68535	0.0231268	2.67914	0.0231	*	T-test (hom)
F7CA98	F7CA98_HORSE	ENSECAG00000014761	LONP1	lon peptidase 1, mitochondrial [Source:VGNC Symbol;Acc:VGNC:19720]	Lon protease homolog mitochondrial OS=Equus caballus OX=9796 GN=LONP1 PE=3 SV=2	LONP1	0.0794355	0.985404	0.985404	-3.67738	-4.91556	-2.35774	-2.91763	-4.56959	-5.52367	-4.12664	-3.26255	-6.30383	-3.79502	-3.39501	-3.93846	NA	-0.791104	0.873111	0.40033	-3.41467	-0.791104	0.050194	-0.624998	0.546	ns	T-test (hom)
A0A3Q2I5S5	A0A3Q2I5S5_HORSE	ENSECAG00000030680	SNRPE	small nuclear ribonucleoprotein polypeptide E [Source:HGNC Symbol;Acc:HGNC:11161]	Small nuclear ribonucleoprotein E OS=Equus caballus OX=9796 GN=SNRPE PE=3 SV=2	SNRPE	0.0805659	0.980795	0.980795	-0.455708	-0.582085	-0.0676956	-1.13008	-0.886652	-1.5897	-0.818363	-0.715947	-0.24622	-0.228888	-0.134582	-0.736861	NA	0.00707902	3.23645	0.365705	0.000231	0.00707902	0.977615	1.77606	0.106	ns	T-test (hom)
F7D8K7	F7D8K7_HORSE	ENSECAG00000007500	RPL27	ribosomal protein L27 [Source:VGNC Symbol;Acc:VGNC:49258]	60S ribosomal protein L27 OS=Equus caballus OX=9796 GN=RPL27 PE=3 SV=1	RPL27	0.0807405	0.768831	0.768831	0.6619	0.560401	-0.0996038	-0.219014	-0.448903	0.205637	0.251142	0.242479	-0.50142	0.978595	0.846076	-0.560086	NA	-0.2158	0.16136	0.171213	-0.300402	-0.2158	0.381025	0.136439	0.894	ns	T-test (hom)
F6Q4Q1	F6Q4Q1_HORSE	ENSECAG00000025104	HNRNPK	heteroous nuclear ribonucleoprotein K [Source:VGNC Symbol;Acc:VGNC:18828]	Heterogeneous nuclear ribonucleoprotein K OS=Equus caballus OX=9796 GN=HNRNPK PE=4 SV=2	HNRNPK	0.0818995	0.0831053	0.0831053	2.59956	2.42064	2.7591	1.73004	1.60232	1.69427	2.80171	2.44872	2.75907	2.90448	2.71764	1.90944	NA	-0.14118	1.67335	0.468319	-0.106434	-0.14118	0.593002	1.06128	0.314	ns	T-test (hom)
A0A3Q2IFM4	A0A3Q2IFM4_HORSE	ENSECAG00000016855	PSME1	proteasome activator subunit 1 [Source:HGNC Symbol;Acc:HGNC:9568]	Proteasome activator subunit 1 OS=Equus caballus OX=9796 GN=PSME1 PE=3 SV=2	PSME1	0.0820756	0.818383	0.818383	1.21713	1.16722	0.80235	0.914466	1.25575	0.969574	1.35805	1.12559	2.04448	1.98735	2.29644	2.04301	NA	0.692879	18.2233	0.066041	9.83543	0.692879	5.33e-05	9.23888	3.27e-06	****	T-test (hom)
F6SP02	F6SP02_HORSE	ENSECAG00000004925	YWHAQ	tyrosine 3-monooxygenase/tryptophan 5-monooxygenase activation protein theta [Source:VGNC Symbol;Acc:VGNC:25120]	14-3-3 protein theta OS=Equus caballus OX=9796 GN=YWHAQ PE=3 SV=1	YWHAQ	0.0833366	0.274097	0.274097	1.78384	-0.0133651	-1.07475	2.06398	-0.735082	1.8387	-1.07689	-2.54572	-0.168803	-0.203141	0.150541	1.33108	NA	0.983464	0.45186	0.00251047	2.67356	0.983464	0.151931	0.274128	0.79	ns	T-test (hom)
A0A3Q2HSL2	A0A3Q2HSL2_HORSE	ENSECAG00000008724	MPST	mercaptopyruvate sulfurtransferase [Source:VGNC Symbol;Acc:VGNC:20298]	Sulfurtransferase OS=Equus caballus OX=9796 GN=MPST PE=4 SV=1	MPST	0.0844228	0.440719	0.440719	-2.35017	-2.2967	-2.51815	-2.74906	-3.64924	-3.06752	-2.18461	-3.33545	-2.46064	-2.92311	-4.45071	-2.44143	NA	0.271791	0.766242	0.0464965	0.350798	0.271791	0.408755	-0.716188	0.49	ns	T-test (hom)
PGK1_HORSE	NA	NA	PGK1	NA	Phosphoglycerate kinase 1 OS=Equus caballus OX=9796 GN=PGK1 PE=1 SV=2	PGK1	0.0850088	0.0123335	0.0123335	-0.574992	-0.571099	-0.561867	-2.48083	-0.624239	-1.6553	-0.414249	-1.00499	-1.06171	-1.10186	-0.808861	0.18611	NA	-0.184958	0.97547	0.49741	-0.126145	-0.184958	0.623292	15	0.933	ns	MannWhitney
A0A3Q2GXH5	A0A3Q2GXH5_HORSE	ENSECAG00000015705	KRT42	keratin 42 [Source:VGNC Symbol;Acc:VGNC:83245]	Keratin 42 OS=Equus caballus OX=9796 GN=KRT42 PE=3 SV=1	KRT42	0.0854607	0.221641	0.221641	3.70004	1.32759	3.46547	4.49963	3.33824	3.65918	1.68112	3.11311	1.95192	2.77027	2.15362	1.95317	NA	-1.38141	2.79466	0.889612	-10.6774	-1.38141	0.00471232	-1.58469	0.144	ns	T-test (hom)
F6VR95	F6VR95_HORSE	ENSECAG00000015914	NDUFS1	NADH:ubiquinone oxidoreductase core subunit S1 [Source:VGNC Symbol;Acc:VGNC:51483]	NADH:ubiquinone oxidoreductase core subunit S1 OS=Equus caballus OX=9796 GN=NDUFS1 PE=4 SV=2	NDUFS1	0.0856543	0.115219	0.115219	-0.769292	0.487035	-0.0541374	-0.338311	2.62854	0.276758	-1.22094	-0.390991	-0.542274	-1.29908	-1.20333	2.00015	NA	-0.0633554	0.561066	0.667312	-0.0085348	-0.0633554	0.910851	-0.427888	0.678	ns	T-test (hom)
A0A3Q2HGX2	A0A3Q2HGX2_HORSE	ENSECAG00000017370	PPT1	palmitoyl-protein thioesterase 1 [Source:VGNC Symbol;Acc:VGNC:21798]	Palmitoyl-protein hydrolase 1 OS=Equus caballus OX=9796 GN=PPT1 PE=3 SV=2	PPT1	0.0858339	0.114837	0.114837	1.72354	0.983071	1.94091	1.1396	1.83387	1.09567	1.6771	1.1574	1.65489	1.50169	1.64381	1.51059	NA	0.258536	0.950873	0.215022	0.471563	0.258536	0.282442	0.939705	0.374	ns	T-test (het)
A0A3Q2H680	A0A3Q2H680_HORSE	ENSECAG00000032968	CFH	0	Complement factor H-like OS=Equus caballus OX=9796 GN=LOC111771285 PE=4 SV=2	LOC111771285	0.0862979	0.00017	0.00017	-4.85632	-5.08568	-4.74799	-5.3307	-2.41053	-4.90656	-5.01392	-4.98089	-2.99893	-4.82663	-4.75881	-2.79657	NA	0.821338	2.30864	0.641174	1.89617	0.821338	0.20185	26	0.109	ns	MannWhitney
A0A3Q2L7X0	A0A3Q2L7X0_HORSE	ENSECAG00000014168	PSMA7	proteasome 20S subunit alpha 7 [Source:VGNC Symbol;Acc:VGNC:21937]	Proteasome subunit alpha type OS=Equus caballus OX=9796 GN=PSMA7 PE=3 SV=2	PSMA7	0.0863284	0.766031	0.766031	2.34605	2.22699	2.22337	1.79695	2.21598	2.60734	2.57307	2.89445	1.9178	1.95286	2.06393	2.58705	NA	-0.234771	1.86541	0.94674	-0.757561	-0.234771	0.106816	-1.15628	0.274	ns	T-test (hom)
A0A3Q2H075	A0A3Q2H075_HORSE	ENSECAG00000016570	PROC	0	Vitamin K-dependent protein C OS=Equus caballus OX=9796 GN=PROC PE=4 SV=2	PROC	0.0868077	0.400825	0.400825	0.732319	1.32641	0.79219	0.682329	1.75898	1.5598	1.39311	1.2144	1.48269	1.25012	0.401748	1.41691	NA	0.388555	0.19991	0.159713	1.06585	0.388555	0.149363	-0.167123	0.871	ns	T-test (hom)
A0A3Q2HIZ6	A0A3Q2HIZ6_HORSE	ENSECAG00000021658	NME1	NME/NM23 nucleoside diphosphate kinase 1 [Source:NCBI gene (formerly Entrezgene);Acc:100533966]	Nucleoside diphosphate kinase OS=Equus caballus OX=9796 GN=NME2 PE=3 SV=1	NME2	0.0872359	0.0018363	0.0018363	3.08681	2.46302	2.46871	2.54038	2.64619	2.55447	2.58251	2.50805	2.77024	2.77501	3.0982	3.14538	NA	0.281731	5.59031	0.340644	1.59095	0.281731	0.0199559	30	0.0162	*	MannWhitney
H9GZL8	H9GZL8_HORSE	ENSECAG00000000008	RPLP2	ribosomal protein lateral stalk subunit P2 [Source:VGNC Symbol;Acc:VGNC:69333]	60S acidic ribosomal protein P2 OS=Equus caballus OX=9796 GN=RPLP2 PE=3 SV=2	RPLP2	0.0874868	0.605602	0.605602	-2.9366	-2.80693	-2.09263	-3.81701	-2.91377	-4.31431	-3.77651	-1.91102	-0.0362365	-0.229838	0.0224624	-1.12388	NA	2.72922	12.5351	0.479176	34.211	2.72922	0.000168	5.81925	0.000168	***	T-test (hom)
A0A3Q2H2R8	A0A3Q2H2R8_HORSE	ENSECAG00000012485	CDS2	CDP-diacylglycerol synthase 2 [Source:VGNC Symbol;Acc:VGNC:51520]	Phosphatidate cytidylyltransferase OS=Equus caballus OX=9796 GN=CDS2 PE=3 SV=1	CDS2	0.0876955	0.79811	0.79811	-2.2918	-3.08915	-1.37062	-0.788218	-1.80776	-2.68882	-2.13139	-0.9001	-2.63767	-1.81629	-2.60083	-1.88934	NA	-1.28913	1.15282	0.565611	-10.0813	-1.28913	0.00442469	-0.786615	0.45	ns	T-test (hom)
F7BH96	F7BH96_HORSE	ENSECAG00000013404	CAND1	cullin associated and neddylation dissociated 1 [Source:VGNC Symbol;Acc:VGNC:16031]	Cullin associated and neddylation dissociated 1 OS=Equus caballus OX=9796 GN=CAND1 PE=3 SV=2	CAND1	0.0877883	0.936382	0.936382	1.03624	0.471689	-0.0646339	1.24408	0.76431	1.59991	0.099439	0.790563	-0.294933	0.804722	-0.348777	0.704255	NA	-0.13027	2.55629	0.709848	-0.0872842	-0.13027	0.628496	-1.47871	0.17	ns	T-test (hom)
F6WXF6	F6WXF6_HORSE	ENSECAG00000001360	AIFM1	apoptosis inducing factor mitochondria associated 1 [Source:VGNC Symbol;Acc:VGNC:15186]	Apoptosis inducing factor mitochondria associated 1 OS=Equus caballus OX=9796 GN=AIFM1 PE=3 SV=1	AIFM1	0.0878157	0.234049	0.234049	-1.51068	-3.50882	-0.812515	-1.17147	-3.71011	-2.11657	-1.83186	-0.670866	-2.33451	-2.17865	-1.97415	-3.78378	NA	-1.52171	1.5509	0.694051	-10.0615	-1.52171	0.0102237	-0.999122	0.341	ns	T-test (hom)
A0A5F5PZ86	A0A5F5PZ86_HORSE	ENSECAG00000009389	RPL35	ribosomal protein L35 [Source:VGNC Symbol;Acc:VGNC:56896]	60S ribosomal protein L35 OS=Equus caballus OX=9796 GN=RPL35 PE=3 SV=1	RPL35	0.0889515	0.0416097	0.0416097	-1.7183	-1.83677	-1.10297	-0.510616	-0.551566	-1.71344	-0.573521	-0.704818	-0.502053	0.201281	0.124064	-0.482344	NA	0.00241431	5.84526	0.143017	1.73e-05	0.00241431	0.995037	32	0.00404	**	MannWhitney
F6S2R5	F6S2R5_HORSE	ENSECAG00000012257	SRP68	signal recognition particle 68 [Source:VGNC Symbol;Acc:VGNC:23588]	Signal recognition particle subunit SRP68 OS=Equus caballus OX=9796 GN=SRP68 PE=3 SV=2	SRP68	0.0892255	0.742539	0.742539	-4.5079	-4.14824	-2.9259	-2.54851	-4.24189	-4.95939	-5.47279	-3.16631	-4.93442	-3.50411	-3.81047	-3.60298	NA	0.276794	0.0671301	0.760752	0.226554	0.276794	0.567034	0.0584587	0.955	ns	T-test (hom)
A0A3Q2HGV6	A0A3Q2HGV6_HORSE	ENSECAG00000003030	RPN1	ribophorin I [Source:VGNC Symbol;Acc:VGNC:22534]	Dolichyl-diphosphooligosaccharide--protein glycosyltransferase subunit 1 OS=Equus caballus OX=9796 GN=RPN1 PE=3 SV=2	RPN1	0.0901486	0.558933	0.558933	0.897308	-0.00728729	1.71707	0.848792	-0.647364	-0.13197	-0.329207	1.35258	0.603332	0.414319	0.692922	-0.602506	NA	-0.0459422	0.496655	0.0819168	-0.00965436	-0.0459422	0.864452	-0.384375	0.709	ns	T-test (hom)
A0A3Q2KU08	A0A3Q2KU08_HORSE	ENSECAG00000001599	RPS12	ribosomal protein S12 [Source:NCBI gene (formerly Entrezgene);Acc:100034144]	40S ribosomal protein S12 OS=Equus caballus OX=9796 GN=RPS12 PE=3 SV=1	RPS12	0.0905403	0.700788	0.700788	-0.825346	-0.776995	-0.635674	-1.20805	-1.49107	-1.29581	-1.20134	-1.09986	-0.147022	-0.509218	-0.141842	-0.231457	NA	1.15604	10.934	0.184584	22.4631	1.15604	1.41e-06	5.03397	0.000511	***	T-test (hom)
F7CZH3	F7CZH3_HORSE	ENSECAG00000000106	TXNDC5	thioredoxin domain containing 5 [Source:VGNC Symbol;Acc:VGNC:24681]	Thioredoxin domain containing 5 OS=Equus caballus OX=9796 GN=TXNDC5 PE=3 SV=2	TXNDC5	0.0907729	0.212279	0.212279	-5.10757	-5.1469	-4.08012	-4.83747	-4.34536	-4.8391	-4.02847	-3.88639	-4.54317	-3.46114	-3.33501	-3.18626	NA	0.724616	5.51643	0.103825	3.10001	0.724616	0.0515407	2.71231	0.0218	*	T-test (hom)
F7B435	F7B435_HORSE	ENSECAG00000010087	GNAI3	G protein subunit alpha i3 [Source:VGNC Symbol;Acc:VGNC:50840]	G protein subunit alpha i3 OS=Equus caballus OX=9796 GN=GNAI3 PE=4 SV=2	GNAI3	0.0910367	0.253776	0.253776	-0.401418	-1.0404	0.00804076	-0.512454	-0.930202	-0.989373	-0.894127	-0.452138	-0.622115	-0.625062	-0.279549	0.741707	NA	-0.425893	1.93689	0.0327973	-1.54422	-0.425893	0.0810058	1.58122	0.145	ns	T-test (hom)
F6RH25	F6RH25_HORSE	ENSECAG00000012956	DCPS	decapping enzyme, scavenger [Source:VGNC Symbol;Acc:VGNC:17049]	m7GpppX diphosphatase OS=Equus caballus OX=9796 GN=DCPS PE=3 SV=1	DCPS	0.0911706	0.46895	0.46895	-1.41081	-3.26084	-2.37581	-1.60982	-1.19349	-2.01454	-1.44226	-2.69362	-4.51203	-2.63541	-2.25564	-2.10828	NA	-0.094534	2.98573	0.14788	-0.023192	-0.094534	0.843623	-1.66818	0.126	ns	T-test (hom)
F7BLK5	F7BLK5_HORSE	ENSECAG00000003636	ERAP1	endoplasmic reticulum aminopeptidase 1 [Source:VGNC Symbol;Acc:VGNC:17646]	Aminopeptidase OS=Equus caballus OX=9796 GN=ERAP1 PE=3 SV=1	ERAP1	0.0918646	0.00071	0.00071	1.33597	4.21469	1.54911	0.759902	0.993867	0.603913	0.906749	0.917488	0.705106	0.950823	0.577907	2.31184	NA	-0.545004	0.543428	0.851312	-0.913867	-0.545004	0.312774	12	0.57	ns	MannWhitney
H9H036	H9H036_HORSE	ENSECAG00000026938	RPL28	ribosomal protein L28 [Source:VGNC Symbol;Acc:VGNC:57337]	60S ribosomal protein L28 OS=Equus caballus OX=9796 GN=RPL28 PE=3 SV=3	RPL28	0.0923937	0.0095798	0.0095798	-1.92233	-3.18369	-1.45089	-1.46694	-2.07347	-1.61714	-1.59071	-1.76889	-2.04364	-1.66262	-1.66295	-1.98683	NA	0.421756	0.179952	0.0751629	0.685766	0.421756	0.32399	12	0.57	ns	MannWhitney
A0A5F5PSR8	A0A5F5PSR8_HORSE	ENSECAG00000014414	SPI2	alpha-1-antitrypsin [Source:NCBI gene (formerly Entrezgene);Acc:100065158]	Alpha-1-antiproteinase 2-like OS=Equus caballus OX=9796 GN=SPI2 PE=3 SV=1	SPI2	0.0924736	0.476341	0.476341	6.82976	7.67623	7.06417	7.80043	8.19455	7.48756	6.69562	6.64843	7.94493	7.91249	7.14301	8.09862	NA	0.64853	2.50262	0.663866	3.39389	0.64853	0.0265857	1.45453	0.176	ns	T-test (hom)
F6QGE9	F6QGE9_HORSE	ENSECAG00000004824	UQCRFS1	ubiquinol-cytochrome c reductase, Rieske iron-sulfur polypeptide 1 [Source:HGNC Symbol;Acc:HGNC:12587]	Cytochrome b-c1 complex subunit Rieske mitochondrial OS=Equus caballus OX=9796 GN=UQCRFS1 PE=3 SV=2	UQCRFS1	0.0926707	0.0301665	0.0301665	-1.35899	-1.43763	-0.751979	-1.24927	-2.48385	-4.87145	-2.38979	-1.06515	-2.02368	-1.42253	-1.89333	-1.98113	NA	-0.603101	0.211287	0.912002	-1.00696	-0.603101	0.314331	13	0.683	ns	MannWhitney
A0A5F5PUT8	A0A5F5PUT8_HORSE	ENSECAG00000007105	IDH2	isocitrate dehydrogenase (NADP(+)) 2 [Source:HGNC Symbol;Acc:HGNC:5383]	Isocitrate dehydrogenase [NADP] OS=Equus caballus OX=9796 GN=IDH2 PE=3 SV=1	IDH2	0.0936399	0.98837	0.98837	3.65996	3.45532	4.30753	3.13173	2.90782	2.53673	3.36695	3.70178	3.63679	3.5998	3.46447	2.87922	NA	-0.464779	0.0439022	0.9929	-1.92823	-0.464779	0.0563788	0.0385246	0.97	ns	T-test (hom)
F7D8L9	F7D8L9_HORSE	ENSECAG00000006717	ASS1	argininosuccinate synthase 1 [Source:VGNC Symbol;Acc:VGNC:15595]	Argininosuccinate synthase OS=Equus caballus OX=9796 GN=ASS1 PE=3 SV=2	ASS1	0.0943119	0.983686	0.983686	0.32481	-0.495016	0.110618	-1.22319	-0.62785	-0.230202	-0.938688	-0.374834	0.000644	0.0775602	-1.82621	-0.364958	NA	-0.437538	0.299069	0.709015	-1.57152	-0.437538	0.0829427	-0.243186	0.813	ns	T-test (hom)
F6VK33	F6VK33_HORSE	ENSECAG00000014896	VAV1	vav guanine nucleotide exchange factor 1 [Source:VGNC Symbol;Acc:VGNC:24888]	Vav guanine nucleotide exchange factor 1 OS=Equus caballus OX=9796 GN=VAV1 PE=4 SV=2	VAV1	0.0944141	0.0209154	0.0209154	0.298382	0.0450001	0.314287	-0.26528	0.0340629	-1.65854	0.31384	-0.607934	0.138362	0.070985	0.236337	-0.577783	NA	-0.29305	0.563366	0.453298	-0.590163	-0.29305	0.247609	17	0.933	ns	MannWhitney
F6RMQ1	F6RMQ1_HORSE	ENSECAG00000012502	GLIPR2	GLI pathosis related 2 [Source:VGNC Symbol;Acc:VGNC:56881]	GLI pathogenesis related 2 OS=Equus caballus OX=9796 GN=GLIPR2 PE=4 SV=3	GLIPR2	0.0946398	0.599251	0.599251	0.813947	0.754573	1.04279	1.1738	0.182443	0.270802	0.440535	0.894198	0.831735	0.895722	0.75903	0.242333	NA	-0.418306	0.0789998	0.684493	-2.27996	-0.418306	0.0228692	-0.0685312	0.947	ns	T-test (hom)
F6RIZ2	F6RIZ2_HORSE	ENSECAG00000013087	IGFBP7	insulin like growth factor binding protein 7 [Source:VGNC Symbol;Acc:VGNC:58463]	Insulin like growth factor binding protein 7 OS=Equus caballus OX=9796 GN=IGFBP7 PE=4 SV=1	IGFBP7	0.0947343	0.942876	0.942876	-3.39767	-3.02001	-3.29426	-2.17299	-0.625742	-4.76501	-1.91735	-2.74479	-2.14149	-3.35493	-2.38296	-2.31483	NA	0.582772	0.489668	0.0462378	1.21471	0.582772	0.235801	0.297716	0.772	ns	T-test (hom)
A0A5F5PR40	A0A5F5PR40_HORSE	ENSECAG00000013331	NAGK	N-acetylglucosamine kinase [Source:VGNC Symbol;Acc:VGNC:20548]	GlcNAc kinase OS=Equus caballus OX=9796 GN=NAGK PE=3 SV=1	NAGK	0.0950024	0.623458	0.623458	-0.872096	0.791807	-0.175677	0.0940813	0.295531	0.314596	-0.111904	0.745685	-0.166653	-0.644156	-0.59143	-0.183279	NA	-0.250428	3.37984	0.831243	-0.475387	-0.250428	0.268259	-1.83702	0.0961	ns	T-test (hom)
F6XL78	F6XL78_HORSE	ENSECAG00000021011	APP	amyloid beta protein [Source:VGNC Symbol;Acc:VGNC:15428]	Amyloid-beta A4 protein OS=Equus caballus OX=9796 GN=APP PE=3 SV=2	APP	0.0954339	0.804759	0.804759	-1.72728	-3.16213	-0.710534	-2.268	-2.34006	-1.57584	-0.593523	-1.15899	-1.11433	-2.23086	-1.00949	-0.831015	NA	-0.0127818	1.1697	0.965952	-0.000494	-0.0127818	0.973548	0.796008	0.445	ns	T-test (hom)
F6T9B3	F6T9B3_HORSE	ENSECAG00000010815	ADGRE5	adhesion G protein-coupled receptor E5 [Source:HGNC Symbol;Acc:HGNC:1711]	Adhesion G protein-coupled receptor E5 OS=Equus caballus OX=9796 GN=ADGRE5 PE=4 SV=2	ADGRE5	0.0954545	0.845582	0.845582	0.945163	1.85617	1.43919	1.4989	1.97813	0.738617	1.55752	1.15147	1.98313	2.02185	1.01592	1.78583	NA	0.550055	1.81912	0.212031	2.43962	0.550055	0.0462237	1.13363	0.283	ns	T-test (hom)
A0A3Q2I2V8	A0A3Q2I2V8_HORSE	ENSECAG00000012862	LYN	LYN proto-onco, Src family tyrosine kinase [Source:VGNC Symbol;Acc:VGNC:19852]	Tyrosine-protein kinase OS=Equus caballus OX=9796 GN=LYN PE=3 SV=1	LYN	0.0954555	0.18226	0.18226	-2.29626	-2.67765	-2.15796	-2.39004	-2.75258	-2.34769	-2.07556	-3.39223	-2.03428	-2.89649	-2.12153	-2.93977	NA	-0.261643	0.055624	0.261836	-0.448325	-0.261643	0.304919	0.0486217	0.962	ns	T-test (hom)
A0A3Q2HEJ5	A0A3Q2HEJ5_HORSE	ENSECAG00000010267	CD44	CD44 molecule [Source:VGNC Symbol;Acc:VGNC:59434]	CD44 antigen OS=Equus caballus OX=9796 GN=CD44 PE=4 SV=1	CD44	0.0957605	0.809891	0.809891	2.39469	2.46996	2.99517	2.78909	2.19896	1.95383	2.08359	2.43869	3.02856	2.80166	2.60111	4.63657	NA	0.968558	2.61594	0.0269165	11.6713	0.968558	0.000236	1.77077	0.163	ns	T-test (het)
F6S8T9	F6S8T9_HORSE	ENSECAG00000009999	ERLIN2	ER lipid raft associated 2 [Source:VGNC Symbol;Acc:VGNC:17670]	ER lipid raft associated 2 OS=Equus caballus OX=9796 GN=ERLIN2 PE=3 SV=2	ERLIN2	0.0958647	0.304312	0.304312	-1.86384	-1.85247	-1.45382	-3.17914	-2.85607	-2.87792	-2.54566	-1.80475	-1.48744	-1.86264	-1.54687	-3.07938	NA	-0.0376252	1.09938	0.672663	-0.00555807	-0.0376252	0.902674	0.75664	0.467	ns	T-test (hom)
F7BV97	F7BV97_HORSE	ENSECAG00000019326	GRK3	G protein-coupled receptor kinase 3 [Source:VGNC Symbol;Acc:VGNC:18595]	[Beta-adrenergic-receptor] kinase OS=Equus caballus OX=9796 GN=GRK3 PE=3 SV=2	GRK3	0.0963472	4.98e-05	4.98e-05	-5.08622	-4.9249	-3.27709	-5.11212	-4.83396	-5.00275	-5.03224	-4.96166	-5.06605	-4.93921	-4.80779	-3.83188	NA	0.157491	0.405656	0.341129	0.0982363	0.157491	0.648978	21	0.461	ns	MannWhitney
F6VSG0	F6VSG0_HORSE	ENSECAG00000022987	RBM4B	RNA binding motif protein 4B [Source:VGNC Symbol;Acc:VGNC:69331]	RNA binding motif protein 4B OS=Equus caballus OX=9796 GN=RBM4B PE=4 SV=1	RBM4B	0.0976611	0.409279	0.409279	-5.04123	-4.9347	-3.76978	-4.28823	-4.18818	-4.87048	-4.08426	-2.91328	-5.2045	-5.63875	-5.60568	-3.89256	NA	-0.174866	3.31043	0.208905	-0.0929811	-0.174866	0.691726	-1.80758	0.101	ns	T-test (hom)
F6XMS1	F6XMS1_HORSE	ENSECAG00000016568	CS	citrate synthase [Source:VGNC Symbol;Acc:VGNC:16891]	Citrate synthase OS=Equus caballus OX=9796 GN=CS PE=3 SV=1	CS	0.0984347	0.402616	0.402616	2.64575	2.16047	2.82004	2.11007	1.77318	1.03919	2.28206	2.58638	2.54171	2.55608	2.47209	2.20108	NA	-0.24726	1.34897	0.680238	-0.454315	-0.24726	0.279826	0.893525	0.393	ns	T-test (hom)
F6PJF0	F6PJF0_HORSE	ENSECAG00000012780	CBX3	chromobox 3 [Source:VGNC Symbol;Acc:VGNC:51930]	Chromobox 3 OS=Equus caballus OX=9796 GN=CBX3 PE=4 SV=1	CBX3	0.0986843	0.441946	0.441946	-0.216661	-0.813855	0.0590456	0.354058	-0.0725496	-0.27532	0.184709	0.265014	0.495868	0.352676	0.380996	-0.221367	NA	-0.257012	2.45515	0.0538855	-0.349221	-0.257012	0.389913	1.43305	0.182	ns	T-test (hom)
F6ZK25	F6ZK25_HORSE	ENSECAG00000021886	SPTA1	spectrin alpha, erythrocytic 1 [Source:VGNC Symbol;Acc:VGNC:23553]	Spectrin alpha erythrocytic 1 OS=Equus caballus OX=9796 GN=SPTA1 PE=3 SV=3	SPTA1	0.101596	0.901999	0.901999	0.532894	0.205441	0.770893	0.662776	1.19192	0.128905	0.524304	0.899948	1.14553	1.02862	0.969119	1.75946	NA	0.371953	5.77313	0.117365	1.08449	0.371953	0.132524	2.816	0.0183	*	T-test (hom)
A0A3Q2H452	A0A3Q2H452_HORSE	ENSECAG00000020246	SEPTIN9	septin 9 [Source:VGNC Symbol;Acc:VGNC:22836]	Septin 9 OS=Equus caballus OX=9796 GN=SEPTIN9 PE=3 SV=1	SEPTIN9	0.101889	0.4816	0.4816	0.625584	-0.0228884	0.35817	-0.75193	-0.0339766	-0.538315	0.61074	0.196736	0.704675	0.287919	0.248795	0.348849	NA	-0.448428	2.13084	0.154654	-1.10545	-0.448428	0.181095	1.28331	0.228	ns	T-test (hom)
F6SCB6	F6SCB6_HORSE	ENSECAG00000024721	NIPSNAP2	nipsnap homolog 2 [Source:VGNC Symbol;Acc:VGNC:51172]	Nipsnap homolog 2 OS=Equus caballus OX=9796 GN=NIPSNAP2 PE=3 SV=3	NIPSNAP2	0.102011	0.458621	0.458621	-1.44156	0.511871	-0.283011	-0.821891	-2.76946	-0.318359	0.573768	-0.774412	-1.62223	0.168828	-1.37496	-1.80384	NA	-0.165541	1.13734	0.807417	-0.0813378	-0.165541	0.711361	-0.777976	0.455	ns	T-test (hom)
A0A3Q2GUH6	A0A3Q2GUH6_HORSE	ENSECAG00000035469	GPX4	glutathione peroxidase 4 [Source:HGNC Symbol;Acc:HGNC:4556]	Glutathione peroxidase OS=Equus caballus OX=9796 GN=GPX4 PE=3 SV=2	GPX4	0.102033	0.0655544	0.0655544	-2.61015	-2.78775	-2.65714	-2.68998	-2.63165	-3.63656	-1.86337	-2.78284	-2.54902	-2.87824	-2.77452	-1.41731	NA	0.321682	1.37623	0.61707	0.790556	0.321682	0.182052	0.908026	0.385	ns	T-test (hom)
A0A3Q2I5N9	A0A3Q2I5N9_HORSE	ENSECAG00000032164	HNRNPA0	heterogeneous nuclear ribonucleoprotein A0 [Source:HGNC Symbol;Acc:HGNC:5030]	Heterogeneous nuclear ribonucleoprotein A0 OS=Equus caballus OX=9796 GN=HNRNPA0 PE=4 SV=1	HNRNPA0	0.103801	0.161081	0.161081	-1.86977	-1.65685	-2.4036	-3.67261	-2.4467	-3.64828	-2.53855	-2.05414	-1.94316	-2.16554	-1.05915	-1.95703	NA	0.102134	3.27605	0.128252	0.025286	0.102134	0.842311	1.79294	0.103	ns	T-test (hom)
F6RX11	F6RX11_HORSE	ENSECAG00000012463	RPS20	ribosomal protein S20 [Source:VGNC Symbol;Acc:VGNC:22551]	40S ribosomal protein S20 OS=Equus caballus OX=9796 GN=RPS20 PE=3 SV=2	RPS20	0.103866	0.900573	0.900573	1.0787	0.847093	1.63024	0.774886	1.06564	0.398265	1.42845	1.02458	0.769585	1.3438	1.39618	1.49414	NA	-0.128764	1.51538	0.296745	-0.107166	-0.128764	0.561648	0.980842	0.35	ns	T-test (hom)
F7CFY5	F7CFY5_HORSE	ENSECAG00000007391	MAT2A	methionine adenosyltransferase 2A [Source:VGNC Symbol;Acc:VGNC:49482]	S-adenosylmethionine synthase OS=Equus caballus OX=9796 GN=MAT2A PE=3 SV=2	MAT2A	0.10414	0.339375	0.339375	-0.66875	-1.00105	-0.474244	0.102247	-0.912844	-1.11212	-0.0943962	-1.16969	-0.600963	-0.452288	-0.606372	-0.471132	NA	0.305045	0.743629	0.266779	0.555092	0.305045	0.283278	0.772978	0.462	ns	T-test (het)
F6SE67	F6SE67_HORSE	ENSECAG00000012107	CDIPT	CDP-diacylglycerol--inositol 3-phosphatidyltransferase [Source:VGNC Symbol;Acc:VGNC:16338]	CDP-diacylglycerol--inositol 3-phosphatidyltransferase OS=Equus caballus OX=9796 GN=CDIPT PE=3 SV=1	CDIPT	0.104368	0.379201	0.379201	-1.77295	-2.09029	-1.44356	-2.19015	-2.92548	-3.66348	-3.24801	-1.46023	-2.29421	-5.0524	-2.45893	-4.79106	NA	-0.866059	3.73391	0.0852692	-2.25762	-0.866059	0.164165	-1.98568	0.0752	ns	T-test (hom)
F6UG31	F6UG31_HORSE	ENSECAG00000020731	MXRA8	matrix remodeling associated 8 [Source:VGNC Symbol;Acc:VGNC:58639]	Matrix remodeling-associated protein 8 OS=Equus caballus OX=9796 GN=MXRA8 PE=4 SV=2	MXRA8	0.10444	0.986675	0.986675	0.329643	-5.29879	-1.48324	-2.06065	-3.15359	-1.16309	-3.55829	-3.01543	-0.00312321	-4.61628	0.183152	-4.0485	NA	-0.902647	0.304583	0.86274	-1.99847	-0.902647	0.215534	0.247304	0.81	ns	T-test (hom)
F7DU11	F7DU11_HORSE	ENSECAG00000014211	AGK	acylglycerol kinase [Source:VGNC Symbol;Acc:VGNC:15160]	Acylglycerol kinase OS=Equus caballus OX=9796 GN=AGK PE=4 SV=2	AGK	0.104552	0.139852	0.139852	-1.46193	-1.92475	-0.91305	-1.28774	-2.99616	-4.99369	-2.50916	-0.838956	-2.18507	-1.63185	-1.5446	-4.14187	NA	-0.935889	0.40172	0.867389	-2.91251	-0.935889	0.115661	-0.318097	0.757	ns	T-test (hom)
A0A3Q2I117	A0A3Q2I117_HORSE	ENSECAG00000035867	PFN1	0	Profilin OS=Equus caballus OX=9796 PE=3 SV=2	Profilin	0.104617	0.739955	0.739955	2.85767	2.65827	2.45603	1.89163	2.37366	1.48239	2.53758	2.12744	3.35243	2.9627	3.45165	1.40022	NA	-0.359154	1.37752	0.0342147	-0.802808	-0.359154	0.212381	1.25808	0.237	ns	T-test (hom)
A0A3Q2I9B9	A0A3Q2I9B9_HORSE	ENSECAG00000021136	RPL11	ribosomal protein L11 [Source:VGNC Symbol;Acc:VGNC:22521]	60S ribosomal protein L11 OS=Equus caballus OX=9796 GN=RPL11 PE=3 SV=1	RPL11	0.105208	0.941518	0.941518	1.37278	0.907459	1.26441	1.02376	1.64365	0.870245	1.01798	0.470609	1.08706	1.4547	1.41094	1.07035	NA	0.102823	1.44632	0.632847	0.11415	0.102823	0.463243	0.944949	0.367	ns	T-test (hom)
F6WM79	F6WM79_HORSE	ENSECAG00000009219	ACTR2	actin related protein 2 [Source:VGNC Symbol;Acc:VGNC:15028]	Actin related protein 2 OS=Equus caballus OX=9796 GN=ACTR2 PE=3 SV=2	ACTR2	0.105441	0.491739	0.491739	3.22623	2.62232	3.1149	2.12601	2.77711	2.20458	3.3777	3.01831	3.05436	3.1001	3.24647	3.06404	NA	-0.147613	2.13817	0.751816	-0.177655	-0.147613	0.434216	1.81362	0.107	ns	T-test (het)
F6UPI5	F6UPI5_HORSE	ENSECAG00000022859	0	0	RRM domain-containing protein OS=Equus caballus OX=9796 PE=4 SV=3	RRM	0.105686	0.214476	0.214476	-3.90423	-2.55372	-2.78512	-6.29406	-4.07683	-4.67368	-2.77941	-3.21045	-3.73719	-5.23391	-3.60502	-3.97065	NA	-0.1121	0.686683	0.367102	-0.0352232	-0.1121	0.80429	-0.509759	0.621	ns	T-test (hom)
A0A3Q2H474	A0A3Q2H474_HORSE	ENSECAG00000033210	CHMP1A	charged multivesicular body protein 1A [Source:HGNC Symbol;Acc:HGNC:8740]	Charged multivesicular body protein 1a OS=Equus caballus OX=9796 GN=CHMP1A PE=3 SV=1	CHMP1A	0.106114	0.517037	0.517037	-2.23629	-2.27332	-2.78628	-3.44053	-2.71527	-3.72624	-1.48785	-0.074619	-2.29378	-1.79773	-1.71878	-1.65808	NA	-0.0522127	1.16336	0.0998956	-0.00901895	-0.0522127	0.887159	1.09674	0.303	ns	T-test (het)
F6UJN2	F6UJN2_HORSE	ENSECAG00000021111	PDCD6	programmed cell death 6 [Source:VGNC Symbol;Acc:VGNC:59282]	Programmed cell death 6 OS=Equus caballus OX=9796 GN=PDCD6 PE=4 SV=3	PDCD6	0.106629	4.61e-05	4.61e-05	-5.12736	-4.89199	-3.22669	-4.9077	-4.99383	-5.03542	-4.94903	-4.86577	-4.98586	-5.07373	-4.87111	-4.15322	NA	-0.0212529	0.0701795	0.558752	-0.00149152	-0.0212529	0.952519	17	0.933	ns	MannWhitney
F7DGR1	F7DGR1_HORSE	ENSECAG00000010619	F12	coagulation factor XII [Source:VGNC Symbol;Acc:VGNC:17754]	Coagulation factor XII OS=Equus caballus OX=9796 GN=F12 PE=4 SV=3	F12	0.106954	0.942636	0.942636	1.88134	2.49867	2.25797	2.11841	2.42962	2.55653	2.3133	2.69395	2.87396	2.75202	1.51533	1.40711	NA	-0.00065	0.644704	0.0103769	-2.54e-06	-0.00065	0.997291	-0.513641	0.64	ns	T-test (het)
F7E0Z9	F7E0Z9_HORSE	ENSECAG00000020122	SELL	selectin L [Source:VGNC Symbol;Acc:VGNC:55185]	Selectin L OS=Equus caballus OX=9796 GN=SELL PE=3 SV=2	SELL	0.108083	0.482288	0.482288	1.36329	-1.00252	-0.703903	1.02443	0.0360293	0.730154	-0.0215741	-0.769008	0.974583	0.775163	0.739585	-0.171657	NA	0.504702	1.60352	0.297093	1.58637	0.504702	0.11319	1.02599	0.329	ns	T-test (hom)
F6Z8Y3	F6Z8Y3_HORSE	ENSECAG00000018814	BCAM	basal cell adhesion molecule [Source:VGNC Symbol;Acc:VGNC:51000]	Basal cell adhesion molecule OS=Equus caballus OX=9796 GN=BCAM PE=4 SV=3	BCAM	0.10825	0.963159	0.963159	2.51356	3.21477	2.72977	2.77587	2.88627	2.24623	3.07725	2.4861	2.06914	2.99345	2.76431	3.0098	NA	0.101744	0.171881	0.16435	0.0687671	0.101744	0.62595	-0.144879	0.888	ns	T-test (hom)
F6Y4J0	F6Y4J0_HORSE	ENSECAG00000016500	ATP6V1B2	ATPase H+ transporting V1 subunit B2 [Source:VGNC Symbol;Acc:VGNC:15677]	Vacuolar proton pump subunit B OS=Equus caballus OX=9796 GN=ATP6V1B2 PE=3 SV=2	ATP6V1B2	0.108478	0.449028	0.449028	0.920571	0.70894	1.68287	0.94523	1.68307	0.39636	1.80075	1.2028	0.78729	0.985083	0.976175	1.75718	NA	-0.0403825	0.162081	0.813839	-0.00846828	-0.0403825	0.864716	-0.137019	0.894	ns	T-test (hom)
F7AWD2	F7AWD2_HORSE	ENSECAG00000006219	RAB2B	RAB2B, member RAS onco family [Source:VGNC Symbol;Acc:VGNC:22105]	RAB2B member RAS oncogene family OS=Equus caballus OX=9796 GN=RAB2B PE=2 SV=1	RAB2B	0.10955	0.349039	0.349039	-2.06035	-1.39163	-0.477634	-1.55061	-1.78992	-2.11878	-1.37534	-0.635182	-0.976265	-1.35357	-1.35254	-2.82217	NA	-0.501298	0.650439	0.463072	-1.50361	-0.501298	0.125048	-0.486518	0.637	ns	T-test (hom)
F6XE64	F6XE64_HORSE	ENSECAG00000021880	EIF3A	eukaryotic translation initiation factor 3 subunit A [Source:VGNC Symbol;Acc:VGNC:17488]	Eukaryotic translation initiation factor 3 subunit A OS=Equus caballus OX=9796 GN=EIF3A PE=3 SV=2	EIF3A	0.110717	0.169498	0.169498	-1.15468	-1.43787	-1.01826	-3.11995	-1.4198	-2.42597	-0.823102	-1.60122	-1.08575	-0.993578	-0.942964	-1.56723	NA	-0.198204	1.89738	0.322967	-0.12176	-0.198204	0.653239	1.17182	0.268	ns	T-test (hom)
A0A3Q2GWX9	A0A3Q2GWX9_HORSE	ENSECAG00000011192	LBR	lamin B receptor [Source:VGNC Symbol;Acc:VGNC:19601]	3-beta-hydroxysterol Delta (14)-reductase OS=Equus caballus OX=9796 GN=LBR PE=3 SV=1	LBR	0.111345	0.156833	0.156833	-0.403576	-2.69465	-0.641154	-0.72539	-1.32327	-2.77647	-1.98592	-0.290302	-0.405683	-0.817091	-0.486788	-2.08719	NA	-0.717863	0.999357	0.55559	-1.83978	-0.717863	0.169241	0.69944	0.5	ns	T-test (hom)
A0A3Q2HJG0	A0A3Q2HJG0_HORSE	ENSECAG00000018381	RPN2	ribophorin II [Source:VGNC Symbol;Acc:VGNC:22535]	Dolichyl-diphosphooligosaccharide--protein glycosyltransferase subunit 2 OS=Equus caballus OX=9796 GN=RPN2 PE=3 SV=1	RPN2	0.112075	0.526637	0.526637	0.632921	1.05503	1.50287	1.69001	1.29421	0.609758	1.46385	0.98644	0.853367	0.515	0.831855	-0.422008	NA	-0.521217	4.9155	0.186487	-2.26569	-0.521217	0.0491411	-2.46947	0.0331	*	T-test (hom)
F7D6P8	F7D6P8_HORSE	ENSECAG00000014760	RRBP1	ribosome binding protein 1 [Source:VGNC Symbol;Acc:VGNC:22579]	Ribosome binding protein 1 OS=Equus caballus OX=9796 GN=RRBP1 PE=4 SV=2	RRBP1	0.112481	0.40885	0.40885	0.156149	-0.751439	0.132719	-0.883606	1.50833	0.635873	-0.362538	-0.626007	-0.626738	-0.510267	-0.510974	-0.0621925	NA	-0.144416	1.46428	0.677588	-0.0887197	-0.144416	0.653231	-0.954328	0.362	ns	T-test (hom)
TPM4_HORSE	NA	NA	TPM4	NA	Tropomyosin alpha-4 chain OS=Equus caballus OX=9796 GN=TPM4 PE=1 SV=2	TPM4	0.112627	0.48187	0.48187	-5.14003	-5.04914	-2.78333	-6.01668	-3.71736	-5.10382	-3.50675	-4.83807	-0.589877	-0.61815	-0.291864	-0.261973	NA	4.07893	17.0928	0.0162366	69.7204	4.07893	7.15e-06	10.4471	7.15e-06	****	T-test (het)
A0A3Q2H0B2	A0A3Q2H0B2_HORSE	ENSECAG00000029620	0	0	Ig-like domain-containing protein OS=Equus caballus OX=9796 PE=4 SV=1	Ig-like	0.113142	0.0100856	0.0100856	-5.06805	-5.0416	-2.22441	-5.0297	-2.78228	-0.783249	-5.032	-4.87017	-1.93733	-1.14766	-4.92043	-1.77561	NA	1.01622	2.30441	0.902826	2.66297	1.01622	0.162616	25	0.154	ns	MannWhitney
A0A5F5PSJ0	A0A5F5PSJ0_HORSE	ENSECAG00000010363	SLC44A2	solute carrier family 44 member 2 [Source:VGNC Symbol;Acc:VGNC:23219]	Solute carrier family 44 member 2 OS=Equus caballus OX=9796 GN=SLC44A2 PE=3 SV=1	SLC44A2	0.113498	0.0591249	0.0591249	-1.72787	-2.5342	-2.15535	-2.10225	-1.45109	-4.35259	-1.73526	-1.12431	-5.02913	-1.44818	-0.657108	-0.338074	NA	0.0791471	0.399102	0.693282	0.0161427	0.0791471	0.868165	0.31623	0.758	ns	T-test (hom)
F6T0R5	F6T0R5_HORSE	ENSECAG00000010196	TCIRG1	T cell immune regulator 1, ATPase H+ transporting V0 subunit a3 [Source:VGNC Symbol;Acc:VGNC:23958]	V-type proton ATPase subunit a OS=Equus caballus OX=9796 GN=TCIRG1 PE=3 SV=2	TCIRG1	0.113778	0.221331	0.221331	0.0594406	-0.0585183	1.44226	1.1658	0.0552349	-0.641321	-0.314618	1.12997	1.01656	0.199487	-0.05451	0.0177272	NA	-0.437859	0.164627	0.916736	-1.04146	-0.437859	0.192307	-0.139065	0.892	ns	T-test (hom)
A0A3Q2HUK6	A0A3Q2HUK6_HORSE	ENSECAG00000033456	H1-5	H1.5 linker histone, cluster member [Source:VGNC Symbol;Acc:VGNC:83786]	H1.5 linker histone cluster member OS=Equus caballus OX=9796 GN=H1-5 PE=3 SV=1	H1-5	0.114609	0.330972	0.330972	0.512825	1.85212	2.4731	2.53766	3.06899	1.28555	2.62727	3.15098	3.60997	4.08963	3.55478	3.47683	NA	0.479169	6.55664	0.792795	1.08725	0.479169	0.207468	3.13371	0.0106	*	T-test (hom)
F6QJC7	F6QJC7_HORSE	ENSECAG00000017640	ILF3	interleukin enhancer binding factor 3 [Source:VGNC Symbol;Acc:VGNC:19042]	Interleukin enhancer binding factor 3 OS=Equus caballus OX=9796 GN=ILF3 PE=4 SV=2	ILF3	0.114693	0.183626	0.183626	-2.55407	-2.90765	-1.87405	-4.98623	-3.38087	-3.12184	-2.16517	-2.22709	-3.26881	-2.07982	-3.28677	-1.84101	NA	-0.305608	0.670597	0.478355	-0.25937	-0.305608	0.555284	0.49948	0.628	ns	T-test (hom)
F6YUV5	F6YUV5_HORSE	ENSECAG00000009171	NUP210	nucleoporin 210 [Source:VGNC Symbol;Acc:VGNC:20965]	Nucleoporin 210 OS=Equus caballus OX=9796 GN=NUP210 PE=3 SV=2	NUP210	0.115416	0.49329	0.49329	-3.77678	-3.91225	-2.38614	-2.29349	-4.44009	-3.39466	-3.65815	-1.69118	-3.33603	-2.9985	-3.0508	-3.34413	NA	-0.826209	0.0269466	0.881458	-3.61833	-0.826209	0.0480462	0.0335189	0.974	ns	T-test (het)
F6XQN7	F6XQN7_HORSE	ENSECAG00000006203	RAP1A	0	RAP1A member of RAS oncogene family OS=Equus caballus OX=9796 GN=RAP1A PE=3 SV=1	RAP1A	0.116047	0.957526	0.957526	0.000522	-0.604789	0.447854	-0.0288097	-0.369426	-0.993057	-0.292268	0.0842324	-0.310673	-0.672281	-0.278323	-0.712537	NA	-0.231339	1.81988	0.543395	-0.386546	-0.231339	0.314055	-1.13401	0.283	ns	T-test (hom)
F6X7G5	F6X7G5_HORSE	ENSECAG00000003229	HNRNPF	heteroous nuclear ribonucleoprotein F [Source:VGNC Symbol;Acc:VGNC:18824]	Heterogeneous nuclear ribonucleoprotein F OS=Equus caballus OX=9796 GN=HNRNPF PE=4 SV=2	HNRNPF	0.116223	0.00873604	0.00873604	1.0523	0.87488	1.10562	0.988193	0.601913	0.102469	1.04564	1.00682	1.16913	1.21048	1.14055	0.889755	NA	-0.117403	2.40792	0.908204	-0.137908	-0.117403	0.442991	27	0.0727	ns	MannWhitney
F6TGW9	F6TGW9_HORSE	ENSECAG00000008452	CYB5R3	cytochrome b5 reductase 3 [Source:VGNC Symbol;Acc:VGNC:49127]	NADH-cytochrome b5 reductase OS=Equus caballus OX=9796 GN=CYB5R3 PE=3 SV=3	CYB5R3	0.116912	0.697225	0.697225	0.682774	0.230372	1.19446	0.397785	-0.0206633	1.12242	1.09382	1.53832	0.000899	0.513195	0.568881	-0.0469065	NA	-0.520599	3.15879	0.883029	-2.63923	-0.520599	0.029778	-1.74283	0.112	ns	T-test (hom)
A0A3Q2HGZ8	A0A3Q2HGZ8_HORSE	ENSECAG00000021380	RBMX	RNA binding motif protein X-linked [Source:VGNC Symbol;Acc:VGNC:55528]	RNA binding motif protein X-linked OS=Equus caballus OX=9796 GN=RBMX PE=4 SV=1	RBMX	0.118559	0.0835152	0.0835152	0.42182	-0.170836	0.571991	0.283526	0.501964	-0.102916	0.622552	0.452909	0.660595	0.913659	0.849213	-0.124447	NA	-0.164948	1.36848	0.0035063	-0.155486	-0.164948	0.520283	1.13167	0.284	ns	T-test (hom)
F6YKS7	F6YKS7_HORSE	ENSECAG00000008450	ATP2B1	ATPase plasma membrane Ca2+ transporting 1 [Source:VGNC Symbol;Acc:VGNC:15653]	Calcium-transporting ATPase OS=Equus caballus OX=9796 GN=ATP2B1 PE=3 SV=2	ATP2B1	0.119086	0.0279828	0.0279828	-0.486086	-1.23198	-0.128617	-0.594243	-2.9633	-1.42822	-0.462327	-0.457306	-1.75752	-1.60552	-0.521173	-0.583111	NA	-0.273599	0.35656	0.202749	-0.382974	-0.273599	0.378991	10	0.368	ns	MannWhitney
A0A5F5PMX2	A0A5F5PMX2_HORSE	ENSECAG00000017507	ACSM1	0	Acyl-coenzyme A synthetase ACSM1 mitochondrial OS=Equus caballus OX=9796 GN=LOC100057758 PE=3 SV=1	LOC100057758	0.121272	0.068533	0.068533	-4.85664	-2.46144	-4.85293	-5.1419	-5.11864	-1.63656	-2.77224	-5.60705	-3.76182	-3.00564	-5.92723	-2.94891	NA	0.301794	0.191076	0.533123	0.222015	0.301794	0.600547	0.160149	0.876	ns	T-test (hom)
F6UA86	F6UA86_HORSE	ENSECAG00000011763	AHSA1	activator of HSP90 ATPase activity 1 [Source:VGNC Symbol;Acc:VGNC:15181]	Activator of HSP90 ATPase activity 1 OS=Equus caballus OX=9796 GN=AHSA1 PE=3 SV=1	AHSA1	0.121534	0.650442	0.650442	-2.9306	-2.2775	-4.14121	-5.01369	-4.87812	-3.27133	-2.05557	-3.61892	-2.87755	-2.54539	-2.68695	-3.9844	NA	0.127948	1.21702	0.986093	0.0435763	0.127948	0.789725	0.82213	0.43	ns	T-test (hom)
GLGB_HORSE	NA	ENSECAG00000014096	GBE1	1,4-alpha-glucan branching enzyme 1 [Source:VGNC Symbol;Acc:VGNC:18263]	1 4-alpha-glucan-branching enzyme OS=Equus caballus OX=9796 GN=GBE1 PE=1 SV=1	GBE1	0.121863	0.0288625	0.0288625	-3.86792	-5.01259	-4.58439	-5.02576	-5.0135	-4.42083	-4.99095	-4.8188	-2.75237	-4.88621	-2.49077	-4.73043	NA	0.665461	4.03488	0.0596404	2.97503	0.665461	0.0451032	25	0.154	ns	MannWhitney
A0A3Q2I386	A0A3Q2I386_HORSE	ENSECAG00000001072	TYMP	thymidine phosphorylase [Source:VGNC Symbol;Acc:VGNC:24688]	Thymidine phosphorylase OS=Equus caballus OX=9796 GN=TYMP PE=3 SV=2	TYMP	0.122305	0.856432	0.856432	-0.0183257	0.424002	0.0262366	-0.17953	0.363386	0.324516	0.557817	0.769227	0.512198	4.00207	0.0711906	0.963116	NA	0.489888	1.71793	0.0090183	2.13204	0.489888	0.0489654	1.22971	0.304	ns	T-test (het)
A0A3Q2L1U2	A0A3Q2L1U2_HORSE	ENSECAG00000013436	TCEA1	transcription elongation factor A1 [Source:VGNC Symbol;Acc:VGNC:56307]	Transcription elongation factor A1 OS=Equus caballus OX=9796 GN=TCEA1 PE=3 SV=1	TCEA1	0.123015	0.198922	0.198922	-3.79598	-3.09089	-3.79934	-1.2944	-2.18185	-0.941424	-3.17713	-1.33978	-2.07646	-3.82612	-3.95046	-3.49062	NA	-0.942487	2.23643	0.363823	-4.68866	-0.942487	0.0318011	-1.33266	0.212	ns	T-test (hom)
F6R9T9	F6R9T9_HORSE	ENSECAG00000010508	RER1	retention in endoplasmic reticulum sorting receptor 1 [Source:VGNC Symbol;Acc:VGNC:22304]	Protein RER1 OS=Equus caballus OX=9796 GN=RER1 PE=3 SV=3	RER1	0.123827	0.461617	0.461617	-0.863727	-0.96112	0.520857	0.530291	-0.11401	-1.64889	-0.366511	0.341039	-0.184958	-0.612622	-0.045159	-0.0824463	NA	-0.0731593	0.261022	0.637498	-0.0170885	-0.0731593	0.850522	0.214463	0.834	ns	T-test (hom)
A0A3Q2LLA7	A0A3Q2LLA7_HORSE	ENSECAG00000022849	AP3B1	adaptor related protein complex 3 subunit beta 1 [Source:VGNC Symbol;Acc:VGNC:15382]	AP-3 complex subunit beta OS=Equus caballus OX=9796 GN=AP3B1 PE=3 SV=1	AP3B1	0.124062	0.812928	0.812928	-2.93749	-2.8995	-2.24088	-1.3061	-2.51743	-3.04878	-3.78722	-2.40433	-3.50921	-3.46537	-2.48039	-2.30555	NA	0.0593999	0.994339	0.629198	0.012211	0.0593999	0.867195	-0.69653	0.502	ns	T-test (hom)
F6XS73	F6XS73_HORSE	ENSECAG00000009586	C13H16orf89	chromosome 13 C16orf89 homolog [Source:VGNC Symbol;Acc:VGNC:51112]	Chromosome 13 C16orf89 homolog OS=Equus caballus OX=9796 GN=C13H16orf89 PE=4 SV=2	C13H16orf89	0.124231	0.993271	0.993271	1.25895	1.49409	0.507738	1.67723	1.7744	2.38947	2.01803	0.920551	0.198866	0.237088	1.80929	2.13289	NA	0.942836	1.34276	0.259707	5.85026	0.942836	0.0135557	-0.890208	0.394	ns	T-test (hom)
F6RQ92	F6RQ92_HORSE	ENSECAG00000024402	WASHC5	WASH complex subunit 5 [Source:VGNC Symbol;Acc:VGNC:24969]	WASH complex subunit 5 OS=Equus caballus OX=9796 GN=WASHC5 PE=3 SV=2	WASHC5	0.124262	0.184011	0.184011	0.255141	0.294334	-4.05191	-4.4357	-2.24078	0.931007	-3.03208	-0.0985733	0.626577	-4.9334	0.191607	-4.39028	NA	-0.951406	0.508067	0.755866	-1.44305	-0.951406	0.349471	-0.392165	0.703	ns	T-test (hom)
F6Z3G9	F6Z3G9_HORSE	ENSECAG00000016508	HK3	hexokinase 3 [Source:VGNC Symbol;Acc:VGNC:18797]	Hexokinase OS=Equus caballus OX=9796 GN=HK3 PE=3 SV=1	HK3	0.12504	0.0594243	0.0594243	2.07637	3.06372	3.39905	3.46906	3.09044	1.06118	3.15807	3.76234	1.82278	1.98709	3.61984	3.80568	NA	0.204773	0.156582	0.583643	0.129373	0.204773	0.645378	-0.13259	0.897	ns	T-test (hom)
F6XJN4	F6XJN4_HORSE	ENSECAG00000023800	AK2	adenylate kinase 2 [Source:VGNC Symbol;Acc:VGNC:15195]	Adenylate kinase 2 mitochondrial OS=Equus caballus OX=9796 GN=AK2 PE=3 SV=1	AK2	0.127718	0.100112	0.100112	-5.11319	-3.10074	-3.55164	-0.233766	-3.9637	-5.10714	-3.47471	0.0883553	-1.60633	-1.63224	-1.35781	-2.62709	NA	1.26675	2.91683	1.57e-05	3.93545	1.26675	0.116086	1.21064	0.254	ns	T-test (hom)
F7DS56	F7DS56_HORSE	ENSECAG00000014928	RPS13	ribosomal protein S13 [Source:VGNC Symbol;Acc:VGNC:22546]	40S ribosomal protein S13 OS=Equus caballus OX=9796 GN=RPS13 PE=3 SV=3	RPS13	0.128074	0.625275	0.625275	0.892124	0.504376	1.31424	0.635593	0.111725	0.573787	1.32989	0.763408	0.870288	1.02811	0.930382	0.32365	NA	-0.23746	0.110851	0.378409	-0.412276	-0.23746	0.30016	0.0951937	0.926	ns	T-test (hom)
F6RB82	F6RB82_HORSE	ENSECAG00000017346	GCLC	glutamate-cysteine ligase catalytic subunit [Source:VGNC Symbol;Acc:VGNC:18277]	Glutamate--cysteine ligase OS=Equus caballus OX=9796 GN=GCLC PE=3 SV=1	GCLC	0.128142	0.585972	0.585972	-3.64687	-2.12084	-1.40477	-2.53948	-1.07837	-3.39943	-2.1545	-2.16619	-1.22973	-1.23006	-1.00817	-0.479965	NA	0.99161	5.83333	0.8215	5.54687	0.99161	0.0207061	2.84033	0.0175	*	T-test (hom)
F6RKM7	F6RKM7_HORSE	ENSECAG00000025022	RPL22	ribosomal protein L22 [Source:VGNC Symbol;Acc:VGNC:22525]	Ribosomal protein L22 OS=Equus caballus OX=9796 GN=RPL22 PE=3 SV=1	RPL22	0.131111	0.800959	0.800959	0.641117	1.07693	0.971857	1.17998	1.36515	0.768849	1.30404	0.82347	0.829367	1.45144	1.43859	0.937915	NA	-0.155158	1.27806	0.0553629	-0.178119	-0.155158	0.451256	0.855413	0.412	ns	T-test (hom)
F6VUW2	F6VUW2_HORSE	ENSECAG00000022438	CTSS	cathepsin S [Source:VGNC Symbol;Acc:VGNC:16955]	Cathepsin S OS=Equus caballus OX=9796 GN=CTSS PE=3 SV=2	CTSS	0.131498	0.113765	0.113765	1.36779	2.49451	2.22174	2.14917	2.37503	1.97205	2.11099	2.43857	2.10558	1.89081	1.82261	2.9331	NA	0.0164722	0.224151	0.72902	0.00190528	0.0164722	0.922956	0.186085	0.856	ns	T-test (hom)
A0A3Q2HNU8	A0A3Q2HNU8_HORSE	ENSECAG00000024779	SERPINA5	serpin family A member 5 [Source:VGNC Symbol;Acc:VGNC:58581]	Serpin family A member 5 OS=Equus caballus OX=9796 GN=SERPINA5 PE=3 SV=1	SERPINA5	0.131791	0.911837	0.911837	1.33652	1.15882	1.43293	1.15802	1.20506	1.33892	0.896228	1.60324	1.02872	0.93099	3.13222	0.436904	NA	-0.21155	0.2189	0.000556	-0.310686	-0.21155	0.361329	0.1926	0.859	ns	T-test (het)
F7BFV0	F7BFV0_HORSE	ENSECAG00000011484	EPS8L2	EPS8 like 2 [Source:VGNC Symbol;Acc:VGNC:17639]	EPS8 like 2 OS=Equus caballus OX=9796 GN=EPS8L2 PE=3 SV=3	EPS8L2	0.132059	0.501131	0.501131	-0.206042	-1.3865	-0.61421	0.56092	0.615975	-0.340933	0.409106	-0.101966	-1.71729	-1.42273	-0.269628	-0.27229	NA	-0.458579	3.37155	0.833125	-1.45872	-0.458579	0.110264	-1.83351	0.0966	ns	T-test (hom)
A0A3Q2IBF3	A0A3Q2IBF3_HORSE	ENSECAG00000028463	RAD23B	0	UV excision repair protein RAD23 OS=Equus caballus OX=9796 GN= PE=3 SV=1	NA	0.133971	0.942716	0.942716	-1.15596	-1.63458	-2.50177	-1.49555	-0.440323	0.494736	0.195703	-0.906018	-1.92618	-1.09121	-1.97275	-1.21135	NA	-1.1011	1.88806	0.85772	-6.94983	-1.1011	0.0125889	-1.1673	0.27	ns	T-test (hom)
F6V6L8	F6V6L8_HORSE	ENSECAG00000004274	IQGAP2	IQ motif containing GTPase activating protein 2 [Source:VGNC Symbol;Acc:VGNC:19121]	IQ motif containing GTPase activating protein 2 OS=Equus caballus OX=9796 GN=IQGAP2 PE=4 SV=2	IQGAP2	0.134329	0.229047	0.229047	-3.23918	-1.47614	-1.17232	-3.46841	-1.66659	-4.87316	-1.37785	-2.38454	-1.39581	-1.407	-0.818472	-1.55841	NA	0.926146	4.55006	0.0231082	3.21078	0.926146	0.0904446	2.37892	0.0427	*	T-test (het)
A0A3Q2HQP3	A0A3Q2HQP3_HORSE	ENSECAG00000012882	MATR3	matrin 3 [Source:NCBI gene (formerly Entrezgene);Acc:100062181]	Matrin 3 OS=Equus caballus OX=9796 GN=MATR3 PE=4 SV=1	MATR3	0.13436	0.0385728	0.0385728	-0.0880776	-0.992898	-0.513829	-0.461053	0.262103	1.73833	-0.561394	-0.367865	0.482185	0.844679	0.835024	-0.382692	NA	0.376336	1.9734	0.117801	0.960529	0.376336	0.170481	25	0.154	ns	MannWhitney
F6V278	F6V278_HORSE	ENSECAG00000022985	USP14	ubiquitin specific peptidase 14 [Source:VGNC Symbol;Acc:VGNC:24832]	Ubiquitin carboxyl-terminal hydrolase OS=Equus caballus OX=9796 GN=USP14 PE=3 SV=2	USP14	0.134506	0.163265	0.163265	-5.02663	-3.28432	-3.71137	-3.69573	-2.93972	-3.01981	-2.87774	-3.94981	-4.51004	-4.61439	-2.56673	-2.20998	NA	0.731196	0.18702	0.854535	3.63988	0.731196	0.0317307	0.156937	0.878	ns	T-test (hom)
F6VTW3	F6VTW3_HORSE	ENSECAG00000019459	ELAVL1	ELAV like RNA binding protein 1 [Source:VGNC Symbol;Acc:VGNC:17514]	ELAV-like protein OS=Equus caballus OX=9796 GN=ELAVL1 PE=3 SV=1	ELAVL1	0.135172	0.685053	0.685053	-2.55298	-2.44991	-1.21304	-3.81257	-3.97215	0.998698	-5.17447	-2.73261	-2.4161	-2.4626	-1.52714	-1.65933	NA	0.336323	1.24055	7.23e-05	0.220308	0.336323	0.635053	0.840526	0.423	ns	T-test (het)
F7AYR2	F7AYR2_HORSE	ENSECAG00000017154	RPL10	ribosomal protein L10 [Source:VGNC Symbol;Acc:VGNC:59005]	Ribosomal protein L10 OS=Equus caballus OX=9796 GN=RPL10 PE=4 SV=1	RPL10	0.135491	0.0362847	0.0362847	-1.53359	-2.37686	-1.10787	-1.18353	-1.19675	-1.29431	-1.10071	-1.90622	-2.14268	-1.19184	-0.941366	-0.861844	NA	0.308044	0.799013	0.11658	0.486073	0.308044	0.334961	22	0.368	ns	MannWhitney
A0A5F5PPH2	A0A5F5PPH2_HORSE	ENSECAG00000016939	RPS24	0	40S ribosomal protein S24 OS=Equus caballus OX=9796 GN=RPS24 PE=3 SV=1	RPS24	0.135583	0.0446996	0.0446996	-2.6284	-2.2783	-2.14883	-2.44735	-2.09371	-0.62813	-1.58644	-2.28683	-2.40406	-1.47305	-1.2416	-1.49817	NA	0.205515	1.49589	0.471817	0.182379	0.205515	0.540579	23	0.283	ns	MannWhitney
F6YWC0	F6YWC0_HORSE	ENSECAG00000022247	APOR	0	Apolipoprotein R OS=Equus caballus OX=9796 GN=LOC106783161 PE=4 SV=2	LOC106783161	0.13768	0.433858	0.433858	2.89095	3.61613	2.76421	3.63026	4.01884	3.33445	2.79032	3.35528	2.12283	2.61569	2.07201	1.97711	NA	-0.354497	9.51153	0.160421	-0.734998	-0.354497	0.237606	-4.38341	0.00137	**	T-test (hom)
A0A5F5PGY6	A0A5F5PGY6_HORSE	ENSECAG00000021639	C6	complement C6 [Source:VGNC Symbol;Acc:VGNC:15954]	Complement component C6 OS=Equus caballus OX=9796 GN=C6 PE=3 SV=1	C6	0.137954	0.36817	0.36817	-0.509463	-0.746434	-0.996274	-1.05227	0.0315852	0.0567573	-0.111469	-0.457676	0.370896	-0.0283354	-1.66562	-1.64213	NA	0.12919	0.888939	0.127272	0.0757962	0.12919	0.665863	-0.634479	0.54	ns	T-test (hom)
A0A3Q2H4Z3	A0A3Q2H4Z3_HORSE	ENSECAG00000022158	VPS4B	vacuolar protein sorting 4 homolog B [Source:VGNC Symbol;Acc:VGNC:24932]	Vacuolar protein sorting 4 homolog B OS=Equus caballus OX=9796 GN=VPS4B PE=3 SV=1	VPS4B	0.13854	0.114206	0.114206	-1.61087	-0.347227	-0.679238	-0.624078	-0.0583358	-0.232862	-0.00586375	-0.60619	-1.0552	-0.968964	-0.233404	-0.147315	NA	0.0502254	0.325805	0.357046	0.0176345	0.0502254	0.783982	-0.263049	0.798	ns	T-test (hom)
A0A3Q2HAC6	A0A3Q2HAC6_HORSE	ENSECAG00000013454	NDUFS3	NADH:ubiquinone oxidoreductase core subunit S3 [Source:VGNC Symbol;Acc:VGNC:20645]	Complex I-30kD OS=Equus caballus OX=9796 GN=NDUFS3 PE=3 SV=1	NDUFS3	0.13878	0.080666	0.080666	-4.93882	-5.12613	-2.75421	-3.87102	-2.24956	-4.90198	-5.01951	-2.95617	-2.4954	-2.29765	-2.46978	-3.18495	NA	0.963949	4.27624	0.458845	4.65322	0.963949	0.0352253	2.20945	0.0516	ns	T-test (hom)
A0A3Q2I9F9	A0A3Q2I9F9_HORSE	ENSECAG00000022640	EIF3M	eukaryotic translation initiation factor 3 subunit M [Source:VGNC Symbol;Acc:VGNC:17497]	Eukaryotic translation initiation factor 3 subunit M OS=Equus caballus OX=9796 GN=EIF3M PE=3 SV=1	EIF3M	0.13903	0.0479291	0.0479291	-4.28801	-1.89026	-2.04992	-2.39226	-2.72486	-4.96593	-5.04579	-5.02864	-1.91801	-1.97176	-1.82137	-1.36423	NA	0.639432	4.83259	0.363886	1.41487	0.639432	0.215732	30	0.0162	*	MannWhitney
A0A3Q2HGF2	A0A3Q2HGF2_HORSE	ENSECAG00000011650	BLVRA	biliverdin reductase A [Source:VGNC Symbol;Acc:VGNC:15840]	Biliverdin reductase A OS=Equus caballus OX=9796 GN=BLVRA PE=4 SV=1	BLVRA	0.140524	0.979061	0.979061	0.765206	1.14853	0.574939	0.24644	1.04765	-0.275418	1.4525	0.344649	0.646807	0.27629	0.629913	1.93735	NA	-0.0425658	0.76101	0.527282	-0.0106613	-0.0425658	0.840625	0.556532	0.59	ns	T-test (hom)
A0A3Q2KUF5	A0A3Q2KUF5_HORSE	ENSECAG00000010110	U2AF2	U2 small nuclear RNA auxiliary factor 2 [Source:VGNC Symbol;Acc:VGNC:24696]	U2 snRNP auxiliary factor large subunit OS=Equus caballus OX=9796 GN=U2AF2 PE=3 SV=1	U2AF2	0.141991	0.895303	0.895303	-1.54597	-2.26339	-0.83804	-1.95776	-2.43791	-1.63292	-1.28948	-1.24678	-1.07724	-1.92826	-1.00889	-1.81812	NA	-0.43569	0.861462	0.0102803	-0.797129	-0.43569	0.281347	0.602014	0.561	ns	T-test (hom)
F6VZ05	F6VZ05_HORSE	ENSECAG00000015853	SORT1	sortilin 1 [Source:VGNC Symbol;Acc:VGNC:23453]	Sortilin 1 OS=Equus caballus OX=9796 GN=SORT1 PE=4 SV=3	SORT1	0.142213	0.146338	0.146338	1.76941	-0.462472	-0.12844	0.977208	1.57193	-0.417866	-0.0981966	1.09745	-0.0813566	-0.628474	-0.0531528	-0.542377	NA	-0.3918	3.3031	0.620043	-0.724711	-0.3918	0.277451	-1.80446	0.101	ns	T-test (hom)
F6TTP1	F6TTP1_HORSE	ENSECAG00000015816	RPLP0	ribosomal protein lateral stalk subunit P0 [Source:NCBI gene (formerly Entrezgene);Acc:100050545]	60S acidic ribosomal protein P0 OS=Equus caballus OX=9796 GN=RPLP0 PE=2 SV=2	RPLP0	0.142874	0.644066	0.644066	1.76502	1.21587	1.94766	1.40562	1.17728	0.504294	1.27517	1.60406	1.72753	1.6036	1.51743	0.828954	NA	-0.166135	0.265969	0.642288	-0.194196	-0.166135	0.444759	0.218228	0.832	ns	T-test (hom)
F6SYM2	F6SYM2_HORSE	ENSECAG00000012231	DEK	DEK proto-onco [Source:VGNC Symbol;Acc:VGNC:17119]	DEK proto-oncogene OS=Equus caballus OX=9796 GN=DEK PE=4 SV=3	DEK	0.143802	0.299113	0.299113	-2.01337	-1.69895	-1.34701	-2.62145	-1.16603	-0.999271	-1.16473	-1.49762	-1.41452	-1.35604	-0.870656	-0.811758	NA	0.731519	2.65918	0.583042	4.74746	0.731519	0.0111264	1.52472	0.158	ns	T-test (hom)
F7D0B5	F7D0B5_HORSE	ENSECAG00000011001	B4GAT1	beta-1,4-glucuronyltransferase 1 [Source:VGNC Symbol;Acc:VGNC:15746]	Beta-1 4-glucuronyltransferase 1 OS=Equus caballus OX=9796 GN=B4GAT1 PE=3 SV=2	B4GAT1	0.144325	0.323473	0.323473	-0.997087	-0.848009	-0.733132	2.14434	1.30879	0.334626	0.0369355	1.70708	-0.867271	0.291233	-0.775517	-0.571169	NA	-0.702268	2.17345	0.0508274	-2.70678	-0.702268	0.0691395	-1.3033	0.222	ns	T-test (hom)
A0A5F5PI91	A0A5F5PI91_HORSE	ENSECAG00000024262	PGM1	phosphoglucomutase 1 [Source:VGNC Symbol;Acc:VGNC:58210]	Phosphoglucomutase 1 OS=Equus caballus OX=9796 GN=PGM1 PE=3 SV=1	PGM1	0.145104	0.79502	0.79502	-0.77713	-0.640505	-1.34426	0.518386	-0.381821	-2.02814	-0.177828	-1.91668	-0.904764	-1.21718	0.258813	0.248302	NA	0.499962	1.26802	0.2052	1.66107	0.499962	0.0999673	0.849966	0.415	ns	T-test (hom)
F6PR19	F6PR19_HORSE	ENSECAG00000024743	NEO1	neogenin 1 [Source:VGNC Symbol;Acc:VGNC:20685]	Neogenin 1 OS=Equus caballus OX=9796 GN=NEO1 PE=3 SV=2	NEO1	0.145326	0.155235	0.155235	-2.47688	0.145133	-2.2088	-0.148386	-0.506275	-0.0344397	-1.99058	-3.05395	0.478572	-1.74142	-1.89075	-2.39826	NA	0.453204	0.156675	0.936119	0.584496	0.453204	0.409037	-0.132664	0.897	ns	T-test (hom)
A0A3Q2I8J2	A0A3Q2I8J2_HORSE	ENSECAG00000012459	VAC14	VAC14 component of PIKFYVE complex [Source:VGNC Symbol;Acc:VGNC:24874]	Protein VAC14 homolog OS=Equus caballus OX=9796 GN=VAC14 PE=3 SV=1	VAC14	0.145378	0.00160403	0.00160403	-4.98962	-4.96179	-3.41038	-5.00309	-3.60539	-5.121	-5.01459	-4.81908	-3.86327	-4.88085	-5.17838	-4.91517	NA	-0.191651	0.28461	0.479693	-0.214671	-0.191651	0.460059	16	1	ns	MannWhitney
F6QE14	F6QE14_HORSE	ENSECAG00000025078	SUSD2	sushi domain containing 2 [Source:VGNC Symbol;Acc:VGNC:23772]	Sushi domain containing 2 OS=Equus caballus OX=9796 GN=SUSD2 PE=4 SV=2	SUSD2	0.14551	0.874837	0.874837	-1.5912	-0.0714713	0.0526372	0.593479	-0.446156	-0.602349	-0.475883	-0.760199	-1.05693	0.645581	-1.49496	0.675409	NA	0.10492	0.253425	0.19706	0.0265893	0.10492	0.838902	0.20866	0.839	ns	T-test (hom)
F7CTR2	F7CTR2_HORSE	ENSECAG00000018111	NAPRT	nicotinate phosphoribosyltransferase [Source:VGNC Symbol;Acc:VGNC:20563]	Nicotinate phosphoribosyltransferase OS=Equus caballus OX=9796 GN=NAPRT PE=3 SV=3	NAPRT	0.147733	0.542224	0.542224	-1.10664	-1.49327	-0.738362	-1.30782	-1.15198	-0.838984	-0.267431	-1.26159	-1.17412	-1.02156	-1.06684	-0.515624	NA	0.0961209	0.435228	0.994988	0.0770695	0.0961209	0.573634	0.341798	0.74	ns	T-test (hom)
F6XLM5	F6XLM5_HORSE	ENSECAG00000024336	RPS14	ribosomal protein S14 [Source:VGNC Symbol;Acc:VGNC:22547]	Ribosomal protein S14 OS=Equus caballus OX=9796 GN=RPS14 PE=3 SV=1	RPS14	0.14791	0.665928	0.665928	0.315097	1.71435	0.684739	0.89113	1.21677	1.86457	0.97737	0.747291	0.03673	1.32302	1.05074	1.03083	NA	-0.28811	0.800371	0.678908	-0.557094	-0.28811	0.261772	-0.580844	0.574	ns	T-test (hom)
A0A0B4J1B5	A0A0B4J1B5_HORSE	ENSECAG00000009535	FCER1G	Fc fragment of IgE receptor Ig [Source:VGNC Symbol;Acc:VGNC:17973]	Fc receptor gamma-chain OS=Equus caballus OX=9796 GN=FCER1G PE=3 SV=1	FCER1G	0.148096	0.605279	0.605279	-0.78568	-1.18036	-0.234099	-0.60881	-0.891346	-1.70947	-0.825953	-0.601482	-1.48792	-1.46238	-1.06647	-1.12614	NA	0.254965	3.33544	0.171511	0.364294	0.254965	0.371439	-1.8182	0.0991	ns	T-test (hom)
F7B9Q9	F7B9Q9_HORSE	ENSECAG00000011667	PACSIN2	protein kinase C and casein kinase substrate in neurons 2 [Source:VGNC Symbol;Acc:VGNC:21125]	Protein kinase C and casein kinase substrate in neurons 2 OS=Equus caballus OX=9796 GN=PACSIN2 PE=3 SV=3	PACSIN2	0.1495	0.50058	0.50058	-0.210532	-0.688198	0.266418	0.104581	-0.61346	-0.425127	-0.240476	0.321341	-0.67818	-0.0140611	-0.0297884	0.161801	NA	-0.267055	0.236429	0.341158	-0.573263	-0.267055	0.225843	0.195595	0.849	ns	T-test (hom)
F6RCA8	F6RCA8_HORSE	ENSECAG00000017747	PRDX5	peroxiredoxin 5 [Source:VGNC Symbol;Acc:VGNC:69329]	Peroxiredoxin-5 OS=Equus caballus OX=9796 GN=PRDX5 PE=3 SV=2	PRDX5	0.150651	0.131461	0.131461	-1.12912	0.646528	1.36744	-0.673159	3.39575	2.94751	-0.613703	-1.04028	0.0389673	-2.12906	0.868905	0.947374	NA	0.921345	0.922922	0.150795	2.72912	0.921345	0.128327	-0.654687	0.527	ns	T-test (hom)
F6TF34	F6TF34_HORSE	ENSECAG00000001129	HMOX1	heme oxygenase 1 [Source:VGNC Symbol;Acc:VGNC:18814]	Heme oxygenase (biliverdin-producing) OS=Equus caballus OX=9796 GN=HMOX1 PE=3 SV=3	HMOX1	0.150665	0.239343	0.239343	-0.197639	0.115418	0.109564	1.32138	1.37403	-1.16271	-0.280488	-0.177786	0.282443	0.128571	0.437646	1.39855	NA	0.478668	1.35133	0.408978	1.40858	0.478668	0.130064	0.894781	0.392	ns	T-test (hom)
F6YJR6	F6YJR6_HORSE	ENSECAG00000021927	RPL18	ribosomal protein L18 [Source:VGNC Symbol;Acc:VGNC:22524]	Ribosomal protein L18 OS=Equus caballus OX=9796 GN=RPL18 PE=3 SV=1	RPL18	0.150704	0.859757	0.859757	-0.237586	0.204217	-0.194145	1.06766	0.403493	-0.493312	0.179388	0.506604	-0.118206	0.654264	0.784751	-0.063757	NA	-0.361325	0.595918	0.911242	-1.14421	-0.361325	0.111359	0.450983	0.662	ns	T-test (hom)
F6ZP69	F6ZP69_HORSE	ENSECAG00000013037	ALDOC	aldolase, fructose-bisphosphate C [Source:VGNC Symbol;Acc:VGNC:15244]	Fructose-bisphosphate aldolase OS=Equus caballus OX=9796 GN=ALDOC PE=3 SV=3	ALDOC	0.150903	0.702991	0.702991	0.834666	0.932476	1.48704	1.20035	1.30921	1.57989	1.43377	1.17977	1.56729	1.35636	1.35209	2.03837	NA	0.298458	3.60951	0.054674	0.797061	0.298458	0.157062	1.93373	0.0819	ns	T-test (hom)
A0A3Q2LK73	A0A3Q2LK73_HORSE	ENSECAG00000019833	NT5DC1	5'-nucleotidase domain containing 1 [Source:VGNC Symbol;Acc:VGNC:20915]	5'-nucleotidase domain containing 1 OS=Equus caballus OX=9796 GN=NT5DC1 PE=3 SV=1	NT5DC1	0.152131	0.475753	0.475753	0.154334	-2.61112	1.87387	0.289752	-1.1402	-0.0442517	-2.00671	-2.58103	1.75395	-2.32208	-1.42668	-1.38755	NA	-0.356625	0.100089	0.32998	-0.325683	-0.356625	0.530992	-0.0862431	0.933	ns	T-test (hom)
F6RLK0	F6RLK0_HORSE	ENSECAG00000012618	CD151	CD151 molecule [Source:VGNC Symbol;Acc:VGNC:59433]	Tetraspanin OS=Equus caballus OX=9796 GN=CD151 PE=3 SV=3	CD151	0.153333	0.0398245	0.0398245	-4.89805	-5.03232	-2.89693	-5.04288	-1.69564	-4.94225	-2.8688	-2.13138	-4.89563	-1.52048	-2.31367	-2.06876	NA	0.594086	1.77304	0.824899	0.97438	0.594086	0.320827	25	0.154	ns	MannWhitney
F6TGA5	F6TGA5_HORSE	ENSECAG00000041646	RAB1B	RAB1B, member RAS oncogene family [Source:HGNC Symbol;Acc:HGNC:18370]	RAB1B member RAS oncogene family OS=Equus caballus OX=9796 GN=RAB1B PE=4 SV=1	RAB1B	0.153418	0.770953	0.770953	1.51116	1.25813	1.57132	1.63384	0.984569	2.29593	0.1814	1.12932	1.51992	1.25278	1.32471	0.376921	NA	-0.229838	0.780265	0.848805	-0.330613	-0.229838	0.368961	-0.568464	0.582	ns	T-test (hom)
F6SP74	F6SP74_HORSE	ENSECAG00000017644	CFP	complement factor properdin [Source:VGNC Symbol;Acc:VGNC:16467]	Complement factor properdin OS=Equus caballus OX=9796 GN=CFP PE=4 SV=1	CFP	0.153658	0.971059	0.971059	1.38949	2.12542	2.38885	3.25197	2.6767	2.56326	2.00854	2.78166	1.70062	1.51847	1.60865	2.26135	NA	-0.0984351	3.81702	0.209117	-0.0355761	-0.0984351	0.7784	-2.02024	0.071	ns	T-test (hom)
A0A5F5PTA0	A0A5F5PTA0_HORSE	ENSECAG00000019176	KRT80	keratin 80 [Source:VGNC Symbol;Acc:VGNC:19541]	Keratin 80 OS=Equus caballus OX=9796 GN=KRT80 PE=4 SV=1	KRT80	0.155424	0.140836	0.140836	4.09439	2.0639	3.97012	3.38143	2.31295	4.13713	1.72116	3.52903	2.50149	3.00643	2.82184	1.03907	NA	-2.11794	2.35766	0.259468	-20.8211	-2.11794	0.00109805	-1.38859	0.195	ns	T-test (hom)
H9GZX8	H9GZX8_HORSE	ENSECAG00000013435	OAS1	2'-5'-oligoadenylate synthetase 1 [Source:VGNC Symbol;Acc:VGNC:20997]	2'-5' oligoadenylate synthase OS=Equus caballus OX=9796 GN=OAS1 PE=3 SV=2	OAS1	0.155501	0.0951146	0.0951146	-0.626379	-0.668881	-0.162524	-0.681064	-0.351072	-2.27121	-1.42291	-2.22467	-0.857875	-0.74287	-0.961131	-0.0800423	NA	0.0601806	1.32898	0.921677	0.0127332	0.0601806	0.863589	0.88284	0.398	ns	T-test (hom)
F6YLK4	F6YLK4_HORSE	ENSECAG00000016077	NNT	nicotinamide nucleotide transhydrogenase [Source:VGNC Symbol;Acc:VGNC:20789]	Proton-translocating NAD(P)(+) transhydrogenase OS=Equus caballus OX=9796 GN=NNT PE=3 SV=2	NNT	0.155748	0.570225	0.570225	0.35058	0.506695	0.812932	-0.237309	0.0260426	-0.659739	-0.438497	0.778129	0.283806	-0.0606903	-0.128657	1.32742	NA	0.412689	0.808943	0.991023	1.3803	0.412689	0.0984377	0.5861	0.571	ns	T-test (hom)
A0A3Q2KSV4	A0A3Q2KSV4_HORSE	ENSECAG00000000658	GPNMB	glycoprotein nmb [Source:VGNC Symbol;Acc:VGNC:18503]	Glycoprotein nmb OS=Equus caballus OX=9796 GN=GPNMB PE=4 SV=2	GPNMB	0.155775	0.366136	0.366136	3.2641	3.75287	3.68449	3.66275	4.63723	3.26148	3.81793	4.25315	2.78197	3.19346	3.15748	4.56041	NA	-0.210053	1.63143	0.150587	-0.212642	-0.210053	0.495746	-1.04014	0.323	ns	T-test (hom)
F6ZYE1	F6ZYE1_HORSE	ENSECAG00000011422	DHRS7	dehydrogenase/reductase 7 [Source:VGNC Symbol;Acc:VGNC:17166]	Dehydrogenase/reductase 7 OS=Equus caballus OX=9796 GN=DHRS7 PE=3 SV=2	DHRS7	0.155805	0.000144	0.000144	-5.00041	-4.56076	-4.94252	-4.91908	-4.88698	-5.04332	-4.96734	-3.16758	-4.2785	-5.15903	-4.96786	-4.95542	NA	0.0158096	0.583505	0.968038	0.0010615	0.0158096	0.954527	12	0.57	ns	MannWhitney
F6QLC6	F6QLC6_HORSE	ENSECAG00000025054	RAB5C	RAB5C, member RAS onco family [Source:VGNC Symbol;Acc:VGNC:49530]	RAB5C member RAS oncogene family OS=Equus caballus OX=9796 GN=RAB5C PE=4 SV=2	RAB5C	0.155837	0.927446	0.927446	1.56881	0.852442	1.82301	1.34145	0.766527	0.449412	1.07083	1.478	1.04575	1.15338	1.13842	1.03656	NA	-0.308993	0.398774	0.619631	-1.04375	-0.308993	0.0961951	-0.451872	0.664	ns	T-test (het)
A0A3Q2L527	A0A3Q2L527_HORSE	ENSECAG00000002611	ETFA	electron transfer flavoprotein subunit alpha [Source:VGNC Symbol;Acc:VGNC:17694]	Electron transfer flavoprotein subunit alpha OS=Equus caballus OX=9796 GN=ETFA PE=3 SV=1	ETFA	0.157823	0.37565	0.37565	-0.700607	-1.51997	-0.304052	-0.491956	0.00844617	-1.95476	-1.42617	0.0459333	-0.598062	-0.640133	-0.38728	-0.37236	NA	0.0759133	1.09753	0.212097	0.0291832	0.0759133	0.766083	1.06699	0.317	ns	T-test (het)
A0A5F5PLA5	A0A5F5PLA5_HORSE	ENSECAG00000008739	AOC3	amine oxidase copper containing 3 [Source:HGNC Symbol;Acc:HGNC:550]	Amine oxidase OS=Equus caballus OX=9796 GN=AOC3 PE=3 SV=1	AOC3	0.158264	0.535623	0.535623	1.3039	2.23064	2.71433	2.88939	2.98898	1.96862	1.62519	2.6051	1.59277	3.19628	2.83863	2.82355	NA	0.935716	1.21104	0.151791	4.83196	0.935716	0.0278936	0.818841	0.432	ns	T-test (hom)
A0A3Q2H8C4	A0A3Q2H8C4_HORSE	ENSECAG00000024742	PFN2	profilin 2 [Source:VGNC Symbol;Acc:VGNC:56839]	Profilin OS=Equus caballus OX=9796 GN=PFN2 PE=3 SV=1	PFN2	0.158461	0.728796	0.728796	-0.73901	0.137316	-1.03837	-1.21656	-1.85154	-0.426648	0.190481	-1.35117	-1.43844	-1.51619	-0.774703	0.977455	NA	0.475502	0.222134	0.436474	1.02524	0.475502	0.224358	0.184517	0.857	ns	T-test (hom)
A0A3Q2HKF2	A0A3Q2HKF2_HORSE	ENSECAG00000024719	SLC2A3	0	Solute carrier family 2 member 3 OS=Equus caballus OX=9796 GN=SLC2A3 PE=3 SV=1	SLC2A3	0.158605	0.660069	0.660069	-0.464261	-0.610281	0.0565482	-3.86631	-3.30929	-2.35124	-5.03716	-2.468	-4.50008	-3.43893	-3.05816	-3.17722	NA	-1.34265	2.28567	0.265217	-6.24967	-1.34265	0.0397001	-1.35547	0.205	ns	T-test (hom)
F6Y351	F6Y351_HORSE	ENSECAG00000033009	MTAP	0	S-methyl-5'-thioadenosine phosphorylase OS=Equus caballus OX=9796 GN=MTAP PE=3 SV=2	MTAP	0.159243	0.548091	0.548091	-0.599515	-2.29628	-0.801996	-1.45698	-2.17418	-1.48532	-1.59449	-1.951	-1.30874	-1.30011	-0.939997	-1.19636	NA	0.4024	1.81729	0.468653	0.891148	0.4024	0.215449	1.13274	0.284	ns	T-test (hom)
F7BKE1	F7BKE1_HORSE	ENSECAG00000022279	SERPINF1	serpin family F member 1 [Source:VGNC Symbol;Acc:VGNC:22859]	Serpin family F member 1 OS=Equus caballus OX=9796 GN=SERPINF1 PE=3 SV=1	SERPINF1	0.159997	0.223397	0.223397	8.15543	6.60729	4.46096	7.05361	6.51912	4.13114	3.79283	4.42622	3.37104	7.32197	6.49952	3.45204	NA	-0.377485	0.588322	0.349234	-0.35716	-0.377485	0.519013	-0.445975	0.665	ns	T-test (hom)
F6U187	F6U187_HORSE	ENSECAG00000022627	ATP5F1B	ATP synthase F1 subunit beta [Source:VGNC Symbol;Acc:VGNC:15660]	ATP synthase subunit beta OS=Equus caballus OX=9796 GN=ATP5F1B PE=3 SV=1	ATP5F1B	0.160017	0.70747	0.70747	4.26378	3.75704	4.65224	3.34812	2.96371	3.11077	3.84189	4.35242	4.19358	4.08191	3.86734	2.94682	NA	-0.526027	0.0429462	0.98386	-2.18503	-0.526027	0.0561783	-0.0376977	0.971	ns	T-test (hom)
A0A3Q2IB34	A0A3Q2IB34_HORSE	ENSECAG00000019264	PICALM	phosphatidylinositol binding clathrin assembly protein [Source:VGNC Symbol;Acc:VGNC:21416]	Phosphatidylinositol binding clathrin assembly protein OS=Equus caballus OX=9796 GN=PICALM PE=3 SV=2	PICALM	0.160182	0.103235	0.103235	-2.0486	-1.88441	-0.15865	-1.41673	-1.58267	0.590757	-1.30879	0.653398	-4.8746	-1.06739	-1.51191	-2.02222	NA	-1.44307	3.3775	0.671833	-12.5128	-1.44307	0.00245347	-1.83603	0.0962	ns	T-test (hom)
F6TXZ9	F6TXZ9_HORSE	ENSECAG00000020978	RPS25	ribosomal protein S25 [Source:VGNC Symbol;Acc:VGNC:56781]	40S ribosomal protein S25 OS=Equus caballus OX=9796 GN=RPS25 PE=3 SV=2	RPS25	0.160658	0.191032	0.191032	2.31614	1.4319	2.06413	1.44321	1.25841	1.25648	2.20586	1.76456	2.16299	1.88916	1.84636	0.811816	NA	-0.47959	0.159004	0.51118	-2.24403	-0.47959	0.0390356	-0.134542	0.896	ns	T-test (hom)
F6QUD4	F6QUD4_HORSE	ENSECAG00000010268	WASF2	WASP family member 2 [Source:HGNC Symbol;Acc:HGNC:12733]	Wiskott-Aldrich syndrome protein family member OS=Equus caballus OX=9796 GN=WASF2 PE=3 SV=2	WASF2	0.160661	0.714335	0.714335	-1.71011	-2.75967	-4.49938	-3.11027	-4.07399	-3.75895	-3.6119	-3.51742	-2.65312	-3.11273	-2.48321	-4.81025	NA	-0.490934	0.246375	0.82809	-1.06781	-0.490934	0.221434	0.203255	0.843	ns	T-test (hom)
F6T4X6	F6T4X6_HORSE	ENSECAG00000023030	IMPA1	inositol monophosphatase 1 [Source:VGNC Symbol;Acc:VGNC:19049]	Inositol-phosphate phosphatase OS=Equus caballus OX=9796 GN=IMPA1 PE=3 SV=2	IMPA1	0.160949	0.751487	0.751487	-0.976401	-2.01044	-1.59249	-3.28872	-0.738873	-0.241063	-0.886542	-2.33607	-0.764744	-1.01607	-0.896864	-1.78201	NA	0.0601797	1.431	0.0110162	0.0116366	0.0601797	0.874564	0.737524	0.478	ns	T-test (hom)
A0A3Q2LBD1	A0A3Q2LBD1_HORSE	ENSECAG00000004217	C8B	complement C8 beta chain [Source:VGNC Symbol;Acc:VGNC:15957]	Complement component 8 subunit beta OS=Equus caballus OX=9796 GN=C8B PE=3 SV=2	C8B	0.161255	0.0642225	0.0642225	-0.926147	1.08168	-0.227743	0.94482	1.00751	0.738617	0.651664	-0.722599	-0.014356	0.0899296	-0.935557	-0.824323	NA	-0.319438	2.88694	0.502934	-0.549141	-0.319438	0.303741	-1.62516	0.135	ns	T-test (hom)
A0A3Q2HAN3	A0A3Q2HAN3_HORSE	ENSECAG00000016509	PROS1	protein S [Source:VGNC Symbol;Acc:VGNC:49125]	Vitamin K-dependent protein S OS=Equus caballus OX=9796 GN=PROS1 PE=4 SV=1	PROS1	0.162037	0.762694	0.762694	1.7206	2.26228	1.76775	2.26088	3.12206	2.07656	2.59987	2.74978	1.82231	2.54299	1.98386	1.99121	NA	-0.108329	1.30889	0.761744	-0.0712863	-0.108329	0.633733	-0.872052	0.404	ns	T-test (hom)
F6Z688	F6Z688_HORSE	ENSECAG00000009632	PSMA4	proteasome 20S subunit alpha 4 [Source:VGNC Symbol;Acc:VGNC:21934]	Proteasome subunit alpha type OS=Equus caballus OX=9796 GN=PSMA4 PE=3 SV=3	PSMA4	0.162351	0.254653	0.254653	0.346246	0.339938	0.813764	-0.401166	0.722775	0.31375	-0.239446	-0.45389	0.696116	-0.121961	0.0705116	0.043162	NA	0.0617319	0.0337834	0.527285	0.0268072	0.0617319	0.740077	-0.0297457	0.977	ns	T-test (hom)
F6U354	F6U354_HORSE	ENSECAG00000000939	FAH	fumarylacetoacetate hydrolase [Source:VGNC Symbol;Acc:VGNC:17777]	Fumarylacetoacetase OS=Equus caballus OX=9796 GN=FAH PE=3 SV=1	FAH	0.16269	0.239895	0.239895	-1.85276	-0.825057	-1.08459	-1.67382	-3.07996	-1.27229	-0.875671	-1.93002	-1.16866	-2.19754	-2.09181	-1.0262	NA	0.0121236	0.126755	0.731447	0.000575	0.0121236	0.967655	-0.108314	0.916	ns	T-test (hom)
A0A3Q2H5J5	A0A3Q2H5J5_HORSE	ENSECAG00000032798	RAB10	RAB10, member RAS onco family [Source:VGNC Symbol;Acc:VGNC:22083]	RAB10 member RAS oncogene family OS=Equus caballus OX=9796 GN=RAB10 PE=4 SV=1	RAB10	0.163758	0.485074	0.485074	1.18891	0.48927	1.48737	1.14502	-0.358802	-0.19134	0.149463	0.963003	0.953785	0.94525	-0.130477	-0.465773	NA	-0.636132	0.929791	0.962984	-2.86315	-0.636132	0.0441675	-0.658748	0.525	ns	T-test (hom)
F6QSH7	F6QSH7_HORSE	ENSECAG00000010426	RECK	reversion inducing cysteine rich protein with kazal motifs [Source:VGNC Symbol;Acc:VGNC:22285]	Reversion inducing cysteine rich protein with kazal motifs OS=Equus caballus OX=9796 GN=RECK PE=4 SV=2	RECK	0.165248	0.619453	0.619453	-4.67676	-5.08127	-3.0745	-5.50341	-2.57084	-3.71376	-3.60854	-3.25521	-3.57148	-2.83498	-3.00485	-2.7851	NA	0.66011	2.88697	0.987134	1.78204	0.66011	0.153935	1.62517	0.135	ns	T-test (hom)
F6VK89	F6VK89_HORSE	ENSECAG00000001784	CD14	CD14 molecule [Source:VGNC Symbol;Acc:VGNC:16245]	Monocyte differentiation antigen CD14 OS=Equus caballus OX=9796 GN=CD14 PE=4 SV=2	CD14	0.16549	0.168964	0.168964	2.17651	2.19291	2.16056	2.82624	2.81741	2.38499	2.97039	2.57625	3.05206	3.01666	3.23256	3.22044	NA	0.663648	7.61296	0.150321	5.08838	0.663648	0.00491944	3.56853	0.00511	**	T-test (hom)
A0A3Q2HIQ2	A0A3Q2HIQ2_HORSE	ENSECAG00000003599	GK	0	Glycerol kinase OS=Equus caballus OX=9796 GN=GK PE=3 SV=1	GK	0.170673	0.160175	0.160175	-0.983606	0.295101	-1.00288	-1.57358	-1.09702	-1.71666	-0.871124	-0.811396	-1.36264	-1.28272	-0.986812	-0.0447739	NA	-0.0328871	0.162286	0.922921	-0.00483505	-0.0328871	0.903114	0.137184	0.894	ns	T-test (hom)
H9GZM1	H9GZM1_HORSE	ENSECAG00000000014	GAS6	growth arrest specific 6 [Source:VGNC Symbol;Acc:VGNC:58168]	Growth arrest specific 6 OS=Equus caballus OX=9796 GN=GAS6 PE=4 SV=2	GAS6	0.172472	0.785118	0.785118	-0.888262	-0.848573	-1.15196	-0.0555892	-1.80082	-1.62184	-0.783654	-1.3646	-1.35003	-1.34762	-0.935443	-2.66533	NA	-0.313761	2.26755	0.962402	-0.743773	-0.313761	0.193377	-1.34709	0.208	ns	T-test (hom)
A0A5F5PQE5	A0A5F5PQE5_HORSE	ENSECAG00000015514	PLEC	plectin [Source:VGNC Symbol;Acc:VGNC:21553]	Plectin OS=Equus caballus OX=9796 GN=PLEC PE=4 SV=1	PLEC	0.173388	0.784915	0.784915	1.82516	1.69702	2.14509	1.24879	0.976763	1.92714	1.60738	2.2466	1.31324	1.48103	1.04144	2.81352	NA	0.134935	0.161127	0.098422	0.0808159	0.134935	0.660247	-0.136252	0.894	ns	T-test (hom)
F7D2D9	F7D2D9_HORSE	ENSECAG00000000697	BLVRB	biliverdin reductase B [Source:VGNC Symbol;Acc:VGNC:15841]	Biliverdin reductase B OS=Equus caballus OX=9796 GN=BLVRB PE=4 SV=2	BLVRB	0.176201	0.66805	0.66805	2.13195	3.47124	1.60291	4.39144	4.92024	2.91247	2.99911	1.99716	2.50487	2.08438	3.08285	5.88287	NA	1.32025	0.526222	0.976574	8.13423	1.32025	0.013974	0.404487	0.694	ns	T-test (hom)
F7CE45	F7CE45_HORSE	ENSECAG00000020128	ACAT1	acetyl-CoA acetyltransferase 1 [Source:VGNC Symbol;Acc:VGNC:14971]	Acetyl-CoA acetyltransferase 1 OS=Equus caballus OX=9796 GN=ACAT1 PE=3 SV=2	ACAT1	0.177106	0.0720583	0.0720583	0.181798	0.341485	0.629483	-0.0283712	-0.435217	1.95362	-0.380152	0.0745447	0.104701	0.344463	0.243734	-0.565731	NA	0.0389205	0.884853	0.780159	0.00592256	0.0389205	0.899895	-0.632036	0.542	ns	T-test (hom)
AATM_HORSE	NA	NA	GOT2	NA	Aspartate aminotransferase mitochondrial OS=Equus caballus OX=9796 GN=GOT2 PE=1 SV=1	GOT2	0.177875	0.033056	0.033056	0.551628	1.30116	0.649025	0.409592	0.500127	0.646871	1.56239	1.55414	0.201144	1.836	0.707481	0.259477	NA	-0.370684	0.532122	0.148077	-0.724279	-0.370684	0.258118	13	0.683	ns	MannWhitney
F6X1I8	F6X1I8_HORSE	ENSECAG00000016475	HPX	hemopexin [Source:VGNC Symbol;Acc:VGNC:18866]	Hemopexin OS=Equus caballus OX=9796 GN=HPX PE=3 SV=1	HPX	0.178904	0.177853	0.177853	5.10301	3.85643	5.21077	2.26497	1.4776	3.86172	4.52767	4.66073	5.99188	5.73309	3.42667	3.74461	NA	0.582436	1.63256	0.408406	1.19109	0.582436	0.24232	1.04072	0.323	ns	T-test (hom)
F6W6Z4	F6W6Z4_HORSE	ENSECAG00000020378	NQO1	NAD(P)H quinone dehydrogenase 1 [Source:VGNC Symbol;Acc:VGNC:53552]	NAD(P)H quinone dehydrogenase 1 OS=Equus caballus OX=9796 GN=NQO1 PE=3 SV=2	NQO1	0.17941	0.00766693	0.00766693	1.10424	-0.767892	-1.21216	-1.06419	-0.68459	-0.632765	-0.578921	-1.28611	0.206351	-0.310376	-0.169447	-1.89047	NA	0.752978	0.218047	0.00734467	1.73417	0.752978	0.202629	21	0.461	ns	MannWhitney
A0A5F5PEE6	A0A5F5PEE6_HORSE	ENSECAG00000004903	APOA4	apolipoprotein A4 [Source:VGNC Symbol;Acc:VGNC:15414]	Apolipoprotein E OS=Equus caballus OX=9796 GN=APOA4 PE=3 SV=1	APOA4	0.179885	0.0217719	0.0217719	1.89689	2.95381	1.25673	3.09681	3.45129	3.01352	3.26737	3.12474	3.13987	2.6035	2.40074	2.46748	NA	1.12027	0.317788	0.435569	7.37275	1.12027	0.0104439	12	0.57	ns	MannWhitney
F7BNI3	F7BNI3_HORSE	ENSECAG00000018970	DNASE2	deoxyribonuclease 2, lysosomal [Source:VGNC Symbol;Acc:VGNC:17248]	Deoxyribonuclease II OS=Equus caballus OX=9796 GN=DNASE2 PE=3 SV=3	DNASE2	0.18036	0.260854	0.260854	-5.08637	-3.40689	-1.4922	-1.89761	-1.18964	-0.555693	-2.23905	-1.70181	-0.927155	-1.77399	-4.40694	-1.70059	NA	-0.0710312	0.00757295	0.3583	-0.011932	-0.0710312	0.890087	-0.00672751	0.995	ns	T-test (hom)
A0A3Q2IA43	A0A3Q2IA43_HORSE	ENSECAG00000009188	RPL7	ribosomal protein L7 [Source:VGNC Symbol;Acc:VGNC:101475]	Ribosomal protein L7 OS=Equus caballus OX=9796 GN=RPL7 PE=3 SV=1	RPL7	0.180619	0.429282	0.429282	0.843356	0.869743	1.10217	1.20816	0.59039	0.189834	0.956714	1.26437	0.899447	1.37446	1.31524	-0.160762	NA	-0.543602	0.0809375	0.0574646	-2.24338	-0.543602	0.0572382	-0.0701683	0.945	ns	T-test (hom)
F6ZJJ9	F6ZJJ9_HORSE	ENSECAG00000024259	0	0	Ig-like domain-containing protein OS=Equus caballus OX=9796 PE=3 SV=2	Ig-like	0.185091	0.0115694	0.0115694	-0.109133	-1.98252	-0.497758	0.0619085	0.338467	0.408116	-0.157785	0.380577	-0.196243	-0.0875138	-2.04023	-1.68315	NA	0.654381	2.6828	0.215732	1.59087	0.654381	0.185422	7	0.154	ns	MannWhitney
A0A5F5PTP6	A0A5F5PTP6_HORSE	ENSECAG00000020887	COL6A3	collagen type VI alpha 3 chain [Source:VGNC Symbol;Acc:VGNC:16748]	Collagen type VI alpha 3 chain OS=Equus caballus OX=9796 GN=COL6A3 PE=4 SV=1	COL6A3	0.185249	0.69418	0.69418	-0.24466	-0.414052	-0.869259	-0.0883492	0.821071	-0.215189	0.200848	-0.502192	-0.115923	-0.451079	-1.05667	-0.116027	NA	-0.262204	1.37318	0.392576	-0.399699	-0.262204	0.347628	-0.906409	0.386	ns	T-test (hom)
A0A3Q2KSS6	A0A3Q2KSS6_HORSE	ENSECAG00000012900	MSN	moesin [Source:VGNC Symbol;Acc:VGNC:20392]	Moesin OS=Equus caballus OX=9796 GN=MSN PE=4 SV=1	MSN	0.1855	0.154802	0.154802	4.32881	3.73485	4.12496	3.84061	4.03375	3.1387	4.36431	4.29885	4.1146	3.7615	4.18238	4.24115	NA	-0.278196	0.53801	0.512987	-1.00343	-0.278196	0.0820758	0.41244	0.689	ns	T-test (hom)
A0A3Q2GXX5	A0A3Q2GXX5_HORSE	ENSECAG00000018101	FBLN1	fibulin 1 [Source:VGNC Symbol;Acc:VGNC:17930]	Fibulin-1 OS=Equus caballus OX=9796 GN=FBLN1 PE=3 SV=1	FBLN1	0.185816	0.161886	0.161886	-0.622665	-0.273002	0.0324454	0.86894	1.024	0.970937	0.622508	0.729328	0.535802	0.171119	-0.615813	0.560379	NA	0.26158	0.991003	0.398017	0.305974	0.26158	0.44451	-0.694594	0.503	ns	T-test (hom)
F6QX36	F6QX36_HORSE	ENSECAG00000024792	ITIH1	inter-alpha-trypsin inhibitor heavy chain 1 [Source:VGNC Symbol;Acc:VGNC:19184]	Inter-alpha-trypsin inhibitor heavy chain 1 OS=Equus caballus OX=9796 GN=ITIH1 PE=3 SV=3	ITIH1	0.185852	0.435479	0.435479	3.35449	3.39365	3.95463	3.69647	4.87251	4.43566	3.63263	4.41089	4.32531	4.11807	3.50251	3.4911	NA	0.17624	0.441588	0.298736	0.137878	0.17624	0.581427	-0.346258	0.736	ns	T-test (hom)
F7D917	F7D917_HORSE	ENSECAG00000019711	PGD	phosphogluconate dehydrogenase [Source:VGNC Symbol;Acc:VGNC:21352]	6-phosphogluconate dehydrogenase decarboxylating OS=Equus caballus OX=9796 GN=PGD PE=3 SV=2	PGD	0.185928	0.444651	0.444651	4.12233	3.74914	3.44975	3.32228	3.59875	3.25793	4.03712	3.49461	3.78739	3.53698	3.90564	3.89424	NA	-0.0914716	1.32489	0.949612	-0.0871614	-0.0914716	0.5166	0.880649	0.399	ns	T-test (hom)
F6QTI0	F6QTI0_HORSE	ENSECAG00000012901	AK5	adenylate kinase 5 [Source:VGNC Symbol;Acc:VGNC:15198]	Nucleoside-diphosphate kinase OS=Equus caballus OX=9796 GN=AK5 PE=3 SV=2	AK5	0.186207	0.0380375	0.0380375	-0.189639	-1.68731	-1.9421	-1.51247	-1.47407	-1.78699	-0.0525432	0.13221	-3.87446	-3.63963	-0.724249	-0.0500042	NA	0.150484	2.09595	0.231847	0.0551737	0.150484	0.775586	12	0.57	ns	MannWhitney
F6WE78	F6WE78_HORSE	ENSECAG00000022804	DKK3	dickkopf WNT signaling pathway inhibitor 3 [Source:VGNC Symbol;Acc:VGNC:17203]	Dickkopf WNT signaling pathway inhibitor 3 OS=Equus caballus OX=9796 GN=DKK3 PE=3 SV=2	DKK3	0.186714	0.357248	0.357248	-1.8248	-1.80241	-0.666631	-2.04353	-1.05199	-1.22304	-0.477843	-0.370649	-0.717819	-1.97749	-0.278106	-0.516289	NA	1.12615	1.06747	0.362219	8.83634	1.12615	0.00434487	0.738552	0.477	ns	T-test (hom)
F7BRA4	F7BRA4_HORSE	ENSECAG00000022437	PSMA6	proteasome 20S subunit alpha 6 [Source:VGNC Symbol;Acc:VGNC:21936]	Proteasome subunit alpha type OS=Equus caballus OX=9796 GN=PSMA6 PE=3 SV=2	PSMA6	0.186858	0.289927	0.289927	2.29374	2.10862	2.13674	1.73825	2.33888	2.53784	2.36487	2.32018	1.99493	2.06477	2.1644	2.62463	NA	-0.291961	0.1337	0.295191	-1.31641	-0.291961	0.0439233	-0.114004	0.911	ns	T-test (hom)
A0A3Q2HUG2	A0A3Q2HUG2_HORSE	ENSECAG00000022255	EPB41	erythrocyte membrane protein band 4.1 [Source:VGNC Symbol;Acc:VGNC:17608]	Band 4.1 OS=Equus caballus OX=9796 GN=EPB41 PE=4 SV=1	EPB41	0.186997	0.0438611	0.0438611	-4.01121	0.316278	1.8686	0.762522	0.640489	0.601995	-1.61073	1.19315	-1.4665	1.22702	-0.898858	1.1264	NA	-0.0181241	0.0315442	0.0314326	-0.000524	-0.0181241	0.980157	17	0.933	ns	MannWhitney
A0A3Q2HK14	A0A3Q2HK14_HORSE	ENSECAG00000005471	HAGH	hydroxyacylglutathione hydrolase [Source:VGNC Symbol;Acc:VGNC:18684]	Hydroxyacylglutathione hydrolase OS=Equus caballus OX=9796 GN=HAGH PE=3 SV=1	HAGH	0.187804	0.306483	0.306483	-3.35863	-1.10222	-1.5843	1.03653	0.995726	-1.18741	-0.802951	-0.922644	-0.916518	-0.146939	-0.734002	1.72188	NA	0.779515	1.59372	0.627691	2.01841	0.779515	0.166165	1.02101	0.331	ns	T-test (hom)
F7DA17	F7DA17_HORSE	ENSECAG00000006290	TGM2	transglutaminase 2 [Source:VGNC Symbol;Acc:VGNC:24061]	Transglutaminase 2 OS=Equus caballus OX=9796 GN=TGM2 PE=3 SV=2	TGM2	0.187841	0.419895	0.419895	0.163732	0.485693	-0.479596	0.789592	0.481907	-0.150262	0.608058	-0.367778	-1.74397	0.829384	0.17754	0.405782	NA	0.34537	0.839793	0.0908364	0.569461	0.34537	0.318896	-0.604895	0.559	ns	T-test (hom)
F6WFS0	F6WFS0_HORSE	ENSECAG00000021383	EFNA1	ephrin A1 [Source:VGNC Symbol;Acc:VGNC:17447]	Ephrin A1 OS=Equus caballus OX=9796 GN=EFNA1 PE=3 SV=2	EFNA1	0.188416	0.00665057	0.00665057	-4.34943	-1.53479	-1.64082	-1.78899	-1.69908	-2.40791	-1.44021	-4.80981	-0.296265	-1.79395	-2.28132	-0.329872	NA	1.28353	2.98607	0.6939	3.8327	1.28353	0.126213	22	0.368	ns	MannWhitney
A0A5F5PSZ0	A0A5F5PSZ0_HORSE	ENSECAG00000018659	SAFB	scaffold attachment factor B [Source:VGNC Symbol;Acc:VGNC:22667]	Scaffold attachment factor B OS=Equus caballus OX=9796 GN=SAFB PE=4 SV=1	SAFB	0.189124	0.484334	0.484334	-4.92126	-5.09411	-4.26642	-5.83622	-5.48675	-4.97798	-4.87948	-4.93136	-5.25353	-5.14925	-4.97014	-4.22229	NA	0.367519	0.719816	0.184059	0.810493	0.367519	0.216839	0.530753	0.607	ns	T-test (hom)
F7CVF5	F7CVF5_HORSE	ENSECAG00000014882	CORO1B	coronin 1B [Source:VGNC Symbol;Acc:VGNC:16791]	Coronin OS=Equus caballus OX=9796 GN=CORO1B PE=3 SV=3	CORO1B	0.189314	0.766594	0.766594	1.24409	0.656855	0.900222	0.2222	-0.131489	0.000681	1.5168	0.833557	0.823972	1.07557	1.10706	0.220115	NA	-0.000399	0.60517	0.0753874	-1e-06	-0.000399	0.998265	0.457063	0.657	ns	T-test (hom)
F7AGA5	F7AGA5_HORSE	ENSECAG00000013135	PLS3	plastin 3 [Source:VGNC Symbol;Acc:VGNC:21595]	Plastin 3 OS=Equus caballus OX=9796 GN=PLS3 PE=4 SV=2	PLS3	0.189388	0.176683	0.176683	0.241004	0.757867	-0.780813	0.84927	-0.693812	1.06347	1.08348	-0.0621917	-0.411272	-0.675571	-0.0945614	1.50447	NA	0.467048	0.588793	0.841146	1.29891	0.467048	0.14548	-0.446286	0.665	ns	T-test (hom)
A0A3Q2LDJ2	A0A3Q2LDJ2_HORSE	ENSECAG00000035053	RPL23	ribosomal protein L23 [Source:HGNC Symbol;Acc:HGNC:10316]	60S ribosomal protein L23 OS=Equus caballus OX=9796 GN=RPL23 PE=3 SV=1	RPL23	0.190525	0.201348	0.201348	0.569599	0.405247	-0.101985	-0.691555	-0.508769	-0.618905	0.306645	-0.451309	1.06295	0.810276	1.1342	0.0407541	NA	0.0688754	6.03699	0.260305	0.0199938	0.0688754	0.817738	2.92272	0.0152	*	T-test (hom)
A0A3Q2HN97	A0A3Q2HN97_HORSE	ENSECAG00000015099	COPB2	COPI coat complex subunit beta 2 [Source:VGNC Symbol;Acc:VGNC:16769]	Coatomer subunit beta' OS=Equus caballus OX=9796 GN=COPB2 PE=3 SV=1	COPB2	0.19079	0.904937	0.904937	0.340794	1.64485	1.23107	3.04367	2.7585	1.83962	2.16248	2.03976	0.0161211	-0.295296	0.116848	1.34861	NA	-0.712761	6.66251	0.136081	-1.55848	-0.712761	0.219677	-3.17688	0.00987	**	T-test (hom)
F6TLH4	F6TLH4_HORSE	ENSECAG00000015415	SCAMP2	secretory carrier membrane protein 2 [Source:VGNC Symbol;Acc:VGNC:22709]	Secretory carrier-associated membrane protein OS=Equus caballus OX=9796 GN=SCAMP2 PE=3 SV=2	SCAMP2	0.191134	0.869385	0.869385	-0.662093	-0.457728	0.0915318	-0.637168	-1.10832	-1.74814	-1.01065	-0.749065	-0.733009	-0.881569	-0.83195	-0.350597	NA	-0.113652	0.378117	0.536831	-0.0902	-0.113652	0.576883	0.301187	0.769	ns	T-test (hom)
F6PY78	F6PY78_HORSE	ENSECAG00000012224	PSMD12	proteasome 26S subunit, non-ATPase 12 [Source:VGNC Symbol;Acc:VGNC:21958]	Proteasome 26S subunit non-ATPase 12 OS=Equus caballus OX=9796 GN=PSMD12 PE=3 SV=1	PSMD12	0.191785	0.284233	0.284233	-0.0912205	-2.88051	-2.58901	-1.26719	-1.51892	-0.615678	-3.06898	-0.176187	0.309671	-0.511316	-2.91318	-2.86837	NA	0.145326	0.0415264	0.441436	0.0621238	0.145326	0.74356	0.0364687	0.972	ns	T-test (hom)
F6QF52	F6QF52_HORSE	ENSECAG00000017343	EIF2S3	0	Protein-synthesizing GTPase OS=Equus caballus OX=9796 GN=EIF2S3 PE=4 SV=1	EIF2S3	0.191934	0.270791	0.270791	-0.892008	-1.10661	-0.284659	-1.39341	-1.69194	-2.81416	-0.907276	-1.01298	-1.31177	-0.767982	-0.644883	-0.563669	NA	0.19727	1.75772	0.816394	0.160875	0.19727	0.568209	1.10336	0.296	ns	T-test (hom)
A0A3Q2LG18	A0A3Q2LG18_HORSE	ENSECAG00000013629	ADD3	adducin 3 [Source:VGNC Symbol;Acc:VGNC:15098]	Adducin 3 OS=Equus caballus OX=9796 GN=ADD3 PE=3 SV=1	ADD3	0.192214	0.293934	0.293934	-3.16969	-3.74373	-3.34459	-2.19316	-3.35205	-5.1011	-3.73136	-3.13853	-3.46085	-3.00198	-3.04706	-3.39783	NA	-0.373812	0.791321	0.611444	-0.757923	-0.373812	0.245271	0.575281	0.578	ns	T-test (hom)
F6UZ08	F6UZ08_HORSE	ENSECAG00000015269	TGFBR2	transforming growth factor beta receptor 2 [Source:VGNC Symbol;Acc:VGNC:24056]	Serine/threonine-protein kinase receptor OS=Equus caballus OX=9796 GN=TGFBR2 PE=3 SV=2	TGFBR2	0.1925	0.513977	0.513977	-0.126931	0.313128	-0.428993	-0.546477	0.277735	-0.622887	-0.03615	-0.29261	0.491018	0.302801	0.163069	1.37499	NA	0.765868	6.15659	0.315625	4.71514	0.765868	0.0140178	2.97117	0.014	*	T-test (hom)
F6TNE1	F6TNE1_HORSE	ENSECAG00000016340	RPS5	ribosomal protein S5 [Source:VGNC Symbol;Acc:VGNC:22555]	Ribosomal protein S5 OS=Equus caballus OX=9796 GN=RPS5 PE=3 SV=2	RPS5	0.192773	0.995323	0.995323	-0.0443796	-0.327818	0.163073	-0.715121	-0.389719	-1.17993	-0.565557	-0.892704	-0.429974	-0.210962	0.133847	-2.05649	NA	-0.124593	0.476552	0.0999356	-0.0666189	-0.124593	0.690307	-0.370561	0.719	ns	T-test (hom)
A0A3Q2I9F2	A0A3Q2I9F2_HORSE	ENSECAG00000034839	FAM3C	0	Protein FAM3C OS=Equus caballus OX=9796 PE=3 SV=2	Protein	0.193061	0.628165	0.628165	-3.31675	-2.47684	-3.13539	-2.74348	-2.61205	-1.3663	-1.51754	-2.0251	-4.62333	-4.67859	-2.31585	-2.88133	NA	-0.733399	4.37566	0.122991	-2.07985	-0.733399	0.140058	-2.25009	0.0482	*	T-test (hom)
F6YGW2	F6YGW2_HORSE	ENSECAG00000016635	BAX	BCL2 associated X, apoptosis regulator [Source:VGNC Symbol;Acc:VGNC:50999]	BCL2 associated X apoptosis regulator OS=Equus caballus OX=9796 GN=BAX PE=3 SV=2	BAX	0.193217	0.473162	0.473162	1.40818	0.593083	0.412524	0.562765	0.453236	1.29442	2.13523	-0.0885142	0.381611	0.185178	0.586561	-0.93421	NA	-0.874622	3.39207	0.3553	-4.21951	-0.874622	0.0352953	-1.8422	0.0953	ns	T-test (hom)
A0A5F5Q1R5	A0A5F5Q1R5_HORSE	ENSECAG00000014857	FCN3	ficolin 3 [Source:VGNC Symbol;Acc:VGNC:17980]	Ficolin 3 OS=Equus caballus OX=9796 GN=FCN3 PE=4 SV=1	FCN3	0.193325	0.391645	0.391645	0.241727	0.81876	-0.255144	-3.50715	-0.191528	1.373	-0.517621	-1.5005	-1.22923	-3.04236	-2.87549	-1.49236	NA	-1.54738	3.90826	0.948952	-8.025	-1.54738	0.0274667	-2.05806	0.0666	ns	T-test (hom)
F6WTW0	F6WTW0_HORSE	ENSECAG00000008705	STAT6	signal transducer and activator of transcription 6 [Source:VGNC Symbol;Acc:VGNC:23668]	Signal transducer and activator of transcription OS=Equus caballus OX=9796 GN=STAT6 PE=3 SV=1	STAT6	0.19469	0.103759	0.103759	-2.73386	-5.06074	-2.55714	-5.02345	-2.26945	-4.83747	-3.34289	-3.28614	-3.46451	-3.29537	-2.62185	-2.66327	NA	0.209863	1.60035	0.181124	0.159929	0.209863	0.589652	1.02438	0.33	ns	T-test (hom)
A0A3Q2HTB3	A0A3Q2HTB3_HORSE	ENSECAG00000022693	SEPTIN7	septin 7 [Source:VGNC Symbol;Acc:VGNC:22834]	Septin OS=Equus caballus OX=9796 GN=SEPTIN7 PE=3 SV=1	SEPTIN7	0.194744	0.0476998	0.0476998	-0.108965	1.07366	-0.971001	-1.07464	-0.724089	1.07508	-0.350601	-0.951785	0.181757	2.36987	0.121335	-0.547274	NA	0.454792	2.09101	0.687614	0.812148	0.454792	0.290024	24	0.214	ns	MannWhitney
A0A5F5PPA5	A0A5F5PPA5_HORSE	ENSECAG00000017555	TF	transferrin [Source:NCBI gene (formerly Entrezgene);Acc:100034176]	Beta-1 metal-binding globulin OS=Equus caballus OX=9796 GN=LOC100146633 PE=3 SV=1	LOC100146633	0.194774	0.723509	0.723509	6.42756	7.37402	6.60627	7.25508	6.88285	7.20925	6.95251	6.89094	6.24694	4.0315	5.92441	5.66759	NA	-0.613469	4.21682	0.0118882	-3.75637	-0.613469	0.0143465	-2.92716	0.0538	ns	T-test (het)
A0A5F5Q2E7	A0A5F5Q2E7_HORSE	ENSECAG00000001058	SLC7A7	solute carrier family 7 member 7 [Source:VGNC Symbol;Acc:VGNC:23272]	Solute carrier family 7 member 7 OS=Equus caballus OX=9796 GN=SLC7A7 PE=4 SV=1	SLC7A7	0.197429	0.0214232	0.0214232	-4.89562	-4.88218	-2.07884	-5.05625	-3.38746	-5.12357	-4.98955	-2.95471	-4.96142	-3.76708	-5.02099	-3.41024	NA	0.314404	0.213828	0.369631	0.347655	0.314404	0.464658	15	0.933	ns	MannWhitney
F7DBE9	F7DBE9_HORSE	ENSECAG00000010584	DYNC1LI1	dynein cytoplasmic 1 light intermediate chain 1 [Source:VGNC Symbol;Acc:VGNC:17369]	Dynein light intermediate chain OS=Equus caballus OX=9796 GN=DYNC1LI1 PE=3 SV=2	DYNC1LI1	0.198776	0.972337	0.972337	-3.78791	-6.02702	-2.71998	-4.84079	-3.67449	-4.85612	-1.65633	-3.35379	-2.76989	-3.40897	-2.50248	-2.57083	NA	0.945846	2.54061	0.75223	3.18393	0.945846	0.0969758	1.47166	0.172	ns	T-test (hom)
A0A3Q2HC10	A0A3Q2HC10_HORSE	ENSECAG00000023772	CD5L	CD5 molecule like [Source:VGNC Symbol;Acc:VGNC:16273]	CD5 molecule like OS=Equus caballus OX=9796 GN=CD5L PE=4 SV=1	CD5L	0.199402	0.317863	0.317863	-0.312344	0.196373	0.952454	0.751117	1.05229	-0.639429	0.109857	2.85814	1.58386	1.33006	0.254984	1.7439	NA	0.589594	1.57909	0.228252	1.80464	0.589594	0.119841	1.01355	0.335	ns	T-test (hom)
A0A3Q2HSA5	A0A3Q2HSA5_HORSE	ENSECAG00000029845	SERPINB13	serpin family B member 13 [Source:HGNC Symbol;Acc:HGNC:8944]	Serpin family B member 13 OS=Equus caballus OX=9796 GN=SERPINB13 PE=3 SV=2	SERPINB13	0.199507	0.433897	0.433897	-0.56323	-4.03908	0.931197	-0.909346	-0.923283	-0.410749	-2.64336	-1.18088	-3.21746	-1.41815	-2.5532	-3.21427	NA	-0.657621	3.01862	0.630178	-0.922377	-0.657621	0.378248	-1.68243	0.123	ns	T-test (hom)
A0A3Q2H894	A0A3Q2H894_HORSE	ENSECAG00000016852	CPT1A	carnitine palmitoyltransferase 1A [Source:VGNC Symbol;Acc:VGNC:16839]	Carnitine O-palmitoyltransferase OS=Equus caballus OX=9796 GN=CPT1A PE=3 SV=1	CPT1A	0.200582	0.817982	0.817982	-4.02405	0.813017	-1.18839	-4.86602	-0.39963	-3.93228	-2.30859	-2.69449	-5.03665	-5.06976	-2.32318	-3.05995	NA	-0.368529	2.37395	0.416748	-0.264042	-0.368529	0.608583	-1.39605	0.193	ns	T-test (hom)
A0A3Q2H097	A0A3Q2H097_HORSE	ENSECAG00000015832	RPL13A	ribosomal protein L13a [Source:VGNC Symbol;Acc:VGNC:51074]	60S ribosomal protein L13a OS=Equus caballus OX=9796 GN=RPL13A PE=3 SV=1	RPL13A	0.200585	0.287417	0.287417	-0.148394	-0.421275	-0.0294963	0.332428	0.166723	-0.476102	0.160667	0.17304	-0.315985	0.33065	0.232649	-0.392557	NA	-0.444193	0.0348088	0.0559962	-1.75572	-0.444193	0.0645874	-0.030638	0.976	ns	T-test (hom)
F6WJF3	F6WJF3_HORSE	ENSECAG00000016756	GPM6A	glycoprotein M6A [Source:VGNC Symbol;Acc:VGNC:18498]	Glycoprotein M6A OS=Equus caballus OX=9796 GN=GPM6A PE=3 SV=1	GPM6A	0.200902	0.808449	0.808449	-2.37773	-3.97581	-3.66405	-3.74598	-3.42571	-4.8979	-2.41246	-1.38762	-4.61089	-4.10961	-1.2837	-1.59115	NA	-0.140958	0.546372	0.849107	-0.0503529	-0.140958	0.780668	0.418059	0.685	ns	T-test (hom)
A0A3Q2HE43	A0A3Q2HE43_HORSE	ENSECAG00000036779	FUS	0	FUS RNA binding protein OS=Equus caballus OX=9796 GN=FUS PE=3 SV=2	FUS	0.201197	0.316773	0.316773	-1.34418	-2.37507	-1.93691	-4.19041	-2.19787	-5.08837	-2.39148	-3.97024	-1.07361	-2.59081	-1.05692	-2.17472	NA	1.17821	3.02856	0.284118	7.11787	1.17821	0.0151846	1.68673	0.123	ns	T-test (hom)
A0A3Q2H908	A0A3Q2H908_HORSE	ENSECAG00000000548	0	0	Uncharacterized protein OS=Equus caballus OX=9796 PE=4 SV=1	Uncharacterized	0.201333	0.90607	0.90607	4.52512	4.27572	5.48115	4.22184	5.05877	3.86611	5.13099	4.64098	4.90566	5.09814	6.5178	5.34729	NA	0.345023	4.30233	0.185771	0.569249	0.345023	0.318665	2.22012	0.0507	ns	T-test (hom)
F6ZTF2	F6ZTF2_HORSE	ENSECAG00000013534	CD53	CD53 molecule [Source:VGNC Symbol;Acc:VGNC:16272]	Tetraspanin OS=Equus caballus OX=9796 GN=CD53 PE=2 SV=1	CD53	0.202659	0.0557689	0.0557689	-1.10796	-1.00877	-0.728548	-0.887709	-0.675531	-2.15837	-1.8413	-0.99596	-1.4448	-0.849766	-0.838949	-1.66738	NA	-0.158136	0.0927242	0.873015	-0.165878	-0.158136	0.483316	-0.0800842	0.938	ns	T-test (hom)
F7A7B1	F7A7B1_HORSE	ENSECAG00000022154	SLC25A11	solute carrier family 25 member 11 [Source:VGNC Symbol;Acc:VGNC:23090]	Solute carrier family 25 member 11 OS=Equus caballus OX=9796 GN=SLC25A11 PE=3 SV=1	SLC25A11	0.202987	0.351603	0.351603	-2.0295	-1.51941	-0.113129	-1.56076	-2.30974	-2.37581	-1.48838	-1.09346	-1.14801	-1.92966	-2.1887	-1.11816	NA	0.092719	0.0966978	0.240887	0.0242602	0.092719	0.834132	-0.0834107	0.935	ns	T-test (hom)
F6SXQ9	F6SXQ9_HORSE	ENSECAG00000004908	CDC42	0	Cell division control protein 42 homolog OS=Equus caballus OX=9796 PE=3 SV=2	Cell	0.203754	0.564292	0.564292	3.07773	2.87385	3.33416	3.63234	3.43924	3.58473	3.29414	3.46088	2.97852	2.98371	3.10312	3.019	NA	-0.328914	4.70938	0.732023	-2.68539	-0.328914	0.00348546	-3.33022	0.00987	**	T-test (het)
F7C456	F7C456_HORSE	ENSECAG00000015104	CD177	0	CD177 antigen OS=Equus caballus OX=9796 GN=LOC100069985 PE=4 SV=2	LOC100069985	0.203856	0.4156	0.4156	-2.56779	-1.04217	-0.347354	0.807306	-0.420007	-3.05307	-4.96532	-0.224858	-0.596132	1.2751	1.87313	-0.526296	NA	0.155238	3.46073	0.836795	0.0342526	0.155238	0.858181	1.87121	0.0908	ns	T-test (hom)
F7BIR2	F7BIR2_HORSE	ENSECAG00000013635	SLC25A6	0	ADP/ATP translocase OS=Equus caballus OX=9796 GN=SLC25A6 PE=3 SV=3	SLC25A6	0.204046	0.240533	0.240533	-1.81623	-2.16694	-0.645298	-0.723614	-1.00584	-2.96287	-1.79392	-0.618854	-1.68892	-1.89145	-1.24245	-1.85473	NA	-0.72518	0.596176	0.838619	-2.74159	-0.72518	0.0727671	-0.451152	0.662	ns	T-test (hom)
A0A3Q2HSE7	A0A3Q2HSE7_HORSE	ENSECAG00000022003	ACSL5	acyl-CoA synthetase long chain family member 5 [Source:VGNC Symbol;Acc:VGNC:15007]	Acyl-CoA synthetase long chain family member 5 OS=Equus caballus OX=9796 GN=ACSL5 PE=4 SV=1	ACSL5	0.204323	0.813695	0.813695	-1.99926	-2.70591	-1.04428	-1.57597	-4.33378	0.821216	-5.01236	-1.24314	-2.82042	-3.10961	-1.70111	-1.77441	NA	0.0338241	0.3558	0.00997463	0.00188224	0.0338241	0.962162	-0.217244	0.832	ns	T-test (hom)
F6ZAZ2	F6ZAZ2_HORSE	ENSECAG00000009805	DCXR	dicarbonyl and L-xylulose reductase [Source:VGNC Symbol;Acc:VGNC:82065]	Dicarbonyl and L-xylulose reductase OS=Equus caballus OX=9796 GN=DCXR PE=4 SV=2	DCXR	0.204349	0.0332547	0.0332547	-5.02396	-0.983105	-4.83263	-4.88762	-5.5454	-3.40508	-1.54713	-4.9209	-4.80607	-4.9115	-3.14434	0.169674	NA	0.720173	0.837016	0.448856	0.602796	0.720173	0.5598	22	0.368	ns	MannWhitney
F7DNT0	F7DNT0_HORSE	ENSECAG00000033788	TUBA4A	tubulin alpha 4a [Source:VGNC Symbol;Acc:VGNC:49289]	Tubulin alpha chain OS=Equus caballus OX=9796 GN=TUBA4A PE=3 SV=1	TUBA4A	0.204374	0.873231	0.873231	1.19506	0.907166	1.45603	0.696413	0.220984	0.458509	1.25814	0.66767	1.32615	1.23534	1.65922	0.00223788	NA	-0.413218	0.843859	0.242384	-1.28755	-0.413218	0.115351	0.60736	0.557	ns	T-test (hom)
F7BB06	F7BB06_HORSE	ENSECAG00000013110	ESYT1	extended synaptotagmin 1 [Source:VGNC Symbol;Acc:VGNC:17690]	Extended synaptotagmin 1 OS=Equus caballus OX=9796 GN=ESYT1 PE=3 SV=3	ESYT1	0.205919	0.773479	0.773479	1.15084	-0.419282	1.83834	0.447336	2.10787	-0.0246116	0.848487	1.66413	0.0287469	0.759544	0.881895	-0.085731	NA	-1.05007	1.80142	0.159792	-9.74889	-1.05007	0.00160404	-1.12494	0.287	ns	T-test (hom)
A0A3Q2KTE7	A0A3Q2KTE7_HORSE	ENSECAG00000016724	PSMC2	proteasome 26S subunit, ATPase 2 [Source:VGNC Symbol;Acc:VGNC:21950]	26S proteasome AAA-ATPase subunit RPT1 OS=Equus caballus OX=9796 GN=PSMC2 PE=3 SV=1	PSMC2	0.206042	0.339966	0.339966	-3.20352	-3.46801	-1.93084	-1.7587	-0.852219	-2.95733	-1.74305	-3.05395	-3.08987	-2.91843	-2.20297	-0.235586	NA	0.38456	0.521945	0.748077	0.535489	0.38456	0.380912	0.401592	0.696	ns	T-test (hom)
A0A3Q2KRS4	A0A3Q2KRS4_HORSE	ENSECAG00000019407	RPS2P40	0	40S ribosomal protein S2 OS=Equus caballus OX=9796 PE=3 SV=1	40S	0.206105	0.371905	0.371905	-0.844898	-2.08629	-0.848144	-1.06292	-1.56308	-1.75192	-0.510532	-0.804675	-0.728351	-0.608462	0.0239244	-2.92032	NA	-0.29329	0.30047	0.12234	-0.348386	-0.29329	0.438956	0.244234	0.812	ns	T-test (hom)
F7DY67	F7DY67_HORSE	ENSECAG00000019585	PNP	0	Purine nucleoside phosphorylase OS=Equus caballus OX=9796 GN=LOC100058685 PE=3 SV=2	LOC100058685	0.206497	0.940035	0.940035	2.52657	2.15465	2.06879	1.72448	1.77736	1.24437	2.73073	2.02525	2.04993	2.01977	2.67964	2.53667	NA	0.144663	1.7419	0.427571	0.189762	0.144663	0.402832	1.09551	0.299	ns	T-test (hom)
F6TBM0	F6TBM0_HORSE	ENSECAG00000008173	HSD17B11	hydroxysteroid 17-beta dehydrogenase 11 [Source:VGNC Symbol;Acc:VGNC:18883]	Estradiol 17-beta-dehydrogenase 11-like protein OS=Equus caballus OX=9796 GN=HSD17B11 PE=2 SV=2	HSD17B11	0.207268	0.986128	0.986128	1.7145	1.54552	2.36013	2.10223	1.43232	1.04919	1.7988	2.04878	1.27777	1.16295	0.709881	1.13181	NA	-0.558306	6.18977	0.239667	-2.70781	-0.558306	0.0346728	-2.98461	0.0137	*	T-test (hom)
A0A3Q2LA46	A0A3Q2LA46_HORSE	ENSECAG00000011467	ALPL	alkaline phosphatase, biomineralization associated [Source:VGNC Symbol;Acc:VGNC:50647]	Alkaline phosphatase OS=Equus caballus OX=9796 GN=ALPL PE=3 SV=1	ALPL	0.207987	0.105328	0.105328	2.5912	3.82542	3.68625	2.11426	3.7974	3.30413	3.57617	1.53439	4.5327	4.51602	3.20743	2.68426	NA	-0.322727	2.06156	0.377214	-0.320256	-0.322727	0.50266	1.25058	0.24	ns	T-test (hom)
HMGB1_HORSE	NA	ENSECAG00000008439	HMGB1	high mobility group box 1 [Source:NCBI gene (formerly Entrezgene);Acc:100033873]	High mobility group protein B1 OS=Equus caballus OX=9796 GN=HMGB1 PE=1 SV=3	HMGB1	0.208156	0.507834	0.507834	3.59236	2.71857	2.57968	2.09267	2.45236	2.45298	3.10924	2.69447	2.69342	2.75464	3.11394	3.07112	NA	-0.244441	1.17935	0.967671	-0.516215	-0.244441	0.231356	0.801355	0.442	ns	T-test (hom)
A0A3Q2H703	A0A3Q2H703_HORSE	ENSECAG00000006756	MYH14	myosin heavy chain 14 [Source:VGNC Symbol;Acc:VGNC:55230]	Myosin heavy chain 14 OS=Equus caballus OX=9796 GN=MYH14 PE=3 SV=2	MYH14	0.208513	0.130477	0.130477	-0.640486	0.40578	0.108359	0.0148178	0.326129	-1.03889	0.108613	0.52745	-1.61038	0.250336	-1.12269	-1.29062	NA	-0.738541	4.62427	0.737248	-5.21067	-0.738541	0.00751836	-2.35136	0.0405	*	T-test (hom)
A0A3Q2HW06	A0A3Q2HW06_HORSE	ENSECAG00000003775	MAP4	microtubule associated protein 4 [Source:VGNC Symbol;Acc:VGNC:58753]	Microtubule-associated protein OS=Equus caballus OX=9796 GN=MAP4 PE=4 SV=1	MAP4	0.208833	0.967087	0.967087	-0.639517	0.187729	0.374889	-1.03257	-0.0038178	1.03844	0.271512	-0.261198	0.388451	-0.120519	0.4369	-0.0295122	NA	-0.0537955	0.699122	0.823628	-0.0136222	-0.0537955	0.83902	0.517669	0.616	ns	T-test (hom)
A0A3Q2HJM2	A0A3Q2HJM2_HORSE	ENSECAG00000009695	SYPL1	synaptophysin like 1 [Source:VGNC Symbol;Acc:VGNC:23813]	Synaptophysin like 1 OS=Equus caballus OX=9796 GN=SYPL1 PE=3 SV=1	SYPL1	0.210844	0.998453	0.998453	-1.09843	-1.58319	-0.419546	-0.861828	0.231706	-1.99071	-1.19477	-0.592722	-1.41738	-1.5061	-1.11263	-0.224924	NA	-0.351857	0.39238	0.521596	-0.564342	-0.351857	0.328987	-0.311427	0.762	ns	T-test (hom)
F6SLB0	F6SLB0_HORSE	ENSECAG00000017741	SEC31A	SEC31 homolog A, COPII coat complex component [Source:VGNC Symbol;Acc:VGNC:22796]	SEC31 homolog A COPII coat complex component OS=Equus caballus OX=9796 GN=SEC31A PE=3 SV=2	SEC31A	0.212186	0.521924	0.521924	-0.527612	-0.505547	-1.93967	1.0487	1.25471	0.12223	-0.760061	-2.08564	-0.0807492	0.143383	-0.817948	-0.863534	NA	0.217964	0.0439758	0.0490025	0.136674	0.217964	0.6475	0.0298504	0.977	ns	T-test (hom)
F6ZU69	F6ZU69_HORSE	ENSECAG00000013315	SLC34A2	solute carrier family 34 member 2 [Source:VGNC Symbol;Acc:VGNC:23160]	Na(+)-dependent phosphate cotransporter 2B OS=Equus caballus OX=9796 GN=SLC34A2 PE=3 SV=2	SLC34A2	0.213022	0.157641	0.157641	-1.9697	-1.47547	-0.305724	-0.27487	-0.381398	-0.240871	0.225784	0.440706	-1.65768	0.00749187	0.266541	0.618216	NA	0.189117	0.78004	0.856584	0.133776	0.189117	0.612437	0.568325	0.582	ns	T-test (hom)
A0A3Q2LIE5	A0A3Q2LIE5_HORSE	ENSECAG00000026879	TXNRD2	thioredoxin reductase 2 [Source:VGNC Symbol;Acc:VGNC:58705]	Thioredoxin-disulfide reductase OS=Equus caballus OX=9796 GN=TXNRD2 PE=3 SV=1	TXNRD2	0.213602	0.724541	0.724541	-1.00807	-1.04211	-1.78418	-1.68615	-0.164397	-0.491604	-0.567444	-2.25103	-1.19715	-3.39806	-1.34548	-0.626145	NA	-0.0505431	1.43719	0.353021	-0.00762779	-0.0505431	0.900678	-0.940169	0.369	ns	T-test (hom)
F6QXN5	F6QXN5_HORSE	ENSECAG00000010107	TAGLN2	transgelin 2 [Source:VGNC Symbol;Acc:VGNC:23860]	Transgelin OS=Equus caballus OX=9796 GN=TAGLN2 PE=3 SV=2	TAGLN2	0.214045	0.312865	0.312865	1.37047	1.93787	1.2286	1.60916	1.68335	1.35232	1.63776	0.575509	3.49086	3.0342	3.02992	3.68442	NA	1.88547	16.2742	0.783519	30.6846	1.88547	1.26e-05	7.93708	1.26e-05	****	T-test (hom)
A0A5F5PQB5	A0A5F5PQB5_HORSE	ENSECAG00000037749	CTSH	0	Pro-cathepsin H-like OS=Equus caballus OX=9796 GN=LOC111775633 PE=3 SV=1	LOC111775633	0.214098	0.222835	0.222835	3.62517	4.1183	4.12422	3.26969	3.48517	3.60615	3.6826	3.30179	3.25782	3.80699	4.04993	3.99225	NA	-0.0472769	0.843617	0.127751	-0.012658	-0.0472769	0.830619	0.607213	0.557	ns	T-test (hom)
CHLE_HORSE	NA	NA	BCHE	NA	Cholinesterase OS=Equus caballus OX=9796 GN=BCHE PE=1 SV=1	BCHE	0.215171	0.746184	0.746184	-3.81533	-0.865894	-3.13644	-2.6573	-1.28721	-2.81975	-2.68119	-2.07334	-4.80924	-2.69182	-2.45358	-1.93397	NA	-0.33708	1.26873	0.418414	-0.317615	-0.33708	0.520419	-0.850354	0.415	ns	T-test (hom)
A0A3Q2I388	A0A3Q2I388_HORSE	ENSECAG00000011456	ARPC2	actin related protein 2/3 complex subunit 2 [Source:VGNC Symbol;Acc:VGNC:15537]	Arp2/3 complex 34 kDa subunit OS=Equus caballus OX=9796 GN=ARPC2 PE=3 SV=1	ARPC2	0.215311	0.664914	0.664914	3.09684	2.52328	3.16473	2.27674	2.98906	2.07296	3.33951	2.76134	3.07556	3.04834	3.37845	3.14771	NA	-0.0817573	2.88735	0.744507	-0.0500109	-0.0817573	0.654426	1.62534	0.135	ns	T-test (hom)
A0A3Q2HBF9	A0A3Q2HBF9_HORSE	ENSECAG00000009822	SLC3A2	solute carrier family 3 member 2 [Source:VGNC Symbol;Acc:VGNC:23211]	Solute carrier family 3 member 2 OS=Equus caballus OX=9796 GN=SLC3A2 PE=4 SV=1	SLC3A2	0.215785	0.375835	0.375835	-0.505927	0.0116495	-0.0758921	-0.659628	0.273547	0.934017	0.925482	-0.158342	-0.663756	-0.156265	-0.129242	-0.829454	NA	-0.156075	2.9424	0.615636	-0.116829	-0.156075	0.595206	-1.64935	0.13	ns	T-test (hom)
F6VX41	F6VX41_HORSE	ENSECAG00000023179	RPL4	ribosomal protein L4 [Source:VGNC Symbol;Acc:VGNC:22531]	60S ribosomal protein L4 OS=Equus caballus OX=9796 GN=RPL4 PE=3 SV=3	RPL4	0.217788	0.637669	0.637669	-3.0724	0.530926	-2.45574	-2.30261	-1.33731	1.76949	-4.79109	-2.82526	-3.24823	-1.06848	-1.4642	-3.46707	NA	-0.391491	0.574351	0.189215	-0.309455	-0.391491	0.578163	-0.436728	0.672	ns	T-test (hom)
F7AKS7	F7AKS7_HORSE	ENSECAG00000011315	ADGRE3	adhesion G protein-coupled receptor E3 [Source:HGNC Symbol;Acc:HGNC:23647]	Adhesion G protein-coupled receptor E3 OS=Equus caballus OX=9796 GN=ADGRE3 PE=3 SV=2	ADGRE3	0.218004	0.000848	0.000848	-4.98811	-5.0039	-3.46554	-5.01301	-4.86318	-2.06335	-4.8607	-4.8041	-5.08043	-5.0555	-4.03805	-3.6374	NA	0.379053	0.137169	0.690205	0.533832	0.379053	0.376748	12	0.57	ns	MannWhitney
A0A3Q2LIC8	A0A3Q2LIC8_HORSE	ENSECAG00000022692	HNRNPDL	heteroous nuclear ribonucleoprotein D like [Source:VGNC Symbol;Acc:VGNC:51199]	Heterogeneous nuclear ribonucleoprotein D like OS=Equus caballus OX=9796 GN=HNRNPDL PE=4 SV=2	HNRNPDL	0.218136	0.994144	0.994144	0.112241	-0.425163	0.0597732	-0.261324	-0.626645	-1.1811	0.811931	0.496568	0.150484	0.455019	0.501967	0.192586	NA	-0.320316	2.30331	0.412554	-0.47733	-0.320316	0.355967	1.36361	0.203	ns	T-test (hom)
A0A3Q2GTR9	A0A3Q2GTR9_HORSE	ENSECAG00000015071	CAVIN1	caveolae associated protein 1 [Source:VGNC Symbol;Acc:VGNC:16088]	Caveolae associated protein 1 OS=Equus caballus OX=9796 GN=CAVIN1 PE=3 SV=1	CAVIN1	0.218137	0.0176105	0.0176105	-3.26376	-4.6642	-4.94766	-5.14194	-5.05019	-5.09753	-3.96623	-4.89606	-2.87727	-5.0485	-4.45684	-4.72545	NA	0.601331	1.07978	0.22241	1.63892	0.601331	0.151199	22	0.368	ns	MannWhitney
A0A3Q2HZ72	A0A3Q2HZ72_HORSE	ENSECAG00000008242	ACSS3	acyl-CoA synthetase short chain family member 3 [Source:VGNC Symbol;Acc:VGNC:15011]	Propionate--CoA ligase OS=Equus caballus OX=9796 GN=ACSS3 PE=3 SV=1	ACSS3	0.219181	0.774955	0.774955	-2.595	-4.78028	-1.34853	-2.66314	-3.99011	-3.32246	-1.53175	-2.78963	-2.2116	-2.59236	-2.76528	-4.29982	NA	-0.781607	0.158823	0.976946	-2.33287	-0.781607	0.126332	-0.134397	0.896	ns	T-test (hom)
A0A3Q2HJF2	A0A3Q2HJF2_HORSE	ENSECAG00000034383	AHNAK	AHNAK nucleoprotein [Source:HGNC Symbol;Acc:HGNC:347]	AHNAK nucleoprotein OS=Equus caballus OX=9796 GN=AHNAK PE=4 SV=1	AHNAK	0.220778	0.476661	0.476661	2.73986	2.7909	2.8868	2.18676	2.6079	2.3218	2.37447	2.94211	2.75822	3.47137	2.54773	2.78907	NA	0.242441	2.48554	0.219581	0.622198	0.242441	0.168825	1.44681	0.179	ns	T-test (hom)
F7BD89	F7BD89_HORSE	ENSECAG00000009730	SAR1A	secretion associated Ras related GTPase 1A [Source:VGNC Symbol;Acc:VGNC:22690]	Secretion associated Ras related GTPase 1A OS=Equus caballus OX=9796 GN=SAR1A PE=3 SV=1	SAR1A	0.221737	0.0292625	0.0292625	-1.06464	-1.17695	-0.979839	-1.24237	-1.19304	-2.30532	-1.2899	-1.79724	-0.721181	-0.896435	-0.54699	-1.80557	NA	0.0438602	2.19454	0.077819	0.00705786	0.0438602	0.894456	25	0.154	ns	MannWhitney
A0A3Q2GZK6	A0A3Q2GZK6_HORSE	ENSECAG00000017197	RANBP1	RAN binding protein 1 [Source:VGNC Symbol;Acc:VGNC:58697]	RAN binding protein 1 OS=Equus caballus OX=9796 GN=RANBP1 PE=4 SV=1	RANBP1	0.223039	0.163501	0.163501	-0.172456	-0.187875	-0.0893692	-0.337587	0.236072	-0.942621	0.0158605	-1.35837	0.0633515	0.0902755	0.5824	1.47638	NA	0.560673	5.21014	0.496834	2.41448	0.560673	0.0505411	2.58861	0.027	*	T-test (hom)
F7ALQ9	F7ALQ9_HORSE	ENSECAG00000012973	PAM16	0	Coronin OS=Equus caballus OX=9796 GN=PAM16 PE=3 SV=3	PAM16	0.225049	0.648306	0.648306	-0.79725	-1.74357	-0.10437	-0.249607	-1.28625	-2.78537	-0.756204	-1.39164	0.0216624	-1.04007	-0.91973	-1.26631	NA	-0.135178	0.997685	0.612492	-0.0724699	-0.135178	0.689629	0.698471	0.501	ns	T-test (hom)
A0A3Q2GYM5	A0A3Q2GYM5_HORSE	ENSECAG00000039998	PRG2	0	Bone marrow proteoglycan-like OS=Equus caballus OX=9796 GN=LOC111776077 PE=4 SV=1	LOC111776077	0.225189	0.834355	0.834355	1.41801	-0.169161	2.75478	-1.62777	-2.79706	-3.22376	-4.49439	-1.6719	-1.22162	0.887585	0.314785	1.03578	NA	1.11299	1.84063	0.778815	1.77308	1.11299	0.331463	1.14418	0.279	ns	T-test (hom)
F6ZBG0	F6ZBG0_HORSE	ENSECAG00000009144	CA1	carbonic anhydrase 1 [Source:VGNC Symbol;Acc:VGNC:56323]	Carbonic anhydrase OS=Equus caballus OX=9796 GN=CA1 PE=3 SV=1	CA1	0.225294	0.362669	0.362669	0.624979	3.17307	0.33993	5.18936	5.95759	1.76833	2.32178	1.47786	0.0432458	0.695912	1.92308	6.411	NA	0.598106	0.29165	0.626375	0.508934	0.598106	0.554435	-0.237628	0.817	ns	T-test (hom)
A0A3Q2L7I1	A0A3Q2L7I1_HORSE	ENSECAG00000019453	H6PD	hexose-6-phosphate dehydrogenase/glucose 1-dehydrogenase [Source:VGNC Symbol;Acc:VGNC:18675]	Hexose-6-phosphate dehydrogenase/glucose 1-dehydrogenase OS=Equus caballus OX=9796 GN=H6PD PE=4 SV=2	H6PD	0.226605	0.654709	0.654709	1.34991	0.389719	0.790031	0.793317	0.736805	0.500696	0.9387	1.25184	0.0650601	0.579305	0.441196	0.485667	NA	-0.271587	4.79612	0.582661	-0.858616	-0.271587	0.111764	-2.42111	0.036	*	T-test (hom)
F6R7J2	F6R7J2_HORSE	ENSECAG00000011931	IDH1	isocitrate dehydrogenase (NADP(+)) 1 [Source:VGNC Symbol;Acc:VGNC:51462]	IDP OS=Equus caballus OX=9796 GN=IDH1 PE=3 SV=2	IDH1	0.227075	0.419774	0.419774	1.92008	2.36207	1.44173	1.42117	1.3406	2.44432	3.08319	1.98106	1.2525	1.20199	2.01357	2.25898	NA	0.0781464	1.32936	0.628071	0.0335609	0.0781464	0.742539	-0.883043	0.398	ns	T-test (hom)
F6WT76	F6WT76_HORSE	ENSECAG00000021601	DNPEP	aspartyl aminopeptidase [Source:VGNC Symbol;Acc:VGNC:17258]	Aspartyl aminopeptidase OS=Equus caballus OX=9796 GN=DNPEP PE=3 SV=2	DNPEP	0.228378	0.788944	0.788944	-0.192301	-0.137437	-0.938254	-0.698399	-1.14407	-1.91479	-1.24365	-1.39299	-1.41504	-1.05958	-0.070023	-1.09535	NA	0.738024	0.154046	0.526701	3.98662	0.738024	0.0236544	0.130542	0.899	ns	T-test (hom)
F6W354	F6W354_HORSE	ENSECAG00000020867	ACTR3	actin related protein 3 [Source:VGNC Symbol;Acc:VGNC:49331]	Actin-like protein 3 OS=Equus caballus OX=9796 GN=ACTR3 PE=3 SV=2	ACTR3	0.229392	0.451333	0.451333	3.16212	2.61236	3.04319	2.13995	2.15385	1.35704	2.96567	2.53083	3.24992	2.47825	3.12038	2.3803	NA	0.0375476	1.38611	0.602944	0.00743069	0.0375476	0.871818	0.913264	0.383	ns	T-test (hom)
F7C9Y5	F7C9Y5_HORSE	ENSECAG00000014873	OAT	ornithine aminotransferase [Source:VGNC Symbol;Acc:VGNC:49509]	Ornithine--oxo-acid aminotransferase OS=Equus caballus OX=9796 GN=OAT PE=3 SV=2	OAT	0.229441	0.289178	0.289178	-1.74392	-3.69237	-1.27775	-2.44501	-2.44936	-4.92394	-2.01057	-2.55464	-1.51079	-2.11547	-2.19106	-1.36862	NA	-0.032257	2.32605	0.992304	-0.00243394	-0.032257	0.949043	1.37408	0.199	ns	T-test (hom)
A0A3Q2HXD5	A0A3Q2HXD5_HORSE	ENSECAG00000004216	VIM	vimentin [Source:VGNC Symbol;Acc:VGNC:55389]	Vimentin OS=Equus caballus OX=9796 GN=VIM PE=3 SV=1	VIM	0.230263	0.526549	0.526549	7.07867	6.73469	7.40033	6.93478	6.25277	6.26376	6.66713	7.31956	6.62524	6.75882	6.02786	5.94723	NA	-0.630131	3.46731	0.290208	-7.33054	-0.630131	0.000315	-1.87398	0.0904	ns	T-test (hom)
A0A3Q2I9G9	A0A3Q2I9G9_HORSE	ENSECAG00000029872	0	0	Uncharacterized protein OS=Equus caballus OX=9796 PE=4 SV=1	Uncharacterized	0.23228	0.688098	0.688098	-1.63087	-1.01939	-0.745609	-1.50442	-0.789201	-1.72913	-1.10865	-0.386407	-2.05621	-0.721097	-0.431079	-0.186685	NA	-0.0521323	1.02813	0.240776	-0.0117252	-0.0521323	0.855646	0.716047	0.49	ns	T-test (hom)
F7BTI3	F7BTI3_HORSE	ENSECAG00000007681	0	0	AIG1-type G domain-containing protein OS=Equus caballus OX=9796 PE=3 SV=2	AIG1-type	0.232661	0.0296811	0.0296811	0.180015	-0.53114	-0.185128	-0.657366	0.094053	-1.95887	-4.80768	-1.50284	0.162618	-0.83209	-1.30661	-1.36702	NA	-0.776976	0.493497	0.616957	-1.63319	-0.776976	0.232937	16	1	ns	MannWhitney
A0A3Q2GT24	A0A3Q2GT24_HORSE	ENSECAG00000012321	ANXA4	annexin A4 [Source:VGNC Symbol;Acc:VGNC:15363]	Annexin OS=Equus caballus OX=9796 GN=ANXA4 PE=3 SV=2	ANXA4	0.232785	0.429923	0.429923	3.65799	3.54258	3.57686	3.53291	3.10653	3.31401	3.79569	3.69514	2.79472	2.8395	3.1138	3.7309	NA	-0.340686	4.30309	0.130125	-1.72052	-0.340686	0.030182	-2.22043	0.0507	ns	T-test (hom)
A0A3Q2GVQ1	A0A3Q2GVQ1_HORSE	ENSECAG00000010020	HBE1	0	Hemoglobin subunit epsilon OS=Equus caballus OX=9796 GN=LOC100068926 PE=3 SV=1	LOC100068926	0.233126	0.000714	0.000714	-4.85579	-5.04472	-4.93247	-4.28111	-2.67254	-5.10637	-4.82768	-4.98693	-4.98721	0.124524	-4.97869	-2.89813	NA	1.40357	1.58766	0.0180231	2.22839	1.40357	0.332711	20	0.57	ns	MannWhitney
A0A3Q2HY77	A0A3Q2HY77_HORSE	ENSECAG00000029465	CHI3L1	chitinase 3 like 1 [Source:HGNC Symbol;Acc:HGNC:1932]	Chitinase-3-like protein 1 OS=Equus caballus OX=9796 GN=CHI3L1 PE=3 SV=1	CHI3L1	0.233305	0.00417535	0.00417535	-0.290315	6.7914	-0.0179349	1.71235	1.5764	1.27709	0.610828	0.197558	0.498896	1.18492	0.227582	1.16316	NA	-0.228003	0.844092	0.672929	-0.0734568	-0.228003	0.799863	14	0.808	ns	MannWhitney
F6XSN2	F6XSN2_HORSE	ENSECAG00000017145	CCT7	chaperonin containing TCP1 subunit 7 [Source:VGNC Symbol;Acc:VGNC:16241]	T-complex protein 1 subunit eta OS=Equus caballus OX=9796 GN=CCT7 PE=3 SV=3	CCT7	0.235685	0.388485	0.388485	-0.0902273	0.365712	0.077332	-0.183186	0.685233	-0.217257	0.80177	0.195148	0.0399606	0.263893	0.826637	0.808251	NA	0.398172	1.90794	0.467168	1.62342	0.398172	0.0592444	1.17694	0.266	ns	T-test (hom)
F6WFF6	F6WFF6_HORSE	ENSECAG00000012113	ACP5	acid phosphatase 5, tartrate resistant [Source:VGNC Symbol;Acc:VGNC:14997]	Tartrate-resistant acid phosphatase type 5 OS=Equus caballus OX=9796 GN=ACP5 PE=2 SV=1	ACP5	0.236068	0.94868	0.94868	-1.02315	-1.13437	-1.27998	-0.714415	-1.08442	-0.588899	-1.38928	-1.66787	-1.00172	-1.55058	-1.76837	-1.02	NA	0.0565148	1.44909	0.00500752	0.0140685	0.0565148	0.841518	-1.01865	0.332	ns	T-test (hom)
A0A3Q2HCK9	A0A3Q2HCK9_HORSE	ENSECAG00000013878	ANK1	ankyrin 1 [Source:VGNC Symbol;Acc:VGNC:15306]	Ankyrin 1 OS=Equus caballus OX=9796 GN=ANK1 PE=4 SV=1	ANK1	0.237576	0.108602	0.108602	-0.412031	2.57536	1.62025	2.22715	2.37904	1.08636	1.74669	1.83297	0.813083	0.709126	0.299462	2.20836	NA	-0.287118	1.77622	0.437596	-0.230506	-0.287118	0.573225	-1.11251	0.292	ns	T-test (hom)
F6ZBJ3	F6ZBJ3_HORSE	ENSECAG00000009275	AARSD1	0	Alanyl-tRNA editing protein Aarsd1 OS=Equus caballus OX=9796 GN=LOC100052171 PE=3 SV=3	LOC100052171	0.239693	0.330455	0.330455	-2.75863	-2.85477	-4.04528	-3.81923	-1.42777	-3.12721	-1.54285	-1.6921	-2.75139	-1.83495	-2.73842	-2.11872	NA	0.183609	0.747472	0.690918	0.11391	0.183609	0.650493	0.548099	0.596	ns	T-test (hom)
A0A2L0PQU5	A0A2L0PQU5_HORSE	ENSECAG00000000893	CEACAM1	0	Carcinoembryonic antigen-related cell adhesion molecule 1 OS=Equus caballus OX=9796 GN=LOC100065387 PE=2 SV=1	LOC100065387	0.239955	0.42653	0.42653	-1.76826	-0.00201953	-0.749245	-0.605863	0.987817	1.97156	-1.09999	-1.7742	-1.14209	-0.30773	-0.913672	-0.276287	NA	0.252284	0.740589	0.000503	0.178537	0.252284	0.612303	-0.405797	0.693	ns	T-test (hom)
F7BLZ7	F7BLZ7_HORSE	ENSECAG00000006687	PIN1	peptidylprolyl cis/trans isomerase, NIMA-interacting 1 [Source:VGNC Symbol;Acc:VGNC:59412]	Peptidyl-prolyl cis-trans isomerase OS=Equus caballus OX=9796 GN=PIN1 PE=4 SV=2	PIN1	0.240615	0.975332	0.975332	-3.3533	-2.78743	-3.53597	-4.4717	-3.96148	-4.10476	-4.36193	-4.9177	-3.24508	-4.10453	-2.92803	-3.24601	NA	0.143067	2.44221	0.703736	0.0848402	0.143067	0.662958	1.42717	0.184	ns	T-test (hom)
A0A3Q2L9H8	A0A3Q2L9H8_HORSE	ENSECAG00000016439	STAT3	signal transducer and activator of transcription 3 [Source:VGNC Symbol;Acc:VGNC:23665]	Signal transducer and activator of transcription OS=Equus caballus OX=9796 GN=STAT3 PE=3 SV=1	STAT3	0.241443	0.798314	0.798314	-0.0626092	-0.211637	0.615871	0.78082	-0.128644	-0.465337	0.376719	0.120488	-0.232737	0.115919	0.146627	0.245778	NA	-0.234886	0.316908	0.570837	-0.426909	-0.234886	0.283709	-0.256468	0.803	ns	T-test (hom)
F7B5L3	F7B5L3_HORSE	ENSECAG00000018670	ALCAM	activated leukocyte cell adhesion molecule [Source:VGNC Symbol;Acc:VGNC:15225]	Activated leukocyte cell adhesion molecule OS=Equus caballus OX=9796 GN=ALCAM PE=4 SV=2	ALCAM	0.241983	0.0918626	0.0918626	-0.880944	5.11065	4.32008	4.33827	0.232481	0.24297	3.61342	0.4177	-0.0855478	0.361473	0.878925	3.24733	NA	-1.44216	1.45848	0.0184322	-4.07971	-1.44216	0.140741	-0.813051	0.435	ns	T-test (hom)
A0A5F5PGC3	A0A5F5PGC3_HORSE	ENSECAG00000008160	ADK	adenosine kinase [Source:VGNC Symbol;Acc:VGNC:15122]	Adenosine kinase OS=Equus caballus OX=9796 GN=ADK PE=3 SV=1	ADK	0.242946	0.313186	0.313186	-0.061311	-0.37379	-0.07955	0.130011	-0.362725	0.269862	0.220209	-0.283975	-0.253655	-0.850562	-0.0109222	-0.125179	NA	-0.123042	1.72873	0.0165542	-0.125352	-0.123042	0.493537	-1.33251	0.212	ns	T-test (hom)
A0A5F5PKK0	A0A5F5PKK0_HORSE	ENSECAG00000024430	TRIM25	tripartite motif containing 25 [Source:HGNC Symbol;Acc:HGNC:12932]	Tripartite motif containing 25 OS=Equus caballus OX=9796 GN=TRIM25 PE=4 SV=1	TRIM25	0.243234	0.998275	0.998275	-4.39131	-3.78289	-1.94714	-3.1227	-2.9943	-5.1208	-0.926781	-2.50659	-3.69858	-3.33428	-2.36565	-2.40963	NA	0.253056	0.246174	0.425298	0.181172	0.253056	0.60881	0.203101	0.843	ns	T-test (hom)
F6PNU9	F6PNU9_HORSE	ENSECAG00000005219	ARF6	ADP ribosylation factor 6 [Source:VGNC Symbol;Acc:VGNC:15446]	ADP-ribosylation factor 6 OS=Equus caballus OX=9796 GN=ARF6 PE=3 SV=3	ARF6	0.243275	0.284539	0.284539	0.129965	0.686959	0.639113	0.77002	1.28065	0.056446	0.146496	1.42135	0.563652	0.186344	0.532529	-0.456672	NA	-0.465843	2.39164	0.488464	-2.53345	-0.465843	0.0230608	-1.40414	0.191	ns	T-test (hom)
F7BFM4	F7BFM4_HORSE	ENSECAG00000014090	RPL10A	ribosomal protein L10a [Source:VGNC Symbol;Acc:VGNC:22520]	Ribosomal protein OS=Equus caballus OX=9796 GN=RPL10A PE=3 SV=3	RPL10A	0.243303	0.00196516	0.00196516	0.983287	0.831456	0.939862	0.970971	0.619448	-0.0150136	1.02808	0.961586	0.744366	0.925766	1.19924	0.750053	NA	-0.423835	0.823513	0.148786	-1.57628	-0.423835	0.0759345	15	0.933	ns	MannWhitney
A0A3Q2IC51	A0A3Q2IC51_HORSE	ENSECAG00000023517	CYRIB	CYFIP related Rac1 interactor B [Source:VGNC Symbol;Acc:VGNC:17878]	CYFIP related Rac1 interactor B OS=Equus caballus OX=9796 GN=CYRIB PE=3 SV=1	CYRIB	0.243569	0.743602	0.743602	1.86383	1.99672	2.36298	1.45287	2.07984	1.30166	1.82149	1.87364	2.05601	2.04404	2.25844	2.33301	NA	-0.11582	3.36368	0.195262	-0.0893256	-0.11582	0.585911	1.83018	0.0971	ns	T-test (hom)
F6ZAH1	F6ZAH1_HORSE	ENSECAG00000017805	HSD17B4	hydroxysteroid 17-beta dehydrogenase 4 [Source:VGNC Symbol;Acc:VGNC:18887]	Hydroxysteroid 17-beta dehydrogenase 4 OS=Equus caballus OX=9796 GN=HSD17B4 PE=4 SV=1	HSD17B4	0.244009	0.491261	0.491261	-0.774867	-0.151035	-1.10635	-0.145292	-1.62902	0.689138	-1.61769	-0.194488	0.255546	0.350309	-0.881673	-1.24706	NA	0.132381	0.632588	0.630791	0.0744499	0.132381	0.677179	0.47496	0.645	ns	T-test (hom)
F7D0Q8	F7D0Q8_HORSE	ENSECAG00000015095	NCF1	neutrophil cytosolic factor 1 [Source:VGNC Symbol;Acc:VGNC:58808]	Neutrophil cytosolic factor 1 OS=Equus caballus OX=9796 GN=NCF1 PE=4 SV=3	NCF1	0.246661	0.139911	0.139911	0.0299776	0.607146	-0.372513	0.620667	-1.41352	0.368552	-0.81789	0.600729	0.106124	0.373631	-0.0901262	-0.0913322	NA	-0.193046	0.386442	0.648341	-0.18233	-0.193046	0.519613	0.307172	0.765	ns	T-test (hom)
A0A3Q2H337	A0A3Q2H337_HORSE	ENSECAG00000016337	GALNT6	polypeptide N-acetylgalactosaminyltransferase 6 [Source:VGNC Symbol;Acc:VGNC:18235]	Polypeptide N-acetylgalactosaminyltransferase OS=Equus caballus OX=9796 GN=GALNT6 PE=3 SV=1	GALNT6	0.247967	0.436914	0.436914	-2.80622	-1.79763	-0.663197	-0.0704085	-0.780913	-0.836569	-1.02874	-2.43423	-2.22338	-2.69059	-1.16698	-2.53118	NA	-0.275299	2.79449	0.106587	-0.397669	-0.275299	0.36742	-1.58462	0.144	ns	T-test (hom)
F7AMC4	F7AMC4_HORSE	ENSECAG00000017799	MYO1G	myosin IG [Source:VGNC Symbol;Acc:VGNC:20504]	Myosin IG OS=Equus caballus OX=9796 GN=MYO1G PE=3 SV=2	MYO1G	0.248192	0.69966	0.69966	0.397538	-0.144003	0.500636	0.0429086	-0.0575239	0.849558	0.192889	0.185588	0.439353	0.475238	0.665944	-0.165677	NA	0.211191	0.658248	0.00175046	0.219104	0.211191	0.487182	0.522727	0.613	ns	T-test (hom)
A0A5F5PQS3	A0A5F5PQS3_HORSE	ENSECAG00000019973	C8A	complement C8 alpha chain [Source:VGNC Symbol;Acc:VGNC:15956]	Complement C8 alpha chain OS=Equus caballus OX=9796 GN=C8A PE=3 SV=1	C8A	0.248337	0.408264	0.408264	-0.240154	-0.00131339	0.62475	1.07162	1.78509	2.40282	-0.0815632	0.638724	0.878258	1.02681	0.106452	0.210506	NA	0.388175	0.5706	0.780614	0.645147	0.388175	0.316	-0.434236	0.673	ns	T-test (hom)
F7CR22	F7CR22_HORSE	ENSECAG00000019849	ARCN1	archain 1 [Source:VGNC Symbol;Acc:VGNC:15442]	Coatomer subunit delta OS=Equus caballus OX=9796 GN=ARCN1 PE=3 SV=2	ARCN1	0.248928	0.263317	0.263317	-0.39129	-0.312457	0.0196804	-0.349313	-0.968606	-1.05857	0.831513	-0.360584	-0.102024	-0.273679	-0.0281512	-0.811487	NA	-0.013947	0.0706118	0.168836	-0.0011819	-0.013947	0.942953	0.0614211	0.952	ns	T-test (hom)
A0A3Q2I0A5	A0A3Q2I0A5_HORSE	ENSECAG00000019476	ACTN1	actinin alpha 1 [Source:VGNC Symbol;Acc:VGNC:15022]	Actinin alpha 1 OS=Equus caballus OX=9796 GN=ACTN1 PE=4 SV=1	ACTN1	0.250025	0.989866	0.989866	1.38566	0.904782	1.51772	1.25553	1.83628	1.2401	2.05919	1.65059	1.44309	1.17043	2.19301	2.15207	NA	-0.137964	1.58215	0.234446	-0.123931	-0.137964	0.536525	1.01511	0.334	ns	T-test (hom)
F7DXG8	F7DXG8_HORSE	ENSECAG00000019900	CFL1	cofilin 1 [Source:VGNC Symbol;Acc:VGNC:16464]	Cofilin non-muscle isoform OS=Equus caballus OX=9796 GN=CFL1 PE=3 SV=1	CFL1	0.250053	0.293312	0.293312	6.03749	5.66411	5.26029	4.83176	4.79222	4.7743	5.73645	5.24082	5.691	5.88649	5.95405	5.13733	NA	-0.281331	2.28907	0.880768	-0.646893	-0.281331	0.203148	1.35704	0.205	ns	T-test (hom)
A0A3Q2LJW8	A0A3Q2LJW8_HORSE	ENSECAG00000039673	XDH	0	Xanthine dehydrogenase OS=Equus caballus OX=9796 GN=LOC100054641 PE=3 SV=1	LOC100054641	0.250074	0.683653	0.683653	0.803965	0.632594	0.662945	0.0150306	0.782183	0.195286	1.29223	0.575781	0.564213	0.583488	0.404804	1.05956	NA	-0.114109	0.177559	0.760859	-0.123279	-0.114109	0.472909	0.149414	0.884	ns	T-test (hom)
F6YBQ6	F6YBQ6_HORSE	ENSECAG00000021705	RPL30	0	60S ribosomal protein L30 OS=Equus caballus OX=9796 GN=RPL30 PE=3 SV=1	RPL30	0.250386	0.241276	0.241276	1.45625	0.81956	1.43559	0.89799	0.626917	0.212428	1.29499	1.37962	0.817035	0.671197	0.870466	0.247824	NA	-0.604908	2.50246	0.813781	-4.318	-0.604908	0.00709844	-1.45446	0.176	ns	T-test (hom)
F7CHI7	F7CHI7_HORSE	ENSECAG00000019652	GLO1	glyoxalase I [Source:VGNC Symbol;Acc:VGNC:49457]	Lactoylglutathione lyase OS=Equus caballus OX=9796 GN=GLO1 PE=3 SV=2	GLO1	0.250559	0.0392422	0.0392422	-0.855406	-0.420436	1.8991	-1.4331	-0.407108	-1.37145	-0.0637868	-1.41222	0.269322	-0.485309	0.162485	2.27667	NA	1.06384	2.67928	0.774844	2.85033	1.06384	0.156119	26	0.109	ns	MannWhitney
F7C9G5	F7C9G5_HORSE	ENSECAG00000014532	USP5	ubiquitin specific peptidase 5 [Source:VGNC Symbol;Acc:VGNC:24850]	Ubiquitin carboxyl-terminal hydrolase OS=Equus caballus OX=9796 GN=USP5 PE=3 SV=3	USP5	0.250791	0.124278	0.124278	0.709543	0.208767	-0.973444	-1.30555	-0.0158583	0.0979394	-1.34539	-1.24379	-1.16809	-1.52571	-1.08388	0.0872417	NA	-0.380429	1.38606	0.0754301	-1.05735	-0.380429	0.145657	-0.913238	0.383	ns	T-test (hom)
HS90B_HORSE	NA	NA	HSP90AB1	NA	Heat shock protein HSP 90-beta OS=Equus caballus OX=9796 GN=HSP90AB1 PE=2 SV=3	HSP90AB1	0.25105	0.0303367	0.0303367	2.232	2.46883	2.3087	1.47983	2.22435	2.49843	2.52715	1.57774	2.24293	2.7213	2.33876	2.17581	NA	-0.136706	1.37893	0.869231	-0.166879	-0.136706	0.429071	19	0.683	ns	MannWhitney
A0A5S7MMK9	A0A5S7MMK9_HORSE	ENSECAG00000008511	HSP90AB1	heat shock protein 90 alpha family class B member 1 [Source:VGNC Symbol;Acc:VGNC:56668]	Heat shock protein HSP 90-beta OS=Equus caballus OX=9796 GN=HSP90AB1 PE=3 SV=1	HSP90AB1	0.25105	0.0303367	0.0303367	2.232	2.46883	2.3087	1.47983	2.22435	2.49843	2.52715	1.57774	2.24293	2.7213	2.33876	2.17581	NA	-0.136706	1.37893	0.869231	-0.166879	-0.136706	0.429071	19	0.683	ns	MannWhitney
F6YQ88	F6YQ88_HORSE	ENSECAG00000024244	CASP10	caspase 10 [Source:VGNC Symbol;Acc:VGNC:49316]	Caspase 10 OS=Equus caballus OX=9796 GN=CASP10 PE=3 SV=2	CASP10	0.251113	0.231446	0.231446	-5.11262	-4.71247	-4.36063	-3.48131	-3.52179	-4.96774	-3.26648	-4.56209	-4.88143	-4.99286	-3.62196	-5.35913	NA	0.259384	1.62375	0.104204	0.183787	0.259384	0.611934	-1.03626	0.324	ns	T-test (hom)
A0A3Q2H8G8	A0A3Q2H8G8_HORSE	ENSECAG00000041124	CEH	0	Carboxylic ester hydrolase OS=Equus caballus OX=9796 GN=LOC100050764 PE=3 SV=1	LOC100050764	0.251177	0.383107	0.383107	-0.347613	0.772485	-0.25353	0.513174	1.2579	0.0637418	0.0980609	-0.155189	-0.95496	-0.0427522	-0.933058	1.25228	NA	0.176135	1.39124	0.0688447	0.0988008	0.176135	0.677861	-0.915975	0.381	ns	T-test (hom)
A0A3Q2HFZ4	A0A3Q2HFZ4_HORSE	ENSECAG00000005768	SEPTIN11	septin 11 [Source:VGNC Symbol;Acc:VGNC:22829]	Septin OS=Equus caballus OX=9796 GN=SEPTIN11 PE=3 SV=1	SEPTIN11	0.251522	0.11412	0.11412	-1.23277	-1.69184	-1.39392	-2.65035	-0.748559	-3.34424	-1.08512	-1.21446	-1.16108	-1.26649	-1.48235	-1.18551	NA	0.198315	1.31074	0.237414	0.191028	0.198315	0.512899	1.23896	0.252	ns	T-test (het)
A0A3Q2LBP6	A0A3Q2LBP6_HORSE	ENSECAG00000036123	CFD	0	Adipsin OS=Equus caballus OX=9796 GN=CFD PE=4 SV=2	CFD	0.253103	0.420593	0.420593	2.80526	2.77301	2.67477	3.3086	3.34618	3.54049	3.90383	3.50704	3.3262	3.34501	2.90964	2.2579	NA	-0.181345	1.48806	0.925515	-0.269734	-0.181345	0.356653	-0.966701	0.356	ns	T-test (hom)
A0A3Q2I6Z2	A0A3Q2I6Z2_HORSE	ENSECAG00000008561	AARS1	alanyl-tRNA synthetase 1 [Source:VGNC Symbol;Acc:VGNC:14891]	Alanine--tRNA ligase OS=Equus caballus OX=9796 GN=AARS1 PE=3 SV=1	AARS1	0.25327	0.0346466	0.0346466	-0.812594	-1.50086	-1.49796	-1.55237	-1.7299	-0.163251	-1.22412	-1.57564	-2.34835	-2.20231	-1.15926	-0.899884	NA	-0.0954745	1.7269	0.49822	-0.0440778	-0.0954745	0.726145	12	0.57	ns	MannWhitney
F6WKC9	F6WKC9_HORSE	ENSECAG00000021946	SYNGR2	synaptogyrin 2 [Source:HGNC Symbol;Acc:HGNC:11499]	Synaptogyrin OS=Equus caballus OX=9796 GN=SYNGR2 PE=3 SV=2	SYNGR2	0.253274	0.996527	0.996527	-0.143835	-0.641849	0.752655	-0.0252326	-0.873971	-1.21241	-0.310203	0.309435	-0.917482	-0.802374	-0.572659	-1.80638	NA	-0.818226	3.82564	0.615076	-4.97511	-0.818226	0.0147785	-2.02382	0.0705	ns	T-test (hom)
A0A3Q2H4X1	A0A3Q2H4X1_HORSE	ENSECAG00000000454	0	0	Ig-like domain-containing protein OS=Equus caballus OX=9796 PE=4 SV=1	Ig-like	0.253505	0.578908	0.578908	-1.0315	-0.062523	0.386991	0.680944	0.156088	0.7151	0.91723	-0.502192	1.6327	2.05728	2.4362	-0.302799	NA	0.575733	4.83922	0.0960837	1.20827	0.575733	0.233476	2.43858	0.0349	*	T-test (hom)
F7A1X3	F7A1X3_HORSE	ENSECAG00000011773	TMEM33	transmembrane protein 33 [Source:VGNC Symbol;Acc:VGNC:24285]	Transmembrane protein 33 OS=Equus caballus OX=9796 GN=TMEM33 PE=3 SV=2	TMEM33	0.254031	0.170698	0.170698	-1.0521	-3.3967	-1.77422	-1.95049	-5.04866	-2.2844	-6.36133	-1.01108	-2.16082	-5.5973	-1.85333	-4.83496	NA	-0.436616	0.895176	0.107087	-0.456908	-0.436616	0.48415	-0.638203	0.538	ns	T-test (hom)
F7DTP2	F7DTP2_HORSE	ENSECAG00000014178	GSR	glutathione-disulfide reductase [Source:VGNC Symbol;Acc:VGNC:55353]	Glutathione reductase OS=Equus caballus OX=9796 GN=GSR PE=3 SV=2	GSR	0.254276	0.251275	0.251275	2.66106	1.96341	2.05086	1.76758	0.617162	1.68728	2.42967	2.09079	1.10678	4.06366	1.88065	0.83577	NA	-0.105552	0.127014	0.199863	-0.0372067	-0.105552	0.783227	0.108526	0.916	ns	T-test (hom)
A0A3Q2KUG6	A0A3Q2KUG6_HORSE	ENSECAG00000011942	GLB1	galactosidase beta 1 [Source:VGNC Symbol;Acc:VGNC:18367]	Beta-galactosidase OS=Equus caballus OX=9796 GN=GLB1 PE=3 SV=1	GLB1	0.255473	0.298993	0.298993	2.12901	1.45621	2.89548	2.06472	2.09867	1.7587	1.6214	1.85622	2.35218	2.15446	1.07996	1.98549	NA	-0.159512	0.39534	0.625116	-0.177108	-0.159512	0.463194	-0.313543	0.76	ns	T-test (hom)
F6PU05	F6PU05_HORSE	ENSECAG00000013041	ETF1	eukaryotic translation termination factor 1 [Source:VGNC Symbol;Acc:VGNC:17693]	Eukaryotic peptide chain release factor subunit 1 OS=Equus caballus OX=9796 GN=ETF1 PE=3 SV=2	ETF1	0.256413	0.392091	0.392091	-1.48319	-2.12871	-1.58402	-2.51458	-1.7649	-2.35944	-2.55908	-2.18276	-1.60092	-1.6068	-1.64903	-1.73353	NA	-0.144522	3.72848	0.16341	-0.10877	-0.144522	0.593526	2.827	0.0235	*	T-test (het)
F7AUY9	F7AUY9_HORSE	ENSECAG00000018773	RPS27A	ribosomal protein S27a [Source:VGNC Symbol;Acc:VGNC:49259]	40S ribosomal protein S27a OS=Equus caballus OX=9796 GN=RPS27A PE=3 SV=2	RPS27A	0.256485	0.740152	0.740152	6.02107	5.28067	6.4702	6.13528	5.58579	5.28332	5.76572	5.94353	5.47563	5.63684	5.58867	5.61608	NA	0.166599	1.70613	0.680196	0.275331	0.166599	0.318054	-1.52683	0.166	ns	T-test (het)
F7E2N9	F7E2N9_HORSE	ENSECAG00000006816	0	0	Uncharacterized protein OS=Equus caballus OX=9796 PE=4 SV=3	Uncharacterized	0.25706	0.821083	0.821083	0.148526	0.249353	0.952034	0.891477	0.672934	0.383516	0.535546	0.588062	-0.611354	-0.226732	-0.207028	-1.21638	NA	-0.587885	6.47777	0.00118892	-2.63665	-0.587885	0.0446567	-5.17807	0.000414	***	T-test (hom)
F6ZSZ5	F6ZSZ5_HORSE	ENSECAG00000013481	VCL	vinculin [Source:VGNC Symbol;Acc:VGNC:24892]	Metavinculin OS=Equus caballus OX=9796 GN=VCL PE=3 SV=2	VCL	0.257728	0.461257	0.461257	0.173207	0.465516	0.0817397	0.572096	0.515121	1.01104	0.632321	0.0635033	-0.502957	0.381228	0.218468	0.521655	NA	0.142352	2.09226	0.11806	0.132986	0.142352	0.523331	-1.26512	0.235	ns	T-test (hom)
F6Z587	F6Z587_HORSE	ENSECAG00000008968	HSPD1	heat shock protein family D (Hsp60) member 1 [Source:VGNC Symbol;Acc:VGNC:51461]	60 kDa chaperonin OS=Equus caballus OX=9796 GN=HSPD1 PE=3 SV=2	HSPD1	0.258256	0.918453	0.918453	2.66278	2.51055	3.52375	2.95572	2.58479	2.13548	2.77932	3.28931	2.32518	2.1589	2.87975	2.83242	NA	-0.415765	1.54126	0.847309	-1.81612	-0.415765	0.048424	-0.994174	0.344	ns	T-test (hom)
F6WVJ2	F6WVJ2_HORSE	ENSECAG00000017165	ENSA	endosulfine alpha [Source:VGNC Symbol;Acc:VGNC:17594]	Endosulfine alpha OS=Equus caballus OX=9796 GN=ENSA PE=3 SV=2	ENSA	0.258424	0.00156755	0.00156755	-5.0173	-5.12385	-3.55603	-4.85675	-4.91521	-4.85301	-2.29233	-4.93342	-5.00819	-2.44473	-1.5041	-1.19316	NA	1.90594	4.89419	0.210095	9.32804	1.90594	0.033628	25	0.154	ns	MannWhitney
A0A5F5PMW4	A0A5F5PMW4_HORSE	ENSECAG00000021359	RTN3	reticulon 3 [Source:VGNC Symbol;Acc:VGNC:58580]	Reticulon OS=Equus caballus OX=9796 GN=RTN3 PE=4 SV=1	RTN3	0.258789	0.216822	0.216822	-1.73683	-1.84891	-0.0533504	-1.26883	-1.58146	-2.08887	-1.63005	-0.845233	-1.89183	-1.41752	-1.41267	-1.72631	NA	-0.237535	0.944066	0.382937	-0.229558	-0.237535	0.511775	-0.667162	0.52	ns	T-test (hom)
F6QDH0	F6QDH0_HORSE	ENSECAG00000025080	RPL19	ribosomal protein L19 [Source:HGNC Symbol;Acc:HGNC:10312]	Ribosomal protein L19 OS=Equus caballus OX=9796 GN=RPL19 PE=3 SV=3	RPL19	0.259244	0.650334	0.650334	-0.480762	-0.317331	0.246652	0.443126	0.676232	-0.920888	0.461877	0.0285429	-0.447789	0.338767	0.557054	0.687325	NA	-0.303929	1.19707	0.437912	-0.521029	-0.303929	0.304748	0.81115	0.436	ns	T-test (hom)
F6XNY6	F6XNY6_HORSE	ENSECAG00000003585	RPL19	0	60S ribosomal protein L19 OS=Equus caballus OX=9796 PE=3 SV=2	60S	0.259244	0.650334	0.650334	-0.480762	-0.317331	0.246652	0.443126	0.676232	-0.920888	0.461877	0.0285429	-0.447789	0.338767	0.557054	0.687325	NA	-0.303929	1.19707	0.437912	-0.521029	-0.303929	0.304748	0.81115	0.436	ns	T-test (hom)
F7BH02	F7BH02_HORSE	ENSECAG00000009550	FLNA	filamin A [Source:VGNC Symbol;Acc:VGNC:18060]	Filamin A OS=Equus caballus OX=9796 GN=FLNA PE=3 SV=2	FLNA	0.259305	0.255861	0.255861	3.34977	3.16435	3.70456	3.14434	3.28662	2.49356	3.53104	3.23384	3.27096	3.63792	3.19412	3.58945	NA	-0.247415	1.43013	0.560525	-0.617938	-0.247415	0.177074	0.936468	0.371	ns	T-test (hom)
F6RFS1	F6RFS1_HORSE	ENSECAG00000021311	NUDC	nuclear distribution C, dynein complex regulator [Source:VGNC Symbol;Acc:VGNC:20937]	Nuclear distribution protein C homolog OS=Equus caballus OX=9796 GN=NUDC PE=3 SV=2	NUDC	0.259943	0.724778	0.724778	-1.54443	-0.886435	-1.1053	1.34153	0.663937	-0.579437	-0.0615451	0.808976	-0.774751	2.09268	-0.69336	0.338144	NA	-0.160006	0.823008	0.309115	-0.0961193	-0.160006	0.659423	0.594691	0.565	ns	T-test (hom)
F7CZW9	F7CZW9_HORSE	ENSECAG00000010963	SERPING1	serpin family G member 1 [Source:VGNC Symbol;Acc:VGNC:22861]	Serpin family G member 1 OS=Equus caballus OX=9796 GN=SERPING1 PE=3 SV=2	SERPING1	0.260158	0.614313	0.614313	5.25633	4.29932	4.80537	5.09648	5.36924	4.60648	5.50513	5.18838	5.43314	4.91211	5.08805	4.94918	NA	0.224563	0.452972	0.944275	0.484504	0.224563	0.224139	0.354211	0.731	ns	T-test (hom)
F6W039	F6W039_HORSE	ENSECAG00000020501	ARHGDIA	Rho GDP dissociation inhibitor alpha [Source:VGNC Symbol;Acc:VGNC:15480]	Rho GDP dissociation inhibitor alpha OS=Equus caballus OX=9796 GN=ARHGDIA PE=3 SV=1	ARHGDIA	0.260809	0.984503	0.984503	4.27719	4.07236	4.1301	3.92506	4.40556	3.75699	4.58779	4.01464	4.27162	4.20357	4.4089	4.85755	NA	0.106664	3.08351	0.355751	0.113568	0.106664	0.478062	1.71046	0.118	ns	T-test (hom)
A0A3Q2I8H8	A0A3Q2I8H8_HORSE	ENSECAG00000033385	LGALS3BP	galectin 3 binding protein [Source:VGNC Symbol;Acc:VGNC:19642]	Galectin-3-binding protein OS=Equus caballus OX=9796 GN=LGALS3BP PE=4 SV=1	LGALS3BP	0.261919	0.958898	0.958898	3.24775	3.34326	4.02438	3.03321	2.27034	2.84976	2.97184	3.4894	3.374	3.52539	3.35634	2.91609	NA	0.272351	0.676108	0.815292	0.537284	0.272351	0.254764	0.503009	0.626	ns	T-test (hom)
F6VZY5	F6VZY5_HORSE	ENSECAG00000007818	VASP	vasodilator stimulated phosphoprotein [Source:VGNC Symbol;Acc:VGNC:24885]	Vasodilator stimulated phosphoprotein OS=Equus caballus OX=9796 GN=VASP PE=3 SV=3	VASP	0.261942	0.0515289	0.0515289	1.05974	1.27487	0.994649	0.446548	0.316037	-0.879764	1.09027	0.774394	1.46056	0.804722	1.27857	1.29599	NA	0.0356057	2.74392	0.744827	0.00546486	0.0356057	0.899077	1.56231	0.149	ns	T-test (hom)
F6QYS3	F6QYS3_HORSE	ENSECAG00000008545	ECM1	extracellular matrix protein 1 [Source:VGNC Symbol;Acc:VGNC:17409]	Extracellular matrix protein 1 OS=Equus caballus OX=9796 GN=ECM1 PE=4 SV=3	ECM1	0.263189	0.606281	0.606281	2.2815	2.31229	3.08859	3.17076	3.53205	3.3061	2.90777	2.73286	2.80142	2.78541	2.28173	2.60014	NA	0.129043	1.99979	0.223244	0.0826767	0.129043	0.641407	-1.22116	0.25	ns	T-test (hom)
A0A3Q2I784	A0A3Q2I784_HORSE	ENSECAG00000012420	APEH	acylaminoacyl-peptide hydrolase [Source:VGNC Symbol;Acc:VGNC:15403]	Acyl-peptide hydrolase OS=Equus caballus OX=9796 GN=APEH PE=4 SV=2	APEH	0.263769	0.167505	0.167505	-0.571869	-2.69242	-0.194145	-0.785128	-1.03444	-1.85787	-2.68248	-0.128001	-3.09276	-0.332647	-3.97156	-0.556891	NA	-0.290645	1.39654	0.965085	-0.268208	-0.290645	0.527483	-0.918777	0.38	ns	T-test (hom)
F6R2K0	F6R2K0_HORSE	ENSECAG00000017884	EFHC1	0	EF-hand domain-containing protein OS=Equus caballus OX=9796 PE=4 SV=2	EF-hand	0.265061	0.122638	0.122638	-1.25962	-3.2283	-0.297581	-0.720777	-0.132059	0.513449	-4.14562	-0.508884	-2.64125	-1.58046	-3.15653	-3.01747	NA	-1.47123	2.81332	0.975479	-6.49919	-1.47123	0.0467944	-1.5929	0.142	ns	T-test (hom)
A0A5F5PG59	A0A5F5PG59_HORSE	ENSECAG00000008844	SLC25A24	solute carrier family 25 member 24 [Source:VGNC Symbol;Acc:VGNC:23098]	Solute carrier family 25 member 24 OS=Equus caballus OX=9796 GN=SLC25A24 PE=3 SV=1	SLC25A24	0.265647	0.0448911	0.0448911	1.30755	1.98335	1.2523	0.689944	-0.678128	1.31326	1.36669	1.08156	0.372326	0.253923	0.473443	-0.259869	NA	-0.533516	3.7713	0.459821	-1.22626	-0.533516	0.203282	4	0.0485	*	MannWhitney
A0A5F5PS03	A0A5F5PS03_HORSE	ENSECAG00000002088	ATP5MF	ATP synthase membrane subunit f [Source:VGNC Symbol;Acc:VGNC:15664]	ATP synthase membrane subunit f OS=Equus caballus OX=9796 GN=ATP5MF PE=3 SV=1	ATP5MF	0.265885	0.553164	0.553164	-0.569561	-0.710082	0.422499	0.283585	-0.276201	-1.6901	-0.669474	0.0502321	-0.47955	-0.595941	-0.998283	-0.959999	NA	-0.948852	1.58059	0.826175	-8.38461	-0.948852	0.00218737	-1.01432	0.334	ns	T-test (hom)
F6XCF2	F6XCF2_HORSE	ENSECAG00000016535	TUBB6	tubulin beta 6 class V [Source:VGNC Symbol;Acc:VGNC:50983]	Tubulin beta chain OS=Equus caballus OX=9796 GN=TUBB6 PE=3 SV=2	TUBB6	0.266494	0.198452	0.198452	-2.33056	-1.00886	-1.05977	-1.33531	-0.868739	-2.3699	-1.63386	-2.62322	-1.40704	-2.21313	-1.71712	-1.4348	NA	0.376278	0.12117	0.405668	1.03995	0.376278	0.147238	-0.10372	0.919	ns	T-test (hom)
F7BK76	F7BK76_HORSE	ENSECAG00000021998	MST1	macrophage stimulating 1 [Source:VGNC Symbol;Acc:VGNC:56833]	Macrophage stimulating 1 OS=Equus caballus OX=9796 GN=MST1 PE=3 SV=3	MST1	0.26663	0.484438	0.484438	-3.58606	-2.64611	-1.37286	-0.629832	-0.136624	-0.20947	-0.943969	-1.85468	-1.54222	-4.07705	-2.46728	-1.45433	NA	-0.115048	2.15044	0.325747	-0.0391636	-0.115048	0.789816	-1.29252	0.225	ns	T-test (hom)
F7BTU9	F7BTU9_HORSE	ENSECAG00000007536	HELB	DNA helicase B [Source:VGNC Symbol;Acc:VGNC:18741]	DNA helicase B OS=Equus caballus OX=9796 GN=HELB PE=4 SV=3	HELB	0.266907	0.00884223	0.00884223	-5.08539	-4.96588	-4.87158	-3.33532	-1.66574	-4.99122	-3.91242	-4.99873	-4.83059	-5.0331	-3.90354	-1.80637	NA	1.20618	0.550915	0.601765	5.0616	1.20618	0.0545453	19	0.683	ns	MannWhitney
A0A5F5PVF7	A0A5F5PVF7_HORSE	ENSECAG00000014408	PLS1	plastin 1 [Source:VGNC Symbol;Acc:VGNC:21594]	Plastin 1 OS=Equus caballus OX=9796 GN=PLS1 PE=4 SV=1	PLS1	0.26732	0.984401	0.984401	0.943021	-1.81791	-0.976638	-0.464608	-0.24737	-0.667686	-0.101935	0.518311	0.0624353	-0.0845434	-1.0888	-1.34954	NA	-0.029591	0.71329	0.0691831	-0.00394815	-0.029591	0.911665	-0.526637	0.61	ns	T-test (hom)
A0A3Q2GW83	A0A3Q2GW83_HORSE	ENSECAG00000039848	GIMAP7	GTPase, IMAP family member 7 [Source:HGNC Symbol;Acc:HGNC:22404]	GTPase IMAP family member 7 OS=Equus caballus OX=9796 GN=GIMAP7 PE=3 SV=1	GIMAP7	0.267605	0.0197147	0.0197147	-0.629022	-0.961319	-1.36294	-0.513988	-0.720337	-0.761413	-2.60895	-2.72975	-0.488473	-1.54939	-0.0730832	-1.62423	NA	0.201267	0.949202	0.247419	0.193397	0.201267	0.513737	20	0.57	ns	MannWhitney
F6R6Z6	F6R6Z6_HORSE	ENSECAG00000024630	EPCAM	epithelial cell adhesion molecule [Source:VGNC Symbol;Acc:VGNC:17614]	Epithelial cell adhesion molecule OS=Equus caballus OX=9796 GN=EPCAM PE=3 SV=2	EPCAM	0.26818	0.119528	0.119528	-5.10272	-5.04853	1.94062	-2.4622	0.635436	0.669076	1.49695	-3.76653	1.11404	2.37769	-1.79382	1.82527	NA	2.33553	2.42848	0.47322	5.6718	2.33553	0.185761	1.42093	0.186	ns	T-test (hom)
A0A3Q2HJN9	A0A3Q2HJN9_HORSE	ENSECAG00000023803	TM9SF2	transmembrane 9 superfamily member 2 [Source:VGNC Symbol;Acc:VGNC:24149]	Transmembrane 9 superfamily member OS=Equus caballus OX=9796 GN=TM9SF2 PE=3 SV=2	TM9SF2	0.269329	0.905259	0.905259	-2.21163	-3.52155	-2.36883	-4.26242	-1.51931	-0.512576	-2.5082	-3.48072	-2.94601	-4.9083	-2.6231	-3.30798	NA	-0.866122	2.11774	0.846432	-2.97627	-0.866122	0.0923776	-1.27714	0.23	ns	T-test (hom)
F6S535	F6S535_HORSE	ENSECAG00000008831	TMED10	transmembrane p24 trafficking protein 10 [Source:VGNC Symbol;Acc:VGNC:24168]	Transmembrane p24 trafficking protein 10 OS=Equus caballus OX=9796 GN=TMED10 PE=3 SV=1	TMED10	0.270384	0.365301	0.365301	-0.0125122	-0.364074	1.20957	0.657244	-0.49414	-0.801467	-0.442411	0.778247	0.15788	-0.266043	-0.243079	-0.399557	NA	-0.246641	0.945746	0.648735	-0.334724	-0.246641	0.390358	-0.66815	0.519	ns	T-test (hom)
F6YV40	F6YV40_HORSE	ENSECAG00000022051	GAPDH	glyceraldehyde-3-phosphate dehydrogenase [Source:NCBI gene (formerly Entrezgene);Acc:100033897]	Glyceraldehyde-3-phosphate dehydrogenase OS=Equus caballus OX=9796 GN=GAPDH PE=3 SV=1	GAPDH	0.270925	0.464433	0.464433	4.56904	4.04494	4.13335	4.40432	4.44784	4.10646	4.41506	3.91057	4.43246	4.35138	4.71243	4.30472	NA	-0.120499	2.51049	0.178122	-0.149419	-0.120499	0.423372	1.45809	0.175	ns	T-test (hom)
HBB_HORSE	NA	NA	HBB	NA	Hemoglobin subunit beta OS=Equus caballus OX=9796 GN=HBB PE=1 SV=1	HBB	0.270987	0.267541	0.267541	3.19534	7.7028	3.10058	8.30096	8.69801	6.65115	6.72121	5.3597	2.14407	1.37076	7.51025	8.94704	NA	-1.22319	1.0435	0.19921	-1.2764	-1.22319	0.485148	-0.724869	0.485	ns	T-test (hom)
F6YEU3	F6YEU3_HORSE	ENSECAG00000024257	RBM3	RNA binding motif protein 3 [Source:VGNC Symbol;Acc:VGNC:52426]	RNA binding motif protein 3 OS=Equus caballus OX=9796 GN=RBM3 PE=4 SV=1	RBM3	0.271101	0.426224	0.426224	-3.38632	-2.85301	-1.65214	-2.08677	-1.89364	-4.879	-2.21465	-3.80705	-2.87807	-3.17528	-1.84148	-1.94491	NA	0.310146	0.884266	0.861445	0.304459	0.310146	0.506395	0.631685	0.542	ns	T-test (hom)
A0A5F5PG70	A0A5F5PG70_HORSE	ENSECAG00000022369	WBP2	WW domain binding protein 2 [Source:VGNC Symbol;Acc:VGNC:24973]	WW domain binding protein 2 OS=Equus caballus OX=9796 GN=WBP2 PE=4 SV=1	WBP2	0.271416	0.362202	0.362202	-0.983545	-1.61738	-1.30065	0.0749591	-0.878385	-1.30931	-0.544077	-1.35181	-1.79246	-1.85192	-0.865449	-0.480685	NA	-0.164362	1.03176	0.623397	-0.145585	-0.164362	0.541205	-0.718132	0.489	ns	T-test (hom)
A0A5F5PK83	A0A5F5PK83_HORSE	ENSECAG00000008742	CAPN2	calpain 2 [Source:VGNC Symbol;Acc:VGNC:49314]	Calcium-activated neutral proteinase 2 OS=Equus caballus OX=9796 GN=CAPN2 PE=3 SV=1	CAPN2	0.271597	0.70225	0.70225	0.00742063	0.379694	-0.235756	0.119959	0.416066	0.0463733	0.565135	-0.02458	0.686436	-0.619281	-0.238794	0.747348	NA	0.0646403	0.0474044	0.0197737	0.0301103	0.0646403	0.724063	-0.0435093	0.968	ns	T-test (het)
F6ZRH8	F6ZRH8_HORSE	ENSECAG00000011534	0	0	Uncharacterized protein OS=Equus caballus OX=9796 PE=4 SV=3	Uncharacterized	0.27204	0.208495	0.208495	1.54812	1.67449	1.48895	2.08879	2.95745	2.41864	1.90218	1.7119	2.57667	0.866291	1.36526	0.731323	NA	-0.427958	2.70465	0.397423	-1.27744	-0.427958	0.126309	-1.54493	0.153	ns	T-test (hom)
A0A3Q2KRL5	A0A3Q2KRL5_HORSE	ENSECAG00000009926	RAB1A	RAB1A, member RAS onco family [Source:VGNC Symbol;Acc:VGNC:22093]	RAB1A member RAS oncogene family OS=Equus caballus OX=9796 GN=RAB1A PE=4 SV=2	RAB1A	0.272073	0.591696	0.591696	0.223136	0.482499	1.20126	0.455614	-0.271722	-1.09404	0.320785	0.889735	-0.163648	0.133212	0.266887	-0.150866	NA	-0.864918	0.983421	0.558226	-7.08444	-0.864918	0.00342215	-0.690186	0.506	ns	T-test (hom)
F6PZ12	F6PZ12_HORSE	ENSECAG00000012571	AMDHD2	amidohydrolase domain containing 2 [Source:VGNC Symbol;Acc:VGNC:58788]	N-acetylglucosamine-6-phosphate deacetylase OS=Equus caballus OX=9796 GN=AMDHD2 PE=3 SV=2	AMDHD2	0.272242	0.994068	0.994068	-4.77323	-3.24552	-5.24168	-3.94314	-2.49939	-3.66748	-4.32221	-3.81955	-2.69147	-2.42922	-3.05855	-4.47929	NA	0.600164	2.47597	0.943055	1.80731	0.600164	0.124019	1.44248	0.18	ns	T-test (hom)
F6W2M7	F6W2M7_HORSE	ENSECAG00000016280	CYBC1	cytochrome b-245 chaperone 1 [Source:VGNC Symbol;Acc:VGNC:51359]	Essential for reactive oxygen species protein OS=Equus caballus OX=9796 GN=CYBC1 PE=3 SV=2	CYBC1	0.272535	0.454188	0.454188	-2.16623	-2.37247	-0.615786	-1.94733	-3.7868	-5.06843	-2.47017	-0.642837	-2.2755	-1.91428	-1.99501	-2.97328	NA	-0.406231	0.141831	0.974331	-0.372116	-0.406231	0.529969	0.120637	0.906	ns	T-test (hom)
FIBA_HORSE	NA	NA	FGA	NA	Fibrinogen alpha chain (Fragment) OS=Equus caballus OX=9796 GN=FGA PE=1 SV=1	FGA	0.274129	0.356854	0.356854	0.2387	0.661173	0.518099	0.18045	1.28666	1.24246	1.48197	1.68915	0.687506	1.9693	0.256228	0.0699778	NA	-0.149121	0.522366	0.828092	-0.117588	-0.149121	0.57893	-0.401877	0.696	ns	T-test (hom)
F7D9I5	F7D9I5_HORSE	ENSECAG00000019677	EPHX1	epoxide hydrolase 1 [Source:VGNC Symbol;Acc:VGNC:17626]	Epoxide hydratase OS=Equus caballus OX=9796 GN=EPHX1 PE=3 SV=2	EPHX1	0.274516	0.266506	0.266506	-0.604351	-2.46044	-2.25619	-2.88742	-0.696653	-1.33582	-1.34456	-2.94814	-1.36216	-3.74479	-1.42997	-2.99153	NA	-0.418841	1.37227	0.0867002	-0.369565	-0.418841	0.542483	-0.905924	0.386	ns	T-test (hom)
A0A3Q2KS36	A0A3Q2KS36_HORSE	ENSECAG00000023149	SCIN	scinderin [Source:VGNC Symbol;Acc:VGNC:22727]	Adseverin OS=Equus caballus OX=9796 GN=SCIN PE=3 SV=1	SCIN	0.274832	0.0185309	0.0185309	3.23715	2.76508	2.04155	-1.16442	0.561131	2.7368	2.80901	3.13436	1.9385	1.28928	2.17022	-0.474357	NA	-0.513846	1.33138	0.20428	-0.824406	-0.513846	0.328876	8	0.214	ns	MannWhitney
F7AT17	F7AT17_HORSE	ENSECAG00000017707	HCK	HCK proto-onco, Src family tyrosine kinase [Source:VGNC Symbol;Acc:VGNC:18709]	Tyrosine-protein kinase OS=Equus caballus OX=9796 GN=HCK PE=3 SV=3	HCK	0.275499	0.323433	0.323433	-5.14349	-3.23486	-2.43058	-3.22644	-5.03369	-5.0345	-4.09683	-3.97014	-4.44416	-4.11841	-4.29806	-3.37466	NA	-0.58777	0.0800876	0.215827	-1.99871	-0.58777	0.0946994	-0.0694505	0.946	ns	T-test (hom)
F7DYP0	F7DYP0_HORSE	ENSECAG00000019245	ACSF2	acyl-CoA synthetase family member 2 [Source:VGNC Symbol;Acc:VGNC:15002]	Acyl-CoA synthetase family member 2 OS=Equus caballus OX=9796 GN=ACSF2 PE=3 SV=2	ACSF2	0.275873	0.569831	0.569831	-1.10228	-0.0968932	-0.611229	-1.87003	-1.10385	-0.147929	-0.499964	-0.762139	-1.06265	-1.42139	-1.25558	-1.42325	NA	-0.39539	3.06165	0.304776	-1.58186	-0.39539	0.0624673	-1.70103	0.12	ns	T-test (hom)
F6Y0C1	F6Y0C1_HORSE	ENSECAG00000021738	C8G	complement C8 gamma chain [Source:VGNC Symbol;Acc:VGNC:56867]	Complement C8 gamma chain OS=Equus caballus OX=9796 GN=C8G PE=3 SV=3	C8G	0.27711	0.242911	0.242911	-2.24293	-0.865608	-0.237287	0.0316677	0.930591	0.858288	-0.118734	-0.114086	0.600768	-0.389586	-0.293612	-0.0651612	NA	0.674082	0.433782	0.808528	1.81194	0.674082	0.155177	0.340783	0.74	ns	T-test (hom)
SFTPA_HORSE	NA	NA	SFTPA1	NA	Pulmonary surfactant-associated protein A OS=Equus caballus OX=9796 GN=SFTPA1 PE=2 SV=1	SFTPA1	0.277444	0.607399	0.607399	0.431304	0.261106	0.121113	0.902941	3.02168	2.31028	-0.58404	-1.14878	4.20067	2.88965	2.11339	-2.98579	NA	0.890032	0.996396	0.0711433	0.886825	0.890032	0.501251	0.697723	0.501	ns	T-test (hom)
A0A3Q2HCI1	A0A3Q2HCI1_HORSE	ENSECAG00000019207	PARP1	poly(ADP-ribose) polymerase 1 [Source:VGNC Symbol;Acc:VGNC:84740]	Poly [ADP-ribose] polymerase OS=Equus caballus OX=9796 GN=PARP1 PE=3 SV=1	PARP1	0.278172	0.0511671	0.0511671	-1.60598	-2.50046	-1.87743	-1.43277	-1.3814	-2.65275	-1.64363	-1.54321	-1.54292	-2.84754	-1.65555	-1.18035	NA	0.205885	0.0642012	0.0148101	0.177931	0.205885	0.549342	0.0664844	0.948	ns	T-test (hom)
F7B994	F7B994_HORSE	ENSECAG00000006082	AKR7A3	0	Aflatoxin B1 aldehyde reductase member 3 OS=Equus caballus OX=9796 GN=LOC100146563 PE=4 SV=2	LOC100146563	0.278179	0.234695	0.234695	-3.32537	-5.12382	-5.69555	-4.88308	-3.83412	-3.29878	-4.81115	-4.93068	-5.00644	-4.91918	-3.16423	-4.31352	NA	0.8183	0.315373	0.359427	2.63932	0.8183	0.106922	0.25533	0.804	ns	T-test (hom)
A0A3Q2I078	A0A3Q2I078_HORSE	ENSECAG00000021295	SHMT2	serine hydroxymethyltransferase 2 [Source:VGNC Symbol;Acc:VGNC:22965]	Serine hydroxymethyltransferase OS=Equus caballus OX=9796 GN=SHMT2 PE=3 SV=1	SHMT2	0.278637	0.259781	0.259781	-3.01215	-4.39036	-3.30011	-2.32376	-2.90401	-4.59224	-4.28696	-2.54962	-2.92366	-3.43909	-2.86164	-3.33046	NA	0.247375	0.843171	0.622433	0.265311	0.247375	0.475492	0.606943	0.557	ns	T-test (hom)
A0A3Q2LJK9	A0A3Q2LJK9_HORSE	ENSECAG00000011331	LDHB	lactate dehydrogenase B [Source:VGNC Symbol;Acc:VGNC:19619]	L-lactate dehydrogenase OS=Equus caballus OX=9796 GN=LDHB PE=3 SV=1	LDHB	0.279027	0.846059	0.846059	2.70809	4.04656	2.99564	3.33462	3.15738	3.52511	3.98964	3.58245	3.06713	3.00074	3.51458	4.36982	NA	0.367906	0.270324	0.721848	1.19234	0.367906	0.105779	0.221536	0.829	ns	T-test (hom)
A0A3Q2I8P4	A0A3Q2I8P4_HORSE	ENSECAG00000016147	MYH10	myosin heavy chain 10 [Source:VGNC Symbol;Acc:VGNC:20477]	Myosin heavy chain 10 OS=Equus caballus OX=9796 GN=MYH10 PE=3 SV=2	MYH10	0.279468	0.641072	0.641072	2.8691	1.39244	2.26993	2.47603	1.05926	1.9765	2.14725	2.72473	1.31919	2.46964	0.8504	1.15921	NA	-1.58062	2.97783	0.200724	-17.7948	-1.58062	0.000408	-1.66475	0.127	ns	T-test (hom)
A0A5F5PYR3	A0A5F5PYR3_HORSE	ENSECAG00000009794	MCP	0	Membrane cofactor protein OS=Equus caballus OX=9796 GN=LOC100057176 PE=4 SV=1	LOC100057176	0.280299	0.0668102	0.0668102	-1.72527	3.4154	4.52474	-1.15091	2.13894	-1.36645	-0.242458	-1.33466	3.47178	-0.649344	-1.72688	-0.234492	NA	-0.369283	0.262327	0.181535	-0.226184	-0.369283	0.654065	-0.215457	0.834	ns	T-test (hom)
F7ALM2	F7ALM2_HORSE	ENSECAG00000010874	HGS	hepatocyte growth factor-regulated tyrosine kinase substrate [Source:VGNC Symbol;Acc:VGNC:18770]	Hepatocyte growth factor-regulated tyrosine kinase substrate OS=Equus caballus OX=9796 GN=HGS PE=4 SV=2	HGS	0.281047	0.133746	0.133746	-2.85504	-3.19462	-3.01345	-3.9903	-0.628051	-4.01255	-1.97971	-4.02302	-3.52	-2.16144	-2.90719	-2.16126	NA	0.234626	0.5588	0.0976545	0.21257	0.234626	0.533665	0.426376	0.679	ns	T-test (hom)
F6SL95	F6SL95_HORSE	ENSECAG00000017673	ALDH2	aldehyde dehydrogenase 2 family member [Source:VGNC Symbol;Acc:VGNC:57135]	Aldehyde dehydrogenase mitochondrial OS=Equus caballus OX=9796 GN=ALDH2 PE=3 SV=2	ALDH2	0.281586	0.266009	0.266009	2.22162	2.4001	3.23733	2.84431	2.42066	2.19504	2.61714	3.17392	2.49063	2.9138	2.32163	2.4816	NA	-0.411998	0.497892	0.643291	-1.81401	-0.411998	0.0472695	-0.385221	0.708	ns	T-test (hom)
F6YVN4	F6YVN4_HORSE	ENSECAG00000022178	EBP	EBP cholestenol delta-isomerase [Source:VGNC Symbol;Acc:VGNC:54879]	3-beta-hydroxysteroid-Delta(8) Delta(7)-isomerase-like protein OS=Equus caballus OX=9796 GN=EBP PE=2 SV=1	EBP	0.281906	0.104245	0.104245	-0.482064	-3.08276	-1.23085	-0.702124	-1.42882	-0.887078	-1.75211	-0.79904	0.643298	-2.10425	-2.99439	-1.95805	NA	-0.249731	0.601685	0.665838	-0.223336	-0.249731	0.538005	-0.454775	0.659	ns	T-test (hom)
F7BA94	F7BA94_HORSE	ENSECAG00000013915	RPS3	ribosomal protein S3 [Source:VGNC Symbol;Acc:VGNC:59420]	40S ribosomal protein S3 OS=Equus caballus OX=9796 GN=RPS3 PE=3 SV=2	RPS3	0.282301	0.822727	0.822727	1.82494	1.48653	2.01941	1.40113	1.52089	1.16612	2.1175	1.61124	1.63859	2.16514	1.81182	1.69074	NA	-0.296783	1.55169	0.245492	-0.860005	-0.296783	0.13418	0.999529	0.341	ns	T-test (hom)
F6V9H5	F6V9H5_HORSE	ENSECAG00000001722	NSDHL	NAD(P) dependent steroid dehydrogenase-like [Source:VGNC Symbol;Acc:VGNC:55499]	NAD(P) dependent steroid dehydrogenase-like OS=Equus caballus OX=9796 GN=NSDHL PE=2 SV=2	NSDHL	0.282355	0.623401	0.623401	-1.07677	-3.64239	-1.44551	-3.04129	-2.10413	-3.41713	-2.25943	-1.68856	0.690355	-4.08004	-2.71994	-2.92722	NA	-0.472553	0.10376	0.377648	-0.682494	-0.472553	0.367478	0.0893026	0.931	ns	T-test (hom)
F6WRP1	F6WRP1_HORSE	ENSECAG00000021781	TTLL12	tubulin tyrosine ligase like 12 [Source:VGNC Symbol;Acc:VGNC:24645]	Tubulin tyrosine ligase like 12 OS=Equus caballus OX=9796 GN=TTLL12 PE=4 SV=2	TTLL12	0.282801	0.00660241	0.00660241	-1.9303	-4.43143	-2.16234	-1.95937	-1.82617	-2.75103	-1.77817	-2.50254	-2.81484	-2.77553	-2.04067	-1.69339	NA	0.326279	0.212686	0.489239	0.345358	0.326279	0.480139	14	0.808	ns	MannWhitney
ADHX_HORSE	NA	NA	ADH5	NA	Alcohol dehydrogenase class-3 OS=Equus caballus OX=9796 GN=ADH5 PE=1 SV=2	ADH5	0.28307	0.245791	0.245791	0.736337	0.431402	-0.426007	-0.394934	-0.52467	-0.788271	0.488799	0.325055	0.0613963	-0.868199	0.711333	0.666782	NA	0.347004	0.551662	0.660052	0.756657	0.347004	0.220593	0.421604	0.682	ns	T-test (hom)
A0A3Q2H351	A0A3Q2H351_HORSE	ENSECAG00000038523	ADH5	alcohol dehydrogenase 5 (class III), chi polypeptide [Source:HGNC Symbol;Acc:HGNC:253]	S-(hydroxymethyl)glutathione dehydrogenase OS=Equus caballus OX=9796 GN=ADH5 PE=3 SV=1	ADH5	0.28307	0.245791	0.245791	0.736337	0.431402	-0.426007	-0.394934	-0.52467	-0.788271	0.488799	0.325055	0.0613963	-0.868199	0.711333	0.666782	NA	0.347004	0.551662	0.660052	0.756657	0.347004	0.220593	0.421604	0.682	ns	T-test (hom)
A0A3Q2HUC3	A0A3Q2HUC3_HORSE	ENSECAG00000017325	LASP1	LIM and SH3 protein 1 [Source:VGNC Symbol;Acc:VGNC:19594]	LIM and SH3 domain protein 1 OS=Equus caballus OX=9796 GN=LASP1 PE=4 SV=1	LASP1	0.283083	0.788508	0.788508	2.77571	2.3394	2.59661	1.93034	2.14068	1.60702	2.82566	2.18114	2.83498	2.6632	2.79177	2.32931	NA	0.0920935	2.70987	0.582224	0.0740394	0.0920935	0.572775	1.54724	0.153	ns	T-test (hom)
A0A3Q2HED0	A0A3Q2HED0_HORSE	ENSECAG00000019624	OSTF1	osteoclast stimulating factor 1 [Source:VGNC Symbol;Acc:VGNC:21076]	Osteoclast stimulating factor 1 OS=Equus caballus OX=9796 GN=OSTF1 PE=4 SV=1	OSTF1	0.28341	0.893461	0.893461	-0.765456	-0.901757	0.414192	0.810781	-1.10538	0.00528353	-0.45339	-1.54968	1.03221	0.186214	1.26857	0.280294	NA	0.824242	5.06955	0.138633	6.61409	0.824242	0.0038406	2.53179	0.0298	*	T-test (hom)
F7B827	F7B827_HORSE	ENSECAG00000009987	PCNP	PEST proteolytic signal containing nuclear protein [Source:VGNC Symbol;Acc:VGNC:21208]	PEST proteolytic signal-containing nuclear protein OS=Equus caballus OX=9796 GN=PCNP PE=4 SV=1	PCNP	0.283713	0.0025539	0.0025539	-5.07342	-5.13258	-3.99321	-1.94913	-5.01203	-5.11712	-4.12792	-5.01608	-4.4269	-5.06672	-4.37959	-2.66363	NA	-0.011696	0.58458	0.108414	-0.000452	-0.011696	0.97356	20	0.57	ns	MannWhitney
A0A3Q2H021	A0A3Q2H021_HORSE	ENSECAG00000012575	ACADS	acyl-CoA dehydrogenase short chain [Source:VGNC Symbol;Acc:VGNC:49519]	Acyl-CoA dehydrogenase short chain OS=Equus caballus OX=9796 GN=ACADS PE=3 SV=1	ACADS	0.284757	0.0528797	0.0528797	-3.32382	-3.21777	-2.10432	-2.97721	-5.1704	-2.96824	-2.5913	-2.5231	-2.71839	-3.08615	-2.76738	-3.17344	NA	-0.135433	0.463455	0.883599	-0.0621562	-0.135433	0.727519	0.50115	0.629	ns	T-test (het)
F6ZZA7	F6ZZA7_HORSE	ENSECAG00000013581	CSK	C-terminal Src kinase [Source:VGNC Symbol;Acc:VGNC:16902]	Tyrosine-protein kinase OS=Equus caballus OX=9796 GN=CSK PE=3 SV=2	CSK	0.285402	0.200344	0.200344	-1.39211	-1.96837	-1.52428	-2.02522	-1.86208	-3.01667	-1.1532	-1.29891	-1.52212	-1.77313	-1.19827	-1.20003	NA	0.272027	1.79161	0.84652	0.503774	0.272027	0.277022	1.1201	0.289	ns	T-test (hom)
A0A5F5PLT6	A0A5F5PLT6_HORSE	ENSECAG00000022120	EWSR1	EWS RNA binding protein 1 [Source:VGNC Symbol;Acc:VGNC:17712]	EWS RNA binding protein 1 OS=Equus caballus OX=9796 GN=EWSR1 PE=3 SV=1	EWSR1	0.285455	0.133464	0.133464	-1.29855	-1.86224	-0.927501	-0.546477	-0.636614	-0.519983	-0.895748	-0.913229	-0.898091	-0.564888	-0.564286	-0.742207	NA	-0.242471	1.73699	0.123438	-0.294321	-0.242471	0.43112	1.09307	0.3	ns	T-test (hom)
A0A5F5PNI8	A0A5F5PNI8_HORSE	ENSECAG00000020761	QSOX2	quiescin sulfhydryl oxidase 2 [Source:VGNC Symbol;Acc:VGNC:22076]	Thiol oxidase OS=Equus caballus OX=9796 GN=QSOX2 PE=3 SV=1	QSOX2	0.286315	0.715513	0.715513	-3.57945	-1.56726	-2.13354	-2.31148	0.954432	-3.2169	-2.84214	-5.17084	-2.13891	-2.17286	-2.74893	-3.5747	NA	-0.058969	0.226468	0.0672959	-0.00761318	-0.058969	0.914399	-0.187885	0.855	ns	T-test (hom)
F7BXK6	F7BXK6_HORSE	ENSECAG00000020076	ASAH1	N-acylsphingosine amidohydrolase 1 [Source:VGNC Symbol;Acc:VGNC:15557]	Ceramidase OS=Equus caballus OX=9796 GN=ASAH1 PE=3 SV=1	ASAH1	0.287201	0.843727	0.843727	2.11265	1.83115	2.57823	1.75033	1.04235	0.817732	1.26751	1.28869	1.70327	1.58744	1.29482	0.482861	NA	-0.727713	1.36532	0.628229	-4.232	-0.727713	0.0177568	-0.902233	0.388	ns	T-test (hom)
F7DVX3	F7DVX3_HORSE	ENSECAG00000000545	RUVBL1	RuvB like AAA ATPase 1 [Source:VGNC Symbol;Acc:VGNC:22632]	RuvB-like helicase OS=Equus caballus OX=9796 GN=RUVBL1 PE=3 SV=2	RUVBL1	0.28765	0.209003	0.209003	-0.921237	-0.636114	-0.80682	-0.94256	-1.27106	-0.0446689	0.379919	-1.13929	-1.03846	-0.938017	-0.22887	-0.0196361	NA	0.256898	0.442599	0.34278	0.320087	0.256898	0.421624	0.346966	0.736	ns	T-test (hom)
F6XWR7	F6XWR7_HORSE	ENSECAG00000023874	SPINT1	serine peptidase inhibitor, Kunitz type 1 [Source:VGNC Symbol;Acc:VGNC:23524]	Serine peptidase inhibitor Kunitz type 1 OS=Equus caballus OX=9796 GN=SPINT1 PE=4 SV=2	SPINT1	0.288299	0.258572	0.258572	-4.13043	-2.61471	-4.89088	-3.44255	-1.99259	-4.88546	-2.90858	-4.82145	-4.20853	-2.95325	-4.19999	-1.94987	NA	0.201361	0.760932	0.963509	0.111473	0.201361	0.681319	0.556484	0.59	ns	T-test (hom)
F6WEM4	F6WEM4_HORSE	ENSECAG00000022742	APBB1IP	amyloid beta protein binding family B member 1 interacting protein [Source:VGNC Symbol;Acc:VGNC:15399]	Amyloid beta precursor protein binding family B member 1 interacting protein OS=Equus caballus OX=9796 GN=APBB1IP PE=4 SV=3	APBB1IP	0.28886	0.201379	0.201379	-5.12148	-4.9607	-2.46429	-1.31904	-2.51546	-5.08248	-2.83916	-3.27952	-3.45314	-3.22654	-2.185	-1.97081	NA	0.0197621	1.45382	0.382499	0.000875	0.0197621	0.969764	0.948872	0.365	ns	T-test (hom)
A0A3Q2I636	A0A3Q2I636_HORSE	ENSECAG00000003103	PSMD13	proteasome 26S subunit, non-ATPase 13 [Source:VGNC Symbol;Acc:VGNC:21959]	26S proteasome non-ATPase regulatory subunit 13 OS=Equus caballus OX=9796 GN=PSMD13 PE=3 SV=1	PSMD13	0.289	0.00435405	0.00435405	-5.07059	-4.99794	-3.59535	-4.94881	-3.97521	-5.09818	-5.16342	-4.91822	-4.99302	-5.03561	-3.6549	-2.00469	NA	0.79891	2.40006	0.0510272	1.91743	0.79891	0.189457	22	0.368	ns	MannWhitney
F6XWM5	F6XWM5_HORSE	ENSECAG00000021580	HP	0	Haptoglobin OS=Equus caballus OX=9796 GN=LOC100067869 PE=3 SV=2	LOC100067869	0.290155	0.154145	0.154145	6.92097	5.67647	6.0578	4.4748	4.23544	4.27354	6.7044	6.38137	7.48007	7.46063	6.52362	5.46981	NA	0.577833	3.17015	0.583608	1.4017	0.577833	0.186108	1.7477	0.111	ns	T-test (hom)
F6QDR0	F6QDR0_HORSE	ENSECAG00000012136	DDB1	damage specific DNA binding protein 1 [Source:VGNC Symbol;Acc:VGNC:17069]	DNA damage-binding protein 1 OS=Equus caballus OX=9796 GN=DDB1 PE=3 SV=3	DDB1	0.290252	0.109072	0.109072	-1.22878	-1.69984	-0.828103	-3.18969	-1.50559	-1.51688	-0.571027	-1.38776	-1.30473	-1.34376	-0.943536	-0.340753	NA	0.188565	1.91296	0.469509	0.178041	0.188565	0.519721	1.17937	0.266	ns	T-test (hom)
F6XIB2	F6XIB2_HORSE	ENSECAG00000008755	POR	cytochrome p450 oxidoreductase [Source:VGNC Symbol;Acc:VGNC:21702]	NADPH--cytochrome P450 reductase OS=Equus caballus OX=9796 GN=POR PE=3 SV=3	POR	0.292087	0.528621	0.528621	-0.831281	-0.64724	0.665781	0.142463	-0.784156	-1.18848	-0.466306	0.343217	-0.842807	-0.929716	-0.254589	-1.08853	NA	0.131848	1.99141	0.464695	0.0673203	0.131848	0.701935	-1.21715	0.251	ns	T-test (hom)
A0A5F5Q2C7	A0A5F5Q2C7_HORSE	ENSECAG00000006482	CRISP3	cysteine-rich secretory protein 2 [Source:NCBI gene (formerly Entrezgene);Acc:100034138]	Cysteine-rich secretory protein 2 OS=Equus caballus OX=9796 GN=CRISP2 PE=3 SV=1	CRISP2	0.293087	0.995134	0.995134	-1.07155	-0.267615	-0.408937	-0.818476	-0.0334443	0.673801	-1.47322	0.236832	-0.433071	0.0586635	0.507162	-0.438151	NA	0.473326	1.20038	0.0510321	0.620669	0.473326	0.40296	0.812977	0.435	ns	T-test (hom)
F6T8Y6	F6T8Y6_HORSE	ENSECAG00000008446	NCF2	neutrophil cytosolic factor 2 [Source:VGNC Symbol;Acc:VGNC:20586]	Neutrophil cytosolic factor 2 OS=Equus caballus OX=9796 GN=NCF2 PE=3 SV=1	NCF2	0.294178	0.574814	0.574814	-0.975392	-2.70111	-1.03714	-1.73671	-1.43188	-2.17537	-1.60596	-1.60882	-2.47383	-1.18702	-0.172257	-0.221246	NA	0.546769	1.61062	0.0363004	1.5671	0.546769	0.137156	1.38789	0.195	ns	T-test (hom)
F7DGP4	F7DGP4_HORSE	ENSECAG00000010977	ARHGAP45	Rho GTPase activating protein 45 [Source:VGNC Symbol;Acc:VGNC:59144]	Rho GTPase activating protein 45 OS=Equus caballus OX=9796 GN=ARHGAP45 PE=4 SV=2	ARHGAP45	0.294398	0.308522	0.308522	-1.65097	-3.37963	-2.71367	-1.02031	-2.1443	-1.04962	-1.62338	-1.28709	-1.89992	-1.90637	-1.57322	-1.22372	NA	-0.135973	0.624212	0.33942	-0.0846787	-0.135973	0.649428	0.469512	0.649	ns	T-test (hom)
F6VNI0	F6VNI0_HORSE	ENSECAG00000023224	DHX15	DEAH-box helicase 15 [Source:VGNC Symbol;Acc:VGNC:17171]	RNA helicase OS=Equus caballus OX=9796 GN=DHX15 PE=3 SV=2	DHX15	0.295046	0.29175	0.29175	-4.11702	-2.59526	-2.1762	-2.38708	-1.39715	-2.49792	-1.10574	-2.2775	-1.83012	-5.00982	-1.38664	-0.50181	NA	1.22785	0.204114	0.295608	6.4914	1.22785	0.0256161	0.170429	0.868	ns	T-test (hom)
F6XJJ5	F6XJJ5_HORSE	ENSECAG00000023752	P2RX4	purinergic receptor P2X 4 [Source:VGNC Symbol;Acc:VGNC:50960]	P2X purinoceptor OS=Equus caballus OX=9796 GN=P2RX4 PE=3 SV=2	P2RX4	0.295461	0.143677	0.143677	-4.51885	-2.11035	-2.05713	-1.41658	-2.56518	-1.80243	-3.19815	-1.56468	-3.15606	-4.14944	-4.13611	-2.38741	NA	-0.858121	3.19774	0.930562	-3.50878	-0.858121	0.0587647	-1.75951	0.109	ns	T-test (hom)
A0A3Q2HL03	A0A3Q2HL03_HORSE	ENSECAG00000014430	GALM	galactose mutarotase [Source:VGNC Symbol;Acc:VGNC:18221]	Galactose mutarotase OS=Equus caballus OX=9796 GN=GALM PE=4 SV=1	GALM	0.296238	0.46004	0.46004	-0.566104	-0.3146	-0.941682	0.763704	-0.467655	-2.08437	-0.659587	-2.31675	-1.53316	-0.456122	-0.583661	-0.187331	NA	0.544187	0.30221	0.0902361	1.88501	0.544187	0.0906281	0.245533	0.811	ns	T-test (hom)
A0A3Q2HKA3	A0A3Q2HKA3_HORSE	ENSECAG00000019246	AP1B1	adaptor related protein complex 1 subunit beta 1 [Source:VGNC Symbol;Acc:VGNC:15372]	Adaptor related protein complex 1 subunit beta 1 OS=Equus caballus OX=9796 GN=AP1B1 PE=3 SV=1	AP1B1	0.296663	0.985254	0.985254	0.307706	0.24122	0.968236	-0.162671	-0.0103491	-0.599649	0.471197	0.0758231	0.074361	0.0539891	0.0669416	0.0115411	NA	-0.222686	0.614164	0.523182	-0.335065	-0.222686	0.352415	-0.668952	0.525	ns	T-test (het)
A0A3Q2GYE7	A0A3Q2GYE7_HORSE	ENSECAG00000038218	0	0	Ig-like domain-containing protein OS=Equus caballus OX=9796 PE=4 SV=1	Ig-like	0.297225	0.0658389	0.0658389	-5.10243	-4.91855	-3.61492	-5.11425	1.06057	-1.92419	-4.94628	-1.16238	-0.827328	-5.15316	-0.745315	-3.49417	NA	0.488281	0.634437	0.219267	0.439553	0.488281	0.535811	0.476161	0.644	ns	T-test (hom)
F6TBN7	F6TBN7_HORSE	ENSECAG00000020465	FKBP4	FKBP prolyl isomerase 4 [Source:VGNC Symbol;Acc:VGNC:18051]	Peptidylprolyl isomerase OS=Equus caballus OX=9796 GN=FKBP4 PE=4 SV=3	FKBP4	0.297576	0.916558	0.916558	-0.0114933	-1.28565	-0.874412	-0.347307	0.247559	1.31095	0.398256	-1.55304	0.95217	-0.669701	-0.694322	0.305461	NA	0.506744	0.560242	0.432814	0.822988	0.506744	0.324419	0.427338	0.678	ns	T-test (hom)
A0A3Q2HEU8	A0A3Q2HEU8_HORSE	ENSECAG00000037587	C1orf68	chromosome 1 open reading frame 68 [Source:HGNC Symbol;Acc:HGNC:29468]	Chromosome 5 C1orf68 homolog OS=Equus caballus OX=9796 GN=C1orf68 PE=4 SV=1	C1orf68	0.297705	0.0048657	0.0048657	1.58611	-0.105046	0.966518	0.812006	-3.72422	1.31323	0.044695	1.36866	-1.01107	0.564691	-0.55282	-0.592893	NA	-1.90588	1.07739	0.626204	-13.0665	-1.90588	0.00863335	6	0.109	ns	MannWhitney
A0A5F5PL31	A0A5F5PL31_HORSE	ENSECAG00000014949	TPM1	tropomyosin 1 [Source:VGNC Symbol;Acc:VGNC:51814]	Tropomyosin 1 OS=Equus caballus OX=9796 GN=TPM1 PE=3 SV=1	TPM1	0.297794	0.912573	0.912573	-1.91519	-4.2167	-5.31079	1.2913	-0.418356	0.0180455	-3.48993	-1.40189	-2.21163	-2.52046	-1.98192	-0.733508	NA	0.159392	0.088887	1.05e-05	0.0374592	0.159392	0.849677	0.0576818	0.955	ns	T-test (hom)
F6Z146	F6Z146_HORSE	ENSECAG00000008485	ITGAL	integrin subunit alpha L [Source:VGNC Symbol;Acc:VGNC:19172]	Integrin subunit alpha L OS=Equus caballus OX=9796 GN=ITGAL PE=3 SV=3	ITGAL	0.298203	0.137197	0.137197	-1.09183	0.461992	0.252029	0.139734	0.743381	0.248157	-0.549073	0.490829	0.0792004	-0.713228	-0.565869	1.45297	NA	-0.0243062	0.059528	0.519519	-0.00224398	-0.0243062	0.938012	-0.0519675	0.96	ns	T-test (hom)
A0A3Q2HGJ5	A0A3Q2HGJ5_HORSE	ENSECAG00000009181	CLINT1	clathrin interactor 1 [Source:VGNC Symbol;Acc:VGNC:16615]	Clathrin interactor 1 OS=Equus caballus OX=9796 GN=CLINT1 PE=4 SV=2	CLINT1	0.299184	0.0509768	0.0509768	-5.07959	-3.11866	-2.48115	-5.34356	-2.89935	-4.92329	-2.27818	-2.71411	-4.15766	-3.23068	-2.80302	-2.98804	NA	0.0768082	0.596456	0.593075	0.01457	0.0768082	0.876792	0.451337	0.661	ns	T-test (hom)
F6REX3	F6REX3_HORSE	ENSECAG00000012299	PZP	0	Pregnancy zone protein OS=Equus caballus OX=9796 GN=LOC100061763 PE=3 SV=3	LOC100061763	0.301493	0.835306	0.835306	1.89787	1.79305	1.18896	3.26216	3.02032	2.25339	2.34678	2.20005	2.02103	2.02381	2.4607	0.966767	NA	-0.299708	1.43596	0.687721	-0.450487	-0.299708	0.352798	-0.939524	0.37	ns	T-test (hom)
A0A3Q2HIC5	A0A3Q2HIC5_HORSE	ENSECAG00000015467	ABI1	abl interactor 1 [Source:VGNC Symbol;Acc:VGNC:14950]	Abl interactor 1 OS=Equus caballus OX=9796 GN=ABI1 PE=3 SV=2	ABI1	0.301888	0.0362877	0.0362877	-2.31757	-2.64229	-0.68132	-2.27482	-0.805466	-0.874399	-0.681258	-1.20375	-1.44993	-1.43472	-0.738755	-0.228308	NA	-0.0823064	1.56149	0.371389	-0.018178	-0.0823064	0.858055	20	0.57	ns	MannWhitney
F7CYG2	F7CYG2_HORSE	ENSECAG00000014740	YWHAH	tyrosine 3-monooxygenase/tryptophan 5-monooxygenase activation protein eta [Source:VGNC Symbol;Acc:VGNC:50988]	Tyrosine 3-monooxygenase/tryptophan 5-monooxygenase activation protein eta OS=Equus caballus OX=9796 GN=YWHAH PE=3 SV=2	YWHAH	0.301964	0.127912	0.127912	0.497986	0.296569	-0.388376	1.12348	1.10134	1.07565	1.43089	1.15749	0.382982	1.03607	1.33365	1.19552	NA	0.0670873	0.938117	0.0436116	0.0247388	0.0670873	0.77445	0.588665	0.569	ns	T-test (hom)
F7BLU1	F7BLU1_HORSE	ENSECAG00000019293	RPS15A	ribosomal protein S15a [Source:VGNC Symbol;Acc:VGNC:22548]	40S ribosomal protein S15a OS=Equus caballus OX=9796 GN=RPS15A PE=3 SV=1	RPS15A	0.303311	0.441552	0.441552	0.47306	0.446663	0.930402	-0.497002	0.144492	-1.18298	0.931121	0.0185391	0.483646	0.734577	0.784268	0.422641	NA	-0.398283	1.95574	0.912981	-0.863894	-0.398283	0.222357	1.66147	0.133	ns	T-test (het)
F6UQP3	F6UQP3_HORSE	ENSECAG00000022389	PCBP2	0	Poly(rC) binding protein 2 OS=Equus caballus OX=9796 GN=PCBP2 PE=4 SV=3	PCBP2	0.304913	0.775535	0.775535	1.79115	1.61454	1.84607	1.26021	1.02805	1.40824	2.32044	1.141	1.7473	1.47902	1.82691	1.72462	NA	-0.189998	0.890631	0.287155	-0.218964	-0.189998	0.44986	0.63549	0.539	ns	T-test (hom)
A0A3Q2HQY7	A0A3Q2HQY7_HORSE	ENSECAG00000023336	BPIFB1	0	BPI fold-containing family B member 1 OS=Equus caballus OX=9796 GN=LOC106782421 PE=4 SV=2	LOC106782421	0.304941	0.261622	0.261622	5.4952	6.75144	6.08215	6.47322	5.68362	5.78253	6.76849	5.82095	5.66772	5.62482	5.3813	6.35847	NA	0.175739	1.956	0.814327	0.204925	0.175739	0.445633	-1.20015	0.258	ns	T-test (hom)
F6TI41	F6TI41_HORSE	ENSECAG00000038236	RDH16	0	Retinol dehydrogenase 16 OS=Equus caballus OX=9796 GN=LOC100052445 PE=3 SV=3	LOC100052445	0.305181	0.495002	0.495002	-0.275186	-0.665397	-0.704079	-1.02137	-2.66626	-1.93222	-1.16994	-1.25373	-1.74005	-1.96143	-0.487621	-2.28344	NA	-0.147913	1.28848	0.899266	-0.0862464	-0.147913	0.667533	-0.86105	0.409	ns	T-test (hom)
F7CC77	F7CC77_HORSE	ENSECAG00000000066	NAP1L1	nucleosome assembly protein 1 like 1 [Source:VGNC Symbol;Acc:VGNC:20557]	Nucleosome assembly protein 1 like 1 OS=Equus caballus OX=9796 GN=NAP1L1 PE=3 SV=2	NAP1L1	0.305583	0.139704	0.139704	-3.01234	-5.05558	-2.30806	-2.32674	-3.18735	-5.12464	-1.42498	-2.27287	-1.8776	-2.0741	-2.96625	-3.16447	NA	-1.09713	1.15525	0.558735	-5.052	-1.09713	0.0410994	0.787973	0.449	ns	T-test (hom)
A0A3Q2GSM3	A0A3Q2GSM3_HORSE	ENSECAG00000003345	ENO1	enolase 1 [Source:NCBI gene (formerly Entrezgene);Acc:100051879]	2-phospho-D-glycerate hydro-lyase OS=Equus caballus OX=9796 GN=ENO1 PE=3 SV=1	ENO1	0.30596	0.692151	0.692151	4.9243	4.88549	4.772	4.51067	4.79206	4.57908	5.23923	4.67264	4.60014	4.97537	5.23929	5.25968	NA	0.0731844	2.42874	0.395019	0.0614638	0.0731844	0.558702	1.42105	0.186	ns	T-test (hom)
F7BXF9	F7BXF9_HORSE	ENSECAG00000023658	NUDT5	nudix hydrolase 5 [Source:VGNC Symbol;Acc:VGNC:20949]	Nudix hydrolase 5 OS=Equus caballus OX=9796 GN=NUDT5 PE=3 SV=3	NUDT5	0.306383	0.533176	0.533176	-2.38348	-1.64741	-2.4254	-1.09865	-1.43576	-1.51546	-1.66141	-0.76271	-1.40612	-0.971099	-1.52274	-1.35918	NA	-0.0603019	1.53942	0.130483	-0.02555	-0.0603019	0.74551	0.993227	0.344	ns	T-test (hom)
F7C4H8	F7C4H8_HORSE	ENSECAG00000014477	GANAB	glucosidase II alpha subunit [Source:VGNC Symbol;Acc:VGNC:18241]	Glucosidase II alpha subunit OS=Equus caballus OX=9796 GN=GANAB PE=3 SV=3	GANAB	0.30754	0.434946	0.434946	1.42706	1.81391	2.34188	2.55727	1.90659	1.79034	2.55925	1.97612	1.68314	2.06401	1.70263	1.55214	NA	-0.35232	2.27287	0.981535	-1.50074	-0.35232	0.0522073	-1.34955	0.207	ns	T-test (hom)
F6SZV7	F6SZV7_HORSE	ENSECAG00000016676	SEMA6D	semaphorin 6D [Source:VGNC Symbol;Acc:VGNC:22822]	Semaphorin 6D OS=Equus caballus OX=9796 GN=SEMA6D PE=4 SV=3	SEMA6D	0.308037	0.350522	0.350522	-2.55179	-1.38398	-1.27683	-0.14918	-1.2453	-2.12993	-2.0804	-2.18356	-1.12543	-1.54623	-2.30862	-1.22517	NA	0.0631853	0.204091	0.996401	0.0148102	0.0631853	0.850042	0.170411	0.868	ns	T-test (hom)
A0A3Q2HXB2	A0A3Q2HXB2_HORSE	ENSECAG00000023879	IQGAP1	IQ motif containing GTPase activating protein 1 [Source:VGNC Symbol;Acc:VGNC:19120]	IQ motif containing GTPase activating protein 1 OS=Equus caballus OX=9796 GN=IQGAP1 PE=4 SV=1	IQGAP1	0.309689	0.248045	0.248045	3.08764	2.72154	2.74301	2.18246	2.15007	2.06241	3.11009	2.62466	2.64986	2.90596	2.85639	2.21316	NA	-0.195754	0.376674	0.693632	-0.401583	-0.195754	0.241239	0.300147	0.77	ns	T-test (hom)
A0A3Q2KIZ6	A0A3Q2KIZ6_HORSE	ENSECAG00000017521	RAB18	RAB18, member RAS onco family [Source:VGNC Symbol;Acc:VGNC:22091]	Ras-related protein Rab-18 OS=Equus caballus OX=9796 GN=RAB18 PE=4 SV=1	RAB18	0.309921	0.813762	0.813762	0.565771	-0.484342	0.439491	0.122001	-0.941017	0.776427	-0.268966	-0.342541	-0.245463	-0.747066	-0.143679	-0.870316	NA	-0.0279532	2.57954	0.511575	-0.00424387	-0.0279532	0.900114	-1.48915	0.167	ns	T-test (hom)
F7AUX9	F7AUX9_HORSE	ENSECAG00000018767	SFTPA1	surfactant protein A1 [Source:NCBI gene (formerly Entrezgene);Acc:100033826]	Pulmonary surfactant-associated protein A OS=Equus caballus OX=9796 GN=SFTPA1 PE=4 SV=2	SFTPA1	0.311515	0.68483	0.68483	-1.44033	2.20434	-0.0907527	2.17977	-0.781472	-0.353388	-2.40968	0.796662	-4.83834	3.49807	2.63394	5.80168	NA	1.7607	0.981105	0.0241232	1.72743	1.7607	0.506591	0.741274	0.507	ns	T-test (het)
A0A3Q2I854	A0A3Q2I854_HORSE	ENSECAG00000034483	0	0	IF rod domain-containing protein OS=Equus caballus OX=9796 PE=3 SV=2	IF	0.311916	0.153099	0.153099	6.45395	4.40416	5.68058	5.77406	4.62843	5.71436	4.6138	5.69571	3.90129	4.76568	4.72215	3.43652	NA	-1.81094	5.4722	0.354844	-23.2358	-1.81094	0.000137	-2.69445	0.0225	*	T-test (hom)
AT1A1_HORSE	NA	ENSECAG00000024623	ATP1A1	ATPase Na+/K+ transporting subunit alpha 1 [Source:VGNC Symbol;Acc:VGNC:49506]	Sodium/potassium-transporting ATPase subunit alpha-1 OS=Equus caballus OX=9796 GN=ATP1A1 PE=3 SV=1	ATP1A1	0.312615	0.641553	0.641553	0.970849	0.790539	1.67854	1.42165	0.340419	1.13408	1.32649	1.67471	0.640805	0.7367	0.835357	0.637666	NA	-0.416382	3.56729	0.882122	-1.95072	-0.416382	0.0388772	-2.69109	0.0272	*	T-test (het)
A0A3Q2GWY0	A0A3Q2GWY0_HORSE	ENSECAG00000018467	LAMP2	lysosomal associated membrane protein 2 [Source:VGNC Symbol;Acc:VGNC:19571]	Lysosomal associated membrane protein 2 OS=Equus caballus OX=9796 GN=LAMP2 PE=3 SV=1	LAMP2	0.312839	0.626736	0.626736	2.65922	1.73274	2.26633	3.35395	1.14678	0.628565	2.57982	3.28676	2.32925	1.7638	2.22247	3.67313	NA	-0.0264871	0.684874	0.688024	-0.00213832	-0.0264871	0.945579	0.508606	0.622	ns	T-test (hom)
F7DU34	F7DU34_HORSE	ENSECAG00000000370	RPS11	ribosomal protein S11 [Source:VGNC Symbol;Acc:VGNC:22545]	40S ribosomal protein S11 OS=Equus caballus OX=9796 GN=RPS11 PE=3 SV=3	RPS11	0.313069	0.413308	0.413308	-0.54112	-0.356729	0.181146	0.159947	-0.236762	-1.57177	0.613154	-0.138711	0.141952	0.305604	0.290744	0.0799798	NA	-0.0146095	2.20215	0.285564	-0.000658	-0.0146095	0.969255	1.86614	0.1	ns	T-test (het)
F7AC72	F7AC72_HORSE	ENSECAG00000019111	CD163	CD163 molecule [Source:VGNC Symbol;Acc:VGNC:16247]	CD163 molecule OS=Equus caballus OX=9796 GN=CD163 PE=4 SV=2	CD163	0.313115	0.958138	0.958138	2.27448	2.15391	2.5077	3.07572	2.74712	1.82206	2.03099	2.36191	2.63083	2.29012	2.29898	2.91136	NA	-0.102797	1.00697	0.709113	-0.0774078	-0.102797	0.593362	0.703845	0.498	ns	T-test (hom)
F7ATU8	F7ATU8_HORSE	ENSECAG00000013671	EIF3B	eukaryotic translation initiation factor 3 subunit B [Source:VGNC Symbol;Acc:VGNC:17489]	Eukaryotic translation initiation factor 3 subunit B OS=Equus caballus OX=9796 GN=EIF3B PE=3 SV=2	EIF3B	0.31416	0.0119322	0.0119322	-3.29645	-2.63492	-1.22578	-0.975288	-0.955186	-1.52969	-1.06702	-1.17728	-1.30049	-1.31394	-1.73434	-2.15393	NA	0.0260679	0.0437027	0.590284	0.00238496	0.0260679	0.938553	10	0.368	ns	MannWhitney
F6TAZ0	F6TAZ0_HORSE	ENSECAG00000015865	GLUL	glutamate-ammonia ligase [Source:VGNC Symbol;Acc:VGNC:18397]	Glutamine synthetase OS=Equus caballus OX=9796 GN=GLUL PE=3 SV=2	GLUL	0.3142	0.861833	0.861833	-3.38194	-1.07743	-1.72709	-2.32369	-2.13066	-0.665374	-0.127939	-3.11863	-3.52051	-3.55496	-2.3799	-1.51343	NA	0.183873	2.3131	0.959657	0.088402	0.183873	0.716592	-1.36812	0.201	ns	T-test (hom)
F7CVP9	F7CVP9_HORSE	ENSECAG00000015258	RPL18A	ribosomal protein L18a [Source:VGNC Symbol;Acc:VGNC:59231]	Ribosomal protein L18a OS=Equus caballus OX=9796 GN=RPL18A PE=3 SV=3	RPL18A	0.315118	0.121387	0.121387	-2.86837	-2.1113	-1.09474	-1.07184	-1.1719	-2.59192	-1.43719	-1.49764	-2.06975	-1.21968	-2.08526	-1.65775	NA	-0.549139	0.0987899	0.0458005	-1.23048	-0.549139	0.211578	-0.0712164	0.945	ns	T-test (hom)
A0A3Q2H867	A0A3Q2H867_HORSE	ENSECAG00000009145	CAPZB	capping actin protein of muscle Z-line subunit beta [Source:VGNC Symbol;Acc:VGNC:16052]	F-actin-capping protein subunit beta OS=Equus caballus OX=9796 GN=CAPZB PE=3 SV=1	CAPZB	0.315283	0.641522	0.641522	1.99533	1.73139	2.13131	1.65693	2.06154	1.23752	1.84927	1.61819	2.10515	1.92606	2.38683	2.37603	NA	0.141172	4.9382	0.360996	0.193639	0.141172	0.386449	2.47866	0.0326	*	T-test (hom)
A0A3Q2I2S2	A0A3Q2I2S2_HORSE	ENSECAG00000001999	GMDS	GDP-mannose 4,6-dehydratase [Source:VGNC Symbol;Acc:VGNC:18401]	GDP-D-mannose dehydratase OS=Equus caballus OX=9796 GN=GMDS PE=3 SV=1	GMDS	0.315294	0.502859	0.502859	-1.29022	-0.657711	-0.614708	-1.7732	-0.403321	-0.335716	0.596659	-1.77354	-1.63903	-1.59616	-0.763259	-1.0358	NA	-0.0332078	1.74044	0.298753	-0.00471697	-0.0332078	0.906234	-1.09478	0.299	ns	T-test (hom)
A0A3Q2H6K9	A0A3Q2H6K9_HORSE	ENSECAG00000029928	WFDC2	0	WAP four-disulfide core domain protein 2 OS=Equus caballus OX=9796 GN=LOC102148710 PE=4 SV=1	LOC102148710	0.315539	0.669997	0.669997	1.09499	2.27025	1.44264	2.27501	2.80704	0.301065	1.09213	1.26815	2.92434	2.86873	3.34965	4.0477	NA	1.7287	8.11659	0.53958	14.0311	1.7287	0.003603	3.77982	0.0036	**	T-test (hom)
F7C625	F7C625_HORSE	ENSECAG00000013676	CAST	calpastatin [Source:VGNC Symbol;Acc:VGNC:16077]	Calpain inhibitor OS=Equus caballus OX=9796 GN=CAST PE=3 SV=2	CAST	0.316054	0.257984	0.257984	0.165189	-0.34235	-0.427536	-0.830402	-0.263351	-0.84268	0.203588	-0.91653	-0.0981264	-0.428999	0.206105	0.218474	NA	0.503822	2.69127	0.541572	2.50142	0.503822	0.0320199	1.53899	0.155	ns	T-test (hom)
F6TJX5	F6TJX5_HORSE	ENSECAG00000007829	TPP1	tripeptidyl peptidase 1 [Source:VGNC Symbol;Acc:VGNC:24438]	Tripeptidyl aminopeptidase OS=Equus caballus OX=9796 GN=TPP1 PE=4 SV=3	TPP1	0.316585	0.48777	0.48777	2.11445	2.21932	2.80105	2.65424	2.19882	0.896345	1.40638	1.99711	2.74619	2.37343	2.59542	3.59031	NA	0.64048	4.14931	0.414051	4.35215	0.64048	0.0090045	2.15741	0.0564	ns	T-test (hom)
F6QJ78	F6QJ78_HORSE	ENSECAG00000002350	CTSA	cathepsin A [Source:VGNC Symbol;Acc:VGNC:16947]	Carboxypeptidase OS=Equus caballus OX=9796 GN=CTSA PE=3 SV=3	CTSA	0.317288	0.559181	0.559181	2.10612	1.09747	-0.441368	-0.819866	-0.196137	1.53949	2.84577	1.58658	1.132	0.136231	-0.00250339	0.911581	NA	-0.332447	1.13097	0.0204847	-0.318355	-0.332447	0.514908	-0.601434	0.561	ns	T-test (hom)
A0A3Q2LUC2	A0A3Q2LUC2_HORSE	ENSECAG00000019285	SFXN3	sideroflexin 3 [Source:VGNC Symbol;Acc:VGNC:22909]	Sidoreflexin OS=Equus caballus OX=9796 GN=SFXN3 PE=3 SV=1	SFXN3	0.31877	0.609478	0.609478	0.239425	0.640156	1.12499	0.896066	0.407076	0.133633	0.43603	1.309	-0.521794	0.426699	0.122263	-0.477877	NA	-0.864956	5.84573	0.380014	-8.66664	-0.864956	0.000963	-2.84534	0.0174	*	T-test (hom)
A0A3Q2H364	A0A3Q2H364_HORSE	ENSECAG00000007907	ALDH3B1	aldehyde dehydrogenase 3 family member B1 [Source:VGNC Symbol;Acc:VGNC:57329]	Aldehyde dehydrogenase OS=Equus caballus OX=9796 GN=ALDH3B1 PE=3 SV=2	ALDH3B1	0.319035	0.683111	0.683111	0.452816	0.925066	0.429915	1.02823	1.00372	1.74005	1.26058	0.238375	0.445972	0.513814	0.508625	0.359636	NA	0.342455	3.00576	0.105564	0.547498	0.342455	0.330165	-2.39119	0.0455	*	T-test (het)
F7AIP7	F7AIP7_HORSE	ENSECAG00000011637	SLC1A5	solute carrier family 1 member 5 [Source:VGNC Symbol;Acc:VGNC:23064]	Amino acid transporter OS=Equus caballus OX=9796 GN=SLC1A5 PE=3 SV=3	SLC1A5	0.319227	0.841204	0.841204	-0.867977	-1.86318	-0.329958	-2.11722	-2.34579	-3.18226	-2.36888	-1.6334	-2.85993	-0.961918	-0.11154	0.131477	NA	0.257411	2.31761	0.393733	0.188429	0.257411	0.602062	1.3702	0.201	ns	T-test (hom)
F7AJL6	F7AJL6_HORSE	ENSECAG00000011782	RPS29	ribosomal protein S29 [Source:VGNC Symbol;Acc:VGNC:22554]	40S ribosomal protein S29 OS=Equus caballus OX=9796 GN=RPS29 PE=3 SV=3	RPS29	0.31998	0.31037	0.31037	-4.97771	-4.92517	-2.19984	-3.39814	-4.24805	-5.06339	-3.06657	-3.27339	-2.74765	-2.56112	-2.44472	-3.36123	NA	0.143909	3.7333	0.748003	0.053135	0.143909	0.774197	1.98543	0.0752	ns	T-test (hom)
A0A3Q2I8B7	A0A3Q2I8B7_HORSE	ENSECAG00000008113	LAMP3	lysosomal associated membrane protein 3 [Source:VGNC Symbol;Acc:VGNC:19572]	Lysosomal associated membrane protein 3 OS=Equus caballus OX=9796 GN=LAMP3 PE=3 SV=1	LAMP3	0.320632	0.14979	0.14979	-1.59697	1.27817	0.490418	1.05223	0.738365	-0.105699	1.01536	1.6538	0.381758	0.970011	0.400713	1.43478	NA	0.383656	0.549813	0.393665	0.655444	0.383656	0.305996	0.420366	0.683	ns	T-test (hom)
A0A3Q2HBF6	A0A3Q2HBF6_HORSE	ENSECAG00000022575	BPIFA1	0	BPI fold-containing family A member 1 OS=Equus caballus OX=9796 GN=BPIFA1 PE=3 SV=1	BPIFA1	0.320735	0.795911	0.795911	2.37584	-3.48581	-0.796342	-0.869138	-1.99554	-2.16343	-1.25412	0.568488	-2.18783	-1.84248	-1.12788	0.920203	NA	-0.0122736	0.121345	0.985275	-0.000223	-0.0122736	0.987499	-0.103865	0.919	ns	T-test (hom)
F7DFM3	F7DFM3_HORSE	ENSECAG00000010852	RPS4X	ribosomal protein S4 X-linked [Source:VGNC Symbol;Acc:VGNC:55531]	40S ribosomal protein S4 OS=Equus caballus OX=9796 GN=RPS4X PE=3 SV=2	RPS4X	0.321208	0.324255	0.324255	0.642562	0.00213392	0.714681	0.536578	0.483953	-0.180663	0.898641	0.474928	0.312397	0.790146	0.744666	0.130581	NA	0.179364	0.271783	0.844956	0.326672	0.179364	0.28297	0.222643	0.828	ns	T-test (hom)
F6Y2Q4	F6Y2Q4_HORSE	ENSECAG00000009054	CKB	creatine kinase B [Source:VGNC Symbol;Acc:VGNC:16563]	Creatine kinase OS=Equus caballus OX=9796 GN=CKB PE=3 SV=1	CKB	0.321216	0.354785	0.354785	1.78135	2.17256	1.23614	1.2455	1.75635	2.88425	2.59888	1.407	0.465971	1.0808	1.62512	1.65208	NA	-0.0677382	3.39865	0.302727	-0.0159484	-0.0677382	0.849425	-1.84498	0.0948	ns	T-test (hom)
F6SIE2	F6SIE2_HORSE	ENSECAG00000024723	ICAM3	intercellular adhesion molecule 3 [Source:VGNC Symbol;Acc:VGNC:18929]	Intercellular adhesion molecule 3 OS=Equus caballus OX=9796 GN=ICAM3 PE=3 SV=2	ICAM3	0.322234	0.0713254	0.0713254	-2.54951	-2.59313	-1.31728	-1.21638	-1.55166	-2.0166	-1.50881	-1.3488	0.234389	-0.220455	0.251942	-0.671735	NA	1.66131	11.272	0.758787	18.7263	1.66131	0.000404	5.19471	0.000404	***	T-test (hom)
B2MG_HORSE	NA	ENSECAG00000000685	B2M	beta-2-microglobulin [Source:VGNC Symbol;Acc:VGNC:15722]	Beta-2-microglobulin OS=Equus caballus OX=9796 GN=B2M PE=1 SV=1	B2M	0.322453	0.0244602	0.0244602	-1.49522	0.866781	0.370455	0.495292	0.52455	-1.61975	-1.2205	-1.52184	1.76612	1.31306	1.18762	1.36215	NA	1.85727	9.20383	0.0337205	17.094	1.85727	0.00169579	32	0.00404	**	MannWhitney
A0A5F5PKH1	A0A5F5PKH1_HORSE	ENSECAG00000043631	H2AC19	H2A clustered histone 19 [Source:VGNC Symbol;Acc:VGNC:95391]	Histone H2A OS=Equus caballus OX=9796 GN=H2AC19 PE=3 SV=1	H2AC19	0.322683	0.00979812	0.00979812	-5.12503	0.147894	-0.647672	-0.42415	-1.28216	-0.595731	-2.0691	-0.384999	-0.570135	-0.155608	0.163069	0.135526	NA	-0.557314	2.31381	0.932889	-0.659001	-0.557314	0.4406	27	0.0727	ns	MannWhitney
A0A3Q2GTH3	A0A3Q2GTH3_HORSE	ENSECAG00000019023	ACOT9	acyl-CoA thioesterase 9 [Source:VGNC Symbol;Acc:VGNC:14992]	Acyl-CoA thioesterase 9 OS=Equus caballus OX=9796 GN=ACOT9 PE=4 SV=1	ACOT9	0.323946	0.796152	0.796152	-4.7197	-3.20608	-2.22191	-2.39493	-1.66857	-4.1631	-3.01241	-3.05026	-2.72171	-2.82654	-3.05036	-1.96848	NA	0.334219	1.11685	0.884011	0.404472	0.334219	0.432208	0.766484	0.461	ns	T-test (hom)
F7DMG5	F7DMG5_HORSE	ENSECAG00000014994	G6PD	glucose-6-phosphate dehydrogenase [Source:VGNC Symbol;Acc:VGNC:18183]	Glucose-6-phosphate 1-dehydrogenase OS=Equus caballus OX=9796 GN=G6PD PE=3 SV=3	G6PD	0.32402	0.801818	0.801818	2.88612	2.18157	2.5221	1.74931	2.66188	2.17715	2.97022	2.47476	2.59051	2.47852	2.73086	2.72599	NA	-0.0794297	1.25771	0.937105	-0.0499056	-0.0794297	0.646939	0.844364	0.418	ns	T-test (hom)
A0A3Q2HRW5	A0A3Q2HRW5_HORSE	ENSECAG00000009901	DDX3X	DEAD-box helicase 3 X-linked [Source:VGNC Symbol;Acc:VGNC:55459]	RNA helicase OS=Equus caballus OX=9796 GN=DDX3X PE=3 SV=1	DDX3X	0.324428	0.794474	0.794474	-0.249179	-0.147037	0.28013	-0.58293	-0.524576	-1.04393	0.514383	-0.519849	-0.299559	0.139243	0.0982027	-0.471562	NA	-0.487674	0.745338	0.618064	-2.00885	-0.487674	0.0575412	0.546766	0.597	ns	T-test (hom)
A0A3Q2GSM1	A0A3Q2GSM1_HORSE	ENSECAG00000024711	PRPS2	phosphoribosyl pyrophosphate synthetase 2 [Source:HGNC Symbol;Acc:HGNC:9465]	Ribose-phosphate diphosphokinase OS=Equus caballus OX=9796 GN=PRPS2 PE=3 SV=1	PRPS2	0.324542	0.00840287	0.00840287	-3.52108	-4.90862	-3.06427	-5.12345	-5.03511	-3.04738	-4.86794	-5.00267	-2.4333	-4.8745	-3.32485	-4.79322	NA	-0.0805348	1.08236	0.915915	-0.0193131	-0.0805348	0.846857	23	0.283	ns	MannWhitney
F6Q892	F6Q892_HORSE	ENSECAG00000012506	SERPINB9	serpin family B member 9 [Source:VGNC Symbol;Acc:VGNC:22853]	Serpin family B member 9 OS=Equus caballus OX=9796 GN=SERPINB9 PE=3 SV=1	SERPINB9	0.325023	0.136147	0.136147	0.392632	-0.216091	0.323795	-0.512863	0.29955	-0.891424	0.351759	-0.0544786	0.325286	-0.55263	0.0807193	0.423566	NA	-0.146144	0.489385	0.82192	-0.144531	-0.146144	0.503839	0.379392	0.712	ns	T-test (hom)
F7CCF5	F7CCF5_HORSE	ENSECAG00000014405	LXN	latexin [Source:VGNC Symbol;Acc:VGNC:19842]	Latexin OS=Equus caballus OX=9796 GN=LXN PE=3 SV=2	LXN	0.325792	0.47358	0.47358	-4.87723	-2.74862	-1.99399	-4.16693	-2.79251	-4.99204	-2.99279	-4.02565	-3.675	-3.59454	-1.79894	-0.55598	NA	1.1676	2.70768	0.437694	3.1615	1.1676	0.153076	1.54627	0.153	ns	T-test (hom)
A0A3Q2H4G7	A0A3Q2H4G7_HORSE	ENSECAG00000020055	PFKP	phosphofructokinase, platelet [Source:VGNC Symbol;Acc:VGNC:21342]	6-phosphofructokinase OS=Equus caballus OX=9796 GN=PFKP PE=3 SV=1	PFKP	0.32588	0.104144	0.104144	0.299708	2.68533	0.300985	2.23966	2.52766	1.33684	0.208821	-0.146292	0.177419	-0.0113864	0.358644	-0.801551	NA	-0.715863	3.80732	0.435742	-1.40648	-0.715863	0.256186	-2.01621	0.0714	ns	T-test (hom)
F6YCC0	F6YCC0_HORSE	ENSECAG00000024043	CSTA	cystatin A [Source:VGNC Symbol;Acc:VGNC:16918]	Cystatin A OS=Equus caballus OX=9796 GN=CSTA PE=3 SV=3	CSTA	0.325986	0.886864	0.886864	2.14345	1.68318	3.0749	1.1218	0.469005	1.95473	0.268508	1.18591	-0.298225	0.711826	0.300476	0.658364	NA	-1.17902	4.49838	0.971324	-8.6609	-1.17902	0.00614721	-2.30014	0.0442	*	T-test (hom)
F7B9I7	F7B9I7_HORSE	ENSECAG00000011627	ENPP6	ectonucleotide pyrophosphatase/phosphodiesterase 6 [Source:VGNC Symbol;Acc:VGNC:17593]	Choline-specific glycerophosphodiester phosphodiesterase OS=Equus caballus OX=9796 GN=ENPP6 PE=3 SV=1	ENPP6	0.326087	0.948873	0.948873	-1.9402	-3.08562	-1.10822	-2.09277	0.448243	1.43554	-0.918262	-3.89799	-0.293916	-0.106021	-1.53236	-1.94985	NA	0.131904	0.752062	0.0353193	0.0318419	0.131904	0.845923	0.446345	0.665	ns	T-test (hom)
A0A3Q2HSG5	A0A3Q2HSG5_HORSE	ENSECAG00000030892	RPL37A	ribosomal protein L37a [Source:HGNC Symbol;Acc:HGNC:10348]	Ribosomal protein L37a OS=Equus caballus OX=9796 GN=RPL37A PE=3 SV=2	RPL37A	0.326247	0.36559	0.36559	-1.72839	-2.41631	-0.87104	0.677589	-0.718411	-2.07186	-1.87029	-1.44934	-2.71826	-1.54896	-1.46587	-1.95117	NA	-1.19914	1.82828	0.509543	-6.35622	-1.19914	0.0253712	-1.13813	0.282	ns	T-test (hom)
F6VZ73	F6VZ73_HORSE	ENSECAG00000022910	HABP2	hyaluronan binding protein 2 [Source:VGNC Symbol;Acc:VGNC:51530]	Hyaluronan binding protein 2 OS=Equus caballus OX=9796 GN=HABP2 PE=4 SV=3	HABP2	0.326545	0.48724	0.48724	0.187406	0.488488	0.356945	-0.271061	1.34291	0.472747	1.15007	1.18739	1.74788	0.784941	-0.068028	-0.0175958	NA	0.261476	0.0071012	0.153702	0.275937	0.261476	0.481195	-0.00630944	0.995	ns	T-test (hom)
A0A5F5PNN6	A0A5F5PNN6_HORSE	ENSECAG00000019019	SNX1	sorting nexin 1 [Source:VGNC Symbol;Acc:VGNC:23409]	Sorting nexin-1 OS=Equus caballus OX=9796 GN=SNX1 PE=3 SV=1	SNX1	0.327103	0.193772	0.193772	-1.51525	-1.49466	-1.29253	-1.99429	-1.74298	-2.68507	-1.42638	-1.91793	-2.28271	-1.6282	-1.59259	-1.34665	NA	-0.471323	0.214614	0.0209627	-1.40408	-0.471323	0.126832	0.173773	0.866	ns	T-test (hom)
A0A3Q2H9T8	A0A3Q2H9T8_HORSE	ENSECAG00000039689	EIF3F	eukaryotic translation initiation factor 3 subunit F [Source:HGNC Symbol;Acc:HGNC:3275]	Eukaryotic translation initiation factor 3 subunit F OS=Equus caballus OX=9796 GN=EIF3F PE=4 SV=1	EIF3F	0.327372	0.00287932	0.00287932	-4.62216	-5.05597	-3.04658	-4.72922	-5.01095	-5.01304	-4.69398	-4.46497	-2.52594	-2.57677	-3.74893	-3.05256	NA	1.60356	8.99806	0.888181	14.4289	1.60356	0.00195576	30	0.0162	*	MannWhitney
A0A3Q2I151	A0A3Q2I151_HORSE	ENSECAG00000016667	CD55	0	CD55 molecule (Cromer blood group) OS=Equus caballus OX=9796 GN=CD55 PE=4 SV=2	CD55	0.327581	0.601535	0.601535	3.17826	3.05987	4.05975	2.85623	5.58863	4.63704	3.73477	4.64251	4.08337	6.06584	4.27161	4.79208	NA	0.270414	2.51875	0.872814	0.248021	0.270414	0.52954	1.46181	0.174	ns	T-test (hom)
F6VBP9	F6VBP9_HORSE	ENSECAG00000008236	APOE	apolipoprotein E [Source:VGNC Symbol;Acc:VGNC:50996]	Apolipoprotein E OS=Equus caballus OX=9796 GN=APOE PE=3 SV=9	APOE	0.328112	0.292044	0.292044	4.50718	4.47515	3.93518	3.32985	4.35011	4.79736	4.45234	4.1446	5.6832	6.05502	5.64379	4.69091	NA	1.26926	9.08618	0.520725	11.5327	1.26926	0.00183987	4.19616	0.00184	**	T-test (hom)
F6V0N8	F6V0N8_HORSE	ENSECAG00000016233	OSBP	0	Oxysterol-binding protein OS=Equus caballus OX=9796 GN=LOC100052460 PE=3 SV=2	LOC100052460	0.328961	0.962004	0.962004	-3.19076	-3.02977	-2.75959	-4.03999	-4.85142	-1.75632	-2.42754	-3.35014	-2.41165	-2.66103	-2.58733	-2.58529	NA	-0.707504	2.07136	0.947374	-2.32805	-0.707504	0.102202	1.80171	0.113	ns	T-test (het)
A0A3Q2L1W1	A0A3Q2L1W1_HORSE	ENSECAG00000017935	OSBPL9	0	Oxysterol-binding protein OS=Equus caballus OX=9796 GN=OSBPL9 PE=3 SV=2	OSBPL9	0.328961	0.900844	0.900844	-3.19076	-3.02977	-2.75959	-4.03999	-5.03771	-1.75632	-2.42754	-3.35014	-2.41165	-2.66103	-2.58733	-2.58529	NA	-0.674606	2.04092	0.900121	-2.06647	-0.674606	0.11964	1.78253	0.116	ns	T-test (het)
A0A3Q2I4K8	A0A3Q2I4K8_HORSE	ENSECAG00000007795	NRBP1	nuclear receptor binding protein 1 [Source:VGNC Symbol;Acc:VGNC:20878]	Nuclear receptor binding protein 1 OS=Equus caballus OX=9796 GN=NRBP1 PE=4 SV=1	NRBP1	0.329685	0.0887849	0.0887849	-3.72808	-3.77686	-2.78463	-2.74776	-3.52501	-3.07275	-2.77615	-3.02839	-3.08879	-3.73348	-3.27429	-4.91497	NA	-0.692507	1.92512	0.00408616	-2.75104	-0.692507	0.0636993	-1.61953	0.136	ns	T-test (hom)
F6S981	F6S981_HORSE	ENSECAG00000012660	DRA	MHC class II DR alpha chain [Source:NCBI gene (formerly Entrezgene);Acc:100051944]	MHC class II DR alpha chain OS=Equus caballus OX=9796 GN=DRA PE=2 SV=1	DRA	0.330471	0.569147	0.569147	-0.110223	0.00954898	1.25235	1.23993	0.688383	3.11564	-0.818127	1.28209	0.91181	0.651875	1.23111	0.672625	NA	0.362464	0.0889557	0.0111763	0.432957	0.362464	0.436943	0.077319	0.94	ns	T-test (het)
A0A5F5PM23	A0A5F5PM23_HORSE	ENSECAG00000009884	KLKB1	kallikrein B1 [Source:VGNC Symbol;Acc:VGNC:19490]	Kallikrein B1 OS=Equus caballus OX=9796 GN=KLKB1 PE=3 SV=1	KLKB1	0.330806	0.176842	0.176842	-5.1427	-4.92902	-2.58235	-1.70201	-1.68854	-1.31826	-3.51685	-4.64604	-3.26157	-3.01561	-4.85332	-2.55463	NA	0.686634	0.326583	0.659581	1.27804	0.686634	0.275227	-0.263623	0.797	ns	T-test (hom)
A0A3Q2HZD2	A0A3Q2HZD2_HORSE	ENSECAG00000023762	ACO2	aconitase 2 [Source:VGNC Symbol;Acc:VGNC:14986]	Aconitate hydratase mitochondrial OS=Equus caballus OX=9796 GN=ACO2 PE=3 SV=1	ACO2	0.331075	0.185383	0.185383	1.66015	0.712532	2.3333	1.59372	1.62203	0.88263	2.2721	2.35482	0.955628	1.36374	0.777905	0.945363	NA	-0.564292	3.74841	0.306125	-3.30746	-0.564292	0.0172024	-1.99172	0.0744	ns	T-test (hom)
A0A3Q2HR49	A0A3Q2HR49_HORSE	ENSECAG00000011249	AP1S2	adaptor related protein complex 1 subunit sigma 2 [Source:VGNC Symbol;Acc:VGNC:49470]	Adaptor related protein complex 1 subunit sigma 2 OS=Equus caballus OX=9796 GN=AP1S2 PE=3 SV=1	AP1S2	0.331655	0.999894	0.999894	-2.41775	-2.02396	-2.16659	-3.05177	-2.2846	-1.41817	-2.63646	-1.75383	-2.68806	-0.464532	-2.49087	-1.87491	NA	-0.205198	0.833955	0.0394632	-0.19338	-0.205198	0.520366	0.797024	0.444	ns	T-test (hom)
A0A3Q2I8G2	A0A3Q2I8G2_HORSE	ENSECAG00000022211	NPEPL1	aminopeptidase like 1 [Source:VGNC Symbol;Acc:VGNC:20834]	Aminopeptidase like 1 OS=Equus caballus OX=9796 GN=NPEPL1 PE=3 SV=1	NPEPL1	0.332635	0.0148939	0.0148939	-3.4572	0.701056	-3.92474	-4.75898	-3.8105	-3.09519	-2.83031	-3.18506	-2.89249	-4.32404	-3.76864	-2.84206	NA	-0.0166896	0.631151	0.834682	-0.000479	-0.0166896	0.980284	16	1	ns	MannWhitney
F7APU2	F7APU2_HORSE	ENSECAG00000013869	CFI	0	Complement factor I OS=Equus caballus OX=9796 GN=CFI PE=4 SV=2	CFI	0.332843	0.616552	0.616552	2.8692	3.28648	3.11609	3.94222	4.27616	3.28475	3.98317	3.78034	3.77551	3.43506	3.92912	3.83561	NA	0.391083	0.949198	0.880582	1.50998	0.391083	0.0688196	0.670179	0.518	ns	T-test (hom)
F7C5S4	F7C5S4_HORSE	ENSECAG00000014808	IPO5	importin 5 [Source:VGNC Symbol;Acc:VGNC:19106]	Importin 5 OS=Equus caballus OX=9796 GN=IPO5 PE=4 SV=2	IPO5	0.332861	0.243528	0.243528	-2.89733	-1.95427	-1.71114	-4.11759	-2.03372	-1.79	-2.57542	-3.07343	-0.559471	0.208438	-1.60802	-1.65733	NA	0.576967	6.51128	0.981144	1.77589	0.576967	0.118423	3.11524	0.011	*	T-test (hom)
A0A3Q2GYV6	A0A3Q2GYV6_HORSE	ENSECAG00000017396	STING1	stimulator of interferon response cGAMP interactor 1 [Source:VGNC Symbol;Acc:VGNC:24222]	Stimulator of interferon genes protein OS=Equus caballus OX=9796 GN=STING1 PE=3 SV=1	STING1	0.334669	0.8863	0.8863	-3.11655	-2.21616	-2.31165	-3.00846	-1.31704	-4.15102	-2.91176	-3.28647	-3.52007	-1.21359	-4.23247	-1.51312	NA	0.868098	0.318663	0.134244	2.50235	0.868098	0.135601	0.257769	0.802	ns	T-test (hom)
HBAT_HORSE	NA	NA	HBQ1	NA	Hemoglobin subunit theta-1 OS=Equus caballus OX=9796 GN=HBQ1 PE=3 SV=2	HBQ1	0.335379	0.00118283	0.00118283	-5.13393	-4.93697	-4.76989	-4.94353	-1.77681	-5.04727	-3.47448	-4.99299	-4.82661	-3.8764	-4.704	-2.53444	NA	0.91761	0.781618	0.863315	3.10101	0.91761	0.0960917	24	0.214	ns	MannWhitney
A0A3Q2IDD2	A0A3Q2IDD2_HORSE	ENSECAG00000011854	CFB	0	C3/C5 convertase OS=Equus caballus OX=9796 GN=CFB PE=4 SV=2	CFB	0.335675	0.0279767	0.0279767	4.64008	4.68081	4.60079	5.02973	5.28898	4.64256	4.71565	4.79147	4.84389	4.63984	4.93663	4.08886	NA	-0.0058891	1.1407	0.0281142	-0.000259	-0.0058891	0.969947	13	0.683	ns	MannWhitney
F6WB51	F6WB51_HORSE	ENSECAG00000008254	CRYZ	crystallin zeta [Source:VGNC Symbol;Acc:VGNC:16889]	Crystallin zeta OS=Equus caballus OX=9796 GN=CRYZ PE=3 SV=2	CRYZ	0.335683	0.49091	0.49091	-1.92734	-0.970273	-1.99818	-1.21743	-1.78532	-0.158096	0.420077	-0.804558	-1.3327	-2.21159	-2.25436	-0.680979	NA	-0.169626	1.75924	0.362849	-0.0786487	-0.169626	0.725145	-1.10411	0.295	ns	T-test (hom)
F6R0W4	F6R0W4_HORSE	ENSECAG00000010701	EIF6	eukaryotic translation initiation factor 6 [Source:VGNC Symbol;Acc:VGNC:97703]	Eukaryotic translation initiation factor 6 OS=Equus caballus OX=9796 GN=EIF6 PE=2 SV=2	EIF6	0.337062	0.540278	0.540278	-1.24271	-2.84984	-0.168963	-2.27885	-2.49678	-1.2299	-1.51333	-2.30725	-1.80268	-2.18831	-1.88476	-1.9213	NA	-0.912034	0.539974	0.956995	-4.81316	-0.912034	0.0257839	-0.583626	0.576	ns	T-test (het)
F7DE06	F7DE06_HORSE	ENSECAG00000019671	ANXA11	annexin A11 [Source:VGNC Symbol;Acc:VGNC:15360]	Annexin OS=Equus caballus OX=9796 GN=ANXA11 PE=3 SV=2	ANXA11	0.3389	0.819542	0.819542	1.12349	0.893689	1.47142	0.631067	0.437197	0.613518	1.17746	1.06099	0.929001	0.749241	0.951249	0.880303	NA	-0.318253	0.335003	0.695512	-1.255	-0.318253	0.0650005	-0.37217	0.719	ns	T-test (het)
ANXA1_HORSE	NA	ENSECAG00000015794	ANXA1	annexin A1 [Source:VGNC Symbol;Acc:VGNC:57172]	Annexin A1 OS=Equus caballus OX=9796 GN=ANXA1 PE=2 SV=3	ANXA1	0.339171	0.995731	0.995731	5.70449	6.03489	5.44257	4.95563	4.60164	5.77649	6.38013	5.21652	5.15553	5.29515	4.97635	5.98335	NA	-0.138158	0.649253	0.317626	-0.136799	-0.138158	0.503421	-0.485752	0.638	ns	T-test (hom)
F6ZAK1	F6ZAK1_HORSE	ENSECAG00000018419	ANXA3	annexin A3 [Source:VGNC Symbol;Acc:VGNC:15362]	Annexin OS=Equus caballus OX=9796 GN=ANXA3 PE=3 SV=2	ANXA3	0.339253	0.29064	0.29064	2.7698	3.34773	1.78835	2.24692	2.21948	3.17319	3.25245	3.03697	2.36783	2.27154	2.73791	3.49513	NA	0.0703077	0.0366382	0.982392	0.0251216	0.0703077	0.780619	-0.0322284	0.975	ns	T-test (hom)
F6S642	F6S642_HORSE	ENSECAG00000008809	OAS3	2'-5'-oligoadenylate synthetase 3 [Source:VGNC Symbol;Acc:VGNC:50957]	2'-5' oligoadenylate synthase OS=Equus caballus OX=9796 GN=OAS3 PE=3 SV=2	OAS3	0.340182	0.881307	0.881307	1.89034	1.76293	2.3615	1.19898	0.998624	2.97494	2.49835	2.23248	1.57153	1.32707	1.63237	0.837939	NA	-0.418675	3.27102	0.189076	-1.61152	-0.418675	0.0693918	-1.7908	0.104	ns	T-test (hom)
F6VVG6	F6VVG6_HORSE	ENSECAG00000022413	EIF3D	eukaryotic translation initiation factor 3 subunit D [Source:VGNC Symbol;Acc:VGNC:17490]	Eukaryotic translation initiation factor 3 subunit D OS=Equus caballus OX=9796 GN=EIF3D PE=3 SV=1	EIF3D	0.340593	0.882492	0.882492	-1.93886	-2.17665	-1.63569	-2.00906	-1.50956	-2.77836	-1.21841	-1.86134	-2.66448	-1.43863	-1.68046	-1.821	NA	-0.0390065	0.0384849	0.191985	-0.00622214	-0.0390065	0.895326	-0.0338319	0.974	ns	T-test (hom)
A0A3Q2HTF4	A0A3Q2HTF4_HORSE	ENSECAG00000022610	TAP1	transporter 1, ATP binding cassette subfamily B member [Source:VGNC Symbol;Acc:VGNC:23871]	Transporter 1 ATP binding cassette subfamily B member OS=Equus caballus OX=9796 GN=TAP1 PE=3 SV=1	TAP1	0.340757	0.0716016	0.0716016	0.192448	-2.30423	0.359902	-0.368332	-1.95862	-2.57066	-1.85223	0.261928	-0.620251	-1.27363	-1.19039	-2.75959	NA	-0.627189	0.838587	0.725404	-1.36367	-0.627189	0.221556	-0.604164	0.559	ns	T-test (hom)
A0A3Q2HJ90	A0A3Q2HJ90_HORSE	ENSECAG00000018836	FAM3D	FAM3 metabolism regulating signaling molecule D [Source:VGNC Symbol;Acc:VGNC:56813]	FAM3 metabolism regulating signaling molecule D OS=Equus caballus OX=9796 GN=FAM3D PE=3 SV=1	FAM3D	0.34089	0.190534	0.190534	-3.34262	-3.36325	-3.87885	-3.75138	-3.36579	-2.02428	-4.37579	-3.28732	-4.89696	-1.50169	-2.90554	-1.69469	NA	0.6557	1.69702	0.139461	1.75775	0.6557	0.155964	1.07314	0.308	ns	T-test (hom)
F6VCE9	F6VCE9_HORSE	ENSECAG00000015427	ALAD	aminolevulinate dehydratase [Source:VGNC Symbol;Acc:VGNC:15222]	Delta-aminolevulinic acid dehydratase OS=Equus caballus OX=9796 GN=ALAD PE=3 SV=2	ALAD	0.341549	0.407231	0.407231	-1.94975	0.133749	-1.34233	-0.325236	-1.16014	0.0296654	-0.0638569	-0.634345	0.329405	-1.2508	-0.733805	-1.00957	NA	0.732522	0.00540108	0.917037	3.49113	0.732522	0.0367553	-0.00480169	0.996	ns	T-test (hom)
F6UGL6	F6UGL6_HORSE	ENSECAG00000018845	PTBP1	polypyrimidine tract binding protein 1 [Source:VGNC Symbol;Acc:VGNC:56779]	Polypyrimidine tract-binding protein 1 OS=Equus caballus OX=9796 GN=PTBP1 PE=4 SV=2	PTBP1	0.341677	0.281898	0.281898	-0.206491	1.24079	0.721562	1.05689	0.762204	0.365541	0.86567	0.987561	-0.820439	0.877318	0.92291	-0.00215185	NA	-0.282214	2.21103	0.959931	-0.747361	-0.282214	0.159518	-1.32084	0.216	ns	T-test (hom)
F7C3N9	F7C3N9_HORSE	ENSECAG00000023437	ALDH16A1	aldehyde dehydrogenase 16 family member A1 [Source:VGNC Symbol;Acc:VGNC:15226]	Aldehyde dehydrogenase family 16 member A1 OS=Equus caballus OX=9796 GN=ALDH16A1 PE=3 SV=1	ALDH16A1	0.341832	0.252237	0.252237	0.213918	-0.69516	-0.16805	-0.211694	0.155563	1.54781	0.464893	-0.293435	-0.122228	-0.36216	0.41576	0.476417	NA	0.107291	0.0766402	0.884555	0.0497864	0.107291	0.724956	-0.0665349	0.948	ns	T-test (hom)
A0A5F5PMZ1	A0A5F5PMZ1_HORSE	ENSECAG00000043236	PHYPADRAFT_113662	0	DUF1394 domain-containing protein OS=Equus caballus OX=9796 PE=4 SV=1	DUF1394	0.341866	0.0357041	0.0357041	-2.97819	-3.68047	-2.33455	-3.15036	-2.39941	-5.53541	-2.16174	-2.61314	-2.59893	-3.60705	-2.51857	-4.83725	NA	-0.858146	0.553667	0.831218	-3.31248	-0.858146	0.068867	13	0.683	ns	MannWhitney
F7CMH2	F7CMH2_HORSE	ENSECAG00000005731	0	0	Peptidase_M24 domain-containing protein OS=Equus caballus OX=9796 PE=3 SV=2	Peptidase_M24	0.341895	0.294308	0.294308	-0.363525	-0.430223	0.0532115	-0.695031	-0.973319	-0.679431	0.516166	-0.702624	-1.24952	-0.860156	0.0785822	-0.012742	NA	0.390517	0.388155	0.281143	0.981676	0.390517	0.175096	-0.3084	0.764	ns	T-test (hom)
A0A3Q2L321	A0A3Q2L321_HORSE	ENSECAG00000021898	COPB1	COPI coat complex subunit beta 1 [Source:VGNC Symbol;Acc:VGNC:16768]	Coatomer subunit beta OS=Equus caballus OX=9796 GN=COPB1 PE=4 SV=1	COPB1	0.342172	0.4219	0.4219	-0.494274	-0.253345	0.397185	-0.3505	-0.250768	-0.826073	0.521736	-0.184658	-0.313208	-0.0101993	0.314451	0.297499	NA	-0.115858	1.58233	0.849105	-0.0944051	-0.115858	0.568474	1.0152	0.334	ns	T-test (hom)
A0A5F5PV82	A0A5F5PV82_HORSE	ENSECAG00000040878	RPS15	0	40S ribosomal protein S15 OS=Equus caballus OX=9796 GN=RPS15 PE=3 SV=1	RPS15	0.342401	0.0357237	0.0357237	-4.88056	-5.12429	-2.92035	-3.66823	-3.56452	-5.07231	-4.81186	-5.06192	-4.91429	-5.10602	-3.33393	-2.66088	NA	0.280997	0.902585	0.462769	0.250013	0.280997	0.539712	19	0.683	ns	MannWhitney
F7AE68	F7AE68_HORSE	ENSECAG00000003355	ITIH3	inter-alpha-trypsin inhibitor heavy chain 3 [Source:VGNC Symbol;Acc:VGNC:19186]	Inter-alpha-trypsin inhibitor heavy chain 3 OS=Equus caballus OX=9796 GN=ITIH3 PE=3 SV=3	ITIH3	0.34259	0.162989	0.162989	-3.83905	-4.87714	-3.69241	-3.85652	-1.22841	-4.0417	-4.90493	-2.84298	-2.34718	-5.58424	-3.33759	-3.20143	NA	1.12714	0.0642498	0.395504	3.9042	1.12714	0.0906344	0.056003	0.956	ns	T-test (hom)
F7AL87	F7AL87_HORSE	ENSECAG00000013245	USO1	USO1 vesicle transport factor [Source:VGNC Symbol;Acc:VGNC:24829]	General vesicular transport factor p115 OS=Equus caballus OX=9796 GN=USO1 PE=3 SV=2	USO1	0.342614	0.748106	0.748106	-1.46096	-1.35962	-0.726665	-1.86556	-1.35774	-2.68725	-0.84957	-2.05795	-1.10552	-1.397	-0.834703	-0.852768	NA	0.165715	2.51241	0.30194	0.100731	0.165715	0.656172	1.45895	0.175	ns	T-test (hom)
F6Z904	F6Z904_HORSE	ENSECAG00000019062	RAB5A	RAB5A, member RAS onco family [Source:VGNC Symbol;Acc:VGNC:22124]	RAB5A member RAS oncogene family OS=Equus caballus OX=9796 GN=RAB5A PE=4 SV=1	RAB5A	0.343892	0.392569	0.392569	-0.409345	-0.248589	0.14281	0.364948	0.110401	-0.61543	-0.447707	0.260243	-0.929462	-0.869275	-0.606734	-0.539071	NA	-0.459088	6.61623	0.864765	-3.02367	-0.459088	0.0104073	-3.158	0.0102	*	T-test (hom)
F6ZD04	F6ZD04_HORSE	ENSECAG00000022048	PYGB	glycogen phosphorylase B [Source:VGNC Symbol;Acc:VGNC:22061]	Alpha-1 4 glucan phosphorylase OS=Equus caballus OX=9796 GN=PYGB PE=3 SV=2	PYGB	0.344004	0.428585	0.428585	0.675444	0.270233	0.25321	0.317902	-0.293462	-0.193097	-0.273256	0.0877218	1.16062	1.25287	-0.420938	0.123676	NA	0.118282	2.18075	0.336635	0.105238	0.118282	0.539718	1.30672	0.221	ns	T-test (hom)
A0A5F5PKD5	A0A5F5PKD5_HORSE	ENSECAG00000034085	NUP188	0	Nucleoporin NUP188 homolog OS=Equus caballus OX=9796 GN=LOC111772183 PE=4 SV=1	LOC111772183	0.344218	0.0784158	0.0784158	-3.26585	-2.51656	-2.90688	-5.0563	-4.96992	-4.83634	-2.38442	-3.26858	-2.79677	-3.48345	-2.48904	-2.70533	NA	0.0725676	2.20097	0.836544	0.0124434	0.0725676	0.887935	1.31615	0.217	ns	T-test (hom)
F6PH38	F6PH38_HORSE	ENSECAG00000010239	FGB	fibrinogen beta chain [Source:VGNC Symbol;Acc:VGNC:50694]	Fibrinogen beta chain OS=Equus caballus OX=9796 GN=FGB PE=4 SV=2	FGB	0.345248	0.309553	0.309553	2.56372	2.76173	2.96052	2.8063	3.45876	3.93967	3.86895	4.20919	3.44836	3.91428	2.86571	2.89507	NA	-0.0085849	0.129718	0.56685	-0.000356	-0.0085849	0.971633	-0.110744	0.914	ns	T-test (hom)
F7BUV8	F7BUV8_HORSE	ENSECAG00000019868	C1QB	complement C1q B chain [Source:VGNC Symbol;Acc:VGNC:15937]	Adiponectin A OS=Equus caballus OX=9796 GN=C1QB PE=4 SV=1	C1QB	0.346353	0.935186	0.935186	5.1475	5.68557	4.75383	5.5218	5.60154	5.15847	5.29804	5.91156	5.05286	5.93497	4.86528	4.6374	NA	-0.240843	1.51126	0.61347	-0.570852	-0.240843	0.193415	-0.978715	0.351	ns	T-test (hom)
F6ZHC3	F6ZHC3_HORSE	ENSECAG00000013345	CD48	CD48 molecule [Source:VGNC Symbol;Acc:VGNC:16270]	CD48 molecule OS=Equus caballus OX=9796 GN=CD48 PE=4 SV=2	CD48	0.346521	0.473888	0.473888	-0.817791	-1.12583	-0.71284	0.161421	-0.110989	0.684111	-0.886666	0.137974	-1.36844	-0.257302	-0.176214	-1.01238	NA	-0.245688	1.49339	0.726125	-0.37855	-0.245688	0.3437	-0.969464	0.355	ns	T-test (hom)
F6PZY1	F6PZY1_HORSE	ENSECAG00000021291	TMOD3	tropomodulin 3 [Source:VGNC Symbol;Acc:VGNC:24334]	Tropomodulin 3 OS=Equus caballus OX=9796 GN=TMOD3 PE=4 SV=3	TMOD3	0.346878	0.0172056	0.0172056	-3.00602	0.543724	-2.75384	0.978154	0.868582	0.0419787	-3.48031	0.994608	-1.21913	-1.58406	-1.1746	-2.10964	NA	-0.612622	1.69411	0.000252	-0.768232	-0.612622	0.419282	12	0.57	ns	MannWhitney
F6WRS9	F6WRS9_HORSE	ENSECAG00000024082	ITGAX	integrin subunit alpha X [Source:VGNC Symbol;Acc:VGNC:51160]	Integrin subunit alpha X OS=Equus caballus OX=9796 GN=ITGAX PE=3 SV=2	ITGAX	0.347246	0.921307	0.921307	0.400839	-0.747354	-0.0878143	0.807101	-0.241979	1.47353	-0.0499717	0.4464	-1.42765	0.24077	-0.263337	-0.277038	NA	-0.489198	2.84379	0.885959	-1.62433	-0.489198	0.100107	-1.60627	0.139	ns	T-test (hom)
A0A3Q2H238	A0A3Q2H238_HORSE	ENSECAG00000018995	CD47	CD47 molecule [Source:VGNC Symbol;Acc:VGNC:57080]	Integrin-associated protein OS=Equus caballus OX=9796 GN=CD47 PE=4 SV=1	CD47	0.348714	0.203647	0.203647	-0.932511	-1.31051	-0.120823	-1.20021	-0.864946	0.42509	-1.03766	0.0380844	-1.01275	-1.07657	-0.200184	-0.455042	NA	0.412726	0.201414	0.968083	1.14247	0.412726	0.146798	-0.168306	0.87	ns	T-test (hom)
F6RP73	F6RP73_HORSE	ENSECAG00000024563	LOC100064703	0	15 kDa protein B OS=Equus caballus OX=9796 GN=LOC100064703 PE=3 SV=2	LOC100064703	0.34918	0.474713	0.474713	-1.62941	-1.08217	-2.30436	-0.264419	-0.916152	-4.40915	-2.37062	-2.23326	0.481591	0.896315	1.67099	-2.12177	NA	1.00355	5.01012	0.70278	4.18832	1.00355	0.0554181	2.50776	0.031	*	T-test (hom)
A0A3Q2GXN7	A0A3Q2GXN7_HORSE	ENSECAG00000012176	SNX6	sorting nexin 6 [Source:VGNC Symbol;Acc:VGNC:51422]	Sorting nexin OS=Equus caballus OX=9796 GN=SNX6 PE=3 SV=1	SNX6	0.349826	0.60719	0.60719	-1.98728	-0.764027	-1.98472	-0.709838	-1.74267	-2.58433	-1.6598	-3.40159	-2.24781	-2.66108	-0.889139	-0.621609	NA	0.113399	0.581122	0.542474	0.0498232	0.113399	0.737461	0.441216	0.668	ns	T-test (hom)
F6YPT0	F6YPT0_HORSE	ENSECAG00000022113	DECR1	2,4-dienoyl-CoA reductase 1 [Source:VGNC Symbol;Acc:VGNC:17110]	2 4-dienoyl-CoA reductase 1 OS=Equus caballus OX=9796 GN=DECR1 PE=4 SV=2	DECR1	0.350085	0.708349	0.708349	-1.14931	-1.36095	-0.555167	-1.61253	-2.4718	-2.35798	-1.57726	-0.967238	-1.01623	-1.64413	-1.57139	-1.82206	NA	-0.396965	0.0219912	0.195061	-0.61728	-0.396965	0.340329	-0.0194401	0.985	ns	T-test (hom)
F6ZHQ5	F6ZHQ5_HORSE	ENSECAG00000009680	CLIC1	chloride intracellular channel 1 [Source:VGNC Symbol;Acc:VGNC:56655]	Chloride intracellular channel protein OS=Equus caballus OX=9796 GN=CLIC1 PE=3 SV=1	CLIC1	0.350858	0.323848	0.323848	3.21974	3.4888	2.99998	2.75394	2.77654	3.04435	3.52627	2.90878	3.42455	3.35757	3.66111	4.15181	NA	0.656295	5.91658	0.643767	8.55474	0.656295	0.000119	2.87399	0.0166	*	T-test (hom)
F6ZQE2	F6ZQE2_HORSE	ENSECAG00000011457	CCT8	chaperonin containing TCP1 subunit 8 [Source:VGNC Symbol;Acc:VGNC:16242]	CCT-theta OS=Equus caballus OX=9796 GN=CCT8 PE=3 SV=2	CCT8	0.351718	0.284349	0.284349	1.37826	1.04576	1.28783	1.25751	0.864126	1.00714	1.84216	0.945382	1.08044	1.45341	1.65706	1.59	NA	-0.127751	2.21151	0.0914973	-0.102166	-0.127751	0.574457	1.32107	0.216	ns	T-test (hom)
A0A3Q2I192	A0A3Q2I192_HORSE	ENSECAG00000022527	FMNL1	formin like 1 [Source:VGNC Symbol;Acc:VGNC:18072]	Formin like 1 OS=Equus caballus OX=9796 GN=FMNL1 PE=3 SV=2	FMNL1	0.352264	0.216676	0.216676	0.140933	-1.08242	0.0533681	-0.2304	0.220147	-1.25176	-0.231313	0.503852	-0.352582	-0.363676	-0.13824	-0.448614	NA	-0.421949	0.351627	0.915979	-1.20207	-0.421949	0.138807	-0.395221	0.703	ns	T-test (het)
A0A0B4J1B8	A0A0B4J1B8_HORSE	ENSECAG00000011837	SH3BGRL3	SH3 domain binding glutamate rich protein like 3 [Source:VGNC Symbol;Acc:VGNC:22932]	SH3 domain-binding glutamic acid-rich-like protein OS=Equus caballus OX=9796 GN=SH3BGRL3 PE=3 SV=1	SH3BGRL3	0.352848	0.261406	0.261406	-2.02956	-2.02731	-1.06169	-1.31689	-0.255959	-3.49737	-3.59267	-3.60672	0.51546	-0.857351	-0.517085	0.378987	NA	2.05353	6.12074	0.315749	12.5691	2.05353	0.0143706	2.95664	0.0144	*	T-test (hom)
F6RC31	F6RC31_HORSE	ENSECAG00000004844	SGSH	N-sulfoglucosamine sulfohydrolase [Source:VGNC Symbol;Acc:VGNC:56484]	N-sulfoglucosamine sulfohydrolase OS=Equus caballus OX=9796 GN=SGSH PE=3 SV=2	SGSH	0.352952	0.138001	0.138001	-2.28917	-2.57019	-1.11912	-2.01592	-1.93147	-2.53529	-1.99295	-2.36846	-2.1566	-1.9618	-2.63169	-1.88447	NA	-0.2509	0.25659	0.521259	-0.434324	-0.2509	0.301229	-0.21108	0.837	ns	T-test (hom)
F6Z8V2	F6Z8V2_HORSE	ENSECAG00000018887	PSMB8	proteasome 20S subunit beta 8 [Source:VGNC Symbol;Acc:VGNC:21947]	Proteasome subunit beta OS=Equus caballus OX=9796 GN=PSMB8 PE=3 SV=1	PSMB8	0.353328	0.498838	0.498838	1.10181	0.90361	0.92935	0.298808	0.423161	0.639774	1.12402	0.808976	1.07057	0.685051	0.993323	0.0846628	NA	-0.22593	0.41262	0.257698	-0.499012	-0.22593	0.216329	-0.325844	0.751	ns	T-test (hom)
F6RA08	F6RA08_HORSE	ENSECAG00000012929	STOM	stomatin [Source:VGNC Symbol;Acc:VGNC:23703]	Stomatin OS=Equus caballus OX=9796 GN=STOM PE=3 SV=1	STOM	0.353816	0.283109	0.283109	3.03891	3.19446	3.97199	4.20282	3.8794	2.21689	3.1926	4.06299	3.14442	3.20469	3.55715	4.13313	NA	-0.343903	0.122801	0.423919	-0.865124	-0.343903	0.174875	0.105063	0.918	ns	T-test (hom)
A0A3Q2HJT9	A0A3Q2HJT9_HORSE	ENSECAG00000038126	PSMC6	proteasome 26S subunit, ATPase 6 [Source:HGNC Symbol;Acc:HGNC:9553]	Proteasome 26S subunit ATPase 6 OS=Equus caballus OX=9796 GN=PSMC6 PE=3 SV=1	PSMC6	0.354353	0.44212	0.44212	-0.189905	-0.781837	-1.26806	-0.736687	-1.09452	0.169689	-0.641686	-1.20025	-0.724551	-0.437551	-0.958818	-0.420141	NA	-0.0308826	0.384042	0.359573	-0.0065334	-0.0308826	0.863605	0.305449	0.766	ns	T-test (hom)
F7CVC4	F7CVC4_HORSE	ENSECAG00000014550	AP2A2	adaptor related protein complex 2 subunit alpha 2 [Source:VGNC Symbol;Acc:VGNC:15378]	AP-2 complex subunit alpha OS=Equus caballus OX=9796 GN=AP2A2 PE=3 SV=3	AP2A2	0.354362	0.546699	0.546699	-0.387523	-1.11822	-0.231044	-0.0590932	-0.306504	0.261449	-1.06505	-1.74542	-1.26678	-0.881298	-1.39888	-0.930662	NA	-0.858455	2.67557	0.157157	-9.2775	-0.858455	0.000558	-1.53202	0.157	ns	T-test (hom)
F6UN76	F6UN76_HORSE	ENSECAG00000020575	TFG	trafficking from ER to golgi regulator [Source:VGNC Symbol;Acc:VGNC:24044]	Trafficking from ER to golgi regulator OS=Equus caballus OX=9796 GN=TFG PE=4 SV=3	TFG	0.354768	0.105623	0.105623	-0.0611488	-1.08107	-3.52571	-3.21601	-0.592238	0.818695	-0.111179	-0.215523	-1.92325	-2.28654	-2.09765	-1.17137	NA	-0.418312	2.45886	1.95e-05	-0.444463	-0.418312	0.478797	-1.06771	0.311	ns	T-test (hom)
F6WN90	F6WN90_HORSE	ENSECAG00000000809	QARS1	glutaminyl-tRNA synthetase 1 [Source:VGNC Symbol;Acc:VGNC:22069]	Glutaminyl-tRNA synthetase OS=Equus caballus OX=9796 GN=QARS1 PE=3 SV=3	QARS1	0.35488	0.724133	0.724133	-3.58494	-3.2339	-2.48424	-1.84227	-3.13081	-2.64828	-2.53933	-3.13403	-0.976767	-3.09248	-3.2899	-2.4026	NA	-0.0303631	1.27265	0.687953	-0.00418266	-0.0303631	0.908933	0.852478	0.414	ns	T-test (hom)
A0A5F5PJ04	A0A5F5PJ04_HORSE	ENSECAG00000012399	SUB1	SUB1 regulator of transcription [Source:VGNC Symbol;Acc:VGNC:23741]	Activated RNA polymerase II transcriptional coactivator p15 OS=Equus caballus OX=9796 GN=SUB1 PE=3 SV=1	SUB1	0.355388	0.810412	0.810412	1.05698	0.915666	0.858686	0.447966	1.13585	0.567794	1.46003	1.38159	0.957469	1.55818	1.70632	1.46869	NA	-0.118458	3.97647	0.651154	-0.118873	-0.118458	0.498787	2.08625	0.0635	ns	T-test (hom)
F6V407	F6V407_HORSE	ENSECAG00000022855	IST1	IST1 factor associated with ESCRT-III [Source:VGNC Symbol;Acc:VGNC:51202]	IST1 homolog OS=Equus caballus OX=9796 GN=IST1 PE=3 SV=1	IST1	0.356281	0.807459	0.807459	-2.61429	-2.47558	-1.89453	-3.16918	-2.12569	-2.90016	-1.35732	-1.48529	-2.99532	-2.59281	-1.50028	-1.63146	NA	0.33628	0.210936	0.730187	0.613567	0.33628	0.282325	0.175778	0.864	ns	T-test (hom)
A0A3Q2I334	A0A3Q2I334_HORSE	ENSECAG00000035543	SOD3	superoxide dismutase 3 [Source:HGNC Symbol;Acc:HGNC:11181]	Superoxide dismutase [Cu-Zn] OS=Equus caballus OX=9796 GN=SOD3 PE=3 SV=1	SOD3	0.356421	0.353841	0.353841	-0.337364	0.483452	-0.216373	0.536331	0.741633	0.332057	0.684297	0.161767	-0.2929	-0.0597689	0.340077	1.52921	NA	0.376742	0.291616	0.0628491	0.80278	0.376742	0.228323	0.237603	0.817	ns	T-test (hom)
A0A3Q2IDL5	A0A3Q2IDL5_HORSE	ENSECAG00000022498	ITGB1	integrin subunit beta 1 [Source:VGNC Symbol;Acc:VGNC:19175]	Integrin beta OS=Equus caballus OX=9796 GN=ITGB1 PE=3 SV=1	ITGB1	0.356643	0.959256	0.959256	1.6671	1.21114	0.133064	1.78783	0.722894	2.86217	-0.7825	2.36034	1.0852	1.24863	0.354931	-0.984008	NA	-1.51366	1.89468	0.380784	-14.091	-1.51366	0.00157635	-1.17051	0.269	ns	T-test (hom)
A0A3Q2LEJ5	A0A3Q2LEJ5_HORSE	ENSECAG00000000438	VDAC3	voltage dependent anion channel 3 [Source:VGNC Symbol;Acc:VGNC:24897]	Voltage-dependent anion-selective channel protein 3 OS=Equus caballus OX=9796 GN=VDAC3 PE=3 SV=1	VDAC3	0.356848	0.49023	0.49023	-0.409448	-0.488624	0.408531	0.385113	-0.354558	-0.719373	-0.100065	0.834841	-0.297048	-0.228629	0.0141295	-0.985848	NA	-0.463774	1.59459	0.257933	-1.23386	-0.463774	0.158166	-1.02145	0.331	ns	T-test (hom)
A0A3Q2HKU0	A0A3Q2HKU0_HORSE	ENSECAG00000009727	RAC1	Rac family small GTPase 1 [Source:VGNC Symbol;Acc:VGNC:51221]	Rac family small GTPase 1 OS=Equus caballus OX=9796 GN=RAC1 PE=4 SV=2	RAC1	0.357419	0.19603	0.19603	1.49854	1.11582	1.2088	0.621552	-0.376074	0.550992	1.35297	1.01248	0.774815	0.891202	0.482532	0.515057	NA	-0.418678	0.925607	0.687121	-1.11736	-0.418678	0.157259	-0.656275	0.526	ns	T-test (hom)
F7DS71	F7DS71_HORSE	ENSECAG00000014921	GPRC5A	G protein-coupled receptor class C group 5 member A [Source:VGNC Symbol;Acc:VGNC:18554]	G protein-coupled receptor class C group 5 member A OS=Equus caballus OX=9796 GN=GPRC5A PE=4 SV=2	GPRC5A	0.358547	0.0658325	0.0658325	2.51601	1.42099	0.966851	0.994536	0.867229	1.11178	2.85784	2.35929	0.911029	0.634523	2.30705	1.18459	NA	-0.645005	1.14887	0.480064	-1.85846	-0.645005	0.135719	-0.784412	0.451	ns	T-test (hom)
A0A3Q2HXX1	A0A3Q2HXX1_HORSE	ENSECAG00000013883	ICAM1	intercellular adhesion molecule 1 [Source:VGNC Symbol;Acc:VGNC:18927]	Intercellular adhesion molecule 1 OS=Equus caballus OX=9796 GN=ICAM1 PE=3 SV=1	ICAM1	0.358996	0.246858	0.246858	1.47751	1.82658	1.21446	1.44065	1.20731	0.149915	1.53244	0.583665	1.90211	1.74204	1.88149	1.68635	NA	0.935764	4.24591	0.855079	9.50494	0.935764	0.000876	3.09707	0.0148	*	T-test (het)
F6RL46	F6RL46_HORSE	ENSECAG00000010333	PGLS	6-phosphogluconolactonase [Source:VGNC Symbol;Acc:VGNC:21355]	6-phosphogluconolactonase OS=Equus caballus OX=9796 GN=PGLS PE=3 SV=2	PGLS	0.360099	0.632293	0.632293	-1.68553	-1.88893	-1.04707	-2.68159	-1.33152	-2.24183	-1.23755	-2.49983	-1.16508	-3.0041	-1.9109	-1.29632	NA	-0.0173671	0.0472379	0.433089	-0.00082	-0.0173671	0.967787	-0.0414058	0.968	ns	T-test (hom)
A0A5F5PPM3	A0A5F5PPM3_HORSE	ENSECAG00000036923	RAB8B	RAB8B, member RAS onco family [Source:VGNC Symbol;Acc:VGNC:22129]	RAB8B member RAS oncogene family OS=Equus caballus OX=9796 GN=RAB8B PE=4 SV=1	RAB8B	0.361013	0.0914828	0.0914828	-1.33919	-2.24704	-0.891993	-0.850156	-1.22816	-2.93296	-1.54631	-0.924049	-1.53431	-1.60288	-1.77385	-1.01196	NA	-0.635041	0.0410298	0.378921	-1.88108	-0.635041	0.128323	0.0360385	0.972	ns	T-test (hom)
F7DL64	F7DL64_HORSE	ENSECAG00000018242	HNRNPAB	heteroous nuclear ribonucleoprotein A/B [Source:VGNC Symbol;Acc:VGNC:101473]	Heterogeneous nuclear ribonucleoprotein A/B OS=Equus caballus OX=9796 GN=HNRNPAB PE=4 SV=2	HNRNPAB	0.361296	0.150715	0.150715	2.21775	2.10775	2.20363	1.58522	2.2039	1.40641	2.47042	1.58157	1.93604	2.63098	1.89768	2.37284	NA	-0.281566	1.599	0.245632	-0.588805	-0.281566	0.234688	1.02369	0.33	ns	T-test (hom)
F6TFL5	F6TFL5_HORSE	ENSECAG00000020913	RAP1GDS1	Rap1 GTPase-GDP dissociation stimulator 1 [Source:VGNC Symbol;Acc:VGNC:51301]	Rap1 GTPase-GDP dissociation stimulator 1 OS=Equus caballus OX=9796 GN=RAP1GDS1 PE=4 SV=3	RAP1GDS1	0.361494	0.0381275	0.0381275	-2.01062	-2.00078	-4.45143	-1.92311	-1.51132	-2.77847	-4.11183	-1.78264	-1.40182	-1.55882	-5.12869	-3.67794	NA	-0.83322	0.58912	0.991116	-2.80526	-0.83322	0.0969396	17	0.933	ns	MannWhitney
F6RMA4	F6RMA4_HORSE	ENSECAG00000010157	RPL15	ribosomal protein L15 [Source:VGNC Symbol;Acc:VGNC:56843]	Ribosomal protein L15 OS=Equus caballus OX=9796 GN=RPL15 PE=3 SV=1	RPL15	0.36202	0.161346	0.161346	-3.04616	-2.90671	-2.70592	-0.917578	-0.816984	-3.24731	-2.33478	-2.03771	-3.78564	-2.17452	-2.02148	-1.44165	NA	0.0142587	0.213291	0.975213	0.000586	0.0142587	0.971904	-0.177621	0.863	ns	T-test (hom)
H9GZX2	H9GZX2_HORSE	ENSECAG00000012169	ATP5F1D	ATP synthase F1 subunit delta [Source:VGNC Symbol;Acc:VGNC:58124]	ATP synthase F1 subunit delta OS=Equus caballus OX=9796 GN=ATP5F1D PE=3 SV=2	ATP5F1D	0.364503	0.861536	0.861536	-4.42427	-4.35283	-2.26697	-3.72347	-3.15857	-1.72747	-5.04892	-3.45236	-2.21658	-2.8866	-2.83383	-1.83497	NA	1.07636	3.28294	0.219221	3.53363	1.07636	0.102739	1.79588	0.103	ns	T-test (hom)
THIO_HORSE	NA	ENSECAG00000013324	TXN	thioredoxin [Source:VGNC Symbol;Acc:VGNC:56744]	Thioredoxin OS=Equus caballus OX=9796 GN=TXN PE=3 SV=3	TXN	0.364849	0.411003	0.411003	4.11297	4.46483	4.00377	3.95309	4.16389	3.51063	4.2256	3.46064	4.32311	4.11488	4.5901	5.51591	NA	0.647302	4.69441	0.648613	6.79584	0.647302	0.000691	2.37985	0.0386	*	T-test (hom)
F6TY91	F6TY91_HORSE	ENSECAG00000014407	BPIFB1	0	BPI fold-containing family B member 1 OS=Equus caballus OX=9796 GN=LOC106781244 PE=4 SV=3	LOC106781244	0.36487	0.759096	0.759096	3.25216	4.61862	2.39566	5.04974	1.481	1.66612	6.44978	4.17022	2.00087	3.63496	3.12256	3.18328	are logged	0.211087	1.39171	0.0266063	0.0859373	0.211087	0.754129	-0.702548	0.498	ns	T-test (hom)
A0A3Q2GTT0	A0A3Q2GTT0_HORSE	ENSECAG00000030159	0	0	Ig-like domain-containing protein OS=Equus caballus OX=9796 PE=4 SV=1	Ig-like	0.365517	0.7459	0.7459	-0.61717	1.11831	-0.608997	-1.87422	1.18018	1.7591	0.34586	-0.358079	-1.97148	0.310245	-0.657952	0.166917	NA	0.533737	1.40803	0.99117	0.897147	0.533737	0.311893	-0.924844	0.377	ns	T-test (hom)
F7DW69	F7DW69_HORSE	ENSECAG00000001037	HSPA1A	heat shock 70kDa protein 1A [Source:NCBI gene (formerly Entrezgene);Acc:100050827]	Heat shock 70kDa protein 1A OS=Equus caballus OX=9796 GN=HSPA1A PE=3 SV=2	HSPA1A	0.366415	0.585146	0.585146	2.22943	2.2948	1.54071	2.6803	2.65973	2.2974	3.18295	2.37664	2.50655	2.20173	3.11078	3.05599	NA	0.289471	1.75298	0.183866	0.454111	0.289471	0.337098	1.10101	0.297	ns	T-test (hom)
A0A5F5PW11	A0A5F5PW11_HORSE	ENSECAG00000021193	PSMD6	proteasome 26S subunit, non-ATPase 6 [Source:VGNC Symbol;Acc:VGNC:21964]	26S proteasome non-ATPase regulatory subunit 6 OS=Equus caballus OX=9796 GN=PSMD6 PE=3 SV=1	PSMD6	0.367027	0.712811	0.712811	-0.823694	-0.605027	-1.02211	-0.218347	-1.53025	0.0916505	-0.909542	0.0278165	0.432798	0.909706	-0.884194	-0.715078	NA	-0.0193131	2.30156	0.506959	-0.0015194	-0.0193131	0.946929	1.3628	0.203	ns	T-test (hom)
F6TLU0	F6TLU0_HORSE	ENSECAG00000015321	VDAC2	voltage dependent anion channel 2 [Source:VGNC Symbol;Acc:VGNC:24896]	Voltage-dependent anion-selective channel protein 2 OS=Equus caballus OX=9796 GN=VDAC2 PE=3 SV=2	VDAC2	0.368176	0.739391	0.739391	2.77128	2.39247	3.36876	3.09707	2.40295	2.06124	2.43116	2.73781	2.67105	2.75551	2.44474	1.9253	NA	-0.45363	1.23502	0.798813	-2.33681	-0.45363	0.0281378	-0.831987	0.425	ns	T-test (hom)
F7C883	F7C883_HORSE	ENSECAG00000023592	YBX1	Y-box binding protein 1 [Source:VGNC Symbol;Acc:VGNC:25095]	Y-box binding protein 1 OS=Equus caballus OX=9796 GN=YBX1 PE=4 SV=3	YBX1	0.368232	0.347874	0.347874	0.387353	-0.0177222	0.566808	0.122199	-0.315858	-0.744233	0.331059	0.464229	0.2229	1.14824	0.71637	0.18738	NA	-0.47469	3.08341	0.100669	-1.34205	-0.47469	0.140903	1.71042	0.118	ns	T-test (hom)
F7C708	F7C708_HORSE	ENSECAG00000000122	GDA	guanine deaminase [Source:VGNC Symbol;Acc:VGNC:18283]	Guanine deaminase OS=Equus caballus OX=9796 GN=GDA PE=3 SV=1	GDA	0.36851	0.0317772	0.0317772	0.555706	0.287673	0.159247	0.33294	-0.864473	-0.0960672	0.535083	0.29869	0.0333675	-0.251504	-0.155479	-0.207048	NA	-0.0851896	2.03753	0.560578	-0.04139	-0.0851896	0.714073	5	0.0727	ns	MannWhitney
A0A3Q2HEQ4	A0A3Q2HEQ4_HORSE	ENSECAG00000024424	TNPO1	transportin 1 [Source:VGNC Symbol;Acc:VGNC:24394]	Transportin 1 OS=Equus caballus OX=9796 GN=TNPO1 PE=4 SV=1	TNPO1	0.369274	0.205262	0.205262	-1.81289	-5.08602	-1.12868	-1.41482	-3.15474	-0.675677	-1.54901	-2.51453	-1.21358	-1.39647	-1.3247	-1.78002	NA	-0.171328	1.57753	0.222865	-0.0804368	-0.171328	0.72222	1.43432	0.19	ns	T-test (het)
F6ZAQ9	F6ZAQ9_HORSE	ENSECAG00000005198	VTA1	vesicle trafficking 1 [Source:VGNC Symbol;Acc:VGNC:24948]	Vesicle trafficking 1 OS=Equus caballus OX=9796 GN=VTA1 PE=3 SV=1	VTA1	0.369492	0.0385968	0.0385968	-4.97078	-5.10238	-4.27039	-6.16724	-5.1278	-5.67057	-5.25366	-1.98606	-4.96754	-2.48965	-4.59407	-4.12474	NA	0.774614	1.62826	0.879577	1.26127	0.774614	0.323477	26	0.109	ns	MannWhitney
A0A3Q2LDH0	A0A3Q2LDH0_HORSE	ENSECAG00000013874	SPARC	secreted protein acidic and cysteine rich [Source:VGNC Symbol;Acc:VGNC:23478]	Osteonectin OS=Equus caballus OX=9796 GN=SPARC PE=3 SV=1	SPARC	0.370557	0.0305665	0.0305665	0.965605	0.789451	1.88697	0.967861	1.03101	1.62119	1.86174	0.973569	3.63699	1.75665	3.04166	3.08506	NA	1.61792	9.96743	0.192109	16.1265	1.61792	0.000999	30	0.0162	*	MannWhitney
B8K1X7	B8K1X7_HORSE	ENSECAG00000013062	RPSA	ribosomal protein SA [Source:NCBI gene (formerly Entrezgene);Acc:100055367]	40S ribosomal protein SA OS=Equus caballus OX=9796 GN=RPSA PE=2 SV=1	RPSA	0.370871	0.271551	0.271551	0.158797	-0.0971447	-0.00163182	-0.49933	-0.289961	-0.972842	-0.190325	-0.0431245	0.780991	0.671706	1.02696	1.64231	NA	1.27244	11.8133	0.595524	15.0317	1.27244	0.000278	5.45758	0.000278	***	T-test (hom)
A0A3Q2I6E8	A0A3Q2I6E8_HORSE	ENSECAG00000019408	CAT	catalase [Source:VGNC Symbol;Acc:VGNC:16079]	Catalase OS=Equus caballus OX=9796 GN=CAT PE=4 SV=2	CAT	0.371464	0.445534	0.445534	3.0902	3.08521	2.69448	3.44978	4.18262	2.56531	3.29695	2.88619	2.66603	2.60241	3.42866	4.21514	NA	0.0500795	0.238545	0.972781	0.0141456	0.0500795	0.822186	0.197228	0.848	ns	T-test (hom)
F6T5G1	F6T5G1_HORSE	ENSECAG00000020821	MAGOH	mago homolog, exon junction complex subunit [Source:VGNC Symbol;Acc:VGNC:58636]	Mago homolog exon junction complex subunit OS=Equus caballus OX=9796 GN=MAGOH PE=3 SV=3	MAGOH	0.371924	0.254413	0.254413	-4.5381	-1.00299	-2.32777	-1.70792	-1.40716	-0.519403	-2.63134	-1.11528	-2.02186	-1.14327	-2.40763	-1.01917	NA	-0.285871	0.482947	0.418858	-0.253888	-0.285871	0.540318	0.374967	0.716	ns	T-test (hom)
A0A3Q2L4H6	A0A3Q2L4H6_HORSE	ENSECAG00000032128	MAGOHB	0	Protein mago nashi homolog 2 OS=Equus caballus OX=9796 GN=LOC100065075 PE=3 SV=1	LOC100065075	0.371924	0.254413	0.254413	-4.5381	-1.00299	-2.32777	-1.70792	-1.40716	-0.519403	-2.63134	-1.11528	-2.02186	-1.14327	-2.40763	-1.01917	NA	-0.285871	0.482947	0.418858	-0.253888	-0.285871	0.540318	0.374967	0.716	ns	T-test (hom)
F6W1Z7	F6W1Z7_HORSE	ENSECAG00000002635	ZADH2	zinc binding alcohol dehydrogenase domain containing 2 [Source:VGNC Symbol;Acc:VGNC:25123]	Zinc binding alcohol dehydrogenase domain containing 2 OS=Equus caballus OX=9796 GN=ZADH2 PE=3 SV=2	ZADH2	0.372158	0.160283	0.160283	-4.17579	-4.98287	-2.88844	-4.11262	-3.88027	-4.86982	-4.85882	-2.92423	-4.24581	-3.52185	-4.15176	-3.67899	NA	0.570484	0.552902	0.888705	1.79596	0.570484	0.112802	0.422434	0.682	ns	T-test (hom)
A0A3Q2HHH7	A0A3Q2HHH7_HORSE	ENSECAG00000034047	ADH5	0	Alcohol dehydrogenase-E-isoenzyme OS=Equus caballus OX=9796 GN=LOC100034242 PE=3 SV=1	LOC100034242	0.372456	0.57036	0.57036	0.376018	-0.476797	-1.51955	-0.747954	0.247669	-2.39662	0.107804	-1.01339	-1.43348	-4.45027	-0.0353809	-1.09194	NA	-0.169152	2.25141	0.22264	-0.0628218	-0.169152	0.773036	-1.33961	0.21	ns	T-test (hom)
ADH1E_HORSE	NA	NA	ADH5	NA	Alcohol dehydrogenase E chain OS=Equus caballus OX=9796 PE=1 SV=2	Alcohol	0.372456	0.57036	0.57036	0.376018	-0.476797	-1.51955	-0.747954	0.247669	-2.39662	0.107804	-1.01339	-1.43348	-4.45027	-0.0353809	-1.09194	NA	-0.169152	2.25141	0.22264	-0.0628218	-0.169152	0.773036	-1.33961	0.21	ns	T-test (hom)
F6UF75	F6UF75_HORSE	ENSECAG00000008221	S100A4	S100 calcium binding protein A4 [Source:VGNC Symbol;Acc:VGNC:22653]	Protein S100 OS=Equus caballus OX=9796 GN=S100A4 PE=3 SV=1	S100A4	0.372496	0.386188	0.386188	-1.04801	-2.19147	-1.18236	-0.386855	0.386341	-1.65204	0.3438	2.8183	0.775858	1.07028	0.940172	1.67365	NA	1.47903	4.84732	0.0434102	7.1693	1.47903	0.0347386	2.50815	0.0347	*	T-test (het)
A0A5F5PTR6	A0A5F5PTR6_HORSE	ENSECAG00000042976	0	0	Ig-like domain-containing protein OS=Equus caballus OX=9796 PE=4 SV=1	Ig-like	0.372809	0.971158	0.971158	0.933489	1.72603	2.26024	1.4472	1.94776	2.91708	2.03155	1.64823	2.22298	2.09206	2.25658	1.84534	NA	0.327899	1.14654	0.508891	0.908593	0.327899	0.146508	0.783115	0.452	ns	T-test (hom)
A0A5F5Q2B0	A0A5F5Q2B0_HORSE	ENSECAG00000024544	SF1	splicing factor 1 [Source:VGNC Symbol;Acc:VGNC:22885]	Splicing factor 1 OS=Equus caballus OX=9796 GN=SF1 PE=3 SV=1	SF1	0.373308	0.011691	0.011691	-5.08003	-4.98723	-3.54252	-2.10561	-1.19144	-5.12313	-4.84039	-5.02459	-4.01148	-5.04471	-3.04534	-3.13496	NA	0.138322	0.252734	0.573343	0.0404197	0.138322	0.816648	19	0.683	ns	MannWhitney
A0A3Q2HJJ4	A0A3Q2HJJ4_HORSE	ENSECAG00000012393	B4GALT1	beta-1,4-galactosyltransferase 1 [Source:VGNC Symbol;Acc:VGNC:15739]	Beta-1 4-galactosyltransferase 1 OS=Equus caballus OX=9796 GN=B4GALT1 PE=3 SV=1	B4GALT1	0.37344	0.598323	0.598323	0.681805	0.548769	1.0468	-0.576399	-0.134982	0.485461	1.28465	0.777304	0.351525	0.729745	0.690383	0.587888	NA	-0.233542	0.293595	0.990333	-0.323846	-0.233542	0.382446	0.239087	0.816	ns	T-test (hom)
A0A5F5PZW1	A0A5F5PZW1_HORSE	ENSECAG00000038682	MYL12A	0	Myosin regulatory light polypeptide 9 OS=Equus caballus OX=9796 GN=MYL12A PE=4 SV=1	MYL12A	0.373766	0.306422	0.306422	2.85692	1.82043	2.3159	1.41288	1.78978	1.43766	2.82774	2.29611	2.76086	2.6727	3.02255	2.61875	NA	0.132669	4.40371	0.55546	0.116512	0.132669	0.544038	2.26154	0.0472	*	T-test (hom)
F6PWF8	F6PWF8_HORSE	ENSECAG00000003966	GPC4	glypican 4 [Source:VGNC Symbol;Acc:VGNC:55476]	Glypican 4 OS=Equus caballus OX=9796 GN=GPC4 PE=3 SV=2	GPC4	0.373828	0.279867	0.279867	-4.11864	-3.15492	-4.89055	-3.07984	-2.45313	-4.91059	-2.15536	-2.93763	-2.55662	-4.6563	-2.45582	-3.78799	NA	-0.177847	0.181139	0.869283	-0.0958906	-0.177847	0.688164	0.152265	0.882	ns	T-test (hom)
F6YIK2	F6YIK2_HORSE	ENSECAG00000016489	RPL9	ribosomal protein L9 [Source:VGNC Symbol;Acc:VGNC:22533]	60S ribosomal protein L9 OS=Equus caballus OX=9796 GN=RPL9 PE=2 SV=1	RPL9	0.373864	0.0544614	0.0544614	0.890825	1.05522	1.06768	0.342578	-0.631772	-1.14088	0.963712	0.409561	0.797897	1.03722	0.588815	-0.318621	NA	-0.296906	0.422125	0.496271	-0.452882	-0.296906	0.347399	0.332571	0.746	ns	T-test (hom)
A0A3Q2H146	A0A3Q2H146_HORSE	ENSECAG00000000273	DLST	dihydrolipoamide S-succinyltransferase [Source:VGNC Symbol;Acc:VGNC:17219]	Dihydrolipoyllysine-residue succinyltransferase component of 2-oxoglutarate dehydrogenase complex mitochondrial OS=Equus caballus OX=9796 GN=DLST PE=3 SV=1	DLST	0.374095	0.432694	0.432694	0.872092	0.814444	1.24485	0.130011	0.115329	-0.820489	0.0269633	1.00736	0.931546	0.847342	0.750047	0.395964	NA	-0.0717532	1.28314	0.44142	-0.0262886	-0.0717532	0.775729	0.858159	0.411	ns	T-test (hom)
F7D253	F7D253_HORSE	ENSECAG00000015009	UGDH	UDP-glucose 6-dehydrogenase [Source:VGNC Symbol;Acc:VGNC:24775]	UDP-glucose 6-dehydrogenase OS=Equus caballus OX=9796 GN=UGDH PE=3 SV=2	UGDH	0.374211	0.675554	0.675554	-1.70182	-1.83467	-2.27156	-2.51025	-2.45844	-1.68608	-0.926143	-3.67389	-2.62719	-1.89186	-2.78382	-2.04089	NA	0.265755	0.613398	0.398763	0.381065	0.265755	0.370129	-0.462453	0.654	ns	T-test (hom)
A0A3Q2I089	A0A3Q2I089_HORSE	ENSECAG00000040706	H2AC21	H2A clustered histone 21 [Source:HGNC Symbol;Acc:HGNC:20508]	Histone H2A OS=Equus caballus OX=9796 GN=H2AC21 PE=3 SV=2	H2AC21	0.37622	0.00559339	0.00559339	-0.614193	-1.43923	-0.467564	0.224532	-0.290359	-5.12699	-1.04484	0.326505	-0.497362	-0.374232	-0.275658	-0.923395	NA	-0.69746	0.824106	0.723308	-1.12989	-0.69746	0.325334	18	0.808	ns	MannWhitney
F6V1L0	F6V1L0_HORSE	ENSECAG00000022784	RBBP4	RB binding protein 4, chromatin remodeling factor [Source:VGNC Symbol;Acc:VGNC:22220]	Histone-binding protein RBBP4-like protein OS=Equus caballus OX=9796 GN=RBBP4 PE=2 SV=2	RBBP4	0.376227	0.0314386	0.0314386	-1.82529	-2.02504	-1.29692	-2.21282	-3.08453	-5.04033	-2.15781	-2.29682	-1.19548	-1.42006	-1.69632	-1.71795	NA	-0.234911	2.97516	0.554641	-0.127813	-0.234911	0.685823	29	0.0283	*	MannWhitney
A0A3Q2HG43	A0A3Q2HG43_HORSE	ENSECAG00000028513	0	0	Ig-like domain-containing protein OS=Equus caballus OX=9796 PE=4 SV=1	Ig-like	0.376342	0.0302209	0.0302209	2.79061	2.88132	-2.9576	0.398274	2.78788	1.0054	-3.69972	2.45328	-0.96439	2.86439	2.63929	1.16735	NA	-1.45068	0.647069	0.846839	-3.00177	-1.45068	0.238289	18	0.808	ns	MannWhitney
F7C0M6	F7C0M6_HORSE	ENSECAG00000014460	MAPK3	mitogen-activated protein kinase 3 [Source:VGNC Symbol;Acc:VGNC:19958]	Mitogen-activated protein kinase OS=Equus caballus OX=9796 GN=MAPK3 PE=3 SV=2	MAPK3	0.377035	0.00553624	0.00553624	-2.86401	-4.53645	-2.66248	-5.81727	-2.53993	-2.86761	-2.51275	-2.34295	-3.54064	-3.16257	-3.79166	-1.9927	NA	0.481731	0.257792	0.200663	0.949427	0.481731	0.2551	14	0.808	ns	MannWhitney
A0A3Q2HAI0	A0A3Q2HAI0_HORSE	ENSECAG00000013757	ERO1A	endoplasmic reticulum oxidoreductase 1 alpha [Source:VGNC Symbol;Acc:VGNC:55280]	Endoplasmic reticulum oxidoreductase 1 alpha OS=Equus caballus OX=9796 GN=ERO1A PE=3 SV=2	ERO1A	0.37716	0.59684	0.59684	-2.76047	-1.16814	-0.457936	-1.06089	-1.27762	-2.36385	-1.73461	-0.635705	-1.65795	-0.821249	-1.56177	-0.465202	NA	-0.198844	0.950545	0.418216	-0.124547	-0.198844	0.647811	0.67097	0.517	ns	T-test (hom)
A0A3Q2H4M1	A0A3Q2H4M1_HORSE	ENSECAG00000009702	ACLY	ATP citrate lyase [Source:VGNC Symbol;Acc:VGNC:14983]	ATP-citrate synthase OS=Equus caballus OX=9796 GN=ACLY PE=3 SV=1	ACLY	0.377776	0.167121	0.167121	0.100472	-0.514811	-1.5429	0.529894	-0.0741224	0.109611	0.451319	-0.240207	0.307198	0.267813	-0.224975	-0.615899	NA	0.0741174	0.268573	0.877366	0.0253478	0.0741174	0.788949	0.220207	0.83	ns	T-test (hom)
A0A3Q2HUS7	A0A3Q2HUS7_HORSE	ENSECAG00000035661	0	0	Major allergen Equ c 1 OS=Equus caballus OX=9796 GN=LOC100056127 PE=3 SV=1	LOC100056127	0.379277	0.0961689	0.0961689	-1.68198	-1.61043	-0.790991	-0.355258	-1.92242	-0.905149	-1.77536	-1.83472	-3.04311	0.195569	-0.847372	-0.823135	NA	-0.216396	0.548757	0.0999629	-0.156933	-0.216396	0.604908	0.419658	0.684	ns	T-test (hom)
F6XYB5	F6XYB5_HORSE	ENSECAG00000017006	CHMP4A	charged multivesicular body protein 4A [Source:VGNC Symbol;Acc:VGNC:51481]	Charged multivesicular body protein 4A OS=Equus caballus OX=9796 GN=CHMP4A PE=3 SV=3	CHMP4A	0.379756	0.0214648	0.0214648	-3.11426	-0.345832	-2.73079	-2.84634	-2.14551	-2.39198	-2.97602	-2.17666	-2.94439	-2.72285	-2.47731	-1.56846	NA	-0.55546	0.211443	0.813176	-1.37224	-0.55546	0.180434	17	0.933	ns	MannWhitney
F7E419	F7E419_HORSE	ENSECAG00000020129	ANXA1	0	Annexin OS=Equus caballus OX=9796 GN=LOC100052045 PE=3 SV=1	LOC100052045	0.380794	0.735187	0.735187	-1.33133	-0.726068	-1.92857	-3.02639	-1.21279	-1.41994	-0.0721539	-0.902615	-1.79166	-1.69454	-0.570362	0.519855	NA	0.375042	1.11553	0.573925	0.70436	0.375042	0.272045	0.765743	0.462	ns	T-test (hom)
F6U7D9	F6U7D9_HORSE	ENSECAG00000001598	IFI35	interferon induced protein 35 [Source:VGNC Symbol;Acc:VGNC:18943]	Interferon induced protein 35 OS=Equus caballus OX=9796 GN=IFI35 PE=3 SV=2	IFI35	0.380961	0.0993381	0.0993381	-4.91363	-3.5175	-2.84242	-2.77007	-2.30369	-5.02621	-2.62256	-3.2433	-4.94366	-3.62884	-2.19677	-4.80887	NA	0.0139148	1.03267	0.91562	0.000489	0.0139148	0.975957	-0.718655	0.489	ns	T-test (hom)
A0A3Q2HLJ4	A0A3Q2HLJ4_HORSE	ENSECAG00000015469	TUBB	tubulin beta class I [Source:HGNC Symbol;Acc:HGNC:20778]	Tubulin beta chain OS=Equus caballus OX=9796 GN=TUBB PE=3 SV=1	TUBB	0.381578	0.961453	0.961453	3.59911	3.1294	3.42591	2.88095	3.03157	2.66219	3.20021	2.9137	3.45704	3.2718	3.58198	2.69754	NA	-0.0637507	1.03693	0.480328	-0.0342968	-0.0637507	0.688733	0.721101	0.487	ns	T-test (hom)
A0A5F5PGX7	A0A5F5PGX7_HORSE	ENSECAG00000027833	0	0	Ig-like domain-containing protein OS=Equus caballus OX=9796 PE=4 SV=1	Ig-like	0.381804	0.138901	0.138901	-0.00695631	1.21668	1.44674	2.6572	2.68279	3.28176	2.68921	2.91397	2.1403	2.62586	2.5639	1.55167	NA	0.520605	0.223191	0.753159	0.842469	0.520605	0.32573	0.185339	0.857	ns	T-test (hom)
F7A490	F7A490_HORSE	ENSECAG00000018459	SCP2	sterol carrier protein 2 [Source:VGNC Symbol;Acc:VGNC:22747]	Acetyl-CoA C-myristoyltransferase OS=Equus caballus OX=9796 GN=SCP2 PE=3 SV=2	SCP2	0.382072	0.844007	0.844007	-0.0756557	-0.935878	0.227029	0.046243	1.35566	0.472514	0.294992	-0.326577	-0.108613	0.212511	0.102471	0.162309	NA	-0.171434	0.137965	0.894121	-0.152556	-0.171434	0.539658	-0.164551	0.873	ns	T-test (het)
F7BJL9	F7BJL9_HORSE	ENSECAG00000012791	GBP6	guanylate binding protein family member 6 [Source:HGNC Symbol;Acc:HGNC:25395]	Guanylate-binding protein 6 OS=Equus caballus OX=9796 GN=GBP6 PE=3 SV=3	GBP6	0.383085	0.658193	0.658193	1.67544	1.12422	2.17094	0.928199	1.27736	0.060409	1.52379	1.60658	1.96118	1.71475	1.93062	1.87169	NA	-0.126039	3.2339	0.772942	-0.0862198	-0.126039	0.622405	2.51317	0.0368	*	T-test (het)
A0A3Q2HHM4	A0A3Q2HHM4_HORSE	ENSECAG00000014391	DNAJB11	0	DnaJ heat shock protein family (Hsp40) member B11 OS=Equus caballus OX=9796 GN=DNAJB11 PE=4 SV=1	DNAJB11	0.384547	0.443243	0.443243	-4.47079	-5.15068	-2.57217	-2.58704	-3.33772	-4.10852	-3.73895	-2.72129	-3.84253	-3.71422	-3.43289	-2.73634	NA	-0.32735	0.375547	0.758434	-0.431869	-0.32735	0.400733	0.299335	0.771	ns	T-test (hom)
A0A3Q2HE48	A0A3Q2HE48_HORSE	ENSECAG00000019520	SSR1	signal sequence receptor subunit 1 [Source:VGNC Symbol;Acc:VGNC:23614]	Signal sequence receptor subunit alpha OS=Equus caballus OX=9796 GN=SSR1 PE=3 SV=2	SSR1	0.386615	0.799301	0.799301	-0.428465	-0.782242	0.302699	-0.354617	-0.806034	-1.23305	-0.83442	0.00309979	-0.46618	-0.0577745	-0.131779	-0.573626	NA	-0.240894	1.13613	0.43164	-0.344036	-0.240894	0.371604	0.777299	0.455	ns	T-test (hom)
A0A3Q2HLT2	A0A3Q2HLT2_HORSE	ENSECAG00000039033	MTARC1	0	Mitochondrial amidoxime reducing component 2 OS=Equus caballus OX=9796 GN=MTARC1 PE=4 SV=1	MTARC1	0.389302	0.177268	0.177268	-1.44841	-1.39887	0.697953	-0.597058	-0.928469	-2.00808	-1.26599	-1.18605	-1.34665	-1.14275	-0.95041	-0.173694	NA	0.250567	0.31377	0.951052	0.272888	0.250567	0.47006	0.25414	0.805	ns	T-test (hom)
F7BL38	F7BL38_HORSE	ENSECAG00000006646	MUC1	mucin 1, cell surface associated [Source:VGNC Symbol;Acc:VGNC:58670]	Mucin 1 cell surface associated OS=Equus caballus OX=9796 GN=MUC1 PE=4 SV=2	MUC1	0.389471	0.0493151	0.0493151	-2.63949	-2.9789	-1.40535	-2.85891	-5.416	-2.67925	-2.00901	-2.38514	-2.0264	-2.60979	-3.29871	-3.35985	NA	0.631822	0.0486199	0.201593	1.93473	0.631822	0.11973	13	0.683	ns	MannWhitney
F6QXW2	F6QXW2_HORSE	ENSECAG00000024564	PEBP1	phosphatidylethanolamine binding protein 1 [Source:VGNC Symbol;Acc:VGNC:21299]	Phosphatidylethanolamine binding protein 1 OS=Equus caballus OX=9796 GN=PEBP1 PE=3 SV=3	PEBP1	0.389787	0.687112	0.687112	3.70535	3.8621	3.13729	2.80907	3.21822	3.24374	3.54886	3.13275	3.01157	3.35469	3.48005	4.46311	NA	0.645225	1.35103	0.388297	5.74868	0.645225	0.00207945	0.894625	0.392	ns	T-test (hom)
A0A3Q2HV44	A0A3Q2HV44_HORSE	ENSECAG00000010047	BUB3	BUB3 mitotic checkpoint protein [Source:VGNC Symbol;Acc:VGNC:15926]	BUB3 mitotic checkpoint protein OS=Equus caballus OX=9796 GN=BUB3 PE=4 SV=1	BUB3	0.390788	0.741375	0.741375	-2.07331	-2.79127	-1.41124	-3.89236	-2.69278	-3.20992	-1.52834	-1.97032	-1.77562	-1.42672	-1.37701	-2.23824	NA	0.306816	2.8696	0.710226	0.347932	0.306816	0.455647	1.61758	0.137	ns	T-test (hom)
A0A3Q2HT03	A0A3Q2HT03_HORSE	ENSECAG00000015580	MTHFD1	methylenetetrahydrofolate dehydrogenase, cyclohydrolase and formyltetrahydrofolate synthetase 1 [Source:VGNC Symbol;Acc:VGNC:20414]	C-1-tetrahydrofolate synthase cytoplasmic OS=Equus caballus OX=9796 GN=MTHFD1 PE=3 SV=1	MTHFD1	0.390882	0.397237	0.397237	0.908572	0.77967	0.829331	0.258948	0.326026	0.179011	1.16928	0.399539	0.138536	0.613209	1.29932	1.24161	NA	0.267639	1.22862	0.0662305	0.422176	0.267639	0.335083	0.828486	0.427	ns	T-test (hom)
SODC_HORSE	NA	ENSECAG00000008958	SOD1	superoxide dismutase 1 [Source:VGNC Symbol;Acc:VGNC:23442]	Superoxide dismutase [Cu-Zn] OS=Equus caballus OX=9796 GN=SOD1 PE=1 SV=2	SOD1	0.391428	0.104369	0.104369	5.28837	6.55382	5.12431	4.53597	4.90236	5.17454	5.38544	4.72672	5.80676	6.0265	6.37294	6.34239	NA	0.886628	5.80811	0.146069	11.2346	0.886628	0.000153	2.83013	0.0178	*	T-test (hom)
A0A3Q2GWC9	A0A3Q2GWC9_HORSE	ENSECAG00000039827	CEH	0	Carboxylic ester hydrolase OS=Equus caballus OX=9796 GN=LOC100050992 PE=3 SV=2	LOC100050992	0.391732	0.103797	0.103797	6.07095	2.08327	2.66754	2.25507	2.00933	-0.108663	2.87888	1.82037	0.70048	5.34885	-0.57257	1.36165	NA	-1.87621	0.849063	0.75658	-12.0467	-1.87621	0.0116721	-0.610509	0.555	ns	T-test (hom)
F7DZE7	F7DZE7_HORSE	ENSECAG00000002962	ADIPOQ	adiponectin, C1Q and collagen domain containing [Source:VGNC Symbol;Acc:VGNC:15120]	Adiponectin D OS=Equus caballus OX=9796 GN=ADIPOQ PE=4 SV=2	ADIPOQ	0.393702	0.519323	0.519323	0.909276	2.09304	2.37117	1.70281	2.5714	2.77454	1.75297	2.8461	2.52584	2.07791	2.48542	1.67135	NA	-0.0287043	0.207319	0.731985	-0.00317225	-0.0287043	0.926257	0.172945	0.866	ns	T-test (hom)
F6X285	F6X285_HORSE	ENSECAG00000016785	ERP44	endoplasmic reticulum protein 44 [Source:VGNC Symbol;Acc:VGNC:17676]	Endoplasmic reticulum protein 44 OS=Equus caballus OX=9796 GN=ERP44 PE=4 SV=2	ERP44	0.393773	0.0945167	0.0945167	0.451225	1.62247	1.1318	0.459319	1.27553	1.11145	0.439596	1.60421	1.09072	1.96444	1.84964	0.740966	NA	-0.176596	2.01744	0.39178	-0.165654	-0.176596	0.521942	1.22959	0.247	ns	T-test (hom)
F7DBG6	F7DBG6_HORSE	ENSECAG00000033924	0	0	Ig-like domain-containing protein OS=Equus caballus OX=9796 PE=4 SV=2	Ig-like	0.394375	0.450371	0.450371	-5.12437	-0.97933	-1.50519	2.1989	3.40062	2.78303	-1.66856	4.27373	0.793303	-1.07509	-1.80915	1.13538	NA	0.149653	0.49506	0.142103	0.0257615	0.149653	0.887524	-0.383282	0.71	ns	T-test (hom)
A0A3Q2I1M9	A0A3Q2I1M9_HORSE	ENSECAG00000020699	PABPC1	0	Poly(A) binding protein cytoplasmic 1 OS=Equus caballus OX=9796 GN=PABPC1 PE=3 SV=1	PABPC1	0.394538	0.957971	0.957971	0.484827	0.137316	0.469293	1.29659	-0.21744	1.86286	0.836292	1.21736	0.0728453	0.125807	0.229966	0.499067	NA	-0.686779	2.59657	0.0815948	-5.68045	-0.686779	0.00323697	-1.49678	0.165	ns	T-test (hom)
F6YCN2	F6YCN2_HORSE	ENSECAG00000008859	FBLN2	fibulin 2 [Source:VGNC Symbol;Acc:VGNC:17931]	Fibulin 2 OS=Equus caballus OX=9796 GN=FBLN2 PE=3 SV=2	FBLN2	0.395011	0.137633	0.137633	-3.18771	-3.10276	-3.99753	-2.64833	-3.2712	-4.59148	-2.86034	-2.93856	-3.57718	-3.71364	-2.45351	-2.78353	NA	-0.150534	0.661297	0.153403	-0.0700071	-0.150534	0.724442	0.493511	0.632	ns	T-test (hom)
F6QSX9	F6QSX9_HORSE	ENSECAG00000010227	LGMN	legumain [Source:VGNC Symbol;Acc:VGNC:19648]	Asparaginyl endopeptidase OS=Equus caballus OX=9796 GN=LGMN PE=3 SV=1	LGMN	0.395011	0.530502	0.530502	-2.2791	-2.30322	-1.73241	-1.81142	-1.77826	-2.70514	-1.27514	-1.28966	-1.74787	-2.48779	-2.55705	-1.15943	NA	-0.235129	0.332808	0.405025	-0.317183	-0.235129	0.392571	-0.26821	0.794	ns	T-test (hom)
F7DJE3	F7DJE3_HORSE	ENSECAG00000006706	SFTPD	surfactant protein D [Source:VGNC Symbol;Acc:VGNC:22906]	Surfactant protein D OS=Equus caballus OX=9796 GN=SFTPD PE=3 SV=1	SFTPD	0.395485	0.91021	0.91021	8.13688	8.12096	8.08445	8.60799	8.3353	7.92462	8.24618	7.80656	7.97003	8.00547	8.01593	7.90184	NA	0.0548903	2.48182	0.24628	0.0269208	0.0548903	0.711804	-2.0272	0.0766	ns	T-test (het)
F6YZ24	F6YZ24_HORSE	ENSECAG00000023886	RPA1	replication protein A1 [Source:VGNC Symbol;Acc:VGNC:22508]	Replication protein A subunit OS=Equus caballus OX=9796 GN=RPA1 PE=3 SV=2	RPA1	0.39579	0.0047782	0.0047782	-3.18071	-4.92358	-4.00429	-5.12223	0.239049	-5.13551	-4.0242	-5.02043	-5.24221	-5.08715	-4.62057	-3.66537	NA	-0.778074	1.61671	0.00112505	-1.45625	-0.778074	0.273269	12	0.57	ns	MannWhitney
F6Z9A2	F6Z9A2_HORSE	ENSECAG00000018428	HSPH1	heat shock protein family H (Hsp110) member 1 [Source:VGNC Symbol;Acc:VGNC:84462]	Heat shock 110 kDa protein OS=Equus caballus OX=9796 GN=HSPH1 PE=3 SV=2	HSPH1	0.395936	0.198369	0.198369	-0.436121	-0.604074	-1.11254	-1.26483	-1.30699	-0.215189	0.459879	-1.32911	-0.648475	-0.348031	-0.2177	-0.163593	NA	0.358575	1.8094	0.63253	0.93779	0.358575	0.163196	1.12886	0.285	ns	T-test (hom)
A0A5F5PW07	A0A5F5PW07_HORSE	ENSECAG00000007750	DDX39B	DExD-box helicase 39B [Source:VGNC Symbol;Acc:VGNC:58730]	RNA helicase OS=Equus caballus OX=9796 GN=DDX39B PE=4 SV=1	DDX39B	0.396104	0.0131696	0.0131696	-0.323583	-0.234598	-0.0600534	-0.582608	-0.771341	-2.3164	0.120756	0.052052	0.0305594	-0.76235	-0.459726	0.0849063	NA	-0.389367	0.762085	0.910093	-0.723363	-0.389367	0.275898	18	0.808	ns	MannWhitney
A0A3Q2I158	A0A3Q2I158_HORSE	ENSECAG00000015925	EIF4A3	eukaryotic translation initiation factor 4A3 [Source:VGNC Symbol;Acc:VGNC:17500]	RNA helicase OS=Equus caballus OX=9796 GN=EIF4A3 PE=3 SV=1	EIF4A3	0.396539	8.61e-05	8.61e-05	-0.640123	-0.849985	-0.506194	-0.571067	-0.466936	2.23548	-0.86953	-0.401626	-0.755775	-0.938299	-0.680159	-1.35812	NA	-0.428209	2.09024	0.596216	-0.776326	-0.428209	0.284606	4	0.0485	*	MannWhitney
F6T323	F6T323_HORSE	ENSECAG00000015872	LOC100055297	0	Anionic trypsin OS=Equus caballus OX=9796 GN=LOC100055297 PE=4 SV=3	LOC100055297	0.396591	0.334392	0.334392	5.16926	4.0336	4.15144	5.30043	4.61332	5.78918	5.32685	5.55398	3.05436	4.05229	3.96206	2.40946	NA	-1.83617	8.22579	0.315262	-26.9213	-1.83617	3.86e-05	-3.82605	0.00334	**	T-test (hom)
A0A5F5PM99	A0A5F5PM99_HORSE	ENSECAG00000008979	AQP1	0	Aquaporin-1 OS=Equus caballus OX=9796 GN=AQP1 PE=3 SV=1	AQP1	0.396973	0.803964	0.803964	-2.34653	-3.63985	-2.8083	-1.82725	-1.18593	-2.7909	-1.88627	-1.41001	-2.78314	-3.18999	-0.952824	-0.341145	NA	0.796908	0.95151	0.232588	2.45541	0.796908	0.118161	0.671536	0.517	ns	T-test (hom)
A0A3Q2HP23	A0A3Q2HP23_HORSE	ENSECAG00000008957	NCF4	neutrophil cytosolic factor 4 [Source:VGNC Symbol;Acc:VGNC:20587]	Neutrophil cytosolic factor 4 OS=Equus caballus OX=9796 GN=NCF4 PE=4 SV=1	NCF4	0.397348	0.0903609	0.0903609	-3.18566	-1.89553	-2.97007	-2.8571	-1.4687	-0.830671	-3.19551	-3.33518	-1.34138	-3.19686	-2.06232	-3.0928	NA	-0.540774	0.0897815	0.480566	-0.997975	-0.540774	0.278268	0.0776154	0.94	ns	T-test (hom)
AATC_HORSE	NA	NA	GOT1	NA	Aspartate aminotransferase cytoplasmic OS=Equus caballus OX=9796 GN=GOT1 PE=1 SV=2	GOT1	0.397512	0.69497	0.69497	-0.554642	0.501888	-0.158468	-0.938709	-1.13948	-0.0822952	-0.131903	-0.842816	-1.69587	-1.47573	-1.05531	0.0433625	NA	-0.228567	2.92689	0.581203	-0.295428	-0.228567	0.408237	-1.64259	0.131	ns	T-test (hom)
F6W720	F6W720_HORSE	ENSECAG00000020610	NDUFB10	NADH:ubiquinone oxidoreductase subunit B10 [Source:VGNC Symbol;Acc:VGNC:20636]	Complex I-PDSW OS=Equus caballus OX=9796 GN=NDUFB10 PE=3 SV=2	NDUFB10	0.397892	0.0634023	0.0634023	-5.13537	-3.99555	-3.01248	-2.78402	-4.94078	-4.84055	-4.99562	-3.12279	-2.58585	-4.87802	-3.35761	-4.71297	NA	-0.198691	0.443822	0.891385	-0.119314	-0.198691	0.659524	0.347821	0.735	ns	T-test (hom)
F7A5M3	F7A5M3_HORSE	ENSECAG00000005653	PTP4A2	protein tyrosine phosphatase 4A2 [Source:VGNC Symbol;Acc:VGNC:49526]	Protein tyrosine phosphatase 4A2 OS=Equus caballus OX=9796 GN=PTP4A2 PE=4 SV=1	PTP4A2	0.39907	0.227567	0.227567	-4.95983	-5.10154	-4.42269	-4.85417	-5.09301	-4.97986	-4.75487	-4.84273	-3.88913	-4.26093	-3.7637	-3.92506	NA	0.574532	11.4698	0.00404103	4.57032	0.574532	0.00403038	6.88172	4.29e-05	****	T-test (hom)
A0A3Q2HZ42	A0A3Q2HZ42_HORSE	ENSECAG00000022483	PTP4A1	protein tyrosine phosphatase 4A1 [Source:VGNC Symbol;Acc:VGNC:22005]	Protein tyrosine phosphatase 4A1 OS=Equus caballus OX=9796 GN=PTP4A1 PE=4 SV=1	PTP4A1	0.39907	0.0533075	0.0533075	-5.034	-4.88192	-4.42269	-4.89071	-4.89611	-4.8471	-4.7571	-5.0041	-3.88913	-4.26093	-3.7637	-3.92506	NA	0.543116	10.69	0.00160374	4.10138	0.543116	0.00533026	7.3081	2.58e-05	****	T-test (hom)
A0A5F5PEK8	A0A5F5PEK8_HORSE	ENSECAG00000009046	BIN2	bridging integrator 2 [Source:VGNC Symbol;Acc:VGNC:15831]	Bridging integrator 2 OS=Equus caballus OX=9796 GN=BIN2 PE=4 SV=1	BIN2	0.399984	0.655164	0.655164	-2.94083	-2.6862	-1.91472	-1.48005	-2.17849	-1.17041	-1.34896	-1.90133	-1.20979	-1.69199	-1.07046	-2.60106	NA	-0.188724	1.13898	0.0829066	-0.103905	-0.188724	0.682752	0.778889	0.454	ns	T-test (hom)
F6XTW3	F6XTW3_HORSE	ENSECAG00000021483	SEC24C	SEC24 homolog C, COPII coat complex component [Source:VGNC Symbol;Acc:VGNC:22794]	SEC24 homolog C COPII coat complex component OS=Equus caballus OX=9796 GN=SEC24C PE=3 SV=2	SEC24C	0.400392	0.00864959	0.00864959	-1.96241	-2.83004	-2.01934	-1.92812	-0.0387756	2.94067	-1.7577	-2.61124	-2.7908	-2.13232	-2.34778	-2.05887	NA	-0.922626	1.71106	0.653007	-1.99463	-0.922626	0.223461	7	0.154	ns	MannWhitney
A0A5F5PPI4	A0A5F5PPI4_HORSE	ENSECAG00000043002	0	0	Ig-like domain-containing protein OS=Equus caballus OX=9796 PE=4 SV=1	Ig-like	0.400593	0.995547	0.995547	1.40636	-1.27858	0.0363586	4.53985	2.5798	3.17041	0.695896	1.30867	2.74695	0.349847	0.186028	-0.803442	NA	-1.60359	1.31638	0.719376	-7.577	-1.60359	0.0378114	-0.87608	0.402	ns	T-test (hom)
PLMN_HORSE	NA	NA	PLG	NA	Plasminogen (Fragment) OS=Equus caballus OX=9796 GN=PLG PE=1 SV=1	PLG	0.402237	0.82804	0.82804	3.06831	3.26895	3.38549	3.82351	4.2935	2.89245	3.60136	4.13352	4.22175	3.7541	3.25028	3.29988	NA	0.30926	0.302589	0.170014	0.48076	0.30926	0.340434	0.245817	0.811	ns	T-test (hom)
F6PVJ6	F6PVJ6_HORSE	ENSECAG00000017802	OGN	osteoglycin [Source:VGNC Symbol;Acc:VGNC:21018]	Mimecan OS=Equus caballus OX=9796 GN=OGN PE=3 SV=2	OGN	0.402329	0.0813531	0.0813531	-2.72114	-3.26573	-3.28056	-5.00254	-2.24586	-2.92975	-2.38666	-2.10188	-2.6135	-2.89162	-2.80643	-2.15874	NA	0.565409	1.12128	0.858853	1.36975	0.565409	0.186522	0.768974	0.46	ns	T-test (hom)
A0A3Q2LFN8	A0A3Q2LFN8_HORSE	ENSECAG00000019386	CARHSP1	calcium regulated heat stable protein 1 [Source:VGNC Symbol;Acc:VGNC:16057]	Calcium regulated heat stable protein 1 OS=Equus caballus OX=9796 GN=CARHSP1 PE=4 SV=2	CARHSP1	0.403177	0.555044	0.555044	-2.22127	-1.49539	-1.27486	-3.20039	-2.19483	-1.8547	-1.71781	-2.28992	-0.818975	-1.42755	-0.51998	-0.720685	NA	1.15935	7.42274	0.524277	8.60555	1.15935	0.0058282	3.48947	0.00583	**	T-test (hom)
F6Z563	F6Z563_HORSE	ENSECAG00000023992	S100P	S100 calcium binding protein P [Source:VGNC Symbol;Acc:VGNC:22657]	S100 calcium binding protein P OS=Equus caballus OX=9796 GN=S100P PE=4 SV=3	S100P	0.403582	0.382929	0.382929	-2.06152	-1.08107	-1.62561	-0.373149	0.224159	1.7087	2.28275	1.95946	0.219835	-0.541332	0.994308	0.912541	NA	0.267124	0.371835	0.184363	0.099326	0.267124	0.772799	0.296656	0.773	ns	T-test (hom)
A0A5F5PLU6	A0A5F5PLU6_HORSE	ENSECAG00000024076	PRMT1	protein arginine methyltransferase 1 [Source:VGNC Symbol;Acc:VGNC:21859]	Protein arginine methyltransferase 1 OS=Equus caballus OX=9796 GN=PRMT1 PE=4 SV=1	PRMT1	0.403746	0.295597	0.295597	-1.4336	-2.08922	-0.961056	-2.71903	-2.04868	-3.84598	-1.05987	-1.46251	-1.26872	-1.25301	-1.39346	-1.46485	NA	0.0447633	2.0151	0.969538	0.00579601	0.0447633	0.91416	1.76491	0.119	ns	T-test (het)
A0A5F5PU83	A0A5F5PU83_HORSE	ENSECAG00000008716	EIF3J	eukaryotic translation initiation factor 3 subunit J [Source:VGNC Symbol;Acc:VGNC:51496]	Eukaryotic translation initiation factor 3 subunit J OS=Equus caballus OX=9796 GN=EIF3J PE=3 SV=1	EIF3J	0.40473	0.762259	0.762259	-3.45695	-3.15597	-2.49281	-3.97141	-3.26076	-4.08252	-2.2603	-2.75844	-2.94891	-2.33636	-1.93544	-1.85561	NA	0.267459	4.79972	0.652584	0.346888	0.267459	0.406979	2.42257	0.0359	*	T-test (hom)
F7BBH3	F7BBH3_HORSE	ENSECAG00000013504	PSMD5	proteasome 26S subunit, non-ATPase 5 [Source:VGNC Symbol;Acc:VGNC:21963]	26S proteasome non-ATPase regulatory subunit 5 OS=Equus caballus OX=9796 GN=PSMD5 PE=4 SV=2	PSMD5	0.405914	0.418589	0.418589	-1.0803	0.487706	0.653611	-0.29785	0.55694	0.0854103	-0.352912	0.082071	-0.385707	0.758282	0.00142054	0.86714	NA	0.15713	1.2039	0.972839	0.142656	0.15713	0.532966	0.814912	0.434	ns	T-test (hom)
F7C1L3	F7C1L3_HORSE	ENSECAG00000011027	CFAP20	cilia and flagella associated protein 20 [Source:VGNC Symbol;Acc:VGNC:16451]	Cilia and flagella associated protein 20 OS=Equus caballus OX=9796 GN=CFAP20 PE=4 SV=3	CFAP20	0.406094	0.353864	0.353864	-3.73655	-2.48156	-4.25738	-3.7666	-2.21008	-1.26871	-1.16946	-2.10982	-2.55695	-2.84897	-2.23924	-2.81277	NA	0.638148	0.0195874	0.471955	1.73104	0.638148	0.152555	0.024068	0.981	ns	T-test (het)
F6R449	F6R449_HORSE	ENSECAG00000024786	PSMC3	proteasome 26S subunit, ATPase 3 [Source:VGNC Symbol;Acc:VGNC:21951]	Proteasome 26S subunit ATPase 3 OS=Equus caballus OX=9796 GN=PSMC3 PE=3 SV=2	PSMC3	0.406454	0.663555	0.663555	-1.56781	-1.01885	-0.761128	-1.22147	-1.28231	-0.083495	-0.902127	-0.810214	-0.292978	-0.799552	-0.678731	-0.197186	NA	0.632558	3.46585	0.282016	3.5208	0.632558	0.0211095	1.87337	0.0905	ns	T-test (hom)
A0A3Q2HZ35	A0A3Q2HZ35_HORSE	ENSECAG00000021447	ASPH	aspartate beta-hydroxylase [Source:VGNC Symbol;Acc:VGNC:57204]	Aspartate beta-hydroxylase OS=Equus caballus OX=9796 GN=ASPH PE=3 SV=2	ASPH	0.406545	0.423196	0.423196	-0.28908	0.198286	0.777416	0.00335509	-0.964541	-0.923632	0.209575	0.0633744	-0.137306	0.248167	0.424909	-0.200208	NA	-0.031854	0.871916	0.41262	-0.0037942	-0.031854	0.920754	0.624281	0.546	ns	T-test (hom)
A0A3Q2I427	A0A3Q2I427_HORSE	ENSECAG00000038107	LRG1	leucine rich alpha-2-glycoprotein 1 [Source:HGNC Symbol;Acc:HGNC:29480]	Leucine rich alpha-2-glycoprotein 1 OS=Equus caballus OX=9796 GN=LRG1 PE=4 SV=1	LRG1	0.406888	0.655362	0.655362	1.80412	0.401396	1.25223	0.524475	0.428338	1.04677	0.708594	0.0749922	2.85751	2.59706	2.61408	2.0665	NA	1.75368	12.3295	0.428612	21.6219	1.75368	0.000194	5.71489	0.000194	***	T-test (hom)
H9GZQ2	H9GZQ2_HORSE	ENSECAG00000002540	0	0	Ig-like domain-containing protein OS=Equus caballus OX=9796 PE=4 SV=2	Ig-like	0.407182	0.618587	0.618587	1.56601	1.15868	-4.43015	-0.871233	-3.86343	2.87909	-2.9587	-0.803852	-0.25145	2.57659	2.87579	1.61019	NA	0.174769	3.30628	0.693162	0.0352045	0.174769	0.869685	1.80581	0.101	ns	T-test (hom)
A0A3Q2HNJ9	A0A3Q2HNJ9_HORSE	ENSECAG00000037706	GMFG	glia maturation factor gamma [Source:VGNC Symbol;Acc:VGNC:18405]	Glia maturation factor gamma OS=Equus caballus OX=9796 GN=GMFG PE=3 SV=1	GMFG	0.408102	0.981169	0.981169	0.165674	-0.142532	0.357537	-0.118755	0.709204	-1.11701	-0.288659	-0.562473	1.58722	0.975415	1.47917	1.37672	NA	1.19958	10.6495	0.20025	23.7679	1.19958	1.09e-06	4.90061	0.000623	***	T-test (hom)
F7E1I4	F7E1I4_HORSE	ENSECAG00000019915	RRAGC	Ras related GTP binding C [Source:VGNC Symbol;Acc:VGNC:22577]	Ras-related GTP-binding protein OS=Equus caballus OX=9796 GN=RRAGC PE=3 SV=2	RRAGC	0.408697	0.475105	0.475105	-5.08285	-3.59068	-2.46572	-3.67884	-3.91681	-5.03795	-3.01404	-3.1907	-3.16685	-2.95411	-3.41776	-3.39342	NA	0.23755	1.6939	0.542263	0.166463	0.23755	0.615253	1.49091	0.173	ns	T-test (het)
A0A3Q2H839	A0A3Q2H839_HORSE	ENSECAG00000037550	0	0	Ig-like domain-containing protein OS=Equus caballus OX=9796 PE=4 SV=1	Ig-like	0.409985	0.153082	0.153082	-1.51527	-1.08106	-1.6563	-1.49032	-2.03567	0.444485	0.123775	-1.10997	-0.958675	-0.675218	-1.06734	-0.938856	NA	-0.405718	0.359422	0.615296	-0.60963	-0.405718	0.352918	0.405677	0.696	ns	T-test (het)
F6T753	F6T753_HORSE	ENSECAG00000015448	TAPBP	TAP binding protein [Source:VGNC Symbol;Acc:VGNC:23872]	TAP binding protein OS=Equus caballus OX=9796 GN=TAPBP PE=4 SV=3	TAPBP	0.410123	0.836972	0.836972	0.200249	-0.123027	1.39336	0.70457	-0.246136	-0.905588	0.208472	1.2212	0.606394	0.140379	0.65621	-0.281927	NA	-0.323042	0.0719495	0.437636	-0.625159	-0.323042	0.26148	-0.0625575	0.951	ns	T-test (hom)
F6V3K2	F6V3K2_HORSE	ENSECAG00000023150	SSR4	signal sequence receptor subunit 4 [Source:VGNC Symbol;Acc:VGNC:23617]	Signal sequence receptor subunit delta OS=Equus caballus OX=9796 GN=SSR4 PE=3 SV=1	SSR4	0.410986	0.631504	0.631504	-0.514784	-0.750383	0.375808	-0.673502	-0.644009	-0.488536	-1.26354	-0.0425695	-0.238371	-0.413321	-0.48263	-0.979012	NA	0.11599	0.120774	0.120431	0.0526894	0.11599	0.729886	-0.103395	0.92	ns	T-test (hom)
A0A5F5Q1G3	A0A5F5Q1G3_HORSE	ENSECAG00000012961	HSPG2	heparan sulfate proteoglycan 2 [Source:VGNC Symbol;Acc:VGNC:18898]	Heparan sulfate proteoglycan 2 OS=Equus caballus OX=9796 GN=HSPG2 PE=4 SV=1	HSPG2	0.411586	0.709392	0.709392	-3.42045	-2.23165	-2.23963	-2.55881	-2.76362	-2.61796	-1.75125	-2.63347	-3.16079	-4.46332	-2.25431	-2.08653	NA	0.482619	1.10041	0.0217791	1.33428	0.482619	0.147148	-1.05067	0.318	ns	T-test (hom)
A0A3Q2I3V1	A0A3Q2I3V1_HORSE	ENSECAG00000010479	HK1	hexokinase 1 [Source:VGNC Symbol;Acc:VGNC:18796]	Hexokinase OS=Equus caballus OX=9796 GN=HK1 PE=3 SV=1	HK1	0.411825	0.284474	0.284474	2.16576	-0.132102	0.629378	1.98322	2.42515	2.75573	0.61797	-0.387111	-0.197779	0.115443	0.473144	0.437018	NA	-0.455875	2.96336	0.549814	-0.725645	-0.455875	0.331766	-2.28996	0.049	*	T-test (het)
F6SZG4	F6SZG4_HORSE	ENSECAG00000017534	HPRT1	hypoxanthine phosphoribosyltransferase 1 [Source:VGNC Symbol;Acc:VGNC:18860]	Hypoxanthine phosphoribosyltransferase OS=Equus caballus OX=9796 GN=HPRT1 PE=3 SV=2	HPRT1	0.412477	0.959711	0.959711	1.47996	2.11849	1.55283	1.10801	1.17745	1.4929	1.77352	0.666609	1.58584	1.41045	2.00689	1.32783	NA	-0.0238609	0.91805	0.170359	-0.00476689	-0.0238609	0.870684	0.651802	0.529	ns	T-test (hom)
F6PQH3	F6PQH3_HORSE	ENSECAG00000009701	SLC44A4	solute carrier family 44 member 4 [Source:VGNC Symbol;Acc:VGNC:23221]	Solute carrier family 44 member 4 OS=Equus caballus OX=9796 GN=SLC44A4 PE=3 SV=3	SLC44A4	0.412714	0.0502386	0.0502386	-5.05534	-4.83207	-1.77098	-2.36654	-2.84506	-1.63046	-2.01933	-4.78506	-4.84722	-5.14204	-1.86097	-2.87241	NA	0.0987042	0.76638	0.588637	0.0209987	0.0987042	0.862895	-0.559867	0.588	ns	T-test (hom)
F6ZSS7	F6ZSS7_HORSE	ENSECAG00000011552	NUDT2	nudix hydrolase 2 [Source:VGNC Symbol;Acc:VGNC:20946]	Bis(5'-nucleosyl)-tetraphosphatase [asymmetrical] OS=Equus caballus OX=9796 GN=NUDT2 PE=4 SV=1	NUDT2	0.413164	0.250505	0.250505	-5.056	-3.7652	-4.91506	-4.92065	-6.11786	-4.97797	-4.30859	-5.01691	-4.48586	-5.14068	-4.14691	-2.15789	NA	0.901944	2.90959	0.143644	2.62428	0.901944	0.133085	1.63505	0.133	ns	T-test (hom)
F6PQ46	F6PQ46_HORSE	ENSECAG00000012064	CP	ceruloplasmin [Source:VGNC Symbol;Acc:VGNC:16809]	Ceruloplasmin OS=Equus caballus OX=9796 GN=CP PE=3 SV=3	CP	0.41348	0.355118	0.355118	4.39429	5.47674	5.20893	4.90071	5.57901	5.72134	5.17274	5.49136	5.23602	5.84929	4.93568	5.17387	NA	0.179126	0.263793	0.669638	0.240199	0.179126	0.39476	0.216573	0.833	ns	T-test (hom)
A0A5F5PJL2	A0A5F5PJL2_HORSE	ENSECAG00000040667	MUC4	0	Mucin-4 OS=Equus caballus OX=9796 GN=MUC4 PE=4 SV=1	MUC4	0.414147	0.0583095	0.0583095	-4.03854	-3.69816	-0.23799	-0.630386	-1.01409	-1.28892	-3.39825	-0.266859	-1.18248	-1.51991	-1.80176	-2.99042	NA	0.23299	0.0688819	0.0548553	0.151115	0.23299	0.637904	-0.05995	0.953	ns	T-test (hom)
F6VC02	F6VC02_HORSE	ENSECAG00000015547	MBOAT7	membrane bound O-acyltransferase domain containing 7 [Source:VGNC Symbol;Acc:VGNC:51050]	Membrane bound O-acyltransferase domain containing 7 OS=Equus caballus OX=9796 GN=MBOAT7 PE=4 SV=2	MBOAT7	0.415871	0.439827	0.439827	0.0687342	-0.952708	1.30949	0.0371944	-0.697496	-1.31479	-0.0494857	0.00967001	-0.269332	-0.815794	-0.184025	-1.51216	NA	-0.536857	1.70773	0.516492	-1.89502	-0.536857	0.0865794	-1.07849	0.306	ns	T-test (hom)
F7BLN9	F7BLN9_HORSE	ENSECAG00000006840	B3GNT7	UDP-GlcNAc:betaGal beta-1,3-N-acetylglucosaminyltransferase 7 [Source:VGNC Symbol;Acc:VGNC:56538]	Hexosyltransferase OS=Equus caballus OX=9796 GN=B3GNT7 PE=3 SV=2	B3GNT7	0.416084	0.199562	0.199562	-0.558071	-2.03763	-0.379894	-2.63287	-2.74895	-2.03399	-1.54433	-2.38089	-0.710388	-2.86922	-0.577351	-1.73483	NA	0.46925	0.739273	0.798283	0.895465	0.46925	0.266408	0.542973	0.599	ns	T-test (hom)
F7BTZ8	F7BTZ8_HORSE	ENSECAG00000019843	ATL3	atlastin GTPase 3 [Source:VGNC Symbol;Acc:VGNC:15633]	Atlastin GTPase 3 OS=Equus caballus OX=9796 GN=ATL3 PE=3 SV=1	ATL3	0.416289	0.4038	0.4038	1.38107	0.27471	1.55228	0.70303	0.357869	0.237146	-0.0195329	0.819126	0.28281	0.115035	0.236791	-0.141778	NA	-0.784093	3.3538	0.884549	-6.10146	-0.784093	0.00454483	-1.82599	0.0978	ns	T-test (hom)
F6Z5L1	F6Z5L1_HORSE	ENSECAG00000021429	C1R	complement C1r [Source:VGNC Symbol;Acc:VGNC:15944]	Complement subcomponent C1r OS=Equus caballus OX=9796 GN=C1R PE=4 SV=1	C1R	0.416354	0.488148	0.488148	-0.405325	0.784501	1.05514	-0.0887301	1.07678	-0.565839	0.193182	0.482996	0.648192	0.307688	1.00453	-1.00396	NA	0.0617189	0.211544	0.755642	0.015841	0.0617189	0.837021	-0.176254	0.864	ns	T-test (hom)
F6PQ62	F6PQ62_HORSE	ENSECAG00000012773	CMPK2	cytidine/uridine monophosphate kinase 2 [Source:VGNC Symbol;Acc:VGNC:58917]	Cytidine/uridine monophosphate kinase 2 OS=Equus caballus OX=9796 GN=CMPK2 PE=4 SV=2	CMPK2	0.41658	0.192385	0.192385	-0.962505	-0.812891	-0.129861	1.24378	1.38178	0.719382	-0.674818	-0.358942	-1.05746	1.20464	-0.854447	-0.108435	NA	-0.484012	0.566562	0.900541	-0.95275	-0.484012	0.255528	-0.43155	0.675	ns	T-test (hom)
A0A3Q2HH91	A0A3Q2HH91_HORSE	ENSECAG00000021651	NPC1	NPC intracellular cholesterol transporter 1 [Source:VGNC Symbol;Acc:VGNC:20831]	NPC intracellular cholesterol transporter 1 OS=Equus caballus OX=9796 GN=NPC1 PE=3 SV=1	NPC1	0.416623	0.00244438	0.00244438	-1.55083	-1.45139	-4.00551	-2.02647	-1.42211	-2.10021	-1.42915	-2.08045	-1.70254	-2.13103	-0.85112	-1.71565	NA	0.351087	1.27856	0.543463	0.62613	0.351087	0.290497	17	0.933	ns	MannWhitney
F7BUL4	F7BUL4_HORSE	ENSECAG00000019497	INPP5D	inositol polyphosphate-5-phosphatase D [Source:VGNC Symbol;Acc:VGNC:19074]	Phosphatidylinositol-3 4 5-trisphosphate 5-phosphatase OS=Equus caballus OX=9796 GN=INPP5D PE=3 SV=2	INPP5D	0.417049	0.098485	0.098485	-5.09298	-4.88664	-3.87925	-4.89366	-4.99702	-5.00551	-5.6775	-4.79683	-4.92834	-5.009	-4.20163	-3.57976	NA	0.210845	2.37414	0.299177	0.233767	0.210845	0.463707	1.39614	0.193	ns	T-test (hom)
A0A3Q2HFE4	A0A3Q2HFE4_HORSE	ENSECAG00000008873	NHLRC3	NHL repeat containing 3 [Source:VGNC Symbol;Acc:VGNC:20733]	NHL repeat containing 3 OS=Equus caballus OX=9796 GN=NHLRC3 PE=4 SV=1	NHLRC3	0.417686	0.0240663	0.0240663	-4.95122	-3.32081	-3.06799	-4.93737	-2.56995	-4.89446	-2.75353	-2.95884	-3.13484	-4.76124	-2.85453	-2.31688	NA	0.61469	0.902922	0.940702	1.44571	0.61469	0.195884	21	0.461	ns	MannWhitney
F6UU86	F6UU86_HORSE	ENSECAG00000002223	0	0	IF rod domain-containing protein OS=Equus caballus OX=9796 PE=3 SV=2	IF	0.418706	0.297395	0.297395	2.21501	0.356744	2.10121	3.27132	2.12491	2.88074	1.71341	2.26829	1.3184	2.20788	1.22319	1.91342	NA	-0.901311	1.47466	0.418307	-3.62218	-0.901311	0.0616914	-0.959738	0.36	ns	T-test (hom)
A0A3Q2HLR8	A0A3Q2HLR8_HORSE	ENSECAG00000018032	EML2	EMAP like 2 [Source:VGNC Symbol;Acc:VGNC:17565]	EMAP like 2 OS=Equus caballus OX=9796 GN=EML2 PE=3 SV=1	EML2	0.41893	0.106845	0.106845	-2.24894	-2.54253	-2.06244	-1.98085	-1.34682	-0.61085	-2.07042	-2.45173	-2.59665	-1.80176	-2.06277	-1.70759	NA	0.307731	0.462797	0.272968	0.388022	0.307731	0.41728	-0.361043	0.726	ns	T-test (hom)
A0A3Q2GWC1	A0A3Q2GWC1_HORSE	ENSECAG00000023185	PSMC5	proteasome 26S subunit, ATPase 5 [Source:VGNC Symbol;Acc:VGNC:21954]	Proteasome 26S subunit ATPase 5 OS=Equus caballus OX=9796 GN=PSMC5 PE=3 SV=2	PSMC5	0.419803	0.279383	0.279383	-3.2372	-1.62686	-1.35378	-1.40342	-0.45575	-3.16844	-0.832747	-1.80762	-1.17888	-2.01653	-0.399222	-0.502908	NA	0.566747	2.29293	0.0388135	1.46365	0.566747	0.166945	1.24502	0.242	ns	T-test (hom)
F6RLX6	F6RLX6_HORSE	ENSECAG00000024790	LOC100630171	0	C-C motif chemokine OS=Equus caballus OX=9796 GN=LOC100630171 PE=3 SV=2	LOC100630171	0.420179	0.0522004	0.0522004	-4.84692	-0.720117	-0.916521	0.0457572	-0.988456	-0.831534	-2.25468	0.409206	-4.99531	-0.883877	-3.60364	-0.460433	NA	-0.330539	1.74192	0.59728	-0.178574	-0.330539	0.687651	-1.09552	0.299	ns	T-test (hom)
F6ZX61	F6ZX61_HORSE	ENSECAG00000011670	RPL13	ribosomal protein L13 [Source:VGNC Symbol;Acc:VGNC:22522]	60S ribosomal protein L13 OS=Equus caballus OX=9796 GN=RPL13 PE=3 SV=1	RPL13	0.420564	0.0170698	0.0170698	-0.686153	0.0448481	-0.151053	0.167877	0.0736324	-0.716445	0.10044	-0.0185647	-0.844524	-0.120839	0.291861	0.122206	NA	0.168248	0.0408924	0.00147302	0.117044	0.168248	0.617425	18	0.808	ns	MannWhitney
F7CNK7	F7CNK7_HORSE	ENSECAG00000042811	CNPY3	canopy FGF signaling regulator 3 [Source:HGNC Symbol;Acc:HGNC:11968]	Canopy FGF signaling regulator 3 OS=Equus caballus OX=9796 GN=CNPY3 PE=4 SV=3	CNPY3	0.422589	0.899453	0.899453	-4.02367	-4.69124	-3.25108	-4.70586	-4.18427	-5.3847	-3.98003	-2.7867	-3.90166	-3.77422	-3.56937	-3.00158	NA	0.220923	2.09107	0.941584	0.198862	0.220923	0.535834	1.26456	0.235	ns	T-test (hom)
F6VIG9	F6VIG9_HORSE	ENSECAG00000020551	AHCY	adenosylhomocysteinase [Source:HGNC Symbol;Acc:HGNC:343]	Adenosylhomocysteinase OS=Equus caballus OX=9796 GN=AHCY PE=3 SV=2	AHCY	0.422669	0.710824	0.710824	2.23674	2.47138	2.32684	1.89429	2.34848	2.45276	2.72415	2.5512	2.61737	2.50587	3.10091	2.36414	NA	0.0181222	2.92523	0.827828	0.00357509	0.0181222	0.872195	1.64187	0.132	ns	T-test (hom)
HS90A_HORSE	NA	ENSECAG00000018948	HSP90AA1	heat shock protein 90 alpha family class A member 1 [Source:VGNC Symbol;Acc:VGNC:55283]	Heat shock protein HSP 90-alpha OS=Equus caballus OX=9796 GN=HSP90AA1 PE=2 SV=2	HSP90AA1	0.423017	0.513291	0.513291	3.89608	3.64129	3.61979	2.97963	2.98578	3.86072	4.44092	3.5356	3.61821	3.56643	3.77172	4.0718	NA	-0.0364216	0.718758	0.529623	-0.00902038	-0.0364216	0.842258	0.530086	0.608	ns	T-test (hom)
F7CU94	F7CU94_HORSE	ENSECAG00000018113	LYZ	lysozyme [Source:VGNC Symbol;Acc:VGNC:56581]	Lysozyme OS=Equus caballus OX=9796 GN=LYZ PE=2 SV=1	LYZ	0.423152	0.609198	0.609198	2.61398	2.91818	2.50255	3.44176	2.99983	2.28016	1.43809	3.27742	4.39659	4.00092	4.55417	3.9191	NA	0.841488	9.74394	0.996227	6.39702	0.841488	0.00514708	4.48705	0.00117	**	T-test (hom)
F6TS03	F6TS03_HORSE	ENSECAG00000023202	LPCAT3	lysophosphatidylcholine acyltransferase 3 [Source:VGNC Symbol;Acc:VGNC:19734]	Lysophosphatidylcholine acyltransferase 3 OS=Equus caballus OX=9796 GN=LPCAT3 PE=4 SV=2	LPCAT3	0.424962	0.116376	0.116376	-1.41472	-2.45833	-0.83398	-1.30023	-1.06526	-3.79679	-2.34551	-1.30171	-2.18455	-2.23494	-2.07709	-2.54752	NA	-0.120822	1.3125	0.540993	-0.0505345	-0.120822	0.748329	-1.22756	0.254	ns	T-test (het)
F7C014	F7C014_HORSE	ENSECAG00000007179	SPCS2	signal peptidase complex subunit 2 [Source:VGNC Symbol;Acc:VGNC:23507]	Signal peptidase complex subunit 2 OS=Equus caballus OX=9796 GN=SPCS2 PE=3 SV=2	SPCS2	0.425448	0.399897	0.399897	-3.87714	-4.58421	-1.82597	-2.16477	-3.45612	-5.06966	-3.49083	-1.92571	-2.72045	-3.42439	-2.84656	-3.64532	NA	0.137159	0.264322	0.487865	0.0368043	0.137159	0.830278	0.216976	0.833	ns	T-test (hom)
F7E1X2	F7E1X2_HORSE	ENSECAG00000006942	STIP1	stress induced phosphoprotein 1 [Source:VGNC Symbol;Acc:VGNC:23679]	Stress induced phosphoprotein 1 OS=Equus caballus OX=9796 GN=STIP1 PE=4 SV=3	STIP1	0.42591	0.642317	0.642317	0.655005	1.19281	-0.240099	-0.098746	0.100129	0.599701	2.0972	0.965385	0.0173193	0.472322	0.835623	0.894208	NA	0.139146	0.386106	0.0400385	0.0518942	0.139146	0.772204	-0.249577	0.808	ns	T-test (hom)
MX1_HORSE	NA	NA	MX1	NA	Interferon-induced GTP-binding protein Mx1 OS=Equus caballus OX=9796 GN=MX1 PE=2 SV=1	MX1	0.426764	0.479715	0.479715	-5.03208	-5.14867	-3.0341	-4.80713	-3.40016	-5.80933	-4.6678	-4.50063	-1.32795	-4.16204	-2.03974	-4.69681	NA	1.49336	3.94893	0.19126	5.89715	1.49336	0.0647523	2.07487	0.0648	ns	T-test (hom)
F6U8T5	F6U8T5_HORSE	ENSECAG00000011965	OLR1	oxidized low density lipoprotein receptor 1 [Source:VGNC Symbol;Acc:VGNC:21030]	Oxidized low density lipoprotein receptor 1 OS=Equus caballus OX=9796 GN=OLR1 PE=4 SV=2	OLR1	0.427169	0.585818	0.585818	-0.671347	-0.257555	0.669054	0.493767	-0.351984	-0.615554	0.116926	-0.120368	-0.0775815	0.0662801	0.0628508	0.346698	NA	0.0637691	1.07848	0.14951	0.0156776	0.0637691	0.843319	0.744808	0.474	ns	T-test (hom)
F6X277	F6X277_HORSE	ENSECAG00000016701	RUVBL2	RuvB like AAA ATPase 2 [Source:VGNC Symbol;Acc:VGNC:22633]	RuvB-like helicase OS=Equus caballus OX=9796 GN=RUVBL2 PE=3 SV=2	RUVBL2	0.427648	0.894281	0.894281	1.47982	1.60745	-0.628875	0.987073	0.313581	-0.0592646	0.419876	0.827991	-1.33152	0.939463	-0.889139	-0.548633	NA	-0.648808	4.02529	0.813466	-2.44508	-0.648808	0.0733744	-2.10639	0.0614	ns	T-test (hom)
A0A3Q2GVR4	A0A3Q2GVR4_HORSE	ENSECAG00000040546	MARCKSL1	MARCKS like 1 [Source:VGNC Symbol;Acc:VGNC:19981]	MARCKS like 1 OS=Equus caballus OX=9796 GN=MARCKSL1 PE=3 SV=1	MARCKSL1	0.42831	0.0462406	0.0462406	-4.91794	-4.20712	-4.88852	-4.98224	-4.40099	-5.04212	-4.32907	-4.89099	-3.28104	-3.33644	-2.5434	-4.90189	NA	0.945365	3.4343	0.0163086	10.7045	0.945365	0.00039	27	0.0727	ns	MannWhitney
A0A5F5PJH7	A0A5F5PJH7_HORSE	ENSECAG00000019776	SMC1A	structural maintenance of chromosomes 1A [Source:VGNC Symbol;Acc:VGNC:59007]	Structural maintenance of chromosomes protein OS=Equus caballus OX=9796 GN=SMC1A PE=3 SV=1	SMC1A	0.428429	0.0408846	0.0408846	-0.1947	3.9882	0.504	-1.17987	-2.14998	-0.430133	-0.29194	-0.371258	0.643094	-0.0329241	0.527549	-0.849601	NA	-0.342291	0.14299	0.0027924	-0.238242	-0.342291	0.617272	22	0.368	ns	MannWhitney
F6X509	F6X509_HORSE	ENSECAG00000021836	OGFR	opioid growth factor receptor [Source:VGNC Symbol;Acc:VGNC:58202]	Opioid growth factor receptor OS=Equus caballus OX=9796 GN=OGFR PE=3 SV=2	OGFR	0.428994	0.0393027	0.0393027	-4.49237	-4.96221	-2.6864	-3.66369	-5.08427	-5.05384	-2.77946	-4.84461	-4.8804	-2.73672	-2.59777	-3.79399	NA	0.10666	1.75361	0.935662	0.0319327	0.10666	0.812596	23	0.283	ns	MannWhitney
A0A3Q2HD59	A0A3Q2HD59_HORSE	ENSECAG00000021501	UQCRC2	ubiquinol-cytochrome c reductase core protein 2 [Source:VGNC Symbol;Acc:VGNC:24818]	Ubiquinol-cytochrome c reductase core protein 2 OS=Equus caballus OX=9796 GN=UQCRC2 PE=3 SV=1	UQCRC2	0.429286	0.171986	0.171986	0.287087	-0.585727	0.747955	0.956386	0.485811	-0.664476	-0.457529	0.628655	0.195416	0.329654	-0.0910755	-0.757317	NA	-0.408344	0.986257	0.841092	-1.02408	-0.408344	0.175812	-0.691836	0.505	ns	T-test (hom)
F6X485	F6X485_HORSE	ENSECAG00000020716	MYH9	myosin heavy chain 9 [Source:VGNC Symbol;Acc:VGNC:20481]	Myosin heavy chain 9 OS=Equus caballus OX=9796 GN=MYH9 PE=3 SV=2	MYH9	0.4294	0.128478	0.128478	3.97693	3.43293	4.02518	3.74692	3.91628	3.10646	4.08189	3.82943	3.79237	4.07607	4.15178	3.70143	NA	-0.363178	1.34295	0.478301	-1.60449	-0.363178	0.0467812	0.89031	0.394	ns	T-test (hom)
F7CL92	F7CL92_HORSE	ENSECAG00000019938	GFPT1	glutamine--fructose-6-phosphate transaminase 1 [Source:VGNC Symbol;Acc:VGNC:18315]	Glutamine--fructose-6-phosphate transaminase (isomerizing) OS=Equus caballus OX=9796 GN=GFPT1 PE=4 SV=2	GFPT1	0.430569	0.350579	0.350579	-1.01704	-0.474835	-0.167138	-1.08423	1.41758	-0.423932	0.184414	1.1199	-1.27298	-2.07091	-0.310685	-2.19645	NA	-0.524529	5.08843	0.511401	-0.977475	-0.524529	0.274803	-2.53943	0.0294	*	T-test (hom)
A0A5F5PMR4	A0A5F5PMR4_HORSE	ENSECAG00000008311	CHMP4B	charged multivesicular body protein 4B [Source:VGNC Symbol;Acc:VGNC:51521]	Charged multivesicular body protein 4B OS=Equus caballus OX=9796 GN=CHMP4B PE=3 SV=1	CHMP4B	0.43167	0.246035	0.246035	0.53922	-0.322712	0.768002	0.418678	0.367069	0.132822	0.741182	0.626868	0.155762	0.452438	0.601405	0.478271	NA	-0.225009	0.076868	0.965866	-0.600183	-0.225009	0.157414	0.0667278	0.948	ns	T-test (hom)
F7B1S5	F7B1S5_HORSE	ENSECAG00000018547	BROX	BRO1 domain and CAAX motif containing [Source:VGNC Symbol;Acc:VGNC:15895]	BRO1 domain- and CAAX motif-containing protein OS=Equus caballus OX=9796 GN=BROX PE=3 SV=2	BROX	0.433305	0.535228	0.535228	-3.45994	-3.03567	-3.00451	-4.50549	-3.17679	-4.0072	-2.56042	-4.89255	-4.27553	-4.4045	-3.23924	-2.33446	NA	0.378875	0.03635	0.562439	0.559662	0.378875	0.359194	0.031978	0.975	ns	T-test (hom)
F6R5B2	F6R5B2_HORSE	ENSECAG00000010132	HMGB2	high mobility group box 2 [Source:VGNC Symbol;Acc:VGNC:18803]	High mobility group box 2 OS=Equus caballus OX=9796 GN=HMGB2 PE=3 SV=2	HMGB2	0.43331	0.327649	0.327649	2.01144	1.73897	2.12933	1.52845	2.04456	1.39688	1.4665	2.25	2.76274	2.63063	2.80416	2.59399	NA	0.0297939	11.0377	0.101245	0.00459714	0.0297939	0.898569	5.083	0.000476	***	T-test (hom)
F6U999	F6U999_HORSE	ENSECAG00000011938	MANF	mesencephalic astrocyte derived neurotrophic factor [Source:VGNC Symbol;Acc:VGNC:19916]	Mesencephalic astrocyte derived neurotrophic factor OS=Equus caballus OX=9796 GN=MANF PE=3 SV=2	MANF	0.433705	0.370136	0.370136	1.99945	-0.0907877	1.17094	0.4228	-0.096115	1.22961	0.0502768	0.926338	0.00261976	0.160945	-0.149534	-0.128506	NA	-0.62788	5.06195	0.0109561	-2.65002	-0.62788	0.0536387	-2.63899	0.0299	*	T-test (het)
A0A5F5PJX3	A0A5F5PJX3_HORSE	ENSECAG00000015518	DPP3	dipeptidyl peptidase 3 [Source:VGNC Symbol;Acc:VGNC:17293]	Dipeptidyl peptidase 3 OS=Equus caballus OX=9796 GN=DPP3 PE=3 SV=1	DPP3	0.433953	0.00221484	0.00221484	-1.57666	-0.819653	-0.659599	-0.481814	3.04376	-0.663707	-0.105755	-0.880379	-1.03794	-1.25451	1.71978	0.60269	NA	0.36579	0.404962	0.684814	0.352451	0.36579	0.512799	16	1	ns	MannWhitney
A0A3Q2LIQ8	A0A3Q2LIQ8_HORSE	ENSECAG00000020020	UQCRC1	ubiquinol-cytochrome c reductase core protein 1 [Source:VGNC Symbol;Acc:VGNC:24817]	Ubiquinol-cytochrome c reductase core protein 1 OS=Equus caballus OX=9796 GN=UQCRC1 PE=4 SV=2	UQCRC1	0.434008	0.718108	0.718108	-0.630826	-0.269692	0.298345	0.426749	-0.318774	-1.54588	-0.857448	-0.24156	0.0398364	-0.216941	-0.199842	-0.320812	NA	0.183295	0.940301	0.311851	0.129057	0.183295	0.613827	0.923245	0.381	ns	T-test (het)
A0A3Q2KSA1	A0A3Q2KSA1_HORSE	ENSECAG00000009453	ALDH6A1	aldehyde dehydrogenase 6 family member A1 [Source:VGNC Symbol;Acc:VGNC:15238]	Aldehyde dehydrogenase 6 family member A1 OS=Equus caballus OX=9796 GN=ALDH6A1 PE=3 SV=1	ALDH6A1	0.434196	0.9569	0.9569	-2.00618	-0.639406	-2.96867	-1.76354	-2.77514	-1.40181	-3.33576	-2.32388	-2.41297	-2.85802	-4.18673	-3.00863	NA	-0.589308	3.418	0.539777	-2.04646	-0.589308	0.0900798	-1.85317	0.0936	ns	T-test (hom)
F6QL56	F6QL56_HORSE	ENSECAG00000012701	TRA2B	transformer 2 beta homolog [Source:VGNC Symbol;Acc:VGNC:49264]	Transformer 2 beta homolog OS=Equus caballus OX=9796 GN=TRA2B PE=4 SV=2	TRA2B	0.434339	0.170391	0.170391	-0.550083	-1.11236	-0.323573	-0.257636	-1.82885	-1.65938	-1.24702	-0.317653	-0.907993	-0.5843	-0.528784	-1.06987	NA	-0.452774	0.541212	0.708149	-1.26825	-0.452774	0.143482	0.414593	0.687	ns	T-test (hom)
F7D7I2	F7D7I2_HORSE	ENSECAG00000000779	SERPINB12	serpin family B member 12 [Source:VGNC Symbol;Acc:VGNC:22849]	Serpin family B member 12 OS=Equus caballus OX=9796 GN=SERPINB12 PE=3 SV=3	SERPINB12	0.435244	0.182038	0.182038	2.80002	0.298355	2.30783	1.92829	2.07275	2.71453	0.99117	2.27262	0.387476	1.76733	0.756746	0.155045	NA	-1.7742	4.50948	0.715662	-27.3614	-1.7742	2.28e-05	-2.30466	0.0439	*	T-test (hom)
A0A3Q2GW77	A0A3Q2GW77_HORSE	ENSECAG00000032097	CNN2	calponin 2 [Source:HGNC Symbol;Acc:HGNC:2156]	Calponin OS=Equus caballus OX=9796 GN=CNN2 PE=3 SV=1	CNN2	0.435483	0.143437	0.143437	0.974612	-0.154171	-0.0782344	0.25805	0.88201	0.835117	0.424432	-0.163008	0.978474	1.09297	0.082741	-0.735312	NA	-0.181926	0.0532869	0.965348	-0.251547	-0.181926	0.383503	-0.0466146	0.964	ns	T-test (hom)
F7C5T6	F7C5T6_HORSE	ENSECAG00000014678	ACAT2	acetyl-CoA acetyltransferase 2 [Source:VGNC Symbol;Acc:VGNC:55394]	Acetyl-CoA acetyltransferase 2 OS=Equus caballus OX=9796 GN=ACAT2 PE=3 SV=2	ACAT2	0.435582	0.120972	0.120972	-2.65816	-1.15083	-2.81816	-4.97006	-0.959983	-2.16383	-1.54772	-1.40498	-0.505672	-1.48134	-1.43218	-1.90316	NA	0.959805	2.8364	0.0391246	3.44985	0.959805	0.0827946	1.25824	0.237	ns	T-test (hom)
A0A3Q2IHI6	A0A3Q2IHI6_HORSE	ENSECAG00000024920	XPO1	exportin 1 [Source:VGNC Symbol;Acc:VGNC:25075]	Exportin 1 OS=Equus caballus OX=9796 GN=XPO1 PE=3 SV=2	XPO1	0.436047	0.452238	0.452238	-2.21943	-2.43166	-1.00647	-2.99863	-1.2888	-3.44356	-1.43354	-1.46764	-1.27936	-1.02946	-0.850155	-0.037865	NA	0.92555	5.11818	0.886204	5.35385	0.92555	0.0181422	2.55145	0.0288	*	T-test (hom)
F6YWV8	F6YWV8_HORSE	ENSECAG00000016918	TMED4	transmembrane p24 trafficking protein 4 [Source:VGNC Symbol;Acc:VGNC:24169]	Transmembrane p24 trafficking protein 4 OS=Equus caballus OX=9796 GN=TMED4 PE=3 SV=2	TMED4	0.436437	0.58313	0.58313	-0.334617	-0.751966	0.173963	-1.57546	-0.550804	-0.703737	-0.456056	-0.00512148	-0.786148	-1.04934	-0.426998	-0.467271	NA	-0.737685	0.736209	0.456097	-4.54051	-0.737685	0.0140325	-0.541054	0.6	ns	T-test (hom)
F7D3E3	F7D3E3_HORSE	ENSECAG00000000428	CMPK1	cytidine/uridine monophosphate kinase 1 [Source:VGNC Symbol;Acc:VGNC:16652]	UMP-CMP kinase OS=Equus caballus OX=9796 GN=CMPK1 PE=3 SV=2	CMPK1	0.437896	0.406682	0.406682	0.464073	0.846657	0.19739	0.171126	-0.221374	0.313164	0.849418	-0.889332	0.190169	0.444451	0.995382	0.918182	NA	0.485334	2.19809	0.766717	2.17052	0.485334	0.0450534	1.31481	0.218	ns	T-test (hom)
F7ATC8	F7ATC8_HORSE	ENSECAG00000014055	SEC22B	SEC22 homolog B, vesicle trafficking protein [Source:VGNC Symbol;Acc:VGNC:57134]	SEC22 vesicle-trafficking protein homolog B OS=Equus caballus OX=9796 GN=SEC22B PE=3 SV=2	SEC22B	0.438463	0.0709252	0.0709252	-0.00805015	-0.787643	0.169636	-0.00906437	-1.29176	0.2927	-0.226047	0.00933551	-0.371606	0.832861	-1.22859	-1.01666	NA	-0.415976	0.697224	0.631853	-1.24976	-0.415976	0.124619	-0.516464	0.617	ns	T-test (hom)
A0A3Q2GWV9	A0A3Q2GWV9_HORSE	ENSECAG00000013913	PCK2	phosphoenolpyruvate carboxykinase 2, mitochondrial [Source:VGNC Symbol;Acc:VGNC:21204]	Phosphoenolpyruvate carboxykinase (GTP) OS=Equus caballus OX=9796 GN=PCK2 PE=3 SV=1	PCK2	0.438642	0.0514172	0.0514172	0.809918	0.241552	1.10199	0.00142382	0.0278925	0.0756921	0.270233	-0.0742645	0.840313	0.237338	0.707699	-0.566419	NA	0.301288	0.00765886	0.0530831	0.428465	0.301288	0.373166	-0.00680363	0.995	ns	T-test (hom)
F6W335	F6W335_HORSE	ENSECAG00000020819	AGER	advanced glycosylation end-product specific receptor [Source:VGNC Symbol;Acc:VGNC:15157]	Advanced glycosylation end-product specific receptor OS=Equus caballus OX=9796 GN=AGER PE=4 SV=1	AGER	0.439036	0.106784	0.106784	0.977022	-0.347825	-0.258963	-0.147592	0.716105	-0.231246	1.19257	0.626519	1.47463	-0.376812	1.22234	0.0800287	NA	0.605935	0.912279	0.209557	1.80027	0.605935	0.127533	0.648379	0.531	ns	T-test (hom)
F6R6I2	F6R6I2_HORSE	ENSECAG00000024569	IMMT	inner membrane mitochondrial protein [Source:VGNC Symbol;Acc:VGNC:19047]	MICOS complex subunit MIC60 OS=Equus caballus OX=9796 GN=IMMT PE=3 SV=2	IMMT	0.439562	0.620339	0.620339	0.342757	-0.816889	0.442563	-0.249011	-1.08635	-1.58608	-0.375968	0.198849	-0.77257	-0.270477	-0.353021	-1.34626	NA	-0.427682	1.03986	0.182876	-1.50427	-0.427682	0.0873369	-0.722781	0.486	ns	T-test (hom)
F7BK45	F7BK45_HORSE	ENSECAG00000022421	ABHD14B	abhydrolase domain containing 14B [Source:VGNC Symbol;Acc:VGNC:14940]	Abhydrolase domain containing 14B OS=Equus caballus OX=9796 GN=ABHD14B PE=4 SV=3	ABHD14B	0.439646	0.132707	0.132707	-0.101775	0.954036	-0.61479	-0.784634	-0.911132	0.209001	0.888966	-0.735771	-0.376567	-0.948922	-0.0826805	1.5912	NA	1.10083	0.437897	0.873213	9.13622	1.10083	0.00317415	0.343671	0.738	ns	T-test (hom)
F7DW42	F7DW42_HORSE	ENSECAG00000001075	TMEM179B	transmembrane protein 179B [Source:VGNC Symbol;Acc:VGNC:24229]	Transmembrane protein 179B OS=Equus caballus OX=9796 GN=TMEM179B PE=4 SV=2	TMEM179B	0.439843	0.321423	0.321423	-3.54856	-5.05865	-2.59984	-2.83408	-3.80313	-4.73169	-3.46601	-2.69293	-3.28439	-4.85456	-2.56216	-3.34141	NA	-0.502822	0.168908	0.918462	-1.15328	-0.502822	0.203963	0.1425	0.89	ns	T-test (hom)
F7BL00	F7BL00_HORSE	ENSECAG00000019243	HSD11B1	hydroxysteroid 11-beta dehydrogenase 1 [Source:VGNC Symbol;Acc:VGNC:18880]	Hydroxysteroid 11-beta dehydrogenase 1 OS=Equus caballus OX=9796 GN=HSD11B1 PE=4 SV=1	HSD11B1	0.440543	0.605204	0.605204	3.29705	3.12573	4.30081	3.44136	2.63786	2.69892	3.24582	3.96286	3.28156	3.15081	2.70274	1.92489	NA	-0.925291	2.8414	0.817897	-10.0445	-0.925291	0.00054	-1.60522	0.14	ns	T-test (hom)
F6ZUA1	F6ZUA1_HORSE	ENSECAG00000013362	CRYM	crystallin mu [Source:VGNC Symbol;Acc:VGNC:16888]	Ketimine reductase mu-crystallin OS=Equus caballus OX=9796 GN=CRYM PE=4 SV=1	CRYM	0.440636	0.204374	0.204374	-5.10075	-3.21748	-5.01177	-4.37677	-3.89954	-5.03099	-1.14632	-2.77789	-5.09475	-2.74248	-4.7914	-0.518211	NA	0.610182	0.719919	0.770321	0.922239	0.610182	0.350767	0.530818	0.607	ns	T-test (hom)
A0A3Q2I8S7	A0A3Q2I8S7_HORSE	ENSECAG00000033029	IFIT1B	0	Interferon-induced protein with tetratricopeptide repeats 1B OS=Equus caballus OX=9796 GN=LOC100630879 PE=4 SV=1	LOC100630879	0.443131	0.682934	0.682934	-0.204788	0.386605	-0.380035	0.821281	-1.19327	-0.447241	0.57043	-0.494961	0.778204	0.365423	0.0049785	-0.052198	NA	0.193645	1.7032	0.0960922	0.283121	0.193645	0.362975	1.07623	0.307	ns	T-test (hom)
A0A3Q2H7K4	A0A3Q2H7K4_HORSE	ENSECAG00000003368	G3BP1	G3BP stress granule assembly factor 1 [Source:VGNC Symbol;Acc:VGNC:18178]	G3BP stress granule assembly factor 1 OS=Equus caballus OX=9796 GN=G3BP1 PE=4 SV=1	G3BP1	0.443618	0.871524	0.871524	-1.57787	-1.14001	-1.70756	-1.44448	-1.12538	-2.35886	-1.30703	-0.540269	-1.15851	-1.14541	-1.46641	-0.531811	NA	-0.033564	1.7157	0.321315	-0.00451902	-0.033564	0.910898	1.08247	0.304	ns	T-test (hom)
F6PTY9	F6PTY9_HORSE	ENSECAG00000010661	RPL21	ribosomal protein L21 [Source:HGNC Symbol;Acc:HGNC:10313]	60S ribosomal protein L21 OS=Equus caballus OX=9796 GN=LOC100051778 PE=3 SV=1	LOC100051778	0.444848	0.0326487	0.0326487	0.530851	0.247043	0.399527	0.199543	0.00967331	-0.613448	0.477185	0.482177	0.0320577	0.60713	0.448444	0.10079	NA	-0.570815	0.482658	0.203142	-3.14306	-0.570815	0.0220014	17	0.933	ns	MannWhitney
F7CMY7	F7CMY7_HORSE	ENSECAG00000019157	OXSR1	oxidative stress responsive kinase 1 [Source:VGNC Symbol;Acc:VGNC:21104]	Non-specific serine/threonine protein kinase OS=Equus caballus OX=9796 GN=OXSR1 PE=4 SV=1	OXSR1	0.444982	0.277746	0.277746	-0.584285	-1.14397	-0.882976	-1.40769	-0.785387	0.491919	-0.341223	1.36286	-1.35877	0.0337723	0.765512	0.0591625	NA	0.261762	0.693674	0.508134	0.204368	0.261762	0.582067	0.514209	0.618	ns	T-test (hom)
F6SS69	F6SS69_HORSE	ENSECAG00000024652	FUCA1	alpha-L-fucosidase 1 [Source:VGNC Symbol;Acc:VGNC:18151]	Alpha-L-fucosidase OS=Equus caballus OX=9796 GN=FUCA1 PE=3 SV=3	FUCA1	0.445607	0.985291	0.985291	-0.210622	0.0601885	0.618061	-0.14102	0.199693	-0.798931	-0.383123	-0.0461806	0.718506	0.222013	0.385325	-0.732306	NA	-0.0980399	1.16031	0.139142	-0.0454335	-0.0980399	0.725266	0.790789	0.447	ns	T-test (hom)
F6UNR3	F6UNR3_HORSE	ENSECAG00000007976	EEF1D	eukaryotic translation elongation factor 1 delta [Source:VGNC Symbol;Acc:VGNC:17430]	Eukaryotic translation elongation factor 1 delta OS=Equus caballus OX=9796 GN=EEF1D PE=3 SV=1	EEF1D	0.446941	0.0354549	0.0354549	2.11866	0.110055	0.231602	-0.925994	-0.568237	-0.855477	-0.106622	-0.497621	1.12151	1.3017	1.35221	1.06253	NA	0.985937	7.03058	0.0135035	5.24339	0.985937	0.0250649	28	0.0485	*	MannWhitney
F6XZQ1	F6XZQ1_HORSE	ENSECAG00000024097	CAPS	calcyphosine [Source:VGNC Symbol;Acc:VGNC:56019]	Calcyphosine OS=Equus caballus OX=9796 GN=CAPS PE=4 SV=1	CAPS	0.447276	0.459176	0.459176	2.05391	2.85296	1.12978	1.96702	1.00324	2.34428	1.99998	0.826815	2.20898	1.51216	2.59581	4.65876	NA	0.971681	2.98431	0.148004	2.8998	0.971681	0.126367	1.66756	0.126	ns	T-test (hom)
FRIL_HORSE	NA	ENSECAG00000029371	FTL	ferritin light chain [Source:NCBI gene (formerly Entrezgene);Acc:100051593]	Ferritin light chain OS=Equus caballus OX=9796 GN=FTL PE=1 SV=4	FTL	0.447889	0.186053	0.186053	0.842966	3.98285	0.741879	4.27543	4.34093	2.13616	2.95039	3.40794	3.08024	1.74457	2.75448	5.6764	NA	0.479103	0.691907	0.682241	0.331495	0.479103	0.619035	0.513085	0.619	ns	T-test (hom)
F6WQ61	F6WQ61_HORSE	ENSECAG00000017221	GNB2	G protein subunit beta 2 [Source:VGNC Symbol;Acc:VGNC:18425]	G protein subunit beta 2 OS=Equus caballus OX=9796 GN=GNB2 PE=3 SV=1	GNB2	0.448155	0.220979	0.220979	0.382174	-0.499219	0.0404192	1.80753	-0.883891	-1.00191	-0.463066	0.132517	0.366944	0.762759	0.30438	0.161432	NA	-0.03671	1.51596	0.122931	-0.00561201	-0.03671	0.899457	0.981141	0.35	ns	T-test (hom)
A0A3Q2IC53	A0A3Q2IC53_HORSE	ENSECAG00000010200	OSBPL2	oxysterol binding protein like 2 [Source:VGNC Symbol;Acc:VGNC:21064]	Oxysterol-binding protein OS=Equus caballus OX=9796 GN=OSBPL2 PE=3 SV=2	OSBPL2	0.448162	0.305726	0.305726	-3.95215	-4.18954	-3.35153	-5.17126	-5.00521	-5.07827	-2.8518	-4.75149	-4.53671	-3.72616	-2.86931	-2.7492	NA	0.838226	2.77551	0.594634	3.40486	0.838226	0.0598717	1.57625	0.146	ns	T-test (hom)
F7AJM6	F7AJM6_HORSE	ENSECAG00000011765	C1QBP	complement C1q binding protein [Source:VGNC Symbol;Acc:VGNC:51386]	Complement component 1 Q subcomponent-binding protein mitochondrial OS=Equus caballus OX=9796 GN=C1QBP PE=3 SV=2	C1QBP	0.448465	0.295748	0.295748	-0.390883	-0.235336	-0.213293	-2.04064	-1.63256	-1.27548	-1.21616	-0.54596	0.543001	0.589912	0.329191	0.0234295	NA	0.525152	7.6857	0.781851	1.98686	0.525152	0.0726245	3.59886	0.00486	**	T-test (hom)
F6Y0D9	F6Y0D9_HORSE	ENSECAG00000021418	CDH1	cadherin 1 [Source:VGNC Symbol;Acc:VGNC:16315]	Cadherin-1 OS=Equus caballus OX=9796 GN=CDH1 PE=4 SV=2	CDH1	0.448648	0.146868	0.146868	-0.395476	-0.461176	-0.482241	-0.00122694	-0.314161	-1.73389	-0.608887	-1.26404	0.492425	0.554648	0.3767	0.0943221	NA	1.03716	7.45091	0.123359	7.7278	1.03716	0.00571546	3.50116	0.00572	**	T-test (hom)
A0A3Q2H5D6	A0A3Q2H5D6_HORSE	ENSECAG00000024852	FABP3	fatty acid binding protein 3 [Source:VGNC Symbol;Acc:VGNC:17768]	Fatty acid binding protein 3 OS=Equus caballus OX=9796 GN=FABP3 PE=3 SV=1	FABP3	0.449016	0.0836784	0.0836784	-4.1111	1.13486	0.645117	-4.38515	-3.86286	0.374619	-2.95371	-2.53835	-3.12051	-1.74707	-3.03795	-3.70482	NA	-0.452928	1.13136	0.104904	-0.402039	-0.452928	0.540496	-0.774626	0.456	ns	T-test (hom)
F7CKI0	F7CKI0_HORSE	ENSECAG00000020066	DNAJB1	DnaJ heat shock protein family (Hsp40) member B1 [Source:VGNC Symbol;Acc:VGNC:59155]	DnaJ heat shock protein family (Hsp40) member B1 OS=Equus caballus OX=9796 GN=DNAJB1 PE=4 SV=2	DNAJB1	0.44962	0.0136521	0.0136521	-2.25075	-0.426532	-2.20915	-1.8361	-2.19572	-1.88343	-2.17401	-1.29251	-4.84443	-1.78758	-2.32122	-2.89206	NA	-1.09365	4.08205	0.222627	-7.46943	-1.09365	0.00879058	6	0.109	ns	MannWhitney
F7CYW3	F7CYW3_HORSE	ENSECAG00000000577	DAD1	defender against cell death 1 [Source:VGNC Symbol;Acc:VGNC:16999]	Dolichyl-diphosphooligosaccharide--protein glycosyltransferase subunit DAD1 OS=Equus caballus OX=9796 GN=DAD1 PE=3 SV=2	DAD1	0.449638	0.464188	0.464188	-1.30219	-2.18871	-0.573345	-0.813053	-1.34485	-1.36499	-1.49784	-0.719047	-4.96969	-3.81675	-2.63575	-2.46599	NA	-1.05394	10.3223	0.0971978	-7.3027	-1.05394	0.00820669	-4.7493	0.000781	***	T-test (hom)
A0A3Q2LUF6	A0A3Q2LUF6_HORSE	ENSECAG00000024722	SCARB2	scavenger receptor class B member 2 [Source:VGNC Symbol;Acc:VGNC:22716]	Scavenger receptor class B member 2 OS=Equus caballus OX=9796 GN=SCARB2 PE=3 SV=1	SCARB2	0.450657	0.903606	0.903606	-0.208555	-0.296584	0.746406	0.474249	0.250895	0.550219	0.178854	1.07697	0.099946	0.820404	0.974422	-0.212304	NA	0.0451182	0.298611	0.0511667	0.00665239	0.0451182	0.902849	0.242844	0.813	ns	T-test (hom)
A0A3Q2I7A4	A0A3Q2I7A4_HORSE	ENSECAG00000041933	PHPT1	phosphohistidine phosphatase 1 [Source:HGNC Symbol;Acc:HGNC:30033]	14 kDa phosphohistidine phosphatase OS=Equus caballus OX=9796 GN=PHPT1 PE=3 SV=2	PHPT1	0.451325	0.34656	0.34656	-3.61053	-1.7431	-3.20291	-3.10422	-2.91893	-2.81302	-1.76072	-2.58867	-2.7352	-2.28009	-2.29695	-1.42173	NA	-0.278489	2.33006	0.0855907	-0.227256	-0.278489	0.568001	1.37592	0.199	ns	T-test (hom)
A0A3Q2HLB7	A0A3Q2HLB7_HORSE	ENSECAG00000000614	SNX27	sorting nexin 27 [Source:VGNC Symbol;Acc:VGNC:23424]	Sorting nexin 27 OS=Equus caballus OX=9796 GN=SNX27 PE=4 SV=1	SNX27	0.451616	0.00984108	0.00984108	-2.83793	-2.97483	-2.62595	-3.75892	-2.80354	-5.11342	-2.65806	-3.19773	-4.15232	-3.33986	-2.57946	-2.69965	NA	-0.211509	0.126954	0.651261	-0.152853	-0.211509	0.605971	17	0.933	ns	MannWhitney
F7BBJ0	F7BBJ0_HORSE	ENSECAG00000013788	ARHGDIB	Rho GDP dissociation inhibitor beta [Source:VGNC Symbol;Acc:VGNC:15481]	Rho GDP dissociation inhibitor beta OS=Equus caballus OX=9796 GN=ARHGDIB PE=3 SV=2	ARHGDIB	0.452045	0.529445	0.529445	4.55868	4.12209	4.69443	3.96846	4.14631	3.38047	4.80289	4.47306	5.22134	4.9665	5.05709	5.01492	NA	0.00775999	6.98776	0.711339	0.000317	0.00775999	0.97206	4.6004	0.00153	**	T-test (het)
A0A3Q2HH35	A0A3Q2HH35_HORSE	ENSECAG00000017758	SH3KBP1	SH3 domain containing kinase binding protein 1 [Source:VGNC Symbol;Acc:VGNC:22944]	SH3 domain containing kinase binding protein 1 OS=Equus caballus OX=9796 GN=SH3KBP1 PE=4 SV=1	SH3KBP1	0.452281	0.350309	0.350309	-0.755974	-1.10213	-1.52334	-0.577895	-0.789089	-0.369082	-1.62	-0.694755	-1.06825	-0.620413	-0.742926	-0.543807	NA	-0.0701488	1.11432	0.499798	-0.0274074	-0.0701488	0.762757	0.765063	0.462	ns	T-test (hom)
A0A3Q2IJW7	A0A3Q2IJW7_HORSE	ENSECAG00000040308	TMED7	transmembrane p24 trafficking protein 7 [Source:NCBI gene (formerly Entrezgene);Acc:100529263]	Transmembrane p24 trafficking protein 7 OS=Equus caballus OX=9796 GN=TMED7 PE=3 SV=1	TMED7	0.452525	0.456356	0.456356	1.2221	-1.02956	0.617637	-1.07219	-0.224105	0.234329	-0.946294	-0.076038	-0.456342	-0.679693	-1.03252	-0.5348	NA	-0.256811	1.92078	0.844213	-0.254739	-0.256811	0.502804	-1.18316	0.264	ns	T-test (hom)
F6Q6X3	F6Q6X3_HORSE	ENSECAG00000024788	CORO1A	coronin 1A [Source:VGNC Symbol;Acc:VGNC:16790]	Coronin OS=Equus caballus OX=9796 GN=CORO1A PE=3 SV=1	CORO1A	0.45366	0.0522266	0.0522266	4.1944	3.36305	3.99081	3.76279	3.9728	2.98488	3.97453	3.98276	4.21819	4.07725	4.27953	4.09906	NA	-0.245135	3.44799	0.507078	-0.495509	-0.245135	0.246324	2.59239	0.0306	*	T-test (het)
F6ZSR4	F6ZSR4_HORSE	ENSECAG00000012910	ACE	angiotensin I converting enzyme [Source:VGNC Symbol;Acc:VGNC:58509]	Angiotensin-converting enzyme OS=Equus caballus OX=9796 GN=ACE PE=3 SV=2	ACE	0.454137	0.038904	0.038904	-5.0964	-2.76594	-5.13682	-3.01244	-2.29251	-2.27755	-2.74766	-4.61703	-3.21314	-3.54522	-4.80639	-3.77082	NA	-0.20599	0.677331	0.677606	-0.116473	-0.20599	0.675753	11	0.461	ns	MannWhitney
F7BFT1	F7BFT1_HORSE	ENSECAG00000011541	PRDX2	peroxiredoxin 2 [Source:VGNC Symbol;Acc:VGNC:21818]	Peroxiredoxin 2 OS=Equus caballus OX=9796 GN=PRDX2 PE=3 SV=1	PRDX2	0.454477	0.294107	0.294107	1.50043	3.32875	1.36496	4.72971	5.2923	2.63196	2.35126	1.98615	0.699538	0.230512	2.7	5.6372	NA	0.396007	0.707965	0.521015	0.294739	0.396007	0.596967	-0.523271	0.612	ns	T-test (hom)
F7BQX4	F7BQX4_HORSE	ENSECAG00000021895	PAM	peptidylglycine alpha-amidating monooxygenase [Source:VGNC Symbol;Acc:VGNC:21144]	Peptidylglycine alpha-amidating monooxygenase OS=Equus caballus OX=9796 GN=PAM PE=3 SV=2	PAM	0.455496	0.446793	0.446793	-5.03102	-2.38584	-2.18778	-1.74063	-0.984207	-5.0018	-4.1585	-2.95695	-1.48631	-2.76658	-3.34832	-1.21974	NA	1.17005	1.55497	0.934982	4.25871	1.17005	0.0802278	1.00121	0.34	ns	T-test (hom)
F7B8D4	F7B8D4_HORSE	ENSECAG00000022267	GFUS	GDP-L-fucose synthase [Source:VGNC Symbol;Acc:VGNC:24605]	GDP-4-keto-6-deoxy-D-mannose-3 5-epimerase-4-reductase OS=Equus caballus OX=9796 GN=GFUS PE=3 SV=3	GFUS	0.456093	0.156286	0.156286	-0.262171	-0.616756	-1.17562	-1.78498	-1.42049	-0.538432	-0.334526	-0.388432	-0.205851	-0.784124	-0.288231	-1.07345	NA	0.169803	1.00661	0.806486	0.184442	0.169803	0.470997	0.703637	0.498	ns	T-test (hom)
A0A3Q2I008	A0A3Q2I008_HORSE	ENSECAG00000024986	RAP2B	RAP2B, member of RAS oncogene family [Source:HGNC Symbol;Acc:HGNC:9862]	Ras-related protein Rap-2 OS=Equus caballus OX=9796 GN=RAP2B PE=3 SV=1	RAP2B	0.456881	0.010234	0.010234	-2.24054	-1.91828	-1.31958	-1.82908	-4.85629	-4.86154	-4.81594	-1.88714	-1.60494	-2.40616	-1.28304	-1.66733	NA	0.50011	2.58042	0.195248	0.758691	0.50011	0.3494	25	0.154	ns	MannWhitney
A0A3Q2IAI3	A0A3Q2IAI3_HORSE	ENSECAG00000008056	FSCN1	fascin actin-bundling protein 1 [Source:VGNC Symbol;Acc:VGNC:51134]	Fascin actin-bundling protein 1 OS=Equus caballus OX=9796 GN=FSCN1 PE=3 SV=1	FSCN1	0.457664	0.167865	0.167865	-5.51606	-4.45494	-2.39406	-3.82328	-1.90379	-4.90991	-1.80696	-2.07029	-1.98422	-2.42684	-1.71487	-1.82266	NA	1.37276	4.76378	0.0266684	6.53954	1.37276	0.0368095	2.4939	0.0368	*	T-test (het)
A0A3Q2HH73	A0A3Q2HH73_HORSE	ENSECAG00000000910	IFITM3	0	Interferon-induced transmembrane protein 3 OS=Equus caballus OX=9796 GN=LOC100054725 PE=3 SV=1	LOC100054725	0.458027	0.842864	0.842864	-1.89475	-1.99424	-0.293725	-1.08121	-0.667147	0.374119	-1.20593	-0.500857	-1.47813	-1.43273	-1.14499	-0.962412	NA	-0.535049	1.2239	0.830922	-1.65697	-0.535049	0.116884	-0.825905	0.428	ns	T-test (hom)
F6RQE8	F6RQE8_HORSE	ENSECAG00000024557	0	0	Uncharacterized protein OS=Equus caballus OX=9796 PE=3 SV=2	Uncharacterized	0.458027	0.842864	0.842864	-1.89475	-1.99424	-0.293725	-1.08121	-0.667147	0.374119	-1.20593	-0.500857	-1.47813	-1.43273	-1.14499	-0.962412	NA	-0.535049	1.2239	0.830922	-1.65697	-0.535049	0.116884	-0.825905	0.428	ns	T-test (hom)
F6TZS9	F6TZS9_HORSE	ENSECAG00000015581	TPI1	triosephosphate isomerase 1 [Source:VGNC Symbol;Acc:VGNC:24432]	Triosephosphate isomerase OS=Equus caballus OX=9796 GN=TPI1 PE=3 SV=3	TPI1	0.460674	0.132943	0.132943	3.17921	2.76439	3.28595	2.68532	2.93824	2.63366	3.33553	2.69997	2.86147	2.92509	3.19904	3.31309	NA	-0.0679962	1.20858	0.43564	-0.0408463	-0.0679962	0.659427	0.817488	0.433	ns	T-test (hom)
A0A3Q2GVS1	A0A3Q2GVS1_HORSE	ENSECAG00000036703	SPINK9	serine peptidase inhibitor Kazal type 9 [Source:HGNC Symbol;Acc:HGNC:32951]	Serine peptidase inhibitor Kazal type 9 OS=Equus caballus OX=9796 GN=SPINK9 PE=4 SV=1	SPINK9	0.460823	0.0774369	0.0774369	0.656288	-0.292835	-0.268195	1.3584	1.39842	0.112757	0.04606	1.33694	3.89243	1.12921	2.85063	0.844511	NA	1.00329	5.38212	0.118839	4.13604	1.00329	0.0574138	2.65807	0.024	*	T-test (hom)
A0A3Q2LHM4	A0A3Q2LHM4_HORSE	ENSECAG00000039616	SEC14L3	SEC14 like lipid binding 3 [Source:HGNC Symbol;Acc:HGNC:18655]	SEC14-like protein 4 OS=Equus caballus OX=9796 GN=SEC14L3 PE=4 SV=2	SEC14L3	0.461918	0.74183	0.74183	4.19546	4.82973	3.37962	3.29888	2.43323	3.98192	4.75073	3.01972	2.06585	2.38391	3.36692	5.10014	NA	0.304273	1.18338	0.759942	0.353524	0.304273	0.446934	-0.803587	0.44	ns	T-test (hom)
F6VE09	F6VE09_HORSE	ENSECAG00000011805	DAZAP1	DAZ associated protein 1 [Source:VGNC Symbol;Acc:VGNC:56348]	DAZ associated protein 1 OS=Equus caballus OX=9796 GN=DAZAP1 PE=4 SV=2	DAZAP1	0.462412	0.452851	0.452851	-1.67018	-1.88308	-1.51405	0.177222	0.77961	-3.52003	-2.13389	-2.28719	-0.943258	-2.15546	-1.99319	0.0844193	NA	0.145175	0.40904	0.921092	0.0433092	0.145175	0.813197	0.323304	0.753	ns	T-test (hom)
F6TFF8	F6TFF8_HORSE	ENSECAG00000015278	IDH3A	isocitrate dehydrogenase (NAD(+)) 3 catalytic subunit alpha [Source:HGNC Symbol;Acc:HGNC:5384]	Isocitrate dehydrogenase [NAD] subunit mitochondrial OS=Equus caballus OX=9796 GN=IDH3A PE=3 SV=2	IDH3A	0.463109	0.686389	0.686389	-4.17158	-4.73423	-2.6879	-3.50113	-1.57956	-3.2616	-4.96671	-4.21251	-3.04421	-2.91331	-2.67135	-3.0902	NA	0.894167	2.00222	0.902012	3.4392	0.894167	0.0695282	1.73425	0.122	ns	T-test (het)
A0A5F5PF68	A0A5F5PF68_HORSE	ENSECAG00000026978	CEACAM1	0	Carcinoembryonic antigen-related cell adhesion molecule 1 OS=Equus caballus OX=9796 GN=LOC100069287 PE=4 SV=1	LOC100069287	0.464132	0.000896	0.000896	-4.89736	-5.01259	-3.56075	-3.3692	-4.87008	-5.04137	-4.91858	-4.88376	-1.46496	-2.67993	-2.26335	-4.95136	NA	0.666423	5.79195	0.121614	1.73494	0.666423	0.164554	26	0.109	ns	MannWhitney
A0A3Q2LPE6	A0A3Q2LPE6_HORSE	ENSECAG00000012670	ANXA2	annexin A2 [Source:VGNC Symbol;Acc:VGNC:50573]	Annexin OS=Equus caballus OX=9796 GN=ANXA2 PE=3 SV=2	ANXA2	0.464501	0.189344	0.189344	6.27923	5.90464	6.26142	5.67671	5.66337	6.12399	6.23157	5.98484	5.74184	5.93159	5.90768	5.85503	NA	-0.346133	1.93615	0.473036	-2.14464	-0.346133	0.01364	-1.19058	0.261	ns	T-test (hom)
F7DG10	F7DG10_HORSE	ENSECAG00000014216	ATP6AP1	ATPase H+ transporting accessory protein 1 [Source:VGNC Symbol;Acc:VGNC:15665]	ATPase H+ transporting accessory protein 1 OS=Equus caballus OX=9796 GN=ATP6AP1 PE=3 SV=3	ATP6AP1	0.465446	0.264226	0.264226	-2.9542	-3.13324	-0.244198	-1.06026	-1.62484	-3.01916	-1.61122	-0.695627	-1.43917	-1.1946	-0.460299	-1.10066	NA	0.389233	2.07143	0.184414	0.665419	0.389233	0.305752	1.25526	0.238	ns	T-test (hom)
F6TZN6	F6TZN6_HORSE	ENSECAG00000015620	ZKSCAN7	0	Zinc finger with KRAB and SCAN domains 7 OS=Equus caballus OX=9796 GN=ZKSCAN7 PE=4 SV=2	ZKSCAN7	0.465787	0.000495	0.000495	-5.12062	-4.90688	-4.18093	-5.08529	-5.06114	-5.12994	-5.05356	-4.93865	-4.09755	-3.7018	-5.02906	-5.24556	NA	0.626625	2.40104	0.0501046	3.6007	0.626625	0.0186306	21	0.461	ns	MannWhitney
F7C349	F7C349_HORSE	ENSECAG00000007862	APCS	amyloid P component, serum [Source:VGNC Symbol;Acc:VGNC:15402]	Pentaxin OS=Equus caballus OX=9796 GN=APCS PE=3 SV=1	APCS	0.465871	0.0594975	0.0594975	-3.72859	-5.5699	1.92972	1.60396	0.788066	2.2389	-2.31345	1.593	-5.02206	1.76174	-0.949721	0.876651	NA	0.398084	0.26533	0.124803	0.219012	0.398084	0.682942	-0.217743	0.832	ns	T-test (hom)
F6TEX7	F6TEX7_HORSE	ENSECAG00000011758	SDHB	succinate dehydrogenase complex iron sulfur subunit B [Source:VGNC Symbol;Acc:VGNC:22773]	Succinate dehydrogenase [ubiquinone] iron-sulfur subunit mitochondrial OS=Equus caballus OX=9796 GN=SDHB PE=3 SV=1	SDHB	0.466235	0.935958	0.935958	-0.156168	-0.584551	-0.475147	-1.90642	-1.18813	-1.47552	-1.21035	0.447388	-0.725816	-0.836817	-0.51564	-0.741171	NA	-0.248967	0.359209	0.910899	-0.289561	-0.248967	0.446568	0.406931	0.695	ns	T-test (het)
F6Q8K7	F6Q8K7_HORSE	ENSECAG00000021364	ST3GAL1	ST3 beta-galactoside alpha-2,3-sialyltransferase 1 [Source:VGNC Symbol;Acc:VGNC:23627]	ST3 beta-galactoside alpha-2 3-sialyltransferase 1 OS=Equus caballus OX=9796 GN=ST3GAL1 PE=3 SV=1	ST3GAL1	0.467055	0.133866	0.133866	2.10527	-0.133649	-0.415062	-1.04058	-0.087112	2.17384	1.31109	-0.570551	-0.0798724	1.1118	-0.292083	0.772297	NA	-0.64994	0.0670332	0.109611	-2.01854	-0.64994	0.116167	-0.0583761	0.955	ns	T-test (hom)
F7C7V8	F7C7V8_HORSE	ENSECAG00000000173	SEMA7A	semaphorin 7A [Source:VGNC Symbol;Acc:VGNC:49072]	Semaphorin 7A OS=Equus caballus OX=9796 GN=SEMA7A PE=3 SV=2	SEMA7A	0.468896	0.0768002	0.0768002	-1.54069	-1.81893	-1.07395	0.278986	0.463689	-0.925137	-1.38435	-1.57117	-1.71041	-2.04905	-1.51805	-1.45448	NA	0.0190684	2.90751	0.838926	0.00108211	0.0190684	0.961428	-1.63414	0.133	ns	T-test (hom)
F7D8W6	F7D8W6_HORSE	ENSECAG00000021220	GBP5	guanylate binding protein 5 [Source:NCBI gene (formerly Entrezgene);Acc:100052023]	Guanylate binding protein 5 OS=Equus caballus OX=9796 GN=LOC105761007 PE=3 SV=2	LOC105761007	0.469327	0.366343	0.366343	1.56832	1.47843	2.2363	1.03359	1.18304	0.193518	2.23268	2.11886	2.12611	1.90244	1.7046	1.66915	NA	-0.388253	1.42875	0.836096	-0.922107	-0.388253	0.192774	0.93574	0.371	ns	T-test (hom)
A0A3Q2HRE0	A0A3Q2HRE0_HORSE	ENSECAG00000030432	AGRN	agrin [Source:HGNC Symbol;Acc:HGNC:329]	Agrin OS=Equus caballus OX=9796 GN=AGRN PE=4 SV=1	AGRN	0.469846	0.534331	0.534331	-4.38309	-2.10286	-2.35162	-1.3318	-0.862699	-3.01451	-1.5797	-1.96605	-2.44819	-4.02925	-1.17877	-1.46001	NA	0.390494	0.132231	0.853999	0.520067	0.390494	0.397267	-0.112803	0.912	ns	T-test (hom)
A0A3Q2GUI8	A0A3Q2GUI8_HORSE	ENSECAG00000017237	ADGRE1	adhesion G protein-coupled receptor E1 [Source:VGNC Symbol;Acc:VGNC:59143]	Adhesion G protein-coupled receptor E1 OS=Equus caballus OX=9796 GN=ADGRE1 PE=4 SV=2	ADGRE1	0.469933	0.354866	0.354866	1.60207	1.23847	0.78136	1.59193	1.38959	0.906137	0.479063	1.67669	1.2342	1.58825	0.740759	0.806333	NA	-0.370874	0.598265	0.0292745	-0.85645	-0.370874	0.201762	-0.4417	0.668	ns	T-test (hom)
F7DB59	F7DB59_HORSE	ENSECAG00000010970	PAFAH1B3	platelet activating factor acetylhydrolase 1b catalytic subunit 3 [Source:VGNC Symbol;Acc:VGNC:21134]	Platelet activating factor acetylhydrolase 1b catalytic subunit 3 OS=Equus caballus OX=9796 GN=PAFAH1B3 PE=4 SV=1	PAFAH1B3	0.470706	0.624059	0.624059	-3.89692	-2.69592	-3.39121	-5.10356	-3.74612	-3.89835	-2.56133	-4.79054	-2.27479	-3.70651	-2.14644	-1.51632	NA	1.34948	4.83508	0.843815	6.52485	1.34948	0.0350346	2.43689	0.035	*	T-test (hom)
A0A5F5PF63	A0A5F5PF63_HORSE	ENSECAG00000015487	LSP1	lymphocyte specific protein 1 [Source:VGNC Symbol;Acc:VGNC:69317]	Lymphocyte specific protein 1 OS=Equus caballus OX=9796 GN=LSP1 PE=4 SV=1	LSP1	0.470937	0.107131	0.107131	3.89811	3.44471	3.85406	2.34297	2.34362	2.28752	4.10939	3.20046	3.94204	3.82549	4.15298	3.78492	NA	-0.0303616	3.46184	0.352963	-0.00404307	-0.0303616	0.911829	2.62002	0.03	*	T-test (het)
A0A3Q2HYQ0	A0A3Q2HYQ0_HORSE	ENSECAG00000020234	TUBB	tubulin beta class I [Source:VGNC Symbol;Acc:VGNC:49368]	Tubulin beta chain OS=Equus caballus OX=9796 GN=TUBB PE=3 SV=1	TUBB	0.472078	0.268994	0.268994	-0.27575	0.421254	-0.493863	-0.911096	-0.660146	1.14465	1.06186	-0.220929	-0.561636	-0.263919	-0.0932294	-1.2891	NA	-0.29541	2.12967	0.589962	-0.339915	-0.29541	0.450421	-1.28276	0.229	ns	T-test (hom)
F7A9G6	F7A9G6_HORSE	ENSECAG00000005228	PHGDH	phosphoglycerate dehydrogenase [Source:VGNC Symbol;Acc:VGNC:21388]	D-3-phosphoglycerate dehydrogenase OS=Equus caballus OX=9796 GN=PHGDH PE=3 SV=2	PHGDH	0.472655	0.516594	0.516594	-2.73065	-3.91556	-2.68975	-4.80787	-5.09156	-1.93445	-2.24454	-3.57781	-4.21503	-4.41099	-3.015	-1.83752	NA	0.185726	0.00685464	0.628651	0.101426	0.185726	0.684867	0.0060909	0.995	ns	T-test (hom)
A0A3Q2I484	A0A3Q2I484_HORSE	ENSECAG00000016530	LYPLA1	lysophospholipase 1 [Source:VGNC Symbol;Acc:VGNC:56737]	Lysophospholipase 1 OS=Equus caballus OX=9796 GN=LYPLA1 PE=3 SV=1	LYPLA1	0.472824	0.0318665	0.0318665	-1.97132	-1.7589	-1.71298	-4.71609	-3.14816	-1.49436	-2.05206	-2.43321	-2.08887	-2.60494	-2.2613	-2.01812	NA	0.90526	0.381124	0.0731364	5.91626	0.90526	0.0107806	12	0.57	ns	MannWhitney
F6X6A6	F6X6A6_HORSE	ENSECAG00000016673	PPIA	0	Peptidyl-prolyl cis-trans isomerase OS=Equus caballus OX=9796 GN=PPIA PE=3 SV=2	PPIA	0.472863	0.165863	0.165863	4.92231	4.25682	4.51093	4.48805	4.24009	4.3823	4.77308	4.25808	4.99838	4.80193	4.82089	4.43628	NA	0.0459411	3.47762	0.098155	0.0148844	0.0459411	0.798858	1.87833	0.0898	ns	T-test (hom)
F6SZQ4	F6SZQ4_HORSE	ENSECAG00000011776	MX1	MX dynamin like GTPase 1 [Source:NCBI gene (formerly Entrezgene);Acc:100034192]	MX dynamin like GTPase 2 OS=Equus caballus OX=9796 GN=MX2 PE=3 SV=3	MX2	0.473901	0.102235	0.102235	1.25735	0.78691	1.03868	0.787227	-0.374304	-0.218763	-0.699224	1.05526	-0.867155	0.893028	0.306159	-1.10866	NA	-0.550835	2.13985	0.811152	-1.6523	-0.550835	0.125033	-1.28754	0.227	ns	T-test (hom)
F6REL2	F6REL2_HORSE	ENSECAG00000012630	EDF1	endothelial differentiation related factor 1 [Source:VGNC Symbol;Acc:VGNC:17421]	Endothelial differentiation related factor 1 OS=Equus caballus OX=9796 GN=EDF1 PE=4 SV=2	EDF1	0.474495	0.253401	0.253401	-4.22625	-2.40855	-3.55475	-4.37822	-4.93326	-4.88389	-4.81398	-3.16293	-4.29468	-2.90171	-5.04302	-2.63169	NA	0.668337	0.732204	0.354658	1.54796	0.668337	0.200806	0.538543	0.602	ns	T-test (hom)
F6ZQ56	F6ZQ56_HORSE	ENSECAG00000013127	PTGES3	prostaglandin E synthase 3 [Source:VGNC Symbol;Acc:VGNC:21992]	Prostaglandin E synthase 3 OS=Equus caballus OX=9796 GN=PTGES3 PE=4 SV=3	PTGES3	0.475627	0.767122	0.767122	0.754604	0.795198	-0.751979	0.0586101	0.00261918	-0.394384	1.88243	0.657032	0.826888	0.733116	1.11917	1.61719	NA	0.473956	2.77211	0.496464	1.36827	0.473956	0.135193	1.57475	0.146	ns	T-test (hom)
F6ZI35	F6ZI35_HORSE	ENSECAG00000013388	HRG	histidine rich glycoprotein [Source:HGNC Symbol;Acc:HGNC:5181]	Histidine rich glycoprotein OS=Equus caballus OX=9796 GN=HRG PE=4 SV=3	HRG	0.475691	0.312899	0.312899	6.00289	6.09975	6.59533	5.84807	6.36411	6.76162	6.01965	6.10123	7.23944	7.06897	5.03105	6.02962	NA	0.0424384	0.260134	0.0193375	0.0103127	0.0424384	0.844984	0.225306	0.835	ns	T-test (het)
A0A3Q2HK38	A0A3Q2HK38_HORSE	ENSECAG00000042150	0	0	Ig-like domain-containing protein OS=Equus caballus OX=9796 PE=4 SV=2	Ig-like	0.475883	0.824171	0.824171	3.2687	3.13361	4.07943	4.08208	4.59227	4.95593	3.61501	4.33334	3.75949	3.96251	3.70634	4.04217	NA	-0.0891181	0.555768	0.920029	-0.0384541	-0.0891181	0.741492	-0.586964	0.572	ns	T-test (het)
F6ZE54	F6ZE54_HORSE	ENSECAG00000018093	GPI	glucose-6-phosphate isomerase [Source:VGNC Symbol;Acc:VGNC:18494]	Glucose-6-phosphate isomerase OS=Equus caballus OX=9796 GN=GPI PE=3 SV=3	GPI	0.476025	0.4992	0.4992	2.60429	2.53307	2.64581	1.903	2.67385	1.70878	3.01604	2.28261	2.7005	2.84505	3.26291	3.18203	NA	0.190205	4.77173	0.625164	0.36348	0.190205	0.265909	2.41122	0.0366	*	T-test (hom)
F6TFK4	F6TFK4_HORSE	ENSECAG00000020838	USP47	ubiquitin specific peptidase 47 [Source:VGNC Symbol;Acc:VGNC:24847]	Ubiquitin specific peptidase 47 OS=Equus caballus OX=9796 GN=USP47 PE=4 SV=2	USP47	0.47613	0.391971	0.391971	-1.02828	-0.487964	-1.4969	-1.68047	-1.37646	-0.0709464	-2.59025	-4.29141	-1.7092	-1.70704	-1.06237	-2.86201	NA	-0.558802	0.359142	0.188915	-1.24462	-0.558802	0.213558	-0.287461	0.78	ns	T-test (hom)
F7CT52	F7CT52_HORSE	ENSECAG00000000547	TM9SF4	transmembrane 9 superfamily member 4 [Source:VGNC Symbol;Acc:VGNC:24151]	Transmembrane 9 superfamily member OS=Equus caballus OX=9796 GN=TM9SF4 PE=3 SV=2	TM9SF4	0.476133	0.00479058	0.00479058	-5.05536	-5.0923	-3.96063	-3.43633	-3.66762	-5.0342	-5.0229	-0.00404061	-2.42412	-3.51889	-3.24712	-0.997762	NA	0.623701	2.42236	0.0982313	1.20928	0.623701	0.260819	27	0.0727	ns	MannWhitney
A0A3Q2L0S7	A0A3Q2L0S7_HORSE	ENSECAG00000005661	TMEM43	transmembrane protein 43 [Source:VGNC Symbol;Acc:VGNC:56852]	Transmembrane protein 43 OS=Equus caballus OX=9796 GN=TMEM43 PE=3 SV=2	TMEM43	0.476335	0.847904	0.847904	-1.10696	-2.13978	0.247702	-1.74709	-2.26701	-3.19844	-1.51017	-0.0888722	-1.56875	-1.22336	-1.59552	-2.27984	NA	-0.940861	0.398082	0.454245	-2.77895	-0.940861	0.129083	-0.315502	0.759	ns	T-test (hom)
F7AU83	F7AU83_HORSE	ENSECAG00000013916	COPS5	COP9 signalosome subunit 5 [Source:VGNC Symbol;Acc:VGNC:16774]	COP9 signalosome complex subunit 5-like protein OS=Equus caballus OX=9796 GN=COPS5 PE=2 SV=2	COPS5	0.477453	0.826422	0.826422	-4.59199	-4.36957	-3.46351	-3.35205	-2.57424	-5.15646	-2.40783	-3.96329	-3.71927	-4.50701	-4.07684	-2.33077	NA	0.290602	0.153457	0.930628	0.290091	0.290602	0.50061	0.130066	0.899	ns	T-test (hom)
F6WQJ4	F6WQJ4_HORSE	ENSECAG00000003002	CD9	CD9 molecule [Source:VGNC Symbol;Acc:VGNC:16283]	Tetraspanin OS=Equus caballus OX=9796 GN=CD9 PE=3 SV=2	CD9	0.479345	0.443358	0.443358	-0.860901	0.0152211	0.174827	-0.0576011	-0.437944	-0.421546	0.194883	-0.508884	-0.435744	-1.21373	0.0229304	-0.198489	NA	-0.186154	1.2267	0.317354	-0.253065	-0.186154	0.389734	-0.827434	0.427	ns	T-test (hom)
Q257U4	Q257U4_HORSE	ENSECAG00000007671	ATP2A2	ATPase sarcoplasmic/endoplasmic reticulum Ca2+ transporting 2 [Source:VGNC Symbol;Acc:VGNC:15651]	Calcium-transporting ATPase OS=Equus caballus OX=9796 GN=ATP2A2 PE=2 SV=1	ATP2A2	0.479752	0.931314	0.931314	-2.3884	-1.81399	-0.871635	-1.91417	-1.58977	-2.79247	-1.6113	-1.14716	-2.35624	-2.7247	-2.13436	-1.06327	NA	-0.70375	1.10885	0.0880282	-2.09243	-0.70375	0.127338	-0.761983	0.464	ns	T-test (hom)
A0A3Q2L4I4	A0A3Q2L4I4_HORSE	ENSECAG00000000782	HNRNPA2B1	heteroous nuclear ribonucleoprotein A2/B1 [Source:VGNC Symbol;Acc:VGNC:18822]	Heterogeneous nuclear ribonucleoprotein A2/B1 OS=Equus caballus OX=9796 GN=HNRNPA2B1 PE=4 SV=1	HNRNPA2B1	0.479784	0.972775	0.972775	3.66872	3.46465	3.75204	3.1931	3.24376	2.85927	3.97205	3.5668	3.49607	3.87497	3.65476	3.54169	NA	-0.266351	1.41512	0.817852	-0.840869	-0.266351	0.112111	0.928579	0.375	ns	T-test (hom)
A0A3Q2H6V0	A0A3Q2H6V0_HORSE	ENSECAG00000008769	VAPA	VAMP associated protein A [Source:VGNC Symbol;Acc:VGNC:58706]	VAMP associated protein A OS=Equus caballus OX=9796 GN=VAPA PE=4 SV=1	VAPA	0.479951	0.992907	0.992907	-0.403473	-1.51401	0.55624	-0.227461	-1.18489	-2.68595	-2.15737	-0.921368	-0.545995	-0.798911	-1.83566	-1.01478	NA	-0.0951438	0.0365935	0.773915	-0.026356	-0.0951438	0.825299	0.0321895	0.975	ns	T-test (hom)
A0A3Q2HY39	A0A3Q2HY39_HORSE	ENSECAG00000033709	0	0	Ig-like domain-containing protein OS=Equus caballus OX=9796 PE=4 SV=1	Ig-like	0.480845	0.058697	0.058697	2.75329	0.783226	1.2828	0.390315	0.710476	4.37393	1.46938	1.25639	4.33476	3.12665	3.33947	0.87606	NA	0.362279	2.71111	0.857555	0.349556	0.362279	0.512321	1.54779	0.153	ns	T-test (hom)
F7C0U4	F7C0U4_HORSE	ENSECAG00000032923	AKR7A2	0	Aldo-keto reductase family 7 member A2 OS=Equus caballus OX=9796 GN=AKR7A2 PE=4 SV=2	AKR7A2	0.480848	0.283429	0.283429	0.5494	0.430472	0.334786	0.00128066	0.798828	-0.683843	0.815023	0.233113	0.390983	0.223843	-0.162513	0.480494	NA	-0.0337953	0.359077	0.208332	-0.00455392	-0.0337953	0.910828	-0.287414	0.78	ns	T-test (hom)
F7D4R2	F7D4R2_HORSE	ENSECAG00000014218	SIGLEC1	sialic acid binding Ig like lectin 1 [Source:VGNC Symbol;Acc:VGNC:22977]	Sialic acid binding Ig like lectin 1 OS=Equus caballus OX=9796 GN=SIGLEC1 PE=4 SV=3	SIGLEC1	0.481504	0.962625	0.962625	1.19601	0.664193	2.12089	1.06222	-0.0405125	0.282358	0.599628	1.61289	1.05693	1.47931	1.00412	0.127511	NA	-0.0817402	0.0565149	0.255251	-0.0357519	-0.0817402	0.738472	-0.0493859	0.962	ns	T-test (hom)
K9K4D8	K9K4D8_HORSE	ENSECAG00000033791	RHOA	ras homolog family member A [Source:NCBI gene (formerly Entrezgene);Acc:100053343]	Ras homolog family member A OS=Equus caballus OX=9796 GN=RHOA PE=2 SV=1	RHOA	0.481949	0.306097	0.306097	2.80214	2.64693	2.81427	2.01272	2.07105	2.22011	3.13428	2.76788	2.90189	2.61677	3.07843	1.89743	NA	-0.288381	0.293483	0.229169	-0.575327	-0.288381	0.250863	0.239004	0.816	ns	T-test (hom)
A0A5F5PS26	A0A5F5PS26_HORSE	ENSECAG00000016705	UGP2	UDP-glucose pyrophosphorylase 2 [Source:VGNC Symbol;Acc:VGNC:24778]	UTP--glucose-1-phosphate uridylyltransferase OS=Equus caballus OX=9796 GN=UGP2 PE=3 SV=1	UGP2	0.481995	0.0147256	0.0147256	1.88071	1.15969	0.902773	1.03237	0.946326	1.84441	1.94641	0.929842	2.07238	0.970801	1.80556	1.14361	NA	-0.0718905	0.768505	0.579615	-0.0381034	-0.0718905	0.692545	20	0.57	ns	MannWhitney
F6QTU8	F6QTU8_HORSE	ENSECAG00000009709	MYO1D	myosin ID [Source:VGNC Symbol;Acc:VGNC:20502]	Myosin ID OS=Equus caballus OX=9796 GN=MYO1D PE=3 SV=2	MYO1D	0.482946	0.91171	0.91171	-0.334127	-1.64955	-0.722012	0.949762	-0.718197	0.0979394	-1.09927	-0.368822	-0.967131	-0.511946	-1.53878	-1.63254	NA	-0.12198	2.73704	0.559262	-0.0668221	-0.12198	0.684058	-1.55927	0.15	ns	T-test (hom)
F6YKH4	F6YKH4_HORSE	ENSECAG00000024268	RPS26	ribosomal protein S26 [Source:VGNC Symbol;Acc:VGNC:56598]	40S ribosomal protein S26 OS=Equus caballus OX=9796 GN=RPS26 PE=3 SV=1	RPS26	0.483028	0.751078	0.751078	-0.963324	-1.08857	-0.790991	-0.899155	-1.39403	-1.48242	-0.489756	-0.861047	-0.8003	-0.09788	-0.20155	-1.20062	NA	0.099933	3.18084	0.0513457	0.051894	0.099933	0.697716	1.75228	0.11	ns	T-test (hom)
A0A3Q2KQ89	A0A3Q2KQ89_HORSE	ENSECAG00000040368	BTNL10	0	Butyrophilin-like protein 10 OS=Equus caballus OX=9796 GN=LOC100061639 PE=3 SV=1	LOC100061639	0.483532	0.0356188	0.0356188	-4.5394	-4.98756	-4.69117	-2.9691	-1.45973	-5.08983	-4.88248	-3.93861	-4.89749	-5.11099	-4.10213	-2.91833	NA	0.409462	0.318211	0.68876	0.406043	0.409462	0.502902	14	0.808	ns	MannWhitney
F6QTC9	F6QTC9_HORSE	ENSECAG00000012979	SUCLG1	succinate-CoA ligase GDP/ADP-forming subunit alpha [Source:VGNC Symbol;Acc:VGNC:23743]	Succinate--CoA ligase [ADP/GDP-forming] subunit alpha mitochondrial OS=Equus caballus OX=9796 GN=SUCLG1 PE=3 SV=2	SUCLG1	0.483935	0.844514	0.844514	1.20167	0.0853002	1.62959	0.430688	-0.0449309	-0.373793	0.701476	1.15037	1.01369	0.852082	1.10128	1.025	NA	-0.153271	1.78588	0.856471	-0.102473	-0.153271	0.629128	1.59129	0.152	ns	T-test (het)
F6SD71	F6SD71_HORSE	ENSECAG00000012317	COX6B1	cytochrome c oxidase subunit 6B1 [Source:VGNC Symbol;Acc:VGNC:16807]	Cytochrome c oxidase subunit OS=Equus caballus OX=9796 GN=COX6B1 PE=3 SV=1	COX6B1	0.484332	0.00422243	0.00422243	-5.00014	-4.99566	-4.91997	-3.68961	-4.368	-4.84417	-4.78858	-4.93014	-3.27238	-5.04168	-4.79082	-2.0695	NA	0.898437	1.79091	0.0149905	1.60902	0.898437	0.288989	21	0.461	ns	MannWhitney
F6Y4R0	F6Y4R0_HORSE	ENSECAG00000003592	TMX1	thioredoxin related transmembrane protein 1 [Source:VGNC Symbol;Acc:VGNC:24353]	Thioredoxin related transmembrane protein 1 OS=Equus caballus OX=9796 GN=TMX1 PE=4 SV=3	TMX1	0.485019	0.0889854	0.0889854	0.29173	0.936986	1.19543	1.046	-0.250304	1.31453	-0.405071	0.99471	-0.405176	0.346491	0.481468	-0.88369	NA	-0.72938	3.43915	0.692553	-4.77757	-0.72938	0.0106709	-1.86211	0.0922	ns	T-test (hom)
F6Q698	F6Q698_HORSE	ENSECAG00000025091	MVP	major vault protein [Source:VGNC Symbol;Acc:VGNC:20453]	Major vault protein OS=Equus caballus OX=9796 GN=MVP PE=4 SV=1	MVP	0.485271	0.754163	0.754163	-0.263476	-0.64295	0.235747	-0.747352	-0.0338435	-0.300311	-0.418815	-0.59384	-0.116199	-0.3144	0.249745	0.194077	NA	0.0530587	3.355	0.35738	0.0197054	0.0530587	0.773038	1.8265	0.0977	ns	T-test (hom)
A0A5F5PN20	A0A5F5PN20_HORSE	ENSECAG00000022787	BCAP31	B cell receptor associated protein 31 [Source:VGNC Symbol;Acc:VGNC:15781]	B-cell receptor-associated protein OS=Equus caballus OX=9796 GN=BCAP31 PE=3 SV=1	BCAP31	0.485482	0.137217	0.137217	-0.111818	0.659437	0.88435	0.645246	-0.263975	-0.0948569	0.44852	0.802195	-0.123896	0.287858	-0.127942	-0.860437	NA	-0.510169	3.84507	0.791101	-2.7776	-0.510169	0.0229641	-2.03188	0.0696	ns	T-test (hom)
A0A5F5PXG7	A0A5F5PXG7_HORSE	ENSECAG00000042372	PTMS	parathymosin [Source:HGNC Symbol;Acc:HGNC:9629]	Parathymosin OS=Equus caballus OX=9796 GN=PTMS PE=3 SV=1	PTMS	0.48563	0.0626409	0.0626409	-3.51957	0.620818	-3.10974	0.505018	1.14125	0.72654	-1.07124	1.5208	0.658576	0.758978	0.120679	0.954107	NA	0.472853	2.3908	0.0115487	0.431864	0.472853	0.530963	1.43164	0.191	ns	T-test (het)
ILEU_HORSE	NA	NA	SERPINB1	NA	Leukocyte elastase inhibitor OS=Equus caballus OX=9796 GN=SERPINB1 PE=1 SV=3	SERPINB1	0.486737	0.277395	0.277395	4.75898	4.53442	5.19401	4.6664	5.05512	3.76808	4.9981	4.52532	4.90779	4.75451	5.40127	4.61328	NA	-0.0143912	1.37309	0.649785	-0.00140635	-0.0143912	0.934507	0.906363	0.386	ns	T-test (hom)
F7CL80	F7CL80_HORSE	ENSECAG00000020103	DSTN	destrin, actin depolymerizing factor [Source:VGNC Symbol;Acc:VGNC:17329]	Actin-depolymerizing factor OS=Equus caballus OX=9796 GN=DSTN PE=3 SV=2	DSTN	0.487342	0.0381382	0.0381382	-1.66109	0.526852	0.522932	0.141814	0.653315	-0.454763	0.218942	0.0126102	-0.116822	-0.505868	0.43567	0.356453	NA	-0.287903	0.133634	0.172468	-0.244158	-0.287903	0.555533	13	0.683	ns	MannWhitney
A0A3Q2IAY2	A0A3Q2IAY2_HORSE	ENSECAG00000011718	FCGBP	0	Fc fragment of IgG binding protein OS=Equus caballus OX=9796 GN=FCGBP PE=4 SV=1	FCGBP	0.488164	0.68554	0.68554	2.72759	3.61518	4.69054	4.51982	0.410796	1.81922	3.19553	0.984263	3.98462	3.78861	3.43114	3.80874	NA	0.848647	2.05088	0.0511858	3.00303	0.848647	0.086054	1.77505	0.116	ns	T-test (het)
A0A5F5PR55	A0A5F5PR55_HORSE	ENSECAG00000012891	ARPC4	actin related protein 2/3 complex subunit 4 [Source:HGNC Symbol;Acc:HGNC:707]	Actin-related protein 2/3 complex subunit 4 OS=Equus caballus OX=9796 GN=ARPC4 PE=3 SV=1	ARPC4	0.488581	0.0829868	0.0829868	2.42476	2.37239	2.59625	1.96971	2.61831	1.14509	2.27778	2.00275	3.44772	2.86166	3.2968	2.72654	NA	0.678745	7.04962	0.795505	6.15223	0.678745	0.00186821	3.33543	0.00755	**	T-test (hom)
A0A3Q2IAJ9	A0A3Q2IAJ9_HORSE	ENSECAG00000024243	GNAS	GNAS complex locus [Source:VGNC Symbol;Acc:VGNC:55263]	GNAS complex locus OS=Equus caballus OX=9796 GN=GNAS PE=3 SV=2	GNAS	0.48941	0.325919	0.325919	-1.25123	-1.6991	-0.741257	-1.38691	-2.97225	-2.34358	-0.958365	-1.19072	-0.909071	-2.16092	-1.36511	-1.36277	NA	-0.00440488	0.350472	0.520632	-7.94e-05	-0.00440488	0.987588	0.281149	0.784	ns	T-test (hom)
F6UJZ8	F6UJZ8_HORSE	ENSECAG00000023356	PRCP	prolylcarboxypeptidase [Source:VGNC Symbol;Acc:VGNC:21810]	Prolylcarboxypeptidase OS=Equus caballus OX=9796 GN=PRCP PE=3 SV=2	PRCP	0.490792	0.0595527	0.0595527	0.0745032	0.918364	0.912358	0.465196	-0.032314	1.08533	1.03045	0.873507	1.5762	0.965832	0.834657	-0.528603	NA	-0.123038	0.145269	0.522716	-0.0945394	-0.123038	0.587077	0.123432	0.904	ns	T-test (hom)
A0A3Q2HMD8	A0A3Q2HMD8_HORSE	ENSECAG00000015807	SLC11A1	solute carrier family 11 member 1 [Source:VGNC Symbol;Acc:VGNC:23017]	Natural resistance-associated macrophage protein 1 OS=Equus caballus OX=9796 GN=SLC11A1 PE=3 SV=2	SLC11A1	0.492376	0.165212	0.165212	-1.95176	-3.76424	-1.38724	-1.43474	-1.59379	-2.70218	-3.19575	-1.78742	-1.73509	-1.01286	-1.44956	-3.01567	NA	0.381342	1.15168	0.656835	0.529622	0.381342	0.381872	0.78598	0.45	ns	T-test (hom)
F6U0H9	F6U0H9_HORSE	ENSECAG00000014846	ACO1	aconitase 1 [Source:VGNC Symbol;Acc:VGNC:14985]	Citrate hydro-lyase OS=Equus caballus OX=9796 GN=ACO1 PE=3 SV=2	ACO1	0.493485	0.155585	0.155585	0.787172	0.108311	0.807186	-0.552349	-0.384873	-0.62077	0.910751	-0.0771742	-0.0108162	0.432932	0.292686	-0.638151	NA	-0.28287	0.354352	0.657857	-0.541073	-0.28287	0.265577	-0.283977	0.782	ns	T-test (hom)
F6XAB0	F6XAB0_HORSE	ENSECAG00000009143	SNAP23	synaptosome associated protein 23 [Source:VGNC Symbol;Acc:VGNC:23373]	Synaptosomal-associated protein OS=Equus caballus OX=9796 GN=SNAP23 PE=3 SV=1	SNAP23	0.493905	0.044707	0.044707	-2.27616	-5.11817	-1.99485	-2.0499	-1.17848	-2.30865	-3.31726	-2.01396	-5.1984	-3.51358	-2.59396	-3.30461	NA	-0.275754	2.74698	0.959859	-0.207601	-0.275754	0.593431	5	0.0727	ns	MannWhitney
F6ZRU5	F6ZRU5_HORSE	ENSECAG00000013722	PLD3	phospholipase D family member 3 [Source:VGNC Symbol;Acc:VGNC:21550]	Phospholipase D family member 3 OS=Equus caballus OX=9796 GN=PLD3 PE=3 SV=1	PLD3	0.493926	0.267338	0.267338	-1.80766	-0.499108	-1.3932	-0.968543	-0.353644	-1.65915	-0.706649	-0.333348	-1.41002	-1.49657	-0.963099	-0.694121	NA	-0.108733	0.72909	0.26945	-0.0811285	-0.108733	0.596203	-0.536588	0.603	ns	T-test (hom)
F7D6J0	F7D6J0_HORSE	ENSECAG00000001317	MYADM	myeloid associated differentiation marker [Source:VGNC Symbol;Acc:VGNC:20458]	Myeloid associated differentiation marker OS=Equus caballus OX=9796 GN=MYADM PE=4 SV=3	MYADM	0.494161	0.576817	0.576817	-0.409964	-1.45298	0.710947	-1.22701	-0.773673	-1.27479	-0.39137	-0.0641616	-0.308064	-0.506809	-1.7285	-1.3401	NA	-0.964521	1.22759	0.884036	-7.75131	-0.964521	0.00380885	-0.827924	0.427	ns	T-test (hom)
A0A3Q2HXM5	A0A3Q2HXM5_HORSE	ENSECAG00000011376	NAGA	alpha-N-acetylgalactosaminidase [Source:VGNC Symbol;Acc:VGNC:20547]	Alpha-galactosidase OS=Equus caballus OX=9796 GN=NAGA PE=3 SV=1	NAGA	0.495237	0.409513	0.409513	-1.03141	-0.606936	-0.334253	-0.58863	0.631036	-1.46954	0.492904	0.470949	-0.00985236	-0.200854	0.314355	0.378431	NA	0.280574	1.64464	0.0549374	0.574315	0.280574	0.241999	1.04682	0.32	ns	T-test (hom)
A0A3Q2HV32	A0A3Q2HV32_HORSE	ENSECAG00000012315	EVL	Enah/Vasp-like [Source:VGNC Symbol;Acc:VGNC:17711]	Ena/VASP-like protein OS=Equus caballus OX=9796 GN=EVL PE=3 SV=2	EVL	0.496151	0.401011	0.401011	1.07229	-1.0134	-0.0848245	-0.832569	-0.251929	0.55788	-0.87481	-0.219987	0.272864	-0.398295	-0.178095	-0.157993	NA	-0.259392	0.28797	0.388786	-0.413106	-0.259392	0.331575	0.234864	0.819	ns	T-test (hom)
F6TIM4	F6TIM4_HORSE	ENSECAG00000023221	FBL	fibrillarin [Source:VGNC Symbol;Acc:VGNC:17928]	Fibrillarin OS=Equus caballus OX=9796 GN=FBL PE=3 SV=2	FBL	0.496979	0.039849	0.039849	-5.07489	-4.94691	-4.02504	-4.94151	-3.9044	-4.95902	-4.23639	-4.81711	-5.01762	-3.45507	-3.57609	-2.78357	NA	0.240328	4.4273	0.105601	0.258609	0.240328	0.474321	25	0.154	ns	MannWhitney
F6ZW92	F6ZW92_HORSE	ENSECAG00000016884	PITPNA	phosphatidylinositol transfer protein alpha [Source:VGNC Symbol;Acc:VGNC:21473]	Phosphatidylinositol transfer protein alpha OS=Equus caballus OX=9796 GN=PITPNA PE=4 SV=3	PITPNA	0.497092	0.508602	0.508602	-5.00233	-2.80102	-3.15842	-0.884002	-2.33303	-0.604316	-2.27382	-2.48535	-4.87085	-3.04327	-2.69744	-2.02451	NA	-0.13459	1.33197	0.364884	-0.0472116	-0.13459	0.78416	-0.884442	0.397	ns	T-test (hom)
A0A5F5PEF5	A0A5F5PEF5_HORSE	ENSECAG00000018949	DBI	diazepam binding inhibitor, acyl-CoA binding protein [Source:VGNC Symbol;Acc:VGNC:17017]	Diazepam binding inhibitor acyl-CoA binding protein OS=Equus caballus OX=9796 GN=DBI PE=4 SV=1	DBI	0.497373	0.218758	0.218758	-5.11421	-4.2133	-4.18773	-5.31316	-2.55494	-4.92057	-3.52093	-5.25763	-1.96352	-1.5396	-1.20333	-1.1267	NA	2.92702	12.2914	0.15274	35.9773	2.92702	0.000199	5.6957	0.000199	***	T-test (hom)
F6X756	F6X756_HORSE	ENSECAG00000016653	EEF1B2	eukaryotic translation elongation factor 1 beta 2 [Source:VGNC Symbol;Acc:VGNC:55262]	Elongation factor 1-beta OS=Equus caballus OX=9796 GN=EEF1B2 PE=3 SV=3	EEF1B2	0.497556	0.798486	0.798486	-0.0525786	-0.518623	-0.447189	-0.732396	-0.172212	0.697795	0.00794397	0.120674	0.470629	0.711646	1.04597	0.408781	NA	0.536167	6.74724	0.913965	3.70435	0.536167	0.00832144	3.21149	0.00931	**	T-test (hom)
A0A5F5PLT3	A0A5F5PLT3_HORSE	ENSECAG00000019714	GMPR2	guanosine monophosphate reductase 2 [Source:VGNC Symbol;Acc:VGNC:18412]	GMP reductase OS=Equus caballus OX=9796 GN=GMPR2 PE=3 SV=1	GMPR2	0.49773	0.131756	0.131756	-4.98087	-4.92552	-3.77133	-4.23842	-5.10297	-4.9127	-4.32047	-4.81757	-4.84017	-4.96033	-4.96696	-5.02719	NA	-0.0701953	2.17619	0.194731	-0.021139	-0.0701953	0.811608	-1.85076	0.103	ns	T-test (het)
F6VPL4	F6VPL4_HORSE	ENSECAG00000020908	NIT2	nitrilase family member 2 [Source:VGNC Symbol;Acc:VGNC:20745]	Nitrilase family member 2 OS=Equus caballus OX=9796 GN=NIT2 PE=4 SV=2	NIT2	0.498635	0.350975	0.350975	-3.69297	-3.72071	-2.78728	-4.94797	-5.58984	-3.79702	-2.59636	-3.60361	-3.94453	-4.97335	-4.13517	-2.07176	NA	0.520654	0.107485	0.48531	0.844568	0.520654	0.324855	0.0924007	0.928	ns	T-test (hom)
AQP11_HORSE	NA	ENSECAG00000017607	AQP11	aquaporin 11 [Source:VGNC Symbol;Acc:VGNC:55782]	Aquaporin-11 OS=Equus caballus OX=9796 GN=AQP11 PE=2 SV=2	AQP11	0.498688	0.914465	0.914465	-2.28496	-2.84066	-1.04797	-2.61095	-5.12378	0.107885	-4.17307	-2.93949	-1.72879	-0.977175	-2.34615	-4.69651	NA	-0.234471	0.212732	0.764687	-0.108536	-0.234471	0.725527	0.177183	0.863	ns	T-test (hom)
A0A3Q2LBI0	A0A3Q2LBI0_HORSE	ENSECAG00000014069	GOLM1	golgi membrane protein 1 [Source:VGNC Symbol;Acc:VGNC:57198]	Golgi membrane protein 1 OS=Equus caballus OX=9796 GN=GOLM1 PE=3 SV=2	GOLM1	0.498841	0.051995	0.051995	0.10929	-0.541026	-3.07902	1.07931	0.753633	1.49849	-3.02508	0.811971	-0.917602	-1.40267	-0.0955136	-0.222511	NA	-0.154791	0.683569	0.000744	-0.044342	-0.154791	0.81991	-0.38013	0.712	ns	T-test (hom)
F6SAB2	F6SAB2_HORSE	ENSECAG00000010222	MAPRE1	microtubule associated protein RP/EB family member 1 [Source:VGNC Symbol;Acc:VGNC:19970]	APC-binding protein EB1 OS=Equus caballus OX=9796 GN=MAPRE1 PE=3 SV=2	MAPRE1	0.499052	0.527118	0.527118	0.149998	-0.280979	0.0349849	-0.650152	0.633426	-0.70849	-0.783192	-0.0127783	0.771118	0.754358	0.844686	0.936864	NA	0.657689	8.70911	0.894011	5.26589	0.657689	0.00388826	5.71963	0.000498	***	T-test (het)
A0A3Q2H363	A0A3Q2H363_HORSE	ENSECAG00000008662	DPYSL2	dihydropyrimidinase like 2 [Source:VGNC Symbol;Acc:VGNC:17304]	Dihydropyrimidinase-related protein 2 OS=Equus caballus OX=9796 GN=DPYSL2 PE=3 SV=1	DPYSL2	0.499591	0.170246	0.170246	2.22623	0.978783	1.97464	0.823064	0.881658	1.05504	1.89873	2.67319	2.6465	3.614	2.82201	0.88797	NA	-0.141391	3.17007	0.514196	-0.0724114	-0.141391	0.701184	1.74766	0.111	ns	T-test (hom)
F7CIZ6	F7CIZ6_HORSE	ENSECAG00000023315	SEPTIN6	septin 6 [Source:VGNC Symbol;Acc:VGNC:22833]	Septin OS=Equus caballus OX=9796 GN=SEPTIN6 PE=3 SV=3	SEPTIN6	0.500294	0.0797999	0.0797999	-5.05949	-4.88802	-5.93119	-4.90866	-5.57403	-4.9412	-4.77121	-5.7779	-4.96422	-4.66168	-3.40814	-3.73051	NA	0.384221	6.35666	0.152749	0.873151	0.384221	0.206968	3.05235	0.0122	*	T-test (hom)
A0A3Q2HZD0	A0A3Q2HZD0_HORSE	ENSECAG00000009214	SACM1L	SAC1 like phosphatidylinositide phosphatase [Source:VGNC Symbol;Acc:VGNC:22664]	SAC1 like phosphatidylinositide phosphatase OS=Equus caballus OX=9796 GN=SACM1L PE=4 SV=2	SACM1L	0.500422	0.683448	0.683448	-1.26961	-0.140716	-0.700026	-0.512965	-0.910277	-2.1009	-1.95956	-1.02307	-1.43882	-1.06446	-1.25899	-1.47457	NA	0.101341	0.924935	0.536045	0.0531473	0.101341	0.695229	-0.655878	0.527	ns	T-test (hom)
A0A3Q2HV64	A0A3Q2HV64_HORSE	ENSECAG00000025131	HMGCL	3-hydroxy-3-methylglutaryl-CoA lyase [Source:VGNC Symbol;Acc:VGNC:18805]	3-hydroxy-3-methylglutarate-CoA lyase OS=Equus caballus OX=9796 GN=HMGCL PE=3 SV=1	HMGCL	0.501837	0.0171555	0.0171555	-3.13432	-5.15128	-3.05776	-5.14579	-4.87522	-1.19929	-5.02549	-4.88074	-1.52528	-5.07619	-3.32693	-4.74426	NA	-0.0658846	0.556559	0.370304	-0.0100601	-0.0658846	0.89957	19	0.683	ns	MannWhitney
F7D7M7	F7D7M7_HORSE	ENSECAG00000000778	BPI1	0	BPI1 domain-containing protein OS=Equus caballus OX=9796 PE=4 SV=2	BPI1	0.502219	0.0968605	0.0968605	3.541	2.67665	2.91945	5.00996	2.84986	3.17014	3.91214	3.11311	4.10102	4.58864	4.76976	4.90025	NA	1.19088	6.03167	0.228596	7.18299	1.19088	0.0152858	2.92056	0.0153	*	T-test (hom)
F6WA92	F6WA92_HORSE	ENSECAG00000023306	RAB5B	RAB5B, member RAS onco family [Source:VGNC Symbol;Acc:VGNC:22125]	RAB5B member RAS oncogene family OS=Equus caballus OX=9796 GN=RAB5B PE=4 SV=1	RAB5B	0.502694	0.334715	0.334715	-0.622665	-0.664403	-0.247023	-0.418489	-1.0501	-1.3561	-0.624107	-0.374485	-1.36383	-1.49911	-0.738358	-0.397991	NA	-0.556206	1.67815	0.0143349	-2.56542	-0.556206	0.040883	-1.28459	0.228	ns	T-test (hom)
A0A3Q2HMN1	A0A3Q2HMN1_HORSE	ENSECAG00000029088	PCTP	phosphatidylcholine transfer protein [Source:HGNC Symbol;Acc:HGNC:8752]	Phosphatidylcholine transfer protein OS=Equus caballus OX=9796 GN=PCTP PE=4 SV=2	PCTP	0.50322	0.402027	0.402027	-2.19573	-1.35486	-1.04618	-0.0600639	-0.90163	-1.37688	-1.0987	-1.03186	-2.5839	-1.22901	-2.36641	-0.0877603	NA	-0.109406	0.943687	0.0210165	-0.0382686	-0.109406	0.784701	-0.882376	0.398	ns	T-test (hom)
F6VM62	F6VM62_HORSE	ENSECAG00000015165	TMED9	transmembrane p24 trafficking protein 9 [Source:VGNC Symbol;Acc:VGNC:24172]	Transmembrane p24 trafficking protein 9 OS=Equus caballus OX=9796 GN=TMED9 PE=3 SV=1	TMED9	0.505738	0.11489	0.11489	-0.0343154	-0.42285	0.775994	-0.209704	-0.471344	-0.571239	-0.467975	0.32967	0.108789	-0.0317943	-0.204971	-0.705614	NA	-0.393508	0.343565	0.767763	-1.40572	-0.393508	0.084069	-0.276102	0.788	ns	T-test (hom)
F7CK08	F7CK08_HORSE	ENSECAG00000007824	SNRPD2	small nuclear ribonucleoprotein D2 polypeptide [Source:VGNC Symbol;Acc:VGNC:23399]	Small nuclear ribonucleoprotein Sm D2 OS=Equus caballus OX=9796 GN=SNRPD2 PE=3 SV=3	SNRPD2	0.505741	0.793233	0.793233	0.240938	0.0737301	0.569183	0.163918	0.330374	-0.223856	0.791072	0.84038	0.323299	0.0193119	0.263376	0.210015	NA	-0.56368	1.08665	0.128652	-2.84302	-0.56368	0.0303182	-0.749439	0.471	ns	T-test (hom)
A0A3Q2I8V6	A0A3Q2I8V6_HORSE	ENSECAG00000007532	CSNK2A1	0	Casein kinase 2 alpha 1 OS=Equus caballus OX=9796 GN=CSNK2A1 PE=3 SV=1	CSNK2A1	0.505884	0.170875	0.170875	-2.95903	-3.264	-3.62184	-3.12139	-5.1093	-4.98254	-3.63596	-2.56428	-2.54287	-3.11841	-3.93247	-3.80673	NA	-0.527881	0.814311	0.889596	-1.29152	-0.527881	0.18344	0.589383	0.569	ns	T-test (hom)
A0A3Q2H485	A0A3Q2H485_HORSE	ENSECAG00000030855	LOC106781592	0	Double-headed protease inhibitor submandibular gland OS=Equus caballus OX=9796 GN=LOC106781592 PE=4 SV=1	LOC106781592	0.506799	0.642089	0.642089	2.41013	3.68843	3.76202	3.2198	2.14467	0.950524	0.236071	1.44157	3.92795	2.3429	3.73564	2.84254	NA	0.980603	2.34545	0.396928	2.29995	0.980603	0.196766	1.38299	0.197	ns	T-test (hom)
F7DMA1	F7DMA1_HORSE	ENSECAG00000015198	CPM	carboxypeptidase M [Source:VGNC Symbol;Acc:VGNC:16821]	Carboxypeptidase M OS=Equus caballus OX=9796 GN=CPM PE=3 SV=2	CPM	0.50892	0.24053	0.24053	-4.1882	-5.06938	-3.51831	-5.04097	-3.25778	-5.10013	-4.17017	-4.59372	-5.00143	-4.44879	-4.95218	-4.70032	NA	0.270562	1.72794	0.77146	0.338562	0.270562	0.420061	-1.08857	0.302	ns	T-test (hom)
F7DSP6	F7DSP6_HORSE	ENSECAG00000014422	OAS2	2'-5'-oligoadenylate synthetase 2 [Source:VGNC Symbol;Acc:VGNC:20998]	2'-5' oligoadenylate synthase OS=Equus caballus OX=9796 GN=OAS2 PE=3 SV=3	OAS2	0.51024	0.336728	0.336728	1.36884	1.00366	1.35838	0.782112	-0.132486	-0.125688	0.517432	0.547539	0.588558	1.18456	1.31168	-0.07906	NA	-0.285469	0.287746	0.226633	-0.349833	-0.285469	0.427659	0.234695	0.819	ns	T-test (hom)
F6VMD0	F6VMD0_HORSE	ENSECAG00000019323	BLMH	bleomycin hydrolase [Source:VGNC Symbol;Acc:VGNC:15837]	Bleomycin hydrolase OS=Equus caballus OX=9796 GN=BLMH PE=4 SV=2	BLMH	0.510538	0.628697	0.628697	1.93512	-0.958605	0.641754	-1.45285	0.382358	0.59644	-1.20943	-0.218106	0.848946	-0.88619	-0.316224	-0.257829	NA	-0.294444	0.222457	0.157414	-0.350058	-0.294444	0.438644	-0.184768	0.857	ns	T-test (hom)
A0A3Q2GUV7	A0A3Q2GUV7_HORSE	ENSECAG00000021243	PTBP3	polypyrimidine tract binding protein 3 [Source:VGNC Symbol;Acc:VGNC:52423]	Polypyrimidine tract binding protein 3 OS=Equus caballus OX=9796 GN=PTBP3 PE=4 SV=2	PTBP3	0.511071	0.293558	0.293558	-5.0203	-4.96104	-2.52225	-3.00466	-4.84146	-3.14814	-3.62989	-1.9508	-2.04658	-3.31283	-3.76653	-4.11925	NA	0.253981	0.634688	0.736128	0.189503	0.253981	0.5962	0.476324	0.644	ns	T-test (hom)
A0A3Q2L5I7	A0A3Q2L5I7_HORSE	ENSECAG00000017464	ZNF207	zinc finger protein 207 [Source:HGNC Symbol;Acc:HGNC:12998]	Zinc finger protein 207 OS=Equus caballus OX=9796 GN=ZNF207 PE=4 SV=2	ZNF207	0.511939	0.958679	0.958679	-4.02317	-2.80227	-3.10288	-3.17137	-3.4078	-3.50958	-1.95129	-2.36568	-2.10964	-1.93238	-2.0331	-2.12905	NA	0.107412	6.03696	0.318504	0.0394095	0.107412	0.775448	4.17605	0.00357	**	T-test (het)
F6SEK7	F6SEK7_HORSE	ENSECAG00000010394	RAB27A	RAB27A, member RAS onco family [Source:VGNC Symbol;Acc:VGNC:22100]	Small monomeric GTPase OS=Equus caballus OX=9796 GN=RAB27A PE=3 SV=2	RAB27A	0.512876	0.415222	0.415222	-2.83649	-1.70292	-2.45939	-1.95743	-3.07552	-4.32801	-2.27749	-2.65906	-3.19275	-3.91476	-2.95958	-4.17824	NA	-1.52441	3.68418	0.700855	-16.579	-1.52441	0.000532	-1.96495	0.0778	ns	T-test (hom)
F6UH83	F6UH83_HORSE	ENSECAG00000019192	CCT5	chaperonin containing TCP1 subunit 5 [Source:VGNC Symbol;Acc:VGNC:16238]	CCT-epsilon OS=Equus caballus OX=9796 GN=CCT5 PE=3 SV=2	CCT5	0.51339	0.490153	0.490153	0.447468	1.07559	-0.679584	0.490915	0.0594198	0.127721	-0.938431	1.0931	0.87339	1.02435	0.159615	-0.266128	NA	-0.175245	0.759011	0.295499	-0.175304	-0.175245	0.499884	0.55529	0.591	ns	T-test (hom)
A0A3Q2HRL1	A0A3Q2HRL1_HORSE	ENSECAG00000018272	LAP3	leucine aminopeptidase 3 [Source:VGNC Symbol;Acc:VGNC:19581]	Cysteinylglycine-S-conjugate dipeptidase OS=Equus caballus OX=9796 GN=LAP3 PE=3 SV=1	LAP3	0.513692	0.975287	0.975287	3.24545	2.8366	3.59405	2.99588	2.84842	2.51353	3.2101	3.11272	3.4398	3.09157	3.09152	2.8828	NA	-0.235096	0.587318	0.408263	-0.562907	-0.235096	0.190205	0.445312	0.666	ns	T-test (hom)
F6T3Y8	F6T3Y8_HORSE	ENSECAG00000015935	ACTB	actin beta [Source:NCBI gene (formerly Entrezgene);Acc:100033878]	Actin cytoplasmic 1 OS=Equus caballus OX=9796 GN=ACTB PE=3 SV=2	ACTB	0.515316	0.0986022	0.0986022	5.3942	4.34685	3.97932	-1.01165	-4.83724	3.08201	2.26904	2.92208	5.12702	3.42803	1.25054	-4.8046	NA	-0.333075	0.433942	0.799157	-0.101815	-0.333075	0.80906	-0.340895	0.74	ns	T-test (hom)
F7BYD1	F7BYD1_HORSE	ENSECAG00000023715	ATP5MG	0	ATP synthase subunit OS=Equus caballus OX=9796 GN=ATP5MG PE=3 SV=1	ATP5MG	0.51649	0.758589	0.758589	-1.00868	-1.77823	-0.269957	-0.769044	-2.0649	-1.11561	-2.58006	-1.0584	-0.333323	-0.550579	-0.205725	-1.05359	NA	0.685608	3.67331	0.854181	2.8867	0.685608	0.0540178	1.96041	0.0784	ns	T-test (hom)
F7DU87	F7DU87_HORSE	ENSECAG00000000297	BPIFA2	BPI fold containing family A member 2 [Source:VGNC Symbol;Acc:VGNC:15868]	BPI fold containing family A member 2 OS=Equus caballus OX=9796 GN=BPIFA2 PE=4 SV=1	BPIFA2	0.518467	0.974206	0.974206	-2.28625	-5.05871	-3.10172	-3.85135	-3.18877	-2.70825	-0.411748	-1.94547	-0.0816267	0.122699	-1.90274	-1.1276	NA	2.07172	5.45794	0.581501	11.3073	2.07172	0.0227508	2.68869	0.0228	*	T-test (hom)
A0A3Q2LRH6	A0A3Q2LRH6_HORSE	ENSECAG00000007371	GLUD1	0	Glutamate dehydrogenase (NAD(P)(+)) OS=Equus caballus OX=9796 GN=GLUD1 PE=3 SV=1	GLUD1	0.518587	0.861985	0.861985	3.0721	2.19529	3.44035	2.89595	2.35447	2.26174	1.68047	2.87531	2.89779	3.00872	2.33594	1.93424	NA	-0.618049	0.186511	0.547564	-2.84665	-0.618049	0.0410674	-0.156533	0.879	ns	T-test (hom)
A0A3Q2HGI3	A0A3Q2HGI3_HORSE	ENSECAG00000034285	TMED2	transmembrane p24 trafficking protein 2 [Source:HGNC Symbol;Acc:HGNC:16996]	Transmembrane p24 trafficking protein 2 OS=Equus caballus OX=9796 GN=TMED2 PE=3 SV=1	TMED2	0.520305	0.569184	0.569184	-2.81576	-2.57453	-0.403841	-1.54411	-1.7277	-2.92508	-1.75107	-0.912975	-2.16516	-2.00242	-1.72242	-2.06442	NA	-0.544842	0.426787	0.956889	-1.35359	-0.544842	0.178702	-0.470919	0.65	ns	T-test (het)
A0A5F5PZX4	A0A5F5PZX4_HORSE	ENSECAG00000017025	ATRN	attractin [Source:HGNC Symbol;Acc:HGNC:885]	Attractin OS=Equus caballus OX=9796 GN=ATRN PE=4 SV=1	ATRN	0.521337	0.984979	0.984979	2.55528	0.0472772	0.665064	1.19066	1.71686	-0.76691	-0.249777	1.00243	0.200144	-0.0122032	0.937661	1.25089	NA	0.196362	0.373209	0.450302	0.132759	0.196362	0.625857	-0.297648	0.772	ns	T-test (hom)
A0A3Q2HRN8	A0A3Q2HRN8_HORSE	ENSECAG00000022570	RAC2	Rac family small GTPase 2 [Source:VGNC Symbol;Acc:VGNC:49130]	Rac family small GTPase 2 OS=Equus caballus OX=9796 GN=RAC2 PE=4 SV=2	RAC2	0.52135	0.0431509	0.0431509	2.71533	2.18066	2.60784	2.24286	2.37491	1.36893	2.75806	2.69789	2.95551	2.5193	3.04238	2.11714	NA	-0.258018	1.65191	0.497396	-0.464868	-0.258018	0.286839	21	0.461	ns	MannWhitney
A0A3Q2I5S8	A0A3Q2I5S8_HORSE	ENSECAG00000021777	ACTN4	actinin alpha 4 [Source:VGNC Symbol;Acc:VGNC:15024]	Actinin alpha 4 OS=Equus caballus OX=9796 GN=ACTN4 PE=3 SV=1	ACTN4	0.523506	0.417994	0.417994	2.14575	2.02083	2.60758	1.77581	1.89064	1.9803	2.65937	2.30186	2.25367	2.1991	2.2084	2.29773	NA	-0.120957	0.519787	0.498471	-0.129525	-0.120957	0.476044	0.571226	0.584	ns	T-test (het)
A0A3Q2H2Q9	A0A3Q2H2Q9_HORSE	ENSECAG00000011954	ATG3	autophagy related 3 [Source:VGNC Symbol;Acc:VGNC:15622]	Autophagy related 3 OS=Equus caballus OX=9796 GN=ATG3 PE=4 SV=1	ATG3	0.524146	0.791744	0.791744	-3.76553	-4.01696	-5.13114	-3.13391	-2.85494	-3.8593	-2.64474	-4.64165	-3.5135	-1.0947	-2.11776	-1.42992	NA	1.71705	6.27236	0.569438	10.77	1.71705	0.012937	3.01812	0.0129	*	T-test (hom)
[truncated: 752 more rows]

## Sheet: Sig
UniProt_ID...1	UniProt_ID...2	Enesembl_ID	Gene_Name_Final	Gene_Description_A	Description	Gene_Name	shapiro_PMN	Shapiroâ€“Wilk test (CON)...9	Shapiroâ€“Wilk test (CON)...10	H1 Area (top-3 peptides)	H2 Area (top-3 peptides)	H3 Area (top-3 peptides)	H4 Area (top-3 peptides)	H5 Area (top-3 peptides)	H6 Area (top-3 peptides)	H7 Area (top-3 peptides)	H8 Area (top-3 peptides)	H10 Area (top-3 peptides)	H11 Area (top-3 peptides)	H12 Area (top-3 peptides)	H13 Area (top-3 peptides)	Volcano Plot	All/CON (Fold Change)...24	minus log2 p-value	F-test	Score	All/CON (Fold Change)...28	p-value	statistic	p	p.signif	test
[truncated: 215 more rows]

[truncated: 4 more sheets: GOTERM_BP_Up, KEGG_PATHWAY_Up, GOTERM_BP_Down, KEGG_PATHWAY_Down]
