# Supplementary material for: Distinct Molecular Profiles Underpin Mild-To-Moderate Equine Asthma Cytological Profiles
Source: Cells. 2024 Nov 20;13(22):1926. doi: 10.3390/cells13221926 (PMC11593015; doi:10.3390/cells13221926)
Supplement: Supplementary file 1 [file cells-13-01926-s001.zip › Supplementary Material S4 CONvsMAST_RNAseq.xlsx]

## Sheet: Differential_expression_analysi
ID	Gene name	Gene description	log2FoldChange	pvalue	padj	1-Control	2-Control	3-Control	4-Control	5-Control	6-Control	7-Control	8-Control	15-Mast-Cell	16-Mast-Cell	17-Mast-Cell	18-Mast-Cell	19-Mast-Cell	21-Mast-Cell	22-Mast-Cell	23-Mast-Cell
ENSECAG00000027676	0	0	1.16268	4.50682e-11	5.99902e-07	24949.3	15629.5	22193	22461.2	23570.3	21617.3	20702.4	19086.6	40130.2	32939.1	91387	40086.3	53240.8	40632.3	34032.9	48596.9
ENSECAG00000028147	0	0	-0.946883	2.56004e-09	1.55403e-05	138.54	200.033	250.396	120.372	228.066	164.241	188.232	209.563	115.862	78.0947	116.224	94.4264	99.7507	78.2314	92.8781	100.617
ENSECAG00000042262	0	0	1.28378	3.50244e-09	1.55403e-05	12951.7	8531.2	8424.24	12045.4	12773.8	10583.5	12469.6	8908.6	19400.8	18802.8	60240.4	22557.5	27792.8	21227.5	17159.7	23877.9
ENSECAG00000008710	FCER1A	Fc fragment of IgE receptor Ia [Source:VGNC Symbol;Acc:VGNC:17972]	1.01035	5.7152e-09	1.90188e-05	511.997	708.77	945.826	628.608	457.178	481.068	504.009	458.418	1551.45	1241.1	1558.86	952.324	983.05	799.078	1068.1	1303.4
ENSECAG00000031156	0	0	1.24089	5.1897e-08	0.00013816	160.225	156.756	134.828	173.87	163.203	89.0082	56.5724	128.794	525.241	260.716	414.775	257.945	221.186	265.987	323.097	242.832
ENSECAG00000017238	RET	ret proto-onco [Source:NCBI gene (formerly Entrezgene);Acc:100033966]	1.27573	4.92742e-07	0.00109315	1468.53	1771.44	1464.87	1542.2	1455.23	1719.76	249.947	1989.75	4212.96	4008.06	3418.44	2905.34	2830.61	2928.09	4104.42	3826.29
ENSECAG00000012032	KIT	KIT proto-onco, receptor tyrosine kinase [Source:VGNC Symbol;Acc:VGNC:19433]	1.18657	7.10936e-07	0.00135189	354.182	332.747	282.836	317.905	139.141	165.301	101.83	251.039	862.895	597.124	513.565	586.134	355.633	416.862	573.077	520.506
ENSECAG00000013087	IGFBP7	insulin like growth factor binding protein 7 [Source:VGNC Symbol;Acc:VGNC:58463]	1.11523	3.2005e-06	0.00532523	46.9833	33.6594	56.7699	36.0086	31.3852	40.2656	10.2859	31.6527	77.2413	74.4903	106.781	64.4863	92.5223	61.4675	69.1645	74.3073
ENSECAG00000027699	0	0	0.774003	6.04046e-06	0.00893384	17289.8	15443.9	17133.3	22609.3	17903.2	12616.9	16984.1	12800.8	25158.6	23969.1	46457.7	17630.1	34187	24136.6	22162.3	33350.4
ENSECAG00000017366	ADSS1	adenylosuccinate synthase 1 [Source:VGNC Symbol;Acc:VGNC:15137]	-1.4879	9.95363e-06	0.011964	50.5974	15.3871	38.5224	30.8646	20.9235	40.2656	15.4288	25.1039	16.5517	7.20874	14.528	11.5154	8.67397	11.1759	8.89258	6.39967
ENSECAG00000016768	GATA2	GATA binding protein 2 [Source:VGNC Symbol;Acc:VGNC:18255]	1.03573	9.93638e-06	0.011964	199.98	264.466	247.354	216.052	123.448	171.659	55.5438	179.002	534.068	311.177	387.898	345.462	351.296	271.575	340.882	444.421
ENSECAG00000011629	RGS13	regulator of G protein signaling 13 [Source:VGNC Symbol;Acc:VGNC:22343]	1.2379	1.16438e-05	0.011964	108.423	76.9357	96.306	106.997	54.401	51.9214	16.4574	42.5674	166.62	194.636	197.581	110.548	172.034	118.465	160.066	184.879
ENSECAG00000016368	MS4A2	membrane spanning 4-domains A2 [Source:VGNC Symbol;Acc:VGNC:20377]	1.35957	1.16845e-05	0.011964	136.131	105.787	122.663	70.9885	46.0316	65.6965	15.4288	91.6837	324.413	191.032	238.986	204.974	122.881	146.404	227.255	220.789
ENSECAG00000017301	C3H4orf19	chromosome 3 C4orf19 homolog [Source:VGNC Symbol;Acc:VGNC:51366]	0.957733	1.36449e-05	0.0129734	43.3692	57.7018	67.9211	42.1816	59.6319	54.0407	42.1722	52.3907	122.483	91.3107	91.5265	153.155	135.892	110.642	60.2719	56.5304
ENSECAG00000024054	SLC18A2	solute carrier family 18 member A2 [Source:VGNC Symbol;Acc:VGNC:23056]	0.650747	1.5466e-05	0.0137246	231.302	278.892	238.231	210.908	121.356	207.686	169.717	157.172	354.206	319.588	278.938	268.309	294.915	307.338	406.095	307.54
ENSECAG00000034602	0	0	1.2998	1.78329e-05	0.0148358	194494	111674	153544	192790	205045	184679	135330	126987	269895	317216	922619	338948	467755	297881	235949	361454
ENSECAG00000037919	0	0	1.30632	3.34143e-05	0.0261634	77.1008	69.2421	95.2923	55.5562	30.339	26.4905	12.3431	38.2015	131.31	174.211	137.29	102.487	78.0657	100.583	145.246	130.127
ENSECAG00000021914	PDE1C	phosphodiesterase 1C [Source:VGNC Symbol;Acc:VGNC:21241]	1.26886	3.83522e-05	0.0283614	19.2752	22.119	31.4262	10.2882	9.41556	12.7155	6.17154	24.0124	37.5172	55.267	31.9616	36.8493	24.5762	52.5268	37.5465	49.0641
ENSECAG00000022845	PTPRM	protein tyrosine phosphatase receptor type M [Source:VGNC Symbol;Acc:VGNC:22035]	1.1258	4.21595e-05	0.029536	59.0303	48.0848	40.5499	30.8646	17.7849	29.6694	9.2573	36.0186	97.1033	61.2743	76.9985	71.3955	59.2721	58.1148	76.081	88.5287
ENSECAG00000029964	0	0	1.21908	4.79082e-05	0.0318853	450683	249844	346822	433433	476721	439223	464305	308589	653552	736868	2.10119e+06	773750	1.12371e+06	680453	527443	781819
ENSECAG00000027210	0	0	0.945098	5.17587e-05	0.0328076	32.5269	25.9658	22.3024	41.1527	41.8469	40.2656	47.3151	30.5612	68.4137	38.4466	85.7153	76.0017	80.9571	60.3499	38.5345	91.0175
ENSECAG00000024549	USF3	upstream transcription factor family member 3 [Source:VGNC Symbol;Acc:VGNC:49124]	0.421576	0.000104637	0.0605578	292.742	173.105	190.585	204.735	192.496	237.355	259.205	240.124	289.103	270.328	302.183	314.371	263.11	338.63	304.324	308.251
ENSECAG00000029603	H1-4	H1.4 linker histone, cluster member [Source:VGNC Symbol;Acc:VGNC:83784]	0.961243	0.00010236	0.0605578	37.3457	19.2339	36.4949	58.6427	46.0316	46.6233	57.601	44.7504	80.5516	85.3034	120.582	84.0625	133.001	50.2916	60.2719	62.9301
ENSECAG00000000797	SUN2	Sad1 and UNC84 domain containing 2 [Source:VGNC Symbol;Acc:VGNC:23759]	-0.302151	0.000115684	0.0641612	11079.6	13155	12190.3	11441.5	14184	12534.3	10909.2	10788.1	9707.02	11017.4	10423.1	8650.37	10174.6	10978.1	8754.25	8395.3
ENSECAG00000016706	ENC1	ectodermal-neural cortex 1 [Source:VGNC Symbol;Acc:VGNC:17575]	1.08521	0.00012674	0.0674812	39.7551	12.502	32.4399	22.634	21.9696	10.5962	17.486	26.1953	52.9655	48.0583	61.0176	39.1524	60.7178	26.8222	65.2123	34.8426
ENSECAG00000018260	TFF1	trefoil factor 1 [Source:VGNC Symbol;Acc:VGNC:24041]	2.50729	0.000149238	0.0764043	4.8188	2.88509	1051.26	26.7493	3.13852	2.11924	9.2573	7.64031	145.655	8.4102	55.9328	140.488	15.9023	42.4685	10.8687	12.7993
ENSECAG00000012249	SOX13	SRY-box transcription factor 13 [Source:VGNC Symbol;Acc:VGNC:23458]	1.09463	0.000173043	0.08531	48.188	86.5526	93.2648	78.1902	50.2163	45.5637	9.2573	64.3969	128	106.93	148.186	107.093	101.196	116.23	173.899	133.682
ENSECAG00000012010	NCR3	natural cytotoxicity triggering receptor 3 [Source:VGNC Symbol;Acc:VGNC:20604]	-0.495711	0.000242786	0.0997902	645.719	573.171	808.971	887.87	824.384	610.342	732.356	960.496	499.861	587.512	353.031	470.98	602.841	673.908	550.352	551.794
ENSECAG00000027060	0	0	0.748212	0.00022066	0.0997902	51.8021	59.6251	57.7836	44.2392	83.6939	78.412	53.4866	54.5736	94.8964	90.1093	145.28	104.79	134.447	69.2907	60.2719	111.994
ENSECAG00000018312	OXCT1	3-oxoacid CoA-transferase 1 [Source:VGNC Symbol;Acc:VGNC:21099]	0.846053	0.00022045	0.0997902	140.95	207.726	327.44	153.294	139.141	173.778	394.978	151.715	346.482	269.126	362.474	502.072	342.622	384.451	522.686	308.606
ENSECAG00000037888	GATA1	GATA binding protein 1 [Source:HGNC Symbol;Acc:HGNC:4170]	1.12513	0.000247395	0.0997902	14.4564	27.8892	38.5224	20.5764	23.0158	20.1328	3.08577	19.6465	44.1379	57.6699	47.9424	31.0916	50.5982	31.2926	48.4152	54.0416
ENSECAG00000005493	CHRM1	cholinergic receptor muscarinic 1 [Source:VGNC Symbol;Acc:VGNC:16519]	1.20988	0.000234531	0.0997902	12.047	19.2339	6.08249	25.7205	10.4617	13.7751	3.08577	20.738	27.5862	33.6408	29.056	36.8493	23.1306	24.587	43.4748	37.6869
ENSECAG00000036967	0	0	1.63009	0.000236615	0.0997902	424.054	168.297	804.916	508.236	760.568	324.244	957.617	302.338	904.826	1480.19	2341.92	482.496	2198.85	2624.1	404.118	2718.44
ENSECAG00000016870	MEIS2	Meis homeobox 2 [Source:VGNC Symbol;Acc:VGNC:20102]	1.32181	0.000274142	0.107327	20.4799	35.5828	20.275	12.3458	6.27704	25.4309	15.4288	24.0124	52.9655	28.835	40.6784	126.669	36.1415	34.6453	34.5823	45.8643
ENSECAG00000012335	PLCB4	phospholipase C beta 4 [Source:VGNC Symbol;Acc:VGNC:21538]	1.27847	0.000290352	0.110425	48.188	50.9699	59.8111	16.4611	21.9696	10.5962	8.22872	22.9209	76.1378	81.6991	92.9793	67.9409	43.3698	60.3499	78.0571	78.2182
ENSECAG00000023976	NOC2L	NOC2 like nucleolar associated transcriptional repressor [Source:VGNC Symbol;Acc:VGNC:20792]	-0.173817	0.000304442	0.112567	1941.98	2132.08	2094.4	2104.96	2010.74	2190.24	2022.21	2013.77	1692.69	2048.48	1930.77	1708.89	1867.79	1692.03	1859.54	1835.99
ENSECAG00000010312	RHPN2	rhophilin Rho GTPase binding protein 2 [Source:VGNC Symbol;Acc:VGNC:51072]	1.01913	0.000348615	0.125417	19.2752	25.9658	31.4262	14.4035	12.5541	14.8347	10.2859	24.0124	41.931	24.0291	25.424	61.0317	53.4895	39.1157	34.5823	33.065
ENSECAG00000019037	GSTA4	glutathione S-transferase alpha 4 [Source:VGNC Symbol;Acc:VGNC:58734]	0.86511	0.000409036	0.143281	1243.25	571.247	1137.42	1154.33	1538.92	1500.42	1651.91	828.428	1668.41	1691.65	3712.63	2095.8	3472.48	1505.4	1093.79	2292.15
ENSECAG00000006129	NUP62	nucleoporin 62 [Source:VGNC Symbol;Acc:VGNC:58776]	-0.181646	0.000447491	0.152732	1658.87	1604.11	1703.1	1520.59	1503.35	1585.19	1477.05	1482.22	1266.76	1331.21	1332.94	1340.39	1416.75	1369.05	1421.83	1554.76
ENSECAG00000037127	H4C4	H4 clustered histone 4 [Source:VGNC Symbol;Acc:VGNC:83853]	1.01349	0.000463438	0.154221	33.7316	9.61696	27.3712	21.6052	27.2005	13.7751	14.4003	36.0186	59.5861	42.051	61.0176	34.5462	69.3918	32.4102	36.5584	35.1982
ENSECAG00000022172	PLEKHO2	pleckstrin homology domain containing O2 [Source:VGNC Symbol;Acc:VGNC:57004]	-0.251374	0.000509615	0.1642	5776.53	6153.89	5573.58	6444.52	5965.28	5500.49	6796.92	6094.78	5709.23	4497.05	4606.83	5072.54	6042.87	5104.04	4411.71	5147.47
ENSECAG00000037338	H2AC6	H2A clustered histone 6 [Source:VGNC Symbol;Acc:VGNC:83801]	0.955679	0.000518097	0.1642	9.63759	10.5787	18.2475	13.3746	18.8311	13.7751	8.22872	12.0062	25.3793	19.2233	36.32	24.1824	33.2502	29.0574	15.809	20.9767
ENSECAG00000014820	DSP	desmoplakin [Source:VGNC Symbol;Acc:VGNC:17328]	1.18996	0.000541999	0.16778	33.7316	104.825	77.0448	48.3545	26.1543	58.2792	55.5438	57.848	92.6895	88.9078	115.498	350.068	121.436	131.876	101.771	55.1083
ENSECAG00000021620	GSS	glutathione synthetase [Source:VGNC Symbol;Acc:VGNC:18624]	-0.364247	0.000641015	0.177762	1960.05	1936.86	1761.89	1513.39	2180.22	1898.84	2644.5	1784.56	1382.62	1697.66	1635.13	1491.25	1600.35	1153.35	1651.06	1568.63
ENSECAG00000013993	TOMM40	translocase of outer mitochondrial membrane 40 [Source:VGNC Symbol;Acc:VGNC:50512]	-0.341343	0.000629773	0.177762	2712.98	2755.26	3675.85	2078.21	2594.51	3135.42	3352.17	2773.43	2350.34	2163.82	2555.48	2042.83	2392.57	2087.66	2134.22	2483.78
ENSECAG00000003193	BAMBI	BMP and activin membrane bound inhibitor [Source:VGNC Symbol;Acc:VGNC:15762]	0.987484	0.000607524	0.177762	26.5034	10.5787	28.3849	23.6628	14.6464	22.252	17.486	25.1039	37.5172	48.0583	55.2064	52.9709	65.0548	25.7046	30.63	21.6878
ENSECAG00000033456	H1-5	H1.5 linker histone, cluster member [Source:VGNC Symbol;Acc:VGNC:83786]	1.23097	0.000617182	0.177762	10.8423	5.77018	9.12373	9.25937	14.6464	20.1328	8.22872	14.1891	23.1724	14.4175	60.2912	31.0916	20.2393	25.7046	17.7852	21.3322
ENSECAG00000009829	DSCAML1	DS cell adhesion molecule like 1 [Source:VGNC Symbol;Acc:VGNC:59156]	1.26648	0.00059176	0.177762	31.3222	52.8933	33.4537	12.3458	19.8773	14.8347	8.22872	40.3845	105.931	75.6918	41.4048	40.3039	26.0219	64.8203	82.9974	75.3739
ENSECAG00000022984	ZFHX3	zinc finger homeobox 3 [Source:VGNC Symbol;Acc:VGNC:25215]	0.414303	0.000654654	0.177839	340.93	294.279	251.409	246.916	270.959	187.553	380.578	313.253	409.379	407.294	373.37	394.979	419.242	335.277	355.703	353.759
ENSECAG00000009774	ABCB8	ATP binding cassette subfamily B member 8 [Source:VGNC Symbol;Acc:VGNC:14912]	-0.240653	0.000678973	0.180756	533.682	567.401	606.221	658.444	584.811	613.521	550.295	594.853	434.758	595.923	477.972	482.496	504.536	535.326	507.865	458.643
ENSECAG00000005213	TAOK1	TAO kinase 1 [Source:VGNC Symbol;Acc:VGNC:23868]	0.247568	0.000701655	0.183132	1661.28	1450.24	1260.09	1360.1	1330.73	1282.14	1501.74	1541.16	1643.03	1397.29	1708.49	1735.37	1637.93	1905.49	1812.11	1673.16
ENSECAG00000038391	0	0	-2.68389	0.000740357	0.188302	30675.3	3384.21	3355.5	16137	609.919	505.439	3452.97	2285.54	1252.41	1458.57	840.445	414.555	16325.9	67.0555	373.488	2980.82
ENSECAG00000018867	LINS1	lines homolog 1 [Source:VGNC Symbol;Acc:VGNC:19684]	0.31045	0.000749758	0.188302	184.319	160.603	150.035	181.072	144.372	163.182	197.489	139.708	210.758	192.233	216.467	193.459	221.186	203.402	216.386	187.368
ENSECAG00000010523	ADGRG3	adhesion G protein-coupled receptor G3 [Source:VGNC Symbol;Acc:VGNC:15109]	0.588148	0.000778197	0.188338	161.43	169.258	116.581	118.314	97.2941	84.7697	81.2586	105.873	187.586	164.6	185.232	142.791	128.664	188.873	163.031	237.143
ENSECAG00000016730	0	0	0.723786	0.000772209	0.188338	2890.07	2717.75	2006.21	4303.55	3597.79	2375.67	1729.06	3130.34	5654.06	7485.08	2728.36	3659.6	3654.63	5370.03	6023.24	3001.44
ENSECAG00000037199	H4C3	H4 clustered histone 3 [Source:VGNC Symbol;Acc:VGNC:83854]	0.794205	0.000807189	0.191866	53.0068	25.9658	51.7011	34.9798	41.8469	43.4445	46.2865	41.476	73.9309	54.0656	130.026	78.3048	83.8484	49.174	41.4987	73.2406
ENSECAG00000009248	IL1RL1	interleukin 1 receptor like 1 [Source:VGNC Symbol;Acc:VGNC:19011]	0.870897	0.000851037	0.198739	65.0538	42.3146	57.7836	47.3256	24.062	69.935	19.5432	43.6589	101.517	109.333	114.045	76.0017	89.631	55.8796	52.3674	76.4405
ENSECAG00000009528	CDH3	cadherin 3 [Source:VGNC Symbol;Acc:VGNC:51152]	1.33729	0.000884145	0.202911	15.6611	23.0807	69.9486	27.7781	24.062	44.5041	9.2573	26.1953	63.9999	39.6481	108.96	141.64	127.218	30.175	41.4987	56.1749
ENSECAG00000008859	FBLN2	fibulin 2 [Source:VGNC Symbol;Acc:VGNC:17931]	0.852813	0.000946827	0.213614	114.446	153.871	169.296	117.285	70.0936	115.499	29.8291	110.239	232.827	182.621	199.76	217.641	286.241	125.17	180.816	167.814
ENSECAG00000015120	0	0	-0.38877	0.00099974	0.218156	186.728	141.369	146.993	132.718	168.434	146.228	146.06	209.563	150.069	114.138	109.686	125.518	108.425	127.405	125.484	115.55
ENSECAG00000008361	CCDC181	coiled-coil domain containing 181 [Source:VGNC Symbol;Acc:VGNC:16147]	2.17578	0.000987352	0.218156	9.63759	25.0041	5.06874	4.11527	8.36939	11.6558	9.2573	10.9147	35.3103	13.216	15.9808	201.52	11.5653	89.4073	8.89258	5.33306
ENSECAG00000011718	0	0	1.75859	0.00103813	0.219343	308.403	554.899	13453.4	712.971	313.852	634.713	407.321	272.868	2630.62	789.357	2104.38	5249.87	1223.03	581.148	879.378	160.347
ENSECAG00000017619	NOXO1	NADPH oxidase organizer 1 [Source:VGNC Symbol;Acc:VGNC:51178]	1.91913	0.0010378	0.219343	12.047	14.4254	3.04124	2.05764	3.13852	12.7155	10.2859	9.82325	32	9.61166	14.528	88.6686	14.4566	74.8786	15.809	6.39967
ENSECAG00000022725	LRTOMT	leucine rich transmembrane and O-methyltransferase domain containing [Source:HGNC Symbol;Acc:HGNC:25033]	0.29675	0.00110679	0.22162	107.218	146.178	123.677	135.804	154.834	154.705	139.888	129.885	172.138	169.405	175.789	166.973	163.36	160.933	158.09	173.858
ENSECAG00000028562	0	0	1.32498	0.00111272	0.22162	31.3222	26.9275	48.6599	16.4611	10.4617	15.8943	5.14295	13.0977	49.6551	68.483	70.4608	56.4255	57.8265	10.0583	58.2958	49.4197
ENSECAG00000008266	ENKUR	enkurin, TRPC channel interacting protein [Source:VGNC Symbol;Acc:VGNC:17582]	1.39599	0.00107311	0.22162	10.8423	19.2339	23.3162	19.5476	33.4775	20.1328	22.629	16.3721	50.7586	25.2306	30.5088	186.55	30.3589	55.8796	38.5345	20.2656
ENSECAG00000023281	CFAP251	cilia and flagella associated protein 251 [Source:VGNC Symbol;Acc:VGNC:25012]	2.04773	0.00111551	0.22162	14.4564	25.9658	7.09623	4.11527	9.41556	20.1328	14.4003	10.9147	38.6206	12.0146	15.2544	245.278	31.8046	78.2314	12.8448	7.82182
ENSECAG00000006526	CENPJ	centromere protein J [Source:VGNC Symbol;Acc:VGNC:49336]	0.447052	0.0011424	0.223626	160.225	150.025	150.035	134.775	197.727	149.407	135.774	179.002	175.448	239.09	166.346	254.491	159.023	244.753	199.589	269.142
ENSECAG00000010265	NECAP2	NECAP endocytosis associated 2 [Source:VGNC Symbol;Acc:VGNC:20655]	-0.272183	0.00118684	0.228956	919.186	849.178	1152.63	825.112	1134.05	1055.38	955.56	849.166	873.93	792.962	873.133	755.411	832.701	749.904	724.251	806.003
ENSECAG00000021413	ADGRG1	adhesion G protein-coupled receptor G1 [Source:VGNC Symbol;Acc:VGNC:15107]	0.82949	0.00123712	0.235248	79.5102	138.484	178.42	79.219	63.8166	70.9946	39.0864	101.507	199.724	148.981	141.648	198.065	96.8593	167.639	165.995	214.389
ENSECAG00000035044	0	0	-0.400822	0.00126214	0.236624	328.883	358.713	408.54	302.473	375.576	518.155	440.236	436.589	279.172	389.272	337.05	283.279	323.828	264.869	237.136	287.985
ENSECAG00000040937	0	0	-0.436133	0.00136405	0.24877	134.926	171.182	176.392	111.112	148.557	140.93	166.631	151.715	124.689	116.541	119.13	84.0625	85.294	108.406	99.7945	141.504
ENSECAG00000023274	LAMA5	laminin subunit alpha 5 [Source:VGNC Symbol;Acc:VGNC:19564]	1.0166	0.0013643	0.24877	18.0705	37.5061	48.6599	30.8646	7.32321	27.5501	15.4288	16.3721	44.1379	30.0364	47.9424	80.6079	40.4785	52.5268	58.2958	54.7527
ENSECAG00000000391	CLBA1	clathrin binding box of aftiphilin containing 1 [Source:VGNC Symbol;Acc:VGNC:16570]	1.10564	0.00143176	0.254108	16.8658	28.8509	17.2337	11.317	24.062	23.3117	37.0292	18.555	35.3103	16.8204	31.2352	103.639	49.1525	72.6434	38.5345	36.2648
ENSECAG00000007701	LRRIQ1	leucine rich repeats and IQ motif containing 1 [Source:HGNC Symbol;Acc:HGNC:25708]	2.08396	0.00141556	0.254108	15.6611	39.4295	10.1375	5.14409	13.6003	46.6233	46.2865	17.4636	48.5517	30.0364	15.9808	398.433	56.3808	227.989	40.5107	7.82182
ENSECAG00000035305	0	0	0.740296	0.00147441	0.254881	106.014	89.4377	64.8798	69.9597	65.9089	66.7561	101.83	92.7752	66.2068	72.0874	140.195	114.003	193.719	204.519	172.911	134.749
ENSECAG00000023297	TDRD10	tudor domain containing 10 [Source:HGNC Symbol;Acc:HGNC:25316]	0.987945	0.00146341	0.254881	18.0705	24.0424	24.3299	10.2882	14.6464	23.3117	4.11436	28.3783	40.8275	43.2524	39.2256	18.4247	40.4785	25.7046	39.5226	43.3755
ENSECAG00000012973	0	0	-0.292454	0.0015254	0.260316	2751.53	3581.36	4256.73	3449.63	3095.63	3733.04	3115.6	3320.26	2704.55	3413.34	2454.51	2548.36	2606.53	2618.52	3166.75	2784.92
ENSECAG00000017120	GINM1	glycoprotein integral membrane 1 [Source:VGNC Symbol;Acc:VGNC:18341]	0.217919	0.00158	0.266221	1837.17	2140.74	1968.7	1875.54	1645.63	1810.89	1968.72	1941.73	2406.62	2022.05	2417.46	2100.41	2502.44	1936.79	2256.74	2031.54
ENSECAG00000042264	0	0	-0.750545	0.00166311	0.27672	69.8726	75.0123	56.7699	43.2104	58.5857	39.206	54.5152	48.0248	41.931	24.0291	33.4144	25.3339	14.4566	27.9398	39.5226	51.5529
ENSECAG00000013680	TLE1	TLE family member 1, transcriptional corepressor [Source:HGNC Symbol;Acc:HGNC:11837]	-0.563143	0.00177062	0.287424	764.984	468.346	794.778	653.3	631.889	626.236	733.384	358.003	468.965	230.68	424.218	529.709	579.71	404.568	388.309	381.491
ENSECAG00000020129	0	0	2.22264	0.00175175	0.287424	6.0235	0.961696	2.0275	4.11527	0	5.2981	5.14295	6.54884	20.9655	6.00728	26.8768	50.6678	20.2393	0	7.90452	7.46628
ENSECAG00000017485	TGM1	transglutaminase 1 [Source:VGNC Symbol;Acc:VGNC:24060]	-0.212917	0.00182997	0.293479	954.122	1041.52	1018.82	978.406	993.864	1237.64	1094.42	905.922	863.999	862.646	846.257	928.142	920.886	901.896	790.452	978.794
ENSECAG00000024262	PGM1	phosphoglucomutase 1 [Source:VGNC Symbol;Acc:VGNC:58210]	0.249346	0.00186245	0.295132	1519.13	1195.39	1432.43	1384.79	1448.95	1140.15	1477.05	1248.64	1800.83	1685.64	1794.94	1642.1	1633.6	1326.58	1522.61	1487.21
ENSECAG00000025178	PMP22	peripheral myelin protein 22 [Source:VGNC Symbol;Acc:VGNC:21615]	1.01275	0.001969	0.300245	28.9128	23.0807	32.4399	13.3746	8.36939	10.5962	7.20013	17.4636	37.5172	56.4685	47.9424	25.3339	26.0219	30.175	28.6539	32.3539
ENSECAG00000030554	LIF	LIF interleukin 6 family cytokine [Source:HGNC Symbol;Acc:HGNC:6596]	1.03623	0.00199014	0.300245	25.2987	30.7743	48.6599	26.7493	4.18469	16.9539	17.486	17.4636	56.2758	36.0437	74.8192	29.9401	56.3808	37.9981	44.4629	48.353
ENSECAG00000011744	SBSPON	somatomedin B and thrombospondin type 1 domain containing [Source:VGNC Symbol;Acc:VGNC:56315]	1.13437	0.0020075	0.300245	33.7316	21.1573	22.3024	11.317	10.4617	16.9539	1.02859	24.0124	32	38.4466	58.8384	36.8493	43.3698	24.587	43.4748	30.5762
ENSECAG00000012762	PTPRN2	protein tyrosine phosphatase receptor type N2 [Source:HGNC Symbol;Acc:HGNC:9677]	1.49739	0.00192218	0.300245	4.8188	12.502	78.0586	6.17291	7.32321	8.47697	3.08577	4.36589	22.0689	13.216	15.2544	59.8801	18.7936	14.5287	17.7852	4.62198
ENSECAG00000012645	SPAG6	sperm associated antigen 6 [Source:VGNC Symbol;Acc:VGNC:23475]	1.58682	0.00199152	0.300245	54.2115	68.2804	39.5362	16.4611	32.4314	77.3523	79.2014	46.9333	129.103	38.4466	55.9328	557.346	86.7397	262.634	92.8781	23.4654
ENSECAG00000020955	0	0	0.968329	0.00206795	0.302489	126.493	86.5526	121.65	77.1614	81.6015	59.3388	16.4574	84.0434	260.413	165.801	236.807	89.8202	130.11	182.167	104.735	107.728
ENSECAG00000021015	ATP8B1	ATPase phospholipid transporting 8B1 [Source:VGNC Symbol;Acc:VGNC:15687]	1.08735	0.00204955	0.302489	60.235	37.5061	50.6874	33.951	12.5541	23.3117	5.14295	44.7504	65.1034	61.2743	65.376	125.518	59.2721	65.9379	53.3555	72.8851
ENSECAG00000018675	0	0	0.58759	0.0021232	0.304239	56.6209	72.1272	51.7011	76.1326	53.3548	44.5041	51.4295	64.3969	84.9654	61.2743	61.744	138.185	80.9571	112.877	88.9258	80.7069
ENSECAG00000020644	LTC4S	leukotriene C4 synthase [Source:VGNC Symbol;Acc:VGNC:55449]	0.804471	0.00212563	0.304239	199.98	284.662	417.664	309.674	168.434	292.455	61.7154	205.197	429.241	619.952	471.434	289.037	388.883	410.156	356.691	423.089
ENSECAG00000007152	0	0	-0.220469	0.00220991	0.312937	6064.46	6400.09	6955.32	6373.53	6170.33	6031.36	6699.2	6914.48	5977.37	4497.05	4813.13	5355.82	5966.25	5565.61	5587.51	6525.17
ENSECAG00000012497	LIMK1	LIM domain kinase 1 [Source:VGNC Symbol;Acc:VGNC:19671]	-0.339989	0.00260569	0.321041	955.327	1083.83	1347.27	1173.88	941.556	1029.95	1070.76	1341.42	759.171	911.906	901.463	725.471	734.396	1122.06	827.998	1075.14
ENSECAG00000042330	0	0	-0.323723	0.00243114	0.321041	260.215	249.079	325.413	228.398	290.836	296.694	289.034	320.893	242.758	231.881	241.891	183.095	186.49	207.872	225.279	274.475
ENSECAG00000006122	TRAPPC4	trafficking protein particle complex 4 [Source:VGNC Symbol;Acc:VGNC:24474]	-0.281155	0.00262891	0.321041	3355.09	3083.2	4105.68	3242.84	3202.34	4177.03	3299.71	3312.62	2940.69	3611.58	3079.94	2836.25	2775.67	2666.57	2243.89	2708.13
ENSECAG00000026974	CCDC137	coiled-coil domain containing 137 [Source:VGNC Symbol;Acc:VGNC:51393]	-0.180771	0.00251671	0.321041	1044.47	943.424	871.823	874.496	999.095	879.485	958.645	907.014	781.24	810.983	768.532	795.715	922.332	762.197	865.545	887.421
ENSECAG00000021241	CPNE3	copine 3 [Source:VGNC Symbol;Acc:VGNC:16824]	0.191994	0.00261398	0.321041	3740.59	3141.86	3379.83	3648.19	3937.8	3132.24	3092.97	3142.35	3480.27	3762.96	4067.84	4253.79	3972.68	3893.69	3967.08	3692.25
ENSECAG00000033856	0	0	0.669239	0.00245794	0.321041	43.3692	100.016	100.361	65.8444	30.339	76.2927	51.4295	52.3907	113.655	86.5049	130.026	100.184	79.5114	103.936	103.747	108.794
ENSECAG00000035054	H2BC4	H2B clustered histone 4 [Source:VGNC Symbol;Acc:VGNC:83823]	0.679361	0.00253457	0.321041	43.3692	21.1573	37.5087	25.7205	33.4775	32.8483	25.7147	24.0124	62.8965	39.6481	76.9985	36.8493	44.8155	45.8213	36.5584	43.7311
ENSECAG00000017672	MAST4	microtubule associated serine/threonine kinase family member 4 [Source:VGNC Symbol;Acc:VGNC:19991]	0.87021	0.00246058	0.321041	42.1645	25.9658	66.9073	34.9798	12.5541	30.729	15.4288	37.1101	61.793	57.6699	50.848	82.9109	57.8265	62.5851	74.1048	39.8202
ENSECAG00000012850	HOXB6	homeobox B6 [Source:VGNC Symbol;Acc:VGNC:18845]	0.900709	0.00251822	0.321041	14.4564	27.8892	17.2337	12.3458	11.5079	19.0732	7.20013	17.4636	47.4482	19.2233	40.6784	26.4854	21.6849	20.1166	28.6539	31.6428
ENSECAG00000029199	0	0	1.05287	0.00232048	0.321041	31.3222	23.0807	114.553	53.4986	38.7084	95.3659	72.0013	75.3116	175.448	62.4758	103.149	114.003	177.816	211.225	49.4032	152.525
ENSECAG00000024186	KIF21A	kinesin family member 21A [Source:VGNC Symbol;Acc:VGNC:19407]	1.23646	0.00259984	0.321041	37.3457	31.736	53.7286	23.6628	8.36939	21.1924	16.4574	24.0124	67.3103	34.8423	59.5648	158.913	37.5872	94.9953	35.5703	22.7544
ENSECAG00000015874	COQ10A	coenzyme Q10A [Source:VGNC Symbol;Acc:VGNC:16781]	1.28175	0.002533	0.321041	12.047	3.84678	7.09623	5.14409	7.32321	3.17886	11.3145	7.64031	16.5517	19.2233	14.528	38.0008	8.67397	25.7046	7.90452	9.95504
ENSECAG00000014935	STK32A	serine/threonine kinase 32A [Source:VGNC Symbol;Acc:VGNC:23690]	1.3164	0.00242921	0.321041	10.8423	12.502	12.165	7.20173	4.18469	3.17886	3.08577	2.18295	7.72413	19.2233	14.528	29.9401	8.67397	13.4111	22.7255	20.9767
ENSECAG00000028870	CNRIP1	cannabinoid receptor interacting protein 1 [Source:VGNC Symbol;Acc:VGNC:16689]	1.39775	0.00234701	0.321041	3.6141	6.73187	7.09623	4.11527	2.09235	6.35773	2.05718	4.36589	15.4483	7.20874	22.5184	12.6669	5.78265	5.58796	7.90452	16.7102
ENSECAG00000017990	CCDC113	coiled-coil domain containing 113 [Source:VGNC Symbol;Acc:VGNC:16111]	1.823	0.00246607	0.321041	8.4329	11.5404	2.0275	4.11527	4.18469	14.8347	14.4003	12.0062	19.862	13.216	7.264	114.003	21.6849	56.9972	15.809	5.68859
ENSECAG00000021645	COBL	cordon-bleu WH2 repeat protein [Source:HGNC Symbol;Acc:HGNC:22199]	1.45804	0.00265592	0.32139	4.8188	14.4254	15.2062	3.08646	6.27704	11.6558	8.22872	8.73178	25.3793	10.8131	31.2352	47.2132	26.0219	37.9981	19.7613	2.8443
ENSECAG00000032483	0	0	0.909913	0.0028052	0.336396	6.0235	8.65526	18.2475	7.20173	8.36939	7.41735	8.22872	12.0062	22.0689	19.2233	11.6224	19.5762	15.9023	16.7639	16.7971	21.3322
ENSECAG00000002540	0	0	-2.96962	0.00290585	0.339296	121.675	1.92339	7.09623	8.23055	0	15.8943	1.02859	36.0186	0	1.20146	5.0848	6.90925	7.22831	3.35277	0	1.06661
ENSECAG00000009262	PTGDS	prostaglandin D2 synthase [Source:NCBI gene (formerly Entrezgene);Acc:100067921]	1.20001	0.00289369	0.339296	2.4094	6.73187	10.1375	12.3458	6.27704	2.11924	9.2573	3.27442	19.862	13.216	21.792	10.3639	23.1306	8.94073	13.8329	11.3772
ENSECAG00000005787	TBX18	T-box transcription factor 18 [Source:VGNC Symbol;Acc:VGNC:51084]	1.98075	0.00290433	0.339296	9.63759	5.77018	3.04124	10.2882	102.525	6.35773	4.11436	14.1891	12.1379	91.3107	8.71681	5.7577	102.642	18.9991	4.94032	5.33306
ENSECAG00000015809	ZBTB20	zinc finger and BTB domain containing 20 [Source:VGNC Symbol;Acc:VGNC:57102]	0.600009	0.0029386	0.340136	61.4397	32.6977	42.5774	47.3256	31.3852	41.3252	47.3151	53.4822	67.3103	58.8714	85.7153	73.6986	53.4895	96.1129	63.2361	43.7311
ENSECAG00000038509	0	0	2.15517	0.0029778	0.341703	12.047	28.8509	36.4949	2.05764	13.6003	51.9214	10.2859	14.1891	175.448	19.2233	313.805	97.881	85.294	56.9972	4.94032	1.42215
ENSECAG00000022712	FLAD1	flavin adenine dinucleotide synthetase 1 [Source:VGNC Symbol;Acc:VGNC:50835]	-0.213359	0.00309379	0.343235	431.282	443.342	511.943	530.87	524.133	521.334	499.894	455.144	355.31	450.546	430.029	406.494	409.122	421.332	428.82	468.242
ENSECAG00000020689	SPA17	sperm autoantigenic protein 17 [Source:VGNC Symbol;Acc:VGNC:23469]	0.863454	0.00312008	0.343235	159.02	196.186	121.65	104.939	189.357	180.136	160.46	133.16	240.551	170.607	219.373	769.229	238.534	310.69	149.198	169.591
ENSECAG00000005730	HPGDS	hematopoietic prostaglandin D synthase [Source:VGNC Symbol;Acc:VGNC:18858]	0.907305	0.00309623	0.343235	108.423	129.829	132.801	124.487	74.2783	125.035	12.3431	111.33	153.379	200.643	261.504	108.245	222.632	169.874	226.267	191.99
ENSECAG00000013138	RAB27B	RAB27B, member RAS onco family [Source:VGNC Symbol;Acc:VGNC:22101]	0.938516	0.00306159	0.343235	59.0303	53.855	123.677	66.8732	27.2005	39.206	24.6861	40.3845	177.655	92.5122	142.374	118.609	56.3808	80.4666	87.9378	77.5071
ENSECAG00000007690	GAS2L2	growth arrest specific 2 like 2 [Source:HGNC Symbol;Acc:HGNC:24846]	1.43195	0.0030637	0.343235	8.4329	20.1956	9.12373	13.3746	7.32321	15.8943	8.22872	7.64031	19.862	19.2233	12.3488	101.336	17.3479	44.7037	21.7374	9.24396
ENSECAG00000029629	SMKR1	small lysine rich protein 1 [Source:HGNC Symbol;Acc:HGNC:43561]	1.62524	0.00326621	0.356364	7.2282	3.84678	6.08249	3.08646	6.27704	16.9539	9.2573	9.82325	28.6896	9.61166	12.3488	67.9409	8.67397	41.3509	21.7374	3.55537
ENSECAG00000011618	EDN1	endothelin 1 [Source:VGNC Symbol;Acc:VGNC:17423]	-0.879412	0.00330451	0.357613	33.7316	20.1956	24.3299	19.5476	14.6464	28.6098	24.6861	29.4698	7.72413	12.0146	11.6224	12.6669	10.1196	22.3518	6.91645	19.9101
ENSECAG00000023252	ADGRG2	adhesion G protein-coupled receptor G2 [Source:VGNC Symbol;Acc:VGNC:15108]	1.09492	0.00338242	0.363092	21.6846	8.65526	11.1512	6.17291	6.27704	2.11924	4.11436	7.64031	23.1724	18.0219	12.3488	16.1216	14.4566	20.1166	22.7255	16.7102
ENSECAG00000007848	ITGA9	integrin subunit alpha 9 [Source:VGNC Symbol;Acc:VGNC:56829]	0.599701	0.00351425	0.374225	46.9833	49.0465	54.7424	56.585	44.9854	33.9079	25.7147	46.9333	95.9999	54.0656	58.112	62.1832	46.2612	59.2323	95.8423	70.3963
ENSECAG00000031314	0	0	-0.465306	0.00376014	0.387994	486.699	609.715	747.132	343.625	530.41	482.128	347.663	653.792	400.551	338.811	379.907	347.765	328.165	353.159	358.667	529.039
ENSECAG00000024980	H1-2	H1.2 linker histone, cluster member [Source:VGNC Symbol;Acc:VGNC:83783]	0.525589	0.00375891	0.387994	192.752	192.339	198.695	227.369	208.188	181.195	146.06	229.209	267.034	180.219	337.05	219.944	494.416	197.814	297.407	276.608
ENSECAG00000030648	0	0	0.740636	0.00372128	0.387994	305.994	411.606	505.86	403.297	609.919	563.718	308.577	450.778	574.896	1710.87	863.69	610.317	491.525	469.388	817.129	412.779
ENSECAG00000042012	0	0	0.964523	0.00375289	0.387994	28.9128	12.502	14.1925	23.6628	16.7388	27.5501	30.8577	24.0124	20.9655	28.835	98.0641	33.3947	54.9351	49.174	28.6539	32.3539
ENSECAG00000024071	0	0	-0.377515	0.00396917	0.391269	166.249	237.539	243.299	238.686	326.406	311.529	216.004	235.758	198.62	180.219	207.024	190.004	180.708	230.224	181.804	156.081
ENSECAG00000011998	0	0	-0.307324	0.0039665	0.391269	343.339	537.588	388.265	433.133	391.269	490.605	361.035	427.857	328.827	364.041	329.059	289.037	279.013	369.923	378.429	382.202
ENSECAG00000018845	PTBP1	polypyrimidine tract binding protein 1 [Source:VGNC Symbol;Acc:VGNC:56779]	-0.162999	0.00387507	0.391269	5534.39	5676.89	5809.79	6035.05	5456.84	6369.38	5538.95	5961.62	4948.96	5082.16	4537.1	6038.68	4945.61	5345.44	5395.82	5140.71
ENSECAG00000020181	AKAP9	A-kinase anchoring protein 9 [Source:VGNC Symbol;Acc:VGNC:15209]	0.252802	0.00402703	0.391269	1343.24	1355.99	1306.72	1367.3	1339.1	1212.21	1544.94	1492.04	1531.58	1487.4	1420.11	1874.71	1305.43	1794.85	1992.93	1650.4
ENSECAG00000020063	TDO2	tryptophan 2,3-dioxygenase [Source:VGNC Symbol;Acc:VGNC:50775]	0.40313	0.00396015	0.391269	89.1478	97.1313	90.2235	75.1037	72.1859	76.2927	73.0298	77.4946	104.827	97.318	121.309	76.0017	96.8593	148.64	113.627	100.617
ENSECAG00000019282	HDC	histidine decarboxylase [Source:VGNC Symbol;Acc:VGNC:18717]	0.926195	0.0039471	0.391269	134.926	165.412	145.98	141.977	39.7546	73.1138	17.486	122.245	238.345	212.658	236.807	164.67	193.719	137.464	207.494	206.212
ENSECAG00000010535	AK7	adenylate kinase 7 [Source:VGNC Symbol;Acc:VGNC:55267]	1.73071	0.00402268	0.391269	20.4799	72.1272	25.3437	3.08646	19.8773	21.1924	85.3729	27.2868	114.758	26.4321	84.2625	426.07	34.6959	165.404	34.5823	27.3764
ENSECAG00000029387	0	0	1.76856	0.00382817	0.391269	15.6611	27.8892	4.05499	5.14409	13.6003	34.9675	28.8005	8.73178	101.517	15.6189	23.9712	119.76	30.3589	162.051	14.821	6.39967
ENSECAG00000024543	RRP9	ribosomal RNA processing 9, U3 small nucleolar RNA binding protein [Source:VGNC Symbol;Acc:VGNC:22591]	-0.216484	0.00409203	0.394703	326.474	335.632	346.702	360.086	370.345	393.119	373.378	311.07	276.965	293.155	339.229	318.977	255.882	317.396	293.455	317.85
ENSECAG00000023132	ZNF174	zinc finger protein 174 [Source:HGNC Symbol;Acc:HGNC:12963]	-0.191014	0.00415938	0.398313	511.997	542.397	559.589	512.352	545.056	585.97	545.152	587.212	447.999	529.842	528.093	420.312	475.623	537.562	462.414	447.266
ENSECAG00000039718	0	0	-0.5592	0.00424512	0.403346	78.3055	82.7059	94.2785	43.2104	71.1398	91.1274	76.1156	85.1349	80.5516	43.2524	58.8384	43.7586	40.4785	35.7629	55.3316	60.4413
ENSECAG00000000393	HPS1	HPS1 biosis of lysosomal organelles complex 3 subunit 1 [Source:VGNC Symbol;Acc:VGNC:18861]	-0.171479	0.00427254	0.403346	1510.69	1644.5	1394.92	1529.85	1600.64	1381.75	1554.2	1483.31	1257.93	1457.37	1437.55	1372.64	1425.42	1354.52	1132.32	1312.64
ENSECAG00000009273	SLC45A3	solute carrier family 45 member 3 [Source:VGNC Symbol;Acc:VGNC:23225]	0.589815	0.0043433	0.407139	121.675	129.829	90.2235	89.5072	69.0474	108.081	77.1442	126.611	254.896	108.131	114.045	142.791	117.099	134.111	135.365	211.545
ENSECAG00000012307	PIH1D2	PIH1 domain containing 2 [Source:VGNC Symbol;Acc:VGNC:21440]	0.99336	0.00442943	0.412308	25.2987	44.238	25.3437	66.8732	48.124	67.8157	43.2008	21.8295	79.4482	56.4685	71.1872	225.702	54.9351	96.1129	52.3674	48.353
ENSECAG00000022088	DEF6	DEF6 guanine nucleotide exchange factor [Source:VGNC Symbol;Acc:VGNC:17114]	-0.169692	0.0045515	0.420729	2381.69	2363.85	2622.56	2625.54	2788.05	2669.19	2363.7	2663.19	2201.38	2318.81	2158.86	2034.77	2545.81	2526.87	2096.67	2329.48
ENSECAG00000015255	ODAD2	outer dynein arm docking complex subunit 2 [Source:VGNC Symbol;Acc:VGNC:15530]	2.08877	0.00463039	0.425069	2.4094	8.65526	1.01375	1.02882	9.41556	11.6558	10.2859	3.27442	15.4483	6.00728	6.5376	95.5779	10.1196	58.1148	10.8687	1.77769
ENSECAG00000024743	NEO1	neogenin 1 [Source:VGNC Symbol;Acc:VGNC:20685]	1.65677	0.00471073	0.429328	1.2047	7.69357	7.09623	2.05764	4.18469	8.47697	5.14295	6.54884	11.0345	8.4102	7.99041	41.4555	23.1306	33.5277	8.89258	1.77769
ENSECAG00000011750	ROPN1L	rhophilin associated tail protein 1 like [Source:VGNC Symbol;Acc:VGNC:22501]	1.67694	0.00474128	0.429328	16.8658	46.1614	10.1375	7.20173	28.2467	49.8022	48.3437	39.293	84.9654	37.2452	37.0464	352.372	47.7068	179.932	43.4748	5.68859
ENSECAG00000043399	H2BC18	H2B clustered histone 18 [Source:VGNC Symbol;Acc:VGNC:83819]	1.3356	0.00477941	0.429856	7.2282	2.88509	13.1787	3.08646	5.23087	12.7155	6.17154	3.27442	27.5862	4.80583	34.1408	8.06079	15.9023	17.8815	10.8687	15.2881
ENSECAG00000018572	TECR	trans-2,3-enoyl-CoA reductase [Source:VGNC Symbol;Acc:VGNC:23985]	-0.175227	0.00482892	0.431394	2523.85	3044.73	2874.99	3055.59	2835.13	3106.81	2375.01	2535.49	2420.96	2613.17	2465.4	2533.39	2597.85	2449.76	2313.06	2411.61
ENSECAG00000024570	BRINP2	BMP/retinoic acid inducible neural specific 2 [Source:VGNC Symbol;Acc:VGNC:15892]	-1.05322	0.00490156	0.432256	12.047	10.5787	23.3162	21.6052	12.5541	8.47697	17.486	36.0186	5.51723	7.20874	4.3584	12.6669	10.1196	8.94073	11.8568	8.53289
ENSECAG00000007455	CARD14	caspase recruitment domain family member 14 [Source:VGNC Symbol;Acc:VGNC:16054]	2.20685	0.00490351	0.432256	10.8423	5.77018	6.08249	1.02882	0	2.11924	6.17154	2.18295	9.93102	7.20874	8.71681	81.7594	7.22831	34.6453	7.90452	0.711074
ENSECAG00000026921	APEX2	apurinic/apyrimidinic endodeoxyribonuclease 2 [Source:VGNC Symbol;Acc:VGNC:15405]	-0.175712	0.00504083	0.438552	652.947	739.544	746.118	770.585	732.321	846.637	634.64	743.293	667.585	635.571	629.063	643.711	706.929	640.38	605.684	668.765
ENSECAG00000035510	0	0	1.24313	0.00503088	0.438552	16.8658	31.736	22.3024	22.634	36.6161	63.5773	36.0006	51.2992	72.8275	57.6699	50.1216	198.065	72.2831	166.521	38.5345	11.7327
ENSECAG00000012818	TUBB3	tubulin beta 3 class III [Source:HGNC Symbol;Acc:HGNC:20772]	-0.799807	0.00521216	0.447607	25.2987	23.0807	42.5774	38.0663	18.8311	19.0732	15.4288	24.0124	11.0345	15.6189	12.3488	24.1824	11.5653	13.4111	12.8448	17.0658
ENSECAG00000036823	C19orf84	chromosome 19 open reading frame 84 [Source:HGNC Symbol;Acc:HGNC:27112]	1.06639	0.00519431	0.447607	9.63759	12.502	11.1512	10.2882	7.32321	7.41735	1.02859	7.64031	24.2758	10.8131	14.528	8.06079	23.1306	24.587	11.8568	22.7544
ENSECAG00000020739	SLC39A1	solute carrier family 39 member 1 [Source:VGNC Symbol;Acc:VGNC:23198]	-0.421953	0.00552016	0.452765	5374.16	7367.55	4273.96	5328.25	6773.97	6118.25	6863.78	4052.64	4345.37	2848.65	5588.93	4533.62	3346.71	3663.46	4910.68	5203.29
ENSECAG00000031228	0	0	-0.318381	0.00561236	0.452765	430.078	452.959	645.757	404.326	425.792	615.64	496.809	511.901	391.724	444.539	484.509	352.372	377.318	368.805	341.87	428.422
ENSECAG00000036779	0	0	-0.186078	0.0055491	0.452765	9061.75	8251.35	7756.18	8243.92	9142.51	7484.1	9812.74	8301.74	8788.95	7339.7	8041.98	7306.53	7008.57	6856.42	7247.45	7225.58
ENSECAG00000001014	ABCC3	ATP binding cassette subfamily C member 3 [Source:VGNC Symbol;Acc:VGNC:14918]	0.580759	0.00545383	0.452765	165.044	195.224	153.076	127.573	171.572	172.718	244.804	183.367	269.241	347.221	240.439	155.458	205.284	423.567	146.234	324.961
ENSECAG00000021057	ADGRV1	adhesion G protein-coupled receptor V1 [Source:VGNC Symbol;Acc:VGNC:15116]	1.06793	0.00545667	0.452765	28.9128	16.3488	14.1925	36.0086	10.4617	18.0136	39.0864	32.7442	90.4826	44.4539	26.8768	39.1524	49.1525	99.4656	13.8329	47.642
ENSECAG00000015006	FGFR1	fibroblast growth factor receptor 1 [Source:VGNC Symbol;Acc:VGNC:18022]	1.32138	0.0053806	0.452765	62.6444	25.9658	47.6461	18.5187	4.18469	28.6098	11.3145	6.54884	61.793	56.4685	61.0176	12.6669	60.7178	97.2305	52.3674	108.794
ENSECAG00000025159	DNAH9	dynein axonemal heavy chain 9 [Source:VGNC Symbol;Acc:VGNC:58159]	1.70451	0.00550182	0.452765	26.5034	34.6211	10.1375	8.23055	11.5079	30.729	44.2293	31.6527	28.6896	37.2452	12.3488	283.279	40.4785	205.637	26.6777	11.0217
ENSECAG00000017671	ROBO1	roundabout guidance receptor 1 [Source:VGNC Symbol;Acc:VGNC:22492]	1.81217	0.00552631	0.452765	2.4094	3.84678	7.09623	2.05764	2.09235	1.05962	3.08577	20.738	37.5172	4.80583	9.44321	34.5462	11.5653	36.8805	10.8687	3.91091
ENSECAG00000011166	SYNPR	synaptoporin [Source:VGNC Symbol;Acc:VGNC:23810]	1.85253	0.00548984	0.452765	4.8188	33.6594	11.1512	15.4323	9.41556	37.0867	25.7147	12.0062	43.0344	22.8277	10.896	301.704	27.4676	113.994	15.809	5.33306
ENSECAG00000011624	0	0	1.9198	0.00558463	0.452765	7.2282	24.0424	3.04124	4.11527	14.6464	20.1328	42.1722	18.555	32	14.4175	13.0752	252.187	15.9023	149.757	23.7136	7.11074
ENSECAG00000021961	IL12RB1	interleukin 12 receptor subunit beta 1 [Source:VGNC Symbol;Acc:VGNC:18995]	-0.290853	0.00570651	0.457587	434.896	475.078	474.434	432.104	350.468	450.339	356.921	470.425	320	364.041	467.802	329.341	281.904	360.982	349.775	334.916
ENSECAG00000015365	GCSAML	germinal center associated signaling and motility like [Source:VGNC Symbol;Acc:VGNC:18282]	1.57179	0.00579197	0.45891	673.427	623.179	6731.28	2285.01	94.1556	709.946	51.4295	542.462	4383.99	1686.85	2656.45	2160.29	2555.93	1107.53	2258.72	2962.69
ENSECAG00000008353	SPACA9	sperm acrosome associated 9 [Source:VGNC Symbol;Acc:VGNC:23473]	1.71546	0.00579013	0.45891	13.2517	32.6977	4.05499	13.3746	6.27704	46.6233	37.0292	28.3783	69.5172	19.2233	34.1408	282.128	40.4785	124.053	20.7494	7.82182
ENSECAG00000010050	CNPPD1	cyclin Pas1/PHO80 domain containing 1 [Source:VGNC Symbol;Acc:VGNC:16684]	-0.220172	0.00587796	0.46099	2216.65	2218.63	2528.29	2615.26	1931.24	2100.17	2156.95	2205.87	1745.65	1992.02	2260.56	2217.87	1953.09	1761.32	1712.32	1788.35
ENSECAG00000020137	LAPTM4B	lysosomal protein transmembrane 4 beta [Source:HGNC Symbol;Acc:HGNC:13646]	0.382093	0.00588748	0.46099	292.742	216.382	199.708	264.406	202.958	249.011	231.433	333.991	348.689	409.697	395.162	347.765	287.687	251.458	299.384	254.565
ENSECAG00000018699	CHTF18	chromosome transmission fidelity factor 18 [Source:VGNC Symbol;Acc:VGNC:51120]	-0.522973	0.00603053	0.461622	93.9665	72.1272	126.718	82.3055	101.479	77.3523	61.7154	91.6837	52.9655	55.267	82.8097	77.1532	33.2502	71.5259	62.2481	54.3972
ENSECAG00000018271	TBRG4	transforming growth factor beta regulator 4 [Source:VGNC Symbol;Acc:VGNC:23929]	-0.17403	0.00598163	0.461622	764.984	911.688	839.383	853.919	738.598	952.599	804.357	940.849	726.068	734.09	735.844	743.895	847.158	745.434	755.869	752.317
ENSECAG00000010464	STRN3	striatin 3 [Source:VGNC Symbol;Acc:VGNC:23720]	0.175221	0.00606268	0.461622	887.863	805.901	716.72	818.94	783.584	659.084	822.872	778.22	857.378	824.199	838.266	874.02	867.397	920.895	911.984	976.305
ENSECAG00000016966	VWA3B	von Willebrand factor A domain containing 3B [Source:VGNC Symbol;Acc:VGNC:24953]	1.50534	0.00608814	0.461622	10.8423	28.8509	14.1925	8.23055	11.5079	30.729	26.7433	29.4698	52.9655	21.6262	15.9808	214.187	26.0219	88.2897	28.6539	9.95504
ENSECAG00000006330	AK8	adenylate kinase 8 [Source:VGNC Symbol;Acc:VGNC:56862]	1.67839	0.00610364	0.461622	14.4564	15.3871	1.01375	10.2882	15.6926	30.729	19.5432	9.82325	19.862	26.4321	82.0833	162.367	15.9023	46.9388	16.7971	4.26645
ENSECAG00000014126	CFAP161	cilia and flagella associated protein 161 [Source:VGNC Symbol;Acc:VGNC:16450]	1.68614	0.00607382	0.461622	15.6611	39.4295	22.3024	11.317	11.5079	51.9214	46.2865	34.9271	103.724	16.8204	24.6976	397.282	39.0329	132.993	27.6658	10.3106
ENSECAG00000005234	0	0	0.710627	0.00615127	0.461842	962.555	732.812	615.345	1366.27	765.799	723.721	826.986	543.553	968.826	2638.4	2199.54	1133.12	1269.29	1011.42	822.07	657.033
ENSECAG00000018735	MORN2	MORN repeat containing 2 [Source:VGNC Symbol;Acc:VGNC:20268]	0.798059	0.00617594	0.461842	68.6679	78.8591	50.6874	69.9597	76.3706	79.4716	80.23	66.5798	132.414	78.0947	121.309	302.855	79.5114	150.875	73.1168	56.8859
ENSECAG00000021437	FADD	Fas associated via death domain [Source:VGNC Symbol;Acc:VGNC:59435]	-0.223658	0.0065055	0.467022	462.605	486.618	481.53	422.844	449.854	475.77	626.411	483.522	403.862	448.143	438.746	430.676	455.383	384.451	369.536	404.601
ENSECAG00000008891	NCDN	neurochondrin [Source:VGNC Symbol;Acc:VGNC:20584]	-0.215242	0.00658392	0.467022	857.746	838.599	1016.79	974.291	864.139	1070.22	1109.85	998.697	817.654	857.84	719.863	819.897	854.386	985.716	760.81	848.312
ENSECAG00000002701	UHRF1BP1L	UHRF1 binding protein 1 like [Source:VGNC Symbol;Acc:VGNC:24783]	0.18439	0.00653373	0.467022	1698.63	1413.69	1361.46	1437.26	1511.72	1479.23	1426.65	1253.01	1750.07	1465.78	1641.67	1783.74	1419.64	1766.91	1674.77	1648.63
ENSECAG00000028982	eca-mir-1892	eca-mir-1892 [Source:miRBase;Acc:MI0012651]	0.21024	0.00659606	0.467022	256.601	216.382	224.038	257.205	220.743	218.282	257.147	231.392	271.448	271.529	315.984	256.794	279.013	267.104	262.825	251.72
ENSECAG00000006204	CCDC73	coiled-coil domain containing 73 [Source:HGNC Symbol;Acc:HGNC:23261]	0.272901	0.00641349	0.467022	233.712	253.888	208.832	282.925	230.158	237.355	249.947	242.307	211.862	341.214	320.343	316.674	268.893	305.102	313.216	267.364
ENSECAG00000009707	PTGS1	prostaglandin-endoperoxide synthase 1 [Source:VGNC Symbol;Acc:VGNC:21996]	0.762938	0.00642863	0.467022	138.54	189.454	314.262	130.66	95.2018	131.393	45.2579	91.6837	244.965	263.119	338.503	199.217	172.034	201.166	266.777	241.765
ENSECAG00000010704	NMT2	N-myristoyltransferase 2 [Source:VGNC Symbol;Acc:VGNC:20785]	1.16231	0.00654404	0.467022	13.2517	15.3871	22.3024	14.4035	5.23087	11.6558	4.11436	14.1891	48.5517	13.216	16.7072	39.1524	5.78265	40.2333	20.7494	39.4646
ENSECAG00000005420	BBOF1	basal body orientation factor 1 [Source:VGNC Symbol;Acc:VGNC:15776]	1.5205	0.00646175	0.467022	8.4329	35.5828	17.2337	13.3746	10.4617	28.6098	38.0578	15.2806	41.931	19.2233	29.056	229.157	34.6959	96.1129	22.7255	8.53289
ENSECAG00000012552	DRC7	dynein regulatory complex subunit 7 [Source:VGNC Symbol;Acc:VGNC:17314]	1.65865	0.00632001	0.467022	12.047	42.3146	10.1375	9.25937	9.41556	32.8483	27.7719	14.1891	40.8275	18.0219	14.528	244.127	34.6959	119.582	19.7613	9.24396
ENSECAG00000019457	CFAP65	cilia and flagella associated protein 65 [Source:VGNC Symbol;Acc:VGNC:16458]	1.81405	0.00628524	0.467022	6.0235	15.3871	2.0275	2.05764	8.36939	23.3117	14.4003	14.1891	29.7931	9.61166	15.9808	120.912	11.5653	93.8777	17.7852	3.19983
ENSECAG00000021470	TPSG1	tryptase gamma 1 [Source:VGNC Symbol;Acc:VGNC:24447]	1.53284	0.00664144	0.467747	6.0235	3.84678	3.04124	0	11.5079	2.11924	4.11436	14.1891	19.862	18.0219	18.16	2.30308	11.5653	32.4102	9.88065	16.7102
ENSECAG00000011193	KBTBD12	kelch repeat and BTB domain containing 12 [Source:VGNC Symbol;Acc:VGNC:19254]	-0.797063	0.00677389	0.474565	18.0705	20.1956	16.22	11.317	25.1082	16.9539	14.4003	18.555	9.93102	9.61166	7.264	8.06079	8.67397	17.8815	12.8448	8.17735
ENSECAG00000035532	EQMHCC1	MHC class I heavy chain [Source:NCBI gene (formerly Entrezgene);Acc:100034211]	-0.663923	0.00689517	0.480532	38439.5	46553.8	51084.8	37079.6	35699.6	36452	46495.3	44137	23835.6	6389.35	22548.9	18849.6	40202.4	30629.8	26452.5	43122
ENSECAG00000043480	0	0	-0.82878	0.00697336	0.481135	18.0705	21.1573	47.6461	19.5476	29.2928	29.6694	22.629	43.6589	18.7586	13.216	12.3488	23.0308	15.9023	21.2342	5.92839	19.9101
ENSECAG00000013499	VPS16	VPS16 core subunit of CORVET and HOPS complexes [Source:VGNC Symbol;Acc:VGNC:24917]	-0.13858	0.00701226	0.481135	2119.07	2341.73	2360	2249	2518.14	2635.28	2291.7	2363.04	1997.24	2383.69	2164.67	2117.68	2023.93	2102.19	2208.32	2149.93
ENSECAG00000005999	0	0	1.54771	0.00700113	0.481135	31.3222	92.3228	141.925	30.8646	12.5541	56.1599	27.7719	70.9457	156.689	39.6481	78.4513	444.495	190.827	397.863	27.6658	22.7544
ENSECAG00000017396	STING1	stimulator of interferon response cGAMP interactor 1 [Source:VGNC Symbol;Acc:VGNC:24222]	-0.198282	0.00726946	0.483998	1770.91	2402.32	1941.33	1991.79	1941.7	1935.93	1950.21	1804.2	1712.55	1744.52	1563.21	1560.34	1678.41	1791.5	1595.72	2062.47
ENSECAG00000015076	INO80D	INO80 complex subunit D [Source:VGNC Symbol;Acc:VGNC:58938]	0.308339	0.00723418	0.483998	343.339	286.585	306.152	236.628	258.405	192.851	317.834	283.783	303.448	307.573	300.73	362.735	341.176	404.568	389.297	345.938
ENSECAG00000006031	H2BU1	H2B.U histone 1 [Source:VGNC Symbol;Acc:VGNC:83831]	0.451902	0.00715791	0.483998	93.9665	112.518	121.65	130.66	65.9089	128.214	85.3729	103.69	128	150.182	175.063	99.0325	106.979	181.05	144.257	162.48
ENSECAG00000029537	0	0	1.13683	0.00716227	0.483998	30.1175	17.3105	43.5911	14.4035	20.9235	47.6829	4822.03	49.1163	203.034	1199.05	50.848	18.4247	63.6091	118.465	32.6061	65.4188
ENSECAG00000013739	DLGAP1	DLG associated protein 1 [Source:VGNC Symbol;Acc:VGNC:17212]	1.40482	0.00716852	0.483998	2.4094	6.73187	10.1375	5.14409	1.04617	9.53659	6.17154	4.36589	11.0345	8.4102	14.528	28.7885	10.1196	33.5277	12.8448	3.19983
ENSECAG00000014961	DCDC2B	doublecortin domain containing 2B [Source:VGNC Symbol;Acc:VGNC:17038]	1.76696	0.00727215	0.483998	6.0235	11.5404	2.0275	4.11527	2.09235	20.1328	19.5432	9.82325	24.2758	9.61166	5.0848	130.124	23.1306	35.7629	24.7016	4.97752
ENSECAG00000008644	MEAK7	MTOR associated protein, eak-7 homolog [Source:VGNC Symbol;Acc:VGNC:24127]	-0.212569	0.00732372	0.485005	7502.87	7756.08	8322.87	8448.66	9393.59	7966.23	7983.91	8332.3	7746.2	8006.51	6787.49	5642.55	8175.22	5985.82	7083.44	7282.11
ENSECAG00000041530	H4C8	H4 clustered histone 8 [Source:VGNC Symbol;Acc:VGNC:95401]	0.898964	0.00742141	0.489041	20.4799	8.65526	24.3299	9.25937	18.8311	13.7751	14.4003	10.9147	45.2413	15.6189	49.3952	16.1216	28.9132	17.8815	22.7255	27.0208
ENSECAG00000021835	CTDP1	CTD phosphatase subunit 1 [Source:VGNC Symbol;Acc:VGNC:16931]	-0.145959	0.00755296	0.489911	1697.42	1843.57	1896.72	1617.3	1729.32	1663.6	1619	1745.26	1487.45	1767.34	1394.69	1589.13	1637.93	1538.92	1502.85	1577.87
ENSECAG00000010404	HELZ	helicase with zinc finger [Source:VGNC Symbol;Acc:VGNC:18745]	0.240216	0.00755099	0.489911	1375.77	1071.33	1153.64	1069.97	984.449	1002.4	1243.56	1123.13	1396.96	1071.7	1295.17	1452.09	1147.86	1373.52	1590.78	1324.02
ENSECAG00000039132	0	0	0.516118	0.00758183	0.489911	6422.25	7237.72	5733.76	12567	7976.02	8205.7	3613.43	8346.49	10181.5	14708.2	8862.09	10325.9	10092.2	12334.9	12450.6	7001.95
ENSECAG00000025115	CC2D2A	coiled-coil and C2 domain containing 2A [Source:VGNC Symbol;Acc:VGNC:16103]	1.32157	0.00755707	0.489911	18.0705	35.5828	18.2475	11.317	15.6926	39.206	27.7719	24.0124	34.2069	20.4248	17.4336	198.065	37.5872	112.877	37.5465	18.4879
ENSECAG00000040586	LBHD1	LBH domain containing 1 [Source:HGNC Symbol;Acc:HGNC:28351]	-0.265586	0.00763983	0.490035	1716.7	1580.07	1913.96	1465.04	2174.99	2169.04	1828.83	1875.15	1489.65	1624.37	1804.38	1665.13	1604.68	1407.05	1160.98	1491.83
ENSECAG00000043482	0	0	1.68425	0.00765738	0.490035	10.8423	13.4637	7.09623	11.317	11.5079	7.41735	9.2573	111.33	23.1724	9.61166	132.205	97.881	91.0767	78.2314	136.353	16.7102
ENSECAG00000031021	ZNF628	zinc finger protein 628 [Source:HGNC Symbol;Acc:HGNC:28054]	-0.300877	0.00787146	0.490424	249.373	368.33	325.413	354.942	335.822	318.946	263.319	291.423	219.586	263.119	214.288	268.309	239.98	239.165	250.968	333.494
ENSECAG00000021982	THAP12	THAP domain containing 12 [Source:VGNC Symbol;Acc:VGNC:24068]	0.317854	0.00779297	0.490424	519.225	275.045	303.111	314.818	314.898	296.694	343.549	376.558	442.482	470.971	443.104	411.1	435.144	413.509	450.557	353.404
ENSECAG00000020865	VPS13A	vacuolar protein sorting 13 homolog A [Source:VGNC Symbol;Acc:VGNC:24914]	0.347385	0.00806873	0.490424	586.689	681.842	470.379	529.842	716.629	561.599	502.98	682.17	707.309	772.537	573.13	719.713	563.808	975.657	967.315	740.584
ENSECAG00000005039	CORIN	corin, serine peptidase [Source:VGNC Symbol;Acc:VGNC:16789]	0.638593	0.00806802	0.490424	89.1478	70.2038	58.7974	66.8732	33.4775	54.0407	25.7147	41.476	59.5861	123.75	108.96	80.6079	75.1744	70.4083	93.8661	71.463
ENSECAG00000017641	PTPN21	protein tyrosine phosphatase non-receptor type 21 [Source:VGNC Symbol;Acc:VGNC:22017]	1.13916	0.00797389	0.490424	4.8188	4.80848	12.165	8.23055	3.13852	21.1924	19.5432	13.0977	19.862	15.6189	52.3008	33.3947	13.011	15.6463	21.7374	18.8435
ENSECAG00000017689	ARHGEF28	Rho guanine nucleotide exchange factor 28 [Source:VGNC Symbol;Acc:VGNC:15490]	1.159	0.00797491	0.490424	24.094	51.9316	62.8523	28.8069	9.41556	63.5773	41.1436	37.1101	59.5861	52.8641	92.9793	267.157	59.2721	105.054	55.3316	22.0433
ENSECAG00000017175	REM1	RRAD and GEM like GTPase 1 [Source:VGNC Symbol;Acc:VGNC:22298]	1.62062	0.00803258	0.490424	7.2282	6.73187	4.05499	8.23055	5.23087	19.0732	15.4288	21.8295	12.1379	12.0146	13.0752	135.882	28.9132	49.174	15.809	4.26645
ENSECAG00000017782	SPATA18	spermatosis associated 18 [Source:VGNC Symbol;Acc:VGNC:23484]	1.64963	0.00774433	0.490424	19.2752	31.736	18.2475	5.14409	10.4617	50.8618	33.9434	25.1039	67.3103	25.2306	20.3392	300.552	44.8155	116.23	34.5823	3.55537
ENSECAG00000030795	CFAP299	cilia and flagella associated protein 299 [Source:HGNC Symbol;Acc:HGNC:28554]	1.65147	0.00792455	0.490424	1.2047	11.5404	9.12373	3.08646	5.23087	22.252	21.6004	7.64031	36.4137	13.216	14.528	117.457	14.4566	42.4685	14.821	4.97752
ENSECAG00000013576	ARMC3	armadillo repeat containing 3 [Source:VGNC Symbol;Acc:VGNC:15529]	1.77832	0.00789506	0.490424	7.2282	18.2722	2.0275	5.14409	11.5079	22.252	17.486	6.54884	38.6206	10.8131	15.2544	146.246	21.6849	65.9379	11.8568	1.42215
ENSECAG00000013960	FGFR2	fibroblast growth factor receptor 2 [Source:VGNC Symbol;Acc:VGNC:18025]	1.83933	0.00792787	0.490424	16.8658	3.84678	27.3712	15.4323	3.13852	16.9539	7.20013	19.6465	18.7586	2.40291	84.2625	154.306	102.642	16.7639	12.8448	3.91091
ENSECAG00000010505	MARVELD2	MARVEL domain containing 2 [Source:VGNC Symbol;Acc:VGNC:19988]	-1.44475	0.00832535	0.496945	13.2517	52.8933	405.499	33.951	184.126	13.7751	74.0584	87.3178	35.3103	32.4393	14.528	46.0616	47.7068	55.8796	38.5345	47.642
ENSECAG00000031485	FUOM	fucose mutarotase [Source:VGNC Symbol;Acc:VGNC:51522]	-0.279022	0.00830559	0.496945	387.913	382.755	354.812	463.997	375.576	453.518	337.377	403.845	263.724	428.92	369.738	292.491	315.154	317.396	332.978	286.207
ENSECAG00000009314	TMEM132A	transmembrane protein 132A [Source:VGNC Symbol;Acc:VGNC:58259]	-0.191979	0.00824371	0.496945	1486.6	1959.94	2115.69	1773.68	1950.07	2081.1	1796.95	2069.43	1656.27	1773.35	1604.62	1498.15	1849	1671.92	1596.71	1692.71
ENSECAG00000016820	KANK2	KN motif and ankyrin repeat domains 2 [Source:VGNC Symbol;Acc:VGNC:59402]	0.548803	0.0083133	0.496945	259.01	163.488	223.024	86.4208	125.541	145.168	117.259	206.288	257.103	334.005	186.685	207.277	172.034	274.928	249.98	255.987
ENSECAG00000022264	0	0	2.41269	0.00841078	0.499803	4.8188	2.88509	0	0	1.04617	1.05962	0	8.73178	0	1.20146	10.1696	9.21233	14.4566	12.2935	10.8687	38.398
ENSECAG00000001869	PPP1R12C	protein phosphatase 1 regulatory subunit 12C [Source:HGNC Symbol;Acc:HGNC:14947]	-0.285451	0.00849005	0.502271	1262.52	1570.45	1657.48	980.464	1456.27	1646.65	1245.62	1581.54	995.309	1411.71	1170.23	1088.21	1311.22	1113.12	1164.93	1104.65
ENSECAG00000019359	0	0	-0.289895	0.00862224	0.505598	219.255	312.551	228.093	235.599	256.312	251.13	200.575	252.13	172.138	225.874	229.543	196.913	148.903	198.931	220.338	201.945
ENSECAG00000011280	0	0	-0.214229	0.00861102	0.505598	239.735	253.888	242.286	220.167	238.527	246.892	272.576	267.411	226.207	235.486	172.157	209.58	212.512	223.518	210.458	222.211
ENSECAG00000038904	ANKRD66	ankyrin repeat domain 66 [Source:HGNC Symbol;Acc:HGNC:44669]	1.29921	0.00871571	0.506615	2.4094	17.3105	14.1925	3.08646	7.32321	22.252	18.5146	6.54884	26.4827	14.4175	29.7824	71.3955	14.4566	43.5861	10.8687	15.9992
ENSECAG00000014436	ECT2L	epithelial cell transforming 2 like [Source:VGNC Symbol;Acc:VGNC:17413]	1.71051	0.00868725	0.506615	2.4094	15.3871	6.08249	6.17291	3.13852	13.7751	16.4574	14.1891	18.7586	4.80583	11.6224	116.306	15.9023	72.6434	9.88065	5.68859
ENSECAG00000032517	0	0	0.62544	0.00882506	0.509621	16.8658	18.2722	21.2887	19.5476	18.8311	15.8943	19.5432	22.9209	17.6552	38.4466	21.792	26.4854	23.1306	45.8213	29.6419	33.065
ENSECAG00000016503	MLF1	myeloid leukemia factor 1 [Source:HGNC Symbol;Acc:HGNC:7125]	1.34194	0.008844	0.509621	32.5269	75.0123	51.7011	24.6916	44.9854	74.1735	40.115	45.8418	95.9999	51.6626	53.7536	449.101	57.8265	216.813	50.3913	12.7993
ENSECAG00000009529	IMP4	IMP U3 small nucleolar ribonucleoprotein 4 [Source:VGNC Symbol;Acc:VGNC:19048]	-0.198103	0.00896302	0.512046	1363.72	1413.69	1280.36	1437.26	1474.06	1509.96	1352.6	1316.32	1042.76	1283.16	1537.79	1112.39	1247.61	1084.06	1183.7	1218.07
ENSECAG00000017513	DTHD1	death domain containing 1 [Source:VGNC Symbol;Acc:VGNC:58455]	1.31913	0.00895063	0.512046	10.8423	11.5404	10.1375	10.2882	8.36939	18.0136	15.4288	18.555	20.9655	15.6189	12.3488	104.79	11.5653	67.0555	15.809	10.6661
ENSECAG00000012384	TRMT2A	tRNA methyltransferase 2 homolog A [Source:VGNC Symbol;Acc:VGNC:58703]	-0.251657	0.00919343	0.519453	1231.2	1361.76	1672.68	1338.49	1365.26	1490.89	1271.34	1080.56	1150.9	1126.97	1362	1157.3	1231.7	894.073	982.136	1174.34
ENSECAG00000016898	PSMB9	proteasome 20S subunit beta 9 [Source:VGNC Symbol;Acc:VGNC:21948]	-0.209551	0.00938289	0.519453	3008.13	2718.71	3656.59	3156.42	3214.89	3138.6	3324.4	3050.67	2978.2	2605.96	3253.55	2513.81	2790.13	2181.54	2554.15	2964.47
ENSECAG00000014542	SPICE1	spindle and centriole associated protein 1 [Source:VGNC Symbol;Acc:VGNC:23520]	0.208243	0.00930487	0.519453	307.198	312.551	316.289	368.317	357.791	288.217	334.292	266.319	352	374.855	342.135	404.191	318.046	378.864	382.381	390.735
ENSECAG00000017484	C20orf194	chromosome 20 open reading frame 194 [Source:HGNC Symbol;Acc:HGNC:17721]	0.230658	0.00931077	0.519453	259.01	254.849	196.667	215.023	199.819	190.732	243.776	243.398	281.379	272.731	248.429	277.521	247.208	290.574	262.825	240.343
ENSECAG00000000343	HACD4	3-hydroxyacyl-CoA dehydratase 4 [Source:VGNC Symbol;Acc:VGNC:18680]	0.27022	0.00942209	0.519453	1366.13	1155.96	893.112	1337.46	1086.97	1222.8	1564.48	1446.2	1530.48	1552.28	1874.84	1418.7	1393.62	1452.87	1424.79	1493.97
ENSECAG00000020629	ELMOD3	ELMO domain containing 3 [Source:VGNC Symbol;Acc:VGNC:17534]	0.440692	0.00941097	0.519453	183.114	214.458	198.695	170.784	221.789	256.428	247.89	279.417	282.482	253.507	231.722	494.011	341.176	329.689	278.634	202.301
ENSECAG00000007974	GALNT3	polypeptide N-acetylgalactosaminyltransferase 3 [Source:VGNC Symbol;Acc:VGNC:18233]	0.501268	0.0092687	0.519453	498.746	324.092	577.836	408.441	410.1	289.277	473.151	448.595	1068.14	513.022	545.527	385.766	412.014	581.148	642.242	703.608
ENSECAG00000012668	PTPRF	protein tyrosine phosphatase receptor type F [Source:VGNC Symbol;Acc:VGNC:49527]	1.29413	0.00931156	0.519453	34.9363	77.8974	90.2235	27.7781	18.8311	72.0542	56.5724	52.3907	78.3447	67.2816	83.5361	449.101	154.686	168.756	41.4987	15.6436
ENSECAG00000023736	PIFO	primary cilia formation [Source:VGNC Symbol;Acc:VGNC:21419]	1.79825	0.00944389	0.519453	8.4329	12.502	4.05499	3.08646	3.13852	20.1328	7.20013	8.73178	27.5862	4.80583	10.1696	125.518	14.4566	40.2333	10.8687	1.42215
ENSECAG00000038183	0	0	-1.02341	0.00961672	0.520155	13.2517	9.61696	7.09623	28.8069	11.5079	15.8943	33.9434	21.8295	12.1379	12.0146	7.264	11.5154	2.89132	6.70555	10.8687	6.75521
ENSECAG00000043457	0	0	-0.255411	0.00956596	0.520155	374.661	352.942	279.794	332.308	396.5	363.45	355.892	367.826	240.551	317.185	254.967	286.734	258.773	343.101	313.216	343.449
ENSECAG00000012050	HLCS	holocarboxylase synthetase [Source:VGNC Symbol;Acc:VGNC:59256]	-0.214466	0.00964365	0.520155	1499.85	1332.91	1507.44	1340.55	1588.09	1782.28	1631.34	1472.4	1198.34	1363.65	1102.68	1524.64	1343.02	1493.1	1149.12	1308.02
ENSECAG00000025083	FEM1A	fem-1 homolog A [Source:HGNC Symbol;Acc:HGNC:16934]	-0.18671	0.00969111	0.520155	664.994	773.204	715.706	709.885	684.197	855.114	733.384	625.414	625.654	559.879	613.082	717.41	584.047	680.613	636.314	644.233
ENSECAG00000010682	GNPTAB	N-acetylglucosamine-1-phosphate transferase subunits alpha and beta [Source:VGNC Symbol;Acc:VGNC:18447]	0.194936	0.00966308	0.520155	3190.04	2988.95	2183.61	2517.52	2807.93	2475.27	2644.5	2675.2	3261.79	2747.73	2840.95	3175.95	3027.22	2891.21	3328.79	3309.69
ENSECAG00000013946	UMODL1	uromodulin like 1 [Source:VGNC Symbol;Acc:VGNC:52452]	0.639533	0.00964772	0.520155	305.994	257.735	103.402	254.118	347.329	178.016	366.178	141.891	511.999	265.522	303.635	540.073	401.894	225.753	400.166	396.068
ENSECAG00000000666	CEP126	centrosomal protein 126 [Source:VGNC Symbol;Acc:VGNC:56025]	2.22549	0.00973457	0.520389	2.4094	8.65526	0	0	1.04617	8.47697	7.20013	4.36589	28.6896	4.80583	3.632	66.7894	10.1196	30.175	6.91645	0.355537
ENSECAG00000009148	LPAR2	lysophosphatidic acid receptor 2 [Source:VGNC Symbol;Acc:VGNC:19728]	-0.319393	0.0100469	0.534935	267.443	324.092	328.454	393.009	305.483	296.694	292.119	312.161	286.896	343.617	185.232	254.491	205.284	267.104	212.434	266.653
ENSECAG00000014963	PIK3C2A	phosphatidylinositol-4-phosphate 3-kinase catalytic subunit type 2 alpha [Source:VGNC Symbol;Acc:VGNC:21442]	0.428503	0.0101191	0.536635	602.35	491.427	488.626	452.68	559.703	511.797	546.181	530.456	513.103	662.003	498.311	811.836	465.503	1220.41	756.858	701.119
ENSECAG00000041924	COL23A1	collagen type XXIII alpha 1 chain [Source:HGNC Symbol;Acc:HGNC:22990]	1.28712	0.0102624	0.53993	28.9128	30.7743	15.2062	7.20173	14.6464	4.23848	3.08577	55.6651	65.1034	32.4393	46.4896	25.3339	37.5872	61.4675	19.7613	99.1949
ENSECAG00000006905	PLPPR3	phospholipid phosphatase related 3 [Source:VGNC Symbol;Acc:VGNC:59414]	1.9673	0.010241	0.53993	1.2047	15.3871	7.09623	2.05764	4.18469	10.5962	10.2859	21.8295	38.6206	9.61166	10.1696	175.034	15.9023	31.2926	2.96419	1.77769
ENSECAG00000019691	LTBP1	latent transforming growth factor beta binding protein 1 [Source:VGNC Symbol;Acc:VGNC:19832]	1.35078	0.0103494	0.540442	8.4329	7.69357	7.09623	3.08646	7.32321	12.7155	21.6004	14.1891	9.93102	31.2379	5.0848	25.3339	15.9023	74.8786	39.5226	8.88843
ENSECAG00000009466	CYP2B6	cytochrome P450 family 2 subfamily B member 6 [Source:VGNC Symbol;Acc:VGNC:103382]	1.99313	0.0103533	0.540442	30.1175	10.5787	32.4399	11.317	9.41556	109.141	18.5146	65.4884	25.3793	13.216	176.515	352.372	462.612	54.762	50.3913	8.17735
ENSECAG00000005671	ZBTB32	zinc finger and BTB domain containing 32 [Source:VGNC Symbol;Acc:VGNC:25143]	-0.660927	0.0106843	0.541464	26.5034	34.6211	64.8798	55.5562	63.8166	44.5041	22.629	46.9333	22.0689	42.051	20.3392	26.4854	30.3589	26.8222	23.7136	35.5537
ENSECAG00000013261	CD8A	CD8a molecule [Source:VGNC Symbol;Acc:VGNC:16282]	-0.341028	0.0105906	0.541464	1379.38	1522.36	1342.2	1501.05	1614.25	1953.94	1410.2	1650.31	1095.72	1423.73	914.538	1407.18	1541.08	1546.75	890.246	961.372
ENSECAG00000021905	HK2	hexokinase 2 [Source:VGNC Symbol;Acc:VGNC:49461]	-0.32451	0.0106849	0.541464	718.001	748.199	1070.52	975.32	919.586	797.895	1216.82	825.153	613.516	579.102	772.164	795.715	665.004	708.553	691.645	971.683
ENSECAG00000030006	0	0	0.750758	0.0106097	0.541464	9.63759	11.5404	12.165	10.2882	15.6926	19.0732	11.3145	5.45736	16.5517	30.0364	19.6128	28.7885	17.3479	18.9991	15.809	15.2881
ENSECAG00000039448	0	0	0.762477	0.0108498	0.541464	26.5034	26.9275	42.5774	29.8357	41.8469	60.3984	34.972	27.2868	32	32.4393	113.318	42.607	96.8593	59.2323	43.4748	71.1074
ENSECAG00000020638	NEB	nebulin [Source:VGNC Symbol;Acc:VGNC:20651]	0.786724	0.0106602	0.541464	10.8423	16.3488	19.2612	14.4035	6.27704	7.41735	24.6861	15.2806	24.2758	27.6335	18.16	17.2731	39.0329	27.9398	29.6419	17.4213
ENSECAG00000034809	SPAG8	sperm associated antigen 8 [Source:HGNC Symbol;Acc:HGNC:14105]	1.08216	0.0105923	0.541464	19.2752	42.3146	18.2475	21.6052	39.7546	70.9946	55.5438	60.031	66.2068	52.8641	53.7536	251.036	49.1525	135.229	59.2839	28.443
ENSECAG00000028214	0	0	1.26157	0.0107629	0.541464	33.7316	76.9357	24.3299	50.4121	29.2928	16.9539	34.972	239.032	25.3793	44.4539	35.5936	35.6978	226.969	277.163	36.5584	64.7078
ENSECAG00000020305	FERMT2	fermitin family member 2 [Source:VGNC Symbol;Acc:VGNC:17995]	1.46806	0.010861	0.541464	8.4329	6.73187	9.12373	4.11527	1.04617	21.1924	4.11436	13.0977	20.9655	6.00728	41.4048	54.1224	26.0219	18.9991	17.7852	2.8443
ENSECAG00000041215	0	0	1.48688	0.0107577	0.541464	3.6141	18.2722	11.1512	4.11527	8.36939	19.0732	12.3431	12.0062	20.9655	10.8131	16.7072	102.487	15.9023	68.1731	11.8568	4.26645
ENSECAG00000018720	AGBL2	ATP/GTP binding protein like 2 [Source:VGNC Symbol;Acc:VGNC:15155]	1.54069	0.0106198	0.541464	6.0235	11.5404	5.06874	4.11527	14.6464	10.5962	17.486	13.0977	17.6552	10.8131	8.71681	131.276	23.1306	35.7629	8.89258	5.68859
ENSECAG00000015265	CCDC81	coiled-coil domain containing 81 [Source:VGNC Symbol;Acc:VGNC:59380]	1.86155	0.0108429	0.541464	6.0235	6.73187	2.0275	0	5.23087	12.7155	14.4003	7.64031	19.862	9.61166	3.632	102.487	8.67397	43.5861	8.89258	3.19983
ENSECAG00000016383	USP53	ubiquitin specific peptidase 53 [Source:VGNC Symbol;Acc:VGNC:24852]	0.542373	0.0109779	0.542665	42.1645	36.5444	29.3987	32.9222	37.6622	41.3252	49.3723	58.9395	72.8275	55.267	38.4992	79.4563	78.0657	48.0564	69.1645	41.9534
ENSECAG00000021976	LRATD2	LRAT domain containing 2 [Source:HGNC Symbol;Acc:HGNC:24166]	1.15703	0.0109358	0.542665	15.6611	7.69357	45.6186	5.14409	5.23087	26.4905	15.4288	17.4636	66.2068	25.2306	30.5088	21.8793	27.4676	68.1731	15.809	53.3306
ENSECAG00000024873	CCDC190	coiled-coil domain containing 190 [Source:VGNC Symbol;Acc:VGNC:16153]	1.68275	0.0110074	0.542665	4.8188	2.88509	11.1512	11.317	1.04617	34.9675	14.4003	7.64031	49.6551	10.8131	57.3856	103.639	18.7936	30.175	10.8687	2.48876
ENSECAG00000008798	MSTO1	misato mitochondrial distribution and morphology regulator 1 [Source:VGNC Symbol;Acc:VGNC:20396]	-0.422672	0.0111212	0.544786	284.309	237.539	211.873	247.945	466.593	405.835	298.291	344.905	185.379	270.328	207.751	198.065	195.164	249.223	274.682	278.741
ENSECAG00000022541	ZNF25	zinc finger protein 25 [Source:HGNC Symbol;Acc:HGNC:13043]	0.404027	0.0111536	0.544786	146.973	110.595	84.141	125.516	106.71	107.022	131.659	105.873	153.379	159.794	104.602	198.065	119.99	188.873	174.887	119.46
ENSECAG00000016394	IL1R1	interleukin 1 receptor type 1 [Source:VGNC Symbol;Acc:VGNC:19008]	0.590545	0.0111732	0.544786	28.9128	64.4336	57.7836	88.4784	37.6622	34.9675	54.5152	39.293	62.8965	105.728	80.6305	92.1233	85.294	49.174	72.1287	66.841
ENSECAG00000009372	CCDC96	coiled-coil domain containing 96 [Source:VGNC Symbol;Acc:VGNC:51149]	1.49726	0.0112264	0.545381	10.8423	15.3871	5.06874	2.05764	11.5079	14.8347	12.3431	7.64031	17.6552	12.0146	7.264	110.548	17.3479	42.4685	13.8329	5.33306
ENSECAG00000020718	SEPTIN5	septin 5 [Source:VGNC Symbol;Acc:VGNC:49520]	1.60452	0.011287	0.54633	9.63759	3.84678	13.1787	7.20173	5.23087	6.35773	3.08577	5.45736	2.20689	10.8131	6.5376	29.9401	8.67397	6.70555	86.9497	12.0883
ENSECAG00000021794	SERPINF2	serpin family F member 2 [Source:VGNC Symbol;Acc:VGNC:22860]	-0.849569	0.0118459	0.549491	77.1008	49.0465	63.8661	41.1527	30.339	40.2656	125.488	44.7504	24.2758	54.0656	34.8672	27.637	13.011	52.5268	16.7971	37.6869
ENSECAG00000002892	TIMELESS	timeless circadian regulator [Source:VGNC Symbol;Acc:VGNC:24108]	-0.29142	0.0118458	0.549491	1055.32	1367.53	1276.31	1040.14	1113.13	1331.94	1154.08	861.172	1139.86	849.43	870.954	1098.57	705.483	808.019	956.447	1082.61
ENSECAG00000020914	0	0	-0.23091	0.0116722	0.549491	597.531	726.08	802.888	802.478	703.028	952.599	720.013	670.164	632.275	694.442	747.466	583.831	644.765	602.382	577.03	609.746
ENSECAG00000024001	KBTBD2	kelch repeat and BTB domain containing 2 [Source:VGNC Symbol;Acc:VGNC:19255]	0.15407	0.0121696	0.549491	1079.41	982.853	890.07	929.023	950.971	849.816	1095.45	1033.62	1058.21	1030.85	1026.4	1145.78	1097.26	1181.29	1108.61	1047.41
ENSECAG00000016126	RELL1	RELT like 1 [Source:VGNC Symbol;Acc:VGNC:22294]	0.243209	0.0121581	0.549491	534.887	514.507	441.994	410.499	464.501	401.596	443.322	567.566	532.965	683.629	538.263	580.377	461.166	634.792	507.865	533.661
ENSECAG00000017856	ZNF839	zinc finger protein 839 [Source:VGNC Symbol;Acc:VGNC:58974]	0.277488	0.0118221	0.549491	128.903	149.063	172.337	124.487	149.603	158.943	161.489	184.459	171.034	210.255	161.261	216.49	206.73	185.52	191.685	158.214
ENSECAG00000016742	TJP2	tight junction protein 2 [Source:VGNC Symbol;Acc:VGNC:24119]	0.805409	0.0122122	0.549491	91.5572	61.5485	97.3198	50.4121	38.7084	32.8483	97.716	103.69	110.345	108.131	94.4321	255.642	104.088	118.465	170.935	43.02
ENSECAG00000025020	FHL1	four and a half LIM domains 1 [Source:VGNC Symbol;Acc:VGNC:58111]	0.959376	0.0122013	0.549491	106.014	159.642	327.44	53.4986	54.401	108.081	43.2008	122.245	91.5861	497.403	265.863	203.823	196.61	236.929	139.317	263.809
ENSECAG00000020296	C5	complement C5 [Source:HGNC Symbol;Acc:HGNC:1331]	1.04177	0.0118687	0.549491	697.521	204.841	461.255	116.256	336.868	316.827	272.576	273.96	1574.62	367.646	771.437	763.472	539.232	993.539	289.503	218.3
ENSECAG00000010730	ZDHHC1	zinc finger DHHC-type containing 1 [Source:VGNC Symbol;Acc:VGNC:25186]	1.12025	0.0116411	0.549491	24.094	31.736	31.4262	8.23055	9.41556	41.3252	29.8291	22.9209	32	27.6335	27.6032	150.852	49.1525	78.2314	54.3436	14.9326
ENSECAG00000003655	0	0	1.28516	0.0120333	0.549491	28.9128	33.6594	30.4124	43.2104	27.2005	412.193	28.8005	31.6527	479.999	16.8204	47.216	47.2132	34.6959	378.864	41.4987	34.1316
ENSECAG00000014841	0	0	1.31695	0.0122192	0.549491	25.2987	80.7825	34.4674	37.0375	34.5237	87.9485	73.0298	57.848	94.8964	46.8568	60.2912	515.89	78.0657	208.99	57.3077	13.5104
ENSECAG00000019992	PIP5K1B	phosphatidylinositol-4-phosphate 5-kinase type 1 beta [Source:VGNC Symbol;Acc:VGNC:21467]	1.35638	0.012145	0.549491	9.63759	7.69357	17.2337	8.23055	7.32321	20.1328	16.4574	12.0062	22.0689	9.61166	40.6784	111.699	27.4676	23.4694	15.809	3.19983
ENSECAG00000023050	MORN5	MORN repeat containing 5 [Source:VGNC Symbol;Acc:VGNC:20271]	1.48456	0.011648	0.549491	14.4564	40.3912	13.1787	12.3458	16.7388	36.0271	45.2579	19.6465	61.793	18.0219	34.1408	277.521	28.9132	108.406	20.7494	6.39967
ENSECAG00000033860	0	0	1.53045	0.0116193	0.549491	26.5034	77.8974	14.1925	31.8934	28.2467	101.724	97.716	22.9209	102.621	37.2452	37.0464	567.71	69.3918	267.104	66.2003	13.1549
ENSECAG00000019338	DRC3	dynein regulatory complex subunit 3 [Source:VGNC Symbol;Acc:VGNC:51805]	1.55653	0.0114252	0.549491	14.4564	36.5444	3.04124	13.3746	13.6003	25.4309	50.4009	10.9147	36.4137	13.216	26.8768	219.944	37.5872	128.523	23.7136	8.88843
ENSECAG00000018814	BCAM	basal cell adhesion molecule [Source:VGNC Symbol;Acc:VGNC:51000]	1.57953	0.0120734	0.549491	8.4329	4.80848	28.3849	10.2882	1.04617	27.5501	12.3431	36.0186	14.3448	32.4393	74.8192	55.274	157.577	30.175	16.7971	5.33306
ENSECAG00000021390	CCDC39	coiled-coil domain containing 39 [Source:VGNC Symbol;Acc:VGNC:49393]	1.58215	0.0120006	0.549491	4.8188	19.2339	9.12373	10.2882	16.7388	23.3117	34.972	31.6527	30.8965	8.4102	13.8016	201.52	26.0219	143.052	14.821	12.4438
ENSECAG00000030233	RETNLB	resistin like beta [Source:HGNC Symbol;Acc:HGNC:20388]	1.61252	0.011787	0.549491	9.63759	1.92339	625.482	12.3458	1.04617	15.8943	5.14295	3.27442	60.6896	16.8204	23.2448	246.43	5.78265	37.9981	38.5345	1.42215
ENSECAG00000009047	RIBC2	RIB43A domain with coiled-coils 2 [Source:VGNC Symbol;Acc:VGNC:22383]	1.83479	0.0121276	0.549491	6.0235	16.3488	2.0275	1.02882	3.13852	19.0732	14.4003	4.36589	25.3793	9.61166	10.1696	120.912	15.9023	46.9388	7.90452	1.42215
ENSECAG00000023669	ROS1	ROS proto-onco 1, receptor tyrosine kinase [Source:VGNC Symbol;Acc:VGNC:22506]	1.91881	0.0117965	0.549491	24.094	5.77018	57.7836	15.4323	5.23087	44.5041	10.2859	28.3783	17.6552	6.00728	132.931	285.582	254.436	7.82314	14.821	5.68859
ENSECAG00000005207	RAB4A	RAB4A, member RAS onco family [Source:VGNC Symbol;Acc:VGNC:22123]	-0.257326	0.0123452	0.54959	744.504	731.851	593.042	742.807	917.494	658.025	711.784	625.414	588.137	660.801	527.367	453.707	625.971	658.261	697.574	580.948
ENSECAG00000020944	SLC25A4	solute carrier family 25 member 4 [Source:VGNC Symbol;Acc:VGNC:23113]	0.91211	0.0123197	0.54959	27.7081	18.2722	41.5636	26.7493	13.6003	30.729	17.486	41.476	44.1379	49.2597	30.5088	126.669	62.1635	52.5268	24.7016	22.3988
ENSECAG00000014888	NEK5	NIMA related kinase 5 [Source:VGNC Symbol;Acc:VGNC:20672]	1.35772	0.0122957	0.54959	6.0235	7.69357	6.08249	4.11527	8.36939	13.7751	8.22872	16.3721	19.862	19.2233	15.9808	62.1832	2.89132	37.9981	20.7494	3.19983
ENSECAG00000013581	CSK	C-terminal Src kinase [Source:VGNC Symbol;Acc:VGNC:16902]	-0.135412	0.012521	0.554201	6960.75	7309.85	7887.97	6585.47	7402.72	7367.54	6673.49	7166.61	7515.58	6866.33	6443.9	6448.63	6624.02	6023.82	6292	6016.4
ENSECAG00000036016	0	0	0.329047	0.0125321	0.554201	115.651	115.404	96.306	99.7954	92.0632	97.4851	127.545	151.715	102.621	139.369	152.544	120.912	146.012	146.404	156.114	156.436
ENSECAG00000035329	H2BC6	H2B clustered histone 6 [Source:VGNC Symbol;Acc:VGNC:83824]	1.02039	0.0125805	0.554501	7.2282	1.92339	8.10998	4.11527	5.23087	12.7155	8.22872	8.73178	14.3448	9.61166	23.2448	18.4247	18.7936	4.47037	10.8687	13.5104
ENSECAG00000014761	LONP1	lon peptidase 1, mitochondrial [Source:VGNC Symbol;Acc:VGNC:19720]	-0.206199	0.0127566	0.558563	3018.98	3255.34	3758.98	3323.08	3274.52	3993.71	2976.74	3194.74	2798.34	3409.73	3326.91	2696.91	3022.88	2447.53	2592.68	2931.4
ENSECAG00000010313	ZNF875	zinc finger protein 875 [Source:HGNC Symbol;Acc:HGNC:4928]	1.14089	0.0127309	0.558563	3.6141	6.73187	5.06874	6.17291	3.13852	12.7155	4.11436	6.54884	33.1034	4.80583	7.99041	10.3639	11.5653	11.1759	18.7732	9.24396
ENSECAG00000001554	P2RY14	purinergic receptor P2Y14 [Source:VGNC Symbol;Acc:VGNC:21112]	-0.519365	0.0130046	0.564562	896.296	1058.83	886.015	568.937	839.031	685.575	737.499	398.387	507.586	624.758	754.004	242.975	443.818	680.613	505.889	474.287
ENSECAG00000005405	BDKRB2	bradykinin receptor B2 [Source:VGNC Symbol;Acc:VGNC:55269]	0.960648	0.0129859	0.564562	9.63759	15.3871	13.1787	24.6916	6.27704	12.7155	4.11436	7.64031	16.5517	22.8277	18.8864	18.4247	17.3479	13.4111	23.7136	47.9975
ENSECAG00000020163	CFAP44	cilia and flagella associated protein 44 [Source:VGNC Symbol;Acc:VGNC:57079]	1.07436	0.0130208	0.564562	54.2115	34.6211	80.0861	29.8357	16.7388	57.2195	86.4015	65.4884	122.483	76.8932	55.2064	249.884	85.294	233.577	48.4152	24.5321
ENSECAG00000010431	THOC2	THO complex 2 [Source:VGNC Symbol;Acc:VGNC:24083]	0.13194	0.0131094	0.564722	1984.14	1669.5	1708.16	1924.92	1732.46	1677.38	1688.94	1800.93	1825.1	2017.25	1879.92	2030.17	1953.09	1971.43	2106.55	1771.64
ENSECAG00000019278	GREB1L	GREB1 like retinoic acid receptor coactivator [Source:HGNC Symbol;Acc:HGNC:31042]	0.581974	0.0130953	0.564722	18.0705	25.9658	29.3987	13.3746	17.7849	26.4905	23.6576	19.6465	20.9655	33.6408	37.0464	42.607	34.6959	39.1157	33.5942	22.7544
ENSECAG00000011181	SLC12A4	solute carrier family 12 member 4 [Source:VGNC Symbol;Acc:VGNC:23021]	-0.187139	0.0132834	0.565673	1523.94	1758.94	1857.19	1423.88	1350.61	1628.64	1694.09	1653.58	1358.34	1319.2	1415.75	1435.97	1218.69	1411.52	1572.01	1578.58
ENSECAG00000012416	MKRN2OS	MKRN2 opposite strand [Source:VGNC Symbol;Acc:VGNC:53560]	0.916071	0.0132269	0.565673	34.9363	49.0465	9.12373	67.902	52.3087	49.8022	83.3157	9.82325	61.793	102.124	69.7344	84.0625	109.87	120.7	80.0332	46.5754
ENSECAG00000008425	LURAP1L	leucine rich adaptor protein 1 like [Source:VGNC Symbol;Acc:VGNC:19840]	1.19052	0.0133248	0.565673	6.0235	2.88509	11.1512	10.2882	5.23087	18.0136	9.2573	4.36589	22.0689	12.0146	15.2544	47.2132	10.1196	29.0574	13.8329	5.33306
ENSECAG00000007545	MYL9	myosin light chain 9 [Source:VGNC Symbol;Acc:VGNC:20488]	1.39795	0.0133439	0.565673	7.2282	5.77018	9.12373	8.23055	6.27704	5.2981	7.20013	13.0977	3.31034	6.00728	53.7536	35.6978	40.4785	12.2935	7.90452	4.97752
ENSECAG00000013155	BCAS1	brain enriched myelin associated protein 1 [Source:VGNC Symbol;Acc:VGNC:98870]	1.53714	0.0132782	0.565673	10.8423	21.1573	16.22	3.08646	3.13852	13.7751	18.5146	6.54884	20.9655	12.0146	17.4336	146.246	28.9132	27.9398	15.809	3.19983
ENSECAG00000010517	PRRG1	proline rich and Gla domain 1 [Source:VGNC Symbol;Acc:VGNC:21909]	-1.13006	0.0141021	0.570183	67.4632	54.8167	15.2062	26.7493	57.5395	113.379	68.9155	36.0186	41.931	13.216	26.1504	19.5762	2.89132	14.5287	18.7732	60.4413
ENSECAG00000038389	0	0	-0.79876	0.0136244	0.570183	39.7551	24.0424	48.6599	32.9222	43.9393	14.8347	47.3151	70.9457	35.3103	14.4175	25.424	29.9401	26.0219	30.175	11.8568	13.8659
ENSECAG00000012024	TBC1D8	TBC1 domain family member 8 [Source:VGNC Symbol;Acc:VGNC:23912]	-0.501265	0.01368	0.570183	626.444	412.568	423.746	639.925	715.582	443.981	464.922	992.149	366.344	587.512	463.444	473.283	508.873	249.223	387.321	301.14
ENSECAG00000017998	DHCR24	24-dehydrocholesterol reductase [Source:VGNC Symbol;Acc:VGNC:17157]	-0.304234	0.014494	0.570183	14925	9610.23	19128.4	14348.9	17915.7	19306.3	16028.5	12179.7	13341.8	13267.7	13013.5	11143.5	12437	13152.9	10296.6	13318.1
ENSECAG00000020715	SNTA1	syntrophin alpha 1 [Source:VGNC Symbol;Acc:VGNC:51605]	-0.232345	0.0146409	0.570183	431.282	427.955	448.076	405.354	423.7	528.751	444.351	435.498	329.931	330.401	443.104	354.675	488.634	338.63	395.226	341.671
ENSECAG00000012639	NOP2	NOP2 nucleolar protein [Source:VGNC Symbol;Acc:VGNC:20808]	-0.211141	0.0142674	0.570183	1263.73	1065.56	1027.94	1238.7	1055.59	1179.36	1391.68	1188.61	839.723	1042.86	984.999	953.476	1217.25	904.132	1047.35	1137.36
ENSECAG00000020907	NDUFA1	NADH:ubiquinone oxidoreductase subunit A1 [Source:VGNC Symbol;Acc:VGNC:20620]	-0.210257	0.0140948	0.570183	1176.99	1228.09	1306.72	1122.44	1366.3	1470.75	1376.25	1134.04	1166.34	1047.67	1327.13	893.596	1147.86	1008.07	1014.74	1186.78
ENSECAG00000018173	SNX15	sorting nexin 15 [Source:VGNC Symbol;Acc:VGNC:23414]	-0.202932	0.0141349	0.570183	808.353	996.317	1093.83	827.17	880.878	1047.97	937.045	868.812	799.999	848.229	966.113	830.261	813.908	744.316	690.657	787.87
ENSECAG00000022359	FOXRED1	FAD dependent oxidoreductase domain containing 1 [Source:VGNC Symbol;Acc:VGNC:18119]	-0.197966	0.0144688	0.570183	474.652	543.358	540.327	510.294	573.303	614.58	523.552	445.321	482.206	492.597	523.735	462.919	399.003	397.863	477.235	444.421
ENSECAG00000011531	PEX16	peroxisomal biosis factor 16 [Source:VGNC Symbol;Acc:VGNC:21325]	-0.184283	0.0148113	0.570183	702.34	818.403	888.043	735.605	822.292	971.672	739.556	878.635	684.137	688.435	783.786	703.591	779.212	697.377	651.135	777.915
ENSECAG00000022837	MLYCD	malonyl-CoA decarboxylase [Source:VGNC Symbol;Acc:VGNC:58465]	-0.176778	0.0147585	0.570183	822.81	1079.98	995.5	1052.48	851.585	931.407	823.9	933.209	878.344	905.899	825.191	792.26	890.528	742.081	790.452	810.625
ENSECAG00000023774	PRKCSH	protein kinase C substrate 80K-H [Source:VGNC Symbol;Acc:VGNC:21849]	-0.163368	0.0138962	0.570183	4157.42	4501.7	5258.31	4583.39	4766.36	5081.94	4193.56	4206.54	4139.03	4277.19	4559.62	4066.09	4282.05	3524.88	3778.36	4185.74
ENSECAG00000013375	ABHD16A	abhydrolase domain containing 16A, phospholipase [Source:VGNC Symbol;Acc:VGNC:14941]	-0.15169	0.0136792	0.570183	2504.57	2701.4	2989.54	2669.78	2340.29	2848.26	2875.94	2698.12	2711.17	2228.7	2268.55	2372.17	2541.47	2410.64	2280.45	2653.73
ENSECAG00000034241	SF3A2	splicing factor 3a subunit 2 [Source:HGNC Symbol;Acc:HGNC:10766]	-0.141235	0.0144854	0.570183	1343.24	1635.84	1759.87	1610.1	1534.74	1584.13	1470.88	1544.43	1326.34	1406.91	1481.13	1449.79	1526.62	1445.05	1418.86	1281.71
ENSECAG00000016617	0	0	-0.136445	0.0146503	0.570183	546.934	569.324	585.946	605.974	526.225	602.924	609.954	585.029	518.62	460.158	564.413	515.89	556.58	515.21	533.555	542.194
ENSECAG00000007322	PRPF19	pre-mRNA processing factor 19 [Source:VGNC Symbol;Acc:VGNC:21880]	-0.112914	0.0142051	0.570183	2973.2	2925.48	3127.41	3006.21	3076.8	3294.36	2961.31	3122.7	2746.48	3215.1	2885.26	2922.61	2759.77	2666.57	2840.69	2621.02
ENSECAG00000020262	CNOT4	CCR4-NOT transcription complex subunit 4 [Source:VGNC Symbol;Acc:VGNC:16677]	0.145308	0.0147103	0.570183	725.229	740.506	671.101	764.412	659.089	635.773	798.185	650.518	760.275	790.559	748.919	739.289	789.331	857.193	767.726	792.137
ENSECAG00000016415	MYO9A	myosin IXA [Source:VGNC Symbol;Acc:VGNC:20512]	0.264858	0.0147245	0.570183	526.454	485.656	488.626	397.124	480.193	410.073	456.694	546.828	503.172	600.728	474.34	636.802	474.177	575.56	768.714	522.995
ENSECAG00000007949	AKIP1	A-kinase interacting protein 1 [Source:VGNC Symbol;Acc:VGNC:15210]	0.271752	0.0144475	0.570183	425.259	570.286	626.496	477.372	468.686	427.027	603.782	434.406	630.068	529.842	778.701	576.922	591.276	508.504	614.576	634.989
ENSECAG00000014867	PLBD1	phospholipase B domain containing 1 [Source:VGNC Symbol;Acc:VGNC:21533]	0.319054	0.0148211	0.570183	22435.1	20905.3	26512.5	24231.8	21482.1	29581.4	22040.6	19781.8	29404.7	22850.5	35722.9	25975.3	34927.2	19277.3	27426.7	37656
ENSECAG00000013743	FAM227B	family with sequence similarity 227 member B [Source:VGNC Symbol;Acc:VGNC:17863]	0.535349	0.014793	0.570183	48.188	62.5102	59.8111	72.0173	49.1701	68.8754	49.3723	39.293	84.9654	75.6918	153.271	50.6678	75.1744	67.0555	71.1407	70.7519
ENSECAG00000021418	CDH1	cadherin 1 [Source:VGNC Symbol;Acc:VGNC:16315]	0.855451	0.0141809	0.570183	106.014	116.365	289.932	79.219	48.124	97.4851	90.5159	134.251	238.345	116.541	161.261	479.041	200.947	310.69	120.544	115.55
ENSECAG00000007386	ENO2	enolase 2 [Source:VGNC Symbol;Acc:VGNC:17583]	0.893307	0.0136444	0.570183	37.3457	44.238	51.7011	39.0951	17.7849	36.0271	2.05718	30.5612	97.1033	49.2597	73.3664	39.1524	44.8155	65.9379	62.2481	48.7086
ENSECAG00000013384	STX3	syntaxin 3 [Source:VGNC Symbol;Acc:VGNC:23730]	0.973064	0.0146436	0.570183	202.389	66.357	81.0998	95.6801	73.2321	44.5041	43.2008	158.264	103.724	144.175	405.331	203.823	371.535	63.7027	112.639	95.6395
ENSECAG00000014880	CFAP45	cilia and flagella associated protein 45 [Source:VGNC Symbol;Acc:VGNC:16453]	1.00684	0.0142485	0.570183	92.7619	125.02	83.1273	53.4986	61.7242	129.274	135.774	99.324	140.138	60.0728	112.592	582.68	185.045	335.277	100.783	54.3972
ENSECAG00000015191	MORN3	MORN repeat containing 3 [Source:VGNC Symbol;Acc:VGNC:20269]	1.15388	0.0142357	0.570183	13.2517	15.3871	5.06874	6.17291	8.36939	18.0136	20.5718	7.64031	32	10.8131	15.2544	80.6079	21.6849	26.8222	14.821	9.95504
ENSECAG00000017670	TEKT2	tektin 2 [Source:VGNC Symbol;Acc:VGNC:23994]	1.22485	0.0137943	0.570183	10.8423	17.3105	9.12373	8.23055	9.41556	12.7155	18.5146	15.2806	18.7586	9.61166	7.264	89.8202	33.2502	54.762	14.821	11.0217
ENSECAG00000016904	CCDC103	coiled-coil domain containing 103 [Source:VGNC Symbol;Acc:VGNC:51391]	1.29882	0.0145016	0.570183	25.2987	53.855	19.2612	25.7205	17.7849	49.8022	37.0292	34.9271	59.5861	22.8277	29.7824	328.189	31.8046	126.288	34.5823	17.4213
ENSECAG00000017979	SPEF1	sperm flagellar 1 [Source:VGNC Symbol;Acc:VGNC:23511]	1.44288	0.0148049	0.570183	4.8188	21.1573	11.1512	8.23055	15.6926	50.8618	25.7147	19.6465	40.8275	14.4175	18.16	191.156	20.2393	105.054	29.6419	9.5995
ENSECAG00000005914	PRR29	proline rich 29 [Source:VGNC Symbol;Acc:VGNC:21902]	1.58468	0.0140545	0.570183	13.2517	15.3871	10.1375	3.08646	6.27704	43.4445	24.6861	21.8295	62.8965	14.4175	5.0848	198.065	27.4676	64.8203	36.5584	6.04413
ENSECAG00000040039	0	0	1.64507	0.0142427	0.570183	6.0235	9.61696	14.1925	3.08646	3.13852	15.8943	16.4574	15.2806	20.9655	4.80583	5.8112	137.033	20.2393	55.8796	14.821	3.55537
ENSECAG00000006524	FANK1	fibronectin type III and ankyrin repeat domains 1 [Source:VGNC Symbol;Acc:VGNC:17907]	1.89211	0.0144503	0.570183	3.6141	9.61696	3.04124	0	2.09235	10.5962	8.22872	4.36589	12.1379	6.00728	2.1792	89.8202	7.22831	30.175	3.95226	3.91091
ENSECAG00000004908	0	0	-0.19208	0.0149883	0.571609	421.645	384.678	397.389	350.827	470.778	406.894	408.35	407.119	375.172	361.639	427.85	355.826	325.274	322.984	326.061	341.671
ENSECAG00000038836	0	0	0.610488	0.0150678	0.571609	43.3692	27.8892	9.12373	36.0086	32.4314	25.4309	31.8863	27.2868	43.0344	46.8568	29.7824	49.5163	43.3698	33.5277	64.2242	45.5088
ENSECAG00000008434	EFHC1	EF-hand domain containing 1 [Source:VGNC Symbol;Acc:VGNC:17445]	1.3298	0.0149961	0.571609	24.094	84.6292	14.1925	20.5764	25.1082	62.5176	58.6296	48.0248	93.793	37.2452	28.3296	376.554	52.0438	195.579	49.4032	18.1324
ENSECAG00000008087	0	0	1.51702	0.014975	0.571609	18.0705	53.855	11.1512	9.25937	10.4617	44.5041	44.2293	34.9271	66.2068	19.2233	13.8016	317.825	43.3698	147.522	32.6061	9.24396
ENSECAG00000023710	CROCC2	ciliary rootlet coiled-coil, rootletin family member 2 [Source:VGNC Symbol;Acc:VGNC:49467]	1.98536	0.0150729	0.571609	6.0235	13.4637	2.0275	0	0	10.5962	7.20013	10.9147	13.2414	8.4102	2.1792	111.699	14.4566	37.9981	7.90452	3.91091
ENSECAG00000000253	WAS	WASP actin nucleation promoting factor [Source:VGNC Symbol;Acc:VGNC:59011]	-0.118313	0.0151325	0.572242	3408.09	3414.02	3809.66	3673.91	3796.56	3634.5	3250.34	3634.6	3470.34	3592.36	3331.27	3139.1	3468.14	3105.79	3063.99	3208.37
ENSECAG00000015010	CYP4F124	cytochrome P450 family 4 subfamily F member 124 [Source:VGNC Symbol;Acc:VGNC:103412]	-0.450092	0.015378	0.57338	6895.7	10648.9	8026.85	8295.36	5622.13	11396.2	6021.36	6540.1	8035.3	3579.14	5302	7555.26	5867.94	4091.5	7427.28	4586.78
ENSECAG00000041327	0	0	-0.357408	0.0153576	0.57338	69.8726	78.8591	85.1548	56.585	86.8324	102.783	74.0584	74.2201	60.6896	64.8787	66.1024	46.0616	72.2831	52.5268	57.3077	68.6187
ENSECAG00000007615	PTRH1	peptidyl-tRNA hydrolase 1 homolog [Source:VGNC Symbol;Acc:VGNC:22040]	-0.325368	0.0152442	0.57338	112.037	120.212	140.911	127.573	148.557	118.678	97.716	109.147	78.3447	97.318	95.1585	127.821	108.425	83.8194	77.069	109.505
ENSECAG00000014543	CCDC51	coiled-coil domain containing 51 [Source:VGNC Symbol;Acc:VGNC:16166]	-0.189757	0.015283	0.57338	322.859	283.7	355.825	327.164	357.791	305.171	324.006	333.991	271.448	317.185	307.994	312.068	286.241	235.812	265.789	289.763
ENSECAG00000011562	SMARCAD1	SWI/SNF-related, matrix-associated actin-dependent regulator of chromatin, subfamily a, containing DEAD/H box 1 [Source:VGNC Symbol;Acc:VGNC:23321]	0.255156	0.0152997	0.57338	246.963	233.692	192.612	243.83	210.281	168.48	256.119	222.66	228.414	285.947	241.891	260.248	238.534	265.987	331.002	264.52
ENSECAG00000035542	eca-mir-9166	eca-mir-9166 [Source:miRBase;Acc:MI0028391]	-2.42649	0.0156909	0.574332	8.4329	0.961696	1.01375	106.997	5.23087	1.05962	3.08577	4.36589	1.10345	2.40291	0	77.1532	0	0	0	0.355537
ENSECAG00000021601	DNPEP	aspartyl aminopeptidase [Source:VGNC Symbol;Acc:VGNC:17258]	-0.230811	0.0158156	0.574332	832.447	853.986	1084.71	944.455	764.753	1003.46	937.045	936.483	820.964	839.818	1016.96	748.502	779.212	683.966	669.908	709.652
ENSECAG00000034481	0	0	0.19399	0.0158245	0.574332	539.705	544.32	458.214	541.159	479.147	548.884	481.38	400.57	524.137	621.153	589.111	538.921	631.754	502.916	621.493	543.261
ENSECAG00000024719	0	0	0.268445	0.0159213	0.574332	2107.02	1653.16	1969.71	2334.39	2099.67	1423.07	1579.91	2582.42	2244.41	2422.14	2190.1	2080.83	2427.27	2621.87	2365.43	2614.62
ENSECAG00000013567	DRD2	dopamine receptor D2 [Source:VGNC Symbol;Acc:VGNC:17315]	0.677566	0.0158936	0.574332	32.5269	58.6635	81.0998	34.9798	58.5857	67.8157	26.7433	72.0372	92.6895	140.57	59.5648	49.5163	49.1525	79.349	104.735	114.838
ENSECAG00000016815	CCDC173	coiled-coil domain containing 173 [Source:VGNC Symbol;Acc:VGNC:16142]	0.872821	0.0155324	0.574332	74.6914	58.6635	54.7424	41.1527	46.0316	73.1138	89.4873	117.879	65.1034	100.922	87.8945	299.401	186.49	163.168	84.9736	33.065
ENSECAG00000018306	CREB3L1	cAMP responsive element binding protein 3 like 1 [Source:VGNC Symbol;Acc:VGNC:16854]	1.01805	0.0156222	0.574332	22.8893	25.9658	94.2785	56.585	13.6003	24.3713	8.22872	20.738	51.862	67.2816	61.0176	147.397	57.8265	39.1157	71.1407	45.8643
ENSECAG00000006494	HRH4	histamine receptor H4 [Source:VGNC Symbol;Acc:VGNC:55188]	1.2079	0.0158625	0.574332	21.6846	12.502	23.3162	8.23055	2.09235	5.2981	4.11436	7.64031	34.2069	24.0291	31.2352	5.7577	7.22831	22.3518	23.7136	44.7977
ENSECAG00000024332	CST6	cystatin E/M [Source:VGNC Symbol;Acc:VGNC:59245]	1.3647	0.0158908	0.574332	27.7081	15.3871	27.3712	5.14409	12.5541	39.206	15.4288	18.555	33.1034	22.8277	29.7824	209.58	27.4676	72.6434	11.8568	9.24396
ENSECAG00000009565	STMND1	stathmin domain containing 1 [Source:VGNC Symbol;Acc:VGNC:23701]	1.53798	0.0157465	0.574332	8.4329	12.502	5.06874	4.11527	2.09235	18.0136	7.20013	8.73178	25.3793	10.8131	7.99041	90.9717	11.5653	32.4102	12.8448	1.42215
ENSECAG00000007171	FGL1	fibrinogen like 1 [Source:VGNC Symbol;Acc:VGNC:18030]	1.60125	0.0156318	0.574332	1.2047	4.80848	0	5.14409	0	7.41735	11.3145	4.36589	27.5862	3.60437	5.8112	5.7577	13.011	12.2935	7.90452	27.3764
ENSECAG00000011312	RSPH14	radial spoke head 14 homolog [Source:VGNC Symbol;Acc:VGNC:22599]	1.77976	0.0157882	0.574332	3.6141	14.4254	4.05499	2.05764	4.18469	13.7751	16.4574	9.82325	23.1724	6.00728	7.264	137.033	8.67397	44.7037	7.90452	1.42215
ENSECAG00000020767	IL7	interleukin 7 [Source:VGNC Symbol;Acc:VGNC:19037]	-0.351587	0.0163878	0.578617	154.202	188.492	236.203	240.744	146.464	214.043	258.176	242.307	161.103	151.384	226.637	169.277	140.229	177.697	133.389	155.014
ENSECAG00000012252	SLC17A9	solute carrier family 17 member 9 [Source:VGNC Symbol;Acc:VGNC:23054]	-0.275779	0.0163657	0.578617	539.705	616.447	541.341	545.274	842.169	602.924	508.123	672.347	382.896	450.546	602.186	565.407	497.308	480.564	530.591	508.063
ENSECAG00000016800	PRRC2C	proline rich coiled-coil 2C [Source:VGNC Symbol;Acc:VGNC:21908]	0.179641	0.0162655	0.578617	4569.42	4449.77	4204.01	4592.65	4201.43	4091.2	4904.31	4752.27	4220.68	4576.35	4569.79	5286.72	5370.63	5708.66	5993.6	4787.31
ENSECAG00000011881	TRAPPC6B	trafficking protein particle complex 6B [Source:VGNC Symbol;Acc:VGNC:24476]	0.215506	0.0163073	0.578617	478.266	557.784	408.54	594.657	484.378	493.783	572.924	507.535	688.551	492.597	602.912	555.043	549.351	641.498	572.089	649.566
ENSECAG00000013284	0	0	0.265284	0.0161646	0.578617	279.49	312.551	189.571	218.11	216.558	222.52	253.033	242.307	318.896	260.716	273.853	294.794	235.643	341.983	309.264	287.274
ENSECAG00000011876	ZNF565	zinc finger protein 565 [Source:VGNC Symbol;Acc:VGNC:25343]	0.31801	0.0162325	0.578617	128.903	94.2462	119.622	121.401	142.28	105.962	101.83	100.415	147.862	138.168	150.365	140.488	140.229	160.933	168.959	98.8393
ENSECAG00000010371	GAS2L3	growth arrest specific 2 like 3 [Source:VGNC Symbol;Acc:VGNC:18252]	0.368142	0.0163307	0.578617	109.628	87.5143	88.196	93.6225	114.033	92.187	57.601	104.781	113.655	90.1093	116.224	160.064	95.4137	117.347	137.341	130.127
ENSECAG00000004020	SARM1	sterile alpha and TIR motif containing 1 [Source:VGNC Symbol;Acc:VGNC:22692]	0.559625	0.0163744	0.578617	880.635	561.63	735.981	736.634	486.471	668.621	769.385	1155.87	847.447	1220.68	1551.59	830.261	828.364	1499.81	433.76	1618.4
ENSECAG00000037580	TEX49	testis expressed 49 [Source:HGNC Symbol;Acc:HGNC:48628]	0.357237	0.0164553	0.57946	67.4632	86.5526	89.2098	79.219	97.2941	86.8889	52.4581	77.4946	121.379	75.6918	114.771	95.5779	112.762	112.877	103.747	82.4846
ENSECAG00000013325	ERAL1	Era like 12S mitochondrial rRNA chaperone 1 [Source:VGNC Symbol;Acc:VGNC:17645]	-0.134592	0.0165329	0.58066	605.964	736.659	648.798	703.712	684.197	687.694	714.87	677.804	619.034	627.161	677.005	616.074	569.591	591.206	594.815	663.077
ENSECAG00000008229	C20H6orf52	chromosome 20 C6orf52 homolog [Source:VGNC Symbol;Acc:VGNC:56652]	0.789363	0.0167287	0.585989	7.2282	9.61696	7.09623	7.20173	14.6464	7.41735	9.2573	8.73178	11.0345	19.2233	20.3392	19.5762	7.22831	10.0583	21.7374	13.1549
ENSECAG00000042533	SELENOH	selenoprotein H [Source:NCBI gene (formerly Entrezgene);Acc:100066533]	-0.270923	0.0167863	0.586462	2003.42	2612.93	2404.61	2220.19	2523.37	2621.5	2612.62	1769.28	1966.34	2052.09	2588.16	1662.82	1607.58	1636.15	1793.34	2237.75
ENSECAG00000000300	ARL3	ADP ribosylation factor like GTPase 3 [Source:VGNC Symbol;Acc:VGNC:15515]	0.196512	0.0168869	0.588105	289.128	328.9	312.234	316.876	321.175	344.377	296.234	277.234	334.344	303.969	416.954	382.312	354.187	316.278	337.918	391.802
ENSECAG00000040084	0	0	0.895758	0.0169217	0.588105	15.6611	10.5787	7.09623	2.05764	5.23087	9.53659	8.22872	13.0977	16.5517	12.0146	15.2544	11.5154	15.9023	8.94073	25.6897	24.1765
ENSECAG00000037799	0	0	-1.39299	0.0173558	0.593166	8.4329	13.4637	118.608	51.4409	105.663	73.1138	5.14295	101.507	14.3448	15.6189	7.264	10.3639	37.5872	20.1166	14.821	60.4413
ENSECAG00000032453	0	0	-1.17364	0.017743	0.593166	173.477	19.2339	48.6599	84.3631	104.617	12.7155	31.8863	86.2263	8.82758	32.4393	12.3488	23.0308	56.3808	67.0555	28.6539	21.3322
ENSECAG00000037191	0	0	-1.02748	0.019471	0.593166	27.7081	18.2722	55.7561	19.5476	19.8773	11.6558	23.6576	20.738	23.1724	3.60437	9.44321	5.7577	20.2393	23.4694	3.95226	8.53289
ENSECAG00000007481	ASTN1	astrotactin 1 [Source:VGNC Symbol;Acc:VGNC:15597]	-0.97694	0.0193379	0.593166	24.094	7.69357	20.275	27.7781	18.8311	3.17886	31.8863	26.1953	11.0345	12.0146	3.632	12.6669	7.22831	14.5287	12.8448	8.17735
ENSECAG00000030957	0	0	-0.837373	0.0193425	0.593166	9.63759	14.4254	11.1512	28.8069	27.2005	18.0136	17.486	9.82325	9.93102	7.20874	10.1696	17.2731	7.22831	11.1759	3.95226	9.5995
ENSECAG00000033302	0	0	-0.744003	0.0176978	0.593166	20.4799	15.3871	42.5774	15.4323	35.5699	12.7155	20.5718	25.1039	8.82758	10.8131	11.6224	17.2731	15.9023	13.4111	20.7494	13.8659
ENSECAG00000001455	0	0	-0.622722	0.0195182	0.593166	75.8961	81.7442	146.993	38.0663	75.3245	158.943	76.1156	93.8666	50.7586	74.4903	69.7344	48.3647	39.0329	55.8796	50.3913	92.4396
ENSECAG00000013110	ESYT1	extended synaptotagmin 1 [Source:VGNC Symbol;Acc:VGNC:17690]	-0.314494	0.0185613	0.593166	9973.71	8908.19	10601.8	7020.66	14094	12820.4	10433	8491.66	9270.06	8762.23	6666.9	9835.31	6557.52	8191.95	7433.21	9495.33
ENSECAG00000004668	MED22	mediator complex subunit 22 [Source:VGNC Symbol;Acc:VGNC:20080]	-0.209155	0.0187025	0.593166	510.793	564.516	662.991	541.159	613.057	719.483	640.811	602.493	496.551	663.204	551.338	518.193	455.383	507.387	476.247	530.461
ENSECAG00000019815	GRK6	G protein-coupled receptor kinase 6 [Source:VGNC Symbol;Acc:VGNC:18597]	-0.191246	0.0182819	0.593166	3705.66	4408.41	5045.42	3336.46	4149.12	4706.84	4521.68	3747.03	4033.1	3600.77	3849.2	3485.71	3488.38	3623.23	3419.69	3941.84
ENSECAG00000017144	CTNNBL1	catenin beta like 1 [Source:VGNC Symbol;Acc:VGNC:16940]	-0.16964	0.0194295	0.593166	1211.93	1091.52	1445.6	1143.02	1290.98	1305.45	1277.51	1086.02	1137.65	1098.13	1279.92	1076.69	980.159	1008.07	1070.07	1098.61
ENSECAG00000001767	ZBTB9	zinc finger and BTB domain containing 9 [Source:VGNC Symbol;Acc:VGNC:25158]	-0.167621	0.0186182	0.593166	698.726	655.877	699.486	620.378	825.431	711.006	692.241	688.719	595.861	670.413	554.244	701.288	691.026	575.56	590.863	610.102
ENSECAG00000003967	SHC1	SHC adaptor protein 1 [Source:VGNC Symbol;Acc:VGNC:22955]	-0.138271	0.0181816	0.593166	1714.29	1923.39	2146.1	1783.97	1915.54	1938.05	2147.69	1826.03	1884.69	1615.96	1736.82	1693.92	1827.32	1698.74	1647.1	1880.08
ENSECAG00000012351	FCSK	fucose kinase [Source:VGNC Symbol;Acc:VGNC:18153]	-0.133807	0.0191258	0.593166	1180.61	1306.94	1360.45	1206.8	1316.09	1470.75	1477.05	1287.94	1229.24	1253.12	1237.06	1114.69	1149.3	1176.82	1200.5	1295.58
ENSECAG00000023288	RNPS1	RNA binding protein with serine rich domain 1 [Source:VGNC Symbol;Acc:VGNC:51226]	-0.104026	0.0185689	0.593166	2670.82	2946.64	3104.1	3223.29	2831.99	3176.74	2939.71	3002.64	2667.03	2967.6	2834.41	2638.18	2726.52	2791.74	2804.13	2803.41
ENSECAG00000038299	0	0	0.145674	0.0176599	0.593166	626.444	556.822	578.85	655.357	710.352	627.296	672.697	609.042	678.62	698.046	747.466	616.074	714.157	679.496	703.502	724.585
ENSECAG00000007654	KLHDC10	kelch domain containing 10 [Source:VGNC Symbol;Acc:VGNC:19452]	0.165141	0.0187673	0.593166	862.565	898.224	721.788	748.98	694.659	678.157	716.927	742.201	799.999	850.631	773.617	924.687	822.581	831.488	925.817	869.288
ENSECAG00000013539	ITFG1	integrin alpha FG-GAP repeat containing 1 [Source:VGNC Symbol;Acc:VGNC:19158]	0.191681	0.0174291	0.593166	1385.4	1483.9	1107.01	1453.72	1218.79	1323.47	1496.6	1126.4	1396.96	1670.03	1661.28	1623.67	1354.58	1370.17	1537.43	1483.66
ENSECAG00000007748	ZFP90	ZFP90 zinc finger protein [Source:VGNC Symbol;Acc:VGNC:25222]	0.200314	0.0189664	0.593166	343.339	365.444	297.028	309.674	331.637	272.323	341.492	348.18	422.62	354.43	345.04	376.554	355.633	324.102	445.617	372.958
ENSECAG00000016150	VPS13D	vacuolar protein sorting 13 homolog D [Source:VGNC Symbol;Acc:VGNC:24916]	0.201585	0.0175843	0.593166	1675.74	1806.07	1536.84	1347.75	1629.94	1470.75	1968.72	1735.44	1955.31	1805.79	1651.11	1910.41	1740.58	1960.26	2315.04	1810.04
ENSECAG00000019952	TRIO	trio Rho guanine nucleotide exchange factor [Source:VGNC Symbol;Acc:VGNC:24528]	0.203694	0.0175369	0.593166	1392.63	1421.39	1410.12	1057.63	1306.67	1347.84	1399.91	1233.36	1576.83	1497.02	1477.5	1748.04	1390.73	1170.12	1724.17	1583.56
ENSECAG00000022285	RBM33	RNA binding motif protein 33 [Source:HGNC Symbol;Acc:HGNC:27223]	0.204071	0.0186851	0.593166	681.86	828.02	719.761	754.124	652.812	686.634	742.642	754.208	868.413	813.386	696.618	849.837	670.787	1011.42	953.482	840.845
ENSECAG00000023894	RTL5	retrotransposon Gag like 5 [Source:VGNC Symbol;Acc:VGNC:22615]	0.222195	0.0186388	0.593166	1160.13	1065.56	909.332	1212.98	1141.37	938.824	1001.85	1449.48	1378.21	1465.78	1408.49	1256.33	1192.67	1328.82	1174.81	1153.72
ENSECAG00000023690	STK38L	serine/threonine kinase 38 like [Source:VGNC Symbol;Acc:VGNC:49343]	0.225952	0.0176345	0.593166	608.373	525.086	558.575	500.006	579.58	507.558	739.556	617.773	744.827	521.432	649.402	769.229	719.939	653.791	664.968	697.919
ENSECAG00000009343	GALC	galactosylceramidase [Source:VGNC Symbol;Acc:VGNC:18217]	0.241069	0.0176484	0.593166	514.407	447.189	529.176	448.565	550.287	405.835	423.779	570.84	607.999	597.124	484.509	599.953	537.786	702.965	607.66	467.887
ENSECAG00000013509	LCOR	ligand dependent nuclear receptor corepressor [Source:HGNC Symbol;Acc:HGNC:29503]	0.242845	0.0189753	0.593166	649.333	518.354	514.984	515.438	485.424	466.233	561.61	591.578	536.275	526.238	528.093	672.5	638.982	762.197	778.595	647.433
ENSECAG00000008913	CPQ	carboxypeptidase Q [Source:VGNC Symbol;Acc:VGNC:16831]	0.253885	0.0187298	0.593166	875.816	701.076	538.3	694.452	803.461	536.168	765.27	773.854	862.895	916.712	965.386	830.261	796.56	670.555	859.616	874.266
ENSECAG00000019974	CFAP298-TCP10L	CFAP298-TCP10L readthrough [Source:HGNC Symbol;Acc:HGNC:54636]	0.286297	0.0189274	0.593166	726.434	672.225	815.053	676.963	660.135	610.342	730.298	663.615	742.62	807.379	843.351	1247.12	884.745	955.541	661.015	641.389
ENSECAG00000013196	ENO4	enolase 4 [Source:VGNC Symbol;Acc:VGNC:17585]	0.404791	0.0187262	0.593166	90.3525	145.216	79.0723	111.112	68.0013	144.108	118.288	82.9519	126.896	134.563	125.667	195.762	121.436	128.523	137.341	141.859
ENSECAG00000013706	SMAD6	SMAD family member 6 [Source:VGNC Symbol;Acc:VGNC:51416]	0.414874	0.0175506	0.593166	37.3457	48.0848	42.5774	59.6715	52.3087	40.2656	43.2008	54.5736	71.724	76.8932	65.376	44.9101	70.8374	71.5259	39.5226	64.7078
ENSECAG00000010555	ATP6V1C2	ATPase H+ transporting V1 subunit C2 [Source:VGNC Symbol;Acc:VGNC:15679]	0.443767	0.0190445	0.593166	110.832	167.335	164.227	154.323	98.3403	173.778	132.688	142.983	173.241	147.779	188.138	313.219	255.882	211.225	133.389	140.437
ENSECAG00000011407	STON2	stonin 2 [Source:VGNC Symbol;Acc:VGNC:23706]	0.502258	0.0194497	0.593166	36.141	35.5828	39.5362	57.6138	44.9854	42.3848	57.601	63.3054	72.8275	51.6626	40.6784	56.4255	92.5223	61.4675	101.771	60.0858
ENSECAG00000009767	P2RX1	purinergic receptor P2X 1 [Source:VGNC Symbol;Acc:VGNC:21106]	0.656777	0.0184852	0.593166	28.9128	32.6977	27.3712	26.7493	13.6003	25.4309	11.3145	21.8295	47.4482	51.6626	39.952	26.4854	18.7936	22.3518	47.4271	40.1757
ENSECAG00000012734	BAIAP2L1	BAR/IMD domain containing adaptor protein 2 like 1 [Source:VGNC Symbol;Acc:VGNC:15760]	0.659857	0.0188528	0.593166	62.6444	80.7825	94.2785	44.2392	52.3087	90.0678	67.8869	64.3969	71.724	69.6845	86.4417	251.036	85.294	132.993	123.508	61.5079
ENSECAG00000014308	PACRG	parkin coregulated [Source:VGNC Symbol;Acc:VGNC:21121]	0.792922	0.0188669	0.593166	31.3222	33.6594	29.3987	29.8357	24.062	30.729	44.2293	24.0124	43.0344	36.0437	31.9616	154.306	34.6959	56.9972	27.6658	45.1532
ENSECAG00000016509	PROS1	protein S [Source:VGNC Symbol;Acc:VGNC:49125]	0.829283	0.01897	0.593166	16.8658	11.5404	34.4674	7.20173	13.6003	21.1924	6.17154	16.3721	36.4137	20.4248	31.2352	42.607	28.9132	31.2926	11.8568	24.1765
ENSECAG00000039612	GPR33	G protein-coupled receptor 33 [Source:HGNC Symbol;Acc:HGNC:4489]	0.848019	0.0179255	0.593166	112.037	33.6594	159.158	151.236	72.1859	23.3117	83.3157	139.708	252.689	103.325	207.751	127.821	147.457	105.054	325.073	124.438
ENSECAG00000043642	NREP	neuronal regeneration related protein [Source:HGNC Symbol;Acc:HGNC:16834]	0.892456	0.0178379	0.593166	9.63759	17.3105	11.1512	16.4611	16.7388	30.729	7.20013	34.9271	23.1724	70.886	37.7728	39.1524	28.9132	25.7046	29.6419	14.2215
ENSECAG00000035559	0	0	0.953523	0.017663	0.593166	33.7316	7.69357	51.7011	28.8069	21.9696	40.2656	13.3717	36.0186	19.862	48.0583	53.7536	46.0616	59.2721	148.64	42.4868	34.8426
ENSECAG00000000953	MMP2	matrix metallopeptidase 2 [Source:VGNC Symbol;Acc:VGNC:20229]	1.00216	0.0191831	0.593166	55.4162	38.4678	127.732	23.6628	14.6464	41.3252	14.4003	17.4636	95.9999	133.362	148.912	55.274	75.1744	45.8213	50.3913	62.219
ENSECAG00000038678	0	0	1.01963	0.0184383	0.593166	20.4799	24.0424	24.3299	13.3746	16.7388	12.7155	20.5718	5.45736	46.3448	100.922	15.9808	9.21233	28.9132	27.9398	30.63	21.3322
ENSECAG00000040346	0	0	1.08289	0.0176853	0.593166	10.8423	18.2722	5.06874	8.23055	12.5541	4.23848	1.02859	19.6465	32	8.4102	18.16	16.1216	27.4676	15.6463	13.8329	36.2648
ENSECAG00000041548	0	0	1.15068	0.0183124	0.593166	22.8893	3.84678	24.3299	39.0951	0	36.0271	45.2579	20.738	23.1724	67.2816	79.1777	49.5163	70.8374	46.9388	46.439	43.3755
ENSECAG00000010466	RSPH1	radial spoke head component 1 [Source:VGNC Symbol;Acc:VGNC:82069]	1.38879	0.017603	0.593166	28.9128	66.357	34.4674	15.4323	40.8008	85.8293	86.4015	51.2992	91.5861	33.6408	45.0368	549.285	53.4895	231.341	59.2839	10.3106
ENSECAG00000007491	MDH1B	malate dehydrogenase 1B [Source:VGNC Symbol;Acc:VGNC:51468]	1.42953	0.0186891	0.593166	6.0235	21.1573	11.1512	5.14409	6.27704	20.1328	14.4003	6.54884	28.6896	13.216	3.632	108.245	28.9132	48.0564	11.8568	4.26645
ENSECAG00000010653	SOX2	SRY-box transcription factor 2 [Source:VGNC Symbol;Acc:VGNC:23460]	1.43687	0.0193481	0.593166	7.2282	14.4254	13.1787	5.14409	4.18469	29.6694	17.486	14.1891	43.0344	7.20874	11.6224	120.912	30.3589	58.1148	12.8448	3.19983
ENSECAG00000009388	IQCD	IQ motif containing D [Source:VGNC Symbol;Acc:VGNC:19115]	1.44134	0.0188112	0.593166	13.2517	46.1614	6.08249	20.5764	12.5541	40.2656	30.8577	33.8357	50.7586	19.2233	16.7072	287.885	37.5872	110.642	24.7016	7.11074
ENSECAG00000028958	0	0	1.47765	0.0193553	0.593166	51.8021	117.327	37.5087	23.6628	68.0013	186.493	148.117	62.2139	209.655	70.886	64.6496	931.597	137.338	385.569	110.663	27.0208
ENSECAG00000009842	VWA3A	von Willebrand factor A domain containing 3A [Source:VGNC Symbol;Acc:VGNC:24952]	1.54475	0.0172397	0.593166	10.8423	25.9658	14.1925	4.11527	2.09235	16.9539	25.7147	26.1953	20.9655	10.8131	7.99041	198.065	39.0329	60.3499	24.7016	7.46628
ENSECAG00000023918	DUOX1	dual oxidase 1 [Source:VGNC Symbol;Acc:VGNC:17339]	1.69484	0.0177861	0.593166	10.8423	46.1614	22.3024	4.11527	3.13852	45.5637	44.2293	43.6589	26.4827	36.0437	9.44321	360.432	53.4895	201.166	17.7852	8.88843
ENSECAG00000000126	C31H6orf118	chromosome 31 C6orf118 homolog [Source:VGNC Symbol;Acc:VGNC:52335]	1.75772	0.0187504	0.593166	7.2282	9.61696	2.0275	2.05764	4.18469	9.53659	6.17154	4.36589	24.2758	1.20146	2.9056	82.9109	5.78265	27.9398	6.91645	1.77769
ENSECAG00000009034	DUOXA1	dual oxidase maturation factor 1 [Source:VGNC Symbol;Acc:VGNC:17341]	1.78371	0.0195135	0.593166	4.8188	24.0424	2.0275	6.17291	6.27704	29.6694	13.3717	5.45736	25.3793	10.8131	1.4528	183.095	21.6849	63.7027	6.91645	4.62198
ENSECAG00000011573	DNAH6	dynein axonemal heavy chain 6 [Source:VGNC Symbol;Acc:VGNC:52376]	1.84906	0.0187692	0.593166	8.4329	20.1956	1.01375	0	4.18469	27.5501	16.4574	10.9147	22.0689	15.6189	4.3584	145.094	23.1306	98.3481	7.90452	4.26645
ENSECAG00000020566	DYNC2LI1	dynein cytoplasmic 2 light intermediate chain 1 [Source:VGNC Symbol;Acc:VGNC:17371]	1.85468	0.017788	0.593166	9.63759	12.502	1.01375	111.112	9.41556	3.17886	3.08577	3.27442	99.3102	2.40291	6.5376	40.3039	4.33698	20.1166	4.94032	1.06661
ENSECAG00000019912	KIF19	kinesin family member 19 [Source:VGNC Symbol;Acc:VGNC:19400]	1.89916	0.0194465	0.593166	7.2282	23.0807	1.01375	4.11527	2.09235	12.7155	21.6004	19.6465	20.9655	10.8131	7.99041	185.398	18.7936	92.7601	4.94032	0.711074
ENSECAG00000007789	PKIG	cAMP-dependent protein kinase inhibitor gamma [Source:VGNC Symbol;Acc:VGNC:21495]	0.500561	0.0196813	0.596759	54.2115	59.6251	50.6874	69.9597	68.0013	46.6233	18.5146	74.2201	68.4137	82.9005	91.5265	87.5171	65.0548	92.7601	72.1287	65.0633
ENSECAG00000015189	FAM216B	family with sequence similarity 216 member B [Source:VGNC Symbol;Acc:VGNC:17858]	1.67961	0.0198668	0.601017	44.5739	89.4377	22.3024	10.2882	38.7084	118.678	79.2014	60.031	102.621	48.0583	54.48	837.17	78.0657	306.22	48.4152	9.95504
ENSECAG00000012545	NUBP2	nucleotide binding protein 2 [Source:VGNC Symbol;Acc:VGNC:20933]	-0.198449	0.0200539	0.60393	990.263	1129.99	1266.17	1222.24	1208.33	1318.17	999.789	1045.63	841.93	1020.04	1152.8	901.656	1052.44	901.896	1129.36	997.993
ENSECAG00000033327	TMIGD3	transmembrane and immunoglobulin domain containing 3 [Source:HGNC Symbol;Acc:HGNC:51375]	0.281526	0.0200299	0.60393	231.302	151.948	217.956	211.937	154.834	163.182	201.604	181.184	240.551	267.925	206.298	223.399	277.567	193.343	246.028	192.346
ENSECAG00000008009	C7H11orf16	chromosome 7 C11orf16 homolog [Source:VGNC Symbol;Acc:VGNC:55807]	1.0962	0.0202465	0.608354	13.2517	39.4295	21.2887	17.4899	8.36939	50.8618	43.2008	22.9209	35.3103	43.2524	17.4336	178.489	41.9242	86.0545	42.4868	20.9767
ENSECAG00000014810	PAN3	poly(A) specific ribonuclease subunit PAN3 [Source:VGNC Symbol;Acc:VGNC:84524]	0.241728	0.0203704	0.60876	691.497	609.715	670.087	684.164	663.274	629.415	782.757	772.763	861.792	764.127	682.816	768.078	586.939	1013.66	951.506	872.488
ENSECAG00000008375	ST7	suppression of tumorigenicity 7 [Source:VGNC Symbol;Acc:VGNC:56054]	0.476251	0.0203972	0.60876	33.7316	35.5828	45.6186	30.8646	30.339	25.4309	24.6861	39.293	37.5172	51.6626	49.3952	64.4863	41.9242	55.8796	41.4987	30.9317
ENSECAG00000014921	GPRC5A	G protein-coupled receptor class C group 5 member A [Source:VGNC Symbol;Acc:VGNC:18554]	1.31046	0.0203737	0.60876	7.2282	9.61696	17.2337	2.05764	7.32321	3.17886	7.20013	20.738	6.62068	9.61166	18.16	16.1216	86.7397	11.1759	12.8448	25.2431
ENSECAG00000018757	SLC9A6	solute carrier family 9 member A6 [Source:VGNC Symbol;Acc:VGNC:23282]	0.118481	0.0205901	0.613141	830.038	777.05	843.438	898.159	943.648	874.187	844.472	798.958	947.861	997.209	905.821	961.537	890.528	870.604	882.342	936.485
ENSECAG00000030487	ITPK1	inositol-tetrakisphosphate 1-kinase [Source:HGNC Symbol;Acc:HGNC:6177]	-0.281186	0.0206954	0.614795	560.185	589.52	706.582	380.663	575.395	525.572	637.725	443.138	455.724	415.704	493.952	438.737	417.796	381.099	455.498	568.859
ENSECAG00000024908	ERC1	ELKS/RAB6-interacting/CAST family member 1 [Source:VGNC Symbol;Acc:VGNC:17653]	0.226586	0.020738	0.614795	583.074	715.502	577.836	686.222	656.997	573.255	632.582	556.651	651.034	760.522	613.082	776.139	579.71	710.788	814.165	914.086
ENSECAG00000011660	CD1C	CD1c molecule [Source:NCBI gene (formerly Entrezgene);Acc:100056353]	0.772297	0.0208793	0.61761	51.8021	34.6211	43.5911	69.9597	30.339	20.1328	46.2865	92.7752	93.793	115.34	45.0368	65.6378	121.436	108.406	91.89	27.3764
ENSECAG00000016420	ZNF12	zinc finger protein 12 [Source:VGNC Symbol;Acc:VGNC:25260]	0.230979	0.0210032	0.619898	421.645	342.364	427.801	404.326	332.683	305.171	369.264	395.113	463.448	403.69	338.503	473.283	390.329	508.504	467.355	471.798
ENSECAG00000015266	NOTCH2	notch receptor 2 [Source:VGNC Symbol;Acc:VGNC:58672]	0.137896	0.0210737	0.620601	4464.62	4421.88	4425.01	3826.18	4026.72	4182.32	4848.77	3834.34	5008.55	4607.59	4935.89	4495.62	4864.65	4534.07	4894.87	4113.21
ENSECAG00000007896	REXO4	REX4 homolog, 3'-5' exonuclease [Source:VGNC Symbol;Acc:VGNC:22317]	-0.167132	0.0212888	0.624433	816.786	792.437	724.83	722.231	792.999	810.61	771.442	928.843	711.723	707.658	583.3	704.743	824.027	672.79	748.953	719.607
ENSECAG00000010951	DNAAF4	dynein axonemal assembly factor 4 [Source:VGNC Symbol;Acc:VGNC:17234]	1.07715	0.0212976	0.624433	12.047	4.80848	5.06874	2.05764	7.32321	7.41735	8.22872	12.0062	12.1379	8.4102	14.528	42.607	5.78265	21.2342	9.88065	9.5995
ENSECAG00000029002	0	0	0.996256	0.0213969	0.625966	6.0235	6.73187	10.1375	9.25937	14.6464	3.17886	12.3431	12.0062	18.7586	14.4175	6.5376	43.7586	23.1306	23.4694	6.91645	13.5104
ENSECAG00000000718	TAF15	TATA-box binding protein associated factor 15 [Source:VGNC Symbol;Acc:VGNC:56497]	-0.143173	0.0217098	0.629584	5233.21	4838.29	5280.61	4882.77	5157.63	4437.69	4131.84	4923.63	4668.68	4799.82	4636.61	4336.7	4595.76	4205.5	4038.22	3941.48
ENSECAG00000004314	CWF19L2	CWF19 like cell cycle control factor 2 [Source:VGNC Symbol;Acc:VGNC:56341]	0.140714	0.0217052	0.629584	1108.32	1232.89	1115.12	1281.91	1165.44	1016.18	1266.19	1106.75	1211.58	1369.66	1426.65	1243.66	1327.12	1264	1169.87	1236.56
ENSECAG00000023410	UBN2	ubinuclein 2 [Source:HGNC Symbol;Acc:HGNC:21931]	0.275185	0.0216165	0.629584	221.665	190.416	164.227	166.669	180.988	158.943	236.576	184.459	261.517	192.233	185.232	206.126	199.501	271.575	261.837	239.276
ENSECAG00000015461	CACNA1G	calcium voltage-gated channel subunit alpha1 G [Source:VGNC Symbol;Acc:VGNC:15986]	1.13603	0.0215867	0.629584	15.6611	6.73187	12.165	5.14409	5.23087	3.17886	3.08577	9.82325	6.62068	4.80583	23.9712	12.6669	10.1196	12.2935	42.4868	18.8435
ENSECAG00000014814	COMMD4	COMM domain containing 4 [Source:VGNC Symbol;Acc:VGNC:16761]	-0.172781	0.0218703	0.631055	1202.29	1317.52	1463.85	1446.52	1539.97	1532.21	1255.91	1330.51	1232.55	1185.84	1396.14	1068.63	1277.96	1052.77	1284.48	1329.35
ENSECAG00000004471	EIF4E3	eukaryotic translation initiation factor 4E family member 3 [Source:VGNC Symbol;Acc:VGNC:56811]	0.195824	0.0219414	0.631055	1333.6	1501.21	1260.09	1418.74	1623.66	1351.02	1159.22	1509.51	1746.76	1642.39	1364.91	1628.28	1343.02	1871.97	1491.98	1688.09
ENSECAG00000005666	ZBED6	zinc finger BED-type containing 6 [Source:HGNC Symbol;Acc:HGNC:33273]	0.442799	0.0218472	0.631055	121.675	138.484	129.76	79.219	107.756	98.5448	176.917	164.812	118.069	118.944	141.648	187.701	170.588	250.34	216.386	178.835
ENSECAG00000020788	MECOM	MDS1 and EVI1 complex locus [Source:VGNC Symbol;Acc:VGNC:20065]	1.07953	0.0219501	0.631055	12.047	19.2339	29.3987	17.4899	10.4617	30.729	14.4003	27.2868	13.2414	34.8423	38.4992	147.397	20.2393	44.7037	31.6181	11.3772
ENSECAG00000015945	SLC17A5	solute carrier family 17 member 5 [Source:VGNC Symbol;Acc:VGNC:23051]	0.195711	0.0221929	0.633671	505.974	536.626	423.746	570.994	480.193	495.903	569.839	509.718	574.896	567.088	523.735	650.621	478.514	699.612	580.982	609.391
ENSECAG00000005195	TSC22D1	TSC22 domain family member 1 [Source:VGNC Symbol;Acc:VGNC:97724]	0.281916	0.0221517	0.633671	456.581	502.005	391.307	417.7	370.345	334.84	458.751	604.676	515.31	592.318	508.48	598.801	448.155	490.623	679.788	467.176
ENSECAG00000013660	RHEX	regulator of hemoglobinization and erythroid cell expansion [Source:VGNC Symbol;Acc:VGNC:50451]	0.652585	0.0221634	0.633671	587.893	337.555	300.069	333.337	281.421	320.006	131.659	718.189	481.103	618.75	384.992	565.407	521.884	431.39	1220.26	506.996
ENSECAG00000010218	CFAP70	cilia and flagella associated protein 70 [Source:VGNC Symbol;Acc:VGNC:16460]	0.824764	0.0222316	0.633671	22.8893	20.1956	22.3024	21.6052	14.6464	33.9079	33.9434	31.6527	30.8965	36.0437	29.056	97.881	39.0329	82.7018	13.8329	28.7985
ENSECAG00000006445	CDCA4	cell division cycle associated 4 [Source:VGNC Symbol;Acc:VGNC:16310]	-0.289385	0.0223336	0.634893	332.497	391.41	439.966	353.914	384.992	383.583	229.375	337.265	340.965	364.041	308.72	285.582	287.687	236.929	253.933	260.253
ENSECAG00000023583	TNFAIP8	TNF alpha induced protein 8 [Source:VGNC Symbol;Acc:VGNC:24361]	0.126079	0.0224652	0.634893	1750.43	1574.3	1591.58	1763.39	1587.04	1628.64	1572.71	1558.62	1906.76	1756.53	1965.64	1857.44	1808.52	1537.81	1692.55	1690.22
ENSECAG00000011829	PID1	phosphotyrosine interaction domain containing 1 [Source:VGNC Symbol;Acc:VGNC:56594]	0.64092	0.0224379	0.634893	79.5102	57.7018	160.172	148.15	60.678	60.3984	106.973	134.251	141.241	188.629	108.96	228.005	218.295	79.349	201.565	97.4172
ENSECAG00000008782	RPH3AL	rabphilin 3A like (without C2 domains) [Source:HGNC Symbol;Acc:HGNC:10296]	0.700535	0.0224576	0.634893	14.4564	32.6977	15.2062	20.5764	28.2467	19.0732	13.3717	29.4698	33.1034	27.6335	29.7824	65.6378	26.0219	46.9388	38.5345	16.7102
ENSECAG00000015430	MRPS28	mitochondrial ribosomal protein S28 [Source:VGNC Symbol;Acc:VGNC:56327]	-0.296111	0.0228587	0.63725	110.832	125.02	119.622	120.372	127.633	103.843	109.03	128.794	78.3447	84.102	130.026	87.5171	93.968	83.8194	85.9616	115.905
ENSECAG00000043192	SART1	spliceosome associated factor 1, recruiter of U4/U6.U5 tri-snRNP [Source:HGNC Symbol;Acc:HGNC:10538]	-0.17213	0.0228625	0.63725	2940.67	3105.32	3849.2	2860.12	3243.14	3352.64	3065.2	2896.77	2969.38	3076.93	3173.64	2673.88	2970.83	2464.29	2483.99	2657.28
ENSECAG00000010766	PRMT7	protein arginine methyltransferase 7 [Source:VGNC Symbol;Acc:VGNC:21864]	-0.138888	0.0229397	0.63725	742.095	712.617	606.221	671.818	723.952	740.675	771.442	717.097	648.827	618.75	685.722	582.68	601.395	642.615	702.514	666.988
ENSECAG00000011508	TRA2A	transformer 2 alpha homolog [Source:VGNC Symbol;Acc:VGNC:24450]	0.184977	0.0226055	0.63725	1017.97	935.73	920.483	972.233	896.57	848.756	856.815	1086.02	971.033	1070.5	1207.28	856.746	1263.51	1088.53	1089.84	1018.97
ENSECAG00000000455	CEP19	centrosomal protein 19 [Source:VGNC Symbol;Acc:VGNC:16413]	0.297957	0.0230752	0.63725	78.3055	84.6292	70.9623	102.882	106.71	73.1138	82.2872	82.9519	116.965	93.7136	82.0833	108.245	122.881	121.817	99.7945	99.1949
ENSECAG00000009918	MYB	MYB proto-onco, transcription factor [Source:VGNC Symbol;Acc:VGNC:20460]	0.79205	0.0230522	0.63725	42.1645	43.2763	31.4262	23.6628	13.6003	28.6098	22.629	45.8418	66.2068	33.6408	34.8672	131.276	39.0329	67.0555	38.5345	26.3097
ENSECAG00000025076	CTTNBP2	cortactin binding protein 2 [Source:VGNC Symbol;Acc:VGNC:16959]	0.80595	0.0229942	0.63725	9.63759	24.0424	8.10998	8.23055	12.5541	10.5962	6.17154	14.1891	19.862	8.4102	14.528	28.7885	13.011	26.8222	31.6181	20.6212
ENSECAG00000020409	ERBB2	erb-b2 receptor tyrosine kinase 2 [Source:VGNC Symbol;Acc:VGNC:17649]	1.27454	0.0229776	0.63725	8.4329	15.3871	19.2612	7.20173	9.41556	20.1328	15.4288	13.0977	12.1379	6.00728	21.0656	122.063	27.4676	55.8796	12.8448	6.39967
ENSECAG00000040705	0	0	1.34882	0.0230322	0.63725	9.63759	61.5485	21.2887	8.23055	14.6464	54.0407	34.972	29.4698	50.7586	30.0364	19.6128	300.552	43.3698	113.994	28.6539	10.6661
ENSECAG00000005379	HPGD	15-hydroxyprostaglandin dehydrogenase [Source:VGNC Symbol;Acc:VGNC:50483]	1.67557	0.02302	0.63725	15.6611	1.92339	1.01375	2.05764	10.4617	8.47697	7.20013	12.0062	26.4827	13.216	107.507	5.7577	13.011	11.1759	7.90452	1.06661
ENSECAG00000015300	TEX26	testis expressed 26 [Source:VGNC Symbol;Acc:VGNC:24016]	1.77593	0.0227023	0.63725	3.6141	24.0424	0	3.08646	4.18469	5.2981	9.2573	9.82325	25.3793	7.20874	7.99041	104.79	15.9023	35.7629	6.91645	0.711074
ENSECAG00000016494	MICU2	mitochondrial calcium uptake 2 [Source:VGNC Symbol;Acc:VGNC:20173]	0.18709	0.0231797	0.63881	2123.88	2301.34	2241.4	1988.71	2048.41	2188.12	2237.18	2003.94	2263.17	2413.73	3287.69	2284.66	2407.03	2051.9	2293.3	2493.03
ENSECAG00000043258	0	0	-0.805114	0.0232658	0.639568	19.2752	17.3105	20.275	6.17291	12.5541	16.9539	14.4003	18.555	8.82758	3.60437	6.5376	17.2731	7.22831	5.58796	8.89258	12.4438
ENSECAG00000027694	MT-ND5	mitochondrially encoded NADH:ubiquinone oxidoreductase core subunit 5 [Source:VGNC Symbol;Acc:VGNC:59020]	-0.662822	0.0233176	0.639568	30772.8	13252.2	6750.54	12389	16013.8	12449.5	20119.2	12570.5	4018.75	11500.3	7354.8	11036.4	14570.8	11210.6	11325.2	7509.3
ENSECAG00000020797	PPP1R21	protein phosphatase 1 regulatory subunit 21 [Source:VGNC Symbol;Acc:VGNC:21764]	-0.181399	0.023355	0.639568	1501.06	1581.99	1393.9	1209.89	1348.52	1147.57	1596.37	1362.16	1216	1217.08	1253.77	1136.57	1098.7	1467.4	1226.19	1207.05
ENSECAG00000023015	CDKL1	cyclin dependent kinase like 1 [Source:VGNC Symbol;Acc:VGNC:16359]	1.06947	0.0233994	0.639568	12.047	11.5404	16.22	10.2882	10.4617	19.0732	9.2573	18.555	30.8965	8.4102	10.1696	89.8202	11.5653	41.3509	21.7374	12.7993
ENSECAG00000017266	CCKAR	cholecystokinin A receptor [Source:VGNC Symbol;Acc:VGNC:16194]	-1.7046	0.0236569	0.640249	3.6141	5.77018	4.05499	7.20173	61.7242	3.17886	40.115	21.8295	3.31034	2.40291	10.896	3.45462	1.44566	11.1759	0	11.3772
ENSECAG00000011136	COA1	cytochrome c oxidase assembly factor 1 homolog [Source:VGNC Symbol;Acc:VGNC:16705]	-0.288041	0.0236946	0.640249	250.577	312.551	268.643	298.357	446.716	352.854	290.062	337.265	273.655	257.112	339.955	269.461	221.186	222.401	227.255	277.319
ENSECAG00000023967	PGM3	phosphoglucomutase 3 [Source:VGNC Symbol;Acc:VGNC:21360]	-0.186169	0.0236932	0.640249	349.363	423.146	341.633	350.827	368.253	454.577	383.664	376.558	300.138	325.595	333.418	370.796	289.132	384.451	332.978	339.893
ENSECAG00000023748	NOB1	NIN1 (RPN12) binding [Source:VGNC Symbol;Acc:VGNC:20790]	-0.148072	0.0236296	0.640249	866.179	969.39	920.483	906.389	982.357	1005.58	1002.87	874.27	686.344	926.323	876.765	792.26	876.071	898.544	834.915	898.798
ENSECAG00000015595	E2F4	E2F transcription factor 4 [Source:VGNC Symbol;Acc:VGNC:51180]	-0.109696	0.0238395	0.640249	1725.13	1969.55	1885.57	1832.33	1717.82	1964.54	1827.8	1858.78	1579.03	1728.9	1762.25	1741.13	1914.06	1641.74	1607.58	1733.24
ENSECAG00000014402	MPHOSPH9	M-phase phosphoprotein 9 [Source:VGNC Symbol;Acc:VGNC:20285]	0.223564	0.0237673	0.640249	402.37	332.747	370.018	368.317	316.99	315.767	344.577	351.454	472.275	420.51	395.888	418.009	287.687	394.51	496.997	381.847
ENSECAG00000042356	COL5A1	collagen type V alpha 1 chain [Source:HGNC Symbol;Acc:HGNC:2209]	0.982	0.0238019	0.640249	15.6611	28.8509	26.3574	8.23055	1.04617	12.7155	6.17154	18.555	50.7586	30.0364	31.2352	13.8185	15.9023	36.8805	24.7016	28.7985
ENSECAG00000007253	SLC38A11	solute carrier family 38 member 11 [Source:VGNC Symbol;Acc:VGNC:23190]	1.06572	0.0236971	0.640249	31.3222	7.69357	18.2475	13.3746	2.09235	4.23848	4.11436	5.45736	24.2758	36.0437	23.9712	16.1216	15.9023	11.1759	19.7613	31.6428
ENSECAG00000024097	CAPS	calcyphosine [Source:VGNC Symbol;Acc:VGNC:56019]	1.13475	0.0238572	0.640249	116.856	262.543	207.818	105.968	147.51	402.656	285.948	218.295	442.482	193.435	221.552	1663.98	255.882	727.552	221.326	113.061
ENSECAG00000008405	DNAH2	dynein axonemal heavy chain 2 [Source:VGNC Symbol;Acc:VGNC:17238]	1.72714	0.0239643	0.641828	1.2047	11.5404	7.09623	4.11527	2.09235	13.7751	8.22872	6.54884	5.51723	3.60437	2.1792	67.9409	11.5653	77.1138	12.8448	1.42215
ENSECAG00000021856	PADI2	peptidyl arginine deiminase 2 [Source:VGNC Symbol;Acc:VGNC:21128]	-0.278356	0.0243859	0.64563	834.857	1064.6	847.493	764.412	704.075	933.526	989.503	979.051	785.654	736.493	642.138	776.139	660.667	482.8	845.783	932.218
ENSECAG00000016252	SPRYD3	SPRY domain containing 3 [Source:VGNC Symbol;Acc:VGNC:23547]	-0.141989	0.0247707	0.64563	2684.07	2849.51	2842.55	2539.12	2859.19	2809.06	3015.82	2606.44	2606.34	2789.78	2387.68	2253.57	2900	2191.6	2438.54	2566.27
ENSECAG00000018097	PRMT9	protein arginine methyltransferase 9 [Source:VGNC Symbol;Acc:VGNC:21866]	0.178496	0.0246587	0.64563	534.887	542.397	534.245	572.023	436.254	551.003	517.38	586.121	726.068	689.636	581.847	550.437	584.047	553.208	552.328	601.569
ENSECAG00000015408	PCYOX1	prenylcysteine oxidase 1 [Source:VGNC Symbol;Acc:VGNC:21220]	0.201551	0.0243921	0.64563	3638.19	3898.72	2874.99	3202.71	3971.27	3373.83	3840.75	3368.28	5022.89	3779.78	3891.33	4243.43	4111.46	3949.57	3156.87	4237.29
ENSECAG00000043011	0	0	0.430903	0.0247815	0.64563	371.047	328.9	184.502	451.651	307.575	279.74	312.691	236.85	357.517	520.231	599.28	413.403	495.862	395.627	253.933	300.073
ENSECAG00000019544	CFAP206	cilia and flagella associated protein 206 [Source:VGNC Symbol;Acc:VGNC:51014]	0.575977	0.0244743	0.64563	77.1008	61.5485	58.7974	39.0951	58.5857	95.3659	69.9441	102.598	59.5861	99.7209	87.8945	213.035	69.3918	106.171	116.592	87.1066
ENSECAG00000002522	RAB15	RAB15, member RAS onco family [Source:VGNC Symbol;Acc:VGNC:22090]	0.63518	0.0247303	0.64563	62.6444	69.2421	156.117	55.5562	35.5699	54.0407	46.2865	52.3907	143.448	78.0947	99.5169	160.064	72.2831	116.23	71.1407	86.3955
ENSECAG00000000502	0	0	0.888773	0.0242942	0.64563	12.047	21.1573	11.1512	11.317	20.9235	19.0732	14.4003	15.2806	23.1724	19.2233	16.7072	88.6686	24.5762	31.2926	16.7971	14.2215
ENSECAG00000017502	PCDH9	protocadherin 9 [Source:VGNC Symbol;Acc:VGNC:82067]	0.981141	0.024515	0.64563	30.1175	37.5061	21.2887	69.9597	17.7849	20.1328	64.8011	48.0248	165.517	37.2452	54.48	127.821	28.9132	136.346	27.6658	34.4871
ENSECAG00000000386	LRRC23	leucine rich repeat containing 23 [Source:VGNC Symbol;Acc:VGNC:56579]	1.17701	0.0245967	0.64563	21.6846	52.8933	16.22	14.4035	8.36939	55.1003	52.4581	49.1163	51.862	27.6335	44.3104	276.37	52.0438	99.4656	45.451	15.6436
ENSECAG00000017274	KRT15	keratin 15 [Source:VGNC Symbol;Acc:VGNC:83247]	1.30127	0.0247853	0.64563	27.7081	41.3529	9.12373	10.2882	11.5079	86.8889	73.0298	30.5612	58.4827	22.8277	30.5088	327.038	111.316	99.4656	49.4032	18.4879
ENSECAG00000013662	DNAI2	dynein axonemal intermediate chain 2 [Source:VGNC Symbol;Acc:VGNC:17242]	1.58715	0.0246943	0.64563	15.6611	46.1614	6.08249	3.08646	23.0158	31.7886	39.0864	24.0124	47.4482	16.8204	14.528	321.28	21.6849	127.405	15.809	3.91091
ENSECAG00000020002	DCDC1	doublecortin domain containing 1 [Source:HGNC Symbol;Acc:HGNC:20625]	1.77712	0.0243137	0.64563	1.2047	13.4637	1.01375	1.02882	3.13852	11.6558	10.2859	13.0977	19.862	9.61166	7.264	107.093	1.44566	33.5277	7.90452	2.48876
ENSECAG00000024793	PDGFRB	platelet derived growth factor receptor beta [Source:VGNC Symbol;Acc:VGNC:21262]	3.23361	0.0245302	0.64563	0	0	1.01375	6.17291	0	1.05962	3.08577	3.27442	2.20689	1.20146	0	0	133.001	0	0.988065	196.968
ENSECAG00000001963	TGFB1I1	transforming growth factor beta 1 induced transcript 1 [Source:VGNC Symbol;Acc:VGNC:24052]	-1.27711	0.0250944	0.646095	18.0705	22.119	12.165	5.14409	16.7388	84.7697	27.7719	8.73178	7.72413	18.0219	108.96	9.21233	10.1196	12.2935	0	10.3106
ENSECAG00000011995	FTSJ3	FtsJ RNA 2'-O-methyltransferase 3 [Source:VGNC Symbol;Acc:VGNC:18150]	-0.293026	0.0249534	0.646095	1737.18	1688.74	1739.59	1397.14	1053.5	1847.98	2059.24	1131.86	1217.1	1241.1	1308.97	1249.42	1406.63	1055.01	1574.98	1276.02
ENSECAG00000011043	RUSF1	RUS family member 1 [Source:VGNC Symbol;Acc:VGNC:52307]	-0.177618	0.0250689	0.646095	742.095	797.246	665.018	832.314	683.151	819.087	679.898	629.78	631.172	748.508	711.872	654.075	569.591	600.147	654.099	601.569
ENSECAG00000008118	DTX4	deltex E3 ubiquitin ligase 4 [Source:VGNC Symbol;Acc:VGNC:58162]	1.1306	0.0249701	0.646095	74.6914	56.7401	86.1685	289.098	73.2321	89.0082	46.2865	61.1225	313.379	61.2743	74.0928	435.282	104.088	53.6444	78.0571	577.748
ENSECAG00000019156	CCDC187	coiled-coil domain containing 187 [Source:VGNC Symbol;Acc:VGNC:58716]	1.6733	0.0250841	0.646095	14.4564	63.4719	1.01375	5.14409	12.5541	60.3984	36.0006	31.6527	52.9655	22.8277	7.99041	407.645	37.5872	147.522	33.5942	7.82182
ENSECAG00000014954	DNAH5	dynein axonemal heavy chain 5 [Source:VGNC Symbol;Acc:VGNC:17239]	1.70544	0.0250899	0.646095	14.4564	31.736	7.09623	1.02882	17.7849	21.1924	42.1722	25.1039	34.2069	18.0219	10.1696	306.31	14.4566	130.758	6.91645	3.91091
ENSECAG00000013081	MMP9	matrix metallopeptidase 9 [Source:VGNC Symbol;Acc:VGNC:20237]	-0.736322	0.0251845	0.647164	383.094	343.325	201.736	845.689	275.144	388.881	135.774	791.318	275.862	210.255	208.477	149.7	159.023	307.338	235.159	470.376
ENSECAG00000030092	0	0	0.167388	0.025266	0.648007	748.118	673.187	717.733	861.121	709.305	798.954	692.241	682.17	823.171	808.58	712.599	926.99	824.027	748.786	952.494	813.824
ENSECAG00000000789	SH3BP5L	SH3 binding domain protein 5 like [Source:VGNC Symbol;Acc:VGNC:22937]	-0.182933	0.0253702	0.649429	439.715	454.882	553.506	374.49	519.948	437.623	553.381	488.98	455.724	432.524	416.954	400.736	407.677	410.156	420.916	422.734
ENSECAG00000007783	0	0	-1.06909	0.0254191	0.649432	249.373	110.595	17.2337	75.1037	105.663	96.4255	171.774	123.336	25.3793	39.6481	70.4608	161.216	92.5223	17.8815	20.7494	25.9542
ENSECAG00000012441	PRF1	perforin 1 [Source:VGNC Symbol;Acc:VGNC:21831]	-0.413297	0.02554	0.650025	3409.3	3535.19	4101.62	3782.97	5776.97	4644.32	2291.7	5121.19	3068.69	3953.99	2083.32	3227.77	4468.54	3118.08	2596.63	2018.74
ENSECAG00000002265	PEX11B	peroxisomal biosis factor 11 beta [Source:VGNC Symbol;Acc:VGNC:21320]	-0.183696	0.0255069	0.650025	290.333	351.019	356.839	326.135	356.745	359.212	303.434	295.789	276.965	315.983	313.805	246.43	303.589	258.164	284.563	318.561
ENSECAG00000006290	TGM2	transglutaminase 2 [Source:VGNC Symbol;Acc:VGNC:24061]	-0.588849	0.0258677	0.65413	518.021	541.435	771.462	587.455	286.651	230.997	784.814	1046.72	332.138	431.323	257.872	292.491	433.698	322.984	455.498	641.389
ENSECAG00000018379	NDST2	N-deacetylase and N-sulfotransferase 2 [Source:VGNC Symbol;Acc:VGNC:51589]	0.212737	0.0258978	0.65413	528.863	672.225	688.335	526.755	493.794	644.25	602.753	764.031	769.102	750.911	687.901	599.953	656.33	790.137	737.096	711.785
ENSECAG00000037588	0	0	0.35902	0.0258743	0.65413	398.755	409.682	373.059	487.66	378.715	457.756	377.492	436.589	377.379	416.906	790.324	484.799	822.581	483.917	408.071	475.353
ENSECAG00000012839	TMC4	transmembrane channel like 4 [Source:VGNC Symbol;Acc:VGNC:24154]	0.627074	0.0258526	0.65413	120.47	134.637	167.268	350.827	160.064	200.268	297.262	129.885	331.034	300.364	251.335	540.073	232.752	426.92	203.541	128.349
ENSECAG00000009068	SRF	serum response factor [Source:VGNC Symbol;Acc:VGNC:23579]	-0.134622	0.0260955	0.65539	1915.47	1761.83	2132.92	1816.89	1743.97	1835.26	2065.41	1696.15	1688.27	1691.65	1765.15	1600.64	1919.84	1774.74	1574.98	1629.07
ENSECAG00000016469	DST	dystonin [Source:VGNC Symbol;Acc:VGNC:56660]	0.21147	0.0260611	0.65539	1826.32	1915.7	1806.5	1532.94	1777.45	1908.38	2331.81	1785.65	1956.41	1841.83	2257.65	1950.71	2010.92	2196.07	2840.69	2174.82
ENSECAG00000012189	PDE8B	phosphodiesterase 8B [Source:VGNC Symbol;Acc:VGNC:21257]	1.30469	0.0260545	0.65539	4.8188	18.2722	44.6049	10.2882	6.27704	15.8943	5.14295	5.45736	22.0689	18.0219	22.5184	112.851	23.1306	48.0564	24.7016	4.26645
ENSECAG00000005400	0	0	-0.638954	0.0263039	0.65583	113.242	81.7442	108.471	76.1326	93.1094	72.0542	51.4295	112.422	36.4137	79.2962	34.1408	26.4854	86.7397	37.9981	108.687	47.2864
ENSECAG00000009170	PINK1	PTEN induced kinase 1 [Source:VGNC Symbol;Acc:VGNC:21458]	-0.307114	0.0262846	0.65583	2705.75	3809.28	3842.1	2750.03	3115.5	4159.01	3292.51	2396.87	2646.07	2501.43	3255.73	2261.63	2752.54	2612.93	1723.18	3313.25
ENSECAG00000003445	C22H20orf96	chromosome 22 C20orf96 homolog [Source:VGNC Symbol;Acc:VGNC:51517]	1.23926	0.0262235	0.65583	4.8188	7.69357	4.05499	8.23055	5.23087	5.2981	6.17154	5.45736	18.7586	4.80583	7.264	52.9709	2.89132	11.1759	6.91645	7.11074
ENSECAG00000039616	SEC14L3	SEC14 like lipid binding 3 [Source:HGNC Symbol;Acc:HGNC:18655]	1.28594	0.02631	0.65583	146.973	386.602	298.042	96.7089	131.818	481.068	228.347	222.66	712.827	141.772	379.907	1850.53	572.482	935.424	227.255	39.4646
ENSECAG00000023758	LETM2	leucine zipper and EF-hand containing transmembrane protein 2 [Source:VGNC Symbol;Acc:VGNC:19636]	0.351273	0.0263778	0.656289	90.3525	61.5485	53.7286	92.5937	93.1094	96.4255	80.23	69.8542	123.586	105.728	86.4417	72.5471	106.979	88.2897	113.627	114.127
ENSECAG00000012029	TBC1D10C	TBC1 domain family member 10C [Source:VGNC Symbol;Acc:VGNC:23895]	-0.229235	0.0266185	0.657247	1108.32	1224.24	1676.74	1402.28	1691.66	1627.58	1137.62	1713.61	1082.48	1255.52	1139	1310.45	1243.27	1331.05	1313.14	1208.47
ENSECAG00000008121	0	0	-0.149973	0.02696	0.657247	480.675	430.84	452.131	449.594	537.733	430.206	441.265	484.614	436.965	395.279	414.048	474.435	384.546	432.508	379.417	420.6
ENSECAG00000017076	NSRP1	nuclear speckle splicing regulatory protein 1 [Source:HGNC Symbol;Acc:HGNC:25305]	0.146149	0.0270088	0.657247	981.83	961.696	853.575	1053.51	828.569	861.472	962.76	862.263	1046.07	920.316	1157.16	943.112	968.593	1029.3	1057.23	1018.61
ENSECAG00000012836	ZNF558	zinc finger protein 558 [Source:NCBI gene (formerly Entrezgene);Acc:100064134]	0.161881	0.0268849	0.657247	346.953	351.981	303.111	379.634	350.468	359.212	330.177	415.851	343.172	407.294	392.256	382.312	425.025	424.685	416.963	386.113
ENSECAG00000004773	TET2	tet methylcytosine dioxygenase 2 [Source:HGNC Symbol;Acc:HGNC:25941]	0.222856	0.0264893	0.657247	981.83	915.535	787.682	746.922	676.874	646.369	916.473	838.251	1007.45	814.588	921.076	973.052	782.103	1040.48	1112.56	941.107
ENSECAG00000008100	CEP350	centrosomal protein 350 [Source:VGNC Symbol;Acc:VGNC:16417]	0.238468	0.0265712	0.657247	1481.78	1086.72	1117.15	1101.86	964.572	908.095	1310.42	1292.3	1330.76	1328.81	1067.81	1488.94	1303.99	1344.46	1681.69	1380.2
ENSECAG00000035881	eca-mir-9108	eca-mir-9108 [Source:miRBase;Acc:MI0028286]	0.317183	0.0268325	0.657247	115.651	109.633	145.98	123.458	87.8785	152.585	111.088	124.428	124.689	222.27	140.922	157.761	137.338	144.169	127.46	155.725
ENSECAG00000000158	SPATA6	spermatosis associated 6 [Source:VGNC Symbol;Acc:VGNC:23496]	0.378628	0.0268587	0.657247	206.004	327.938	275.739	181.072	217.604	326.363	277.719	343.814	219.586	392.876	441.651	373.099	403.34	242.517	396.214	334.56
ENSECAG00000017891	FSTL1	follistatin like 1 [Source:VGNC Symbol;Acc:VGNC:18146]	0.718704	0.0267999	0.657247	20.4799	7.69357	13.1787	18.5187	23.0158	8.47697	10.2859	7.64031	30.8965	22.8277	11.6224	19.5762	27.4676	29.0574	14.821	24.1765
ENSECAG00000016582	SSPO	SCO-spondin [Source:VGNC Symbol;Acc:VGNC:23613]	0.859531	0.0265473	0.657247	18.0705	56.7401	42.5774	19.5476	6.27704	29.6694	41.1436	48.0248	56.2758	45.6554	57.3856	16.1216	43.3698	82.7018	70.1526	102.039
ENSECAG00000010910	CCDC78	coiled-coil domain containing 78 [Source:HGNC Symbol;Acc:HGNC:14153]	1.35325	0.027003	0.657247	8.4329	35.5828	9.12373	4.11527	17.7849	45.5637	47.3151	27.2868	47.4482	20.4248	15.9808	242.975	36.1415	101.701	24.7016	11.0217
ENSECAG00000020287	TTC29	tetratricopeptide repeat domain 29 [Source:VGNC Symbol;Acc:VGNC:24622]	1.69989	0.0267062	0.657247	1.2047	11.5404	1.01375	1.02882	6.27704	8.47697	13.3717	2.18295	15.4483	4.80583	7.264	69.0925	10.1196	36.8805	2.96419	1.42215
ENSECAG00000018265	IRF3	interferon regulatory factor 3 [Source:VGNC Symbol;Acc:VGNC:19134]	-0.182532	0.0271692	0.658633	1104.71	1593.53	1506.43	1265.45	1481.38	1658.31	1327.91	1636.12	1228.14	1149.79	1285	1292.03	1253.39	1421.58	1259.78	1308.38
ENSECAG00000043502	0	0	0.206644	0.0272178	0.658633	449.353	424.108	380.155	564.821	352.56	432.325	435.093	449.687	520.827	570.692	526.64	512.436	462.612	538.679	428.82	466.82
ENSECAG00000021609	SLC40A1	solute carrier family 40 member 1 [Source:VGNC Symbol;Acc:VGNC:23212]	0.47367	0.0273132	0.658633	24.094	43.2763	42.5774	45.268	60.678	46.6233	29.8291	65.4884	59.5861	54.0656	44.3104	69.0925	92.5223	50.2916	62.2481	67.5521
ENSECAG00000009419	IQCA1	IQ motif containing with AAA domain 1 [Source:VGNC Symbol;Acc:VGNC:19111]	1.3962	0.0272605	0.658633	12.047	23.0807	5.06874	4.11527	2.09235	9.53659	12.3431	10.9147	12.1379	9.61166	8.71681	210.732	26.0219	121.817	12.8448	7.11074
ENSECAG00000012533	RSPH4A	radial spoke head component 4A [Source:VGNC Symbol;Acc:VGNC:22601]	1.61207	0.0272686	0.658633	9.63759	11.5404	0	1.02882	4.18469	19.0732	11.3145	10.9147	32	3.60437	9.44321	82.9109	14.4566	54.762	6.91645	3.55537
ENSECAG00000012514	0	0	-0.603631	0.0274802	0.659537	159.02	182.722	227.079	61.7291	128.679	128.214	146.06	173.544	77.2413	81.6991	72.64	58.7286	105.533	80.4666	98.8065	213.678
ENSECAG00000019212	WDR4	WD repeat domain 4 [Source:VGNC Symbol;Acc:VGNC:24996]	-0.183856	0.0274726	0.659537	393.937	289.47	311.22	345.683	322.221	325.304	291.091	315.436	239.448	308.774	309.447	259.097	305.035	278.28	303.336	278.03
ENSECAG00000020342	0	0	0.316782	0.0275471	0.659537	69.8726	90.3994	69.9486	106.997	81.6015	101.724	91.5445	100.415	83.862	123.75	94.4321	120.912	102.642	135.229	93.8661	131.193
ENSECAG00000019604	LRRC71	leucine rich repeat containing 71 [Source:VGNC Symbol;Acc:VGNC:19789]	1.32511	0.0275544	0.659537	13.2517	25.9658	13.1787	7.20173	8.36939	48.7426	39.0864	29.4698	45.2413	27.6335	18.8864	206.126	24.5762	112.877	25.6897	4.62198
ENSECAG00000015877	HOATZ	HOATZ cilia and flagella associated protein [Source:VGNC Symbol;Acc:VGNC:52353]	1.40664	0.0275984	0.659537	8.4329	19.2339	4.05499	10.2882	7.32321	21.1924	28.8005	3.27442	38.6206	9.61166	14.528	116.306	14.4566	65.9379	10.8687	3.19983
ENSECAG00000011761	CHD6	chromodomain helicase DNA binding protein 6 [Source:VGNC Symbol;Acc:VGNC:16488]	0.183564	0.0277043	0.660881	783.055	648.183	680.225	660.501	574.349	669.68	640.811	757.482	819.861	826.602	634.148	836.019	706.929	866.133	785.511	681.565
ENSECAG00000021260	BYSL	bystin like [Source:VGNC Symbol;Acc:VGNC:15930]	-0.204072	0.0283308	0.663761	428.873	419.299	431.856	498.977	415.331	339.079	482.408	362.369	340.965	395.279	429.303	352.372	309.372	345.336	365.584	385.758
ENSECAG00000005326	PDE12	phosphodiesterase 12 [Source:VGNC Symbol;Acc:VGNC:21238]	-0.200882	0.0280492	0.663761	408.393	349.096	349.743	407.412	380.807	310.469	421.722	338.357	303.448	285.947	297.824	335.098	357.078	271.575	361.632	363.003
ENSECAG00000021253	PDCL	phosducin like [Source:VGNC Symbol;Acc:VGNC:21234]	-0.187582	0.0284698	0.663761	497.541	444.304	457.2	422.844	451.947	370.867	497.837	451.87	467.861	324.393	401.699	431.828	338.285	405.686	404.118	379.003
ENSECAG00000007404	DHX37	DEAH-box helicase 37 [Source:VGNC Symbol;Acc:VGNC:17178]	-0.162786	0.0281974	0.663761	532.477	565.477	606.221	494.862	549.241	589.149	633.611	593.761	505.379	499.806	451.821	557.346	443.818	491.74	536.519	580.948
ENSECAG00000016280	CYBC1	cytochrome b-245 chaperone 1 [Source:VGNC Symbol;Acc:VGNC:51359]	-0.137407	0.0284404	0.663761	2082.93	2258.06	2370.14	1914.63	2376.91	2378.85	2418.21	2094.54	2185.93	2032.87	1934.4	1855.13	2208.97	1886.49	1968.22	2196.15
ENSECAG00000010110	U2AF2	U2 small nuclear RNA auxiliary factor 2 [Source:VGNC Symbol;Acc:VGNC:24696]	-0.116171	0.0282789	0.663761	4181.51	4557.48	4596.33	4211.98	4547.71	4840.35	4349.9	5123.37	4016.55	4561.93	3783.82	4073	4469.99	4292.67	4172.6	4233.38
ENSECAG00000009892	0	0	0.123928	0.0279367	0.663761	1093.87	1058.83	1012.73	1169.77	1140.33	1142.27	1186.99	1031.44	1164.14	1181.03	1115.75	1222.94	1215.8	1288.58	1093.79	1338.6
ENSECAG00000008879	NFYB	nuclear transcription factor Y subunit beta [Source:VGNC Symbol;Acc:VGNC:20722]	0.161288	0.0280342	0.663761	638.491	487.58	578.85	585.398	575.395	506.499	582.182	633.054	598.068	680.025	713.325	595.347	638.982	648.203	686.705	569.926
ENSECAG00000021441	BRCC3	BRCA1/BRCA2-containing complex subunit 3 [Source:VGNC Symbol;Acc:VGNC:15880]	0.199196	0.0280479	0.663761	248.168	218.305	211.873	169.755	206.096	183.314	230.404	197.557	226.207	237.888	224.458	251.036	229.86	212.342	269.742	254.92
ENSECAG00000018803	PGM2L1	phosphoglucomutase 2 like 1 [Source:VGNC Symbol;Acc:VGNC:21359]	0.252499	0.0284733	0.663761	227.688	207.726	140.911	163.582	137.049	189.672	193.375	166.995	216.276	247.5	225.184	222.247	189.382	194.461	215.398	189.857
ENSECAG00000034383	AHNAK	AHNAK nucleoprotein [Source:HGNC Symbol;Acc:HGNC:347]	0.288449	0.028444	0.663761	30953.5	29242.3	30888.9	25799.7	30728.2	32207.2	33020.8	29034.3	24333.2	40390.6	40114.7	40574.5	42837.8	25782.8	50987.1	30390.6
ENSECAG00000024232	A2ML1	alpha-2-macroglobulin like 1 [Source:VGNC Symbol;Acc:VGNC:14882]	1.12079	0.0282679	0.663761	25.2987	73.0889	76.0311	37.0375	21.9696	31.7886	16.4574	50.2077	52.9655	60.0728	70.4608	366.19	24.5762	82.7018	44.4629	22.0433
ENSECAG00000018004	CA8	carbonic anhydrase 8 [Source:VGNC Symbol;Acc:VGNC:15967]	1.5939	0.0284338	0.663761	7.2282	0.961696	15.2062	5.14409	0	9.53659	1.02859	2.18295	3.31034	6.00728	28.3296	39.1524	28.9132	10.0583	3.95226	5.33306
ENSECAG00000018229	ZDHHC14	zinc finger DHHC-type palmitoyltransferase 14 [Source:VGNC Symbol;Acc:VGNC:25189]	-0.538242	0.0286002	0.665555	199.98	80.7825	134.828	125.516	187.265	172.718	91.5445	88.4093	105.931	128.556	107.507	84.0625	44.8155	130.758	73.1168	69.3297
ENSECAG00000021477	NDUFV1	NADH:ubiquinone oxidoreductase core subunit V1 [Source:VGNC Symbol;Acc:VGNC:20650]	-0.232232	0.0287251	0.667294	2439.52	2090.73	2469.49	2710.94	2470.01	3416.22	2307.13	2051.97	1827.31	2101.35	2503.9	2080.83	2324.62	1696.5	2249.82	2200.77
ENSECAG00000018625	0	0	0.267465	0.0290012	0.671901	138.54	124.059	106.443	106.997	142.28	112.32	96.6874	130.977	126.896	134.563	169.251	149.7	182.153	119.582	145.246	128.349
ENSECAG00000035754	0	0	1.11126	0.0290243	0.671901	18.0705	15.3871	46.6324	2.05764	4.18469	13.7751	11.3145	10.9147	26.4827	19.2233	88.6209	27.637	18.7936	24.587	15.809	41.2423
ENSECAG00000018880	CCNG1	cyclin G1 [Source:VGNC Symbol;Acc:VGNC:16214]	0.239258	0.0290872	0.672187	4398.36	3259.19	3882.65	3443.46	4224.45	4516.1	4679.05	3574.57	4967.72	5018.49	5371.01	4189.31	5723.37	5049.28	3418.7	4014.01
ENSECAG00000015819	GNLY	granulysin [Source:VGNC Symbol;Acc:VGNC:49458]	-0.728602	0.0292006	0.673638	315.631	754.931	628.523	423.873	716.629	1341.48	312.691	723.646	172.138	842.221	286.928	162.367	435.144	451.507	268.754	529.75
ENSECAG00000017305	SEZ6L2	seizure related 6 homolog like 2 [Source:VGNC Symbol;Acc:VGNC:22884]	-1.16145	0.0295669	0.673759	42.1645	236.577	17.2337	29.8357	17.7849	33.9079	28.8005	77.4946	33.1034	21.6262	22.5184	19.5762	10.1196	49.174	8.89258	50.1307
ENSECAG00000013335	0	0	-0.909881	0.0294659	0.673759	102.399	143.293	192.612	154.323	69.0474	265.965	384.692	311.07	81.6551	133.362	55.2064	42.607	114.207	333.042	49.4032	56.5304
ENSECAG00000012035	HAUS5	HAUS augmin like complex subunit 5 [Source:VGNC Symbol;Acc:VGNC:18700]	-0.27885	0.0296094	0.673759	315.631	455.844	307.166	304.53	316.99	296.694	424.807	425.674	261.517	252.306	284.749	291.34	248.654	315.161	398.19	292.963
ENSECAG00000016834	SNX20	sorting nexin 20 [Source:VGNC Symbol;Acc:VGNC:23419]	-0.141601	0.0293587	0.673759	1245.66	1531.98	1401	1384.79	1525.32	1511.02	1504.83	1390.54	1385.93	1324.01	1332.94	1133.12	1445.66	1243.88	1154.06	1400.82
ENSECAG00000006597	CSNK1G1	casein kinase 1 gamma 1 [Source:VGNC Symbol;Acc:VGNC:49387]	0.188639	0.029535	0.673759	293.947	278.892	225.052	269.55	250.035	205.566	267.433	267.411	311.172	302.767	274.579	271.764	322.383	301.75	311.24	259.187
ENSECAG00000002732	MORF4L2	mortality factor 4 like 2 [Source:VGNC Symbol;Acc:VGNC:20266]	0.198027	0.0294475	0.673759	813.172	778.974	705.568	813.795	800.322	753.391	837.272	897.19	773.516	807.379	980.641	912.02	1249.05	882.897	911.984	832.668
ENSECAG00000000696	RSPH9	radial spoke head component 9 [Source:HGNC Symbol;Acc:HGNC:21057]	0.782889	0.0296108	0.673759	40.9598	95.2079	49.6736	43.2104	53.3548	79.4716	90.5159	64.3969	86.0689	73.2889	71.9136	346.614	76.6201	119.582	64.2242	53.6861
ENSECAG00000025078	SUSD2	sushi domain containing 2 [Source:VGNC Symbol;Acc:VGNC:23772]	2.05743	0.0293741	0.673759	1.2047	0	15.2062	3.08646	1.04617	10.5962	2.05718	5.45736	1.10345	1.20146	29.7824	61.0317	57.8265	5.58796	4.94032	0.355537
ENSECAG00000021012	UAP1L1	UDP-N-acetylglucosamine pyrophosphorylase 1 like 1 [Source:VGNC Symbol;Acc:VGNC:56912]	-0.334987	0.0301012	0.677434	1545.63	2116.69	1065.45	1072.03	1609.01	1862.81	1346.42	1364.34	1161.93	982.792	1206.55	1149.24	1053.89	868.369	1476.17	1593.16
ENSECAG00000033887	0	0	-0.298422	0.0298888	0.677434	251.782	225.037	375.087	188.274	287.698	280.8	264.347	299.063	220.689	195.837	187.411	226.854	169.142	240.282	269.742	251.72
ENSECAG00000017221	GNB2	G protein subunit beta 2 [Source:VGNC Symbol;Acc:VGNC:18425]	-0.142523	0.0301285	0.677434	10872.4	12813.6	12929.3	11098.9	11415.8	14618.5	11553.1	11570.7	10936.3	10799.9	11724.1	10224.5	12250.5	10160	10706.7	10961.6
ENSECAG00000011107	PPP1R9B	protein phosphatase 1 regulatory subunit 9B [Source:VGNC Symbol;Acc:VGNC:56466]	-0.133076	0.0299391	0.677434	10821.8	13155	12734.7	10514.5	12402.4	12245	11797.9	12107.7	12611.3	11395.8	10568.4	10421.4	11118.6	10785.9	9580.27	10865.9
ENSECAG00000018474	DDR1	discoidin domain receptor tyrosine kinase 1 [Source:VGNC Symbol;Acc:VGNC:56661]	1.10979	0.0300712	0.677434	67.4632	122.135	125.705	38.0663	49.1701	126.095	58.6296	90.5922	113.655	72.0874	72.64	705.895	127.218	287.221	63.2361	23.1099
ENSECAG00000016619	PARD3	par-3 family cell polarity regulator [Source:VGNC Symbol;Acc:VGNC:21160]	1.12553	0.029997	0.677434	8.4329	15.3871	28.3849	9.25937	9.41556	25.4309	3.08577	5.45736	14.3448	6.00728	31.2352	79.4563	39.0329	26.8222	21.7374	11.7327
ENSECAG00000020732	MMEL1	membrane metalloendopeptidase like 1 [Source:VGNC Symbol;Acc:VGNC:20221]	1.31615	0.0300536	0.677434	2.4094	9.61696	28.3849	5.14409	6.27704	18.0136	6.17154	3.27442	19.862	4.80583	21.792	81.7594	20.2393	27.9398	18.7732	3.91091
ENSECAG00000011141	HGH1	HGH1 homolog [Source:VGNC Symbol;Acc:VGNC:57205]	-0.24426	0.0302821	0.679173	220.46	226.96	254.451	224.282	191.45	287.157	208.804	193.191	158.896	228.277	205.571	190.004	144.566	192.226	209.47	192.346
ENSECAG00000032164	HNRNPA0	heterogeneous nuclear ribonucleoprotein A0 [Source:HGNC Symbol;Acc:HGNC:5030]	-0.092633	0.0305631	0.679173	3184.02	3183.21	3264.27	3265.47	3345.66	3281.65	2773.08	3313.71	3025.65	3045.69	3151.85	3063.1	2777.12	3010.79	2969.13	2965.54
ENSECAG00000020724	TPR	translocated promoter region, nuclear basket protein [Source:VGNC Symbol;Acc:VGNC:50899]	0.16891	0.0303151	0.679173	4533.28	4368.02	4814.29	4072.06	4132.38	4720.61	5202.61	4139.96	5165.23	4887.53	6228.16	5377.7	4138.93	4819.05	5022.33	4804.37
ENSECAG00000022236	PLEKHA5	pleckstrin homology domain containing A5 [Source:VGNC Symbol;Acc:VGNC:21560]	0.677337	0.0305154	0.679173	32.5269	33.6594	19.2612	37.0375	21.9696	19.0732	39.0864	41.476	86.0689	48.0583	20.3392	67.9409	27.4676	61.4675	54.3436	27.0208
ENSECAG00000016257	DYNC2H1	dynein cytoplasmic 2 heavy chain 1 [Source:HGNC Symbol;Acc:HGNC:2962]	1.14314	0.0304922	0.679173	6.0235	9.61696	4.05499	9.25937	6.27704	12.7155	11.3145	19.6465	13.2414	12.0146	20.3392	71.3955	5.78265	35.7629	9.88065	6.75521
ENSECAG00000014278	CCDC40	coiled-coil domain containing 40 [Source:VGNC Symbol;Acc:VGNC:51394]	1.2408	0.0304695	0.679173	21.6846	69.2421	14.1925	24.6916	30.339	100.664	77.1442	44.7504	94.8964	30.0364	32.688	436.434	50.5982	193.343	50.3913	17.7769
ENSECAG00000030691	GSTA3	glutathione S-transferase alpha 3 [Source:NCBI gene (formerly Entrezgene);Acc:100056418]	1.52808	0.0304126	0.679173	95.1712	222.152	387.252	21.6052	126.587	162.122	80.23	150.623	247.172	72.0874	163.44	1847.07	141.675	934.306	132.401	55.8193
ENSECAG00000036871	0	0	-0.712714	0.0307943	0.682035	26.5034	21.1573	54.7424	26.7493	29.2928	21.1924	21.6004	31.6527	19.862	8.4102	14.528	11.5154	36.1415	21.2342	7.90452	23.1099
ENSECAG00000007686	RP1	RP1 axonemal microtubule associated [Source:HGNC Symbol;Acc:HGNC:10263]	1.4689	0.0307786	0.682035	13.2517	13.4637	4.05499	6.17291	13.6003	22.252	37.0292	17.4636	14.3448	25.2306	5.0848	179.64	21.6849	88.2897	16.7971	2.48876
ENSECAG00000038105	0	0	-0.178296	0.030943	0.68419	501.155	559.707	599.125	641.983	533.548	611.401	454.637	581.755	479.999	510.619	422.039	487.102	552.243	530.856	453.522	530.461
ENSECAG00000043419	0	0	-0.385824	0.0313289	0.690113	436.101	567.401	678.197	291.156	425.792	488.485	674.755	434.406	484.413	301.566	386.445	382.312	277.567	321.866	344.835	552.86
ENSECAG00000013264	ACTR8	actin related protein 8 [Source:VGNC Symbol;Acc:VGNC:15031]	0.0919479	0.0313664	0.690113	727.638	676.072	694.417	701.654	727.09	761.867	706.641	750.933	780.137	794.163	730.759	778.442	769.092	764.433	761.798	753.739
ENSECAG00000009003	APC	APC regulator of WNT signaling pathway [Source:VGNC Symbol;Acc:VGNC:55399]	0.191663	0.031289	0.690113	1497.44	1496.4	1235.76	1230.47	1216.7	1120.02	1558.31	1040.17	1568	1474.19	1467.33	1497	1225.92	1545.63	1562.13	1526.68
ENSECAG00000015468	MGAT4A	alpha-1,3-mannosyl-glycoprotein 4-beta-N-acetylglucosaminyltransferase A [Source:VGNC Symbol;Acc:VGNC:51340]	0.163243	0.0315076	0.690935	995.082	985.738	1029.97	1214.01	1138.24	994.984	1141.73	1136.22	1086.9	1446.55	1181.85	1047.9	1358.92	1252.82	1142.2	1162.96
ENSECAG00000011021	NDUFAF5	NADH:ubiquinone oxidoreductase complex assembly factor 5 [Source:VGNC Symbol;Acc:VGNC:20633]	0.355847	0.0314778	0.690935	61.4397	82.7059	89.2098	110.084	121.356	87.9485	154.288	88.4093	130.207	123.75	153.271	103.639	128.664	109.524	126.472	140.437
ENSECAG00000031942	ARHGAP23	Rho GTPase activating protein 23 [Source:HGNC Symbol;Acc:HGNC:29293]	-0.36931	0.0318781	0.691156	338.521	276.968	462.269	262.349	214.465	293.515	241.719	230.301	260.413	140.57	220.826	221.096	218.295	250.34	184.768	295.096
ENSECAG00000022434	OXR1	oxidation resistance 1 [Source:VGNC Symbol;Acc:VGNC:21102]	0.184185	0.0317667	0.691156	1039.66	1026.13	809.984	776.758	1069.19	821.206	988.474	940.849	1097.93	861.445	1016.96	1028.33	1071.24	1144.41	1076	1185.72
ENSECAG00000031980	BTG1	BTG anti-proliferation factor 1 [Source:VGNC Symbol;Acc:VGNC:56400]	0.218649	0.0318811	0.691156	7475.16	6338.54	5573.58	8651.33	5646.2	5877.72	5541.01	7340.15	8240.54	9331.72	7271.27	7544.9	7182.05	7440.92	6592.37	7422.9
ENSECAG00000019794	OTUD3	OTU deubiquitinase 3 [Source:VGNC Symbol;Acc:VGNC:21088]	0.348867	0.031757	0.691156	55.4162	44.238	53.7286	44.2392	54.401	37.0867	57.601	46.9333	48.5517	67.2816	55.9328	56.4255	56.3808	73.761	86.9497	56.8859
ENSECAG00000008284	KCNRG	potassium channel regulator [Source:VGNC Symbol;Acc:VGNC:19310]	0.567843	0.0315814	0.691156	19.2752	25.9658	11.1512	13.3746	14.6464	23.3117	27.7719	16.3721	29.7931	28.835	19.6128	44.9101	18.7936	32.4102	25.6897	26.3097
ENSECAG00000027586	0	0	0.632046	0.0318071	0.691156	16.8658	10.5787	20.275	10.2882	14.6464	15.8943	14.4003	8.73178	16.5517	8.4102	33.4144	24.1824	26.0219	21.2342	21.7374	20.2656
ENSECAG00000015273	IRX1	iroquois homeobox 1 [Source:VGNC Symbol;Acc:VGNC:58178]	1.6654	0.0316544	0.691156	12.047	6.73187	11.1512	4.11527	1.04617	38.1464	2.05718	6.54884	6.62068	2.40291	60.2912	125.518	43.3698	5.58796	8.89258	7.11074
ENSECAG00000009269	TTC16	tetratricopeptide repeat domain 16 [Source:VGNC Symbol;Acc:VGNC:52033]	1.52136	0.0320242	0.693129	4.8188	14.4254	7.09623	2.05764	4.18469	6.35773	3.08577	6.54884	20.9655	9.61166	3.632	67.9409	2.89132	31.2926	1.97613	2.48876
ENSECAG00000013487	0	0	0.422298	0.0322118	0.693804	65.0538	65.3953	106.443	47.3256	72.1859	100.664	68.9155	73.1287	83.862	106.93	99.5169	160.064	96.8593	109.524	76.081	73.9517
ENSECAG00000006350	GAPT	GRB2 binding adaptor protein, transmembrane [Source:VGNC Symbol;Acc:VGNC:56733]	0.461543	0.0321421	0.693804	139.745	219.267	235.189	183.13	232.25	304.111	172.803	161.538	454.62	289.551	249.882	228.005	134.447	284.986	397.202	231.099
ENSECAG00000009955	TEX43	testis expressed 43 [Source:VGNC Symbol;Acc:VGNC:58257]	0.884398	0.0321597	0.693804	28.9128	32.6977	40.5499	11.317	21.9696	56.1599	109.03	21.8295	54.0689	80.4976	31.9616	55.274	66.5004	88.2897	47.4271	169.236
ENSECAG00000009728	DNAJC30	DnaJ heat shock protein family (Hsp40) member C30 [Source:VGNC Symbol;Acc:VGNC:51124]	-0.303138	0.0324867	0.694548	99.99	121.174	105.43	99.7954	121.356	108.081	81.2586	102.598	77.2413	76.8932	93.7057	80.6079	83.8484	55.8796	96.8303	107.728
ENSECAG00000007349	PTPA	protein phosphatase 2 phosphatase activator [Source:VGNC Symbol;Acc:VGNC:22007]	-0.293284	0.0327556	0.694548	4369.44	4715.2	8323.88	4095.73	5480.9	5024.72	4198.7	4155.24	4548.41	4596.77	4763.73	3718.33	4274.82	3258.9	3867.29	3911.26
ENSECAG00000005957	FMNL3	formin like 3 [Source:VGNC Symbol;Acc:VGNC:18074]	-0.158766	0.032767	0.694548	4314.03	4773.86	4514.22	3809.71	4189.92	3862.32	4629.68	5212.87	4222.89	3976.82	3700.28	3535.23	4230.01	3604.23	3848.51	4503.94
ENSECAG00000015690	SHMT1	serine hydroxymethyltransferase 1 [Source:VGNC Symbol;Acc:VGNC:22964]	-0.134479	0.0329119	0.694548	1382.99	1346.37	1309.76	1562.78	1588.09	1532.21	1341.28	1316.32	1188.41	1269.94	1237.79	1354.21	1410.97	1166.77	1355.62	1381.62
ENSECAG00000001360	AIFM1	apoptosis inducing factor mitochondria associated 1 [Source:VGNC Symbol;Acc:VGNC:15186]	-0.124976	0.0328731	0.694548	1399.86	1311.75	1301.65	1435.2	1309.81	1429.43	1483.23	1315.22	1369.38	1148.59	1329.31	1188.39	1415.3	1119.83	1209.39	1292.02
ENSECAG00000017899	KIAA1109	KIAA1109 [Source:VGNC Symbol;Acc:VGNC:19371]	0.277949	0.0329246	0.694548	2082.93	2341.73	1620.98	1645.08	1847.54	1908.38	2428.5	2341.21	2129.65	2064.1	2247.48	2292.72	1882.25	2862.15	3526.4	2651.6
ENSECAG00000024343	0	0	0.319029	0.0325358	0.694548	166.249	294.279	199.708	269.55	218.65	292.455	230.404	193.191	256	259.515	268.768	413.403	276.121	360.982	240.1	256.342
ENSECAG00000014446	SPTBN1	spectrin beta, non-erythrocytic 1 [Source:VGNC Symbol;Acc:VGNC:23556]	0.383864	0.0324943	0.694548	789.078	527.971	727.871	636.839	533.548	559.48	469.037	1069.64	787.861	1120.96	656.666	1216.03	848.603	871.721	858.628	577.392
ENSECAG00000008113	LAMP3	lysosomal associated membrane protein 3 [Source:VGNC Symbol;Acc:VGNC:19572]	0.465188	0.0325268	0.694548	1405.88	790.514	1362.48	894.043	602.596	742.794	1037.85	1440.74	1411.31	1426.13	974.829	1859.74	2408.47	958.893	1407	985.193
ENSECAG00000019259	0	0	0.477803	0.0326154	0.694548	44.5739	33.6594	40.5499	47.3256	43.9393	28.6098	44.2293	68.7628	27.5862	48.0583	58.8384	73.6986	78.0657	78.2314	63.2361	62.219
ENSECAG00000006669	ACSM3	acyl-CoA synthetase medium chain family member 3 [Source:VGNC Symbol;Acc:VGNC:49262]	0.969122	0.032828	0.694548	40.9598	26.9275	97.3198	54.5274	13.6003	97.4851	27.7719	46.9333	73.9309	30.0364	164.893	256.794	102.642	67.0555	69.1645	30.2207
ENSECAG00000019177	CCDC146	coiled-coil domain containing 146 [Source:VGNC Symbol;Acc:VGNC:16126]	1.23063	0.0325207	0.694548	13.2517	51.9316	24.3299	9.25937	23.0158	19.0732	33.9434	29.4698	38.6206	24.0291	21.792	239.52	24.5762	101.701	24.7016	6.39967
ENSECAG00000022328	MSMB	microseminoprotein beta [Source:VGNC Symbol;Acc:VGNC:20389]	2.67496	0.0328749	0.694548	0	0.961696	4.05499	0	0	3.17886	1.02859	2.18295	45.2413	20.4248	0	300.552	0	2.23518	0	4.26645
ENSECAG00000022610	TAP1	transporter 1, ATP binding cassette subfamily B member [Source:VGNC Symbol;Acc:VGNC:23871]	-0.164622	0.0330005	0.694562	6441.53	5919.24	6295.37	6009.33	5112.65	5222.87	6006.96	6810.79	5218.2	4722.93	4483.34	5356.97	5854.93	5164.39	5770.3	6086.8
ENSECAG00000015148	EMC1	ER membrane protein complex subunit 1 [Source:VGNC Symbol;Acc:VGNC:17551]	-0.102953	0.0330296	0.694562	2032.33	1892.62	1802.44	1731.5	1954.25	1888.24	1945.06	1663.4	1850.48	1767.34	1632.95	1753.8	1729.01	1685.33	1670.82	1791.55
ENSECAG00000011634	TMEM129	transmembrane protein 129, E3 ubiquitin ligase [Source:VGNC Symbol;Acc:VGNC:24192]	-0.149078	0.0332928	0.697891	1419.14	1830.11	1722.36	1750.02	1850.68	1998.45	1716.72	1827.13	1492.96	1543.87	1484.04	1508.52	1710.22	1616.04	1525.57	1842.75
ENSECAG00000007580	ARL6IP6	ADP ribosylation factor like GTPase 6 interacting protein 6 [Source:VGNC Symbol;Acc:VGNC:15524]	-0.148563	0.0332536	0.697891	434.896	410.644	499.778	424.902	414.285	451.399	381.607	457.327	393.931	440.935	395.162	338.553	371.535	403.451	388.309	399.268
ENSECAG00000021634	SLC29A4	solute carrier family 29 member 4 [Source:VGNC Symbol;Acc:VGNC:58820]	0.326175	0.0333667	0.698339	51.8021	79.8208	70.9623	82.3055	52.3087	57.2195	62.744	49.1163	71.724	62.4758	78.4513	86.3656	104.088	83.8194	80.0332	73.2406
ENSECAG00000005282	TIFAB	TIFA inhibitor [Source:VGNC Symbol;Acc:VGNC:55519]	-0.581176	0.0346687	0.698724	37.3457	35.5828	43.5911	31.8934	39.7546	43.4445	52.4581	37.1101	24.2758	10.8131	17.4336	17.2731	34.6959	52.5268	37.5465	22.0433
ENSECAG00000014969	TP53I3	tumor protein p53 inducible protein 3 [Source:VGNC Symbol;Acc:VGNC:24422]	-0.27941	0.0345447	0.698724	216.846	328.9	215.928	299.386	373.484	276.561	254.062	261.953	205.241	287.148	241.891	166.973	218.295	241.4	228.243	244.61
ENSECAG00000020891	SLC29A3	solute carrier family 29 member 3 [Source:VGNC Symbol;Acc:VGNC:23138]	-0.235601	0.0340077	0.698724	445.739	489.503	439.966	537.043	496.932	518.155	444.351	613.408	452.413	437.33	302.909	388.069	456.829	452.625	364.596	527.973
ENSECAG00000008537	DHX16	DEAH-box helicase 16 [Source:VGNC Symbol;Acc:VGNC:49406]	-0.191883	0.0345054	0.698724	1732.36	1886.85	2277.89	2076.16	1934.37	2045.07	1860.72	1819.48	1454.34	1493.41	1754.98	1756.1	1379.16	2092.13	1987.99	1761.33
ENSECAG00000012315	EVL	Enah/Vasp-like [Source:VGNC Symbol;Acc:VGNC:17711]	-0.182762	0.0337113	0.698724	5569.33	5620.15	6653.23	5824.14	5297.82	6319.58	4906.37	5672.38	5651.85	5756.18	5855.51	4678.71	4066.65	5156.57	4398.86	4837.08
ENSECAG00000006910	ABT1	activator of basal transcription 1 [Source:VGNC Symbol;Acc:VGNC:14957]	-0.152494	0.0339044	0.698724	842.085	841.484	901.222	809.68	893.432	942.003	932.931	826.245	729.378	741.299	927.613	809.533	912.212	683.966	745.989	741.295
ENSECAG00000008833	SPEN	spen family transcriptional repressor [Source:VGNC Symbol;Acc:VGNC:23513]	0.152238	0.0344006	0.698724	2910.55	2741.8	2385.35	2335.42	2178.13	2242.16	2853.31	2679.57	3014.62	2715.29	2455.96	2794.79	2819.04	3014.14	2911.83	2863.85
ENSECAG00000017025	ATRN	attractin [Source:HGNC Symbol;Acc:HGNC:885]	0.166832	0.0336644	0.698724	2007.03	1778.18	1784.2	1738.7	2094.44	1545.99	1599.46	1669.95	2253.24	2147	1962.01	2223.63	1934.3	1949.08	1722.2	1776.97
ENSECAG00000019545	BIRC6	baculoviral IAP repeat containing 6 [Source:VGNC Symbol;Acc:VGNC:15834]	0.178106	0.0335232	0.698724	2249.17	2038.8	1943.35	2074.1	2054.68	2154.21	2389.41	2334.66	2091.03	2491.82	2101.48	2744.12	2094.76	2897.91	2794.25	2290.01
ENSECAG00000021208	RC3H1	ring finger and CCCH-type domains 1 [Source:VGNC Symbol;Acc:VGNC:22260]	0.194714	0.0342795	0.698724	649.333	570.286	563.644	478.401	561.795	469.412	584.239	631.963	648.827	513.022	692.26	599.953	789.331	677.26	613.588	627.523
ENSECAG00000028489	TMEM182	transmembrane protein 182 [Source:VGNC Symbol;Acc:VGNC:24231]	0.304915	0.0335739	0.698724	137.336	139.446	116.581	146.092	99.3864	134.572	104.916	117.879	143.448	182.621	217.194	139.336	114.207	149.757	122.52	155.725
ENSECAG00000002425	MFAP3L	microfibril associated protein 3 like [Source:VGNC Symbol;Acc:VGNC:58637]	0.631032	0.0337361	0.698724	32.5269	51.9316	36.4949	54.5274	37.6622	11.6558	34.972	30.5612	30.8965	79.2962	52.3008	100.184	63.6091	41.3509	46.439	38.7535
ENSECAG00000021424	LMNTD1	lamin tail domain containing 1 [Source:VGNC Symbol;Acc:VGNC:58499]	0.647031	0.0343658	0.698724	13.2517	43.2763	16.22	21.6052	29.2928	18.0136	47.3151	20.738	41.931	42.051	22.5184	64.4863	52.0438	48.0564	32.6061	29.154
ENSECAG00000010437	TCEA3	transcription elongation factor A3 [Source:VGNC Symbol;Acc:VGNC:50773]	0.69582	0.0345975	0.698724	22.8893	38.4678	51.7011	31.8934	13.6003	25.4309	15.4288	16.3721	58.4827	51.6626	58.112	58.7286	28.9132	50.2916	23.7136	21.6878
ENSECAG00000023295	MAGIX	MAGI family member, X-linked [Source:VGNC Symbol;Acc:VGNC:55495]	0.745046	0.0345064	0.698724	16.8658	17.3105	29.3987	11.317	15.6926	27.5501	23.6576	29.4698	87.1723	16.8204	32.688	49.5163	30.3589	27.9398	18.7732	24.8876
ENSECAG00000017890	CORO2A	coronin 2A [Source:VGNC Symbol;Acc:VGNC:16793]	0.760623	0.0343791	0.698724	14.4564	41.3529	45.6186	12.3458	11.5079	13.7751	32.9149	56.7566	32	40.8495	37.0464	55.274	70.8374	46.9388	73.1168	33.776
ENSECAG00000009860	STAB1	stabilin 1 [Source:VGNC Symbol;Acc:VGNC:23644]	0.761115	0.0345074	0.698724	4.8188	11.5404	15.2062	16.4611	18.8311	19.0732	15.4288	33.8357	24.2758	48.0583	14.528	24.1824	28.9132	12.2935	41.4987	35.5537
ENSECAG00000024624	MLPH	melanophilin [Source:VGNC Symbol;Acc:VGNC:20213]	0.800545	0.0347208	0.698724	54.2115	52.8933	178.42	57.6138	21.9696	66.7561	9.2573	58.9395	144.552	100.922	124.214	122.063	82.4027	103.936	104.735	88.5287
ENSECAG00000013957	PDE5A	phosphodiesterase 5A [Source:VGNC Symbol;Acc:VGNC:21247]	0.831636	0.0342535	0.698724	15.6611	21.1573	4.05499	9.25937	6.27704	5.2981	3.08577	16.3721	17.6552	13.216	13.8016	24.1824	17.3479	24.587	21.7374	12.7993
ENSECAG00000024946	0	0	0.837937	0.0341416	0.698724	4.8188	37.5061	60.8249	61.7291	49.1701	42.3848	45.2579	43.6589	59.5861	37.2452	91.5265	170.428	52.0438	105.054	26.6777	75.3739
ENSECAG00000010397	KCTD15	potassium channel tetramerization domain containing 15 [Source:VGNC Symbol;Acc:VGNC:19320]	0.903203	0.0345458	0.698724	7.2282	14.4254	38.5224	12.3458	8.36939	14.8347	3.08577	3.27442	25.3793	25.2306	24.6976	31.0916	18.7936	13.4111	28.6539	24.1765
ENSECAG00000009316	EYA4	EYA transcriptional coactivator and phosphatase 4 [Source:VGNC Symbol;Acc:VGNC:17748]	1.16724	0.0342553	0.698724	6.0235	10.5787	20.275	6.17291	1.04617	4.23848	1.02859	6.54884	26.4827	18.0219	17.4336	31.0916	5.78265	12.2935	9.88065	5.68859
ENSECAG00000020398	STK33	serine/threonine kinase 33 [Source:VGNC Symbol;Acc:VGNC:23692]	1.34506	0.0347498	0.698724	7.2282	27.8892	13.1787	2.05764	11.5079	41.3252	41.1436	24.0124	81.6551	16.8204	21.0656	142.791	20.2393	113.994	29.6419	2.8443
ENSECAG00000043761	0	0	1.35349	0.0337584	0.698724	8.4329	7.69357	4.05499	3.08646	5.23087	4.23848	9.2573	6.54884	11.0345	7.20874	3.632	66.7894	2.89132	23.4694	4.94032	4.97752
ENSECAG00000018340	USP43	ubiquitin specific peptidase 43 [Source:VGNC Symbol;Acc:VGNC:56508]	1.36185	0.0346152	0.698724	8.4329	21.1573	4.05499	3.08646	10.4617	28.6098	18.5146	21.8295	32	9.61166	13.8016	123.215	27.4676	80.4666	10.8687	2.48876
ENSECAG00000024156	SPAG17	sperm associated antigen 17 [Source:VGNC Symbol;Acc:VGNC:23474]	1.58033	0.0336814	0.698724	12.047	29.8126	4.05499	0	10.4617	38.1464	32.9149	20.738	36.4137	14.4175	12.3488	215.338	23.1306	113.994	25.6897	2.8443
ENSECAG00000019018	NCAPH2	non-SMC condensin II complex subunit H2 [Source:VGNC Symbol;Acc:VGNC:20580]	-0.17943	0.0348307	0.699294	1723.92	1764.71	2117.72	1841.59	2116.41	1918.97	1625.17	1540.07	1681.65	1649.6	1849.42	1708.89	1423.98	1315.41	1585.84	1711.91
ENSECAG00000043277	H2BC8	H2B clustered histone 8 [Source:VGNC Symbol;Acc:VGNC:83827]	0.645142	0.0350277	0.70008	22.8893	13.4637	26.3574	8.23055	26.1543	21.1924	12.3431	10.9147	23.1724	14.4175	42.8576	31.0916	36.1415	27.9398	24.7016	20.9767
ENSECAG00000026067	RNase_MRP	RNase MRP [Source:RFAM;Acc:RF00030]	0.756439	0.0349316	0.70008	31.3222	31.736	30.4124	72.0173	64.8627	40.2656	23.6576	58.9395	38.6206	61.2743	148.186	34.5462	70.8374	49.174	42.4868	146.837
ENSECAG00000027995	FOXA1	forkhead box A1 [Source:HGNC Symbol;Acc:HGNC:5021]	1.2971	0.0350226	0.70008	10.8423	36.5444	24.3299	5.14409	6.27704	19.0732	40.115	22.9209	44.1379	16.8204	17.4336	191.156	30.3589	82.7018	21.7374	3.55537
ENSECAG00000000054	CCL17	C-C motif chemokine ligand 17 [Source:VGNC Symbol;Acc:VGNC:51150]	-1.41386	0.0356859	0.705478	51.8021	8.65526	53.7286	15.4323	20.9235	9.53659	228.347	45.8418	5.51723	12.0146	7.99041	2.30308	66.5004	34.6453	14.821	20.2656
ENSECAG00000024206	ASGR1	asialoglycoprotein receptor 1 [Source:VGNC Symbol;Acc:VGNC:15580]	-1.00777	0.0357747	0.705478	26.5034	12.502	15.2062	9.25937	6.27704	11.6558	9.2573	25.1039	6.62068	2.40291	5.0848	0	8.67397	14.5287	9.88065	9.5995
ENSECAG00000028246	0	0	-0.326834	0.0353853	0.705478	85.5337	74.0506	101.375	79.219	78.463	76.2927	84.3443	90.5922	79.4482	46.8568	53.0272	73.6986	66.5004	52.5268	67.1884	89.2398
ENSECAG00000009329	FDXR	ferredoxin reductase [Source:VGNC Symbol;Acc:VGNC:17986]	-0.262306	0.0356472	0.705478	191.547	181.761	244.313	208.85	252.128	225.699	186.175	267.411	179.862	194.636	230.995	175.034	146.012	204.519	138.329	190.568
ENSECAG00000017256	RPS28	ribosomal protein S28 [Source:VGNC Symbol;Acc:VGNC:22553]	-0.24695	0.0354801	0.705478	7907.65	9361.15	10608.9	9723.36	9903.07	12446.3	8642.21	9699.92	8697.37	11001.7	9580.5	7426.29	8646.5	7009.53	5928.39	7688.13
ENSECAG00000024217	NOC4L	nucleolar complex associated 4 homolog [Source:VGNC Symbol;Acc:VGNC:20794]	-0.195655	0.0354679	0.705478	442.125	442.38	410.568	435.19	437.3	595.507	391.893	466.059	342.069	433.726	406.058	408.797	448.155	334.16	382.381	407.09
ENSECAG00000023667	ARID5A	AT-rich interaction domain 5A [Source:VGNC Symbol;Acc:VGNC:15504]	-0.163194	0.0356072	0.705478	1767.29	2408.09	2139.01	2262.37	2225.21	2078.98	2153.87	2439.44	1848.27	2185.45	1895.91	1712.34	2049.95	2130.13	1664.89	2119.71
ENSECAG00000013326	POC1B	POC1 centriolar protein B [Source:VGNC Symbol;Acc:VGNC:49438]	0.228806	0.0357302	0.705478	231.302	179.837	177.406	174.899	173.665	218.282	194.403	216.112	209.655	213.859	175.063	270.612	235.643	274.928	236.147	222.566
ENSECAG00000016388	POMC	proopiomelanocortin [Source:HGNC Symbol;Acc:HGNC:9201]	0.346345	0.0356618	0.705478	139.745	248.118	133.815	184.159	164.249	199.209	149.145	197.557	238.345	191.032	301.456	259.097	170.588	273.81	154.138	210.478
ENSECAG00000000138	ACVR2A	activin A receptor type 2A [Source:VGNC Symbol;Acc:VGNC:15038]	0.249823	0.0358479	0.705874	280.695	265.428	185.516	241.772	193.542	196.03	186.175	170.27	248.276	234.284	307.994	259.097	242.871	233.577	233.183	278.03
ENSECAG00000006453	NAB2	NGFI-A binding protein 2 [Source:VGNC Symbol;Acc:VGNC:20539]	-0.123874	0.0360831	0.70841	1001.11	1155	1176.96	1201.66	1139.28	1253.53	1251.79	1230.09	1145.38	1047.67	1197.83	947.718	1071.24	1050.54	1074.03	1093.99
ENSECAG00000011144	PUS7	pseudouridine synthase 7 [Source:VGNC Symbol;Acc:VGNC:54562]	0.208363	0.0360316	0.70841	507.178	457.767	503.833	501.035	413.238	514.976	414.522	464.967	465.655	700.449	663.204	521.648	516.101	469.388	542.447	485.308
ENSECAG00000020927	NEK10	NIMA related kinase 10 [Source:VGNC Symbol;Acc:VGNC:56836]	1.11694	0.0362032	0.709722	14.4564	13.4637	9.12373	9.25937	5.23087	22.252	18.5146	15.2806	18.7586	10.8131	11.6224	104.79	11.5653	51.4092	17.7852	7.82182
ENSECAG00000023751	CHRM4	cholinergic receptor muscarinic 4 [Source:HGNC Symbol;Acc:HGNC:1953]	1.01744	0.0363144	0.710855	42.1645	4.80848	52.7149	16.4611	8.36939	20.1328	6.17154	9.82325	50.7586	49.2597	53.7536	11.5154	60.7178	27.9398	19.7613	50.4863
ENSECAG00000011647	GMIP	GEM interacting protein [Source:VGNC Symbol;Acc:VGNC:18406]	-0.118607	0.0364159	0.711795	3833.35	4407.45	3739.71	3894.08	3680.44	3890.93	3907.61	4165.06	3405.24	4030.89	3350.89	3430.44	3971.23	3819.93	3315.94	3717.85
ENSECAG00000022544	KMT2C	lysine methyltransferase 2C [Source:VGNC Symbol;Acc:VGNC:97707]	0.2074	0.0365866	0.714082	2311.82	2252.29	2240.38	1781.91	1870.56	1947.58	2609.53	2624.99	2411.03	2264.75	2293.25	2563.33	2266.8	3011.91	3077.82	2475.96
ENSECAG00000021438	TBC1D12	TBC1 domain family member 12 [Source:VGNC Symbol;Acc:VGNC:51433]	0.377188	0.0366923	0.714871	61.4397	77.8974	49.6736	58.6427	48.124	48.7426	59.6582	81.8604	102.621	75.6918	93.7057	86.3656	52.0438	53.6444	76.081	86.7511
ENSECAG00000019008	SHROOM3	shroom family member 3 [Source:VGNC Symbol;Acc:VGNC:58482]	1.50786	0.0367344	0.714871	8.4329	7.69357	24.3299	0	5.23087	5.2981	13.3717	6.54884	14.3448	2.40291	16.7072	115.154	18.7936	15.6463	16.7971	2.8443
ENSECAG00000043221	0	0	-0.811274	0.0369589	0.715058	19.2752	12.502	11.1512	13.3746	10.4617	14.8347	24.6861	6.54884	6.62068	7.20874	12.3488	6.90925	1.44566	5.58796	7.90452	12.7993
ENSECAG00000024029	MYBBP1A	MYB binding protein 1a [Source:VGNC Symbol;Acc:VGNC:20461]	-0.145325	0.036949	0.715058	2063.65	2281.14	1921.05	2275.75	1956.34	2069.44	2495.36	1924.27	1671.72	2089.33	1804.38	1881.62	1888.03	1894.32	2152.99	1977.14
ENSECAG00000010342	RETSAT	retinol saturase [Source:VGNC Symbol;Acc:VGNC:22312]	0.199396	0.0369118	0.715058	1149.28	1382.92	1112.08	1428	1373.63	1353.14	1251.79	928.843	1534.89	1280.75	1672.9	1414.09	1379.16	1251.7	1304.25	1613.07
ENSECAG00000033931	C22H20orf85	chromosome 22 C20orf85 homolog [Source:VGNC Symbol;Acc:VGNC:51516]	1.42858	0.0368288	0.715058	20.4799	39.4295	8.10998	5.14409	17.7849	46.6233	29.8291	19.6465	55.1723	9.61166	21.0656	284.431	20.2393	88.2897	23.7136	2.13322
ENSECAG00000005844	RGL3	ral guanine nucleotide dissociation stimulator like 3 [Source:VGNC Symbol;Acc:VGNC:58233]	1.33307	0.0370291	0.715377	13.2517	27.8892	20.275	8.23055	9.41556	31.7886	25.7147	17.4636	41.931	8.4102	13.8016	209.58	21.6849	69.2907	22.7255	2.13322
ENSECAG00000005241	THBD	thrombomodulin [Source:HGNC Symbol;Acc:HGNC:11784]	1.25706	0.0371299	0.716285	36.141	13.4637	14.1925	18.5187	5.23087	6.35773	17.486	28.3783	6.62068	27.6335	6.5376	32.2431	183.599	25.7046	38.5345	15.2881
ENSECAG00000022702	ARHGEF12	Rho guanine nucleotide exchange factor 12 [Source:VGNC Symbol;Acc:VGNC:15484]	0.366132	0.0374436	0.72129	1273.37	1353.11	1125.26	636.839	708.259	850.876	1145.85	693.085	1528.27	970.777	1254.49	1248.27	1259.17	813.607	1515.69	1443.13
ENSECAG00000012022	PSMB10	proteasome 20S subunit beta 10 [Source:VGNC Symbol;Acc:VGNC:58479]	-0.194812	0.0387705	0.721781	2017.87	3061.08	2424.88	2604.97	1907.17	2431.83	2141.52	2764.7	1980.69	2309.2	2108.74	1856.28	2132.35	2169.25	1994.9	2355.79
ENSECAG00000021951	RHBDF2	rhomboid 5 homolog 2 [Source:VGNC Symbol;Acc:VGNC:56477]	-0.168035	0.0386121	0.721781	4586.29	5594.19	4230.37	4168.77	3980.69	5228.17	5145	5073.16	4609.1	3749.75	4461.55	3824.27	4478.66	3848.99	4231.88	4617.72
ENSECAG00000011695	TARBP2	TARBP2 subunit of RISC loading complex [Source:VGNC Symbol;Acc:VGNC:23875]	-0.153049	0.0383595	0.721781	410.802	515.469	463.283	465.026	431.023	490.605	466.98	466.059	401.655	373.653	446.01	384.615	410.568	375.511	447.593	480.686
ENSECAG00000010511	RNF121	ring finger protein 121 [Source:VGNC Symbol;Acc:VGNC:22428]	-0.147103	0.0381214	0.721781	931.233	1137.69	1203.32	1049.39	1247.04	1140.15	1189.05	1102.39	1024	875.862	1030.76	1031.78	1137.74	922.013	989.053	1113.9
ENSECAG00000018796	DGKZ	diacylglycerol kinase zeta [Source:VGNC Symbol;Acc:VGNC:17155]	-0.12218	0.0385337	0.721781	6043.98	6483.75	7543.3	6352.95	7015.64	7116.41	5772.44	6894.83	5826.2	6829.08	5821.37	6184.93	6048.65	6083.05	6289.03	5829.39
ENSECAG00000008264	AKT1	AKT serine/threonine kinase 1 [Source:VGNC Symbol;Acc:VGNC:15217]	-0.115735	0.0379809	0.721781	6666.81	6759.76	8463.78	6674.97	7059.58	7590.07	7707.22	6831.53	6425.37	6874.74	6873.93	6604.09	7144.46	6638.49	6208.01	6540.82
ENSECAG00000016013	SZRD1	SUZ RNA binding domain containing 1 [Source:VGNC Symbol;Acc:VGNC:23832]	-0.108007	0.0381484	0.721781	1905.83	1735.86	1930.18	2059.69	2238.81	1847.98	1819.57	1959.19	1798.62	1782.96	1878.47	1851.68	1864.9	1731.15	1746.9	1728.98
ENSECAG00000018267	CENPC	centromere protein C [Source:VGNC Symbol;Acc:VGNC:16393]	0.151334	0.0382054	0.721781	931.233	937.654	982.321	974.291	973.987	795.775	998.76	986.691	1146.48	1161.81	1006.06	948.87	848.603	1057.24	1084.89	1153.72
ENSECAG00000016666	OMG	oligodendrocyte myelin glycoprotein [Source:VGNC Symbol;Acc:VGNC:49511]	0.160879	0.0384654	0.721781	468.628	486.618	507.888	538.072	402.777	488.485	519.438	483.522	579.31	549.066	568.772	581.528	449.601	479.447	614.576	528.328
ENSECAG00000017521	RAB18	RAB18, member RAS onco family [Source:VGNC Symbol;Acc:VGNC:22091]	0.168057	0.037704	0.721781	4671.82	4170.88	4563.89	5085.45	4525.74	4201.4	5356.89	3550.56	5533.79	4649.64	5492.31	5119.75	5653.98	4755.35	4766.42	4624.83
ENSECAG00000042449	0	0	0.216996	0.0379247	0.721781	157.816	129.829	150.035	152.265	127.633	136.691	141.945	150.623	163.31	153.786	189.591	127.821	200.947	181.05	169.947	149.326
ENSECAG00000022737	FOLH1	folate hydrolase 1 [Source:HGNC Symbol;Acc:HGNC:3788]	0.308918	0.0379807	0.721781	596.326	463.537	769.434	758.239	482.286	679.217	437.15	592.67	871.723	712.464	1012.6	780.745	575.373	688.436	721.287	556.416
ENSECAG00000021938	SYNC	syncoilin, intermediate filament protein [Source:VGNC Symbol;Acc:VGNC:50770]	0.352139	0.0387366	0.721781	83.1243	89.4377	63.8661	123.458	102.525	92.187	68.9155	64.3969	89.3792	117.743	124.941	137.033	112.762	120.7	103.747	76.4405
ENSECAG00000005303	TULP3	TUB like protein 3 [Source:VGNC Symbol;Acc:VGNC:24668]	0.47495	0.0385291	0.721781	603.554	464.499	354.812	553.504	660.135	616.699	592.467	475.882	324.413	871.056	431.482	864.807	1205.68	490.623	744.013	1074.43
ENSECAG00000009958	DUSP1	dual specificity phosphatase 1 [Source:VGNC Symbol;Acc:VGNC:17346]	0.497771	0.0387556	0.721781	3363.52	2589.85	4076.28	3269.59	1875.79	3606.95	1822.66	2438.35	8463.44	3266.76	5352.12	4219.25	3053.24	2312.3	2707.3	3162.5
ENSECAG00000005690	ETFBKMT	electron transfer flavoprotein subunit beta lysine methyltransferase [Source:VGNC Symbol;Acc:VGNC:17695]	0.564789	0.0385795	0.721781	18.0705	20.1956	16.22	12.3458	10.4617	10.5962	15.4288	18.555	16.5517	40.8495	20.3392	21.8793	24.5762	15.6463	23.7136	18.8435
ENSECAG00000038345	0	0	0.70485	0.0381292	0.721781	6.0235	8.65526	16.22	10.2882	3.13852	6.35773	8.22872	6.54884	15.4483	16.8204	11.6224	11.5154	17.3479	10.0583	10.8687	14.2215
ENSECAG00000009100	SLCO4C1	solute carrier organic anion transporter family member 4C1 [Source:VGNC Symbol;Acc:VGNC:55510]	0.831891	0.0375808	0.721781	22.8893	14.4254	47.6461	7.20173	6.27704	14.8347	20.5718	36.0186	30.8965	34.8423	41.4048	73.6986	30.3589	41.3509	34.5823	16.3547
ENSECAG00000007880	ABCA5	ATP binding cassette subfamily A member 5 [Source:VGNC Symbol;Acc:VGNC:14904]	0.98046	0.0386348	0.721781	19.2752	10.5787	9.12373	16.4611	13.6003	8.47697	4.11436	24.0124	14.3448	10.8131	13.8016	69.0925	14.4566	50.2916	25.6897	10.6661
ENSECAG00000022674	C28H22orf23	chromosome 28 C22orf23 homolog [Source:VGNC Symbol;Acc:VGNC:49255]	1.1599	0.0382793	0.721781	9.63759	18.2722	4.05499	6.17291	10.4617	14.8347	13.3717	10.9147	22.0689	8.4102	4.3584	99.0325	13.011	26.8222	13.8329	9.95504
ENSECAG00000018337	DNALI1	dynein axonemal light intermediate chain 1 [Source:VGNC Symbol;Acc:VGNC:17244]	1.20337	0.0383306	0.721781	18.0705	16.3488	3.04124	4.11527	5.23087	11.6558	13.3717	7.64031	14.3448	9.61166	5.8112	70.244	24.5762	42.4685	13.8329	3.55537
ENSECAG00000033682	0	0	1.26306	0.0377654	0.721781	18.0705	6.73187	24.3299	7.20173	3.13852	23.3117	5.14295	16.3721	9.93102	8.4102	29.056	61.0317	102.642	26.8222	8.89258	5.33306
ENSECAG00000020950	AKAP14	A-kinase anchoring protein 14 [Source:VGNC Symbol;Acc:VGNC:51917]	1.26343	0.0380132	0.721781	3.6141	18.2722	5.06874	3.08646	7.32321	22.252	15.4288	21.8295	40.8275	8.4102	11.6224	84.0625	7.22831	62.5851	7.90452	11.0217
ENSECAG00000001068	TMEM125	transmembrane protein 125 [Source:VGNC Symbol;Acc:VGNC:24187]	1.47357	0.0383232	0.721781	2.4094	11.5404	13.1787	1.02882	5.23087	11.6558	6.17154	13.0977	14.3448	2.40291	15.2544	85.214	7.22831	41.3509	12.8448	1.06661
ENSECAG00000019713	SRM	spermidine synthase [Source:VGNC Symbol;Acc:VGNC:23584]	-0.240851	0.0389958	0.722944	232.507	244.271	231.134	309.674	257.359	327.423	188.232	212.837	199.724	230.68	238.986	224.55	186.49	196.696	194.649	220.077
ENSECAG00000014390	FOXJ1	forkhead box J1 [Source:VGNC Symbol;Acc:VGNC:18103]	1.38213	0.0389433	0.722944	66.2585	178.875	39.5362	31.8934	55.4472	287.157	217.032	174.636	242.758	87.7064	88.6209	1225.24	225.523	709.671	119.556	41.2423
ENSECAG00000026998	LRRC10B	leucine rich repeat containing 10B [Source:HGNC Symbol;Acc:HGNC:37215]	1.6154	0.0389187	0.722944	1.2047	9.61696	6.08249	4.11527	4.18469	5.2981	12.3431	5.45736	18.7586	3.60437	2.9056	73.6986	14.4566	30.175	5.92839	0
ENSECAG00000003312	RMDN1	regulator of microtubule dynamics 1 [Source:VGNC Symbol;Acc:VGNC:56303]	-0.285955	0.0392116	0.723919	605.964	473.154	637.647	610.089	659.089	752.331	657.269	459.51	456.827	690.838	602.186	457.162	510.319	381.099	519.722	367.981
ENSECAG00000008289	ODR4	odr-4 GPCR localization factor homolog [Source:VGNC Symbol;Acc:VGNC:50452]	0.170447	0.0391714	0.723919	355.386	338.517	307.166	367.288	400.684	322.125	386.75	306.704	345.379	426.517	408.963	360.432	346.959	383.334	416.963	433.755
ENSECAG00000000366	HEXD	hexosaminidase D [Source:VGNC Symbol;Acc:VGNC:56433]	0.228069	0.0391505	0.723919	96.3759	106.748	95.2923	113.17	95.2018	123.976	110.059	90.5922	101.517	118.944	128.573	132.427	121.436	103.936	122.52	138.304
ENSECAG00000018623	RINT1	RAD50 interactor 1 [Source:VGNC Symbol;Acc:VGNC:22396]	-0.156776	0.0394121	0.726612	658.971	570.286	567.699	635.81	652.812	572.195	591.439	641.786	498.758	573.095	463.444	567.71	485.742	628.086	626.433	544.327
ENSECAG00000021073	CRYBA4	crystallin beta A4 [Source:VGNC Symbol;Acc:VGNC:16885]	-1.0772	0.0409976	0.729196	7.2282	12.502	6.08249	13.3746	54.401	32.8483	16.4574	30.5612	16.5517	12.0146	2.9056	10.3639	14.4566	5.58796	1.97613	18.1324
ENSECAG00000035144	0	0	-0.495331	0.041037	0.729196	56.6209	50.9699	95.2923	33.951	57.5395	45.5637	84.3443	88.4093	43.0344	34.8423	38.4992	34.5462	44.8155	36.8805	62.2481	65.4188
ENSECAG00000012858	RASL11A	RAS like family 11 member A [Source:VGNC Symbol;Acc:VGNC:22207]	-0.385618	0.0404748	0.729196	140.95	243.309	243.299	176.957	152.741	223.58	263.319	165.904	219.586	140.57	196.855	140.488	198.056	115.112	114.615	111.283
ENSECAG00000013962	0	0	-0.384206	0.041213	0.729196	124.084	138.484	95.2923	82.3055	82.6477	92.187	140.917	112.422	120.276	90.1093	74.0928	73.6986	56.3808	53.6444	94.8542	98.8393
ENSECAG00000006717	ASS1	argininosuccinate synthase 1 [Source:VGNC Symbol;Acc:VGNC:15595]	-0.357859	0.0411265	0.729196	3876.72	4345.9	6144.32	3467.12	6382.7	5156.12	3724.52	2924.06	3374.34	3788.19	5124.03	3945.18	2366.55	2684.45	3009.64	3811
ENSECAG00000022078	CHST15	carbohydrate sulfotransferase 15 [Source:VGNC Symbol;Acc:VGNC:16536]	-0.344703	0.0408004	0.729196	143.359	100.978	117.595	128.602	107.756	105.962	121.374	122.245	87.1723	67.2816	100.243	54.1224	125.773	98.3481	80.0332	127.993
ENSECAG00000008948	SIT1	signaling threshold regulating transmembrane adaptor 1 [Source:VGNC Symbol;Acc:VGNC:22992]	-0.314334	0.0407798	0.729196	934.847	843.407	1238.8	1430.06	1672.83	1144.39	864.015	1473.49	815.447	1072.9	718.41	1076.69	1194.12	1101.95	852.7	895.598
ENSECAG00000008809	OAS3	2'-5'-oligoadenylate synthetase 3 [Source:VGNC Symbol;Acc:VGNC:50957]	-0.280458	0.0405945	0.729196	21394.3	22511.4	24455.6	16192.6	10956.6	21385.3	23099	19308.2	19290.5	12463.9	18683.7	16370.3	15046.4	16666.6	15964.2	16670.1
ENSECAG00000006712	WRAP73	WD repeat containing, antisense to TP73 [Source:VGNC Symbol;Acc:VGNC:25053]	-0.230142	0.0403505	0.729196	357.796	436.61	440.98	444.45	468.686	606.103	402.178	492.254	357.517	367.646	435.84	401.888	279.013	442.566	409.059	410.29
ENSECAG00000011353	SLC49A3	solute carrier family 49 member 3 [Source:VGNC Symbol;Acc:VGNC:20156]	-0.18694	0.0405489	0.729196	5606.67	7506.04	7771.39	6295.34	6849.3	8203.59	6849.38	5545.77	6242.2	6132.24	7054.08	5457.15	5674.22	5172.21	5789.07	6460.82
ENSECAG00000012890	DDX54	DEAD-box helicase 54 [Source:VGNC Symbol;Acc:VGNC:17103]	-0.165081	0.04118	0.729196	2088.95	2106.11	1985.93	2014.43	2083.98	2269.71	2177.52	1912.26	1420.14	2118.17	2206.08	1874.71	1785.39	1631.68	1980.08	1818.57
ENSECAG00000022539	NFS1	NFS1 cysteine desulfurase [Source:VGNC Symbol;Acc:VGNC:99694]	-0.153577	0.0405225	0.729196	969.783	1071.33	1051.26	1098.78	1183.22	1251.41	1033.73	991.057	985.378	980.389	1122.29	913.172	955.582	785.667	998.933	1026.08
ENSECAG00000006093	CABIN1	calcineurin binding protein 1 [Source:VGNC Symbol;Acc:VGNC:15972]	-0.131116	0.0399035	0.729196	1597.43	1606.99	1796.36	1481.5	1559.84	1644.53	1505.85	1863.14	1323.03	1632.78	1373.62	1569.55	1510.72	1547.86	1577.94	1396.91
ENSECAG00000007914	NOL6	nucleolar protein 6 [Source:VGNC Symbol;Acc:VGNC:20800]	-0.118771	0.0410235	0.729196	1219.16	1044.4	1099.92	1133.76	1029.43	1177.24	1165.39	1148.23	984.275	1144.99	990.084	946.567	1150.75	1049.42	1088.85	964.217
ENSECAG00000010694	MAP3K11	mitogen-activated protein kinase kinase kinase 11 [Source:VGNC Symbol;Acc:VGNC:69320]	-0.116214	0.04136	0.729196	2557.58	2915.86	2970.28	2666.7	2864.42	3033.69	2625.99	2913.14	2844.69	2678.05	2438.53	2451.63	2933.25	2591.69	2375.31	2508.31
ENSECAG00000018130	ZFAND6	zinc finger AN1-type containing 6 [Source:VGNC Symbol;Acc:VGNC:25212]	0.135822	0.0410311	0.729196	872.202	799.169	743.077	825.112	786.722	874.187	829.043	781.494	870.62	868.653	965.386	976.507	730.059	998.009	901.115	837.29
ENSECAG00000000645	NR2C1	nuclear receptor subfamily 2 group C member 1 [Source:VGNC Symbol;Acc:VGNC:20864]	0.141415	0.0407606	0.729196	260.215	260.62	249.382	263.378	267.82	235.236	276.691	249.947	320	257.112	271.674	305.158	258.773	284.986	286.539	288.696
ENSECAG00000019598	LMTK2	lemur tyrosine kinase 2 [Source:VGNC Symbol;Acc:VGNC:19716]	0.176361	0.0412841	0.729196	754.142	801.093	734.967	605.974	697.797	617.759	790.985	646.152	869.516	809.782	679.911	924.687	712.711	725.317	775.631	882.799
ENSECAG00000020049	NBEAL1	neurobeachin like 1 [Source:VGNC Symbol;Acc:VGNC:51476]	0.236858	0.0400231	0.729196	525.249	352.942	369.004	361.115	370.345	371.927	535.895	416.943	449.103	397.682	462.717	538.921	446.709	505.151	606.672	481.753
ENSECAG00000010262	PERP	p53 apoptosis effector related to PMP22 [Source:VGNC Symbol;Acc:VGNC:21315]	0.371005	0.0407413	0.729196	79.5102	130.791	122.663	80.2478	77.4168	135.631	85.3729	99.324	116.965	104.527	119.13	178.489	187.936	97.2305	132.401	117.327
ENSECAG00000000835	CCDC152	coiled-coil domain containing 152 [Source:VGNC Symbol;Acc:VGNC:16130]	0.397452	0.0404884	0.729196	681.86	889.569	332.509	946.513	1061.87	913.393	1028.59	686.536	1019.58	1404.5	908.001	860.201	1517.94	886.25	976.208	1046.7
ENSECAG00000021515	CD22	CD22 molecule [Source:VGNC Symbol;Acc:VGNC:16252]	0.476988	0.0412903	0.729196	154.202	168.297	114.553	173.87	159.018	158.943	66.8583	224.843	186.483	386.869	121.309	171.58	205.284	212.342	234.171	183.457
ENSECAG00000011301	SPINT2	serine peptidase inhibitor, Kunitz type 2 [Source:VGNC Symbol;Acc:VGNC:49270]	0.512282	0.0398192	0.729196	190.342	292.356	466.324	231.484	172.619	263.846	235.547	368.918	331.034	332.804	273.127	855.595	414.905	386.687	306.3	272.341
ENSECAG00000014544	NME5	NME/NM23 family member 5 [Source:VGNC Symbol;Acc:VGNC:20775]	0.809231	0.0411533	0.729196	19.2752	20.1956	7.09623	13.3746	11.5079	33.9079	15.4288	37.1101	26.4827	20.4248	26.8768	93.2748	28.9132	35.7629	22.7255	23.1099
ENSECAG00000010573	CELSR1	cadherin EGF LAG seven-pass G-type receptor 1 [Source:VGNC Symbol;Acc:VGNC:16389]	1.06012	0.0405554	0.729196	16.8658	30.7743	52.7149	10.2882	11.5079	23.3117	24.6861	9.82325	37.5172	28.835	24.6976	160.064	36.1415	61.4675	21.7374	7.11074
ENSECAG00000006646	MUC1	mucin 1, cell surface associated [Source:VGNC Symbol;Acc:VGNC:58670]	1.09831	0.0407618	0.729196	28.9128	36.5444	82.1136	13.3746	10.4617	66.7561	24.6861	56.7566	55.1723	15.6189	79.9041	203.823	196.61	92.7601	23.7136	18.8435
ENSECAG00000009616	LMO7	LIM domain 7 [Source:VGNC Symbol;Acc:VGNC:19712]	1.10049	0.0411841	0.729196	40.9598	35.5828	34.4674	13.3746	3.13852	47.6829	19.5432	18.555	25.3793	22.8277	79.1777	172.731	44.8155	71.5259	34.5823	7.11074
ENSECAG00000006581	STPG1	sperm tail PG-rich repeat containing 1 [Source:VGNC Symbol;Acc:VGNC:23709]	1.20376	0.0396908	0.729196	9.63759	28.8509	10.1375	6.17291	3.13852	26.4905	17.486	20.738	45.2413	8.4102	15.2544	101.336	21.6849	65.9379	22.7255	3.55537
ENSECAG00000042863	ERICH2	glutamate rich 2 [Source:HGNC Symbol;Acc:HGNC:44395]	1.32464	0.0412715	0.729196	7.2282	17.3105	3.04124	3.08646	10.4617	18.0136	12.3431	3.27442	30.8965	9.61166	7.99041	87.5171	7.22831	32.4102	10.8687	2.13322
ENSECAG00000024233	0	0	1.42326	0.0405347	0.729196	6.0235	8.65526	3.04124	7.20173	2.09235	9.53659	8.22872	8.73178	23.1724	1.20146	6.5376	64.4863	8.67397	33.5277	5.92839	1.06661
ENSECAG00000010714	SVOPL	SVOP like [Source:VGNC Symbol;Acc:VGNC:23785]	1.51692	0.0413389	0.729196	4.8188	10.5787	22.3024	4.11527	0	6.35773	6.17154	14.1891	18.7586	7.20874	9.44321	122.063	5.78265	21.2342	9.88065	2.8443
ENSECAG00000019364	GALNT18	polypeptide N-acetylgalactosaminyltransferase 18 [Source:VGNC Symbol;Acc:VGNC:18231]	1.60124	0.0398281	0.729196	6.0235	17.3105	3.04124	0	11.5079	15.8943	9.2573	17.4636	8.82758	19.2233	6.5376	149.7	8.67397	43.5861	6.91645	1.77769
ENSECAG00000029475	0	0	1.62757	0.0405677	0.729196	0	9.61696	6.08249	2.05764	1.04617	5.2981	11.3145	9.82325	13.2414	6.00728	8.71681	78.3048	11.5653	18.9991	3.95226	0.355537
ENSECAG00000000966	CFAP92	cilia and flagella associated protein 92 (putative) [Source:HGNC Symbol;Acc:HGNC:29231]	1.18573	0.0414903	0.730526	9.63759	14.4254	6.08249	2.05764	2.09235	8.47697	7.20013	8.73178	14.3448	9.61166	9.44321	54.1224	5.78265	31.2926	3.95226	6.04413
ENSECAG00000019499	ISG20	interferon stimulated exonuclease 20 [Source:VGNC Symbol;Acc:VGNC:19149]	-0.30869	0.0415718	0.730993	460.195	559.707	682.252	562.764	388.13	463.054	460.808	609.042	396.137	348.423	530.999	270.612	435.144	414.626	392.262	582.725
ENSECAG00000024952	TEKT1	tektin 1 [Source:VGNC Symbol;Acc:VGNC:23993]	1.34128	0.0416818	0.731961	8.4329	41.3529	7.09623	9.25937	5.23087	41.3252	40.115	16.3721	41.931	15.6189	11.6224	203.823	24.5762	109.524	16.7971	6.39967
ENSECAG00000014380	FASTK	Fas activated serine/threonine kinase [Source:VGNC Symbol;Acc:VGNC:17919]	-0.179616	0.0419038	0.733255	375.866	470.269	444.021	462.968	517.856	581.732	456.694	467.15	343.172	469.77	407.511	421.464	385.992	430.273	441.665	433.4
ENSECAG00000013874	SPARC	secreted protein acidic and cysteine rich [Source:VGNC Symbol;Acc:VGNC:23478]	0.255462	0.0419758	0.733255	22611	22348.9	25542.4	17733.7	22882.9	24846	26260.9	18967.6	30114.2	26134.1	38059.8	26159.6	28635.7	18050.2	26478.2	22661.9
ENSECAG00000001863	B3GNT5	UDP-GlcNAc:betaGal beta-1,3-N-acetylglucosaminyltransferase 5 [Source:VGNC Symbol;Acc:VGNC:15733]	0.331697	0.0418252	0.733255	680.655	524.124	478.489	368.317	395.453	433.385	721.041	595.944	665.378	515.425	501.943	575.77	773.429	953.306	602.719	695.075
ENSECAG00000015959	MYBL1	MYB proto-onco like 1 [Source:VGNC Symbol;Acc:VGNC:20462]	0.370244	0.0420309	0.733255	42.1645	60.5868	39.5362	39.0951	42.8931	36.0271	33.9434	48.0248	44.1379	76.8932	39.2256	59.8801	53.4895	56.9972	50.3913	62.5745
ENSECAG00000022348	PRSS12	serine protease 12 [Source:VGNC Symbol;Acc:VGNC:50746]	1.34539	0.0420267	0.733255	0	0.961696	5.06874	3.08646	3.13852	12.7155	9.2573	12.0062	14.3448	3.60437	6.5376	43.7586	21.6849	16.7639	2.96419	8.88843
ENSECAG00000020872	RTF1	RTF1 homolog, Paf1/RNA polymerase II complex component [Source:VGNC Symbol;Acc:VGNC:22610]	-0.0947987	0.0422269	0.735709	2031.12	2302.3	2200.85	2130.68	2122.69	2052.49	2132.27	2130.55	1810.76	2132.59	1951.11	2193.69	2123.68	1930.08	1965.26	1928.79
ENSECAG00000022772	0	0	-0.953855	0.0423583	0.736073	37.3457	36.5444	33.4537	13.3746	13.6003	8.47697	53.4866	25.1039	3.31034	14.4175	11.6224	5.7577	36.1415	25.7046	8.89258	10.3106
ENSECAG00000011391	TET3	tet methylcytosine dioxygenase 3 [Source:VGNC Symbol;Acc:VGNC:24010]	0.189868	0.0423358	0.736073	580.665	609.715	697.458	426.96	556.564	573.255	581.153	555.56	767.999	565.886	640.685	745.047	589.83	666.085	638.29	613.657
ENSECAG00000021181	GATAD1	GATA zinc finger domain containing 1 [Source:VGNC Symbol;Acc:VGNC:55974]	0.163087	0.0426491	0.74016	305.994	285.624	249.382	255.147	231.204	258.548	274.633	224.843	291.31	281.141	302.183	297.098	267.447	262.634	297.407	322.828
ENSECAG00000015484	ATP6V0D2	ATPase H+ transporting V0 subunit d2 [Source:VGNC Symbol;Acc:VGNC:15673]	0.491003	0.0427337	0.740663	16.8658	50.0082	26.3574	46.2968	29.2928	23.3117	41.1436	29.4698	48.5517	39.6481	55.9328	48.3647	69.3918	42.4685	31.6181	37.3314
ENSECAG00000035888	ARHGEF1	Rho guanine nucleotide exchange factor 1 [Source:HGNC Symbol;Acc:HGNC:681]	-0.141326	0.0428703	0.741099	7133.02	8293.67	9643.78	8688.37	8417.51	9071.42	8483.81	9331	7928.27	8390.97	6354.55	7937.57	7385.89	8067.89	8360.01	8196.91
ENSECAG00000014962	FAXDC2	fatty acid hydroxylase domain containing 2 [Source:VGNC Symbol;Acc:VGNC:55428]	0.667265	0.0428418	0.741099	30.1175	46.1614	23.3162	21.6052	32.4314	29.6694	24.6861	40.3845	39.7241	24.0291	25.424	94.4264	41.9242	100.583	37.5465	33.065
ENSECAG00000027691	MT-ND4L	mitochondrially encoded NADH:ubiquinone oxidoreductase core subunit 4L [Source:VGNC Symbol;Acc:VGNC:99802]	-1.4234	0.0448884	0.743171	410.802	14.4254	6.08249	11.317	12.5541	13.7751	257.147	13.0977	20.9655	30.0364	5.0848	8.06079	21.6849	10.0583	25.6897	7.11074
ENSECAG00000009363	ACOD1	aconitate decarboxylase 1 [Source:VGNC Symbol;Acc:VGNC:14987]	-0.42062	0.0445242	0.743171	8429.28	11563.4	4945.06	6335.46	3632.31	5317.18	7125.04	6274.88	4236.13	3866.29	4422.33	3474.2	5032.35	6397.09	4487.79	8140.38
ENSECAG00000022050	HVCN1	hydrogen voltage gated channel 1 [Source:VGNC Symbol;Acc:VGNC:18917]	-0.412398	0.0439151	0.743171	240.94	204.841	170.31	146.092	140.187	245.832	101.83	210.654	119.172	158.592	191.77	142.791	119.99	110.642	80.0332	169.947
ENSECAG00000018112	FAM241B	family with sequence similarity 241 member B [Source:VGNC Symbol;Acc:VGNC:17867]	-0.22998	0.0440334	0.743171	255.396	249.079	228.093	189.303	243.758	247.951	252.004	235.758	214.069	159.794	263.683	177.337	179.262	217.93	168.959	228.966
ENSECAG00000007864	SH3BP1	SH3 domain binding protein 1 [Source:VGNC Symbol;Acc:VGNC:22933]	-0.214845	0.0438772	0.743171	1934.75	2164.78	2038.65	1970.19	2398.88	2085.33	1724.94	2712.31	1598.89	2018.45	1579.92	1751.49	1992.12	2389.41	1815.07	1538.05
ENSECAG00000016700	VAT1	vesicle amine transport 1 [Source:VGNC Symbol;Acc:VGNC:24886]	-0.209518	0.0438845	0.743171	12154.2	14314.8	12737.7	11256.3	15498	14844.2	12175.4	9333.18	11734.1	10081.4	12696.8	10456	10793.3	8649.04	11774.8	12291.3
ENSECAG00000024751	DMAC2	distal membrane arm assembly complex 2 [Source:VGNC Symbol;Acc:VGNC:17223]	-0.187843	0.0444991	0.743171	626.444	500.082	543.369	538.072	743.829	613.521	548.238	523.907	489.93	446.942	555.696	613.771	521.884	449.272	491.068	500.596
ENSECAG00000009830	PHF13	PHD finger protein 13 [Source:VGNC Symbol;Acc:VGNC:21376]	-0.178606	0.0448798	0.743171	204.799	217.343	204.777	186.216	228.066	187.553	238.633	203.014	203.034	159.794	180.147	156.61	203.838	178.815	204.529	188.79
ENSECAG00000021970	CYB561D2	cytochrome b561 family member D2 [Source:HGNC Symbol;Acc:HGNC:30253]	-0.177153	0.0431998	0.743171	625.239	633.758	756.256	723.259	694.659	745.973	580.124	626.505	626.758	627.161	650.128	504.375	688.135	597.911	472.295	599.436
ENSECAG00000009231	NARF	nuclear prelamin A recognition factor [Source:VGNC Symbol;Acc:VGNC:56454]	-0.175117	0.0440952	0.743171	805.944	735.697	880.947	855.977	852.631	766.106	696.355	899.373	708.413	808.58	594.922	743.895	601.395	865.016	743.025	689.031
ENSECAG00000020832	TMUB1	transmembrane and ubiquitin like domain containing 1 [Source:VGNC Symbol;Acc:VGNC:24351]	-0.168075	0.0437176	0.743171	631.262	651.068	709.623	651.242	607.827	761.867	583.21	677.804	625.654	643.981	529.546	508.981	705.483	629.204	511.817	552.149
ENSECAG00000005699	SERTAD3	SERTA domain containing 3 [Source:VGNC Symbol;Acc:VGNC:22866]	-0.149521	0.0444736	0.743171	486.699	426.031	533.231	467.084	580.626	540.407	465.951	566.474	484.413	433.726	445.283	454.859	469.84	504.034	420.916	454.732
ENSECAG00000012920	TAPBPL	TAP binding protein like [Source:VGNC Symbol;Acc:VGNC:23873]	-0.143874	0.0431664	0.743171	1261.32	1234.82	1490.21	1305.57	1279.47	1168.76	1307.34	1235.55	1252.41	1269.94	1059.09	999.537	1321.33	1059.48	1103.67	1245.45
ENSECAG00000022206	PMPCA	peptidase, mitochondrial processing subunit alpha [Source:VGNC Symbol;Acc:VGNC:21616]	-0.127666	0.0433967	0.743171	1772.11	1583.91	1431.41	1653.31	1735.6	1774.87	1702.32	1582.64	1413.52	1750.52	1534.88	1571.85	1530.96	1309.82	1529.52	1476.19
ENSECAG00000014387	RASA3	RAS p21 protein activator 3 [Source:VGNC Symbol;Acc:VGNC:22192]	-0.126801	0.0444533	0.743171	3816.49	4081.44	3577.52	3553.54	3730.65	3784.97	4143.16	4245.83	3459.31	3941.98	3487.45	2998.61	3476.82	4021.09	3549.13	3401.07
ENSECAG00000016827	ABCF3	ATP binding cassette subfamily F member 3 [Source:VGNC Symbol;Acc:VGNC:14929]	-0.108465	0.0447589	0.743171	1410.7	1650.27	1455.74	1424.91	1506.49	1718.71	1566.54	1442.93	1394.76	1439.35	1450.62	1286.27	1519.39	1353.4	1383.29	1466.95
ENSECAG00000024721	NIPSNAP2	nipsnap homolog 2 [Source:VGNC Symbol;Acc:VGNC:51172]	0.135129	0.0440705	0.743171	890.273	764.548	875.878	845.689	991.772	962.136	817.729	829.519	1026.21	872.258	1083.06	979.961	944.017	913.072	875.425	960.306
ENSECAG00000009759	TNRC6B	trinucleotide repeat containing adaptor 6B [Source:VGNC Symbol;Acc:VGNC:24399]	0.149043	0.0435984	0.743171	1448.05	1284.83	1282.39	1205.78	1322.36	1151.81	1254.88	1164.6	1480.83	1301.18	1605.35	1417.55	1130.51	1317.64	1391.2	1549.43
ENSECAG00000019263	KIDINS220	kinase D interacting substrate 220 [Source:VGNC Symbol;Acc:VGNC:19391]	0.170198	0.043501	0.743171	2384.1	1910.89	2014.32	1924.92	1952.16	1916.85	2358.56	2160.02	2095.45	2281.57	1981.62	2474.66	2031.15	2373.76	2794.25	2659.77
ENSECAG00000010781	RNF169	ring finger protein 169 [Source:VGNC Symbol;Acc:VGNC:22452]	0.190052	0.0441917	0.743171	1036.04	913.611	989.418	719.144	613.057	816.968	906.187	825.153	950.068	1020.04	995.895	956.93	991.724	1011.42	993.005	864.311
ENSECAG00000019492	MGAT5	alpha-1,6-mannosylglycoprotein 6-beta-N-acetylglucosaminyltransferase [Source:VGNC Symbol;Acc:VGNC:51469]	0.208031	0.0441408	0.743171	1034.84	1138.65	844.452	712.971	733.367	884.784	822.872	849.166	964.413	1106.54	892.02	887.838	1074.13	913.072	1199.51	1072.3
ENSECAG00000012040	ST6GALNAC6	ST6 N-acetylgalactosaminide alpha-2,6-sialyltransferase 6 [Source:VGNC Symbol;Acc:VGNC:23638]	0.238462	0.0442384	0.743171	456.581	627.987	456.186	472.228	525.179	504.38	543.095	424.583	623.447	701.651	515.744	751.956	640.428	536.444	413.999	556.06
ENSECAG00000033532	0	0	0.247966	0.0441758	0.743171	307.198	292.356	179.433	332.308	208.188	277.621	237.604	243.398	276.965	350.825	345.04	298.249	283.35	341.983	296.419	275.186
ENSECAG00000018089	ZC4H2	zinc finger C4H2-type containing [Source:VGNC Symbol;Acc:VGNC:25173]	0.263468	0.0436519	0.743171	196.366	219.267	203.763	195.476	165.295	192.851	198.518	172.453	221.793	285.947	320.343	229.157	226.969	219.048	165.007	187.368
ENSECAG00000003209	ZNF772	zinc finger protein 772 [Source:HGNC Symbol;Acc:HGNC:33106]	0.292198	0.0448557	0.743171	113.242	106.748	86.1685	67.902	84.74	77.3523	61.7154	96.0496	104.827	112.937	106.781	111.699	121.436	119.582	95.8423	82.1291
ENSECAG00000024512	0	0	0.325655	0.0446658	0.743171	115.651	89.4377	54.7424	86.4208	61.7242	68.8754	75.087	93.8666	91.5861	82.9005	82.8097	92.1233	108.425	122.935	109.675	115.905
ENSECAG00000022850	CERKL	ceramide kinase like [Source:VGNC Symbol;Acc:VGNC:16438]	0.636745	0.0444753	0.743171	119.265	86.5526	165.241	141.977	86.8324	164.241	64.8011	50.2077	109.241	382.063	156.176	150.852	140.229	229.106	131.413	70.7519
ENSECAG00000021075	FGD6	FYVE, RhoGEF and PH domain containing 6 [Source:VGNC Symbol;Acc:VGNC:18007]	0.688985	0.0443839	0.743171	22.8893	7.69357	11.1512	13.3746	4.18469	15.8943	11.3145	14.1891	15.4483	13.216	20.3392	35.6978	21.6849	11.1759	26.6777	17.4213
ENSECAG00000022150	BAIAP2	BAR/IMD domain containing adaptor protein 2 [Source:VGNC Symbol;Acc:VGNC:15759]	0.721152	0.0446428	0.743171	33.7316	67.3187	47.6461	26.7493	12.5541	42.3848	36.0006	72.0372	52.9655	48.0583	39.952	122.063	76.6201	135.229	32.6061	52.6195
ENSECAG00000010296	ODF3B	outer dense fiber of sperm tails 3B [Source:HGNC Symbol;Acc:HGNC:34388]	0.925167	0.0442983	0.743171	31.3222	65.3953	23.3162	28.8069	19.8773	48.7426	43.2008	52.3907	57.3792	30.0364	32.688	238.369	39.0329	139.699	33.5942	25.5987
ENSECAG00000000501	UNC5CL	unc-5 family C-terminal like [Source:VGNC Symbol;Acc:VGNC:24799]	1.15746	0.0431771	0.743171	1.2047	12.502	7.09623	4.11527	2.09235	14.8347	6.17154	1.09147	12.1379	9.61166	10.1696	41.4555	8.67397	15.6463	7.90452	5.68859
ENSECAG00000008985	NBEA	neurobeachin [Source:VGNC Symbol;Acc:VGNC:49496]	1.36312	0.0442563	0.743171	0	15.3871	10.1375	1.02882	2.09235	16.9539	6.17154	9.82325	7.72413	3.60437	15.9808	71.3955	14.4566	24.587	14.821	7.11074
ENSECAG00000000799	0	0	1.42016	0.0441521	0.743171	8.4329	25.9658	8.10998	1.02882	3.13852	26.4905	18.5146	13.0977	22.0689	8.4102	9.44321	171.58	17.3479	35.7629	12.8448	4.26645
ENSECAG00000021969	ITGB6	integrin subunit beta 6 [Source:VGNC Symbol;Acc:VGNC:19180]	1.5895	0.0445713	0.743171	6.0235	2.88509	32.4399	4.11527	0	20.1328	12.3431	21.8295	7.72413	7.20874	45.0368	88.6686	128.664	16.7639	3.95226	3.55537
ENSECAG00000015018	AP1G2	adaptor related protein complex 1 subunit gamma 2 [Source:VGNC Symbol;Acc:VGNC:15374]	-0.217056	0.0451604	0.745225	2016.67	2478.29	2000.12	2298.38	1967.85	1995.27	2343.13	1763.82	2297.38	1510.23	1427.38	1988.71	1838.88	1439.46	2017.63	1988.87
ENSECAG00000016543	0	0	-0.126871	0.0451804	0.745225	21258.1	19195.5	22866.1	20320.2	19445.2	22094.2	18045.6	19254.7	19000.3	20098	20044.3	16447.5	20285.5	17371.8	17008.5	18546.2
ENSECAG00000022152	CACHD1	cache domain containing 1 [Source:VGNC Symbol;Acc:VGNC:15980]	1.16153	0.0450975	0.745225	8.4329	15.3871	20.275	7.20173	8.36939	16.9539	9.2573	9.82325	14.3448	10.8131	18.8864	95.5779	50.5982	16.7639	6.91645	2.48876
ENSECAG00000016711	NSUN4	NOP2/Sun RNA methyltransferase 4 [Source:VGNC Symbol;Acc:VGNC:50734]	-0.133615	0.0457447	0.748043	607.168	533.741	583.919	562.764	577.488	529.81	470.065	531.547	486.62	482.986	480.877	490.556	576.819	452.625	499.961	535.083
ENSECAG00000008935	ERO1B	endoplasmic reticulum oxidoreductase 1 beta [Source:VGNC Symbol;Acc:VGNC:17674]	0.174142	0.0455862	0.748043	993.877	1062.67	980.294	1181.08	957.248	1045.85	1128.36	858.989	1147.58	1152.2	1257.4	964.991	1464.46	1158.94	1089.84	1036.75
ENSECAG00000020979	ANKRD29	ankyrin repeat domain 29 [Source:VGNC Symbol;Acc:VGNC:15331]	0.250644	0.0455207	0.748043	419.235	549.128	509.915	346.712	433.116	504.38	478.294	305.612	568.275	515.425	609.45	583.831	573.928	431.39	417.951	520.862
ENSECAG00000003550	SAPCD1	suppressor APC domain containing 1 [Source:VGNC Symbol;Acc:VGNC:22689]	0.74372	0.0455373	0.748043	3.6141	15.3871	12.165	14.4035	6.27704	4.23848	8.22872	9.82325	6.62068	15.6189	18.8864	14.97	11.5653	16.7639	26.6777	13.5104
ENSECAG00000008942	FAM81B	family with sequence similarity 81 member B [Source:VGNC Symbol;Acc:VGNC:17887]	1.29924	0.0454152	0.748043	10.8423	32.6977	5.06874	5.14409	4.18469	34.9675	39.0864	20.738	49.6551	19.2233	13.8016	178.489	10.1196	71.5259	28.6539	5.68859
ENSECAG00000016961	DNAI1	dynein axonemal intermediate chain 1 [Source:VGNC Symbol;Acc:VGNC:17241]	1.41026	0.0456755	0.748043	9.63759	5.77018	2.0275	2.05764	3.13852	18.0136	21.6004	8.73178	15.4483	18.0219	6.5376	71.3955	11.5653	56.9972	8.89258	0.711074
ENSECAG00000010384	ARSL	arylsulfatase L [Source:VGNC Symbol;Acc:VGNC:55095]	1.54076	0.0457236	0.748043	6.0235	23.0807	6.08249	2.05764	7.32321	19.0732	19.5432	17.4636	9.93102	4.80583	4.3584	199.217	24.5762	42.4685	5.92839	2.8443
ENSECAG00000018419	ANXA3	annexin A3 [Source:VGNC Symbol;Acc:VGNC:15362]	0.4243	0.0458128	0.748238	186.728	109.633	275.739	137.862	131.818	105.962	148.117	199.739	263.724	233.083	231.722	286.734	185.045	195.579	228.243	117.327
ENSECAG00000017172	IFI27	interferon, alpha-inducible protein 27 [Source:NCBI gene (formerly Entrezgene);Acc:100064838]	-0.271375	0.0459518	0.749588	58792.9	63741.2	88300.5	70016.2	52146.5	88238.9	58182.2	63398.2	47170.1	58924.3	62078.9	55728.8	77486	41024.5	47209.7	60119.2
ENSECAG00000010224	MACROH2A1	macroH2A.1 histone [Source:VGNC Symbol;Acc:VGNC:81621]	-0.0937144	0.0461341	0.750722	4381.49	4475.73	4504.08	4380.71	4797.75	4742.86	4347.85	4091.93	4175.44	4199.09	4727.41	4086.82	4208.32	4142.91	4115.29	3826.29
ENSECAG00000001230	CCDC153	coiled-coil domain containing 153 [Source:VGNC Symbol;Acc:VGNC:16131]	1.22174	0.0461166	0.750722	9.63759	56.7401	10.1375	3.08646	14.6464	19.0732	40.115	28.3783	59.5861	10.8131	32.688	146.246	30.3589	109.524	32.6061	3.91091
ENSECAG00000015791	PRIM2	DNA primase subunit 2 [Source:VGNC Symbol;Acc:VGNC:50492]	-0.167504	0.0463487	0.753003	544.524	372.176	510.929	465.026	514.717	508.618	469.037	497.711	465.655	442.136	467.076	487.102	384.546	390.039	421.904	396.779
ENSECAG00000022288	ADCY6	adenylate cyclase 6 [Source:VGNC Symbol;Acc:VGNC:15091]	0.602033	0.0463874	0.753003	46.9833	49.0465	132.801	57.6138	32.4314	80.5312	51.4295	82.9519	72.8275	58.8714	108.96	163.519	169.142	97.2305	86.9497	56.1749
ENSECAG00000043566	0	0	-1.11435	0.0469441	0.760187	12.047	4.80848	39.5362	17.4899	43.9393	16.9539	11.3145	3.27442	20.9655	13.216	5.0848	3.45462	2.89132	4.47037	5.92839	12.4438
ENSECAG00000006428	ARMC6	armadillo repeat containing 6 [Source:VGNC Symbol;Acc:VGNC:58122]	-0.28936	0.0469382	0.760187	186.728	272.16	189.571	163.582	264.682	246.892	172.803	240.124	155.586	242.694	188.864	161.216	128.664	165.404	190.696	185.235
ENSECAG00000017338	PFKFB4	6-phosphofructo-2-kinase/fructose-2,6-biphosphatase 4 [Source:VGNC Symbol;Acc:VGNC:21340]	-0.264038	0.0472346	0.763961	968.578	861.68	964.074	524.697	927.956	874.187	1228.14	874.27	886.068	645.182	767.079	711.652	826.918	623.616	696.586	855.422
ENSECAG00000011855	DPH7	diphthamide biosynthesis 7 [Source:HGNC Symbol;Acc:HGNC:25199]	-0.171994	0.0474406	0.764505	263.829	320.245	317.303	300.415	250.035	362.39	289.034	311.07	239.448	271.529	278.938	246.43	281.904	292.809	243.064	286.563
ENSECAG00000024437	CUL5	cullin 5 [Source:VGNC Symbol;Acc:VGNC:16971]	0.206062	0.0473469	0.764505	366.229	309.666	363.935	304.53	351.514	226.759	320.92	313.253	421.517	320.789	305.815	386.918	345.513	414.626	387.321	367.625
ENSECAG00000010232	0	0	0.774519	0.0474012	0.764505	15.6611	16.3488	20.275	6.17291	4.18469	12.7155	2.05718	8.73178	30.8965	14.4175	13.0752	21.8793	15.9023	17.8815	13.8329	19.5545
ENSECAG00000008231	FBXL12	F-box and leucine rich repeat protein 12 [Source:VGNC Symbol;Acc:VGNC:52382]	-0.177843	0.0475418	0.76521	183.114	244.271	196.667	203.706	196.681	232.057	181.032	201.922	187.586	163.398	180.147	194.61	156.131	175.462	194.649	191.99
ENSECAG00000011308	TMPRSS13	transmembrane serine protease 13 [Source:VGNC Symbol;Acc:VGNC:24339]	0.290756	0.0476179	0.765509	69.8726	61.5485	72.9898	69.9597	51.2625	45.5637	63.7725	50.2077	69.5172	73.2889	74.0928	51.8193	86.7397	79.349	78.0571	79.6403
ENSECAG00000016712	0	0	-1.35299	0.0477783	0.766238	72.282	33.6594	26.3574	196.504	147.51	40.2656	4.11436	124.428	12.1379	22.8277	18.8864	137.033	13.011	41.3509	3.95226	4.26645
ENSECAG00000019000	CHPT1	choline phosphotransferase 1 [Source:VGNC Symbol;Acc:VGNC:16516]	0.187625	0.0477448	0.766238	2917.78	3786.2	3224.73	3488.72	3166.77	3778.61	4057.79	3012.46	3638.06	4099.37	4853.81	3478.8	4228.56	3268.96	3419.69	4251.51
ENSECAG00000018057	IL2RA	interleukin 2 receptor subunit alpha [Source:VGNC Symbol;Acc:VGNC:19026]	-0.56646	0.0480503	0.767269	184.319	234.654	200.722	124.487	118.218	95.3659	434.065	241.215	169.931	221.068	100.243	72.5471	151.794	146.404	105.723	136.526
ENSECAG00000020856	EIF2AK3	eukaryotic translation initiation factor 2 alpha kinase 3 [Source:VGNC Symbol;Acc:VGNC:17479]	0.156919	0.0481075	0.767269	1132.42	1162.69	1059.37	1028.82	1405.01	1310.75	1328.94	1123.13	1293.24	1160.61	1478.95	1419.85	1168.09	1362.34	1328.95	1424.64
ENSECAG00000014763	GTF3C3	ral transcription factor IIIC subunit 3 [Source:VGNC Symbol;Acc:VGNC:18646]	0.175218	0.048124	0.767269	383.094	421.223	385.224	457.824	390.223	363.45	419.664	420.217	481.103	450.546	374.096	396.13	442.372	580.03	452.534	484.242
ENSECAG00000000879	CAB39L	calcium binding protein 39 like [Source:VGNC Symbol;Acc:VGNC:15971]	0.202913	0.0481308	0.767269	250.577	262.543	301.083	371.403	324.314	328.483	250.976	239.032	352	344.818	330.512	359.281	271.784	366.57	322.109	332.427
ENSECAG00000038046	H2BC3	H2B clustered histone 3 [Source:HGNC Symbol;Acc:HGNC:4751]	0.781278	0.0479327	0.767269	8.4329	1.92339	17.2337	8.23055	14.6464	11.6558	7.20013	4.36589	14.3448	14.4175	30.5088	10.3639	14.4566	13.4111	12.8448	14.9326
ENSECAG00000019226	CASTOR2	cytosolic arginine sensor for mTORC1 subunit 2 [Source:HGNC Symbol;Acc:HGNC:37073]	-0.571334	0.0484834	0.771946	44.5739	17.3105	39.5362	16.4611	20.9235	21.1924	23.6576	34.9271	9.93102	25.2306	17.4336	16.1216	26.0219	18.9991	20.7494	14.2215
ENSECAG00000039590	0	0	-0.547486	0.0488048	0.771946	14.4564	27.8892	22.3024	11.317	18.8311	16.9539	23.6576	21.8295	23.1724	14.4175	11.6224	12.6669	10.1196	10.0583	11.8568	13.8659
ENSECAG00000012141	0	0	-0.341218	0.0489734	0.771946	1075.8	1197.31	706.582	568.937	1091.16	1214.33	921.616	808.781	610.206	637.974	813.569	610.317	750.298	564.384	1146.15	850.089
ENSECAG00000009778	THAP3	THAP domain containing 3 [Source:VGNC Symbol;Acc:VGNC:50777]	-0.258599	0.0489756	0.771946	139.745	234.654	307.166	218.11	206.096	228.878	187.203	267.411	178.758	187.427	179.421	210.732	196.61	194.461	171.923	180.257
ENSECAG00000014151	UBL7	ubiquitin like 7 [Source:VGNC Symbol;Acc:VGNC:51830]	-0.143856	0.0488571	0.771946	1540.81	1491.59	1696	1709.9	1617.38	1772.75	1594.31	1409.09	1434.48	1567.9	1786.22	1315.06	1422.53	1290.82	1413.92	1378.77
ENSECAG00000018305	KHSRP	KH-type splicing regulatory protein [Source:VGNC Symbol;Acc:VGNC:19353]	-0.112862	0.0485952	0.771946	3015.36	2933.17	3004.75	2692.42	2747.25	2685.08	2751.48	2972.08	2984.82	2638.4	2230.05	2702.67	2516.9	2710.16	2778.44	2534.27
ENSECAG00000007018	ENPP3	ectonucleotide pyrophosphatase/phosphodiesterase 3 [Source:VGNC Symbol;Acc:VGNC:51022]	0.359343	0.0490042	0.771946	546.934	709.732	545.396	377.576	517.856	583.851	757.042	576.298	696.275	619.952	801.946	859.049	912.212	1020.36	342.858	670.543
ENSECAG00000021450	CTTN	cortactin [Source:VGNC Symbol;Acc:VGNC:16958]	0.850173	0.0487374	0.771946	27.7081	30.7743	89.2098	19.5476	16.7388	62.5176	39.0864	30.5612	76.1378	26.4321	82.0833	185.398	63.6091	65.9379	54.3436	17.7769
ENSECAG00000006164	0	0	1.1305	0.048656	0.771946	8.4329	48.0848	184.502	21.6052	10.4617	15.8943	5.14295	10.9147	24.2758	34.8423	13.8016	92.1233	111.316	11.1759	10.8687	11.0217
ENSECAG00000006777	CFAP46	cilia and flagella associated protein 46 [Source:HGNC Symbol;Acc:HGNC:25247]	1.30898	0.0489572	0.771946	4.8188	20.1956	4.05499	3.08646	10.4617	8.47697	15.4288	8.73178	9.93102	1.20146	5.0848	67.9409	11.5653	70.4083	13.8329	7.82182
ENSECAG00000022070	PITPNC1	phosphatidylinositol transfer protein cytoplasmic 1 [Source:VGNC Symbol;Acc:VGNC:21475]	-0.187678	0.0490645	0.771984	1195.06	1189.62	923.524	1190.34	1306.67	1175.12	1126.31	1191.89	962.206	1225.49	972.65	1236.75	1007.63	822.547	1090.82	854.711
ENSECAG00000000074	METRNL	meteorin like, glial cell differentiation regulator [Source:VGNC Symbol;Acc:VGNC:20115]	-0.342193	0.0491265	0.772046	691.497	757.816	798.833	607.003	544.01	1212.21	948.359	1135.13	494.344	531.044	807.031	561.952	923.778	707.435	639.278	617.568
ENSECAG00000018233	NIPBL	NIPBL cohesin loading factor [Source:VGNC Symbol;Acc:VGNC:20741]	0.119574	0.049616	0.778818	3402.07	2590.81	2792.87	2969.17	2845.59	2844.02	3120.74	2788.71	3289.38	3319.63	2978.97	3333.71	2824.82	3363.95	3305.08	2957.36
ENSECAG00000029042	0	0	-0.667406	0.0497279	0.779277	27.7081	26.9275	35.4812	11.317	24.062	25.4309	47.3151	21.8295	33.1034	10.8131	9.44321	19.5762	14.4566	10.0583	13.8329	25.9542
ENSECAG00000014577	ADAM28	ADAM metallopeptidase domain 28 [Source:VGNC Symbol;Acc:VGNC:15054]	0.236211	0.0497622	0.779277	6271.66	5285.48	3822.84	4043.26	4461.93	5035.32	5662.38	5326.39	5903.44	4642.43	6588.45	7155.67	5681.45	4563.13	5407.68	7057.06
ENSECAG00000011599	ZC3H18	zinc finger CCCH-type containing 18 [Source:VGNC Symbol;Acc:VGNC:25167]	-0.121161	0.0501486	0.781475	1838.37	1867.61	2156.24	1722.24	1900.9	1602.15	1961.52	1996.3	1769.93	1752.93	1564.67	1693.92	1866.35	1618.27	1809.15	1764.53
ENSECAG00000021194	ARL8A	ADP ribosylation factor like GTPase 8A [Source:VGNC Symbol;Acc:VGNC:58121]	-0.116964	0.0501961	0.781475	896.296	1075.18	893.112	904.331	925.863	1068.1	964.817	1012.89	900.413	857.84	981.367	953.476	852.94	851.605	906.055	835.512
ENSECAG00000013671	EIF3B	eukaryotic translation initiation factor 3 subunit B [Source:VGNC Symbol;Acc:VGNC:17489]	-0.100272	0.0501048	0.781475	4879.03	4805.59	5079.89	5463.03	4929.57	4740.74	4874.49	4691.15	4212.96	4921.17	5154.54	4254.94	4517.69	4348.55	4809.9	4584.65
ENSECAG00000036728	IFT43	intraflagellar transport 43 [Source:HGNC Symbol;Acc:HGNC:29669]	0.62019	0.0499613	0.781475	28.9128	47.1231	45.6186	24.6916	36.6161	31.7886	60.6868	27.2868	55.1723	45.6554	74.0928	131.276	40.4785	59.2323	36.5584	25.2431
ENSECAG00000013566	PKP2	plakophilin 2 [Source:VGNC Symbol;Acc:VGNC:21502]	1.38937	0.050194	0.781475	6.0235	17.3105	14.1925	3.08646	1.04617	10.5962	7.20013	7.64031	5.51723	14.4175	8.71681	97.881	14.4566	25.7046	9.88065	0.711074
ENSECAG00000032332	0	0	-0.320629	0.0505506	0.783328	95.1712	126.944	116.581	147.121	108.802	136.691	124.459	146.257	60.6896	130.959	101.696	92.1233	105.533	81.5842	87.9378	137.237
ENSECAG00000003955	TRPV2	transient receptor potential cation channel subfamily V member 2 [Source:VGNC Symbol;Acc:VGNC:24565]	-0.217929	0.0505472	0.783328	5179	7536.81	4687.57	5777.84	5480.9	5337.31	4375.62	4889.8	4161.1	5124.21	3924.02	4398.89	4734.54	3938.39	5144.85	5769.3
ENSECAG00000022456	C15H2orf50	chromosome 15 C2orf50 homolog [Source:VGNC Symbol;Acc:VGNC:51284]	1.02386	0.0503902	0.783328	8.4329	8.65526	4.05499	2.05764	4.18469	9.53659	16.4574	20.738	9.93102	8.4102	10.1696	59.8801	20.2393	16.7639	16.7971	9.5995
ENSECAG00000018767	SFTPA1	surfactant protein A1 [Source:NCBI gene (formerly Entrezgene);Acc:100033826]	1.90213	0.050509	0.783328	844.494	156.756	2234.3	498.977	97.2941	2330.11	403.207	2178.58	293.517	153.786	5092.07	10687.5	15707.1	124.053	416.963	206.567
ENSECAG00000000103	ANKRD39	ankyrin repeat domain 39 [Source:VGNC Symbol;Acc:VGNC:58912]	-0.19886	0.050759	0.783527	292.742	377.947	411.582	424.902	405.915	475.77	330.177	376.558	348.689	325.595	354.483	339.705	331.057	383.334	263.813	350.204
ENSECAG00000012953	PPFIBP2	PPFIA binding protein 2 [Source:VGNC Symbol;Acc:VGNC:21726]	0.223275	0.0507002	0.783527	177.091	299.087	186.53	190.331	177.849	196.03	209.832	217.203	278.069	252.306	252.787	237.217	242.871	225.753	242.076	206.567
ENSECAG00000023901	ARFGAP3	ADP ribosylation factor GTPase activating protein 3 [Source:VGNC Symbol;Acc:VGNC:15448]	0.248653	0.0507988	0.783527	657.766	457.767	426.788	519.553	403.823	601.865	597.61	772.763	691.861	686.032	592.743	678.258	714.157	661.614	717.335	534.728
ENSECAG00000029179	0	0	0.36222	0.0507843	0.783527	137.336	122.135	97.3198	110.084	51.2625	120.797	159.431	112.422	148.965	99.7209	146.006	124.366	179.262	176.579	145.246	150.392
ENSECAG00000022225	SIGIRR	single Ig and TIR domain containing [Source:VGNC Symbol;Acc:VGNC:58242]	-0.207469	0.0508842	0.783934	490.313	681.842	699.486	648.156	513.671	641.071	556.467	752.025	505.379	601.93	517.924	418.009	529.112	644.85	521.698	576.326
ENSECAG00000000060	CIAPIN1	cytokine induced apoptosis inhibitor 1 [Source:VGNC Symbol;Acc:VGNC:16543]	-0.165773	0.0512247	0.788268	705.954	788.591	790.723	977.378	824.384	892.201	871.215	940.849	776.827	773.738	748.192	651.772	915.104	668.32	693.621	827.69
ENSECAG00000010205	CRAT	carnitine O-acetyltransferase [Source:VGNC Symbol;Acc:VGNC:16849]	-0.149419	0.051579	0.792804	1695.01	2161.89	2525.25	1836.44	2038.99	2264.41	2066.44	1997.39	1988.41	2030.46	1846.51	1795.25	1788.28	1714.39	1752.83	2035.09
ENSECAG00000019637	LGALS12	galectin 12 [Source:VGNC Symbol;Acc:VGNC:19639]	-0.822894	0.0516588	0.793114	42.1645	6.73187	45.6186	84.3631	36.6161	103.843	15.4288	54.5736	11.0345	20.4248	24.6976	32.2431	30.3589	39.1157	25.6897	35.9092
ENSECAG00000029256	0	0	-0.559266	0.0517606	0.793762	46.9833	130.791	50.6874	80.2478	89.9709	100.664	62.744	82.9519	65.1034	51.6626	15.9808	87.5171	62.1635	41.3509	49.4032	66.1299
ENSECAG00000012941	JMJD1C	jumonji domain containing 1C [Source:VGNC Symbol;Acc:VGNC:19222]	0.208471	0.0519753	0.796137	3091.26	2549.46	2228.22	2351.88	2139.42	2055.66	3285.31	2886.94	2909.79	2853.46	2463.95	2882.31	2782.9	3348.3	3544.19	3002.51
ENSECAG00000032995	NKX2-1	NK2 homeobox 1 [Source:VGNC Symbol;Acc:VGNC:20753]	1.24317	0.0520834	0.796876	14.4564	10.5787	49.6736	22.634	2.09235	39.206	9.2573	15.2806	30.8965	7.20874	120.582	125.518	62.1635	17.8815	16.7971	5.68859
ENSECAG00000004582	KSR2	kinase suppressor of ras 2 [Source:HGNC Symbol;Acc:HGNC:18610]	-0.663678	0.0523751	0.797027	21.6846	7.69357	22.3024	28.8069	24.062	15.8943	11.3145	17.4636	4.41379	15.6189	7.99041	8.06079	14.4566	17.8815	12.8448	13.1549
ENSECAG00000036849	ERCC2	ERCC excision repair 2, TFIIH core complex helicase subunit [Source:HGNC Symbol;Acc:HGNC:3434]	-0.239977	0.0523927	0.797027	313.222	299.087	333.523	427.988	378.715	483.187	325.034	435.498	305.655	388.071	259.325	385.766	333.948	277.163	298.396	294.74
ENSECAG00000039235	AURKAIP1	aurora kinase A interacting protein 1 [Source:HGNC Symbol;Acc:HGNC:24114]	-0.209498	0.0523122	0.797027	901.115	1035.75	1265.16	1280.88	1285.75	1460.16	1134.53	1088.2	1097.93	904.697	1279.92	864.807	1162.31	870.604	977.196	1015.06
ENSECAG00000016476	VPS18	VPS18 core subunit of CORVET and HOPS complexes [Source:VGNC Symbol;Acc:VGNC:24918]	-0.127829	0.0523042	0.797027	1944.38	2147.47	1926.12	1881.71	2030.62	2003.74	1956.38	1793.29	1914.48	1769.75	1712.13	1658.22	2159.82	1517.69	1765.67	1863.37
ENSECAG00000012452	ATG12	autophagy related 12 [Source:VGNC Symbol;Acc:VGNC:15617]	0.136954	0.0523919	0.797027	363.819	287.547	384.21	353.914	369.299	321.065	368.235	373.284	387.31	404.891	392.256	353.523	362.861	386.687	418.939	389.669
ENSECAG00000008107	FERMT3	fermitin family member 3 [Source:VGNC Symbol;Acc:VGNC:17996]	-0.0975101	0.052639	0.799343	8946.1	10400.7	9487.66	9165.74	9327.68	10729.7	9604.97	9756.67	10097.6	9414.62	8915.11	8281.88	8765.05	8794.33	8767.1	9321.47
ENSECAG00000017878	PPP1R42	protein phosphatase 1 regulatory subunit 42 [Source:VGNC Symbol;Acc:VGNC:56331]	0.917955	0.052665	0.799343	9.63759	10.5787	2.0275	4.11527	12.5541	8.47697	15.4288	8.73178	16.5517	12.0146	5.0848	40.3039	20.2393	24.587	11.8568	6.75521
ENSECAG00000042935	0	0	-0.426532	0.0530108	0.799641	39.7551	45.1997	101.375	42.1816	61.7242	47.6829	70.9727	61.1225	54.0689	38.4466	31.9616	39.1524	36.1415	46.9388	45.451	55.8193
ENSECAG00000016238	RPS6KA1	ribosomal protein S6 kinase A1 [Source:VGNC Symbol;Acc:VGNC:22557]	-0.104231	0.0528306	0.799641	7390.83	7270.42	7691.3	8223.35	7490.6	7651.52	7421.27	7203.72	7421.78	7553.56	6322.59	7312.28	6618.24	7885.73	6475.78	6563.57
ENSECAG00000010685	RSF1	remodeling and spacing factor 1 [Source:VGNC Symbol;Acc:VGNC:22597]	0.139377	0.0531024	0.799641	1529.97	1407.92	1354.37	1468.12	1446.86	1232.34	1399.91	1247.55	1538.2	1546.28	1580.65	1673.19	1207.13	1722.21	1497.91	1442.06
ENSECAG00000013112	LRIF1	ligand dependent nuclear receptor interacting factor 1 [Source:VGNC Symbol;Acc:VGNC:50849]	0.15424	0.0531231	0.799641	438.511	419.299	343.66	394.037	406.961	303.052	370.292	364.552	429.241	415.704	467.076	399.585	391.774	394.51	455.498	422.378
ENSECAG00000010723	ANGEL2	angel homolog 2 [Source:VGNC Symbol;Acc:VGNC:15297]	0.163958	0.0531652	0.799641	389.118	424.108	417.664	385.807	376.622	361.331	447.436	480.248	443.586	437.33	438.746	443.343	396.111	546.502	535.531	436.244
ENSECAG00000012369	0	0	0.394281	0.0528291	0.799641	80.7149	40.3912	49.6736	75.1037	59.6319	77.3523	58.6296	42.5674	51.862	73.2889	69.7344	62.1832	98.305	74.8786	87.9378	113.416
ENSECAG00000000152	KITLG	KIT ligand [Source:VGNC Symbol;Acc:VGNC:49477]	0.549078	0.0529375	0.799641	74.6914	33.6594	38.5224	39.0951	39.7546	29.6694	46.2865	21.8295	91.5861	37.2452	71.9136	97.881	44.8155	36.8805	40.5107	51.1973
ENSECAG00000010908	CCDC30	coiled-coil domain containing 30 [Source:VGNC Symbol;Acc:VGNC:50675]	1.31246	0.0529583	0.799641	7.2282	22.119	2.0275	5.14409	7.32321	25.4309	30.8577	10.9147	26.4827	7.20874	13.8016	147.397	5.78265	46.9388	24.7016	4.62198
ENSECAG00000008102	MAST3	microtubule associated serine/threonine kinase 3 [Source:VGNC Symbol;Acc:VGNC:58188]	-0.222468	0.0533374	0.801325	1566.11	2333.07	2162.32	1274.71	1760.71	1669.96	1634.43	1920.99	1562.48	1714.48	1237.06	1660.52	1276.52	1534.45	1665.88	1624.8
ENSECAG00000011240	CNTN1	contactin 1 [Source:VGNC Symbol;Acc:VGNC:16695]	0.946799	0.0534581	0.80133	8.4329	21.1573	74.0036	19.5476	14.6464	40.2656	2.05718	16.3721	58.4827	55.267	97.3377	40.3039	49.1525	24.587	25.6897	28.443
ENSECAG00000022789	CCDC65	coiled-coil domain containing 65 [Source:VGNC Symbol;Acc:VGNC:16172]	1.5952	0.0534287	0.80133	6.0235	7.69357	7.09623	0	8.36939	9.53659	22.629	9.82325	23.1724	13.216	10.896	120.912	0	42.4685	2.96419	2.13322
ENSECAG00000029816	0	0	-0.467312	0.0536785	0.802583	28.9128	45.1997	57.7836	26.7493	33.4775	25.4309	37.0292	28.3783	23.1724	20.4248	28.3296	32.2431	30.3589	13.4111	24.7016	30.9317
ENSECAG00000030990	ZNRF1	zinc and ring finger 1 [Source:VGNC Symbol;Acc:VGNC:51350]	-0.310488	0.0537944	0.802583	373.457	636.643	354.812	389.922	377.669	365.569	348.692	390.747	296.827	341.214	311.626	231.46	244.317	372.158	318.157	486.73
ENSECAG00000000263	SLC35A2	solute carrier family 35 member A2 [Source:VGNC Symbol;Acc:VGNC:23162]	-0.163624	0.0539055	0.802583	1252.89	1130.95	1516.57	1340.55	1476.15	1537.51	1274.42	1349.06	1299.86	1266.34	1385.97	1061.72	1360.37	1031.54	1075.01	1229.8
ENSECAG00000012760	LUC7L3	LUC7 like 3 pre-mRNA splicing factor [Source:VGNC Symbol;Acc:VGNC:56441]	0.129088	0.0537113	0.802583	1886.56	1886.85	2007.22	1969.16	1978.31	1715.53	1856.6	1976.66	1952	2186.65	2376.78	1904.65	1866.35	2395	2176.71	1848.79
ENSECAG00000018885	0	0	0.288781	0.0540241	0.802583	1296.26	1166.54	865.74	1247.96	840.077	758.689	1375.22	783.677	1636.41	1338.42	1266.12	1477.43	1238.93	882.897	1207.42	1135.23
ENSECAG00000021765	TSPO	translocator protein [Source:VGNC Symbol;Acc:VGNC:49132]	0.302294	0.0537341	0.802583	2680.46	2339.81	2530.31	3281.93	3039.13	3796.62	2580.73	2474.37	3056.55	3803.81	4781.17	2979.04	4964.4	2251.95	3580.75	2606.44
ENSECAG00000027885	0	0	0.742515	0.0539943	0.802583	6.0235	18.2722	7.09623	7.20173	9.41556	10.5962	12.3431	3.27442	9.93102	7.20874	13.8016	10.3639	17.3479	17.8815	28.6539	18.8435
ENSECAG00000022708	TMEM232	transmembrane protein 232 [Source:HGNC Symbol;Acc:HGNC:37270]	1.43314	0.0538446	0.802583	3.6141	23.0807	6.08249	2.05764	1.04617	10.5962	10.2859	14.1891	16.5517	10.8131	5.0848	112.851	4.33698	33.5277	6.91645	2.8443
ENSECAG00000017681	0	0	-0.337397	0.0542627	0.804332	1566.11	2102.27	1189.13	2091.59	1461.5	1388.1	1905.98	1577.18	1931.03	1028.45	1169.5	1621.37	1142.07	700.73	1381.31	1535.56
ENSECAG00000032526	0	0	-0.279413	0.0542351	0.804332	83.1243	90.3994	96.306	90.536	103.571	78.412	69.9441	112.422	70.6206	79.2962	81.3569	63.3347	49.1525	74.8786	78.0571	91.7286
ENSECAG00000014615	STX2	syntaxin 2 [Source:VGNC Symbol;Acc:VGNC:50978]	0.139455	0.0543556	0.804814	2617.81	2505.22	2441.1	2229.45	2447	2233.68	2834.79	2194.95	2969.38	2286.37	2795.19	2495.39	2819.04	2381.59	2898.98	2830.43
ENSECAG00000005547	CDT1	chromatin licensing and DNA replication factor 1 [Source:VGNC Symbol;Acc:VGNC:16377]	-0.257926	0.0544439	0.804922	1168.56	1178.08	1629.09	1665.66	1425.93	2016.46	1065.62	1158.05	1078.07	1427.33	1435.37	1251.72	1124.72	1021.48	1031.54	1086.52
ENSECAG00000011754	RPIA	ribose 5-phosphate isomerase A [Source:VGNC Symbol;Acc:VGNC:81178]	-0.195415	0.0544838	0.804922	2481.68	2803.34	2294.11	2774.72	2034.81	2023.88	2289.64	1746.36	2078.89	1880.28	2053.53	2024.41	1916.95	1638.39	2419.77	2095.89
ENSECAG00000020730	RNH1	ribonuclease/angiogenin inhibitor 1 [Source:VGNC Symbol;Acc:VGNC:22489]	-0.186591	0.0546191	0.806025	2485.29	3356.32	2418.8	2607.03	2549.52	3530.66	2697.99	2658.83	2202.48	2577.13	2947.01	2016.35	2317.4	2321.24	2634.18	2575.87
ENSECAG00000033597	0	0	-0.973841	0.0591099	0.806883	12.047	14.4254	11.1512	34.9798	35.5699	31.7886	5.14295	24.0124	3.31034	9.61166	7.99041	29.9401	7.22831	18.9991	1.97613	7.82182
ENSECAG00000000385	GPA33	glycoprotein A33 [Source:VGNC Symbol;Acc:VGNC:50841]	-0.709992	0.0553734	0.806883	152.997	134.637	50.6874	75.1037	156.926	114.439	79.2014	243.398	51.862	57.6699	80.6305	46.0616	50.5982	59.2323	42.4868	221.144
ENSECAG00000028815	0	0	-0.633065	0.058062	0.806883	14.4564	14.4254	15.2062	18.5187	19.8773	22.252	17.486	15.2806	19.862	12.0146	9.44321	18.4247	2.89132	8.94073	3.95226	12.4438
ENSECAG00000013000	0	0	-0.599969	0.0553475	0.806883	96.3759	56.7401	89.2098	74.0749	97.2941	52.981	49.3723	191.008	39.7241	51.6626	29.056	58.7286	60.7178	120.7	61.26	46.2198
ENSECAG00000037710	0	0	-0.598655	0.0564366	0.806883	25.2987	27.8892	30.4124	7.20173	26.1543	10.5962	16.4574	21.8295	14.3448	18.0219	11.6224	11.5154	17.3479	14.5287	13.8329	10.3106
ENSECAG00000003259	FLYWCH1	FLYWCH-type zinc finger 1 [Source:VGNC Symbol;Acc:VGNC:59253]	-0.449213	0.0553145	0.806883	59.0303	61.5485	204.777	112.141	86.8324	79.4716	90.5159	92.7752	63.9999	93.7136	59.5648	80.6079	70.8374	82.7018	66.2003	61.5079
ENSECAG00000035867	0	0	-0.426469	0.0556142	0.806883	36.141	29.8126	62.8523	31.8934	35.5699	61.458	40.115	27.2868	27.5862	28.835	31.2352	27.637	31.8046	40.2333	24.7016	30.2207
ENSECAG00000033272	0	0	-0.421473	0.0564388	0.806883	83.1243	96.1696	128.746	58.6427	86.8324	90.0678	79.2014	122.245	86.0689	50.4612	87.1681	57.577	88.1854	33.5277	57.3077	92.7952
ENSECAG00000026827	0	0	-0.371202	0.0571725	0.806883	207.208	127.906	175.378	218.11	361.976	279.74	169.717	161.538	211.862	193.435	185.232	163.519	121.436	139.699	150.186	149.326
ENSECAG00000017247	RPP40	ribonuclease P/MRP subunit p40 [Source:VGNC Symbol;Acc:VGNC:22540]	-0.291256	0.0556208	0.806883	222.869	203.88	203.763	306.588	280.374	220.401	240.69	264.136	111.448	263.119	199.034	229.157	206.73	156.463	217.374	204.434
ENSECAG00000023234	CPTP	ceramide-1-phosphate transfer protein [Source:VGNC Symbol;Acc:VGNC:16843]	-0.28622	0.0581102	0.806883	66.2585	96.1696	110.498	84.3631	96.2479	122.916	78.1728	85.1349	66.2068	62.4758	82.0833	103.639	65.0548	75.9962	76.081	74.6628
ENSECAG00000022676	NOCT	nocturnin [Source:VGNC Symbol;Acc:VGNC:58199]	-0.249416	0.0578922	0.806883	516.816	549.128	694.417	442.392	602.596	530.87	664.469	333.991	520.827	364.041	412.595	480.193	443.818	476.094	443.641	504.152
ENSECAG00000024411	WDTC1	WD and tetratricopeptide repeats 1 [Source:VGNC Symbol;Acc:VGNC:25024]	-0.213612	0.0570441	0.806883	1307.1	1678.16	1231.7	1165.65	1680.15	1766.39	1338.19	1165.69	1542.62	1155.8	971.197	1224.09	1259.17	1122.06	1232.12	1269.27
ENSECAG00000010175	NDUFS8	NADH:ubiquinone oxidoreductase core subunit S8 [Source:VGNC Symbol;Acc:VGNC:20649]	-0.20031	0.0563021	0.806883	1686.58	2084.96	1849.08	2060.72	1864.28	2533.55	1547	1781.28	1488.55	1840.63	1985.25	1376.09	1951.64	1519.92	1584.86	1663.91
ENSECAG00000032958	FBXO46	F-box protein 46 [Source:VGNC Symbol;Acc:VGNC:51027]	-0.191249	0.0569225	0.806883	260.215	380.832	425.774	387.865	401.73	345.436	307.548	404.936	355.31	300.364	294.192	324.735	290.578	349.806	303.336	334.56
ENSECAG00000017167	AIP	aryl hydrocarbon receptor interacting protein [Source:VGNC Symbol;Acc:VGNC:15190]	-0.187138	0.0578535	0.806883	2435.9	2893.74	3618.07	3090.57	3448.19	3388.67	2545.76	3110.7	2601.93	3027.67	3285.51	2427.45	2895.66	2379.35	2273.54	2656.22
ENSECAG00000012886	SPG21	SPG21 abhydrolase domain containing, maspardin [Source:VGNC Symbol;Acc:VGNC:23516]	-0.172298	0.0574129	0.806883	1120.37	1266.55	1202.3	1390.96	1581.81	1269.43	1094.42	1156.96	1334.07	1099.33	1086.7	1102.02	873.18	1107.53	1199.51	1140.92
ENSECAG00000033171	PIDD1	p53-induced death domain protein 1 [Source:HGNC Symbol;Acc:HGNC:16491]	-0.164309	0.0574092	0.806883	334.906	415.453	409.554	388.893	355.699	396.298	308.577	341.631	280.276	349.624	351.578	331.644	297.806	296.162	364.596	354.471
ENSECAG00000021934	CC2D1B	coiled-coil and C2 domain containing 1B [Source:VGNC Symbol;Acc:VGNC:16102]	-0.163087	0.0549228	0.806883	930.028	1151.15	1291.51	1065.86	1343.29	1223.86	1108.82	1056.55	976.55	1017.63	938.509	1083.6	850.049	1024.83	1167.89	1125.63
ENSECAG00000016991	CLN6	CLN6 transmembrane ER protein [Source:VGNC Symbol;Acc:VGNC:16624]	-0.161602	0.0591109	0.806883	649.333	603.945	576.822	617.291	555.518	834.981	601.725	610.133	570.482	567.088	573.13	579.225	638.982	580.03	527.627	488.152
ENSECAG00000030405	eca-mir-9045	eca-mir-9045 [Source:miRBase;Acc:MI0028212]	-0.158212	0.0578328	0.806883	326.474	331.785	350.757	305.559	329.545	311.529	272.576	352.546	269.241	302.767	235.354	304.007	313.709	287.221	331.002	278.386
ENSECAG00000018940	TMEM219	transmembrane protein 219 [Source:VGNC Symbol;Acc:VGNC:24260]	-0.155411	0.0581666	0.806883	627.648	733.774	783.627	708.856	786.722	814.849	664.469	637.42	569.379	702.852	679.184	633.347	761.864	552.09	606.672	667.699
ENSECAG00000040285	DDX39A	DExD-box helicase 39A [Source:HGNC Symbol;Acc:HGNC:17821]	-0.148164	0.0582055	0.806883	991.468	1150.19	1296.58	1222.24	1251.22	1480.29	1095.45	1429.83	1116.69	1126.97	1075.8	1187.24	1082.8	1032.65	1199.51	1128.12
ENSECAG00000021059	MED16	mediator complex subunit 16 [Source:VGNC Symbol;Acc:VGNC:59409]	-0.140195	0.0568812	0.806883	556.571	622.217	635.62	598.772	575.395	617.759	515.323	710.549	509.792	541.857	479.424	571.164	517.547	587.853	586.91	587.347
ENSECAG00000004005	TLNRD1	talin rod domain containing 1 [Source:VGNC Symbol;Acc:VGNC:24137]	-0.138232	0.0558033	0.806883	1513.1	1559.87	1341.19	1462.98	1224.02	1390.22	1278.54	1485.49	1123.31	1379.27	1263.94	1072.08	1366.15	1365.7	1266.7	1385.53
ENSECAG00000015700	SAMM50	SAMM50 sorting and assembly machinery component [Source:VGNC Symbol;Acc:VGNC:22684]	-0.132919	0.0590334	0.806883	1267.34	1230.01	1182.03	1330.26	1307.72	1334.06	1327.91	1118.76	1071.45	1178.63	1418.66	1161.9	1094.37	986.833	1131.33	1155.14
ENSECAG00000012082	MLLT6	MLLT6, PHD finger containing [Source:VGNC Symbol;Acc:VGNC:56446]	-0.118983	0.0590486	0.806883	3626.15	3827.55	4153.32	4449.64	4813.44	4554.25	3751.27	4332.05	3843.31	3861.48	3940.72	3724.08	4140.37	3892.57	3493.8	3960.68
ENSECAG00000016883	FLII	FLII actin remodeling protein [Source:VGNC Symbol;Acc:VGNC:18059]	-0.110306	0.0550964	0.806883	6022.29	6908.82	6708.98	6603.99	6556.37	7199.06	6768.12	6740.93	5779.85	6736.57	5493.77	6256.32	6639.92	5587.96	6932.26	6156.13
ENSECAG00000021899	MAPKAPK2	MAPK activated protein kinase 2 [Source:VGNC Symbol;Acc:VGNC:19966]	-0.109632	0.0590092	0.806883	4412.81	4816.17	4505.09	4691.41	4696.27	4352.92	4565.91	4519.79	4300.13	3789.4	4725.24	4339.01	4527.81	3983.1	3609.4	4600.29
ENSECAG00000007116	CIZ1	CDKN1A interacting zinc finger protein 1 [Source:VGNC Symbol;Acc:VGNC:16559]	-0.104835	0.0590119	0.806883	1893.79	1976.29	2104.54	1975.33	1922.87	2202.95	1887.46	1838.04	1728	2058.1	1647.48	1893.13	1769.49	1889.85	1772.59	1936.97
ENSECAG00000022003	ACSL5	acyl-CoA synthetase long chain family member 5 [Source:VGNC Symbol;Acc:VGNC:15007]	-0.104806	0.0580099	0.806883	6725.84	6404.9	6633.96	7666.76	6768.74	7086.75	7524.13	6253.05	6856.82	6141.85	7142.7	6355.35	6511.26	6049.52	6006.44	6141.55
ENSECAG00000014821	AAMP	angio associated migratory cell protein [Source:VGNC Symbol;Acc:VGNC:14890]	-0.101095	0.0586684	0.806883	2500.96	3095.7	3076.72	2975.34	2978.45	3020.98	2984.97	3012.46	2562.2	2950.78	2929.57	2656.6	2959.27	2709.04	2524.51	2760.75
ENSECAG00000008531	AATF	apoptosis antagonizing transcription factor [Source:VGNC Symbol;Acc:VGNC:14896]	-0.099848	0.058015	0.806883	1975.71	1892.62	1972.75	1978.42	2085.02	1874.47	2041.75	1779.1	1676.14	1965.58	2008.5	1642.1	1814.31	1732.27	1827.92	1877.95
ENSECAG00000008348	WRNIP1	WRN helicase interacting protein 1 [Source:VGNC Symbol;Acc:VGNC:56701]	-0.0988871	0.0590559	0.806883	899.91	852.063	852.562	897.13	813.923	814.849	792.014	905.922	804.413	827.804	794.682	776.139	714.157	853.84	744.013	845.112
ENSECAG00000013676	CAST	calpastatin [Source:VGNC Symbol;Acc:VGNC:16077]	0.0969641	0.0591629	0.806883	11473.6	10181.5	11324.6	10660.6	10100.8	9567.32	10324	10272.9	10686.9	11523.2	11156.8	11971.4	11096.9	9824.75	12048.5	11423.4
ENSECAG00000030386	ZKSCAN1	zinc finger with KRAB and SCAN domains 1 [Source:VGNC Symbol;Acc:VGNC:49299]	0.102954	0.0560899	0.806883	2260.02	2189.78	2045.74	2170.81	1834.99	1780.16	1990.32	1984.3	2100.96	2193.86	2141.43	2252.41	2159.82	2235.18	2302.19	2078.11
ENSECAG00000007767	REEP5	receptor accessory protein 5 [Source:VGNC Symbol;Acc:VGNC:22291]	0.128393	0.0557217	0.806883	5029.62	4637.3	4088.44	5414.67	5416.04	4198.22	4372.53	4791.56	5381.51	5120.61	4996.91	5330.48	5636.63	4828	5351.36	4843.48
ENSECAG00000011070	RBM48	RNA binding motif protein 48 [Source:VGNC Symbol;Acc:VGNC:22249]	0.133119	0.0562912	0.806883	387.913	405.836	424.76	476.343	415.331	391	411.436	384.198	457.93	439.733	522.282	437.586	436.59	393.392	443.641	473.22
ENSECAG00000023451	ZHX1	zinc fingers and homeoboxes 1 [Source:VGNC Symbol;Acc:VGNC:25234]	0.162476	0.0579987	0.806883	603.554	619.332	521.066	489.718	514.717	507.558	477.265	554.468	689.654	498.605	546.98	685.167	547.906	624.734	558.257	642.811
ENSECAG00000023883	CFAP36	cilia and flagella associated protein 36 [Source:VGNC Symbol;Acc:VGNC:16452]	0.169754	0.0588682	0.806883	555.366	525.086	567.699	574.081	601.55	528.751	615.096	568.657	563.861	556.275	724.948	760.017	782.103	546.502	574.066	599.791
ENSECAG00000025100	DHX36	DEAH-box helicase 36 [Source:VGNC Symbol;Acc:VGNC:17177]	0.176381	0.0574211	0.806883	1881.74	1849.34	2443.13	2468.14	1785.82	2390.5	2709.3	2654.46	2375.72	2549.49	2377.51	2762.55	2563.16	2603.99	2611.45	2703.15
ENSECAG00000020134	RCAN3	RCAN family member 3 [Source:VGNC Symbol;Acc:VGNC:22264]	0.177263	0.0579264	0.806883	1156.51	1194.43	1078.63	866.265	1085.93	982.269	954.531	1244.28	1159.72	1165.41	1003.89	1409.49	1152.19	1059.48	1381.31	1346.77
ENSECAG00000041894	0	0	0.192214	0.0574051	0.806883	228.893	171.182	161.186	145.063	183.08	165.301	196.461	159.355	195.31	203.046	189.591	185.398	200.947	213.46	236.147	188.079
ENSECAG00000026979	TTF1	transcription termination factor 1 [Source:VGNC Symbol;Acc:VGNC:56904]	0.193146	0.059078	0.806883	493.927	462.576	422.733	577.167	431.023	399.477	554.41	467.15	581.517	599.527	554.244	500.92	404.785	651.556	517.746	540.061
ENSECAG00000017527	NDUFAF2	NADH:ubiquinone oxidoreductase complex assembly factor 2 [Source:VGNC Symbol;Acc:VGNC:20630]	0.200358	0.0580967	0.806883	167.453	166.373	142.938	181.072	189.357	158.943	166.631	183.367	167.724	227.075	241.165	165.822	206.73	165.404	189.708	191.635
ENSECAG00000014138	AHCYL2	adenosylhomocysteinase like 2 [Source:VGNC Symbol;Acc:VGNC:15179]	0.275033	0.0560297	0.806883	402.37	286.585	436.925	292.184	349.422	350.735	267.433	320.893	315.586	481.784	379.181	526.254	542.123	355.394	361.632	320.694
ENSECAG00000014658	SCD	stearoyl-CoA desaturase [Source:VGNC Symbol;Acc:VGNC:22717]	0.308541	0.056435	0.806883	401.165	390.449	395.362	603.916	569.118	474.71	343.549	564.291	404.965	657.197	387.171	497.466	714.157	682.848	569.125	722.451
ENSECAG00000014475	STK39	serine/threonine kinase 39 [Source:VGNC Symbol;Acc:VGNC:23694]	0.314033	0.0590183	0.806883	998.696	1042.48	780.586	961.945	1060.82	1173	609.954	1263.93	1438.89	1165.41	1420.84	1670.89	786.44	1194.71	1306.22	827.69
ENSECAG00000038536	CCND1	cyclin D1 [Source:HGNC Symbol;Acc:HGNC:1582]	0.321978	0.0574724	0.806883	198.775	162.527	228.093	213.994	174.711	156.824	180.003	217.203	240.551	199.442	300.003	275.218	274.676	279.398	236.147	115.905
ENSECAG00000002916	CA14	carbonic anhydrase 14 [Source:VGNC Symbol;Acc:VGNC:15962]	0.329902	0.0548866	0.806883	106.014	128.867	83.1273	87.4496	53.3548	101.724	100.802	93.8666	100.414	90.1093	106.781	119.76	154.686	98.3481	153.15	126.571
ENSECAG00000007901	C5H1orf116	chromosome 5 C1orf116 homolog [Source:VGNC Symbol;Acc:VGNC:59239]	0.338239	0.0557303	0.806883	230.098	111.557	145.98	131.689	176.803	236.295	137.831	196.465	165.517	234.284	175.789	175.034	296.361	201.166	264.801	215.455
ENSECAG00000009886	TRAF3IP1	TRAF3 interacting protein 1 [Source:VGNC Symbol;Acc:VGNC:24457]	0.394153	0.0577575	0.806883	271.057	246.194	239.244	134.775	266.774	295.634	270.519	402.753	364.137	258.313	347.946	566.558	349.85	426.92	270.73	214.033
ENSECAG00000004395	TIGD4	tigger transposable element derived 4 [Source:VGNC Symbol;Acc:VGNC:24104]	0.411286	0.0579317	0.806883	36.141	31.736	27.3712	44.2392	19.8773	26.4905	26.7433	27.2868	29.7931	39.6481	42.1312	64.4863	30.3589	37.9981	40.5107	34.4871
ENSECAG00000018415	TANC1	tetratricopeptide repeat, ankyrin repeat and coiled-coil containing 1 [Source:VGNC Symbol;Acc:VGNC:23864]	0.413624	0.0583103	0.806883	1174.58	1889.73	718.747	2058.67	1349.56	958.957	1125.28	2189.49	1798.62	1876.68	1022.77	2024.41	1834.54	1699.86	2536.36	2477.74
ENSECAG00000007977	CBY1	chibby family member 1, beta catenin antagonist [Source:VGNC Symbol;Acc:VGNC:16101]	0.497787	0.05557	0.806883	66.2585	110.595	57.7836	97.7378	74.2783	80.5312	85.3729	99.324	122.483	86.5049	76.2721	257.945	98.305	156.463	82.9974	71.8185
ENSECAG00000037450	PTPRB	protein tyrosine phosphatase receptor type B [Source:HGNC Symbol;Acc:HGNC:9665]	0.498126	0.0560792	0.806883	134.926	83.6675	66.9073	80.2478	97.2941	26.4905	81.2586	88.4093	130.207	157.391	63.1968	142.791	144.566	97.2305	122.52	76.4405
ENSECAG00000021105	CFAP100	cilia and flagella associated protein 100 [Source:HGNC Symbol;Acc:HGNC:26842]	0.549152	0.0580092	0.806883	63.8491	124.059	89.2098	92.5937	73.2321	117.618	114.173	123.336	88.2758	136.966	76.2721	299.401	121.436	262.634	98.8065	87.8177
ENSECAG00000027594	0	0	0.566847	0.0574344	0.806883	102.399	42.3146	63.8661	61.7291	92.0632	67.8157	106.973	56.7566	100.414	76.8932	164.893	86.3656	182.153	106.171	28.6539	132.971
ENSECAG00000018280	TACC2	transforming acidic coiled-coil containing protein 2 [Source:VGNC Symbol;Acc:VGNC:23838]	0.750771	0.0558261	0.806883	27.7081	34.6211	33.4537	37.0375	20.9235	50.8618	29.8291	49.1163	35.3103	33.6408	59.5648	161.216	54.9351	75.9962	47.4271	11.3772
ENSECAG00000027244	RNaseP_nuc	Nuclear RNase P [Source:RFAM;Acc:RF00009]	0.75175	0.0578279	0.806883	12.047	4.80848	31.4262	34.9798	36.6161	29.6694	20.5718	24.0124	19.862	43.2524	58.8384	34.5462	78.0657	16.7639	21.7374	53.6861
ENSECAG00000017765	MYO1B	myosin IB [Source:VGNC Symbol;Acc:VGNC:20500]	0.798825	0.058614	0.806883	44.5739	56.7401	132.801	40.1239	35.5699	82.6504	45.2579	33.8357	75.0344	56.4685	116.95	271.764	57.8265	147.522	77.069	19.5545
ENSECAG00000010414	PON2	paraoxonase 2 [Source:VGNC Symbol;Acc:VGNC:21695]	0.801543	0.0577538	0.806883	36.141	57.7018	101.375	44.2392	17.7849	50.8618	27.7719	38.2015	81.6551	44.4539	45.0368	215.338	96.8593	106.171	46.439	19.199
ENSECAG00000024630	EPCAM	epithelial cell adhesion molecule [Source:VGNC Symbol;Acc:VGNC:17614]	0.907926	0.0557733	0.806883	45.7786	63.4719	162.2	36.0086	30.339	54.0407	155.317	64.3969	80.5516	42.051	61.0176	389.221	225.523	176.579	142.281	33.065
ENSECAG00000025103	PACSIN3	protein kinase C and casein kinase substrate in neurons 3 [Source:VGNC Symbol;Acc:VGNC:21126]	0.931818	0.0565947	0.806883	18.0705	20.1956	32.4399	17.4899	9.41556	39.206	18.5146	21.8295	34.2069	20.4248	62.4704	127.821	49.1525	27.9398	8.89258	8.53289
ENSECAG00000015510	FGF7	fibroblast growth factor 7 [Source:VGNC Symbol;Acc:VGNC:18020]	0.932069	0.0556746	0.806883	33.7316	34.6211	44.6049	21.6052	23.0158	34.9675	50.4009	18.555	113.655	16.8204	210.656	18.4247	23.1306	26.8222	55.3316	32.3539
ENSECAG00000017155	0	0	0.97966	0.0575022	0.806883	12.047	4.80848	26.3574	2.05764	3.13852	9.53659	9.2573	31.6527	24.2758	14.4175	36.32	49.5163	20.2393	27.9398	9.88065	12.4438
ENSECAG00000014081	WWC1	WW and C2 domain containing 1 [Source:VGNC Symbol;Acc:VGNC:25057]	1.04685	0.0582411	0.806883	16.8658	20.1956	45.6186	19.5476	13.6003	46.6233	24.6861	40.3845	38.6206	15.6189	63.1968	195.762	86.7397	41.3509	27.6658	2.8443
ENSECAG00000038379	0	0	1.04832	0.0579523	0.806883	32.5269	39.4295	157.131	25.7205	16.7388	68.8754	46.2865	27.2868	82.7585	25.2306	82.0833	355.826	89.631	158.698	52.3674	11.3772
ENSECAG00000021278	CFAP43	cilia and flagella associated protein 43 [Source:HGNC Symbol;Acc:HGNC:26684]	1.16676	0.0563901	0.806883	10.8423	63.4719	3.04124	16.4611	9.41556	42.3848	31.8863	30.5612	49.6551	12.0146	14.528	186.55	17.3479	129.641	23.7136	34.8426
ENSECAG00000000784	ESRP1	epithelial splicing regulatory protein 1 [Source:VGNC Symbol;Acc:VGNC:17684]	1.21078	0.0561512	0.806883	10.8423	22.119	25.3437	2.05764	7.32321	15.8943	13.3717	12.0062	19.862	6.00728	29.7824	109.396	30.3589	46.9388	9.88065	1.42215
ENSECAG00000040907	0	0	1.24542	0.0556215	0.806883	1.2047	30.7743	6.08249	5.14409	6.27704	26.4905	30.8577	15.2806	35.3103	8.4102	13.8016	93.2748	17.3479	97.2305	20.7494	4.97752
ENSECAG00000001049	DYNLT4	dynein light chain Tctex-type 4 [Source:HGNC Symbol;Acc:HGNC:32315]	1.26168	0.0553763	0.806883	4.8188	33.6594	20.275	9.25937	7.32321	42.3848	40.115	40.3845	16.5517	8.4102	10.896	221.096	30.3589	147.522	24.7016	17.0658
ENSECAG00000040667	0	0	1.38418	0.0586001	0.806883	32.5269	105.787	45.6186	11.317	16.7388	92.187	68.9155	64.3969	59.5861	24.0291	21.792	608.014	65.0548	311.808	19.7613	33.065
ENSECAG00000014654	0	0	1.61673	0.0587766	0.806883	7.2282	15.3871	3.04124	0	3.13852	19.0732	20.5718	7.64031	22.0689	13.216	1.4528	139.336	4.33698	45.8213	6.91645	1.06661
ENSECAG00000012314	DECR2	2,4-dienoyl-CoA reductase 2 [Source:VGNC Symbol;Acc:VGNC:17111]	-0.268384	0.0592498	0.80724	472.242	566.439	762.338	469.141	593.18	824.385	649.04	598.127	453.517	553.872	727.127	558.497	445.264	386.687	484.152	484.953
ENSECAG00000021229	SURF6	surfeit 6 [Source:VGNC Symbol;Acc:VGNC:23770]	-0.139866	0.0598354	0.814385	561.39	530.856	479.503	442.392	529.364	542.526	565.724	518.449	423.724	525.037	490.32	430.676	520.438	410.156	485.14	495.974
ENSECAG00000004249	FAM117B	family with sequence similarity 117 member B [Source:HGNC Symbol;Acc:HGNC:14440]	-0.192958	0.0601136	0.816502	1091.46	1045.36	1203.32	1001.04	912.263	878.426	1335.11	781.494	1026.21	951.554	836.813	827.958	815.353	948.835	842.819	964.572
ENSECAG00000009025	CDHR3	cadherin related family member 3 [Source:VGNC Symbol;Acc:VGNC:16335]	1.23383	0.0600809	0.816502	15.6611	50.0082	7.09623	8.23055	12.5541	44.5041	22.629	37.1101	29.7931	20.4248	7.264	180.792	37.5872	172.109	10.8687	7.82182
ENSECAG00000024325	KIAA2012	KIAA2012 [Source:HGNC Symbol;Acc:HGNC:51250]	1.32403	0.0602346	0.817312	3.6141	9.61696	6.08249	3.08646	5.23087	10.5962	17.486	10.9147	16.5517	4.80583	2.1792	86.3656	8.67397	34.6453	13.8329	1.06661
ENSECAG00000014259	TIMP1	TIMP metallopeptidase inhibitor 1 [Source:VGNC Symbol;Acc:VGNC:59009]	-0.289796	0.0605044	0.817499	1104.71	995.355	856.617	1199.6	1059.77	928.228	1032.7	1366.52	506.482	973.18	728.58	685.167	1288.08	948.835	855.664	1004.75
ENSECAG00000017874	SH2D3C	SH2 domain containing 3C [Source:VGNC Symbol;Acc:VGNC:22929]	-0.146639	0.0606169	0.817499	1692.6	2134.97	2039.66	1810.72	2013.88	2178.58	1826.77	2333.57	1995.03	1737.31	1826.9	1814.83	1700.1	2133.48	1608.57	1670.67
ENSECAG00000011846	RTN4	reticulon 4 [Source:VGNC Symbol;Acc:VGNC:58925]	0.11888	0.0606052	0.817499	9374.97	9750.64	7965.01	8550.51	9723.13	9338.44	8541.41	8792.9	9143.16	9010.93	10446.4	9534.76	10255.5	8697.1	11375.6	9755.58
ENSECAG00000030737	0	0	0.13976	0.0605593	0.817499	350.568	291.394	295.001	320.991	345.237	280.8	324.006	309.978	388.413	300.364	337.776	359.281	357.078	367.688	351.751	317.495
ENSECAG00000018407	SNRPB2	small nuclear ribonucleoprotein polypeptide B2 [Source:VGNC Symbol;Acc:VGNC:23396]	0.149492	0.0603196	0.817499	1564.9	1352.14	1420.26	1699.61	1581.81	1343.6	1559.34	1185.34	1565.79	1589.53	1933.68	1632.88	1697.21	1432.75	1600.66	1530.94
ENSECAG00000010963	SERPING1	serpin family G member 1 [Source:VGNC Symbol;Acc:VGNC:22861]	0.701295	0.0605561	0.817499	45.7786	66.357	61.8386	29.8357	30.339	23.3117	13.3717	69.8542	51.862	100.922	60.2912	71.3955	109.87	30.175	23.7136	105.595
ENSECAG00000011381	TRIM13	tripartite motif containing 13 [Source:VGNC Symbol;Acc:VGNC:24493]	0.21446	0.060691	0.817669	246.963	315.436	246.341	257.205	270.959	244.772	319.891	360.186	347.586	354.43	302.909	272.915	328.165	425.802	316.181	283.008
ENSECAG00000029443	0	0	0.240317	0.0608123	0.818476	80.7149	59.6251	50.6874	61.7291	63.8166	57.2195	60.6868	55.6651	67.3103	73.2889	73.3664	64.4863	67.9461	80.4666	78.0571	71.463
ENSECAG00000007013	RNASEH2A	ribonuclease H2 subunit A [Source:VGNC Symbol;Acc:VGNC:22417]	-0.31153	0.0616051	0.818574	140.95	149.063	161.186	153.294	176.803	211.924	95.6588	132.068	157.793	94.9151	162.714	117.457	91.0767	116.23	131.413	109.505
ENSECAG00000032748	0	0	-0.246529	0.0624544	0.818574	454.172	762.625	573.781	579.225	724.998	469.412	583.21	547.919	532.965	458.957	704.608	450.252	455.383	517.445	413.999	423.8
ENSECAG00000015810	PCBD2	pterin-4 alpha-carbinolamine dehydratase 2 [Source:VGNC Symbol;Acc:VGNC:55473]	-0.218647	0.0620358	0.818574	522.84	532.78	470.379	768.527	692.567	574.315	456.694	537.005	455.724	496.202	613.082	409.949	501.645	431.39	514.782	488.152
ENSECAG00000008622	SEMA4A	semaphorin 4A [Source:VGNC Symbol;Acc:VGNC:22814]	-0.207424	0.0617421	0.818574	3638.19	3227.45	2837.48	3351.89	4130.29	2887.47	3016.85	3834.34	2667.03	3366.48	2035.37	2714.18	3377.07	3388.54	2713.23	3061.89
ENSECAG00000017461	PNKP	polynucleotide kinase 3'-phosphatase [Source:VGNC Symbol;Acc:VGNC:21621]	-0.19683	0.062473	0.818574	701.135	977.083	914.4	781.902	911.217	961.076	716.927	938.666	578.206	867.452	860.058	696.682	747.407	676.143	696.586	892.398
ENSECAG00000009146	MRPS16	mitochondrial ribosomal protein S16 [Source:VGNC Symbol;Acc:VGNC:20356]	-0.187385	0.0612855	0.818574	565.004	596.251	740.036	812.767	785.676	827.564	648.011	640.694	581.517	550.267	704.608	566.558	630.308	530.856	639.278	719.252
ENSECAG00000023236	CLCN7	chloride voltage-gated channel 7 [Source:VGNC Symbol;Acc:VGNC:16581]	-0.180432	0.0620657	0.818574	4395.95	6730.91	5298.86	5038.12	4467.16	5957.19	4930.03	4573.27	4487.72	4528.29	4944.61	3722.93	4172.18	4482.66	4811.87	5366.12
ENSECAG00000041101	URM1	ubiquitin related modifier 1 [Source:HGNC Symbol;Acc:HGNC:28378]	-0.167631	0.0619322	0.818574	515.611	495.273	636.633	488.689	658.043	558.42	511.209	496.62	516.413	444.539	559.328	477.889	530.558	396.745	484.152	471.798
ENSECAG00000002520	SLC45A4	solute carrier family 45 member 4 [Source:VGNC Symbol;Acc:VGNC:23226]	-0.155901	0.0620009	0.818574	1039.66	915.535	860.672	1019.56	1008.51	961.076	972.017	908.105	900.413	768.932	719.863	827.958	1085.69	989.068	778.595	839.068
ENSECAG00000015850	TIMM23	translocase of inner mitochondrial membrane 23 [Source:VGNC Symbol;Acc:VGNC:51438]	-0.141369	0.062742	0.818574	1650.44	1620.46	1704.11	1747.96	2046.31	1751.55	1964.61	1513.87	1444.41	1542.67	1792.03	1502.76	1637.93	1353.4	1678.72	1730.4
ENSECAG00000008468	COASY	Coenzyme A synthase [Source:VGNC Symbol;Acc:VGNC:49428]	-0.135477	0.0624746	0.818574	734.867	909.764	794.778	946.513	850.539	1017.24	842.415	796.775	793.378	850.631	858.605	731.228	792.223	706.318	802.308	743.784
ENSECAG00000024681	PUF60	poly(U) binding splicing factor 60 [Source:VGNC Symbol;Acc:VGNC:56322]	-0.124472	0.0609211	0.818574	5676.54	5603.8	6036.87	5400.27	5909.83	6384.22	5516.32	5288.18	5849.37	5262.38	5993.53	4837.62	5703.14	4602.24	4684.41	5096.98
ENSECAG00000016440	BOP1	BOP1 ribosomal biosis factor [Source:VGNC Symbol;Acc:VGNC:15862]	-0.122923	0.0618541	0.818574	1184.22	1252.13	1316.86	1348.78	1309.81	1426.25	1231.22	1210.44	1046.07	1344.43	1338.03	1196.45	1208.57	1112	1132.32	1069.46
ENSECAG00000009627	PPP3R1	protein phosphatase 3 regulatory subunit B, alpha [Source:VGNC Symbol;Acc:VGNC:51388]	0.0903455	0.062707	0.818574	3945.39	3733.3	3279.47	3899.22	3905.36	3455.42	3815.04	3365.01	3713.1	4100.57	3840.48	3992.39	3984.24	3947.33	4000.67	3729.23
ENSECAG00000023680	ATP2C1	ATPase secretory pathway Ca2+ transporting 1 [Source:VGNC Symbol;Acc:VGNC:15656]	0.144758	0.0609722	0.818574	2462.41	1831.07	1717.29	1867.31	1866.37	1855.4	2252.61	1832.58	2426.48	1995.62	2006.32	2152.23	2242.22	2296.65	2135.21	2087
ENSECAG00000006638	CASP8AP2	caspase 8 associated protein 2 [Source:VGNC Symbol;Acc:VGNC:16072]	0.170595	0.0629105	0.818574	724.024	581.826	568.712	545.274	584.811	566.897	676.812	634.146	690.758	616.347	547.706	704.743	643.319	815.842	808.237	669.121
ENSECAG00000022421	ABHD14B	abhydrolase domain containing 14B [Source:VGNC Symbol;Acc:VGNC:14940]	0.19442	0.0627186	0.818574	138.54	176.952	194.64	145.063	163.203	176.957	171.774	148.44	157.793	219.867	172.883	211.884	169.142	216.813	177.852	183.813
ENSECAG00000024034	TTBK2	tau tubulin kinase 2 [Source:VGNC Symbol;Acc:VGNC:24607]	0.21114	0.0616887	0.818574	125.289	89.4377	89.2098	103.911	111.941	92.187	117.259	121.153	136.827	114.138	107.507	116.306	118.544	144.169	123.508	122.66
ENSECAG00000000965	ATG2B	autophagy related 2B [Source:VGNC Symbol;Acc:VGNC:15621]	0.211749	0.062891	0.818574	444.534	497.197	410.568	514.409	459.27	492.724	633.611	630.871	592.551	509.418	460.538	575.77	545.014	687.319	690.657	664.854
ENSECAG00000024878	HSDL2	hydroxysteroid dehydrogenase like 2 [Source:VGNC Symbol;Acc:VGNC:18891]	0.247647	0.0626161	0.818574	1803.43	1314.64	1449.66	1287.05	1802.56	1573.54	1619	1069.64	2067.86	1903.11	2068.06	2220.17	1724.67	1456.22	1348.71	1365.97
ENSECAG00000009594	MTMR8	myotubularin related protein 8 [Source:VGNC Symbol;Acc:VGNC:20430]	0.26029	0.0614373	0.818574	87.9431	96.1696	61.8386	78.1902	92.0632	61.458	79.2014	79.6775	95.9999	116.541	75.5456	92.1233	78.0657	96.1129	96.8303	108.794
ENSECAG00000001472	0	0	0.270624	0.0618658	0.818574	61.4397	68.2804	51.7011	47.3256	62.7704	52.981	61.7154	66.5798	81.6551	62.4758	63.9232	67.9409	95.4137	63.7027	80.0332	61.5079
ENSECAG00000024596	CCP110	centriolar coiled-coil protein 110 [Source:VGNC Symbol;Acc:VGNC:16224]	0.303577	0.0628657	0.818574	266.239	188.492	214.914	160.496	174.711	201.328	195.432	240.124	204.138	199.442	223.731	352.372	384.546	250.34	200.577	216.522
ENSECAG00000020393	SYNE2	spectrin repeat containing nuclear envelope protein 2 [Source:VGNC Symbol;Acc:VGNC:58972]	0.379906	0.0628806	0.818574	396.346	236.577	314.262	216.052	300.252	321.065	597.61	426.766	388.413	398.884	563.687	507.83	585.493	468.271	493.044	252.787
ENSECAG00000011885	TJP3	tight junction protein 3 [Source:VGNC Symbol;Acc:VGNC:24120]	0.481412	0.0620928	0.818574	98.7853	95.2079	164.227	62.7579	103.571	51.9214	67.8869	73.1287	154.483	158.592	53.7536	126.669	131.555	165.404	132.401	83.1957
ENSECAG00000012985	CUEDC1	CUE domain containing 1 [Source:VGNC Symbol;Acc:VGNC:16964]	0.728209	0.0625275	0.818574	12.047	21.1573	22.3024	14.4035	12.5541	25.4309	9.2573	43.6589	30.8965	14.4175	26.1504	82.9109	41.9242	20.1166	27.6658	23.821
ENSECAG00000000701	FN1	fibronectin 1 [Source:VGNC Symbol;Acc:VGNC:56555]	0.913199	0.0612012	0.818574	1625.14	2506.18	849.52	2366.28	2117.45	2228.38	1620.03	5985.64	1916.69	13789.1	1133.91	1883.92	3283.1	6572.56	4851.4	2913.98
ENSECAG00000043605	0	0	0.943924	0.0624751	0.818574	12.047	17.3105	41.5636	9.25937	13.6003	19.0732	20.5718	10.9147	58.4827	25.2306	45.0368	2.30308	26.0219	87.1721	22.7255	11.7327
ENSECAG00000008038	TENM4	teneurin transmembrane protein 4 [Source:VGNC Symbol;Acc:VGNC:56793]	1.07608	0.0622017	0.818574	6.0235	3.84678	3.04124	6.17291	23.0158	4.23848	5.14295	6.54884	23.1724	28.835	5.8112	12.6669	33.2502	13.4111	1.97613	5.33306
ENSECAG00000011566	C9orf24	chromosome 9 open reading frame 24 [Source:HGNC Symbol;Acc:HGNC:19919]	1.09059	0.061151	0.818574	6.0235	18.2722	15.2062	2.05764	10.4617	44.5041	22.629	14.1891	37.5172	13.216	21.792	109.396	33.2502	51.4092	14.821	4.26645
ENSECAG00000006466	CLDN4	claudin 4 [Source:VGNC Symbol;Acc:VGNC:16596]	1.13629	0.0612415	0.818574	26.5034	27.8892	21.2887	3.08646	9.41556	20.1328	20.5718	65.4884	22.0689	20.4248	12.3488	193.459	57.8265	82.7018	32.6061	7.11074
ENSECAG00000043404	SMIM22	small integral membrane protein 22 [Source:HGNC Symbol;Acc:HGNC:48329]	1.15256	0.0622941	0.818574	18.0705	50.9699	93.2648	10.2882	17.7849	44.5041	97.716	40.3845	65.1034	22.8277	34.1408	420.312	52.0438	183.285	42.4868	10.6661
ENSECAG00000008560	LRRC56	leucine rich repeat containing 56 [Source:VGNC Symbol;Acc:VGNC:19787]	1.25343	0.0626324	0.818574	3.6141	12.502	4.05499	2.05764	3.13852	13.7751	9.2573	2.18295	12.1379	3.60437	2.1792	57.577	8.67397	25.7046	7.90452	4.26645
ENSECAG00000008152	CFAP300	cilia and flagella associated protein 300 [Source:VGNC Symbol;Acc:VGNC:59381]	1.39276	0.0612832	0.818574	1.2047	16.3488	5.06874	2.05764	5.23087	12.7155	11.3145	3.27442	15.4483	2.40291	5.8112	73.6986	14.4566	32.4102	6.91645	0.711074
ENSECAG00000017917	CYBB	cytochrome b-245 beta chain [Source:VGNC Symbol;Acc:VGNC:50467]	-0.170571	0.0630888	0.819293	74439.6	64715.4	54530.5	64216.8	54297.4	59397.1	80377.1	56346.2	63715.2	48202.5	59579.4	54694.7	53294.3	51269.5	57372	63499.6
ENSECAG00000020469	VPS51	VPS51 subunit of GARP complex [Source:VGNC Symbol;Acc:VGNC:24934]	-0.161576	0.0630791	0.819293	895.092	986.7	1141.48	966.061	958.295	1388.1	973.046	984.508	919.171	1053.68	994.442	898.202	873.18	911.955	854.676	909.464
ENSECAG00000022714	TNFSF9	TNF superfamily member 9 [Source:VGNC Symbol;Acc:VGNC:52031]	-0.220692	0.0632389	0.819827	343.339	392.372	390.293	435.19	412.192	495.903	392.921	358.003	361.931	307.573	402.426	290.188	250.099	411.274	303.336	424.867
ENSECAG00000011944	SNRPB	small nuclear ribonucleoprotein polypeptides B and B1 [Source:VGNC Symbol;Acc:VGNC:23395]	-0.112072	0.0632531	0.819827	3682.77	3942.95	3901.91	4038.11	4035.09	4296.76	4041.33	3610.59	3589.51	3794.2	4338.79	3436.2	3716.8	3258.9	3339.66	3709.32
ENSECAG00000008358	ADA	adenosine deaminase [Source:VGNC Symbol;Acc:VGNC:51503]	-0.286104	0.0635148	0.82101	2604.56	2829.31	3997.21	2147.14	1881.02	3176.74	2584.85	3058.31	2119.72	2505.04	2932.48	2193.69	1999.35	1567.98	2993.84	1957.94
ENSECAG00000005344	FEN1	flap structure-specific endonuclease 1 [Source:VGNC Symbol;Acc:VGNC:17990]	-0.191597	0.0637661	0.82101	881.84	722.234	988.404	1014.42	963.525	971.672	662.412	797.866	843.033	860.243	863.69	774.987	745.961	638.145	748.953	659.166
ENSECAG00000008949	CSTF1	cleavage stimulation factor subunit 1 [Source:VGNC Symbol;Acc:VGNC:16919]	-0.0964621	0.0634337	0.82101	660.175	646.26	617.372	625.522	670.597	690.873	580.124	637.42	638.896	583.908	568.772	622.984	575.373	640.38	584.934	586.281
ENSECAG00000003448	CBL	Cbl proto-onco [Source:VGNC Symbol;Acc:VGNC:16091]	0.212121	0.0637761	0.82101	1386.61	954.002	1013.75	823.055	1074.42	818.027	1322.77	960.496	1331.86	1015.23	1059.09	1307	1155.08	1300.88	1314.13	1191.4
ENSECAG00000000373	LOXL3	lysyl oxidase like 3 [Source:VGNC Symbol;Acc:VGNC:19725]	0.374989	0.0635941	0.82101	44.5739	49.0465	30.4124	41.1527	40.8008	34.9675	43.2008	51.2992	38.6206	44.4539	42.8576	88.6686	67.9461	41.3509	55.3316	57.2415
ENSECAG00000006609	JAG2	jagged canonical Notch ligand 2 [Source:VGNC Symbol;Acc:VGNC:19210]	0.450268	0.0636703	0.82101	74.6914	95.2079	90.2235	44.2392	60.678	65.6965	30.8577	88.4093	82.7585	99.7209	75.5456	140.488	75.1744	86.0545	133.389	60.7968
ENSECAG00000009031	IFT140	intraflagellar transport 140 [Source:VGNC Symbol;Acc:VGNC:18959]	0.588111	0.063662	0.82101	53.0068	61.5485	39.5362	30.8646	18.8311	48.7426	42.1722	82.9519	65.1034	51.6626	43.584	141.64	57.8265	102.818	71.1407	36.2648
ENSECAG00000030874	0	0	-2.39117	0.06477	0.822509	2.4094	193.301	2.0275	6.17291	228.066	163.182	2.05718	3.27442	0	6.00728	0.7264	5.7577	0	5.58796	1.97613	93.1507
ENSECAG00000029281	0	0	-0.694442	0.0649727	0.822509	49.3927	23.0807	25.3437	20.5764	54.401	13.7751	15.4288	12.0062	23.1724	14.4175	9.44321	17.2731	10.1196	12.2935	16.7971	26.6653
ENSECAG00000002063	C18H2orf76	chromosome 18 C2orf76 homolog [Source:VGNC Symbol;Acc:VGNC:51441]	-0.482981	0.0640194	0.822509	66.2585	26.9275	28.3849	44.2392	68.0013	73.1138	31.8863	39.293	23.1724	46.8568	39.952	29.9401	27.4676	30.175	30.63	39.8202
ENSECAG00000029635	0	0	-0.285893	0.0642585	0.822509	118.061	121.174	172.337	79.219	138.095	92.187	120.345	109.147	105.931	99.7209	95.8849	81.7594	85.294	97.2305	89.9139	119.46
ENSECAG00000039046	0	0	-0.268972	0.0647157	0.822509	118.061	100.016	128.746	97.7378	138.095	95.3659	102.859	114.605	86.0689	74.4903	99.5169	73.6986	108.425	70.4083	102.759	120.527
ENSECAG00000000690	MLH1	mutL homolog 1 [Source:VGNC Symbol;Acc:VGNC:20209]	-0.218053	0.0644519	0.822509	304.789	316.398	278.781	433.133	327.452	327.423	297.262	309.978	224	215.061	347.946	269.461	252.991	298.397	322.109	293.674
ENSECAG00000004124	MMGT1	membrane magnesium transporter 1 [Source:VGNC Symbol;Acc:VGNC:20222]	-0.164942	0.0649115	0.822509	514.407	467.384	471.393	512.352	485.424	522.393	430.979	404.936	508.689	439.733	452.547	377.705	326.72	392.275	433.76	455.088
ENSECAG00000014460	MAPK3	mitogen-activated protein kinase 3 [Source:VGNC Symbol;Acc:VGNC:19958]	-0.159594	0.0649555	0.822509	1480.58	1529.1	1512.51	1854.96	1975.17	1932.75	1425.62	1555.35	1618.76	1684.44	1346.02	1499.31	1471.68	1483.04	1262.75	1514.59
ENSECAG00000024843	ZMIZ2	zinc finger MIZ-type containing 2 [Source:VGNC Symbol;Acc:VGNC:25247]	-0.153594	0.0651536	0.822509	3194.86	4360.33	3329.15	3400.25	3199.2	3831.59	2954.11	3323.53	3164.69	3317.22	3131.51	2898.43	2661.46	2867.74	3136.12	3617.95
ENSECAG00000013492	GGA1	golgi associated, gamma adaptin ear containing, ARF binding protein 1 [Source:VGNC Symbol;Acc:VGNC:18320]	-0.152694	0.0649412	0.822509	2160.03	3286.12	2650.95	2442.42	2878.02	2678.72	2636.27	2438.35	2433.1	2368.07	2224.24	2046.29	2793.02	2343.59	2310.1	2532.14
ENSECAG00000033515	SRSF2	serine and arginine rich splicing factor 2 [Source:HGNC Symbol;Acc:HGNC:10783]	-0.115843	0.0640406	0.822509	1515.51	1864.73	1518.59	1652.28	1683.29	1816.19	1458.54	1819.48	1558.07	1438.14	1440.45	1582.22	1450	1586.98	1618.45	1621.25
ENSECAG00000024994	PI4KB	phosphatidylinositol 4-kinase beta [Source:VGNC Symbol;Acc:VGNC:21409]	-0.0810799	0.0651849	0.822509	3078.01	3606.36	3174.04	3225.35	3172	3302.84	3285.31	3031.02	3152.55	2948.38	2983.33	3025.1	3082.15	2853.21	3091.65	3313.25
ENSECAG00000022603	0	0	0.114076	0.0645689	0.822509	1455.28	1546.41	1595.64	1242.81	1481.38	1441.08	1265.16	1495.32	1484.14	1647.2	1656.19	1517.73	1421.09	1491.98	1669.83	1574.32
ENSECAG00000036923	RAB8B	RAB8B, member RAS onco family [Source:VGNC Symbol;Acc:VGNC:22129]	0.14846	0.0651902	0.822509	11084.4	9008.21	8103.9	9706.9	9314.08	6936.28	9208.96	8235.16	10053.5	9897.6	9486.06	9409.24	11188	9221.25	10338.1	9766.6
ENSECAG00000001958	TLR6	toll like receptor 6 [Source:VGNC Symbol;Acc:VGNC:49327]	0.158103	0.0648997	0.822509	318.041	373.138	338.592	388.893	297.113	411.133	370.292	370.009	462.344	406.092	340.682	400.736	352.741	426.92	423.88	390.024
ENSECAG00000013901	ANKRD12	ankyrin repeat domain 12 [Source:VGNC Symbol;Acc:VGNC:15320]	0.216066	0.0641869	0.822509	1456.48	1606.03	1403.03	1869.36	1256.45	1286.38	1222.99	1830.4	1334.07	1855.05	1492.03	1726.16	1760.82	2092.13	2068.02	1535.56
ENSECAG00000015382	NLRP3	NLR family pyrin domain containing 3 [Source:VGNC Symbol;Acc:VGNC:55462]	0.230703	0.0641591	0.822509	591.507	607.792	572.767	919.764	741.737	736.437	712.812	826.245	1104.55	835.013	687.175	793.412	824.027	846.017	637.302	970.616
ENSECAG00000033770	0	0	0.292678	0.0647455	0.822509	308.403	240.424	183.488	274.695	367.207	246.892	255.09	210.654	489.93	303.969	301.456	313.219	299.252	251.458	248.004	347.004
ENSECAG00000017083	GPRC5C	G protein-coupled receptor class C group 5 member C [Source:VGNC Symbol;Acc:VGNC:56431]	0.983065	0.0647187	0.822509	32.5269	68.2804	51.7011	33.951	28.2467	52.981	64.8011	56.7566	48.5517	24.0291	25.424	385.766	67.9461	165.404	36.5584	17.7769
ENSECAG00000022305	TSPAN1	tetraspanin 1 [Source:VGNC Symbol;Acc:VGNC:58264]	1.30562	0.0650579	0.822509	161.43	368.33	242.286	42.1816	103.571	300.932	276.691	219.386	254.896	127.354	88.6209	2217.87	245.762	1143.3	118.568	43.7311
ENSECAG00000036051	CFAP221	cilia and flagella associated protein 221 [Source:HGNC Symbol;Acc:HGNC:33720]	1.31217	0.0648473	0.822509	2.4094	11.5404	12.165	2.05764	0	4.23848	6.17154	13.0977	16.5517	4.80583	4.3584	51.8193	13.011	32.4102	3.95226	2.8443
ENSECAG00000024788	CORO1A	coronin 1A [Source:VGNC Symbol;Acc:VGNC:16790]	-0.188244	0.0653215	0.822606	13956.4	11638.4	17458.8	17410.7	16552.6	17664.9	14639.9	18166.5	15642.5	16836	13169.6	12832.8	15504.7	14135.3	11908.2	11873.9
ENSECAG00000023674	AXIN1	axin 1 [Source:VGNC Symbol;Acc:VGNC:15716]	-0.111218	0.0652673	0.822606	1737.18	2140.74	2275.86	1942.41	1915.54	2109.71	1871	1925.36	1700.41	1834.62	1736.82	1955.32	1779.61	1992.67	1794.33	1943.37
ENSECAG00000030548	0	0	-1.03118	0.0694147	0.823044	892.682	534.703	2860.8	710.914	2851.87	2175.4	483.437	257.588	908.137	510.619	1913.34	798.018	387.437	216.813	211.446	322.117
ENSECAG00000033794	0	0	-0.636542	0.0659698	0.823044	10.8423	23.0807	17.2337	8.23055	23.0158	22.252	21.6004	21.8295	3.31034	20.4248	11.6224	16.1216	10.1196	16.7639	10.8687	7.82182
ENSECAG00000039334	0	0	-0.533652	0.0663767	0.823044	21.6846	24.0424	47.6461	12.3458	27.2005	32.8483	18.5146	30.5612	19.862	13.216	10.896	24.1824	18.7936	17.8815	18.7732	24.1765
ENSECAG00000040144	0	0	-0.528788	0.0696104	0.823044	22.8893	16.3488	24.3299	9.25937	17.7849	23.3117	25.7147	18.555	17.6552	10.8131	14.528	18.4247	10.1196	17.8815	5.92839	13.8659
ENSECAG00000008512	ANKRD33	ankyrin repeat domain 33 [Source:VGNC Symbol;Acc:VGNC:58493]	-0.522984	0.0662983	0.823044	30.1175	43.2763	26.3574	16.4611	29.2928	33.9079	19.5432	26.1953	7.72413	14.4175	26.8768	13.8185	18.7936	22.3518	22.7255	26.6653
ENSECAG00000014783	FAM43A	family with sequence similarity 43 member A [Source:HGNC Symbol;Acc:HGNC:26888]	-0.509821	0.0658076	0.823044	81.9196	73.0889	81.0998	96.7089	104.617	133.512	79.2014	117.879	46.3448	117.743	39.2256	110.548	44.8155	101.701	46.439	36.2648
ENSECAG00000030024	MAPK13	mitogen-activated protein kinase 13 [Source:HGNC Symbol;Acc:HGNC:6875]	-0.462882	0.068511	0.823044	220.46	486.618	412.595	256.176	764.753	378.285	493.723	236.85	271.448	382.063	152.544	254.491	367.198	349.806	202.553	379.003
ENSECAG00000033153	0	0	-0.347744	0.0682775	0.823044	48.188	53.855	82.1136	62.7579	75.3245	96.4255	93.6016	70.9457	47.4482	74.4903	61.0176	47.2132	76.6201	60.3499	37.5465	56.1749
ENSECAG00000036254	PDF	peptide deformylase, mitochondrial [Source:HGNC Symbol;Acc:HGNC:30012]	-0.257559	0.0664603	0.823044	126.493	123.097	143.952	149.179	120.31	158.943	124.459	174.636	79.4482	135.765	153.271	90.9717	119.99	121.817	113.627	119.46
ENSECAG00000024367	CASP1	caspase 1 [Source:VGNC Symbol;Acc:VGNC:52358]	-0.249483	0.0659017	0.823044	1629.96	1488.71	1838.94	1264.42	1303.53	1337.24	2132.27	1291.21	1462.07	1435.74	1678.71	1068.63	1159.42	1021.48	1050.31	1452.72
ENSECAG00000006306	SLC38A5	solute carrier family 38 member 5 [Source:VGNC Symbol;Acc:VGNC:23194]	-0.243173	0.0656292	0.823044	387.913	305.819	416.65	461.939	384.992	341.198	274.633	336.174	257.103	380.862	414.775	287.885	303.589	254.811	282.586	275.186
ENSECAG00000019967	MUS81	MUS81 structure-specific endonuclease subunit [Source:VGNC Symbol;Acc:VGNC:20445]	-0.232528	0.0684646	0.823044	424.054	388.525	389.279	449.594	451.947	341.198	372.349	345.997	263.724	278.738	387.171	388.069	367.198	240.282	448.581	317.139
ENSECAG00000037837	NAA38	N-alpha-acetyltransferase 38, NatC auxiliary subunit [Source:VGNC Symbol;Acc:VGNC:56453]	-0.219822	0.0687454	0.823044	313.222	311.589	538.3	379.634	399.638	452.458	319.891	374.375	289.103	337.609	366.106	293.643	383.1	301.75	316.181	363.359
ENSECAG00000022701	CCS	copper chaperone for superoxide dismutase [Source:VGNC Symbol;Acc:VGNC:16233]	-0.166764	0.0679239	0.823044	867.384	806.863	934.675	724.288	909.124	953.659	661.383	893.916	756.965	902.294	826.644	709.349	767.646	654.909	737.096	663.432
ENSECAG00000013443	AKNA	AT-hook transcription factor [Source:VGNC Symbol;Acc:VGNC:15212]	-0.162612	0.0687597	0.823044	2887.66	3436.14	3690.04	3539.14	3536.07	3446.95	3162.91	4255.65	2870.07	3367.68	2418.19	3385.53	2897.11	3662.35	3236.9	3142.24
ENSECAG00000020905	0	0	-0.157914	0.0666569	0.823044	1679.35	1952.24	2230.24	1867.31	2355.98	2457.26	1946.09	1994.12	1998.34	1851.45	2000.51	1571.85	2087.54	1797.09	1626.35	1843.46
ENSECAG00000015485	MBD3	methyl-CpG binding domain protein 3 [Source:VGNC Symbol;Acc:VGNC:56761]	-0.151322	0.0662564	0.823044	730.048	858.794	865.74	827.17	855.77	792.596	681.955	780.403	644.413	754.515	603.639	808.382	769.092	611.323	779.583	787.159
ENSECAG00000011530	MOV10	Mov10 RISC complex RNA helicase [Source:VGNC Symbol;Acc:VGNC:20275]	-0.139049	0.0664408	0.823044	2878.03	3011.07	2873.97	2287.06	2398.88	2798.46	2933.54	2506.02	2860.13	2202.27	2363.71	2442.42	2177.17	2561.52	2387.16	2691.06
ENSECAG00000016897	ECSIT	ECSIT signaling integrator [Source:VGNC Symbol;Acc:VGNC:17411]	-0.138972	0.0668213	0.823044	291.537	341.402	305.138	370.375	316.99	394.179	336.349	384.198	311.172	329.199	322.522	318.977	313.709	282.751	307.288	305.051
ENSECAG00000017955	SLC12A9	solute carrier family 12 member 9 [Source:VGNC Symbol;Acc:VGNC:23025]	-0.138637	0.0686741	0.823044	777.031	949.194	1007.67	875.525	828.569	1091.41	928.816	836.068	902.62	826.602	806.305	795.715	727.168	926.483	799.344	840.845
ENSECAG00000000680	0	0	-0.125412	0.0656684	0.823044	895.092	849.178	851.548	802.478	981.31	988.626	920.587	748.75	873.93	804.976	734.391	762.32	860.169	763.315	867.521	791.426
ENSECAG00000026861	SMIM7	small integral membrane protein 7 [Source:VGNC Symbol;Acc:VGNC:82070]	-0.124338	0.0673697	0.823044	819.196	877.067	978.266	931.081	901.801	978.03	944.245	885.184	790.068	913.107	913.812	861.353	870.288	661.614	842.819	855.778
ENSECAG00000012570	DAPK3	death associated protein kinase 3 [Source:VGNC Symbol;Acc:VGNC:17008]	-0.118099	0.068938	0.823044	769.803	728.004	893.112	695.481	728.137	816.968	757.042	760.756	722.758	730.486	708.24	689.773	826.918	649.321	658.051	690.453
ENSECAG00000015448	TAPBP	TAP binding protein [Source:VGNC Symbol;Acc:VGNC:23872]	-0.11372	0.0691132	0.823044	2904.53	3336.12	3530.88	3023.7	3016.12	3230.78	3103.25	3441.41	3184.55	3132.2	2443.61	3025.1	3148.65	3042.08	2799.19	2889.81
ENSECAG00000015911	COPS7A	COP9 signalosome subunit 7A [Source:VGNC Symbol;Acc:VGNC:16776]	-0.113365	0.0656723	0.823044	1633.57	1853.19	1505.42	1779.86	1810.93	1820.43	1624.14	1504.05	1424.55	1575.11	1733.92	1515.43	1555.53	1466.28	1570.03	1657.16
ENSECAG00000013759	ARHGEF2	Rho/Rac guanine nucleotide exchange factor 2 [Source:VGNC Symbol;Acc:VGNC:15488]	-0.110576	0.0696227	0.823044	7152.3	9377.5	7640.62	7399.26	7731.22	7932.32	8466.32	7943.74	8005.51	6990.08	7804.45	6753.79	7536.23	6799.43	7198.05	7853.81
ENSECAG00000015415	SCAMP2	secretory carrier membrane protein 2 [Source:VGNC Symbol;Acc:VGNC:22709]	-0.109805	0.066878	0.823044	5587.4	6890.55	6380.53	5764.47	5357.45	6886.48	6122.16	5817.55	5398.06	5965.23	5756	5495.15	6034.19	5437.08	5289.11	5858.18
ENSECAG00000018844	TUBGCP2	tubulin gamma complex associated protein 2 [Source:VGNC Symbol;Acc:VGNC:24661]	-0.107633	0.0656076	0.823044	1445.64	1308.87	1532.79	1521.62	1493.94	1551.29	1310.42	1478.95	1395.86	1477.79	1322.05	1399.12	1182.55	1309.82	1453.44	1267.49
ENSECAG00000015518	DPP3	dipeptidyl peptidase 3 [Source:VGNC Symbol;Acc:VGNC:17293]	-0.0997715	0.0678401	0.823044	1595.02	1663.73	1872.39	1887.88	1786.86	2027.05	1818.55	1697.24	1563.58	1740.91	1813.82	1698.52	1702.99	1599.27	1662.91	1611.65
ENSECAG00000014940	RBM22	RNA binding motif protein 22 [Source:VGNC Symbol;Acc:VGNC:22238]	-0.0941922	0.0665519	0.823044	1226.38	1069.41	1077.61	980.464	1081.74	997.103	1039.9	1059.82	1033.93	1023.64	921.802	1011.05	951.245	990.186	1041.42	1015.41
ENSECAG00000023962	SF3A1	splicing factor 3a subunit 1 [Source:VGNC Symbol;Acc:VGNC:22886]	-0.0805043	0.0693472	0.823044	3802.03	3889.1	4022.55	4148.2	3796.56	4139.94	3745.09	4040.63	3705.37	4285.6	3714.81	3749.42	3569.34	3597.53	3547.15	3705.05
ENSECAG00000009214	SACM1L	SAC1 like phosphatidylinositide phosphatase [Source:VGNC Symbol;Acc:VGNC:22664]	0.112084	0.067333	0.823044	1616.71	1616.61	1450.67	1656.4	1698.99	1399.76	1571.68	1497.5	1635.31	1772.15	1631.5	1703.13	1421.09	1907.73	1725.16	1716.18
ENSECAG00000015322	PPP6R3	protein phosphatase 6 regulatory subunit 3 [Source:VGNC Symbol;Acc:VGNC:21796]	0.11548	0.0668944	0.823044	1992.57	1911.85	1744.66	2082.33	1840.22	1745.2	1856.6	1916.63	1926.62	1975.2	1777.5	2190.23	2188.73	2292.18	2155.96	1858.39
ENSECAG00000019350	FAM76A	family with sequence similarity 76 member A [Source:VGNC Symbol;Acc:VGNC:50796]	0.126432	0.0696173	0.823044	552.957	479.886	475.448	523.669	478.101	512.857	556.467	553.377	571.585	513.022	525.914	628.741	504.536	580.03	645.206	540.772
ENSECAG00000005944	MPHOSPH10	M-phase phosphoprotein 10 [Source:VGNC Symbol;Acc:VGNC:20282]	0.1423	0.0686868	0.823044	1545.63	1456.97	1203.32	1622.45	1261.68	1227.04	1397.85	1153.69	1484.14	1658.01	1480.4	1543.06	1312.66	1566.86	1433.68	1513.52
ENSECAG00000013757	ERO1A	endoplasmic reticulum oxidoreductase 1 alpha [Source:VGNC Symbol;Acc:VGNC:55280]	0.146907	0.0687612	0.823044	1885.35	1891.66	1529.75	1858.05	1872.65	1542.81	2002.66	1895.89	1899.03	1780.56	1632.22	2049.74	2090.43	2123.42	2287.37	2167.35
ENSECAG00000020289	GTF2I	ral transcription factor IIi [Source:VGNC Symbol;Acc:VGNC:18641]	0.154089	0.0674169	0.823044	3475.56	2832.19	2737.12	3369.38	3048.55	2584.42	2880.05	3385.75	3401.93	3897.53	2870.73	3375.17	3239.73	3862.4	3511.58	2903.67
ENSECAG00000008521	ZNF629	zinc finger protein 629 [Source:VGNC Symbol;Acc:VGNC:25363]	0.164039	0.0689691	0.823044	434.896	479.886	438.953	340.539	349.422	404.775	379.549	335.082	514.206	403.69	473.613	438.737	401.894	451.507	449.569	411.001
ENSECAG00000008643	EXPH5	exophilin 5 [Source:VGNC Symbol;Acc:VGNC:17739]	0.174566	0.065641	0.823044	961.35	736.659	568.712	799.392	616.196	713.125	819.786	701.817	812.137	824.199	897.831	847.534	725.722	819.195	877.401	864.666
ENSECAG00000015230	LGALS8	galectin 8 [Source:VGNC Symbol;Acc:VGNC:19644]	0.182738	0.0694983	0.823044	1091.46	929.96	868.782	1002.07	911.217	787.298	1208.59	937.575	1186.21	962.367	894.925	1157.3	939.68	1114.24	1265.71	1254.33
ENSECAG00000032191	RSRC1	arginine and serine rich coiled-coil 1 [Source:HGNC Symbol;Acc:HGNC:24152]	0.186847	0.0688382	0.823044	648.128	879.952	789.709	712.971	721.859	666.502	768.356	552.285	875.033	666.809	717.684	891.293	692.472	861.663	958.423	868.577
ENSECAG00000008011	MLH3	mutL homolog 3 [Source:VGNC Symbol;Acc:VGNC:20210]	0.189534	0.0674528	0.823044	298.765	368.33	286.891	291.156	349.422	257.488	280.805	279.417	315.586	293.155	319.616	327.038	312.263	428.038	412.023	342.738
ENSECAG00000008173	HSD17B11	hydroxysteroid 17-beta dehydrogenase 11 [Source:VGNC Symbol;Acc:VGNC:18883]	0.209695	0.0662086	0.823044	10254.4	8748.55	7105.36	7494.94	6854.53	8278.82	11160.2	6346.91	9273.37	8679.32	9314.63	9751.25	11819.7	10190.2	8361	9221.57
ENSECAG00000021080	MKS1	MKS transition zone complex subunit 1 [Source:VGNC Symbol;Acc:VGNC:58549]	0.214379	0.0662796	0.823044	124.084	137.523	153.076	143.006	143.326	139.87	132.688	185.55	178.758	173.01	180.874	142.791	124.327	179.932	207.494	155.014
ENSECAG00000014741	OXNAD1	oxidoreductase NAD binding domain containing 1 [Source:VGNC Symbol;Acc:VGNC:21101]	0.230391	0.0658454	0.823044	143.359	124.059	122.663	158.438	112.987	109.141	141.945	126.611	136.827	169.405	120.582	162.367	177.816	141.934	189.708	128.704
ENSECAG00000033355	0	0	0.235936	0.0683179	0.823044	513.202	475.078	369.004	357	416.377	356.033	371.321	577.389	414.896	480.583	436.567	543.527	420.688	521.915	658.051	563.882
ENSECAG00000008240	HMBOX1	homeobox containing 1 [Source:VGNC Symbol;Acc:VGNC:18800]	0.23986	0.0680266	0.823044	90.3525	80.7825	82.1136	104.939	68.0013	84.7697	106.973	80.769	88.2758	86.5049	115.498	107.093	99.7507	86.0545	122.52	113.416
ENSECAG00000012344	PTPRU	protein tyrosine phosphatase receptor type U [Source:VGNC Symbol;Acc:VGNC:58645]	0.269708	0.0671382	0.823044	1542.02	1273.29	859.658	1588.5	1238.67	1142.27	1607.69	1307.58	1391.45	1844.24	1505.1	1509.67	1027.87	1660.74	1548.3	2232.77
ENSECAG00000014118	ZNF512	zinc finger protein 512 [Source:VGNC Symbol;Acc:VGNC:25333]	0.280746	0.0675377	0.823044	87.9431	114.442	80.0861	86.4208	71.1398	82.6504	116.231	80.769	111.448	116.541	96.6113	79.4563	93.968	102.818	153.15	118.394
ENSECAG00000013046	ZBTB21	zinc finger and BTB domain containing 21 [Source:VGNC Symbol;Acc:VGNC:25138]	0.286811	0.0693573	0.823044	471.037	406.797	344.674	329.222	371.391	351.794	394.978	520.632	471.172	410.898	379.907	477.889	851.495	412.391	475.259	420.956
ENSECAG00000009944	ZSCAN16	zinc finger and SCAN domain containing 16 [Source:VGNC Symbol;Acc:VGNC:25413]	0.290794	0.0675041	0.823044	92.7619	93.2845	75.0173	64.8156	59.6319	61.458	55.5438	65.4884	80.5516	106.93	77.7249	93.2748	92.5223	108.406	70.1526	70.7519
ENSECAG00000022271	CEP97	centrosomal protein 97 [Source:VGNC Symbol;Acc:VGNC:52362]	0.300912	0.0676754	0.823044	142.155	76.9357	99.3473	82.3055	79.5092	67.8157	97.716	106.964	116.965	75.6918	98.0641	118.609	138.784	121.817	133.389	122.305
ENSECAG00000009957	LRGUK	leucine rich repeats and guanylate kinase domain containing [Source:VGNC Symbol;Acc:VGNC:52404]	0.328406	0.0690682	0.823044	127.698	163.488	121.65	118.314	149.603	138.81	124.459	195.374	173.241	133.362	134.384	270.612	193.719	250.34	151.174	129.771
ENSECAG00000009630	C7H11orf42	chromosome 7 C11orf42 homolog [Source:VGNC Symbol;Acc:VGNC:52347]	0.359158	0.0678387	0.823044	33.7316	25.9658	25.3437	15.4323	23.0158	26.4905	28.8005	25.1039	32	43.2524	34.1408	34.5462	28.9132	26.8222	30.63	30.9317
ENSECAG00000024100	EFCAB10	EF-hand calcium binding domain 10 [Source:VGNC Symbol;Acc:VGNC:55966]	0.509923	0.0689548	0.823044	60.235	69.2421	23.3162	70.9885	61.7242	55.1003	72.0013	56.7566	59.5861	60.0728	66.1024	192.307	57.8265	94.9953	68.1765	70.3963
ENSECAG00000034384	0	0	0.539965	0.0677198	0.823044	25.2987	16.3488	18.2475	42.1816	23.0158	11.6558	26.7433	45.8418	28.6896	45.6554	34.1408	44.9101	59.2721	37.9981	34.5823	22.3988
ENSECAG00000000660	PROK2	prokineticin 2 [Source:HGNC Symbol;Acc:HGNC:18455]	0.628747	0.0681382	0.823044	74.6914	115.404	49.6736	126.545	88.9247	83.7101	93.6016	152.806	97.1033	193.435	35.5936	99.0325	125.773	363.217	115.604	185.235
ENSECAG00000026130	SNORA48	small nucleolar RNA, H/ACA box 48 [Source:HGNC Symbol;Acc:HGNC:32641]	0.65513	0.0667132	0.823044	12.047	3.84678	16.22	7.20173	12.5541	11.6558	14.4003	16.3721	24.2758	13.216	31.2352	9.21233	20.2393	13.4111	10.8687	23.4654
ENSECAG00000009971	AJUBA	ajuba LIM protein [Source:VGNC Symbol;Acc:VGNC:15193]	0.681618	0.0681393	0.823044	12.047	18.2722	10.1375	16.4611	18.8311	13.7751	6.17154	32.7442	27.5862	31.2379	36.32	16.1216	27.4676	44.7037	11.8568	12.0883
ENSECAG00000038375	NEBL	nebulette [Source:HGNC Symbol;Acc:HGNC:16932]	0.767295	0.0662865	0.823044	73.4867	22.119	119.622	47.3256	59.6319	75.2331	61.7154	44.7504	54.0689	116.541	162.714	223.399	82.4027	124.053	83.9855	11.7327
ENSECAG00000020208	LIFR	LIF receptor subunit alpha [Source:VGNC Symbol;Acc:VGNC:19662]	0.771765	0.0679258	0.823044	7.2282	15.3871	7.09623	17.4899	6.27704	18.0136	22.629	16.3721	15.4483	7.20874	26.8768	57.577	10.1196	31.2926	16.7971	23.1099
ENSECAG00000020202	0	0	0.855713	0.0694898	0.823044	20.4799	34.6211	30.4124	9.25937	21.9696	42.3848	34.972	41.476	80.5516	14.4175	58.8384	50.6678	70.8374	119.582	27.6658	5.68859
ENSECAG00000025446	0	0	0.861123	0.0673491	0.823044	4.8188	4.80848	6.08249	9.25937	7.32321	8.47697	5.14295	8.73178	2.20689	6.00728	31.2352	13.8185	18.7936	10.0583	6.91645	9.5995
ENSECAG00000014573	TMEM44	transmembrane protein 44 [Source:VGNC Symbol;Acc:VGNC:57106]	0.976981	0.0692089	0.823044	6.0235	12.502	15.2062	6.17291	4.18469	15.8943	6.17154	15.2806	11.0345	18.0219	19.6128	64.4863	17.3479	23.4694	2.96419	4.97752
ENSECAG00000015640	C21H5orf49	chromosome 21 C5orf49 homolog [Source:VGNC Symbol;Acc:VGNC:52322]	1.11033	0.0693889	0.823044	6.0235	21.1573	12.165	4.11527	2.09235	25.4309	16.4574	8.73178	36.4137	12.0146	9.44321	93.2748	11.5653	33.5277	6.91645	6.04413
ENSECAG00000014608	ELF3	E74 like ETS transcription factor 3 [Source:VGNC Symbol;Acc:VGNC:17520]	1.13982	0.0673701	0.823044	51.8021	131.752	96.306	32.9222	31.3852	157.884	138.86	104.781	122.483	40.8495	80.6305	778.442	138.784	374.393	85.9616	23.1099
ENSECAG00000007548	LHB	luteinizing hormone beta polypeptide [Source:NCBI gene (formerly Entrezgene);Acc:100054774]	1.28144	0.0670705	0.823044	4.8188	9.61696	3.04124	1.02882	3.13852	18.0136	19.5432	15.2806	17.6552	4.80583	5.0848	84.0625	15.9023	43.5861	7.90452	3.19983
ENSECAG00000014725	PITX1	paired like homeodomain 1 [Source:VGNC Symbol;Acc:VGNC:55474]	1.4346	0.0676176	0.823044	0	7.69357	15.2062	0	6.27704	15.8943	5.14295	3.27442	14.3448	9.61166	7.99041	76.0017	8.67397	21.2342	6.91645	1.06661
ENSECAG00000024485	HHIP	hedgehog interacting protein [Source:VGNC Symbol;Acc:VGNC:18775]	1.8033	0.0694919	0.823044	8.4329	0.961696	16.22	2.05764	0	10.5962	1.02859	14.1891	0	1.20146	34.8672	40.3039	101.196	1.11759	3.95226	4.62198
ENSECAG00000021700	FLT1	fms related receptor tyrosine kinase 1 [Source:VGNC Symbol;Acc:VGNC:18067]	-0.585968	0.0703135	0.823169	984.239	401.027	1074.57	441.363	262.589	708.886	848.586	660.341	385.103	282.342	433.661	479.041	180.708	1126.53	304.324	392.869
ENSECAG00000039066	0	0	-0.544833	0.0701664	0.823169	20.4799	16.3488	28.3849	39.0951	26.1543	37.0867	27.7719	27.2868	28.6896	20.4248	16.7072	35.6978	15.9023	11.1759	16.7971	9.95504
ENSECAG00000021432	DHRS1	dehydrogenase/reductase 1 [Source:VGNC Symbol;Acc:VGNC:17163]	-0.225842	0.0699994	0.823169	883.045	532.78	900.208	855.977	780.445	863.591	910.302	778.22	619.034	762.925	877.492	590.74	608.624	745.434	535.531	813.113
ENSECAG00000011090	PTPN18	protein tyrosine phosphatase non-receptor type 18 [Source:VGNC Symbol;Acc:VGNC:22015]	-0.213149	0.0701962	0.823169	3829.74	5305.68	5476.26	3321.03	4921.2	4860.48	3768.75	3878	3556.41	3836.25	4949.69	3270.38	4000.15	3230.96	4160.74	3499.2
ENSECAG00000016779	MRPL27	mitochondrial ribosomal protein L27 [Source:VGNC Symbol;Acc:VGNC:20334]	-0.163364	0.0699088	0.823169	701.135	638.566	706.582	712.971	748.014	789.418	616.125	595.944	535.172	581.505	785.965	549.285	660.667	555.443	595.803	646.366
ENSECAG00000008252	NOL11	nucleolar protein 11 [Source:VGNC Symbol;Acc:VGNC:20799]	-0.141774	0.0700902	0.823169	1660.08	1296.37	1334.09	1437.26	1432.21	1156.05	1651.91	1648.12	1438.89	1343.23	1242.14	1211.42	1348.8	1262.88	1355.62	1324.73
ENSECAG00000008844	SLC25A24	solute carrier family 25 member 24 [Source:VGNC Symbol;Acc:VGNC:23098]	0.116135	0.0697314	0.823169	2243.15	1982.06	2312.36	1968.13	2088.16	2317.39	2570.44	2115.27	2412.13	2404.12	2220.61	2452.78	2470.64	2218.42	2681.61	2220.68
ENSECAG00000006640	GFM2	GTP dependent ribosome recycling factor mitochondrial 2 [Source:VGNC Symbol;Acc:VGNC:18313]	0.171723	0.0702551	0.823169	201.185	225.037	225.052	197.533	174.711	189.672	239.661	216.112	228.414	218.665	262.957	215.338	189.382	246.988	272.706	237.854
ENSECAG00000023807	DNAJA4	DnaJ heat shock protein family (Hsp40) member A4 [Source:VGNC Symbol;Acc:VGNC:55909]	0.274557	0.0701662	0.823169	518.021	552.013	580.877	414.614	472.87	433.385	548.238	679.987	516.413	492.597	535.357	542.376	1046.66	708.553	638.29	606.546
ENSECAG00000028789	0	0	0.31351	0.0698021	0.823169	57.8256	67.3187	62.8523	65.8444	52.3087	102.783	63.7725	97.1411	108.138	104.527	87.1681	65.6378	76.6201	97.2305	97.8184	72.8851
ENSECAG00000034113	CITED4	Cbp/p300 interacting transactivator with Glu/Asp rich carboxy-terminal domain 4 [Source:HGNC Symbol;Acc:HGNC:18696]	0.529802	0.0702377	0.823169	73.4867	89.4377	149.021	125.516	147.51	184.374	46.2865	61.1225	158.896	259.515	136.563	158.913	163.36	58.1148	182.792	148.97
ENSECAG00000042324	0	0	-0.691732	0.070719	0.823263	15.6611	16.3488	10.1375	20.5764	37.6622	22.252	13.3717	39.293	22.0689	9.61166	11.6224	16.1216	17.3479	18.9991	2.96419	11.0217
ENSECAG00000007474	SPHK2	sphingosine kinase 2 [Source:VGNC Symbol;Acc:VGNC:23517]	-0.198242	0.0705986	0.823263	526.454	685.689	791.737	782.931	900.755	743.854	705.612	928.843	561.654	728.083	593.469	693.228	787.886	689.554	655.087	588.058
ENSECAG00000023081	GNL1	G protein nucleolar 1 (putative) [Source:HGNC Symbol;Acc:HGNC:4413]	-0.144913	0.0705215	0.823263	1322.76	1152.11	1568.27	1221.21	1386.18	1301.21	1199.34	1311.95	1273.38	1274.75	1202.19	1114.69	1392.17	1122.06	1117.5	981.638
ENSECAG00000000889	ZNF322	zinc finger protein 322 [Source:VGNC Symbol;Acc:VGNC:25301]	0.143838	0.0707545	0.823263	472.242	407.759	328.454	370.375	345.237	336.959	381.607	376.558	418.206	401.287	403.879	423.767	393.22	442.566	463.402	389.313
ENSECAG00000018984	CUL4A	cullin 4A [Source:VGNC Symbol;Acc:VGNC:16969]	0.166436	0.0706332	0.823263	2193.76	1968.59	1661.53	2009.28	1962.62	1644.53	2295.81	1878.42	2010.48	2010.04	1685.25	2297.32	2545.81	2235.18	2368.39	2374.28
ENSECAG00000016313	PTPN4	protein tyrosine phosphatase non-receptor type 4 [Source:VGNC Symbol;Acc:VGNC:22021]	0.219186	0.0705466	0.823263	402.37	336.594	334.537	424.902	368.253	290.336	439.208	379.832	372.965	472.173	374.823	488.253	312.263	480.564	553.316	408.868
ENSECAG00000013870	CERCAM	cerebral endothelial cell adhesion molecule [Source:VGNC Symbol;Acc:VGNC:16436]	0.35732	0.0706179	0.823263	51.8021	74.0506	77.0448	62.7579	30.339	87.9485	58.6296	70.9457	82.7585	86.5049	110.413	82.9109	96.8593	68.1731	58.2958	73.2406
ENSECAG00000039741	0	0	-0.225957	0.0710158	0.823692	1715.49	2259.99	2005.19	1851.87	3404.25	1859.63	1819.57	2090.17	1918.89	1889.89	1778.95	1543.06	1941.52	1727.8	1652.04	2087
ENSECAG00000001389	SMG5	SMG5 nonsense mediated mRNA decay factor [Source:VGNC Symbol;Acc:VGNC:23338]	-0.10625	0.0709753	0.823692	2585.28	2589.85	2816.19	2400.23	2229.39	2548.39	2350.33	2283.36	2274.2	2322.42	2241.67	2086.59	2457.62	2120.07	2374.32	2513.29
ENSECAG00000009513	GOLGB1	golgin B1 [Source:VGNC Symbol;Acc:VGNC:18456]	0.118663	0.071035	0.823692	2333.5	2060.91	2009.25	2066.9	2191.73	1749.43	2116.84	1793.29	2173.79	2238.31	1948.93	2296.17	2087.54	2312.3	2427.67	2235.97
ENSECAG00000006043	PHC3	polyhomeotic homolog 3 [Source:VGNC Symbol;Acc:VGNC:49321]	0.226359	0.0710389	0.823692	451.762	292.356	399.417	309.674	326.406	251.13	415.55	377.65	392.827	415.704	349.399	460.616	341.176	464.918	491.068	387.18
ENSECAG00000012998	APH1A	aph-1 homolog A, gamma-secretase subunit [Source:VGNC Symbol;Acc:VGNC:15406]	-0.113008	0.0713078	0.826091	8700.34	8866.84	8975.72	8621.5	9292.11	9973.15	9458.91	7627.21	8915.85	7586	9157	7787.87	8646.5	7681.21	7569.56	8775.01
ENSECAG00000012293	EML5	EMAP like 5 [Source:VGNC Symbol;Acc:VGNC:17568]	0.226259	0.0714794	0.827359	81.9196	70.2038	69.9486	83.3343	49.1701	70.9946	70.9727	66.5798	75.0344	92.5122	80.6305	86.3656	89.631	77.1138	76.081	82.4846
ENSECAG00000023461	TMPO	thymopoietin [Source:VGNC Symbol;Acc:VGNC:24336]	-0.0950922	0.0715645	0.827624	14539.5	12219.3	14143.8	13765.6	15162.2	14558.1	13154.6	12691.6	12455.7	13516.4	14197.5	12549.5	13065.9	13038.9	12336	12045.2
ENSECAG00000042800	0	0	-0.387906	0.0718222	0.828445	37.3457	38.4678	49.6736	26.7493	52.3087	28.6098	53.4866	44.7504	32	28.835	34.8672	28.7885	39.0329	26.8222	19.7613	40.8868
ENSECAG00000017566	MVB12B	multivesicular body subunit 12B [Source:VGNC Symbol;Acc:VGNC:20450]	0.310443	0.0717988	0.828445	72.282	85.5909	79.0723	79.219	73.2321	50.8618	73.0298	69.8542	121.379	99.7209	52.3008	107.093	72.2831	102.818	90.9019	81.0625
ENSECAG00000023695	USP50	ubiquitin specific peptidase 50 [Source:VGNC Symbol;Acc:VGNC:51825]	0.503608	0.0717542	0.828445	6.0235	24.0424	22.3024	24.6916	18.8311	27.5501	12.3431	13.0977	26.4827	20.4248	21.0656	41.4555	24.5762	25.7046	27.6658	25.5987
ENSECAG00000002306	PHKG2	phosphorylase kinase catalytic subunit gamma 2 [Source:VGNC Symbol;Acc:VGNC:21394]	-0.118721	0.0720451	0.829869	896.296	1149.23	1051.26	987.666	943.648	1164.52	1060.48	1057.64	958.895	833.811	977.009	979.961	928.115	956.658	944.59	1064.12
ENSECAG00000017896	PDLIM3	PDZ and LIM domain 3 [Source:VGNC Symbol;Acc:VGNC:21274]	1.2454	0.0720704	0.829869	8.4329	3.84678	27.3712	2.05764	2.09235	11.6558	10.2859	9.82325	8.82758	2.40291	27.6032	56.4255	65.0548	11.1759	5.92839	3.19983
ENSECAG00000030253	0	0	-0.42953	0.0726345	0.83163	36.141	31.736	56.7699	20.5764	29.2928	40.2656	39.0864	58.9395	33.1034	21.6262	26.8768	32.2431	26.0219	21.2342	30.63	37.6869
ENSECAG00000007926	EDARADD	EDAR associated death domain [Source:VGNC Symbol;Acc:VGNC:17415]	-0.419033	0.0731696	0.83163	33.7316	43.2763	29.3987	40.1239	54.401	21.1924	40.115	51.2992	27.5862	31.2379	18.16	28.7885	44.8155	22.3518	32.6061	31.2873
ENSECAG00000017794	IRF1	interferon regulatory factor 1 [Source:VGNC Symbol;Acc:VGNC:19130]	-0.268645	0.0731238	0.83163	2339.53	3394.79	2594.18	2867.32	2370.63	1941.23	2233.07	3902.01	1816.27	2526.66	1643.12	1931.13	2435.94	2662.1	2051.22	2897.98
ENSECAG00000007776	SMUG1	single-strand-selective monofunctional uracil-DNA glycosylase 1 [Source:VGNC Symbol;Acc:VGNC:23363]	-0.227556	0.0728218	0.83163	127.698	100.016	112.526	121.401	107.756	98.5448	116.231	127.702	108.138	66.0801	94.4321	95.5779	76.6201	109.524	116.592	105.239
ENSECAG00000017046	THOC6	THO complex 6 [Source:VGNC Symbol;Acc:VGNC:24086]	-0.194869	0.0737836	0.83163	183.114	220.228	187.543	240.744	224.927	240.534	164.574	216.112	185.379	207.852	163.44	150.852	156.131	203.402	194.649	200.878
ENSECAG00000013764	CHID1	chitinase domain containing 1 [Source:VGNC Symbol;Acc:VGNC:16500]	-0.158625	0.0735136	0.83163	1403.47	1439.66	1525.69	1675.95	1325.5	1750.49	1276.48	1303.22	1213.79	1405.7	1614.06	1202.21	1402.29	1138.83	1282.51	1222.69
ENSECAG00000008163	SYMPK	symplekin [Source:VGNC Symbol;Acc:VGNC:23795]	-0.113078	0.0739044	0.83163	1964.86	1898.39	2357.98	2234.59	2059.91	2263.35	2405.87	1942.82	2082.2	2234.71	1985.98	1904.65	1918.39	1931.2	1943.52	1844.53
ENSECAG00000011890	ARHGAP30	Rho GTPase activating protein 30 [Source:VGNC Symbol;Acc:VGNC:15470]	-0.084933	0.0731324	0.83163	21141.3	20096.6	21249.2	18587.7	20931.8	19344.4	19344.7	20027.4	19460.4	20708.3	18914.7	18222	20482.1	16999.7	18240.7	18517.4
ENSECAG00000000331	KDM1B	lysine demethylase 1B [Source:VGNC Symbol;Acc:VGNC:19332]	0.107978	0.0736878	0.83163	1457.69	1240.59	1241.84	1477.38	1241.81	1357.37	1392.71	1416.73	1466.48	1527.05	1239.24	1449.79	1499.15	1576.92	1489.01	1428.9
ENSECAG00000004593	HAUS3	HAUS augmin like complex subunit 3 [Source:VGNC Symbol;Acc:VGNC:18699]	0.176356	0.0727762	0.83163	307.198	333.709	236.203	293.213	274.097	263.846	314.748	333.991	276.965	401.287	295.645	318.977	318.046	348.689	379.417	326.739
ENSECAG00000013495	GOLGA4	golgin A4 [Source:VGNC Symbol;Acc:VGNC:18452]	0.180477	0.0739004	0.83163	2217.85	2404.24	1794.33	1918.75	1990.87	1690.1	2460.39	1946.1	2521.38	2134.99	1890.82	2290.41	1902.49	2598.4	2697.42	2570.53
ENSECAG00000014967	TMEM106B	transmembrane protein 106B [Source:VGNC Symbol;Acc:VGNC:24177]	0.19692	0.073134	0.83163	331.292	310.628	260.533	331.28	306.529	272.323	313.72	244.49	350.896	390.473	288.381	342.008	231.306	384.451	366.572	359.448
ENSECAG00000012353	ZKSCAN5	zinc finger with KRAB and SCAN domains 5 [Source:VGNC Symbol;Acc:VGNC:25240]	0.218267	0.0728131	0.83163	166.249	167.335	153.076	149.179	162.157	163.182	222.175	206.288	242.758	157.391	190.317	166.973	222.632	217.93	235.159	185.946
ENSECAG00000006877	CCDC88A	coiled-coil domain containing 88A [Source:VGNC Symbol;Acc:VGNC:16185]	0.240677	0.0739727	0.83163	2697.32	2532.15	1891.65	2191.38	2103.85	1823.61	2807.02	1963.56	3243.03	2309.2	2525.69	2465.45	1688.53	2987.32	3410.8	2645.55
ENSECAG00000003314	POMGNT2	protein O-linked mannose N-acetylglucosaminyltransferase 2 (beta 1,4-) [Source:VGNC Symbol;Acc:VGNC:56840]	0.307633	0.0735649	0.83163	99.99	111.557	112.526	61.7291	69.0474	87.9485	93.6016	76.4031	119.172	96.1166	90.0737	111.699	167.697	115.112	107.699	82.8401
ENSECAG00000021397	0	0	0.366892	0.0736586	0.83163	60.235	36.5444	68.9348	31.8934	39.7546	25.4309	49.3723	44.7504	60.6896	56.4685	42.8576	61.0317	62.1635	64.8203	67.1884	47.642
ENSECAG00000017779	SH2D4A	SH2 domain containing 4A [Source:VGNC Symbol;Acc:VGNC:55364]	0.431171	0.0735814	0.83163	127.698	78.8591	133.815	75.1037	77.4168	100.664	57.601	60.031	152.276	142.973	75.5456	198.065	92.5223	127.405	77.069	95.2839
ENSECAG00000020592	JUP	junction plakoglobin [Source:VGNC Symbol;Acc:VGNC:19233]	0.472878	0.0738795	0.83163	134.926	117.327	132.801	220.167	50.2163	109.141	174.86	249.947	179.862	150.182	292.739	256.794	224.078	245.87	184.768	117.683
ENSECAG00000018002	FOSB	FosB proto-onco, AP-1 transcription factor subunit [Source:VGNC Symbol;Acc:VGNC:18096]	0.584946	0.0738809	0.83163	125.289	48.0848	79.0723	40.1239	36.6161	37.0867	87.4301	128.794	91.5861	62.4758	94.4321	116.306	235.643	73.761	114.615	86.3955
ENSECAG00000024436	ANK2	ankyrin 2 [Source:HGNC Symbol;Acc:HGNC:493]	0.702769	0.072562	0.83163	14.4564	23.0807	15.2062	9.25937	3.13852	4.23848	9.2573	4.36589	16.5517	14.4175	10.896	25.3339	17.3479	13.4111	19.7613	18.1324
ENSECAG00000015633	DNAH12	dynein axonemal heavy chain 12 [Source:HGNC Symbol;Acc:HGNC:2943]	0.882741	0.0732168	0.83163	53.0068	36.5444	12.165	15.4323	17.7849	32.8483	70.9727	67.6713	24.2758	36.0437	26.1504	218.793	60.7178	113.994	60.2719	25.9542
ENSECAG00000020518	GNA14	G protein subunit alpha 14 [Source:VGNC Symbol;Acc:VGNC:52392]	0.995532	0.072921	0.83163	12.047	25.9658	48.6599	6.17291	10.4617	36.0271	17.486	18.555	38.6206	13.216	27.6032	119.76	41.9242	81.5842	25.6897	3.19983
ENSECAG00000032855	0	0	1.00136	0.0733804	0.83163	1.2047	21.1573	6.08249	6.17291	11.5079	2.11924	4.11436	32.7442	44.1379	13.216	8.71681	11.5154	23.1306	16.7639	19.7613	33.065
ENSECAG00000009291	ENKD1	enkurin domain containing 1 [Source:VGNC Symbol;Acc:VGNC:17581]	1.01757	0.0729074	0.83163	4.8188	18.2722	11.1512	11.317	3.13852	12.7155	8.22872	20.738	14.3448	3.60437	8.71681	80.6079	23.1306	34.6453	11.8568	7.82182
ENSECAG00000033822	0	0	1.04192	0.0725279	0.83163	930.028	425.07	1250.96	125.516	653.858	339.079	1436.94	740.018	1287.72	635.571	295.645	4710.95	429.362	3106.9	772.667	912.664
ENSECAG00000023496	IRX3	iroquois homeobox 3 [Source:VGNC Symbol;Acc:VGNC:19144]	1.08992	0.0739497	0.83163	1.2047	14.4254	26.3574	5.14409	2.09235	18.0136	5.14295	9.82325	33.1034	10.8131	25.424	43.7586	5.78265	40.2333	13.8329	3.19983
ENSECAG00000020713	CLDN8	claudin 8 [Source:VGNC Symbol;Acc:VGNC:16597]	1.20423	0.0723467	0.83163	3.6141	8.65526	4.05499	3.08646	5.23087	14.8347	12.3431	9.82325	13.2414	0	10.896	56.4255	23.1306	31.2926	5.92839	2.48876
ENSECAG00000008491	DAW1	dynein assembly factor with WD repeats 1 [Source:VGNC Symbol;Acc:VGNC:17013]	1.62255	0.0726035	0.83163	4.8188	25.0041	0	1.02882	8.36939	21.1924	12.3431	5.45736	18.7586	9.61166	1.4528	130.124	14.4566	64.8203	1.97613	0.711074
ENSECAG00000007824	SNRPD2	small nuclear ribonucleoprotein D2 polypeptide [Source:VGNC Symbol;Acc:VGNC:23399]	-0.206706	0.0743246	0.834178	1670.92	1782.98	2319.45	2111.14	2423.98	2422.29	1962.55	2082.53	1853.79	1963.18	2482.11	1532.7	1984.89	1486.4	1458.38	1773.06
ENSECAG00000001326	FZD1	frizzled class receptor 1 [Source:VGNC Symbol;Acc:VGNC:55973]	0.496358	0.0743092	0.834178	36.141	27.8892	28.3849	16.4611	18.8311	16.9539	23.6576	48.0248	43.0344	30.0364	48.6688	44.9101	59.2721	30.175	25.6897	25.2431
ENSECAG00000002578	PES1	pescadillo ribosomal biosis factor 1 [Source:VGNC Symbol;Acc:VGNC:21316]	-0.224747	0.0745331	0.835109	2466.02	1999.37	1860.23	1921.83	2714.82	2207.19	2137.41	1878.42	1479.72	2560.3	2030.29	1662.82	2039.83	1303.11	1696.51	1932.7
ENSECAG00000023625	FCHO2	FCH and mu domain containing endocytic adaptor 2 [Source:VGNC Symbol;Acc:VGNC:17977]	0.161803	0.0744944	0.835109	926.414	948.232	640.688	756.182	816.015	792.596	982.303	854.623	956.688	856.639	891.293	951.173	829.81	908.602	1125.41	988.038
ENSECAG00000024726	TFR2	transferrin receptor 2 [Source:VGNC Symbol;Acc:VGNC:24047]	-0.667644	0.0746146	0.83532	56.6209	97.1313	57.7836	26.7493	42.8931	115.499	52.4581	52.3907	28.6896	22.8277	37.0464	46.0616	36.1415	31.2926	11.8568	97.7727
ENSECAG00000038214	0	0	-0.800054	0.0764872	0.835421	22.8893	12.502	8.10998	19.5476	64.8627	20.1328	11.3145	20.738	5.51723	18.0219	13.8016	12.6669	10.1196	27.9398	9.88065	6.39967
ENSECAG00000020786	C1QTNF2	C1q and TNF related 2 [Source:VGNC Symbol;Acc:VGNC:15941]	-0.763319	0.0773916	0.835421	81.9196	36.5444	47.6461	20.5764	19.8773	33.9079	90.5159	21.8295	38.6206	7.20874	46.4896	42.607	23.1306	11.1759	25.6897	12.7993
ENSECAG00000010804	0	0	-0.485584	0.0748472	0.835421	34.9363	35.5828	50.6874	16.4611	30.339	36.0271	47.3151	58.9395	34.2069	27.6335	22.5184	24.1824	14.4566	24.587	26.6777	43.3755
ENSECAG00000011609	TIMP4	TIMP metallopeptidase inhibitor 4 [Source:VGNC Symbol;Acc:VGNC:24110]	-0.391811	0.0774462	0.835421	85.5337	74.0506	131.787	134.775	131.818	120.797	133.717	163.721	111.448	76.8932	58.112	95.5779	176.371	83.8194	73.1168	75.0183
ENSECAG00000016972	SMPD2	sphingomyelin phosphodiesterase 2 [Source:VGNC Symbol;Acc:VGNC:23354]	-0.355305	0.0772656	0.835421	858.951	1286.75	914.4	1100.84	792.999	1303.33	743.67	541.37	649.93	591.117	923.981	472.132	660.667	650.438	1259.78	685.831
ENSECAG00000008588	ACOX3	acyl-CoA oxidase 3, pristanoyl [Source:VGNC Symbol;Acc:VGNC:14995]	-0.335347	0.0773485	0.835421	1242.05	3359.2	1581.45	2038.09	1741.88	1751.55	2538.56	2030.14	2153.93	1797.38	1105.58	1350.76	1166.65	2085.43	1875.35	1373.8
ENSECAG00000018826	TMEM141	transmembrane protein 141 [Source:HGNC Symbol;Acc:HGNC:28211]	-0.314389	0.0750847	0.835421	230.098	229.845	162.2	260.291	247.943	364.51	178.975	184.459	154.483	203.046	270.947	185.398	176.371	149.757	140.305	209.767
ENSECAG00000003563	BST2	bone marrow stromal cell antigen 2 [Source:VGNC Symbol;Acc:VGNC:96656]	-0.237402	0.0767242	0.835421	6600.55	7253.11	10382.8	7520.66	5207.85	8733.4	7349.27	8204.6	6668.13	5377.72	7923.58	4974.66	8279.3	6618.38	5360.25	6756.27
ENSECAG00000015438	SUV39H1	suppressor of variegation 3-9 homolog 1 [Source:VGNC Symbol;Acc:VGNC:23775]	-0.236379	0.0761344	0.835421	220.46	180.799	244.313	212.965	281.421	232.057	155.317	224.843	236.138	201.845	162.714	203.823	166.251	145.287	208.482	165.325
ENSECAG00000030746	ILT11A	immunoglobulin-like transcript 11 A [Source:NCBI gene (formerly Entrezgene);Acc:100036551]	-0.227454	0.0766322	0.835421	7914.87	9468.86	5075.83	7627.66	10233.7	6519.85	9416.74	6489.9	6260.96	5750.17	7110.73	6166.5	6411.51	6579.26	6958.94	8349.79
ENSECAG00000022196	MRPL49	mitochondrial ribosomal protein L49 [Source:VGNC Symbol;Acc:VGNC:20347]	-0.209902	0.07633	0.835421	575.846	587.596	653.867	578.196	624.565	666.502	459.779	630.871	442.482	486.59	621.799	578.074	484.297	349.806	512.806	643.522
ENSECAG00000011270	EIPR1	EARP complex and GARP complex interacting protein 1 [Source:VGNC Symbol;Acc:VGNC:51298]	-0.165104	0.0763406	0.835421	539.705	552.975	581.891	502.063	645.489	652.727	547.21	509.718	415.999	537.051	592.743	571.164	526.221	407.921	470.319	517.306
ENSECAG00000003428	UBB	ubiquitin B [Source:VGNC Symbol;Acc:VGNC:56507]	-0.156795	0.0774094	0.835421	22620.6	20735.1	20870	18458	18208.6	26623	20837.2	20876.6	17751.2	22151.3	22991.3	17293.8	17145.5	16858.9	18406.7	19194.4
ENSECAG00000007702	NELFB	negative elongation factor complex member B [Source:VGNC Symbol;Acc:VGNC:20677]	-0.149153	0.0757938	0.835421	2122.68	2837.96	3091.93	2265.46	2393.64	3135.42	2497.42	2788.71	2139.58	2517.05	2498.09	2208.66	2564.6	2313.41	2384.2	2433.65
ENSECAG00000013968	NAXE	NAD(P)HX epimerase [Source:VGNC Symbol;Acc:VGNC:50855]	-0.139756	0.0776618	0.835421	846.904	979.968	1010.71	1152.28	1119.41	1195.25	948.359	920.111	851.861	996.008	1048.92	909.717	959.919	851.605	937.673	866.088
ENSECAG00000021606	WDR81	WD repeat domain 81 [Source:HGNC Symbol;Acc:HGNC:26600]	-0.130634	0.0774582	0.835421	2103.41	2579.27	2526.26	2184.18	1877.88	2287.72	2166.21	2101.08	1978.48	2481.01	1991.79	1948.41	1873.58	2031.78	1992.93	1989.23
ENSECAG00000010200	OSBPL2	oxysterol binding protein like 2 [Source:VGNC Symbol;Acc:VGNC:21064]	-0.109583	0.0755931	0.835421	2837.07	3598.67	3520.75	3803.54	3717.05	3818.87	3444.75	3408.67	3079.72	3240.33	3562.27	3296.86	3189.13	3013.03	3216.15	3484.26
ENSECAG00000012875	GATAD2A	GATA zinc finger domain containing 2A [Source:VGNC Symbol;Acc:VGNC:18257]	-0.106862	0.0765264	0.835421	2179.3	2287.87	2061.96	1804.55	2062.01	2033.41	2082.89	2030.14	2158.34	1935.55	1731.01	1986.41	1901.05	1685.33	2023.56	1942.65
ENSECAG00000013588	WDR20	WD repeat domain 20 [Source:VGNC Symbol;Acc:VGNC:55346]	-0.0994006	0.0768412	0.835421	645.719	574.132	623.455	610.089	675.828	667.561	659.326	657.066	600.275	622.355	535.357	613.771	560.917	582.265	653.111	603.702
ENSECAG00000013983	PRPF6	pre-mRNA processing factor 6 [Source:VGNC Symbol;Acc:VGNC:21890]	-0.0945631	0.0776192	0.835421	5116.36	4809.44	5170.11	4999.03	4792.52	4820.22	5327.06	4695.52	4523.03	4895.94	4622.81	4136.33	5427.01	4323.96	4709.12	4583.23
ENSECAG00000014724	AP3D1	adaptor related protein complex 3 subunit delta 1 [Source:VGNC Symbol;Acc:VGNC:15384]	-0.0935452	0.0775784	0.835421	5330.79	6227.94	5390.1	5125.57	4943.17	5397.71	5423.75	4979.3	4860.68	4972.83	4816.04	5343.15	4908.02	4612.3	5381.99	5232.08
ENSECAG00000012398	EOGT	EGF domain specific O-linked N-acetylglucosamine transferase [Source:VGNC Symbol;Acc:VGNC:17603]	0.104891	0.0774935	0.835421	2308.2	2307.11	2347.84	2379.66	2024.35	2508.12	2434.67	2738.5	2433.1	2867.88	2490.83	2353.75	2648.45	2542.52	2550.19	2600.04
ENSECAG00000021391	CLASP1	cytoplasmic linker associated protein 1 [Source:VGNC Symbol;Acc:VGNC:16567]	0.117289	0.0773999	0.835421	866.179	794.361	712.665	760.297	779.399	797.895	800.243	786.952	875.033	875.862	685.722	877.474	851.495	891.838	958.423	824.491
ENSECAG00000016621	ARL2BP	ADP ribosylation factor like GTPase 2 binding protein [Source:VGNC Symbol;Acc:VGNC:58441]	0.129193	0.0764441	0.835421	1302.28	1226.16	1448.65	1228.41	1414.43	1333	1284.71	1224.63	1688.27	1367.26	1435.37	1411.79	1620.59	1183.53	1296.34	1443.13
ENSECAG00000010959	SGSM2	small G protein signaling modulator 2 [Source:VGNC Symbol;Acc:VGNC:22924]	0.137198	0.0765893	0.835421	622.83	668.379	719.761	600.83	639.212	505.439	644.926	647.243	744.827	631.966	680.637	710.501	611.515	633.674	751.917	775.782
ENSECAG00000019453	H6PD	hexose-6-phosphate dehydrogenase/glucose 1-dehydrogenase [Source:VGNC Symbol;Acc:VGNC:18675]	0.148729	0.0772892	0.835421	4250.18	3785.24	4485.83	3966.1	3809.12	3815.7	4255.27	3175.09	5260.13	5047.32	4227.65	3724.08	4040.62	3973.04	4487.79	4208.49
ENSECAG00000016437	C21H5orf51	chromosome 21 C5orf51 homolog [Source:VGNC Symbol;Acc:VGNC:58132]	0.159445	0.0772038	0.835421	490.313	476.04	353.798	500.006	415.331	363.45	428.922	370.009	440.275	475.777	471.434	479.041	455.383	422.45	545.412	499.885
ENSECAG00000008340	AIG1	androgen induced 1 [Source:HGNC Symbol;Acc:HGNC:21607]	0.173077	0.077699	0.835421	1101.1	1110.76	984.349	1096.72	888.201	1062.8	1195.22	958.313	1201.65	1305.98	1516.72	986.871	1305.43	991.304	996.957	1160.83
ENSECAG00000002429	MED12L	mediator complex subunit 12L [Source:VGNC Symbol;Acc:VGNC:20071]	0.20536	0.0765242	0.835421	130.108	138.484	97.3198	127.573	97.2941	117.618	105.945	132.068	130.207	116.541	144.554	125.518	166.251	129.641	156.114	125.149
ENSECAG00000002257	TASL	TLR adaptor interacting with endolysosomal SLC15A4 [Source:VGNC Symbol;Acc:VGNC:52370]	0.230939	0.0748524	0.835421	514.407	717.425	496.736	786.017	417.423	629.415	710.755	699.634	780.137	574.296	876.039	625.287	760.418	714.141	737.096	764.76
ENSECAG00000012520	SRD5A1	steroid 5 alpha-reductase 1 [Source:VGNC Symbol;Acc:VGNC:23573]	0.236433	0.0772721	0.835421	295.151	268.313	319.33	264.406	221.789	318.946	230.404	235.758	313.379	281.141	362.474	451.404	229.86	320.749	317.169	261.32
ENSECAG00000031840	0	0	0.274933	0.0776609	0.835421	46.9833	64.4336	37.5087	65.8444	42.8931	45.5637	55.5438	43.6589	65.1034	68.483	65.376	52.9709	65.0548	63.7027	55.3316	54.3972
ENSECAG00000012298	ZNF268	zinc finger protein 268 [Source:VGNC Symbol;Acc:VGNC:58707]	0.337769	0.0765909	0.835421	48.188	56.7401	42.5774	46.2968	42.8931	24.3713	39.0864	65.4884	55.1723	42.051	65.376	59.8801	66.5004	62.5851	66.2003	46.2198
ENSECAG00000001845	P2RY1	purinergic receptor P2Y1 [Source:VGNC Symbol;Acc:VGNC:21109]	0.342938	0.0754151	0.835421	86.7384	80.7825	117.595	97.7378	74.2783	116.558	66.8583	153.898	151.172	110.534	100.97	149.7	147.457	84.937	103.747	157.858
ENSECAG00000011438	IFT57	intraflagellar transport 57 [Source:VGNC Symbol;Acc:VGNC:18963]	0.396073	0.0762134	0.835421	343.339	638.566	255.464	316.876	377.669	370.867	347.663	402.753	323.31	356.833	459.812	956.93	495.862	553.208	565.173	310.739
ENSECAG00000016638	CUBN	cubilin [Source:VGNC Symbol;Acc:VGNC:16963]	0.413985	0.0750234	0.835421	38.5504	35.5828	37.5087	33.951	12.5541	34.9675	40.115	44.7504	30.8965	61.2743	48.6688	43.7586	39.0329	50.2916	62.2481	35.1982
ENSECAG00000009877	HSPA4L	heat shock protein family A (Hsp70) member 4 like [Source:VGNC Symbol;Acc:VGNC:50705]	0.46316	0.0754457	0.835421	98.7853	51.9316	74.0036	75.1037	53.3548	44.5041	74.0584	148.44	98.2068	135.765	57.3856	119.76	137.338	82.7018	149.198	77.1516
ENSECAG00000000475	DNAH1	dynein axonemal heavy chain 1 [Source:VGNC Symbol;Acc:VGNC:17235]	0.463873	0.0766289	0.835421	21.6846	52.8933	25.3437	43.2104	39.7546	42.3848	34.972	46.9333	44.1379	46.8568	27.6032	89.8202	37.5872	73.761	42.4868	62.219
ENSECAG00000036814	CYP2C110	cytochrome P450 family 2 subfamily C member 110 [Source:VGNC Symbol;Acc:VGNC:103388]	0.532999	0.0760763	0.835421	19.2752	41.3529	15.2062	17.4899	24.062	8.47697	23.6576	21.8295	35.3103	36.0437	26.8768	40.3039	14.4566	44.7037	24.7016	26.6653
ENSECAG00000000480	ABI3BP	ABI family member 3 binding protein [Source:HGNC Symbol;Acc:HGNC:17265]	0.598552	0.0769929	0.835421	27.7081	23.0807	20.275	42.1816	18.8311	26.4905	31.8863	19.6465	34.2069	25.2306	26.1504	110.548	33.2502	35.7629	30.63	24.5321
ENSECAG00000006305	TTC21A	tetratricopeptide repeat domain 21A [Source:VGNC Symbol;Acc:VGNC:24614]	0.689753	0.0776167	0.835421	56.6209	163.488	60.8249	68.9308	39.7546	112.32	116.231	77.4946	47.4482	52.8641	81.3569	392.675	104.088	173.227	112.639	158.57
ENSECAG00000022902	C19H3orf52	chromosome 19 C3orf52 homolog [Source:VGNC Symbol;Acc:VGNC:49245]	0.698212	0.0774292	0.835421	13.2517	8.65526	13.1787	11.317	4.18469	7.41735	1.02859	5.45736	14.3448	12.0146	13.8016	18.4247	8.67397	16.7639	6.91645	13.1549
ENSECAG00000011996	ZMYND10	zinc finger MYND-type containing 10 [Source:VGNC Symbol;Acc:VGNC:58761]	0.726431	0.0749205	0.835421	31.3222	133.676	52.7149	31.8934	48.124	116.558	90.5159	122.245	93.793	63.6772	66.8288	376.554	99.7507	179.932	82.9974	76.0849
ENSECAG00000008177	PRXL2B	peroxiredoxin like 2B [Source:VGNC Symbol;Acc:VGNC:50795]	0.813757	0.0756127	0.835421	181.91	100.016	0	123.458	172.619	105.962	94.6302	84.0434	230.62	121.347	263.683	125.518	248.654	179.932	158.09	187.724
ENSECAG00000023893	SERPINB5	serpin family B member 5 [Source:VGNC Symbol;Acc:VGNC:22851]	0.830796	0.0760751	0.835421	12.047	37.5061	46.6324	47.3256	20.9235	28.6098	14.4003	4.36589	23.1724	16.8204	77.7249	108.245	33.2502	20.1166	34.5823	62.219
ENSECAG00000013135	PLS3	plastin 3 [Source:VGNC Symbol;Acc:VGNC:21595]	1.07273	0.0767564	0.835421	20.4799	6.73187	45.6186	6.17291	7.32321	24.3713	31.8863	18.555	26.4827	16.8204	79.1777	123.215	44.8155	33.5277	13.8329	1.77769
ENSECAG00000004961	TACSTD2	tumor associated calcium signal transducer 2 [Source:HGNC Symbol;Acc:HGNC:11530]	1.19514	0.075814	0.835421	26.5034	79.8208	25.3437	12.3458	17.7849	54.0407	44.2293	37.1101	22.0689	16.8204	9.44321	415.706	76.6201	116.23	13.8329	11.3772
ENSECAG00000021516	LRRC36	leucine rich repeat containing 36 [Source:VGNC Symbol;Acc:VGNC:19778]	1.25464	0.0763743	0.835421	7.2282	15.3871	2.0275	1.02882	2.09235	8.47697	11.3145	10.9147	7.72413	2.40291	4.3584	64.4863	11.5653	37.9981	8.89258	3.19983
ENSECAG00000014703	CAPN9	calpain 9 [Source:VGNC Symbol;Acc:VGNC:16044]	1.38786	0.0764088	0.835421	0	3.84678	76.0311	4.11527	5.23087	3.17886	3.08577	2.18295	13.2414	4.80583	8.71681	32.2431	1.44566	6.70555	0	1.06661
ENSECAG00000001010	0	0	-1.07758	0.0779669	0.836275	8.4329	7.69357	19.2612	37.0375	12.5541	7.41735	44.2293	12.0062	3.31034	7.20874	2.1792	6.90925	17.3479	1.11759	3.95226	27.0208
ENSECAG00000015424	LIG1	DNA ligase 1 [Source:VGNC Symbol;Acc:VGNC:19663]	-0.18152	0.0779204	0.836275	936.051	966.504	1150.6	1203.72	1365.26	1344.66	866.072	1136.22	1069.24	1068.1	972.65	1134.27	812.462	992.421	922.852	937.551
ENSECAG00000022272	USP34	ubiquitin specific peptidase 34 [Source:VGNC Symbol;Acc:VGNC:51423]	0.166374	0.0779381	0.836275	2829.84	2555.23	2293.1	2703.73	2655.19	2353.42	2771.02	2950.25	2752	3135.8	2227.87	3387.83	2463.41	3423.18	3397.95	2905.8
ENSECAG00000040193	GOSR1	golgi SNAP receptor complex member 1 [Source:VGNC Symbol;Acc:VGNC:18465]	0.0858095	0.0781887	0.837979	1338.42	1377.15	1184.06	1387.88	1315.04	1204.79	1253.85	1275.93	1355.03	1346.83	1448.44	1353.06	1296.76	1480.81	1397.12	1293.44
ENSECAG00000013484	ACCS	1-aminocyclopropane-1-carboxylate synthase homolog (inactive) [Source:VGNC Symbol;Acc:VGNC:57326]	-0.247097	0.0783217	0.838055	369.843	462.576	567.699	357	487.517	624.117	591.439	327.442	328.827	341.214	423.491	373.099	399.003	433.625	461.426	428.778
ENSECAG00000000356	MPP5	membrane palmitoylated protein 5 [Source:VGNC Symbol;Acc:VGNC:20292]	0.286908	0.0783192	0.838055	186.728	195.224	128.746	134.775	117.171	107.022	191.318	140.8	200.827	138.168	243.344	186.55	151.794	154.228	166.983	217.233
ENSECAG00000002816	PIAS2	protein inhibitor of activated STAT 2 [Source:VGNC Symbol;Acc:VGNC:21412]	0.129015	0.0784738	0.839008	732.457	740.506	585.946	681.078	809.738	754.45	741.613	623.231	740.413	758.119	824.465	711.652	696.809	796.843	819.106	838.357
ENSECAG00000024850	0	0	-2.56863	0.0834728	0.839354	1.2047	360.636	1.01375	10.2882	462.409	285.038	0	2.18295	1.10345	3.60437	3.632	1.15154	1.44566	0	6.91645	170.302
ENSECAG00000037733	0	0	-1.0553	0.0842613	0.839354	168.658	14.4254	187.543	24.6916	14.6464	8.47697	20.5718	14.1891	38.6206	8.4102	21.792	9.21233	28.9132	365.452	5.92839	5.68859
ENSECAG00000042839	0	0	-0.909507	0.0792847	0.839354	2806.95	4390.14	6628.9	736.634	304.436	6111.89	1265.16	2318.29	2583.17	1516.24	662.477	1052.51	1358.92	2590.58	2216.23	1096.83
ENSECAG00000009428	0	0	-0.886011	0.0806191	0.839354	18.0705	23.0807	34.4674	174.899	87.8785	69.935	63.7725	93.8666	18.7586	69.6845	112.592	14.97	17.3479	35.7629	13.8329	22.3988
ENSECAG00000006711	0	0	-0.48272	0.0845179	0.839354	173.477	186.569	154.09	438.277	207.142	151.526	148.117	339.448	113.655	254.709	138.742	86.3656	208.175	138.581	103.747	242.121
ENSECAG00000016907	NKD2	NKD inhibitor of WNT signaling pathway 2 [Source:VGNC Symbol;Acc:VGNC:20748]	-0.418986	0.0833372	0.839354	904.729	571.247	1020.84	278.81	388.13	717.363	659.326	446.412	695.172	388.071	705.335	346.614	358.524	433.625	379.417	420.956
ENSECAG00000023599	HPSE	heparanase [Source:VGNC Symbol;Acc:VGNC:18865]	-0.387436	0.0793828	0.839354	1339.63	1051.13	770.448	536.014	1107.9	502.26	564.696	777.128	814.344	666.809	500.49	409.949	403.34	765.55	652.123	866.444
ENSECAG00000038231	P2RY6	pyrimidinergic receptor P2Y6 [Source:HGNC Symbol;Acc:HGNC:8543]	-0.332783	0.0836632	0.839354	90.3525	90.3994	123.677	97.7378	63.8166	62.5176	104.916	156.081	89.3792	58.8714	64.6496	92.1233	96.8593	75.9962	81.0213	70.7519
ENSECAG00000024335	P2RY11	purinergic receptor P2Y11 [Source:HGNC Symbol;Acc:HGNC:8540]	-0.28725	0.0827457	0.839354	203.594	167.335	307.166	355.971	356.745	305.171	292.119	391.839	240.551	245.097	199.034	245.278	284.795	315.161	226.267	199.456
ENSECAG00000021295	SHMT2	serine hydroxymethyltransferase 2 [Source:VGNC Symbol;Acc:VGNC:22965]	-0.25321	0.084339	0.839354	2891.28	3188.02	3816.76	5494.92	3682.53	4061.53	2612.62	3701.18	2400	4547.51	2728.36	3182.86	2956.38	3235.43	2872.3	2789.9
ENSECAG00000012391	ROMO1	reactive oxygen species modulator 1 [Source:VGNC Symbol;Acc:VGNC:22500]	-0.244208	0.0832795	0.839354	738.481	828.982	1188.11	1048.37	1349.56	1374.33	882.53	1035.81	901.516	907.1	1200.01	783.048	1022.08	720.847	753.893	842.267
ENSECAG00000006248	PUSL1	pseudouridine synthase like 1 [Source:VGNC Symbol;Acc:VGNC:50747]	-0.244187	0.0826103	0.839354	166.249	165.412	195.653	180.043	208.188	245.832	141.945	151.715	115.862	160.995	204.845	139.336	151.794	127.405	154.138	168.525
ENSECAG00000024194	POLA2	DNA polymerase alpha 2, accessory subunit [Source:VGNC Symbol;Acc:VGNC:21650]	-0.241299	0.0818284	0.839354	203.594	175.029	235.189	246.916	266.774	239.474	148.117	185.55	208.551	141.772	188.864	225.702	153.24	183.285	184.768	153.592
ENSECAG00000007115	FRMD8	FERM domain containing 8 [Source:VGNC Symbol;Acc:VGNC:59437]	-0.227012	0.0847171	0.839354	1575.75	1466.59	1857.19	971.205	1810.93	2092.75	1702.32	1257.38	1377.1	1415.32	1558.13	1273.6	1483.25	1070.65	1274.6	1425.7
ENSECAG00000007726	APOBEC3H	apolipoprotein B mRNA editing enzyme catalytic subunit 3H [Source:NCBI gene (formerly Entrezgene);Acc:100070262]	-0.224493	0.0806239	0.839354	277.081	504.89	455.173	399.182	474.963	396.298	360.006	457.327	299.034	338.811	378.455	302.855	289.132	372.158	442.653	416.334
ENSECAG00000011782	RPS29	ribosomal protein S29 [Source:VGNC Symbol;Acc:VGNC:22554]	-0.222867	0.0808531	0.839354	6599.34	8450.42	10036.1	9310.81	8521.08	12007.6	8903.47	10208.5	7478.06	9986.51	9231.1	7748.72	9777.01	6479.8	6306.82	6439.13
ENSECAG00000017730	PTRHD1	peptidyl-tRNA hydrolase domain containing 1 [Source:VGNC Symbol;Acc:VGNC:51392]	-0.205292	0.0835577	0.839354	196.366	216.382	212.887	246.916	252.128	293.515	206.746	221.569	215.172	213.859	233.175	195.762	192.273	154.228	156.114	234.299
ENSECAG00000016553	HAUS1	HAUS augmin like complex subunit 1 [Source:VGNC Symbol;Acc:VGNC:18698]	-0.202922	0.0797008	0.839354	265.034	315.436	341.633	308.646	381.853	300.932	348.692	338.357	281.379	348.423	315.258	263.703	258.773	227.989	213.422	343.449
ENSECAG00000022559	FIBP	FGF1 intracellular binding protein [Source:VGNC Symbol;Acc:VGNC:18038]	-0.20223	0.0803746	0.839354	991.468	1023.24	1229.68	1184.17	1114.17	1313.93	1008.02	1088.2	762.482	1367.26	1168.78	818.746	983.05	948.835	811.201	922.619
ENSECAG00000026808	APRT	adenine phosphoribosyltransferase [Source:VGNC Symbol;Acc:VGNC:51140]	-0.196457	0.0823162	0.839354	3349.06	3453.45	4238.48	4499.02	4167.95	4860.48	3143.37	3324.63	2944	4416.56	4047.5	3106.86	3181.9	3106.9	3014.59	3266.32
ENSECAG00000041580	GPN2	GPN-loop GTPase 2 [Source:HGNC Symbol;Acc:HGNC:25513]	-0.185757	0.0850011	0.839354	221.665	254.849	231.134	235.599	222.835	278.68	247.89	270.685	203.034	171.808	190.317	226.854	238.534	293.927	190.696	215.1
ENSECAG00000024869	C6H12orf57	chromosome 6 C12orf57 homolog [Source:VGNC Symbol;Acc:VGNC:52341]	-0.184468	0.0842341	0.839354	402.37	507.775	556.547	467.084	487.517	625.176	477.265	451.87	418.206	511.821	509.933	384.615	474.177	472.741	346.811	385.758
ENSECAG00000004492	RRS1	ribosome biosis regulator 1 homolog [Source:VGNC Symbol;Acc:VGNC:22592]	-0.18362	0.0791179	0.839354	648.128	623.179	621.427	670.79	574.349	547.824	726.184	551.194	450.206	648.787	692.986	465.223	490.079	462.683	554.304	596.236
ENSECAG00000012317	COX6B1	cytochrome c oxidase subunit 6B1 [Source:VGNC Symbol;Acc:VGNC:16807]	-0.176563	0.0832204	0.839354	3333.4	3608.28	4152.31	3598.81	4211.89	4857.3	3812.98	3434.86	3613.79	3636.81	4285.76	2953.7	3977.02	2925.85	2888.11	3159.3
ENSECAG00000029898	MPND	MPN domain containing [Source:HGNC Symbol;Acc:HGNC:25934]	-0.168927	0.0819623	0.839354	313.222	381.793	402.458	359.058	377.669	472.591	367.206	380.924	308.965	446.942	345.767	307.461	357.078	325.219	308.276	323.539
ENSECAG00000012059	OPLAH	5-oxoprolinase, ATP-hydrolysing [Source:VGNC Symbol;Acc:VGNC:50489]	-0.166355	0.0793802	0.839354	797.511	1104.99	963.06	679.02	858.908	1046.91	793.042	864.446	762.482	851.833	714.052	803.776	727.168	857.193	762.786	854
ENSECAG00000016390	NDRG3	NDRG family member 3 [Source:VGNC Symbol;Acc:VGNC:20616]	-0.165943	0.0802723	0.839354	880.635	681.842	646.771	711.942	675.828	858.293	896.93	679.987	638.896	856.639	627.61	678.258	680.907	645.968	616.552	636.411
ENSECAG00000022067	KYAT1	kynurenine aminotransferase 1 [Source:VGNC Symbol;Acc:VGNC:19554]	-0.162318	0.079051	0.839354	479.47	566.439	493.695	540.13	466.593	664.382	576.01	528.273	550.62	488.993	564.413	399.585	468.394	458.213	497.985	428.778
ENSECAG00000005108	SMIM29	small integral membrane protein 29 [Source:HGNC Symbol;Acc:HGNC:1340]	-0.160423	0.0828595	0.839354	530.068	527.009	531.204	662.559	655.951	687.694	588.353	578.48	642.206	514.224	595.648	434.131	521.884	464.918	515.77	564.948
ENSECAG00000038215	TRIM7	tripartite motif containing 7 [Source:HGNC Symbol;Acc:HGNC:16278]	-0.159537	0.0792511	0.839354	548.138	583.749	504.846	628.608	519.948	655.905	448.465	681.079	436.965	585.11	535.357	515.89	497.308	512.974	500.949	506.996
ENSECAG00000006211	TRIM21	tripartite motif containing 21 [Source:VGNC Symbol;Acc:VGNC:24495]	-0.155909	0.0792811	0.839354	1397.45	1596.42	1521.64	1520.59	1350.61	1205.85	1581.97	1494.23	1262.34	1171.42	1489.85	1179.18	1486.14	1138.83	1153.07	1582.5
ENSECAG00000012495	GCDH	glutaryl-CoA dehydrogenase [Source:VGNC Symbol;Acc:VGNC:18272]	-0.137809	0.0845098	0.839354	1310.71	1495.44	1640.24	1405.37	1560.89	1754.73	1469.85	1389.44	1253.52	1415.32	1626.41	1190.69	1558.42	1297.52	1257.81	1332.91
ENSECAG00000010086	KATNA1	katanin catalytic subunit A1 [Source:VGNC Symbol;Acc:VGNC:19248]	-0.13717	0.0841128	0.839354	1684.17	1566.6	1666.6	1978.42	1782.68	1873.41	1622.09	1591.37	1486.34	1873.07	1784.04	1662.82	1376.27	1396.99	1385.27	1547.65
ENSECAG00000000792	LUC7L	LUC7 like [Source:VGNC Symbol;Acc:VGNC:19837]	-0.136136	0.0792271	0.839354	585.484	605.868	748.146	676.963	599.457	742.794	664.469	797.866	526.344	639.175	628.336	579.225	636.091	641.498	635.326	644.233
ENSECAG00000013447	UBE2M	ubiquitin conjugating enzyme E2 M [Source:VGNC Symbol;Acc:VGNC:24724]	-0.133128	0.0817092	0.839354	1450.46	1707.01	2016.34	1750.02	2090.25	1888.24	1698.2	1615.38	1666.2	1658.01	1632.22	1540.76	1708.77	1384.7	1610.55	1759.55
ENSECAG00000022797	LEPROTL1	leptin receptor overlapping transcript like 1 [Source:VGNC Symbol;Acc:VGNC:19635]	-0.128197	0.0840377	0.839354	1542.02	1572.37	1934.23	1886.85	1622.61	1718.71	1802.09	1653.58	1679.45	1545.07	1707.04	1332.33	1642.27	1772.5	1347.72	1540.54
ENSECAG00000015069	BHLHE40	basic helix-loop-helix family member e40 [Source:VGNC Symbol;Acc:VGNC:15822]	-0.124459	0.0834403	0.839354	5163.34	5634.58	5033.26	5261.38	5522.75	5124.33	6174.62	5651.65	4905.92	4799.82	4348.23	4533.62	5000.54	6311.04	4931.43	5137.87
ENSECAG00000013445	ADPRS	ADP-ribosylserine hydrolase [Source:VGNC Symbol;Acc:VGNC:15129]	-0.11957	0.0797491	0.839354	860.155	849.178	885.002	953.715	854.723	921.87	846.529	895.008	709.516	791.76	949.405	792.26	887.636	683.966	846.771	835.157
ENSECAG00000013936	SNRNP70	small nuclear ribonucleoprotein U1 subunit 70 [Source:HGNC Symbol;Acc:HGNC:11150]	-0.119334	0.082866	0.839354	2037.15	2638.89	2655	2322.04	2523.37	2525.08	2417.19	2639.18	2170.48	2096.54	2292.52	2282.35	1987.78	2505.64	2249.82	2590.09
ENSECAG00000011683	MCRS1	microspherule protein 1 [Source:VGNC Symbol;Acc:VGNC:20046]	-0.118343	0.0827261	0.839354	1473.35	1507.94	1638.22	1583.35	1369.44	1818.31	1563.46	1511.69	1470.89	1322.8	1565.39	1364.58	1682.75	1410.4	1337.84	1338.24
ENSECAG00000015936	0	0	-0.114718	0.0819532	0.839354	1307.1	1628.15	1746.69	1569.98	1428.03	1730.36	1485.28	1572.81	1500.69	1318	1430.28	1350.76	1360.37	1450.63	1588.81	1509.97
ENSECAG00000003916	0	0	-0.113759	0.0824744	0.839354	897.501	870.335	778.558	866.265	1025.25	814.849	752.927	831.702	815.447	752.112	862.237	754.259	758.972	747.669	813.177	804.936
ENSECAG00000008387	TSC22D4	TSC22 domain family member 4 [Source:VGNC Symbol;Acc:VGNC:24574]	-0.111938	0.0799569	0.839354	2361.21	2895.67	2819.23	2909.5	2839.31	3150.25	2487.13	2736.32	2658.2	2742.93	2625.21	2421.69	2616.65	2706.81	2221.17	2554.53
ENSECAG00000013944	RETREG2	reticulophagy regulator family member 2 [Source:VGNC Symbol;Acc:VGNC:22310]	-0.109746	0.0788432	0.839354	1820.3	2207.09	2000.12	1641.99	2013.88	1829.97	1855.58	1720.16	1772.14	1790.17	1706.31	1688.16	1601.79	1706.56	1800.25	1908.88
ENSECAG00000000678	NFYC	nuclear transcription factor Y subunit gamma [Source:VGNC Symbol;Acc:VGNC:20723]	-0.107338	0.0834284	0.839354	1127.6	1209.81	1273.27	1271.62	1023.16	1358.43	1121.16	1206.08	1121.1	1157	1192.75	1110.09	1159.42	1116.47	1003.87	1050.26
ENSECAG00000017325	LASP1	LIM and SH3 protein 1 [Source:VGNC Symbol;Acc:VGNC:19594]	-0.105993	0.0796009	0.839354	10906.1	10412.3	11113.7	9489.82	10682.5	10079.1	10722	11400.4	10438.6	9559.99	9269.6	9395.42	11863.1	8816.68	9695.88	9771.58
ENSECAG00000022793	HECTD3	HECT domain E3 ubiquitin protein ligase 3 [Source:VGNC Symbol;Acc:VGNC:18737]	-0.101456	0.0809039	0.839354	1867.28	1998.4	1954.51	1624.5	1860.1	2036.59	1760.95	1860.96	1729.1	2036.47	1736.82	1660.52	1770.94	1684.21	1644.14	1693.07
ENSECAG00000002048	MOGS	mannosyl-oligosaccharide glucosidase [Source:VGNC Symbol;Acc:VGNC:20257]	-0.100078	0.0832347	0.839354	2434.7	2661.01	2697.58	2611.14	2576.72	2710.51	2835.82	2777.8	2554.48	2567.51	2494.46	2053.2	2842.17	2381.59	2493.88	2497.65
ENSECAG00000021986	HARS1	histidyl-tRNA synthetase 1 [Source:VGNC Symbol;Acc:VGNC:18694]	-0.0973923	0.0849876	0.839354	1784.16	2050.34	1943.35	1876.56	1941.7	1904.14	2046.89	1883.88	1736.83	1940.35	1946.03	1661.67	2036.94	1595.92	1715.28	1797.24
ENSECAG00000024657	CHMP7	charged multivesicular body protein 7 [Source:VGNC Symbol;Acc:VGNC:16509]	-0.0952402	0.0842309	0.839354	1196.27	1117.49	1387.82	1123.47	1240.76	1136.97	1258.99	1178.79	1122.21	1021.24	1223.98	1155	1137.74	1095.24	1114.54	1146.25
ENSECAG00000013260	BAG6	BAG cochaperone 6 [Source:VGNC Symbol;Acc:VGNC:15756]	-0.0945408	0.082197	0.839354	6864.38	7594.51	7751.11	7009.34	7161.06	8239.61	7432.59	6501.9	7472.54	7364.93	6756.25	6423.29	6728.11	6587.08	6443.17	7065.59
ENSECAG00000014532	USP5	ubiquitin specific peptidase 5 [Source:VGNC Symbol;Acc:VGNC:24850]	-0.0938443	0.0803974	0.839354	1737.18	1719.51	1861.24	1761.34	1961.57	1875.53	1745.52	1800.93	1790.89	1823.81	1741.91	1620.22	1596.01	1445.05	1791.36	1733.6
ENSECAG00000022554	MFSD5	major facilitator superfamily domain containing 5 [Source:VGNC Symbol;Acc:VGNC:20154]	-0.0937227	0.0820941	0.839354	1519.13	1739.71	1608.82	1758.25	1552.52	1734.6	1719.8	1655.76	1571.31	1498.22	1680.89	1377.24	1734.79	1570.22	1497.91	1528.1
ENSECAG00000008732	GALNS	galactosamine (N-acetyl)-6-sulfatase [Source:VGNC Symbol;Acc:VGNC:58456]	-0.0918249	0.0824619	0.839354	2178.1	2224.4	2431.98	2077.18	2151.98	2124.54	1830.89	1976.66	1966.34	2006.43	2049.9	1956.47	1990.68	2035.13	2061.1	1887.55
ENSECAG00000018208	MECP2	methyl-CpG binding protein 2 [Source:VGNC Symbol;Acc:VGNC:20066]	-0.0822059	0.0840048	0.839354	1054.11	1131.92	1194.19	1148.16	1144.51	1078.69	1006.99	1122.03	1090.21	1047.67	1088.15	956.93	1090.03	992.421	1046.36	1073.01
ENSECAG00000024653	GGNBP2	gametotin binding protein 2 [Source:VGNC Symbol;Acc:VGNC:18326]	0.0577867	0.080661	0.839354	2469.63	2521.57	2315.4	2444.47	2400.97	2404.28	2442.9	2438.35	2460.69	2508.64	2726.91	2448.18	2437.39	2599.52	2495.85	2533.2
ENSECAG00000016955	MARK3	microtubule affinity regulating kinase 3 [Source:VGNC Symbol;Acc:VGNC:19985]	0.113013	0.0847949	0.839354	1315.53	1540.64	1257.05	1396.11	1277.38	1325.59	1623.11	1464.76	1496.27	1491.01	1384.52	1529.25	1565.65	1662.98	1376.37	1609.52
ENSECAG00000000631	TPP2	tripeptidyl peptidase 2 [Source:VGNC Symbol;Acc:VGNC:24439]	0.12563	0.0814636	0.839354	1058.93	1054.02	1036.05	1243.84	1226.11	1121.08	1189.05	1178.79	1299.86	1357.65	1072.17	1211.42	1082.8	1436.11	1313.14	1169.72
ENSECAG00000020600	RLIM	ring finger protein, LIM domain interacting [Source:VGNC Symbol;Acc:VGNC:55530]	0.126864	0.0848379	0.839354	2611.79	2221.52	2062.98	2571.02	2251.36	1915.79	2495.36	2157.84	2582.07	2389.7	2410.2	2391.75	2876.87	2662.1	2407.91	2259.08
ENSECAG00000008029	ATF7IP	activating transcription factor 7 interacting protein [Source:VGNC Symbol;Acc:VGNC:15614]	0.130013	0.08046	0.839354	1543.22	1440.62	1268.2	1472.24	1257.5	1246.11	1456.48	1518.24	1547.03	1576.31	1348.93	1635.19	1358.92	1671.92	1744.92	1381.26
ENSECAG00000010957	OCRL	OCRL inositol polyphosphate-5-phosphatase [Source:VGNC Symbol;Acc:VGNC:21004]	0.130171	0.0848518	0.839354	285.514	264.466	215.928	242.801	258.405	238.415	240.69	222.66	283.586	291.954	243.344	269.461	266.002	265.987	279.622	259.898
ENSECAG00000019032	ARID2	AT-rich interaction domain 2 [Source:VGNC Symbol;Acc:VGNC:15500]	0.133871	0.0824636	0.839354	1131.21	941.5	1038.08	1061.74	962.479	868.889	1108.82	1126.4	1104.55	1137.78	944.321	1155	1220.14	1287.47	1189.63	1013.99
ENSECAG00000006675	UBR3	ubiquitin protein ligase E3 component n-recognin 3 [Source:VGNC Symbol;Acc:VGNC:51495]	0.136915	0.0791731	0.839354	1280.6	1142.49	991.445	1069.97	1165.44	1164.52	1190.08	1096.93	1223.72	1236.3	1074.35	1516.58	1064.01	1357.87	1331.91	1203.85
ENSECAG00000016465	ZDHHC20	zinc finger DHHC-type palmitoyltransferase 20 [Source:VGNC Symbol;Acc:VGNC:25195]	0.140877	0.0787255	0.839354	3014.16	2403.28	2329.59	2627.6	2565.22	2278.19	2801.88	2794.17	2924.13	2465.39	2484.29	2992.85	3499.95	2779.45	2952.34	2856.74
ENSECAG00000012172	PFKFB3	6-phosphofructo-2-kinase/fructose-2,6-biphosphatase 3 [Source:VGNC Symbol;Acc:VGNC:21339]	0.14905	0.082249	0.839354	13264.9	15674.7	17070.5	14482.7	14596.2	12575.6	15975	13087.8	16229.5	16423.9	16755.2	14656.8	20422.9	13435.7	15112.4	16403.1
ENSECAG00000017669	CTPS2	CTP synthase 2 [Source:VGNC Symbol;Acc:VGNC:16944]	0.15338	0.0796947	0.839354	462.605	377.947	377.114	470.17	435.208	407.954	379.549	449.687	475.586	547.864	495.405	470.98	387.437	504.034	468.343	390.38
ENSECAG00000012220	ITPRID2	ITPR interacting domain containing 2 [Source:VGNC Symbol;Acc:VGNC:23607]	0.160707	0.0816859	0.839354	2398.56	2413.86	2278.9	1938.29	1831.85	1941.23	2754.56	2024.68	2735.44	1969.19	2349.91	2482.72	2347.75	2512.35	2500.79	2749.01
ENSECAG00000019889	ATP6AP2	ATPase H+ transporting accessory protein 2 [Source:VGNC Symbol;Acc:VGNC:15666]	0.161008	0.0794457	0.839354	10997.7	11327.8	9191.65	12417.8	12494.4	10692.6	13476.6	9597.32	12184.3	11030.6	15575.5	10833.7	13379.6	12614.3	11903.2	13317.4
ENSECAG00000012679	RIF1	replication timing regulatory factor 1 [Source:VGNC Symbol;Acc:VGNC:22388]	0.17073	0.0817392	0.839354	1030.02	832.829	775.517	938.282	782.538	737.496	905.159	821.879	999.723	886.675	883.303	1005.3	721.385	1056.12	1193.58	929.73
ENSECAG00000017836	ARID4B	AT-rich interaction domain 4B [Source:VGNC Symbol;Acc:VGNC:15503]	0.171629	0.0832863	0.839354	1052.91	851.101	842.424	840.545	893.432	752.331	871.215	881.91	1053.79	1011.63	908.727	1070.93	751.744	1262.88	987.077	824.135
ENSECAG00000020194	FRS2	fibroblast growth factor receptor substrate 2 [Source:VGNC Symbol;Acc:VGNC:18134]	0.172784	0.0824565	0.839354	260.215	229.845	236.203	240.744	190.404	219.342	261.262	236.85	283.586	246.299	215.741	305.158	261.665	316.278	262.825	230.744
ENSECAG00000022648	RASSF8	Ras association domain family member 8 [Source:VGNC Symbol;Acc:VGNC:22215]	0.183749	0.0828438	0.839354	326.474	291.394	265.602	330.251	312.806	282.919	277.719	216.112	342.069	327.998	296.371	375.402	302.143	246.988	357.679	363.003
ENSECAG00000015934	MAMDC2	MAM domain containing 2 [Source:VGNC Symbol;Acc:VGNC:19901]	0.187975	0.0811204	0.839354	5903.03	5201.81	5524.92	4031.94	4654.42	5039.56	5642.84	4698.79	6044.68	5664.87	7396.94	5544.67	5081.5	4091.5	5981.74	6542.59
ENSECAG00000021291	TMOD3	tropomodulin 3 [Source:VGNC Symbol;Acc:VGNC:24334]	0.187986	0.0833447	0.839354	931.233	722.234	758.283	706.798	902.847	593.388	879.444	796.775	868.413	762.925	682.09	970.749	964.256	915.307	1085.88	917.997
ENSECAG00000028313	0	0	0.226913	0.0837031	0.839354	414.417	365.444	337.578	467.084	332.683	215.103	336.349	303.429	391.724	373.653	417.68	408.797	505.982	360.982	436.725	353.048
ENSECAG00000030120	CCDC121	coiled-coil domain containing 121 [Source:HGNC Symbol;Acc:HGNC:25833]	0.23173	0.0806092	0.839354	146.973	108.672	115.567	131.689	104.617	84.7697	118.288	118.971	153.379	140.57	140.195	122.063	135.892	150.875	155.126	98.4838
ENSECAG00000006981	LYST	lysosomal trafficking regulator [Source:VGNC Symbol;Acc:VGNC:19866]	0.233024	0.0819907	0.839354	2203.4	2438.86	1849.08	1658.46	1819.3	1790.76	2153.87	2186.22	2251.03	2786.18	2278.72	2271.99	1309.77	2802.92	2868.35	2349.03
ENSECAG00000010318	CEP63	centrosomal protein 63 [Source:VGNC Symbol;Acc:VGNC:16423]	0.234101	0.0821724	0.839354	379.48	255.811	278.781	280.867	270.959	254.309	424.807	265.228	409.379	266.723	339.229	375.402	283.35	406.803	345.823	401.757
ENSECAG00000011120	THRA	thyroid hormone receptor alpha [Source:VGNC Symbol;Acc:VGNC:56499]	0.250905	0.0798166	0.839354	168.658	289.47	154.09	210.908	164.249	197.09	196.461	215.02	276.965	290.753	244.071	272.915	176.371	196.696	207.494	234.299
ENSECAG00000010266	NFAT5	nuclear factor of activated T cells 5 [Source:VGNC Symbol;Acc:VGNC:20702]	0.271675	0.0837088	0.839354	439.715	349.096	324.399	345.683	309.667	246.892	372.349	368.918	316.689	325.595	416.227	411.1	328.165	642.615	531.579	354.826
ENSECAG00000014120	MTMR9	myotubularin related protein 9 [Source:VGNC Symbol;Acc:VGNC:20431]	0.283615	0.0812297	0.839354	130.108	74.0506	112.526	102.882	119.264	77.3523	122.402	124.428	108.138	117.743	87.8945	139.336	151.794	167.639	152.162	127.993
ENSECAG00000014298	DHX32	DEAH-box helicase 32 (putative) [Source:HGNC Symbol;Acc:HGNC:16717]	0.284517	0.0845127	0.839354	86.7384	149.063	71.9761	102.882	77.4168	82.6504	93.6016	125.519	119.172	114.138	117.677	156.61	101.196	138.581	119.556	98.4838
ENSECAG00000017743	SESN3	sestrin 3 [Source:VGNC Symbol;Acc:VGNC:22871]	0.358184	0.0816978	0.839354	218.051	89.4377	111.512	155.352	141.233	91.1274	151.203	220.477	227.31	175.413	186.685	171.58	144.566	267.104	195.637	141.504
ENSECAG00000011422	DHRS7	dehydrogenase/reductase 7 [Source:VGNC Symbol;Acc:VGNC:17166]	0.37957	0.0834721	0.839354	479.47	792.437	491.668	681.078	1232.39	774.583	721.041	939.758	1000.83	880.668	1440.45	1021.42	1461.56	473.859	742.037	932.218
ENSECAG00000006633	VWA7	von Willebrand factor A domain containing 7 [Source:VGNC Symbol;Acc:VGNC:24957]	0.391974	0.0837148	0.839354	33.7316	32.6977	34.4674	27.7781	20.9235	36.0271	51.4295	32.7442	25.3793	43.2524	55.2064	47.2132	41.9242	27.9398	56.3197	53.3306
ENSECAG00000014474	EPB41L3	erythrocyte membrane protein band 4.1 like 3 [Source:VGNC Symbol;Acc:VGNC:52379]	0.428517	0.0843861	0.839354	456.581	719.349	307.166	673.876	351.514	508.618	472.123	972.502	563.861	951.554	483.056	1067.48	920.886	881.78	793.416	348.426
ENSECAG00000022892	TTC8	tetratricopeptide repeat domain 8 [Source:VGNC Symbol;Acc:VGNC:24636]	0.457218	0.0849649	0.839354	26.5034	25.9658	33.4537	21.6052	25.1082	36.0271	29.8291	27.2868	28.6896	45.6554	48.6688	62.1832	47.7068	34.6453	30.63	15.9992
ENSECAG00000020376	SPATA24	spermatosis associated 24 [Source:VGNC Symbol;Acc:VGNC:23489]	0.477964	0.0813399	0.839354	49.3927	44.238	57.7836	32.9222	51.2625	48.7426	55.5438	46.9333	69.5172	36.0437	66.8288	145.094	65.0548	67.0555	63.2361	29.154
ENSECAG00000018159	CNNM2	cyclin and CBS domain divalent metal cation transport mediator 2 [Source:HGNC Symbol;Acc:HGNC:103]	0.480466	0.079343	0.839354	22.8893	26.9275	22.3024	28.8069	17.7849	20.1328	23.6576	17.4636	51.862	28.835	18.16	35.6978	15.9023	50.2916	25.6897	26.3097
ENSECAG00000032969	0	0	0.488566	0.0822851	0.839354	12.047	18.2722	9.12373	19.5476	6.27704	16.9539	9.2573	14.1891	14.3448	26.4321	18.8864	17.2731	18.7936	16.7639	18.7732	17.7769
ENSECAG00000017147	CCDC9B	coiled-coil domain containing 9B [Source:VGNC Symbol;Acc:VGNC:49026]	0.528709	0.0800859	0.839354	14.4564	20.1956	9.12373	15.4323	16.7388	18.0136	11.3145	18.555	17.6552	28.835	26.8768	35.6978	30.3589	16.7639	12.8448	12.7993
ENSECAG00000013516	DENND6B	DENN domain containing 6B [Source:VGNC Symbol;Acc:VGNC:17130]	0.566006	0.0796482	0.839354	21.6846	49.0465	28.3849	22.634	12.5541	37.0867	24.6861	48.0248	23.1724	28.835	37.0464	82.9109	44.8155	70.4083	43.4748	32.7094
ENSECAG00000019152	CEP170B	centrosomal protein 170B [Source:VGNC Symbol;Acc:VGNC:55273]	0.660479	0.0814448	0.839354	32.5269	59.6251	52.7149	28.8069	15.6926	57.2195	28.8005	33.8357	41.931	30.0364	39.2256	145.094	92.5223	65.9379	57.3077	20.2656
ENSECAG00000018746	TAL1	TAL bHLH transcription factor 1, erythroid differentiation factor [Source:VGNC Symbol;Acc:VGNC:58655]	0.693331	0.0838342	0.839354	14.4564	14.4254	29.3987	14.4035	7.32321	7.41735	2.05718	7.64031	28.6896	14.4175	22.5184	17.2731	10.1196	16.7639	19.7613	25.9542
ENSECAG00000011101	PTK7	protein tyrosine kinase 7 (inactive) [Source:VGNC Symbol;Acc:VGNC:58740]	0.770732	0.0817787	0.839354	6.0235	41.3529	32.4399	17.4899	16.7388	37.0867	13.3717	12.0062	9.93102	20.4248	58.8384	64.4863	53.4895	31.2926	13.8329	49.0641
ENSECAG00000008424	MSANTD1	Myb/SANT DNA binding domain containing 1 [Source:VGNC Symbol;Acc:VGNC:20381]	1.02124	0.082934	0.839354	7.2282	15.3871	14.1925	0	1.04617	4.23848	11.3145	5.45736	6.62068	36.0437	13.8016	13.8185	15.9023	11.1759	19.7613	3.91091
ENSECAG00000009586	C13H16orf89	chromosome 13 C16orf89 homolog [Source:VGNC Symbol;Acc:VGNC:51112]	1.08208	0.0787781	0.839354	14.4564	29.8126	92.251	13.3746	4.18469	40.2656	11.3145	46.9333	59.5861	18.0219	55.9328	171.58	147.457	58.1148	20.7494	5.33306
ENSECAG00000021712	EYA2	EYA transcriptional coactivator and phosphatase 2 [Source:VGNC Symbol;Acc:VGNC:17746]	1.09323	0.0840513	0.839354	7.2282	16.3488	9.12373	2.05764	5.23087	15.8943	8.22872	7.64031	11.0345	13.216	10.1696	70.244	2.89132	35.7629	8.89258	2.13322
ENSECAG00000042229	0	0	1.21093	0.0846033	0.839354	7.2282	10.5787	0	7.20173	3.13852	18.0136	14.4003	14.1891	19.862	9.61166	10.896	80.6079	1.44566	36.8805	10.8687	3.55537
ENSECAG00000012283	AGR3	anterior gradient 3, protein disulphide isomerase family member [Source:VGNC Symbol;Acc:VGNC:15170]	1.27812	0.0807934	0.839354	4.8188	14.4254	7.09623	1.02882	4.18469	12.7155	22.629	12.0062	22.0689	9.61166	7.99041	99.0325	4.33698	42.4685	5.92839	1.06661
ENSECAG00000037527	0	0	1.30374	0.0849622	0.839354	4.8188	8.65526	1.01375	2.05764	3.13852	24.3713	5.14295	8.73178	22.0689	1.20146	2.1792	63.3347	8.67397	34.6453	8.89258	2.8443
ENSECAG00000010988	FAM183A	family with sequence similarity 183 member A [Source:HGNC Symbol;Acc:HGNC:34347]	1.30803	0.0827578	0.839354	3.6141	21.1573	3.04124	0	7.32321	32.8483	30.8577	15.2806	32	6.00728	11.6224	135.882	24.5762	59.2323	10.8687	3.55537
ENSECAG00000009526	CFAP73	cilia and flagella associated protein 73 [Source:VGNC Symbol;Acc:VGNC:16461]	1.49065	0.0842175	0.839354	3.6141	16.3488	0	0	7.32321	42.3848	5.14295	5.45736	19.862	18.0219	8.71681	103.639	7.22831	61.4675	4.94032	2.48876
ENSECAG00000007718	TMOD1	tropomodulin 1 [Source:VGNC Symbol;Acc:VGNC:24332]	0.589419	0.085152	0.840221	6.0235	9.61696	12.165	5.14409	15.6926	5.2981	13.3717	15.2806	13.2414	10.8131	13.0752	19.5762	23.1306	13.4111	22.7255	10.6661
ENSECAG00000016317	CHIC1	cysteine rich hydrophobic domain 1 [Source:VGNC Symbol;Acc:VGNC:16498]	-0.55302	0.0877815	0.840271	21.6846	13.4637	34.4674	19.5476	26.1543	20.1328	10.2859	43.6589	16.5517	16.8204	13.8016	11.5154	14.4566	27.9398	17.7852	11.3772
ENSECAG00000018752	APOL6	apolipoprotein L6 [Source:VGNC Symbol;Acc:VGNC:51918]	-0.399425	0.0869358	0.840271	108.423	175.029	123.677	86.4208	72.1859	68.8754	108.002	93.8666	73.9309	96.1166	74.0928	57.577	63.6091	52.5268	74.1048	136.882
ENSECAG00000042924	0	0	-0.375608	0.0876267	0.840271	199.98	212.535	369.004	103.911	162.157	207.686	172.803	328.533	125.793	174.211	138.016	195.762	221.186	134.111	181.804	184.168
ENSECAG00000028566	0	0	-0.32188	0.0882203	0.840271	48.188	59.6251	87.1823	69.9597	72.1859	111.26	57.601	61.1225	56.2758	57.6699	74.0928	64.4863	37.5872	50.2916	53.3555	57.2415
ENSECAG00000015612	INKA1	inka box actin regulator 1 [Source:VGNC Symbol;Acc:VGNC:17853]	-0.285422	0.0881136	0.840271	116.856	102.901	127.732	101.853	174.711	156.824	161.489	101.507	88.2758	105.728	138.016	87.5171	95.4137	81.5842	124.496	129.06
ENSECAG00000043536	0	0	-0.26853	0.0871782	0.840271	5624.74	7042.5	5615.15	3549.42	4636.64	5744.21	5529.7	5052.43	4247.17	4714.52	6933.49	3173.65	4681.05	3173.96	3685.48	4912.1
ENSECAG00000017080	SLC5A2	solute carrier family 5 member 2 [Source:VGNC Symbol;Acc:VGNC:23246]	-0.233195	0.08672	0.840271	139.745	156.756	133.815	179.014	139.141	181.195	104.916	122.245	107.034	134.563	145.28	123.215	99.7507	121.817	146.234	105.95
ENSECAG00000017956	TOR3A	torsin family 3 member A [Source:VGNC Symbol;Acc:VGNC:24415]	-0.215703	0.0882605	0.840271	1521.54	2033.99	1982.89	1288.08	1422.8	2032.35	1966.66	1696.15	1483.03	1658.01	1783.31	1303.54	1872.13	1112	1257.81	1539.48
ENSECAG00000022657	0	0	-0.206318	0.0873416	0.840271	374.661	290.432	338.592	210.908	325.36	294.575	289.034	306.704	291.31	229.478	246.976	219.944	264.556	221.283	319.145	306.829
ENSECAG00000005604	RABIF	RAB interacting factor [Source:VGNC Symbol;Acc:VGNC:58230]	-0.188401	0.0891167	0.840271	110.832	120.212	120.636	100.824	105.663	128.214	116.231	114.605	126.896	88.9078	99.5169	97.881	75.1744	102.818	109.675	100.617
ENSECAG00000025158	MAD2L1BP	MAD2L1 binding protein [Source:VGNC Symbol;Acc:VGNC:19885]	-0.178938	0.0861808	0.840271	155.406	169.258	204.777	205.764	212.373	242.653	181.032	193.191	154.483	195.837	196.128	170.428	167.697	162.051	152.162	180.257
ENSECAG00000018009	POLD2	DNA polymerase delta 2, accessory subunit [Source:VGNC Symbol;Acc:VGNC:21652]	-0.17587	0.0887052	0.840271	461.4	430.84	486.599	504.121	435.208	532.989	330.177	416.943	415.999	409.697	470.708	416.858	309.372	396.745	407.083	355.893
ENSECAG00000023862	CCND3	cyclin D3 [Source:VGNC Symbol;Acc:VGNC:16209]	-0.171936	0.088758	0.840271	2829.84	2118.62	3249.06	2762.38	3090.4	3348.4	2330.78	2982.99	2358.07	2967.6	2421.82	2400.96	2823.38	2773.86	2300.21	2123.98
ENSECAG00000024334	CARMIL1	capping protein regulator and myosin 1 linker 1 [Source:VGNC Symbol;Acc:VGNC:16058]	-0.170314	0.0863707	0.840271	1344.44	1245.4	1338.15	905.36	1243.9	1308.63	1418.42	1257.38	1373.79	946.748	1138.27	967.294	985.941	1107.53	1125.41	1285.98
ENSECAG00000023715	0	0	-0.16983	0.0854734	0.840271	2543.12	2643.7	3358.55	2969.17	3754.72	3897.29	3038.45	2828.01	3027.86	2900.32	3277.52	2551.81	2743.87	2390.53	2469.17	2888.03
ENSECAG00000017252	RCC1	regulator of chromosome condensation 1 [Source:VGNC Symbol;Acc:VGNC:22267]	-0.169165	0.0853809	0.840271	604.759	413.529	582.905	685.193	669.551	584.911	496.809	640.694	476.689	579.102	493.952	551.588	536.34	543.149	514.782	470.02
ENSECAG00000024136	RHOBTB2	Rho related BTB domain containing 2 [Source:VGNC Symbol;Acc:VGNC:22373]	-0.169015	0.0865434	0.840271	252.987	252.926	243.299	230.455	236.435	253.249	258.176	211.746	197.517	246.299	159.082	229.157	218.295	245.87	241.088	197.679
ENSECAG00000013603	TMEM39B	transmembrane protein 39B [Source:VGNC Symbol;Acc:VGNC:24290]	-0.163064	0.0853545	0.840271	228.893	346.211	322.372	306.588	319.083	306.23	306.52	331.808	239.448	335.206	265.863	275.218	264.556	243.635	274.682	303.984
ENSECAG00000018970	DNASE2	deoxyribonuclease 2, lysosomal [Source:VGNC Symbol;Acc:VGNC:17248]	-0.156604	0.0871139	0.840271	5062.15	7709.92	5792.55	6012.42	6380.61	7577.35	6245.59	5788.08	5703.72	5757.38	6480.22	5178.48	6190.32	4634.65	5489.69	5931.43
ENSECAG00000012730	ASL	argininosuccinate lyase [Source:VGNC Symbol;Acc:VGNC:58790]	-0.155393	0.0892602	0.840271	1021.59	1145.38	1004.62	1012.36	1216.7	1182.54	1013.16	1170.06	990.895	1257.93	933.425	941.96	1042.32	846.017	1086.87	785.026
ENSECAG00000023716	RBM19	RNA binding motif protein 19 [Source:VGNC Symbol;Acc:VGNC:22237]	-0.153576	0.0879163	0.840271	1054.11	1189.62	1242.85	1314.83	1305.62	1445.32	1142.76	937.575	1043.86	1265.13	1105.58	1084.75	1000.4	899.661	1111.57	1146.25
ENSECAG00000036335	ZNF282	zinc finger protein 282 [Source:HGNC Symbol;Acc:HGNC:13076]	-0.153206	0.0873087	0.840271	289.128	311.589	370.018	259.262	262.589	348.615	306.52	285.966	299.034	285.947	289.834	267.157	286.241	238.047	273.694	253.142
ENSECAG00000018212	JAK3	Janus kinase 3 [Source:VGNC Symbol;Acc:VGNC:19214]	-0.150007	0.0854668	0.840271	4289.93	4930.62	4200.97	5083.39	3961.86	5381.81	4686.25	5680.02	3876.41	4110.18	3579.7	4345.92	5069.94	4557.54	4308.95	4597.45
ENSECAG00000019260	FTSJ1	FtsJ RNA 2'-O-methyltransferase 1 [Source:VGNC Symbol;Acc:VGNC:50479]	-0.146641	0.08925	0.840271	663.789	631.834	643.73	764.412	529.364	759.748	670.64	564.291	488.827	603.131	658.845	561.952	604.287	574.442	616.552	609.746
ENSECAG00000015469	TUBB	tubulin beta class I [Source:HGNC Symbol;Acc:HGNC:20778]	-0.145652	0.0879722	0.840271	16823.6	16609.5	19134.5	19794.5	20716.3	18576.2	13628.8	15345	17324.1	14899.3	17625.4	17420.5	15319.7	14718.7	15490.9	14327.4
ENSECAG00000009412	MAP2K7	mitogen-activated protein kinase kinase 7 [Source:VGNC Symbol;Acc:VGNC:59407]	-0.135023	0.0884918	0.840271	475.856	517.392	503.833	500.006	494.84	494.843	489.609	516.267	491.034	501.008	364.653	472.132	462.612	367.688	467.355	509.129
ENSECAG00000009259	MMS19	MMS19 homolog, cytosolic iron-sulfur assembly component [Source:VGNC Symbol;Acc:VGNC:20240]	-0.131396	0.0854077	0.840271	1036.04	1151.15	941.771	1131.7	961.433	1152.87	958.645	1080.56	865.102	1058.48	887.661	901.656	828.364	1001.36	1117.5	1015.41
ENSECAG00000019384	PYCR3	pyrroline-5-carboxylate reductase 3 [Source:VGNC Symbol;Acc:VGNC:22060]	-0.129988	0.0855862	0.840271	334.906	352.942	436.925	360.086	413.238	427.027	388.807	373.284	342.069	370.049	387.171	331.644	309.372	334.16	364.596	371.892
ENSECAG00000022179	PPP4C	protein phosphatase 4 catalytic subunit [Source:VGNC Symbol;Acc:VGNC:21788]	-0.120965	0.0864851	0.840271	3182.82	3292.85	4160.42	3308.68	3582.1	3842.19	3429.32	3614.96	3656.82	3248.74	3553.55	3045.83	3614.15	3054.38	2867.36	3093.88
ENSECAG00000007653	GPATCH3	G-patch domain containing 3 [Source:VGNC Symbol;Acc:VGNC:18480]	-0.114405	0.0883612	0.840271	409.598	487.58	495.723	512.352	448.808	464.114	460.808	479.156	413.793	437.33	430.029	389.221	508.873	470.506	413.999	420.6
ENSECAG00000015326	RFC5	replication factor C subunit 5 [Source:VGNC Symbol;Acc:VGNC:22322]	-0.112224	0.0875344	0.840271	821.605	850.139	929.607	939.311	851.585	884.784	750.87	827.336	716.137	758.119	908.727	830.261	784.994	706.318	802.308	824.491
ENSECAG00000008326	SCAMP4	secretory carrier membrane protein 4 [Source:VGNC Symbol;Acc:VGNC:22711]	-0.101771	0.0877181	0.840271	877.021	935.73	842.424	916.677	903.894	1070.22	840.358	868.812	818.758	907.1	874.586	885.535	811.016	886.25	790.452	793.914
ENSECAG00000011444	THOC5	THO complex 5 [Source:VGNC Symbol;Acc:VGNC:24085]	-0.100309	0.0864088	0.840271	1378.18	1602.19	1710.19	1792.2	1493.94	1785.46	1583	1536.79	1529.38	1478.99	1577.02	1469.37	1564.21	1376.87	1496.92	1524.54
ENSECAG00000015999	CTBP1	C-terminal binding protein 1 [Source:VGNC Symbol;Acc:VGNC:16924]	-0.0879265	0.0862141	0.840271	4626.05	4415.15	4822.4	4849.85	4859.47	5386.05	4178.13	4924.72	4201.93	4405.74	4317.72	4679.86	4695.51	4660.36	4553.99	4306.62
ENSECAG00000018986	TCF25	transcription factor 25 [Source:VGNC Symbol;Acc:VGNC:23952]	-0.0716801	0.086757	0.840271	4724.83	5124.88	5162	4994.91	5123.11	5395.59	5228.32	5129.92	4741.51	5280.4	5201.03	4622.28	4854.53	4852.58	4450.24	4897.52
ENSECAG00000015953	PPP1CB	protein phosphatase 1 catalytic subunit beta [Source:VGNC Symbol;Acc:VGNC:21752]	0.106995	0.0877156	0.840271	8413.62	6586.66	7012.09	8368.41	7225.92	6598.26	7343.1	7340.15	7056.54	8392.18	7848.76	8101.09	8402.19	7781.79	8367.92	7475.88
ENSECAG00000019256	ARID4A	AT-rich interaction domain 4A [Source:VGNC Symbol;Acc:VGNC:15502]	0.117519	0.0890248	0.840271	824.014	685.689	735.981	732.519	753.245	595.507	795.1	750.933	799.999	814.588	828.823	795.715	743.07	818.077	868.509	705.386
ENSECAG00000009721	SETD2	SET domain containing 2, histone lysine methyltransferase [Source:VGNC Symbol;Acc:VGNC:22874]	0.137743	0.0883558	0.840271	1973.3	1877.23	1764.93	2002.08	1881.02	1718.71	2189.87	2221.15	2051.31	2341.64	1726.65	2292.72	2060.07	2418.47	2376.3	1936.97
ENSECAG00000022330	ERGIC2	ERGIC and golgi 2 [Source:VGNC Symbol;Acc:VGNC:17663]	0.141185	0.0889026	0.840271	984.239	1053.06	890.07	1181.08	911.217	954.719	1134.53	816.421	1180.69	970.777	1240.69	1017.96	1014.85	1103.06	1055.25	1148.74
ENSECAG00000007445	ZNF331	zinc finger protein 331 [Source:HGNC Symbol;Acc:HGNC:15489]	0.148652	0.0891995	0.840271	202.389	226.96	192.612	208.85	239.574	193.911	234.518	223.752	235.034	234.284	225.911	214.187	221.186	280.515	221.326	269.853
ENSECAG00000005659	TPST1	tyrosylprotein sulfotransferase 1 [Source:VGNC Symbol;Acc:VGNC:51255]	0.167522	0.0870077	0.840271	439.715	513.546	448.076	663.588	508.44	439.743	516.352	506.443	587.034	686.032	490.32	579.225	498.753	509.622	607.66	576.326
ENSECAG00000017182	VPS13C	vacuolar protein sorting 13 homolog C [Source:VGNC Symbol;Acc:VGNC:24915]	0.167801	0.0892126	0.840271	2529.87	2366.73	2230.24	2072.04	2434.44	2256.99	3106.34	2610.8	2619.58	2759.75	2371.7	2893.82	2302.94	3258.9	3377.2	2444.67
ENSECAG00000018527	ASH1L	ASH1 like histone lysine methyltransferase [Source:VGNC Symbol;Acc:VGNC:50585]	0.174724	0.0862855	0.840271	1348.06	1168.46	1159.73	1124.5	1242.85	961.076	1401.97	1453.84	1263.45	1368.46	1107.03	1571.85	1223.03	1590.33	1653.03	1353.53
ENSECAG00000007655	QSER1	glutamine and serine rich 1 [Source:HGNC Symbol;Acc:HGNC:26154]	0.176626	0.0859152	0.840271	458.99	372.176	393.334	370.375	321.175	389.941	368.235	446.412	365.241	474.575	382.087	492.859	344.067	481.682	494.032	485.308
ENSECAG00000015108	STX17	syntaxin 17 [Source:VGNC Symbol;Acc:VGNC:23726]	0.177576	0.085928	0.840271	213.232	162.527	152.062	181.072	189.357	155.764	180.003	150.623	201.931	151.384	175.063	200.368	212.512	193.343	211.446	215.455
ENSECAG00000015578	WASL	WASP like actin nucleation promoting factor [Source:VGNC Symbol;Acc:VGNC:58885]	0.196421	0.0889113	0.840271	224.074	254.849	203.763	260.291	229.112	222.52	242.747	252.13	269.241	251.104	195.402	332.795	216.849	324.102	311.24	266.653
ENSECAG00000003905	ASB7	ankyrin repeat and SOCS box containing 7 [Source:VGNC Symbol;Acc:VGNC:15574]	0.200635	0.0861477	0.840271	134.926	126.944	108.471	123.458	106.71	109.141	99.7732	149.532	134.621	142.973	106.781	146.246	164.805	132.993	148.21	131.549
ENSECAG00000001267	TMEM45B	transmembrane protein 45B [Source:VGNC Symbol;Acc:VGNC:24294]	0.206971	0.0889594	0.840271	104.809	124.059	78.0586	123.458	95.2018	112.32	93.6016	103.69	99.3102	126.153	108.234	109.396	122.881	139.699	123.508	133.326
ENSECAG00000015289	PRPF39	pre-mRNA processing factor 39 [Source:VGNC Symbol;Acc:VGNC:21885]	0.207434	0.0873325	0.840271	210.822	305.819	210.859	212.965	230.158	201.328	255.09	263.045	209.655	288.35	230.269	237.217	268.893	320.749	330.014	297.229
ENSECAG00000004843	MDM4	MDM4 regulator of p53 [Source:VGNC Symbol;Acc:VGNC:20060]	0.234475	0.0877482	0.840271	167.453	182.722	164.227	136.833	143.326	122.916	184.117	184.459	179.862	135.765	168.525	183.095	159.023	231.341	249.98	201.945
ENSECAG00000017241	SAMSN1	SAM domain, SH3 domain and nuclear localization signals 1 [Source:VGNC Symbol;Acc:VGNC:52432]	0.277753	0.0882252	0.840271	1475.76	938.615	949.881	1297.34	827.523	845.578	952.474	1333.78	968.826	1924.73	1149.17	1022.57	1085.69	1285.23	1691.57	1321.18
ENSECAG00000026949	0	0	0.327845	0.0870252	0.840271	42.1645	51.9316	36.4949	29.8357	48.124	48.7426	41.1436	63.3054	62.8965	39.6481	48.6688	54.1224	43.3698	56.9972	69.1645	73.9517
ENSECAG00000005497	0	0	0.361224	0.088511	0.840271	39.7551	28.8509	19.2612	32.9222	26.1543	31.7886	25.7147	26.1953	50.7586	31.2379	36.32	31.0916	34.6959	37.9981	49.4032	26.3097
ENSECAG00000000396	ICAM2	intercellular adhesion molecule 2 [Source:VGNC Symbol;Acc:VGNC:18928]	0.376971	0.0888444	0.840271	328.883	319.283	185.516	341.568	484.378	277.621	240.69	389.656	476.689	367.646	291.287	658.681	456.829	556.561	310.252	221.855
ENSECAG00000001900	0	0	0.521381	0.0874107	0.840271	14.4564	25.9658	25.3437	18.5187	13.6003	23.3117	27.7719	44.7504	32	20.4248	44.3104	40.3039	66.5004	24.587	29.6419	23.1099
ENSECAG00000005924	TSKU	tsukushi, small leucine rich proteoglycan [Source:VGNC Symbol;Acc:VGNC:52451]	0.563321	0.0856071	0.840271	40.9598	57.7018	53.7286	23.6628	68.0013	59.3388	38.0578	55.6651	91.5861	30.0364	29.7824	81.7594	46.2612	75.9962	69.1645	158.214
ENSECAG00000022202	ADGRD1	adhesion G protein-coupled receptor D1 [Source:VGNC Symbol;Acc:VGNC:50911]	0.654272	0.0877233	0.840271	15.6611	20.1956	13.1787	24.6916	12.5541	6.35773	6.17154	20.738	30.8965	28.835	28.3296	13.8185	4.33698	25.7046	36.5584	18.8435
ENSECAG00000011559	RHOBTB1	Rho related BTB domain containing 1 [Source:VGNC Symbol;Acc:VGNC:22372]	0.814001	0.0875923	0.840271	197.571	49.0465	16.22	45.268	52.3087	10.5962	37.0292	38.2015	67.3103	139.369	45.0368	157.761	73.7287	188.873	60.2719	51.9084
ENSECAG00000015808	CFAP94	cilia and flagella associated protein 94 [Source:VGNC Symbol;Acc:VGNC:99770]	0.898103	0.0858685	0.840271	7.2282	15.3871	3.04124	9.25937	8.36939	10.5962	16.4574	14.1891	11.0345	12.0146	12.3488	64.4863	10.1196	35.7629	6.91645	6.39967
ENSECAG00000006591	ATG9B	autophagy related 9B [Source:VGNC Symbol;Acc:VGNC:15629]	0.944333	0.0891201	0.840271	9.63759	14.4254	2.0275	2.05764	2.09235	13.7751	8.22872	19.6465	11.0345	14.4175	14.528	50.6678	17.3479	13.4111	13.8329	4.26645
ENSECAG00000002658	PRR15L	proline rich 15 like [Source:VGNC Symbol;Acc:VGNC:21899]	0.958716	0.088246	0.840271	8.4329	5.77018	21.2887	4.11527	6.27704	26.4905	7.20013	16.3721	19.862	8.4102	24.6976	66.7894	28.9132	26.8222	9.88065	2.48876
ENSECAG00000002188	KCNJ16	potassium inwardly rectifying channel subfamily J member 16 [Source:VGNC Symbol;Acc:VGNC:19288]	1.33044	0.0891662	0.840271	12.047	23.0807	17.2337	1.02882	1.04617	4.23848	12.3431	3.27442	9.93102	3.60437	9.44321	110.548	11.5653	33.5277	7.90452	1.42215
ENSECAG00000006706	SFTPD	surfactant protein D [Source:VGNC Symbol;Acc:VGNC:22906]	1.5388	0.0888799	0.840271	75.8961	15.3871	185.516	56.585	9.41556	166.36	50.4009	184.459	33.1034	16.8204	390.803	647.166	1013.41	22.3518	28.6539	10.3106
ENSECAG00000013315	SLC34A2	solute carrier family 34 member 2 [Source:VGNC Symbol;Acc:VGNC:23160]	1.55185	0.0891196	0.840271	196.366	41.3529	603.18	189.303	14.6464	564.778	114.173	364.552	45.2413	34.8423	1234.88	2387.14	2155.48	78.2314	129.436	58.3081
ENSECAG00000021053	SFTPC	surfactant protein C [Source:VGNC Symbol;Acc:VGNC:22905]	1.70644	0.0879901	0.840271	924.004	159.642	2985.49	553.504	102.525	2459.38	573.953	2859.66	154.483	151.384	6616.06	8634.25	18361.3	176.579	374.477	184.879
ENSECAG00000000847	SLC16A9	solute carrier family 16 member 9 [Source:VGNC Symbol;Acc:VGNC:23046]	-0.605448	0.0896317	0.840585	191.547	324.092	41.5636	221.196	290.836	258.548	352.806	316.527	146.758	175.413	214.288	56.4255	195.164	111.759	82.9974	326.739
ENSECAG00000018887	PSMB8	proteasome 20S subunit beta 8 [Source:VGNC Symbol;Acc:VGNC:21947]	-0.155756	0.0896393	0.840585	9607.48	10074.7	12253.2	10559.8	9468.91	9851.3	9556.62	9256.78	9574.61	10944.1	10341	7947.93	9158.27	6990.53	7864.99	9552.93
ENSECAG00000015925	EIF4A3	eukaryotic translation initiation factor 4A3 [Source:VGNC Symbol;Acc:VGNC:17500]	-0.095636	0.0894699	0.840585	4147.78	4155.49	4369.25	4551.49	4529.93	4568.03	4187.39	4193.44	3898.48	4464.61	4699.81	3747.11	4203.98	3888.1	3670.66	3904.51
ENSECAG00000022262	BRWD1	bromodomain and WD repeat domain containing 1 [Source:VGNC Symbol;Acc:VGNC:15899]	0.0984392	0.0897299	0.840585	987.853	934.768	897.167	841.574	1058.73	898.559	1020.36	982.325	1044.96	955.158	961.028	1001.84	965.702	1126.53	1050.31	1048.12
ENSECAG00000004819	DNAH11	dynein axonemal heavy chain 11 [Source:VGNC Symbol;Acc:VGNC:56728]	0.384486	0.089407	0.840585	145.769	145.216	212.887	144.035	91.0171	204.507	154.288	148.44	134.621	245.097	180.874	373.099	167.697	252.576	131.413	144.704
ENSECAG00000039726	eca-mir-8961	eca-mir-8961 [Source:miRBase;Acc:MI0028114]	0.423832	0.0897356	0.840585	25.2987	30.7743	15.2062	29.8357	19.8773	15.8943	29.8291	17.4636	26.4827	24.0291	22.5184	41.4555	28.9132	27.9398	48.4152	28.443
ENSECAG00000019446	SH3RF3	SH3 domain containing ring finger 3 [Source:VGNC Symbol;Acc:VGNC:55259]	0.757321	0.0895838	0.840585	14.4564	3.84678	7.09623	10.2882	7.32321	15.8943	6.17154	14.1891	12.1379	32.4393	16.7072	5.7577	13.011	5.58796	34.5823	13.1549
ENSECAG00000020958	ARL6	ADP ribosylation factor like GTPase 6 [Source:VGNC Symbol;Acc:VGNC:15522]	0.304463	0.0898203	0.840786	102.399	95.2079	80.0861	79.219	94.1556	62.5176	72.0013	114.605	66.2068	86.5049	103.149	162.367	101.196	107.289	132.401	104.883
ENSECAG00000019299	TBL3	transducin beta like 3 [Source:VGNC Symbol;Acc:VGNC:23925]	-0.186791	0.0903961	0.842623	618.011	726.08	558.575	800.421	676.874	804.252	627.44	748.75	436.965	783.35	615.261	574.619	680.907	558.796	629.397	608.68
ENSECAG00000024210	EXOSC5	exosome component 5 [Source:VGNC Symbol;Acc:VGNC:17735]	-0.182553	0.0902495	0.842623	442.125	513.546	439.966	553.504	537.733	553.122	487.551	419.125	363.034	473.374	578.941	392.675	407.677	353.159	429.808	470.376
ENSECAG00000016028	N4BP2L2	NEDD4 binding protein 2 like 2 [Source:VGNC Symbol;Acc:VGNC:84522]	0.10695	0.0905863	0.842623	2011.85	1957.05	1627.06	2061.75	1863.23	1596.85	2114.78	1787.83	2074.48	1929.54	2108.01	1954.16	1966.1	1963.61	2064.07	2106.91
ENSECAG00000019188	ESF1	ESF1 nucleolar pre-rRNA processing protein homolog [Source:VGNC Symbol;Acc:VGNC:17681]	0.13296	0.0902155	0.842623	1045.68	790.514	763.352	913.591	841.123	690.873	855.786	841.525	878.344	944.345	1061.27	880.929	878.962	946.6	916.924	879.243
ENSECAG00000004932	CAPN7	calpain 7 [Source:VGNC Symbol;Acc:VGNC:16043]	0.206001	0.0905339	0.842623	286.718	225.037	233.162	240.744	286.651	227.819	254.062	342.722	250.482	354.43	246.25	327.038	258.773	359.864	349.775	274.119
ENSECAG00000041817	0	0	0.648427	0.0904089	0.842623	18.0705	11.5404	54.7424	29.8357	14.6464	44.5041	19.5432	40.3845	59.5861	63.6772	30.5088	64.4863	78.0657	31.2926	20.7494	20.6212
ENSECAG00000005249	IQUB	IQ motif and ubiquitin domain containing [Source:VGNC Symbol;Acc:VGNC:19124]	0.760292	0.0902426	0.842623	4.8188	12.502	4.05499	5.14409	17.7849	10.5962	13.3717	22.9209	11.0345	12.0146	15.2544	47.2132	10.1196	31.2926	12.8448	15.2881
ENSECAG00000009974	PON3	paraoxonase 3 [Source:VGNC Symbol;Acc:VGNC:21696]	0.941042	0.0904199	0.842623	14.4564	51.9316	65.8936	10.2882	20.9235	82.6504	39.0864	33.8357	67.3103	22.8277	26.8768	234.914	76.6201	121.817	58.2958	6.04413
ENSECAG00000025126	FHAD1	forkhead associated phosphopeptide binding domain 1 [Source:HGNC Symbol;Acc:HGNC:29408]	0.944461	0.0904729	0.842623	30.1175	71.1655	11.1512	18.5187	16.7388	68.8754	90.5159	52.3907	71.724	28.835	26.1504	316.674	34.6959	131.876	65.2123	18.1324
ENSECAG00000019984	ZCWPW2	zinc finger CW-type and PWWP domain containing 2 [Source:HGNC Symbol;Acc:HGNC:23574]	0.302118	0.0906569	0.842691	40.9598	42.3146	47.6461	41.1527	38.7084	42.3848	34.972	53.4822	51.862	32.4393	55.9328	41.4555	59.2721	44.7037	63.2361	66.841
ENSECAG00000035952	PLA2G2D	phospholipase A2 group IID [Source:VGNC Symbol;Acc:VGNC:21510]	-1.15479	0.0914293	0.843784	814.377	469.308	80.0861	279.839	131.818	74.1735	61.7154	697.451	89.3792	610.34	98.7905	33.3947	41.9242	168.756	51.3794	78.2182
ENSECAG00000017319	HMOX2	heme oxygenase 2 [Source:VGNC Symbol;Acc:VGNC:18815]	-0.0934912	0.0913167	0.843784	3053.91	3304.39	3371.72	3472.26	3639.64	3233.96	3720.41	3433.77	3220.96	3004.84	3324.73	2983.64	3343.82	3046.55	2969.13	3612.61
ENSECAG00000020570	LMAN1	lectin, mannose binding 1 [Source:VGNC Symbol;Acc:VGNC:19697]	0.0986192	0.0911088	0.843784	3147.88	3076.47	2565.8	3204.77	3025.53	2704.15	2917.08	2538.77	3201.1	3217.5	2919.4	2957.16	3310.57	3068.91	2985.93	3164.64
ENSECAG00000020650	TFCP2	transcription factor CP2 [Source:VGNC Symbol;Acc:VGNC:24035]	0.118653	0.0914718	0.843784	780.645	696.268	699.486	675.934	711.398	584.911	631.554	686.536	770.206	747.306	690.807	666.742	675.124	850.487	728.204	797.47
ENSECAG00000004975	NUFIP2	nuclear FMR1 interacting protein 2 [Source:VGNC Symbol;Acc:VGNC:20955]	0.161995	0.0910379	0.843784	1797.41	1766.64	1425.33	1408.45	1381.99	1244	1672.49	1560.81	1692.69	1440.55	1413.58	1744.58	1708.77	2059.72	1925.74	1728.98
ENSECAG00000007423	ZKSCAN2	zinc finger with KRAB and SCAN domains 2 [Source:VGNC Symbol;Acc:VGNC:25239]	0.172506	0.0914438	0.843784	169.863	134.637	134.828	149.179	138.095	181.195	147.088	164.812	142.345	191.032	169.251	152.003	167.697	166.521	181.804	195.19
ENSECAG00000005855	THRSP	thyroid hormone responsive [Source:VGNC Symbol;Acc:VGNC:24091]	0.26228	0.0909248	0.843784	1660.08	1426.2	2385.35	1941.38	2020.16	1678.44	2041.75	1237.73	3019.03	2323.62	2560.56	2054.35	2363.66	1466.28	1891.16	1586.05
ENSECAG00000000519	RAB44	RAB44, member RAS onco family [Source:VGNC Symbol;Acc:VGNC:51999]	0.361239	0.0910854	0.843784	165.044	261.581	276.753	261.32	146.464	144.108	115.202	239.032	268.138	260.716	207.024	169.277	174.925	335.277	290.491	358.381
ENSECAG00000024183	SERPINB11	serpin family B member 11 [Source:VGNC Symbol;Acc:VGNC:99746]	0.453095	0.0913627	0.843784	43.3692	47.1231	51.7011	37.0375	65.9089	79.4716	74.0584	53.4822	126.896	66.0801	79.1777	92.1233	72.2831	110.642	40.5107	34.8426
ENSECAG00000021389	NCKAP1	NCK associated protein 1 [Source:VGNC Symbol;Acc:VGNC:20589]	0.695904	0.091393	0.843784	30.1175	29.8126	65.8936	28.8069	10.4617	55.1003	26.7433	22.9209	47.4482	40.8495	49.3952	155.458	47.7068	52.5268	26.6777	19.199
ENSECAG00000015770	DYDC2	DPY30 domain containing 2 [Source:VGNC Symbol;Acc:VGNC:51947]	1.10366	0.0912983	0.843784	4.8188	15.3871	3.04124	6.17291	5.23087	11.6558	9.2573	2.18295	16.5517	3.60437	2.9056	57.577	10.1196	22.3518	10.8687	1.77769
ENSECAG00000011341	MANBAL	mannosidase beta like [Source:VGNC Symbol;Acc:VGNC:19914]	-0.21406	0.0917435	0.844535	154.202	209.65	238.231	155.352	220.743	191.791	229.375	217.203	153.379	157.391	198.307	147.397	195.164	202.284	139.317	197.679
ENSECAG00000011588	C2orf80	chromosome 2 open reading frame 80 [Source:HGNC Symbol;Acc:HGNC:34352]	0.351495	0.0917244	0.844535	159.02	299.087	162.2	158.438	187.265	206.626	313.72	147.349	189.793	309.976	371.191	188.853	323.828	241.4	167.971	291.185
ENSECAG00000009250	RAMP1	receptor activity modifying protein 1 [Source:VGNC Symbol;Acc:VGNC:22168]	1.06169	0.0916311	0.844535	2.4094	11.5404	21.2887	3.08646	1.04617	12.7155	2.05718	4.36589	17.6552	12.0146	9.44321	46.0616	8.67397	14.5287	12.8448	2.48876
ENSECAG00000015139	FARSA	phenylalanyl-tRNA synthetase subunit alpha [Source:VGNC Symbol;Acc:VGNC:17914]	-0.100575	0.0919454	0.845808	895.092	1022.28	1138.44	1050.42	1006.42	1163.46	986.417	1078.37	963.309	1021.24	992.989	867.11	1055.33	962.246	963.363	960.661
ENSECAG00000021134	AQP3	aquaporin 3 [Source:VGNC Symbol;Acc:VGNC:49126]	-0.265593	0.0920964	0.846612	2217.85	2861.05	3917.12	1782.94	2374.81	3352.64	2231.01	2046.51	1953.1	1983.61	2860.57	2170.65	2128.01	2245.24	1497.91	2446.81
ENSECAG00000023887	WNK4	WNK lysine deficient protein kinase 4 [Source:VGNC Symbol;Acc:VGNC:59308]	0.506757	0.0921838	0.846832	21.6846	21.1573	25.3437	16.4611	24.062	12.7155	26.7433	49.1163	28.6896	21.6262	18.8864	55.274	34.6959	40.2333	49.4032	32.3539
ENSECAG00000000077	CPEB3	cytoplasmic polyadenylation element binding protein 3 [Source:HGNC Symbol;Acc:HGNC:21746]	0.39783	0.0922854	0.84718	22.8893	25.0041	24.3299	15.4323	20.9235	16.9539	22.629	34.9271	47.4482	28.835	21.0656	34.5462	30.3589	31.2926	25.6897	24.8876
ENSECAG00000017326	CLPTM1	CLPTM1 regulator of GABA type A receptor forward trafficking [Source:VGNC Symbol;Acc:VGNC:16631]	-0.124253	0.0924414	0.848027	5034.44	5818.26	5656.71	5537.1	5326.07	5099.96	4638.94	4448.84	4609.1	4034.49	4776.08	4902.11	5231.85	4261.38	4864.24	5444.7
ENSECAG00000022901	PKMYT1	protein kinase, membrane associated tyrosine/threonine 1 [Source:VGNC Symbol;Acc:VGNC:21497]	-0.36969	0.0926525	0.848837	911.957	587.596	1813.59	1274.71	943.648	1288.5	595.553	1292.3	718.344	1318	578.215	924.687	679.461	1011.42	783.535	728.14
ENSECAG00000012196	LRRC1	leucine rich repeat containing 1 [Source:HGNC Symbol;Acc:HGNC:14307]	-0.326178	0.0928485	0.848837	72.282	44.238	87.1823	60.7003	68.0013	58.2792	83.3157	88.4093	68.4137	67.2816	47.216	78.3048	41.9242	49.174	59.2839	40.1757
ENSECAG00000006470	STEAP3	STEAP3 metalloreductase [Source:VGNC Symbol;Acc:VGNC:23674]	-0.188191	0.0927271	0.848837	886.659	1071.33	735.981	1121.41	959.341	891.141	822.872	867.721	639.999	861.445	708.24	891.293	682.352	859.428	759.822	1045.99
ENSECAG00000029041	ZMYND19	zinc finger MYND-type containing 19 [Source:VGNC Symbol;Acc:VGNC:25256]	-0.158078	0.0928213	0.848837	379.48	362.559	419.691	463.997	412.192	507.558	388.807	376.558	328.827	397.682	441.651	363.887	380.209	299.515	365.584	384.691
ENSECAG00000021706	RPS6KC1	ribosomal protein S6 kinase C1 [Source:VGNC Symbol;Acc:VGNC:22565]	0.12485	0.0926706	0.848837	1701.04	1602.19	1333.08	1333.35	1471.97	1312.87	1641.63	1587	1596.69	1393.69	1694.69	1716.95	1661.07	1485.28	1819.03	1690.93
ENSECAG00000001443	SCNN1A	sodium channel epithelial 1 subunit alpha [Source:VGNC Symbol;Acc:VGNC:22744]	0.708312	0.0929395	0.849085	36.141	32.6977	42.5774	17.4899	26.1543	69.935	46.2865	30.5612	87.1723	26.4321	40.6784	115.154	69.3918	118.465	26.6777	11.7327
ENSECAG00000022914	CENPM	centromere protein M [Source:VGNC Symbol;Acc:VGNC:16398]	-0.296119	0.0940693	0.851103	85.5337	86.5526	161.186	118.314	114.033	141.989	75.087	87.3178	98.2068	86.5049	110.413	94.4264	63.6091	93.8777	78.0571	82.1291
ENSECAG00000013276	0	0	-0.16694	0.0940331	0.851103	2559.99	2901.44	3156.81	2826.16	3101.9	3433.17	3035.37	2538.77	2748.69	2917.14	3279.7	2042.83	2978.06	2312.3	2229.07	2473.83
ENSECAG00000008572	ZNF668	zinc finger protein 668 [Source:VGNC Symbol;Acc:VGNC:58824]	-0.160873	0.0936078	0.851103	286.718	441.418	427.801	345.683	384.992	381.464	334.292	376.558	280.276	352.027	320.343	329.341	307.926	352.041	331.99	385.758
ENSECAG00000019607	GRWD1	glutamate rich WD repeat containing 1 [Source:VGNC Symbol;Acc:VGNC:18613]	-0.160108	0.0932701	0.851103	620.42	529.894	528.162	611.118	462.409	600.805	735.441	630.871	477.793	640.377	561.508	542.376	498.753	463.8	518.734	518.729
ENSECAG00000019783	SIGMAR1	sigma non-opioid intracellular receptor 1 [Source:VGNC Symbol;Acc:VGNC:57194]	-0.146441	0.0935061	0.851103	2726.23	3172.63	3404.16	3370.41	3792.38	3994.77	3377.89	2934.97	2841.38	3434.97	3623.29	2843.15	3067.69	2716.86	2707.3	2954.16
ENSECAG00000023238	CRTC2	CREB regulated transcription coactivator 2 [Source:VGNC Symbol;Acc:VGNC:16879]	-0.104638	0.093815	0.851103	1254.09	1629.11	1325.98	1283.97	1424.89	1441.08	1333.05	1494.23	1276.69	1344.43	1175.32	1256.33	1250.5	1426.05	1299.31	1375.57
ENSECAG00000017895	MED13	mediator complex subunit 13 [Source:VGNC Symbol;Acc:VGNC:20072]	0.173106	0.09392	0.851103	1575.75	1162.69	1130.33	1163.59	1137.19	971.672	1457.51	1357.79	1517.24	1273.54	1209.46	1463.61	1250.5	1540.04	1675.76	1295.22
ENSECAG00000014912	CCDC91	coiled-coil domain containing 91 [Source:VGNC Symbol;Acc:VGNC:56542]	0.176281	0.0939682	0.851103	803.534	686.651	723.816	933.138	810.784	596.567	741.613	613.408	908.137	710.061	951.585	938.506	669.341	747.669	865.545	878.177
ENSECAG00000011139	0	0	0.17806	0.0941833	0.851103	221.665	176.952	154.09	166.669	189.357	153.645	211.889	179.002	226.207	224.672	189.591	203.823	153.24	211.225	206.506	221.855
ENSECAG00000024396	LMBR1	limb development membrane protein 1 [Source:VGNC Symbol;Acc:VGNC:59265]	0.233838	0.0934719	0.851103	1144.46	1083.83	1028.95	978.406	888.201	614.58	1137.62	688.719	1232.55	1266.34	792.503	1354.21	1129.06	1074.01	980.16	1071.94
ENSECAG00000005178	CCSAP	centriole, cilia and spindle associated protein [Source:HGNC Symbol;Acc:HGNC:29578]	0.261143	0.0937712	0.851103	199.98	150.025	258.506	168.726	189.357	212.984	127.545	171.361	265.931	164.6	249.882	290.188	203.838	189.991	228.243	179.902
ENSECAG00000015276	PDIA5	protein disulfide isomerase family A member 5 [Source:VGNC Symbol;Acc:VGNC:21265]	0.31427	0.093534	0.851103	361.41	344.287	296.014	318.934	268.866	107.022	351.778	251.039	336.551	428.92	390.077	356.978	423.579	319.631	276.658	328.516
ENSECAG00000015471	IFT81	intraflagellar transport 81 [Source:VGNC Symbol;Acc:VGNC:18965]	0.325954	0.0940788	0.851103	65.0538	95.2079	51.7011	72.0173	73.2321	77.3523	72.0013	100.415	57.3792	80.4976	104.602	158.913	79.5114	97.2305	91.89	90.662
ENSECAG00000012354	LMLN	leishmanolysin like peptidase [Source:VGNC Symbol;Acc:VGNC:19706]	0.418525	0.0941816	0.851103	59.0303	127.906	41.5636	40.1239	68.0013	68.8754	106.973	93.8666	57.3792	75.6918	100.97	131.276	105.533	130.758	95.8423	113.061
ENSECAG00000035927	0	0	0.594235	0.0939317	0.851103	18.0705	23.0807	21.2887	3.08646	14.6464	25.4309	33.9434	27.2868	11.0345	21.6262	34.1408	26.4854	37.5872	43.5861	40.5107	36.2648
ENSECAG00000006546	ZNF521	zinc finger protein 521 [Source:VGNC Symbol;Acc:VGNC:25337]	0.736176	0.0934603	0.851103	37.3457	32.6977	27.3712	21.6052	3.13852	8.47697	4.11436	9.82325	14.3448	37.2452	38.4992	33.3947	24.5762	26.8222	26.6777	38.0425
ENSECAG00000011726	EIF2AK2	eukaryotic translation initiation factor 2 alpha kinase 2 [Source:VGNC Symbol;Acc:VGNC:17478]	0.267355	0.0942542	0.851165	1557.68	1207.89	1159.73	974.291	836.939	858.293	1838.09	1167.88	1479.72	917.913	1645.3	1430.21	1487.59	1421.58	1530.51	1637.96
ENSECAG00000009624	ADIPOR1	adiponectin receptor 1 [Source:VGNC Symbol;Acc:VGNC:15121]	-0.102867	0.0944459	0.851873	1389.02	1559.87	1637.2	1610.1	1658.18	1686.92	1699.23	1553.17	1570.2	1298.77	1377.26	1499.31	1580.11	1415.99	1477.16	1687.73
ENSECAG00000020956	SERINC2	serine incorporator 2 [Source:VGNC Symbol;Acc:VGNC:22840]	0.488716	0.0944606	0.851873	27.7081	39.4295	102.389	36.0086	37.6622	34.9675	42.1722	48.0248	87.1723	43.2524	82.8097	92.1233	60.7178	59.2323	64.2242	29.8651
ENSECAG00000018813	GUCY2C	guanylate cyclase 2C [Source:VGNC Symbol;Acc:VGNC:18662]	0.314948	0.0945383	0.851996	166.249	246.194	166.255	265.435	166.342	258.548	274.633	177.91	265.931	235.486	252.787	190.004	238.534	211.225	270.73	468.598
ENSECAG00000010506	PLEKHH3	pleckstrin homology, MyTH4 and FERM domain containing H3 [Source:VGNC Symbol;Acc:VGNC:21574]	-0.234411	0.0947793	0.852657	86.7384	106.748	98.3335	102.882	109.848	152.585	94.6302	101.507	95.9999	61.2743	97.3377	101.336	82.4027	103.936	85.9616	94.5729
ENSECAG00000004727	S1PR2	sphingosine-1-phosphate receptor 2 [Source:VGNC Symbol;Acc:VGNC:22661]	-0.229228	0.0948528	0.852657	322.859	502.967	355.825	465.026	341.052	317.886	333.263	462.784	314.482	373.653	232.448	294.794	346.959	413.509	297.407	375.092
ENSECAG00000009617	UBE2Q2	ubiquitin conjugating enzyme E2 Q2 [Source:VGNC Symbol;Acc:VGNC:24726]	0.3095	0.0948678	0.852657	119.265	107.71	117.595	140.948	74.2783	90.0678	77.1442	182.276	128	157.391	101.696	123.215	147.457	145.287	183.78	140.793
ENSECAG00000000014	GAS6	growth arrest specific 6 [Source:VGNC Symbol;Acc:VGNC:58168]	0.739313	0.0948491	0.852657	26.5034	36.5444	27.3712	11.317	3.13852	38.1464	13.3717	21.8295	29.7931	12.0146	64.6496	49.5163	72.2831	22.3518	27.6658	20.2656
ENSECAG00000016244	AGFG2	ArfGAP with FG repeats 2 [Source:VGNC Symbol;Acc:VGNC:15158]	-0.190184	0.0952174	0.854181	998.696	1105.95	1212.44	1185.2	1589.14	1353.14	1040.93	1512.78	1079.17	1209.87	825.191	1155	1062.56	1344.46	1088.85	1005.1
ENSECAG00000010177	SPOUT1	SPOUT domain containing methyltransferase 1 [Source:VGNC Symbol;Acc:VGNC:23532]	-0.146109	0.0952299	0.854181	548.138	552.975	635.62	587.455	524.133	506.499	581.153	542.462	402.758	461.359	593.469	507.83	469.84	458.213	596.791	545.038
ENSECAG00000031937	TGFBR3L	transforming growth factor beta receptor 3 like [Source:HGNC Symbol;Acc:HGNC:44152]	0.282328	0.0951407	0.854181	50.5974	70.2038	58.7974	73.0461	58.5857	64.6369	34.972	57.848	62.8965	66.0801	61.0176	82.9109	72.2831	100.583	64.2242	63.9967
ENSECAG00000031813	0	0	-0.53165	0.0957517	0.854225	16.8658	17.3105	20.275	6.17291	24.062	12.7155	16.4574	14.1891	6.62068	14.4175	12.3488	14.97	5.78265	14.5287	8.89258	10.6661
ENSECAG00000017413	TELO2	telomere maintenance 2 [Source:VGNC Symbol;Acc:VGNC:23997]	-0.208326	0.0958116	0.854225	515.611	820.327	819.108	671.818	568.072	862.531	605.839	661.432	552.827	675.219	492.5	652.924	472.731	564.384	731.168	639.611
ENSECAG00000010187	CCDC97	coiled-coil domain containing 97 [Source:VGNC Symbol;Acc:VGNC:16192]	-0.168675	0.0956927	0.854225	436.101	498.159	595.07	534.986	541.918	420.67	512.238	490.071	499.861	449.345	352.304	403.039	427.916	493.975	406.095	548.238
ENSECAG00000016782	MYO1F	myosin IF [Source:VGNC Symbol;Acc:VGNC:56767]	-0.120291	0.0958716	0.854225	13581.8	14254.3	16963	14433.3	13629.5	14546.5	14319	13558.3	14309.5	15369	13351.2	12447	14195	10570.2	12718.4	13108.7
ENSECAG00000015649	UCK1	uridine-cytidine kinase 1 [Source:VGNC Symbol;Acc:VGNC:24762]	-0.1185	0.0956666	0.854225	457.786	430.84	557.561	436.219	474.963	513.916	445.379	410.394	429.241	464.964	411.869	421.464	407.677	412.391	425.856	455.443
ENSECAG00000019132	SLMAP	sarcolemma associated protein [Source:VGNC Symbol;Acc:VGNC:23306]	0.122794	0.0955597	0.854225	1332.4	1408.88	1109.04	1335.41	1415.47	1185.72	1329.97	1167.88	1438.89	1451.36	1180.4	1538.46	1217.25	1507.63	1453.44	1412.9
ENSECAG00000022204	PCMTD1	protein-L-isoaspartate (D-aspartate) O-methyltransferase domain containing 1 [Source:HGNC Symbol;Acc:HGNC:30483]	0.123848	0.0959407	0.854225	604.759	516.431	507.888	501.035	470.778	477.889	589.382	523.907	622.344	551.469	530.272	561.952	517.547	671.672	541.459	569.215
ENSECAG00000013050	ITM2B	integral membrane protein 2B [Source:VGNC Symbol;Acc:VGNC:19191]	0.162317	0.0953387	0.854225	54146.4	57291.1	55444.9	56382.3	55619.8	64131.4	57543.4	45838.6	64411.5	58822.1	83124.2	54482.9	71897.1	56224.9	49637.4	60954.7
ENSECAG00000002173	ZMYM2	zinc finger MYM-type containing 2 [Source:VGNC Symbol;Acc:VGNC:25250]	0.180932	0.0957068	0.854225	578.256	577.018	537.286	610.089	591.088	559.48	490.637	681.079	649.93	756.918	572.404	685.167	485.742	861.663	678.8	556.06
ENSECAG00000000041	FAM217A	family with sequence similarity 217 member A [Source:VGNC Symbol;Acc:VGNC:56663]	0.617034	0.0956223	0.854225	7.2282	24.0424	8.10998	12.3458	10.4617	24.3713	11.3145	19.6465	11.0345	14.4175	11.6224	20.7277	23.1306	40.2333	35.5703	24.1765
ENSECAG00000007614	CLDN3	claudin 3 [Source:HGNC Symbol;Acc:HGNC:2045]	1.05915	0.0959078	0.854225	24.094	23.0807	20.275	5.14409	7.32321	37.0867	22.629	45.8418	19.862	10.8131	12.3488	163.519	47.7068	109.524	20.7494	3.19983
ENSECAG00000024566	PITPNM2	phosphatidylinositol transfer protein membrane associated 2 [Source:VGNC Symbol;Acc:VGNC:21477]	-0.416498	0.0966907	0.854925	713.182	539.511	798.833	495.891	726.044	1140.15	292.119	570.84	272.551	756.918	512.112	626.438	456.829	673.908	361.632	295.807
ENSECAG00000024882	0	0	-0.344501	0.0963734	0.854925	1460.1	1866.65	1046.19	2483.57	1499.17	1200.55	2204.27	2489.65	1072.55	1193.05	1281.37	971.9	1510.72	1290.82	1398.11	2498
ENSECAG00000022834	WDR59	WD repeat domain 59 [Source:VGNC Symbol;Acc:VGNC:25005]	-0.242856	0.0966227	0.854925	1246.86	1793.56	934.675	941.369	1230.3	1016.18	1251.79	1154.78	1036.14	1024.84	1121.56	741.592	717.048	1153.35	1000.91	1283.49
ENSECAG00000012436	SPATA5L1	spermatogenesis associated 5 like 1 [Source:HGNC Symbol;Acc:HGNC:28762]	-0.169149	0.0965799	0.854925	168.658	207.726	182.475	147.121	205.05	204.507	228.347	181.184	139.034	180.219	174.336	173.883	167.697	184.403	179.828	159.992
ENSECAG00000012731	CCDC130	coiled-coil domain containing 130 [Source:VGNC Symbol;Acc:VGNC:16121]	-0.139926	0.0967459	0.854925	242.145	338.517	286.891	259.262	301.298	320.006	282.862	252.13	239.448	279.939	283.296	256.794	260.219	255.928	238.124	259.542
ENSECAG00000012271	0	0	-0.124681	0.0964765	0.854925	279.49	299.087	326.427	272.637	267.82	261.726	301.377	300.155	268.138	253.507	236.807	279.824	274.676	236.929	284.563	282.296
ENSECAG00000004595	HPS6	HPS6 biosis of lysosomal organelles complex 2 subunit 3 [Source:VGNC Symbol;Acc:VGNC:18864]	-0.116782	0.09668	0.854925	531.272	579.903	515.998	461.939	558.656	645.309	553.381	556.651	507.586	569.491	482.33	508.981	455.383	537.562	502.925	498.463
ENSECAG00000000725	ZMYND11	zinc finger MYND-type containing 11 [Source:NCBI gene (formerly Entrezgene);Acc:100057731]	0.0787375	0.0966057	0.854925	4047.79	3728.5	3638.34	4076.18	4037.18	3667.35	3700.86	3637.88	4044.13	3940.78	3974.14	4470.28	3644.51	4175.32	4144.93	3852.24
ENSECAG00000010298	SLC13A3	solute carrier family 13 member 3 [Source:VGNC Symbol;Acc:VGNC:23028]	0.281509	0.0965148	0.854925	724.024	672.225	698.472	1085.4	513.671	748.092	808.471	885.184	1059.31	735.292	1062.72	526.254	793.668	887.368	1242.99	1143.41
ENSECAG00000013391	KLF12	Kruppel like factor 12 [Source:VGNC Symbol;Acc:VGNC:19442]	0.416837	0.0961746	0.854925	49.3927	41.3529	41.5636	28.8069	54.401	43.4445	22.629	43.6589	44.1379	94.9151	72.64	58.7286	30.3589	36.8805	52.3674	43.3755
ENSECAG00000015552	GDPD1	glycerophosphodiester phosphodiesterase domain containing 1 [Source:VGNC Symbol;Acc:VGNC:18296]	0.432712	0.0968543	0.854925	36.141	34.6211	23.3162	57.6138	28.2467	33.9079	33.9434	52.3907	45.2413	79.2962	29.7824	56.4255	49.1525	72.6434	47.4271	29.5096
ENSECAG00000000671	LRRC27	leucine rich repeat containing 27 [Source:VGNC Symbol;Acc:VGNC:55914]	0.597584	0.0968167	0.854925	48.188	68.2804	23.3162	28.8069	39.7546	65.6965	60.6868	48.0248	63.9999	25.2306	54.48	187.701	56.3808	99.4656	58.2958	35.5537
ENSECAG00000007543	LRRC46	leucine rich repeat containing 46 [Source:VGNC Symbol;Acc:VGNC:52407]	0.881437	0.0962317	0.854925	38.5504	46.1614	23.3162	18.5187	15.6926	59.3388	70.9727	33.8357	36.4137	36.0437	19.6128	267.157	39.0329	124.053	22.7255	20.9767
ENSECAG00000018509	IDH3G	isocitrate dehydrogenase (NAD(+)) 3 non-catalytic subunit gamma [Source:VGNC Symbol;Acc:VGNC:55480]	-0.143323	0.0969926	0.855012	1025.2	1161.73	1189.13	1300.43	1113.13	1410.36	918.53	1140.59	979.861	1093.33	1224.71	1080.15	1088.58	970.069	929.769	1017.19
ENSECAG00000016412	ARFGEF1	ADP ribosylation factor guanine nucleotide exchange factor 1 [Source:VGNC Symbol;Acc:VGNC:15449]	0.12691	0.096989	0.855012	2622.63	2200.36	2214.02	2232.54	2160.35	1986.79	2456.27	2118.55	2455.17	2553.1	2132.71	2450.48	2081.75	2970.56	2512.65	2486.63
ENSECAG00000022120	EWSR1	EWS RNA binding protein 1 [Source:VGNC Symbol;Acc:VGNC:17712]	-0.0966156	0.0973283	0.857403	7534.19	8277.32	7572.69	7062.84	7637.06	7445.96	7215.55	6893.74	7153.65	6671.69	8006.39	6916.15	6619.68	6015.99	6855.19	7517.83
ENSECAG00000011448	SENP7	SUMO specific peptidase 7 [Source:VGNC Symbol;Acc:VGNC:52435]	0.154405	0.097433	0.857758	744.504	613.562	702.527	758.239	709.305	544.645	579.096	777.128	786.758	861.445	617.44	836.019	709.82	794.608	751.917	690.809
ENSECAG00000010820	TIMM13	translocase of inner mitochondrial membrane 13 [Source:VGNC Symbol;Acc:VGNC:50502]	-0.173104	0.0975598	0.858307	1474.55	1602.19	2046.76	1737.67	2120.59	2145.73	1664.26	1526.97	1425.65	1649.6	2071.69	1384.15	1584.45	1405.93	1550.27	1622.67
ENSECAG00000036921	0	0	-0.471318	0.0985092	0.858534	491.517	342.364	377.114	453.709	923.771	283.978	423.779	332.899	387.31	246.299	154.723	495.163	199.501	630.322	218.362	287.274
ENSECAG00000016811	FOXRED2	FAD dependent oxidoreductase domain containing 2 [Source:VGNC Symbol;Acc:VGNC:18120]	-0.249276	0.0984364	0.858534	155.406	116.365	114.553	97.7378	73.2321	123.976	91.5445	115.696	92.6895	94.9151	87.1681	82.9109	85.294	121.817	102.759	81.0625
ENSECAG00000023030	IMPA1	inositol monophosphatase 1 [Source:VGNC Symbol;Acc:VGNC:19049]	-0.227781	0.0983553	0.858534	777.031	668.379	697.458	666.674	975.033	559.48	1006.99	912.471	542.896	598.326	888.388	597.65	737.287	575.56	627.421	774.715
ENSECAG00000010965	CYBA	cytochrome b-245 alpha chain [Source:VGNC Symbol;Acc:VGNC:50466]	-0.206841	0.0984967	0.858534	21237.6	26991.9	30184.3	23625.8	28606.6	29897.2	24045.3	19560.3	22148.4	22314.7	30933	19250.3	23503.6	16462.1	18154.7	24109.7
ENSECAG00000018111	NAPRT	nicotinate phosphoribosyltransferase [Source:VGNC Symbol;Acc:VGNC:20563]	-0.176721	0.097871	0.858534	1598.64	2007.06	2213.01	1702.69	1788.96	2618.32	1723.92	1617.56	1747.86	1796.18	1995.42	1549.97	1759.37	1504.28	1720.22	1440.28
ENSECAG00000016373	TRIM11	tripartite motif containing 11 [Source:VGNC Symbol;Acc:VGNC:58262]	-0.137617	0.0983087	0.858534	319.245	326.015	383.197	289.098	327.452	371.927	306.52	329.625	275.862	306.372	343.587	263.703	280.458	320.749	282.586	327.45
ENSECAG00000007856	TSPAN14	tetraspanin 14 [Source:VGNC Symbol;Acc:VGNC:51817]	-0.109641	0.0981704	0.858534	1537.2	1652.19	1774.06	1508.25	1774.31	1671.02	1701.29	1764.91	1707.03	1540.27	1478.22	1364.58	1812.86	1363.46	1606.59	1539.83
ENSECAG00000023803	TM9SF2	transmembrane 9 superfamily member 2 [Source:VGNC Symbol;Acc:VGNC:24149]	0.0605361	0.0981757	0.858534	6622.23	6132.74	6124.05	6790.2	6180.79	6299.45	6019.31	5843.74	6342.61	6261.99	6519.44	6885.06	6670.28	6449.62	6432.3	6590.95
ENSECAG00000018217	DDX46	DEAD-box helicase 46 [Source:VGNC Symbol;Acc:VGNC:17095]	0.116689	0.0986439	0.858534	2726.23	2472.52	2324.52	2409.49	2580.91	2201.89	2773.08	2771.25	2844.69	2577.13	2657.17	2843.15	2289.93	3210.84	2805.12	2731.95
ENSECAG00000006544	MGA	MAX dimerization protein MGA [Source:VGNC Symbol;Acc:VGNC:20158]	0.138284	0.0981136	0.858534	1148.08	957.849	946.84	981.493	899.709	772.464	1049.16	980.142	1079.17	1116.15	963.933	1044.45	967.148	1261.76	1146.15	940.04
ENSECAG00000030400	0	0	0.174972	0.0979292	0.858534	250.577	231.769	220.997	229.427	228.066	257.488	205.718	255.405	216.276	344.818	257.872	279.824	268.893	305.102	241.088	216.878
ENSECAG00000020875	RUNX2	RUNX family transcription factor 2 [Source:VGNC Symbol;Acc:VGNC:58110]	0.178315	0.0981822	0.858534	256.601	342.364	362.922	287.04	417.423	378.285	361.035	320.893	406.068	371.25	286.928	398.433	384.546	431.39	399.178	411.356
ENSECAG00000023066	CD109	CD109 molecule [Source:VGNC Symbol;Acc:VGNC:16244]	0.299649	0.0978575	0.858534	187.933	237.539	258.506	268.522	257.359	140.93	432.008	280.508	368.551	332.804	304.362	253.339	316.6	419.097	268.754	279.097
ENSECAG00000009848	DPCD	deleted in primary ciliary dyskinesia homolog (mouse) [Source:HGNC Symbol;Acc:HGNC:24542]	0.343746	0.0977654	0.858534	156.611	170.22	155.103	173.87	251.082	232.057	180.003	152.806	224	181.42	255.693	457.162	167.697	245.87	181.804	156.436
ENSECAG00000035119	0	0	0.380795	0.0986033	0.858534	55.4162	99.0547	109.485	86.4208	128.679	116.558	82.2872	34.9271	123.586	124.952	120.582	138.185	66.5004	106.171	146.234	102.395
ENSECAG00000010623	TSPAN13	tetraspanin 13 [Source:VGNC Symbol;Acc:VGNC:56056]	0.491688	0.0980618	0.858534	71.0773	43.2763	112.526	44.2392	96.2479	33.9079	51.4295	85.1349	90.4826	88.9078	52.3008	203.823	76.6201	77.1138	72.1287	95.6395
ENSECAG00000013182	0	0	0.568819	0.098682	0.858534	38.5504	16.3488	22.3024	13.3746	5.23087	11.6558	11.3145	24.0124	25.3793	38.4466	17.4336	32.2431	18.7936	29.0574	32.6061	18.1324
ENSECAG00000012792	MIF	macrophage migration inhibitory factor [Source:VGNC Symbol;Acc:VGNC:50485]	-0.229197	0.0991483	0.85867	1862.47	2258.06	1933.22	2279.86	2894.76	2587.59	1466.77	2251.71	1725.79	2526.66	1774.6	1569.55	2274.03	1541.16	1524.58	2024.78
ENSECAG00000019020	WDCP	WD repeat and coiled coil containing [Source:VGNC Symbol;Acc:VGNC:24975]	-0.204678	0.0994393	0.85867	160.225	121.174	123.677	97.7378	105.663	117.618	111.088	103.69	88.2758	111.735	94.4321	105.942	105.533	93.8777	125.484	93.1507
ENSECAG00000033034	0	0	-0.195809	0.09923	0.85867	3486.4	4302.63	3884.68	2929.05	3388.55	4570.15	3836.64	3556.02	3513.37	3242.73	4067.84	2367.57	3064.8	2920.27	2794.25	4170.45
ENSECAG00000009091	WDR74	WD repeat domain 74 [Source:VGNC Symbol;Acc:VGNC:58273]	-0.14982	0.0989274	0.85867	820.4	965.543	1069.5	1039.11	1056.63	1189.95	1013.16	919.02	815.447	1050.07	1120.11	847.534	878.962	828.135	795.392	936.84
ENSECAG00000041646	RAB1B	RAB1B, member RAS oncogene family [Source:HGNC Symbol;Acc:HGNC:18370]	-0.119253	0.0992609	0.85867	2187.73	2089.77	2677.31	2275.75	2827.81	2498.59	2270.1	2257.17	2447.45	2292.38	2275.81	2092.35	2375.22	1987.08	2029.48	2077.4
ENSECAG00000024076	PRMT1	protein arginine methyltransferase 1 [Source:VGNC Symbol;Acc:VGNC:21859]	-0.11509	0.0993912	0.85867	3910.45	3908.33	4542.6	4204.78	4473.44	4150.54	3379.94	4248.01	3576.27	4133.01	4380.19	3380.92	3842.57	3504.77	3653.86	3824.51
ENSECAG00000024744	ARFGAP2	ADP ribosylation factor GTPase activating protein 2 [Source:VGNC Symbol;Acc:VGNC:15447]	-0.0909342	0.0989956	0.85867	2334.71	2276.33	2391.43	2256.2	2530.69	2389.45	2398.67	2229.88	2291.86	2047.28	2434.89	2176.41	2477.86	1920.02	2133.23	2178.02
ENSECAG00000027910	UBE2V2	ubiquitin conjugating enzyme E2 V2 [Source:NCBI gene (formerly Entrezgene);Acc:100051373]	0.09725	0.0993733	0.85867	1484.19	1489.67	1452.7	1679.03	1548.34	1590.49	1620.03	1310.86	1682.76	1584.72	1760.79	1600.64	1626.37	1404.81	1682.67	1673.51
ENSECAG00000004119	TASP1	taspase 1 [Source:VGNC Symbol;Acc:VGNC:23886]	0.16135	0.0993026	0.85867	165.044	153.871	135.842	156.38	173.665	139.87	174.86	162.629	155.586	180.219	195.402	153.155	166.251	175.462	214.41	167.814
ENSECAG00000011402	BDP1	B double prime 1, subunit of RNA polymerase III transcription initiation factor IIIB [Source:VGNC Symbol;Acc:VGNC:15807]	0.214227	0.0990928	0.85867	785.464	740.506	729.898	566.879	641.304	574.315	721.041	853.532	686.344	738.896	625.431	832.564	686.689	897.426	1193.58	847.956
ENSECAG00000041648	0	0	0.543062	0.0994239	0.85867	14.4564	5.77018	11.1512	9.25937	8.36939	12.7155	9.2573	5.45736	22.0689	9.61166	16.7072	8.06079	10.1196	12.2935	16.7971	13.8659
ENSECAG00000011848	PLEKHA7	pleckstrin homology domain containing A7 [Source:VGNC Symbol;Acc:VGNC:21562]	0.806833	0.0994717	0.85867	14.4564	22.119	21.2887	2.05764	7.32321	20.1328	8.22872	8.73178	41.931	12.0146	10.1696	39.1524	24.5762	39.1157	7.90452	9.5995
ENSECAG00000031050	0	0	-0.186836	0.099672	0.859101	744.504	564.516	519.039	593.628	717.675	455.637	788.928	631.963	626.758	523.835	631.242	575.77	566.699	487.27	488.104	506.64
ENSECAG00000016216	ITCH	itchy E3 ubiquitin protein ligase [Source:VGNC Symbol;Acc:VGNC:19157]	0.123255	0.0996532	0.859101	2408.19	2066.68	1802.44	1748.99	2304.72	1833.14	2263.93	1886.06	2237.79	2229.9	2108.74	2428.6	2032.6	2310.06	2270.57	2149.93
ENSECAG00000021005	AKAP11	A-kinase anchoring protein 11 [Source:VGNC Symbol;Acc:VGNC:84450]	0.169809	0.0997154	0.859101	1144.46	970.351	928.593	1155.36	1222.98	940.943	1081.05	1028.17	1200.55	1318	969.745	1354.21	939.68	1392.52	1368.47	992.304
ENSECAG00000011022	METTL22	methyltransferase like 22 [Source:VGNC Symbol;Acc:VGNC:20125]	-0.224832	0.100419	0.863801	332.497	326.977	407.527	477.372	402.777	493.783	375.435	294.698	382.896	367.646	382.087	274.067	252.991	251.458	356.691	387.18
ENSECAG00000038168	FAM220A	family with sequence similarity 220 member A [Source:HGNC Symbol;Acc:HGNC:22422]	-0.120387	0.100715	0.863801	718.001	594.328	583.919	693.424	682.105	646.369	645.954	624.322	631.172	664.406	517.924	563.103	695.363	540.914	604.696	567.793
ENSECAG00000016696	CAMK4	calcium/calmodulin dependent protein kinase IV [Source:VGNC Symbol;Acc:VGNC:16023]	0.312311	0.100358	0.863801	181.91	153.871	174.365	197.533	112.987	134.572	216.004	211.746	128	348.423	152.544	229.157	226.969	236.929	196.625	201.945
ENSECAG00000025636	0	0	0.538556	0.100706	0.863801	26.5034	51.9316	43.5911	77.1614	11.5079	40.2656	39.0864	21.8295	47.4482	78.0947	92.9793	58.7286	46.2612	39.1157	60.2719	31.2873
ENSECAG00000028680	0	0	0.688009	0.100705	0.863801	45.7786	32.6977	17.2337	52.4697	40.8008	14.8347	42.1722	49.1163	49.6551	179.017	18.8864	29.9401	82.4027	27.9398	44.4629	45.1532
ENSECAG00000020819	AGER	advanced glycosylation end-product specific receptor [Source:VGNC Symbol;Acc:VGNC:15157]	0.728297	0.100515	0.863801	48.188	34.6211	36.4949	21.6052	15.6926	101.724	34.972	73.1287	46.3448	40.8495	153.997	86.3656	176.371	29.0574	44.4629	30.5762
ENSECAG00000024521	0	0	1.11541	0.100702	0.863801	44.5739	50.0082	35.4812	6.17291	7.32321	38.1464	8.22872	38.2015	49.6551	14.4175	17.4336	208.429	36.1415	148.64	18.7732	1.77769
ENSECAG00000000160	COX5A	cytochrome c oxidase subunit 5A [Source:VGNC Symbol;Acc:VGNC:16803]	-0.148876	0.100973	0.864345	2909.35	2786.99	2852.69	2994.89	3567.45	3272.11	3458.12	2826.91	3037.79	2530.27	3538.3	2399.81	3100.94	2703.45	2529.45	2411.96
ENSECAG00000002401	NUP210L	nucleoporin 210 like [Source:VGNC Symbol;Acc:VGNC:20966]	0.2048	0.100896	0.864345	220.46	273.122	254.451	332.308	239.574	332.721	220.118	280.508	270.344	380.862	316.711	284.431	287.687	403.451	273.694	269.142
ENSECAG00000038588	TLR1	toll like receptor 1 [Source:VGNC Symbol;Acc:VGNC:49284]	0.35947	0.100961	0.864345	214.436	285.624	327.44	536.014	297.113	318.946	396.007	688.719	550.62	593.52	309.447	559.649	666.45	478.329	369.536	408.868
ENSECAG00000035641	0	0	-0.421701	0.101239	0.86495	53.0068	30.7743	82.1136	32.9222	50.2163	58.2792	26.7433	55.6651	34.2069	32.4393	34.1408	43.7586	20.2393	32.4102	36.5584	52.975
ENSECAG00000022301	PDXK	pyridoxal kinase [Source:VGNC Symbol;Acc:VGNC:49516]	-0.174043	0.101114	0.86495	1433.59	1327.14	1472.98	1329.23	1838.13	1593.67	1746.54	1676.5	1202.76	1199.05	1516.72	1125.06	1548.3	1293.05	1303.26	1806.48
ENSECAG00000007248	SMPD4	sphingomyelin phosphodiesterase 4 [Source:VGNC Symbol;Acc:VGNC:23356]	-0.109006	0.10119	0.86495	610.783	600.098	683.266	611.118	581.672	656.965	550.295	630.871	588.137	503.41	500.49	598.801	569.591	578.912	638.29	588.769
ENSECAG00000012435	FAM177A1	family with sequence similarity 177 member A1 [Source:VGNC Symbol;Acc:VGNC:49360]	0.162491	0.101377	0.865372	219.255	243.309	277.767	272.637	335.822	251.13	275.662	289.24	252.689	293.155	282.57	339.705	307.926	271.575	316.181	354.115
ENSECAG00000041318	0	0	0.445478	0.101418	0.865372	116.856	152.91	114.553	206.793	41.8469	137.751	190.289	60.031	260.413	116.541	215.741	168.125	151.794	174.344	158.09	145.77
ENSECAG00000013821	SLC22A23	solute carrier family 22 member 23 [Source:VGNC Symbol;Acc:VGNC:23075]	0.603301	0.101589	0.866241	30.1175	38.4678	54.7424	20.5764	16.7388	51.9214	20.5718	36.0186	34.2069	32.4393	53.7536	120.912	47.7068	68.1731	36.5584	17.4213
ENSECAG00000039277	0	0	1.13135	0.10165	0.866241	10.8423	9.61696	1.01375	1.02882	1.04617	14.8347	11.3145	3.27442	15.4483	6.00728	8.71681	46.0616	2.89132	25.7046	8.89258	2.8443
ENSECAG00000024181	0	0	-0.93742	0.10253	0.866306	458.99	1683.93	184.502	362.144	2173.95	918.691	146.06	315.436	561.654	287.148	151.818	214.187	222.632	311.808	382.381	1126.7
ENSECAG00000008411	ADAM15	ADAM metallopeptidase domain 15 [Source:VGNC Symbol;Acc:VGNC:15048]	-0.459045	0.102421	0.866306	196.366	459.691	417.664	147.121	86.8324	466.233	363.092	232.484	272.551	177.816	258.599	168.125	208.175	183.285	257.885	197.323
ENSECAG00000002378	CHCHD4	coiled-coil-helix-coiled-coil-helix domain containing 4 [Source:VGNC Symbol;Acc:VGNC:56724]	-0.183722	0.102039	0.866306	237.326	180.799	199.708	273.666	262.589	214.043	213.947	182.276	167.724	211.456	204.845	211.884	206.73	155.345	184.768	207.989
ENSECAG00000022127	PLAUR	plasminogen activator, urokinase receptor [Source:VGNC Symbol;Acc:VGNC:21531]	-0.166599	0.102211	0.866306	2197.37	2586.96	2678.32	2108.05	2389.46	2933.03	2855.36	2221.15	2521.38	2163.82	2561.29	2170.65	2401.24	2161.42	1546.32	2266.19
ENSECAG00000025139	MRM1	mitochondrial rRNA methyltransferase 1 [Source:VGNC Symbol;Acc:VGNC:56448]	-0.157884	0.102199	0.866306	197.571	219.267	192.612	232.513	177.849	225.699	190.289	197.557	165.517	188.629	202.666	138.185	182.153	202.284	198.601	183.102
ENSECAG00000022979	MPG	N-methylpurine DNA glycosylase [Source:VGNC Symbol;Acc:VGNC:20281]	-0.14001	0.102515	0.866306	634.877	630.873	918.455	688.28	788.815	825.445	716.927	736.744	676.413	728.083	746.013	662.136	612.961	656.026	589.875	713.563
ENSECAG00000002155	NUP93	nucleoporin 93 [Source:VGNC Symbol;Acc:VGNC:20976]	-0.105943	0.102341	0.866306	1028.81	1009.78	961.033	1108.04	1053.5	1075.52	991.56	1063.09	958.895	991.202	1080.88	905.111	839.929	1013.66	1073.04	841.201
ENSECAG00000019459	ELAVL1	ELAV like RNA binding protein 1 [Source:VGNC Symbol;Acc:VGNC:17514]	-0.0887685	0.101913	0.866306	1211.93	1200.2	1161.75	1157.42	1281.56	1059.62	1072.82	1170.06	1236.96	1076.51	1014.06	1076.69	1111.71	1039.36	1139.24	1071.94
ENSECAG00000012499	SHOC2	SHOC2 leucine rich repeat scaffold protein [Source:VGNC Symbol;Acc:VGNC:22966]	0.135422	0.102389	0.866306	2445.54	1698.36	1839.95	2012.37	1924.96	1675.26	1916.26	1810.75	1893.51	2142.2	1842.15	2372.17	2381	2175.95	2054.19	1977.5
ENSECAG00000013366	MACF1	microtubule actin crosslinking factor 1 [Source:VGNC Symbol;Acc:VGNC:55163]	0.175684	0.102217	0.866306	2453.97	2547.53	2097.44	2294.27	2641.59	2600.31	3456.06	3139.08	2523.58	2675.64	2681.87	3120.68	2885.54	3555.06	3620.27	2917.54
ENSECAG00000022547	MYPOP	Myb related transcription factor, partner of profilin [Source:HGNC Symbol;Acc:HGNC:20178]	0.292141	0.102569	0.866306	30.1175	74.0506	45.6186	39.0951	38.7084	48.7426	42.1722	44.7504	65.1034	52.8641	55.9328	48.3647	66.5004	54.762	48.4152	55.8193
ENSECAG00000001583	ARMC9	armadillo repeat containing 9 [Source:VGNC Symbol;Acc:VGNC:15534]	0.330019	0.101867	0.866306	40.9598	50.0082	52.7149	36.0086	55.4472	75.2331	42.1722	53.4822	54.0689	52.8641	49.3952	72.5471	57.8265	90.5249	87.9378	48.353
ENSECAG00000017807	NAV2	neuron navigator 2 [Source:VGNC Symbol;Acc:VGNC:20568]	0.761321	0.101796	0.866306	10.8423	16.3488	16.22	6.17291	9.41556	13.7751	10.2859	24.0124	20.9655	8.4102	7.99041	67.9409	14.4566	34.6453	18.7732	9.95504
ENSECAG00000016643	VMO1	vitelline membrane outer layer 1 homolog [Source:VGNC Symbol;Acc:VGNC:24912]	0.956322	0.102474	0.866306	436.101	1712.78	2738.13	388.893	650.72	1360.55	774.528	364.552	1518.34	754.515	931.972	7451.62	1069.79	2967.21	1234.09	424.156
ENSECAG00000039383	0	0	-0.427331	0.103039	0.866681	1681.76	1164.61	2509.03	1617.3	3503.63	3213.83	2094.21	934.301	1613.24	921.517	2801.73	1369.18	1074.13	1246.11	1425.78	1976.08
ENSECAG00000024780	RHOF	ras homolog family member F, filopodia associated [Source:VGNC Symbol;Acc:VGNC:22376]	-0.219609	0.10329	0.866681	1487.8	1341.57	2186.65	1144.05	1131.96	1659.37	1619	1354.52	1748.96	1177.43	1377.98	1103.18	1290.98	1250.58	1213.34	1081.19
ENSECAG00000018817	ADCK5	aarF domain containing kinase 5 [Source:VGNC Symbol;Acc:VGNC:15085]	-0.212687	0.102806	0.866681	281.9	481.81	269.657	382.72	374.53	411.133	364.121	394.022	283.586	371.25	295.645	316.674	274.676	369.923	390.286	257.409
ENSECAG00000007350	SIVA1	SIVA1 apoptosis inducing factor [Source:VGNC Symbol;Acc:VGNC:22993]	-0.166287	0.102914	0.866681	1040.86	1093.45	1397.96	1288.08	1293.07	1474.99	1027.56	1203.89	1137.65	1199.05	1420.84	1022.57	1072.68	965.599	948.542	983.416
ENSECAG00000011633	YIPF1	Yip1 domain family member 1 [Source:VGNC Symbol;Acc:VGNC:25101]	-0.14477	0.103211	0.866681	814.377	767.433	979.28	777.787	845.308	933.526	781.728	815.33	759.171	754.515	877.492	853.292	634.645	626.969	688.681	865.022
ENSECAG00000022663	MRPL28	mitochondrial ribosomal protein L28 [Source:VGNC Symbol;Acc:VGNC:20335]	-0.142269	0.102986	0.866681	1181.81	1414.65	1583.47	1446.52	1397.69	1716.59	1275.45	1251.92	1246.89	1338.42	1522.54	1248.27	1389.28	1118.71	1201.49	1149.1
ENSECAG00000038549	FAM200A	family with sequence similarity 200 member A [Source:HGNC Symbol;Acc:HGNC:25401]	0.19137	0.103395	0.866681	144.564	216.382	139.897	167.697	146.464	192.851	157.374	208.471	172.138	182.621	211.383	171.58	185.045	232.459	202.553	207.634
ENSECAG00000011084	RUFY2	RUN and FYVE domain containing 2 [Source:VGNC Symbol;Acc:VGNC:22625]	0.213183	0.10339	0.866681	280.695	276.007	228.093	212.965	297.113	203.447	319.891	256.496	261.517	229.478	262.231	282.128	312.263	417.979	319.145	319.628
ENSECAG00000042391	0	0	0.361	0.10268	0.866681	27.7081	37.5061	13.1787	22.634	23.0158	20.1328	29.8291	31.6527	28.6896	33.6408	39.952	31.0916	24.5762	32.4102	40.5107	31.6428
ENSECAG00000008015	0	0	0.406805	0.103158	0.866681	24.094	51.9316	38.5224	63.7867	32.4314	40.2656	31.8863	72.0372	50.7586	51.6626	43.584	56.4255	105.533	50.2916	51.3794	63.9967
ENSECAG00000021487	TRIM66	tripartite motif containing 66 [Source:VGNC Symbol;Acc:VGNC:24521]	0.509412	0.103319	0.866681	20.4799	25.0041	20.275	13.3746	15.6926	8.47697	20.5718	19.6465	17.6552	12.0146	23.9712	33.3947	13.011	26.8222	45.451	29.8651
ENSECAG00000000764	DNAI3	dynein axonemal intermediate chain 3 [Source:VGNC Symbol;Acc:VGNC:25010]	1.31449	0.103303	0.866681	8.4329	21.1573	4.05499	1.02882	0	9.53659	9.2573	9.82325	14.3448	2.40291	2.1792	80.6079	13.011	39.1157	3.95226	2.8443
ENSECAG00000006674	RRAD	RRAD, Ras related glycolysis inhibitor and calcium channel regulator [Source:VGNC Symbol;Acc:VGNC:22575]	0.675719	0.103492	0.866947	26.5034	30.7743	32.4399	12.3458	14.6464	21.1924	17.486	27.2868	46.3448	18.0219	15.2544	86.3656	17.3479	68.1731	28.6539	13.5104
ENSECAG00000016850	KRIT1	KRIT1 ankyrin repeat containing [Source:VGNC Symbol;Acc:VGNC:19518]	0.1552	0.103714	0.868263	649.333	440.457	504.846	536.014	501.117	574.315	574.981	581.755	574.896	555.073	567.319	599.953	487.188	737.61	681.765	644.944
ENSECAG00000016807	YIPF3	Yip1 domain family member 3 [Source:VGNC Symbol;Acc:VGNC:25103]	-0.108142	0.103998	0.870096	2185.32	2736.99	2761.45	2808.67	2550.57	2847.2	2465.53	2383.78	2532.41	2625.18	2385.5	2291.57	2634	2208.36	2153.98	2420.14
ENSECAG00000014557	PIEZO2	piezo type mechanosensitive ion channel component 2 [Source:HGNC Symbol;Acc:HGNC:26270]	-1.20836	0.105767	0.870368	196.366	26.9275	163.213	4.11527	188.311	110.201	1.02859	195.374	95.9999	13.216	82.8097	49.5163	34.6959	63.7027	31.6181	11.7327
ENSECAG00000009058	0	0	-1.19519	0.106747	0.870368	31.3222	0	38.5224	36.0086	27.2005	15.8943	7.20013	4.36589	15.4483	14.4175	13.0752	3.45462	0	12.2935	10.8687	0.711074
ENSECAG00000013528	AVIL	advillin [Source:VGNC Symbol;Acc:VGNC:15707]	-0.691001	0.104456	0.870368	2.4094	16.3488	6.08249	8.23055	8.36939	19.0732	15.4288	19.6465	4.41379	7.20874	12.3488	8.06079	4.33698	5.58796	7.90452	8.17735
ENSECAG00000002977	SLC25A53	solute carrier family 25 member 53 [Source:VGNC Symbol;Acc:VGNC:23120]	-0.616703	0.105287	0.870368	13.2517	12.502	14.1925	12.3458	18.8311	10.5962	8.22872	33.8357	4.41379	6.00728	7.99041	11.5154	21.6849	8.94073	11.8568	9.5995
ENSECAG00000000548	0	0	-0.484692	0.106838	0.870368	914.367	284.662	1415.19	430.046	537.733	549.943	533.838	1497.5	603.585	637.974	331.965	590.74	511.764	724.199	710.418	296.162
ENSECAG00000021145	GSDME	gasdermin E [Source:VGNC Symbol;Acc:VGNC:17143]	-0.467609	0.104545	0.870368	146.973	277.93	242.286	336.424	297.113	151.526	168.689	534.822	103.724	272.731	210.656	116.306	170.588	125.17	323.097	235.01
ENSECAG00000004906	POU2F2	POU class 2 homeobox 2 [Source:VGNC Symbol;Acc:VGNC:51062]	-0.315305	0.105008	0.870368	222.869	298.126	273.712	237.657	182.034	196.03	213.947	315.436	147.862	213.859	209.203	118.609	169.142	336.395	140.305	221.855
ENSECAG00000022722	ESPL1	extra spindle pole bodies like 1, separase [Source:VGNC Symbol;Acc:VGNC:17683]	-0.299552	0.105276	0.870368	274.671	201.956	408.54	202.677	252.128	269.144	210.861	253.222	306.758	144.175	216.467	232.611	122.881	225.753	198.601	233.232
ENSECAG00000020115	TMC6	transmembrane channel like 6 [Source:VGNC Symbol;Acc:VGNC:24156]	-0.254621	0.1059	0.870368	1489.01	2309.99	2578.97	2230.48	2403.06	2465.74	1886.43	2667.56	1959.72	1922.33	1579.19	2140.71	1003.29	2648.69	1857.56	2000.61
ENSECAG00000017546	EXD3	exonuclease 3'-5' domain containing 3 [Source:VGNC Symbol;Acc:VGNC:17715]	-0.242171	0.106403	0.870368	409.598	602.022	420.705	511.323	468.686	565.838	365.149	329.625	450.206	446.942	270.221	473.283	287.687	367.688	442.653	369.403
ENSECAG00000011574	HDHD5	haloacid dehalogenase like hydrolase domain containing 5 [Source:VGNC Symbol;Acc:VGNC:18723]	-0.236586	0.106556	0.870368	479.47	367.368	282.836	518.525	460.316	619.878	493.723	607.95	392.827	338.811	415.501	461.768	361.415	339.748	493.044	442.999
ENSECAG00000038130	LAGE3	L antigen family member 3 [Source:HGNC Symbol;Acc:HGNC:26058]	-0.223026	0.104118	0.870368	1362.51	1632.96	1440.54	1722.24	1858	1917.91	1612.83	1066.37	1588.96	1708.47	1396.87	1090.51	1681.3	1127.65	1031.54	1187.85
ENSECAG00000014558	DUSP22	dual specificity phosphatase 22 [Source:VGNC Symbol;Acc:VGNC:17353]	-0.221984	0.106843	0.870368	772.212	823.212	1120.19	927.994	1136.14	1036.31	1195.22	1259.56	843.033	1146.19	661.751	796.866	1201.34	822.547	712.395	914.086
ENSECAG00000000199	RGS3	regulator of G protein signaling 3 [Source:VGNC Symbol;Acc:VGNC:22352]	-0.209894	0.104579	0.870368	585.484	732.812	719.761	915.648	946.787	929.288	603.782	962.679	613.516	753.313	575.309	777.29	725.722	877.309	616.552	598.369
ENSECAG00000026906	COX16	cytochrome c oxidase assembly factor COX16 [Source:VGNC Symbol;Acc:VGNC:55277]	-0.18199	0.105848	0.870368	357.796	376.023	454.159	391.98	349.422	496.962	444.351	331.808	316.689	413.301	459.085	306.31	319.491	347.571	333.966	324.605
ENSECAG00000011964	IL27RA	interleukin 27 receptor subunit alpha [Source:VGNC Symbol;Acc:VGNC:19025]	-0.158151	0.104444	0.870368	4317.64	5034.48	5475.25	4469.19	4647.1	5485.66	4000.18	5871.03	3503.44	5238.35	3917.48	3987.79	4672.38	4747.53	4293.14	4860.55
ENSECAG00000032338	COX8A	cytochrome c oxidase subunit 8A [Source:HGNC Symbol;Acc:HGNC:2294]	-0.156417	0.10554	0.870368	2600.95	2768.72	3274.4	2759.29	3468.06	3932.25	2541.64	2822.55	2895.44	2947.17	3146.04	2487.33	2691.82	2445.29	2368.39	2701.37
ENSECAG00000015421	BAAT	bile acid-CoA:amino acid N-acyltransferase [Source:HGNC Symbol;Acc:HGNC:932]	-0.135123	0.106539	0.870368	313.222	258.696	261.547	293.213	266.774	325.304	318.863	280.508	237.241	309.976	265.136	246.43	255.882	232.459	275.67	281.585
ENSECAG00000014058	ZNF598	zinc finger protein 598, E3 ubiquitin ligase [Source:VGNC Symbol;Acc:VGNC:25353]	-0.12453	0.106685	0.870368	1285.41	1154.04	1471.96	1102.89	1255.41	1469.69	1311.45	1296.67	1017.38	1302.38	1283.55	1122.75	1131.95	1116.47	1162.95	1341.44
ENSECAG00000002830	STRN4	striatin 4 [Source:VGNC Symbol;Acc:VGNC:23721]	-0.110969	0.106596	0.870368	1069.77	1201.16	961.033	968.118	1074.42	1180.42	1060.48	1234.46	976.55	913.107	964.66	1005.3	1078.46	1085.18	953.482	1119.94
ENSECAG00000000485	0	0	-0.110115	0.104918	0.870368	1535.99	1489.67	1627.06	1295.28	1600.64	1384.92	1584.03	1509.51	1454.34	1265.13	1322.78	1549.97	1332.9	1219.29	1423.8	1563.65
ENSECAG00000009325	CSTF2	cleavage stimulation factor subunit 2 [Source:VGNC Symbol;Acc:VGNC:16920]	-0.103342	0.105143	0.870368	836.061	744.353	772.476	817.911	790.907	820.147	858.872	676.713	750.344	724.479	804.852	695.531	809.571	640.38	727.216	727.429
ENSECAG00000014786	MGAT1	alpha-1,3-mannosyl-glycoprotein 2-beta-N-acetylglucosaminyltransferase [Source:HGNC Symbol;Acc:HGNC:7044]	-0.0740359	0.105709	0.870368	2278.09	2496.56	2403.6	2358.05	2393.64	2365.07	2288.61	2506.02	2177.1	2322.42	2075.33	2288.11	2583.4	2217.3	2169.79	2319.88
ENSECAG00000028645	SELENOT	selenoprotein T [Source:HGNC Symbol;Acc:HGNC:18136]	0.0965553	0.106292	0.870368	5434.4	5837.49	5927.38	6335.46	5174.37	6159.58	6536.69	5485.74	6745.37	6145.45	6632.76	5598.79	6758.47	6223.87	5795	6241.1
ENSECAG00000011173	PPP2CB	protein phosphatase 2 catalytic subunit beta [Source:VGNC Symbol;Acc:VGNC:55359]	0.10677	0.104392	0.870368	2694.91	2678.32	2234.3	3004.15	2554.75	2450.9	2591.02	2373.95	2657.1	2561.51	3061.78	2889.22	2790.13	2493.35	2677.66	3019.22
ENSECAG00000008715	TMEM9B	TMEM9 domain family member B [Source:VGNC Symbol;Acc:VGNC:24329]	0.114787	0.105731	0.870368	1110.73	968.428	1070.52	1026.76	1038.85	926.109	1213.74	1046.72	1350.62	1166.61	1115.75	1064.02	1130.51	1069.54	993.005	1203.49
ENSECAG00000011783	PDS5A	PDS5 cohesin associated factor A [Source:VGNC Symbol;Acc:VGNC:21281]	0.119985	0.105968	0.870368	2143.16	1806.07	1719.32	2047.35	1772.22	1673.14	1877.18	1896.98	1911.17	2031.66	1740.46	2238.6	1825.87	2172.6	2358.51	1952.61
ENSECAG00000016806	CLCN4	chloride voltage-gated channel 4 [Source:VGNC Symbol;Acc:VGNC:16578]	0.138464	0.10658	0.870368	203.594	244.271	207.818	197.533	236.435	208.745	217.032	209.563	197.517	207.852	249.155	248.733	283.35	231.341	238.124	244.254
ENSECAG00000015601	XPR1	xenotropic and polytropic retrovirus receptor 1 [Source:VGNC Symbol;Acc:VGNC:55186]	0.138854	0.105475	0.870368	860.155	666.455	613.317	659.473	785.676	688.754	666.526	641.786	685.241	810.983	690.08	806.079	928.115	727.552	800.332	706.808
ENSECAG00000014738	IBTK	inhibitor of Bruton tyrosine kinase [Source:VGNC Symbol;Acc:VGNC:18924]	0.139164	0.105473	0.870368	938.461	888.607	808.971	971.205	850.539	811.67	881.501	981.234	868.413	950.352	862.237	960.385	835.592	1141.06	1223.22	1008.3
ENSECAG00000010731	DCLRE1A	DNA cross-link repair 1A [Source:VGNC Symbol;Acc:VGNC:17044]	0.146787	0.106654	0.870368	356.591	314.475	301.083	311.732	283.513	290.336	376.464	343.814	415.999	299.163	369.738	335.098	299.252	349.806	386.333	386.824
ENSECAG00000023670	CUL4B	cullin 4B [Source:VGNC Symbol;Acc:VGNC:16970]	0.149169	0.106148	0.870368	597.531	450.074	440.98	516.467	522.04	485.306	471.094	447.504	561.654	511.821	465.623	624.135	439.481	561.031	642.242	548.594
ENSECAG00000002222	ZBTB6	zinc finger and BTB domain containing 6 [Source:VGNC Symbol;Acc:VGNC:25155]	0.174301	0.105985	0.870368	248.168	216.382	218.969	195.476	239.574	200.268	261.262	251.039	252.689	246.299	197.581	263.703	229.86	284.986	331.002	259.898
ENSECAG00000015881	EXT2	exostosin glycosyltransferase 2 [Source:VGNC Symbol;Acc:VGNC:17741]	0.191902	0.106395	0.870368	445.739	350.057	305.138	345.683	300.252	380.404	366.178	493.346	369.655	437.33	510.66	470.98	465.503	439.213	378.429	342.382
ENSECAG00000022502	REV3L	REV3 like, DNA directed polymerase zeta catalytic subunit [Source:VGNC Symbol;Acc:VGNC:22314]	0.202813	0.105187	0.870368	1032.43	750.123	715.706	564.821	535.641	678.157	769.385	780.403	922.482	740.097	669.741	847.534	847.158	981.245	948.542	751.25
ENSECAG00000017503	BNC2	basonuclin 2 [Source:VGNC Symbol;Acc:VGNC:15856]	0.264611	0.105787	0.870368	68.6679	87.5143	56.7699	52.4697	69.0474	55.1003	79.2014	56.7566	107.034	61.2743	78.4513	73.6986	85.294	87.1721	57.3077	81.7735
ENSECAG00000028803	0	0	0.511094	0.105072	0.870368	21.6846	29.8126	28.3849	38.0663	26.1543	23.3117	8.22872	24.0124	29.7931	27.6335	72.64	27.637	40.4785	29.0574	17.7852	37.6869
ENSECAG00000016676	SEMA6D	semaphorin 6D [Source:VGNC Symbol;Acc:VGNC:22822]	0.620538	0.105305	0.870368	10.8423	11.5404	23.3162	17.4899	6.27704	7.41735	12.3431	6.54884	19.862	21.6262	10.1696	13.8185	30.3589	7.82314	31.6181	14.2215
ENSECAG00000014320	PPL	periplakin [Source:VGNC Symbol;Acc:VGNC:21739]	0.714958	0.105199	0.870368	69.8726	95.2079	107.457	21.6052	34.5237	98.5448	56.5724	77.4946	91.5861	39.6481	85.7153	307.461	131.555	186.638	58.2958	22.7544
ENSECAG00000029274	0	0	0.77541	0.105263	0.870368	664.994	5851.92	5271.49	8108.12	6306.33	6571.77	368.235	7006.16	7934.89	11845.2	7469.58	6577.6	7802.24	10278.5	10965.5	5849.65
ENSECAG00000015814	LRRC73	leucine rich repeat containing 73 [Source:VGNC Symbol;Acc:VGNC:56672]	0.894434	0.106717	0.870368	13.2517	16.3488	6.08249	3.08646	1.04617	16.9539	5.14295	16.3721	16.5517	7.20874	16.7072	56.4255	15.9023	18.9991	5.92839	8.53289
ENSECAG00000018836	FAM3D	FAM3 metabolism regulating signaling molecule D [Source:VGNC Symbol;Acc:VGNC:56813]	1.01253	0.105945	0.870368	15.6611	18.2722	81.0998	5.14409	9.41556	27.5501	40.115	28.3783	35.3103	14.4175	26.8768	201.52	43.3698	111.759	17.7852	5.68859
ENSECAG00000015436	PLEKHS1	pleckstrin homology domain containing S1 [Source:VGNC Symbol;Acc:VGNC:51639]	1.05086	0.106741	0.870368	18.0705	23.0807	23.3162	7.20173	5.23087	6.35773	41.1436	10.9147	29.7931	3.60437	18.8864	127.821	23.1306	63.7027	11.8568	2.8443
ENSECAG00000016787	0	0	-0.417612	0.108148	0.87174	34.9363	48.0848	43.5911	46.2968	44.9854	44.5041	46.2865	36.0186	36.4137	33.6408	66.1024	28.7885	18.7936	16.7639	20.7494	33.065
ENSECAG00000043168	0	0	-0.345937	0.107768	0.87174	37.3457	47.1231	61.8386	22.634	49.1701	57.2195	33.9434	64.3969	32	39.6481	32.688	34.5462	47.7068	41.3509	32.6061	35.5537
ENSECAG00000030265	0	0	-0.332562	0.108288	0.87174	56.6209	75.974	60.8249	40.1239	47.0778	82.6504	86.4015	67.6713	55.1723	48.0583	59.5648	41.4555	57.8265	35.7629	37.5465	71.463
ENSECAG00000020604	MPV17L2	MPV17 mitochondrial inner membrane protein like 2 [Source:VGNC Symbol;Acc:VGNC:20299]	-0.145577	0.108105	0.87174	393.937	434.687	395.362	418.729	457.178	513.916	396.007	440.955	334.344	422.913	425.671	322.431	472.731	404.568	348.787	391.091
ENSECAG00000020533	KEAP1	kelch like ECH associated protein 1 [Source:VGNC Symbol;Acc:VGNC:19345]	-0.138358	0.108097	0.87174	2602.15	3351.51	3419.37	2834.39	3270.34	3332.51	3125.88	2929.51	3046.62	2410.12	3223.77	2647.39	2966.5	2264.24	2776.46	3247.12
ENSECAG00000035153	UQCR10	ubiquinol-cytochrome c reductase, complex III subunit X [Source:HGNC Symbol;Acc:HGNC:30863]	-0.134612	0.108313	0.87174	1819.1	2145.54	2162.32	2103.93	2216.84	2657.53	2342.1	2009.4	1945.38	1948.76	2458.14	1721.55	2081.75	1945.73	1773.58	2022.3
ENSECAG00000007801	ATG9A	autophagy related 9A [Source:VGNC Symbol;Acc:VGNC:15628]	-0.131762	0.108891	0.87174	1009.54	1306.94	1450.67	1246.93	1195.78	1490.89	1154.08	1283.57	1211.58	1207.46	985.725	1282.82	1221.58	1156.71	1054.26	1143.76
ENSECAG00000020569	ATP13A1	ATPase 13A1 [Source:VGNC Symbol;Acc:VGNC:15639]	-0.130389	0.108768	0.87174	1364.92	1712.78	1425.33	1719.16	1373.63	1733.54	1454.43	1689.6	1187.31	1491.01	1297.35	1372.64	1442.77	1642.86	1572.01	1394.77
ENSECAG00000008126	TP53	tumor protein p53 [Source:VGNC Symbol;Acc:VGNC:97722]	-0.12458	0.107839	0.87174	1656.46	1663.73	1421.27	1864.22	1641.45	1738.84	1347.45	1773.64	1486.34	1707.27	1592.27	1452.09	1253.39	1588.1	1421.83	1514.94
ENSECAG00000000547	TM9SF4	transmembrane 9 superfamily member 4 [Source:VGNC Symbol;Acc:VGNC:24151]	-0.0962031	0.107648	0.87174	2046.78	2030.14	1859.21	2120.39	2041.08	2012.22	2048.95	1942.82	2028.14	1733.7	1779.68	2161.44	1867.79	1589.22	1963.28	1937.68
ENSECAG00000020676	RETREG3	reticulophagy regulator family member 3 [Source:VGNC Symbol;Acc:VGNC:22311]	-0.0834876	0.10792	0.87174	1521.54	1457.93	1700.05	1466.07	1612.15	1606.39	1548.03	1703.79	1534.89	1454.96	1338.03	1461.31	1499.15	1636.15	1442.57	1541.61
ENSECAG00000023470	ATL2	atlastin GTPase 2 [Source:VGNC Symbol;Acc:VGNC:15632]	0.107564	0.108663	0.87174	514.407	466.423	436.925	436.219	425.792	459.876	481.38	460.601	465.655	432.524	456.906	565.407	508.873	499.563	501.937	530.106
ENSECAG00000024439	CCNC	cyclin C [Source:VGNC Symbol;Acc:VGNC:16207]	0.13225	0.108492	0.87174	402.37	377.947	311.22	404.326	384.992	428.087	440.236	336.174	486.62	406.092	419.133	456.01	388.883	426.92	384.357	413.49
ENSECAG00000020471	PAAF1	proteasomal ATPase associated factor 1 [Source:VGNC Symbol;Acc:VGNC:21120]	0.133426	0.108907	0.87174	244.554	246.194	261.547	242.801	252.128	256.428	210.861	201.922	249.379	260.716	277.485	241.824	286.241	224.636	297.407	263.453
ENSECAG00000026833	ZFC3H1	zinc finger C3H1-type containing [Source:VGNC Symbol;Acc:VGNC:58278]	0.151078	0.10814	0.87174	697.521	844.369	725.843	692.395	780.445	833.922	768.356	769.488	767.999	796.566	735.117	918.93	640.428	1028.18	956.447	937.196
ENSECAG00000008291	MDN1	midasin AAA ATPase 1 [Source:VGNC Symbol;Acc:VGNC:20061]	0.155524	0.107621	0.87174	766.189	914.573	694.417	843.631	895.524	868.889	983.331	988.874	833.102	992.403	843.351	969.597	880.408	1096.36	1226.19	908.753
ENSECAG00000003237	GCC2	GRIP and coiled-coil domain containing 2 [Source:VGNC Symbol;Acc:VGNC:18271]	0.159256	0.10827	0.87174	1195.06	987.662	1005.64	965.032	825.431	938.824	1209.62	917.928	1166.34	1003.22	897.831	1195.3	1006.18	1347.82	1270.65	1097.54
ENSECAG00000012451	DNAJC25	DnaJ heat shock protein family (Hsp40) member C25 [Source:VGNC Symbol;Acc:VGNC:56874]	0.17459	0.108719	0.87174	489.108	417.376	384.21	459.882	466.593	418.55	556.467	400.57	517.517	444.539	677.732	496.314	533.449	390.039	490.08	499.53
ENSECAG00000024354	ZNF281	zinc finger protein 281 [Source:VGNC Symbol;Acc:VGNC:25294]	0.184855	0.108449	0.87174	404.779	368.33	275.739	379.634	351.514	249.011	349.72	368.918	401.655	392.876	283.296	381.16	423.579	451.507	421.904	372.603
ENSECAG00000015406	ING2	inhibitor of growth family member 2 [Source:VGNC Symbol;Acc:VGNC:19060]	0.187161	0.107403	0.87174	403.574	329.862	258.506	291.156	345.237	371.927	292.119	267.411	282.482	394.078	462.717	340.856	368.644	330.807	378.429	351.626
ENSECAG00000023220	RHBDF1	rhomboid 5 homolog 1 [Source:VGNC Symbol;Acc:VGNC:22362]	0.309459	0.108896	0.87174	34.9363	50.0082	41.5636	39.0951	29.2928	27.5501	31.8863	52.3907	34.2069	52.8641	34.8672	54.1224	44.8155	56.9972	52.3674	50.8418
ENSECAG00000008158	FKTN	fukutin [Source:VGNC Symbol;Acc:VGNC:18057]	0.354506	0.108263	0.87174	97.5806	47.1231	48.6599	29.8357	52.3087	51.9214	59.6582	58.9395	63.9999	73.2889	82.0833	54.1224	75.1744	42.4685	93.8661	81.0625
ENSECAG00000021799	MYRF	myelin regulatory factor [Source:VGNC Symbol;Acc:VGNC:20525]	0.626108	0.10785	0.87174	12.047	11.5404	12.165	7.20173	15.6926	25.4309	9.2573	9.82325	20.9655	50.4612	20.3392	19.5762	15.9023	13.4111	8.89258	11.3772
ENSECAG00000023608	TMEM171	transmembrane protein 171 [Source:VGNC Symbol;Acc:VGNC:24221]	0.646348	0.108878	0.87174	137.336	58.6635	71.9761	45.268	79.5092	167.42	68.9155	56.7566	141.241	126.153	271.674	63.3347	49.1525	26.8222	148.21	242.121
ENSECAG00000040979	0	0	0.673608	0.10771	0.87174	2.4094	11.5404	4.05499	7.20173	5.23087	4.23848	16.4574	6.54884	12.1379	6.00728	13.8016	8.06079	13.011	11.1759	19.7613	8.88843
ENSECAG00000000583	C4H7orf57	chromosome 4 C7orf57 homolog [Source:VGNC Symbol;Acc:VGNC:49238]	0.681599	0.107873	0.87174	21.6846	38.4678	43.5911	4.11527	17.7849	19.0732	19.5432	25.1039	25.3793	34.8423	28.3296	93.2748	37.5872	43.5861	32.6061	10.6661
ENSECAG00000021844	CALML4	calmodulin like 4 [Source:VGNC Symbol;Acc:VGNC:16015]	0.762949	0.108693	0.87174	44.5739	50.9699	74.0036	26.7493	31.3852	65.6965	92.573	49.1163	82.7585	31.2379	52.3008	320.128	50.5982	146.404	37.5465	19.199
ENSECAG00000022233	KRT1	keratin 1 [Source:VGNC Symbol;Acc:VGNC:19520]	0.768969	0.107968	0.87174	13.2517	16.3488	7.09623	4.11527	26.1543	28.6098	10.2859	2.18295	37.5172	14.4175	23.2448	39.1524	17.3479	31.2926	6.91645	14.9326
ENSECAG00000008228	CATSPERE	catsper channel auxiliary subunit epsilon [Source:VGNC Symbol;Acc:VGNC:16085]	0.835123	0.10891	0.87174	13.2517	5.77018	7.09623	6.17291	11.5079	12.7155	0	9.82325	14.3448	18.0219	14.528	13.8185	1.44566	35.7629	8.89258	11.0217
ENSECAG00000031994	ELP5	elongator acetyltransferase complex subunit 5 [Source:HGNC Symbol;Acc:HGNC:30617]	-0.111688	0.109175	0.872809	598.736	646.26	695.431	592.599	673.736	656.965	659.326	671.256	595.861	515.425	694.439	526.254	666.45	574.442	617.54	611.168
ENSECAG00000027674	0	0	0.283715	0.109122	0.872809	65.0538	105.787	114.553	101.853	89.9709	94.3063	108.002	55.6651	116.965	133.362	92.2529	70.244	105.533	124.053	144.257	110.572
ENSECAG00000016511	ZPBP	zona pellucida binding protein [Source:VGNC Symbol;Acc:VGNC:25406]	-0.669902	0.109922	0.872931	13.2517	13.4637	12.165	12.3458	19.8773	10.5962	6.17154	10.9147	9.93102	4.80583	18.8864	5.7577	1.44566	8.94073	5.92839	4.97752
ENSECAG00000010693	ITFG2	integrin alpha FG-GAP repeat containing 2 [Source:VGNC Symbol;Acc:VGNC:19159]	-0.195254	0.109673	0.872931	219.255	283.7	253.437	306.588	259.451	281.859	238.633	387.473	211.862	231.881	222.279	267.157	208.175	308.455	264.801	234.299
[truncated: 11,644 more rows]

## Sheet: Sig
ID	Gene name	Gene description	log2FoldChange	pvalue	padj	1-Control	2-Control	3-Control	4-Control	5-Control	6-Control	7-Control	8-Control	15-Mast-Cell	16-Mast-Cell	17-Mast-Cell	18-Mast-Cell	19-Mast-Cell	21-Mast-Cell	22-Mast-Cell	23-Mast-Cell
[truncated: 21 more rows]
