# Supplementary material for: Distinct Molecular Profiles Underpin Mild-To-Moderate Equine Asthma Cytological Profiles
Source: Cells. 2024 Nov 20;13(22):1926. doi: 10.3390/cells13221926 (PMC11593015; doi:10.3390/cells13221926)
Supplement: Supplementary file 1 [file cells-13-01926-s001.zip › Supplementary Material S5_CONvsMAST_Proteomic_DAVID.xlsx]

## Sheet: Supplementary Material 5_CONvsM
UniProt_ID...1	UniProt_ID...2	Enesembl_ID	Gene_Name_Final	Gene_Description_A	Description	Gene_Name	shapiro_CON	shapiro_Mast	H1 Area (top-3 peptides)	H2 Area (top-3 peptides)	H3 Area (top-3 peptides)	H4 Area (top-3 peptides)	H5 Area (top-3 peptides)	H6 Area (top-3 peptides)	H7 Area (top-3 peptides)	H8 Area (top-3 peptides)	H15 Area (top-3 peptides)	H16 Area (top-3 peptides)	H17 Area (top-3 peptides)	H18 Area (top-3 peptides)	H19 Area (top-3 peptides)	H21 Area (top-3 peptides)	H22 Area (top-3 peptides)	H23 Area (top-3 peptides)	Volcano Plot	All/CON (Fold Change)...27	minus log2 p-value	F-test	Score	All/CON (Fold Change)...31	p-value	statistic	p	p.signif	test
A0A3Q2HR49	A0A3Q2HR49_HORSE	ENSECAG00000011249	AP1S2	adaptor related protein complex 1 subunit sigma 2 [Source:VGNC Symbol;Acc:VGNC:49470]	Adaptor related protein complex 1 subunit sigma 2 OS=Equus caballus OX=9796 GN=AP1S2 PE=3 SV=1	AP1S2	0.999894	0.914781	-2.41775	-2.02396	-2.16659	-3.05177	-2.2846	-1.41817	-2.63646	-1.75383	-3.16605	-1.22188	-2.69655	-3.40084	-2.87116	-1.84114	-0.938972	-0.550389	NA	0.133268	0.397524	0.0611106	0.0529771	0.133268	0.75916	0.312644	0.759	ns	T-test (hom)
A0A3Q2HJM2	A0A3Q2HJM2_HORSE	ENSECAG00000009695	SYPL1	synaptophysin like 1 [Source:VGNC Symbol;Acc:VGNC:23813]	Synaptophysin like 1 OS=Equus caballus OX=9796 GN=SYPL1 PE=3 SV=1	SYPL1	0.998453	0.880622	-1.09843	-1.58319	-0.419546	-0.861828	0.231706	-1.99071	-1.19477	-0.592722	-0.858941	0.36617	-1.74252	-1.58948	-0.805111	-1.0642	-0.921099	0.449402	NA	0.167962	0.596369	0.711882	0.100167	0.167962	0.661417	0.44742	0.661	ns	T-test (hom)
A0A5F5PKK0	A0A5F5PKK0_HORSE	ENSECAG00000024430	TRIM25	tripartite motif containing 25 [Source:HGNC Symbol;Acc:HGNC:12932]	Tripartite motif containing 25 OS=Equus caballus OX=9796 GN=TRIM25 PE=4 SV=1	TRIM25	0.998275	0.848123	-4.39131	-3.78289	-1.94714	-3.1227	-2.9943	-5.1208	-0.926781	-2.50659	-1.94749	-5.24127	-1.94512	-2.28311	-3.55317	-1.8194	-2.61213	-3.37938	NA	0.251429	0.523523	0.722991	0.131629	0.251429	0.695671	0.399336	0.696	ns	T-test (hom)
A0A5F5Q2W2	A0A5F5Q2W2_HORSE	ENSECAG00000024086	PSMA1	proteasome 20S subunit alpha 1 [Source:VGNC Symbol;Acc:VGNC:59416]	Proteasome subunit alpha type OS=Equus caballus OX=9796 GN=PSMA1 PE=3 SV=1	PSMA1	0.998082	0.910947	1.87965	2.12031	2.25695	1.76408	2.08121	1.98791	2.06229	1.94823	1.50327	1.41032	2.00086	2.04348	1.93378	1.76	2.07997	1.648	NA	-0.215121	4.04077	0.193231	-0.869255	-0.215121	0.0607586	-2.03932	0.0608	ns	T-test (hom)
A0A3Q2LEQ7	A0A3Q2LEQ7_HORSE	ENSECAG00000002541	ANP32A	0	Acidic nuclear phosphoprotein 32 family member A OS=Equus caballus OX=9796 GN=ANP32A PE=4 SV=2	ANP32A	0.997013	0.954877	0.144523	0.476146	0.289865	1.09646	0.563244	0.415658	0.731075	-0.190947	0.748371	0.742429	1.17821	0.731562	0.88412	1.30836	0.953072	0.357637	NA	0.422216	5.18879	0.49327	2.19079	0.422216	0.0274169	2.46175	0.0274	*	T-test (hom)
A0A3Q2L3L1	A0A3Q2L3L1_HORSE	ENSECAG00000017905	LTBP4	latent transforming growth factor beta binding protein 4 [Source:VGNC Symbol;Acc:VGNC:51048]	Latent transforming growth factor beta binding protein 4 OS=Equus caballus OX=9796 GN=LTBP4 PE=4 SV=1	LTBP4	0.996824	0.893427	0.767583	-3.27814	-1.47869	-0.98419	-0.590867	-2.16703	-0.0025002	-1.523	0.0761522	-1.45112	-0.304224	0.560007	0.0472824	-0.24733	0.790307	0.72836	NA	1.18203	4.72484	0.172131	5.58491	1.18203	0.0378166	2.29345	0.0378	*	T-test (hom)
F6WKC9	F6WKC9_HORSE	ENSECAG00000021946	SYNGR2	synaptogyrin 2 [Source:HGNC Symbol;Acc:HGNC:11499]	Synaptogyrin OS=Equus caballus OX=9796 GN=SYNGR2 PE=3 SV=2	SYNGR2	0.996527	0.966638	-0.143835	-0.641849	0.752655	-0.0252326	-0.873971	-1.21241	-0.310203	0.309435	-1.14817	-1.32078	-0.820715	-2.20664	-0.893398	-0.347437	-0.573636	-1.56933	NA	-0.841836	5.95281	0.850693	-5.01129	-0.841836	0.0161445	-2.73399	0.0161	*	T-test (hom)
A0A3Q2GRS8	A0A3Q2GRS8_HORSE	ENSECAG00000021191	UGGT1	UDP-glucose glycoprotein glucosyltransferase 1 [Source:VGNC Symbol;Acc:VGNC:24776]	UDP-glucose glycoprotein glucosyltransferase 1 OS=Equus caballus OX=9796 GN=UGGT1 PE=3 SV=1	UGGT1	0.996023	0.65241	1.34508	0.3328	0.546595	-0.0245766	-0.520096	-1.11217	-0.268561	0.196736	-0.442006	2.82359	-1.08023	-1.14735	-0.786636	-0.644194	-0.158345	-0.760656	NA	-0.336454	0.908552	0.162093	-0.305686	-0.336454	0.532719	17	0.13	ns	MannWhitney
ANXA1_HORSE	NA	ENSECAG00000015794	ANXA1	annexin A1 [Source:VGNC Symbol;Acc:VGNC:57172]	Annexin A1 OS=Equus caballus OX=9796 GN=ANXA1 PE=2 SV=3	ANXA1	0.995731	0.959847	5.70449	6.03489	5.44257	4.95563	4.60164	5.77649	6.38013	5.21652	6.14608	4.49937	6.20682	5.74757	5.29433	5.47581	5.55309	5.08832	NA	-0.0126236	0.0508961	0.924249	-0.000642492	-0.0126236	0.965337	-0.0442418	0.965	ns	T-test (hom)
A0A5F5PPI4	A0A5F5PPI4_HORSE	ENSECAG00000043002	0	0	Ig-like domain-containing protein OS=Equus caballus OX=9796 PE=4 SV=1	Ig-like	0.995547	0.934427	1.40636	-1.27858	0.0363586	4.53985	2.5798	3.17041	0.695896	1.30867	-2.88608	1.51804	-0.499598	2.01113	0.387328	-3.14046	2.85021	-0.383289	NA	-1.57519	2.8308	0.668418	-4.45904	-1.57519	0.140554	-1.56221	0.141	ns	T-test (hom)
F6TNE1	F6TNE1_HORSE	ENSECAG00000016340	RPS5	ribosomal protein S5 [Source:VGNC Symbol;Acc:VGNC:22555]	Ribosomal protein S5 OS=Equus caballus OX=9796 GN=RPS5 PE=3 SV=2	RPS5	0.995323	0.951918	-0.0443796	-0.327818	0.163073	-0.715121	-0.389719	-1.17993	-0.565557	-0.892704	-0.0705095	0.420267	-1.01178	-0.855642	-0.839737	-0.627161	1.24082	-1.75058	NA	0.0572292	0.188166	0.0650517	0.0107686	0.0572292	0.877721	0.156697	0.878	ns	T-test (hom)
A0A5F5Q2C7	A0A5F5Q2C7_HORSE	ENSECAG00000006482	CRISP3	cysteine-rich secretory protein 2 [Source:NCBI gene (formerly Entrezgene);Acc:100034138]	Cysteine-rich secretory protein 2 OS=Equus caballus OX=9796 GN=CRISP2 PE=3 SV=1	CRISP2	0.995134	0.912017	-1.07155	-0.267615	-0.408937	-0.818476	-0.0334443	0.673801	-1.47322	0.236832	-2.26597	-0.370128	-0.147009	0.273139	-1.12272	-0.939621	0.371395	0.518442	NA	-0.064983	0.187341	0.462915	-0.012174	-0.064983	0.878223	-0.156048	0.878	ns	T-test (hom)
A0A3Q2LIC8	A0A3Q2LIC8_HORSE	ENSECAG00000022692	HNRNPDL	heteroous nuclear ribonucleoprotein D like [Source:VGNC Symbol;Acc:VGNC:51199]	Heterogeneous nuclear ribonucleoprotein D like OS=Equus caballus OX=9796 GN=HNRNPDL PE=4 SV=2	HNRNPDL	0.994144	0.961135	0.112241	-0.425163	0.0597732	-0.261324	-0.626645	-1.1811	0.811931	0.496568	0.00818745	0.931204	-0.789786	0.670347	-1.11954	-0.500525	-0.894648	-2.38273	NA	-0.382971	1.3394	0.202066	-0.512951	-0.382971	0.395186	-0.877193	0.395	ns	T-test (hom)
F6PZ12	F6PZ12_HORSE	ENSECAG00000012571	AMDHD2	amidohydrolase domain containing 2 [Source:VGNC Symbol;Acc:VGNC:58788]	N-acetylglucosamine-6-phosphate deacetylase OS=Equus caballus OX=9796 GN=AMDHD2 PE=3 SV=2	AMDHD2	0.994068	0.884024	-4.77323	-3.24552	-5.24168	-3.94314	-2.49939	-3.66748	-4.32221	-3.81955	-3.06453	-4.98082	-4.12157	-0.916352	-3.56356	-3.10593	-3.38204	-3.54911	NA	0.603535	1.96214	0.449907	1.18422	0.603535	0.256648	1.18264	0.257	ns	T-test (hom)
F7ANC1	F7ANC1_HORSE	ENSECAG00000011101	PTK7	protein tyrosine kinase 7 (inactive) [Source:VGNC Symbol;Acc:VGNC:58740]	Protein tyrosine kinase 7 (inactive) OS=Equus caballus OX=9796 GN=PTK7 PE=3 SV=3	PTK7	0.993784	0.901215	-1.7298	-1.1416	-1.30318	-1.45554	-1.28349	-1.5597	-0.891885	-1.06571	-1.91522	-1.36256	-0.914212	-0.868446	-1.27795	-0.658909	-0.935961	-0.610359	NA	0.235912	2.23206	0.250276	0.526569	0.235912	0.212855	1.30524	0.213	ns	T-test (hom)
F6XS73	F6XS73_HORSE	ENSECAG00000009586	C13H16orf89	chromosome 13 C16orf89 homolog [Source:VGNC Symbol;Acc:VGNC:51112]	Chromosome 13 C16orf89 homolog OS=Equus caballus OX=9796 GN=C13H16orf89 PE=4 SV=2	C13H16orf89	0.993271	0.793417	1.25895	1.49409	0.507738	1.67723	1.7744	2.38947	2.01803	0.920551	1.80987	3.11847	3.01746	2.45297	2.86306	3.0525	3.08275	3.25516	NA	1.32647	12.0001	0.553467	15.9179	1.32647	0.000244116	62	0.000622	***	MannWhitney
A0A3Q2H6V0	A0A3Q2H6V0_HORSE	ENSECAG00000008769	VAPA	VAMP associated protein A [Source:VGNC Symbol;Acc:VGNC:58706]	VAMP associated protein A OS=Equus caballus OX=9796 GN=VAPA PE=4 SV=1	VAPA	0.992907	0.90392	-0.403473	-1.51401	0.55624	-0.227461	-1.18489	-2.68595	-2.15737	-0.921368	0.0993308	-3.15944	-0.462781	-1.40646	-0.690468	-0.858058	-0.262245	-1.64079	NA	0.0196701	0.0433205	0.940204	0.000852117	0.0196701	0.970419	0.0377515	0.97	ns	T-test (hom)
F6WTL6	F6WTL6_HORSE	ENSECAG00000023774	PRKCSH	protein kinase C substrate 80K-H [Source:VGNC Symbol;Acc:VGNC:21849]	Glucosidase 2 subunit beta OS=Equus caballus OX=9796 GN=PRKCSH PE=4 SV=2	PRKCSH	0.990191	0.928935	1.07184	1.21776	1.51261	0.506129	0.695704	0.0673759	0.864749	0.926905	1.21539	0.510369	1.23158	0.354285	1.37594	1.21606	1.88418	1.02229	NA	0.24338	1.67554	0.825345	0.407794	0.24338	0.313048	1.04653	0.313	ns	T-test (hom)
A0A3Q2I0A5	A0A3Q2I0A5_HORSE	ENSECAG00000019476	ACTN1	actinin alpha 1 [Source:VGNC Symbol;Acc:VGNC:15022]	Actinin alpha 1 OS=Equus caballus OX=9796 GN=ACTN1 PE=4 SV=1	ACTN1	0.989866	0.900462	1.38566	0.904782	1.51772	1.25553	1.83628	1.2401	2.05919	1.65059	0.962685	0.733562	1.09644	1.13951	1.77472	1.67857	1.58717	0.793714	NA	-0.260435	2.32178	0.789919	-0.604671	-0.260435	0.200021	-1.34496	0.2	ns	T-test (hom)
A0A5F5PUT8	A0A5F5PUT8_HORSE	ENSECAG00000007105	IDH2	isocitrate dehydrogenase (NADP(+)) 2 [Source:HGNC Symbol;Acc:HGNC:5383]	Isocitrate dehydrogenase [NADP] OS=Equus caballus OX=9796 GN=IDH2 PE=3 SV=1	IDH2	0.98837	0.972598	3.65996	3.45532	4.30753	3.13173	2.90782	2.53673	3.36695	3.70178	3.5832	2.17498	2.92003	2.63725	3.06817	2.82235	2.85667	2.48403	NA	-0.565141	4.85733	0.510868	-2.74508	-0.565141	0.0344982	-2.3418	0.0345	*	T-test (hom)
F7AKJ4	F7AKJ4_HORSE	ENSECAG00000013423	RBM39	RNA binding motif protein 39 [Source:VGNC Symbol;Acc:VGNC:22243]	RNA binding motif protein 39 OS=Equus caballus OX=9796 GN=RBM39 PE=4 SV=2	RBM39	0.988115	0.956948	-2.74481	-3.5919	-3.28204	-2.30237	-3.29774	-4.02632	-3.02541	-3.1013	-2.34953	-3.16652	-2.8098	-2.02996	-2.15789	-2.59254	-2.58267	-3.37968	NA	0.537912	4.38495	0.793751	2.35872	0.537912	0.0478627	2.16822	0.0479	*	T-test (hom)
F6ZC51	F6ZC51_HORSE	ENSECAG00000007607	PTPRG	protein tyrosine phosphatase receptor type G [Source:VGNC Symbol;Acc:VGNC:22031]	Protein-tyrosine-phosphatase OS=Equus caballus OX=9796 GN=PTPRG PE=3 SV=3	PTPRG	0.987881	0.929538	-3.48452	-4.26377	-2.81678	-2.33377	-1.54768	-4.93198	-2.66404	-0.375009	-4.81197	-1.86022	-0.648581	-1.30605	-3.05512	-3.15337	-2.01302	-1.28245	NA	0.535847	1.13003	0.836545	0.605523	0.535847	0.456906	0.765118	0.457	ns	T-test (hom)
F6V9Q3	F6V9Q3_HORSE	ENSECAG00000016190	RPS6	ribosomal protein S6 [Source:VGNC Symbol;Acc:VGNC:22556]	40S ribosomal protein S6 OS=Equus caballus OX=9796 GN=RPS6 PE=3 SV=2	RPS6	0.986945	0.961494	-0.394148	-0.0784054	-0.0502068	0.227717	0.428724	0.07154	0.663612	0.231393	0.958667	0.0975639	0.188196	-0.682594	1.01394	0.33061	0.629384	-0.1738	NA	0.157718	0.972171	0.161792	0.153329	0.157718	0.509738	0.676513	0.51	ns	T-test (hom)
F6UG31	F6UG31_HORSE	ENSECAG00000020731	MXRA8	matrix remodeling associated 8 [Source:VGNC Symbol;Acc:VGNC:58639]	Matrix remodeling-associated protein 8 OS=Equus caballus OX=9796 GN=MXRA8 PE=4 SV=2	MXRA8	0.986675	0.877218	0.329643	-5.29879	-1.48324	-2.06065	-3.15359	-1.16309	-3.55829	-3.01543	-4.7438	-1.52122	-4.11923	-5.11816	-5.1348	-4.78501	-3.18045	-2.65702	NA	-1.48203	3.76353	0.509871	-5.57768	-1.48203	0.0736314	-1.93368	0.0736	ns	T-test (hom)
F7BFJ1	F7BFJ1_HORSE	ENSECAG00000011321	F2	coagulation factor II, thrombin [Source:VGNC Symbol;Acc:VGNC:17757]	Prothrombin OS=Equus caballus OX=9796 GN=F2 PE=3 SV=3	F2	0.986409	0.945509	5.91093	6.8278	6.15593	6.3377	7.07504	6.5528	6.26719	6.58882	5.56988	6.83856	7.07243	6.58873	7.24583	6.38253	6.36784	7.4016	NA	0.2189	1.3531	0.252853	0.296194	0.2189	0.391449	0.884336	0.391	ns	T-test (hom)
A0A3Q2HVB6	A0A3Q2HVB6_HORSE	ENSECAG00000013486	C4BPA	complement component 4 binding protein alpha [Source:VGNC Symbol;Acc:VGNC:97698]	Complement component 4 binding protein alpha OS=Equus caballus OX=9796 GN=C4BPA PE=4 SV=1	C4BPA	0.986262	0.969783	5.78634	6.17792	5.92443	6.1104	6.43124	5.9548	6.04465	6.30243	5.32282	6.67826	6.67633	5.67608	6.34361	6.15544	6.12027	7.05136	NA	0.161494	1.09569	0.0183792	0.176948	0.161494	0.467911	0.758212	0.468	ns	T-test (het)
F6TBM0	F6TBM0_HORSE	ENSECAG00000008173	HSD17B11	hydroxysteroid 17-beta dehydrogenase 11 [Source:VGNC Symbol;Acc:VGNC:18883]	Estradiol 17-beta-dehydrogenase 11-like protein OS=Equus caballus OX=9796 GN=HSD17B11 PE=2 SV=2	HSD17B11	0.986128	0.900175	1.7145	1.54552	2.36013	2.10223	1.43232	1.04919	1.7988	2.04878	2.42209	0.153087	0.291167	0.547839	2.17625	1.67619	1.22045	0.555384	NA	-0.626128	3.47326	0.0686367	-2.1747	-0.626128	0.0900421	-1.821	0.09	ns	T-test (hom)
A0A3Q2HSJ1	A0A3Q2HSJ1_HORSE	ENSECAG00000015558	U2AF1	0	U2 small nuclear RNA auxiliary factor 1 OS=Equus caballus OX=9796 GN=U2AF1 PE=4 SV=1	U2AF1	0.985773	0.913784	-4.10066	-4.91358	-2.77578	-2.63893	-3.31581	-1.40881	-3.13822	-3.70526	-2.92077	-3.90201	-3.23098	-4.41537	-2.68211	-3.22187	-3.3099	-4.678	NA	-0.295496	0.941524	0.330247	-0.278216	-0.295496	0.520683	-0.658849	0.521	ns	T-test (hom)
F7CA98	F7CA98_HORSE	ENSECAG00000014761	LONP1	lon peptidase 1, mitochondrial [Source:VGNC Symbol;Acc:VGNC:19720]	Lon protease homolog mitochondrial OS=Equus caballus OX=9796 GN=LONP1 PE=3 SV=2	LONP1	0.985404	0.822692	-3.67738	-4.91556	-2.35774	-2.91763	-4.56959	-5.52367	-4.12664	-3.26255	-4.3952	-5.05692	-5.29857	-5.07593	-5.22279	-4.86606	-5.06377	-5.14376	NA	-1.09653	5.44998	0.00230075	-5.97606	-1.09653	0.0228767	11	0.0281	*	MannWhitney
F6SS69	F6SS69_HORSE	ENSECAG00000024652	FUCA1	alpha-L-fucosidase 1 [Source:VGNC Symbol;Acc:VGNC:18151]	Alpha-L-fucosidase OS=Equus caballus OX=9796 GN=FUCA1 PE=3 SV=3	FUCA1	0.985291	0.728587	-0.210622	0.0601885	0.618061	-0.14102	0.199693	-0.798931	-0.383123	-0.0461806	0.214864	-0.552049	-0.632723	-2.58867	0.295132	0.2741	-0.0291444	-0.0448851	NA	-0.29518	1.17074	0.0427238	-0.345579	-0.29518	0.444194	33	0.959	ns	MannWhitney
F7BB45	F7BB45_HORSE	ENSECAG00000012829	HDLBP	high density lipoprotein binding protein [Source:VGNC Symbol;Acc:VGNC:18724]	High density lipoprotein binding protein OS=Equus caballus OX=9796 GN=HDLBP PE=4 SV=2	HDLBP	0.985269	0.744528	-5.13361	-3.33158	-0.702139	-3.53794	-2.42277	0.164211	-1.52095	-2.71146	-1.60444	-3.76603	-1.9357	-1.86364	-2.21375	-1.60565	-1.62315	-4.22827	NA	0.0444527	0.0734348	0.225768	0.00326438	0.0444527	0.950373	32	1	ns	MannWhitney
A0A3Q2HKA3	A0A3Q2HKA3_HORSE	ENSECAG00000019246	AP1B1	adaptor related protein complex 1 subunit beta 1 [Source:VGNC Symbol;Acc:VGNC:15372]	Adaptor related protein complex 1 subunit beta 1 OS=Equus caballus OX=9796 GN=AP1B1 PE=3 SV=1	AP1B1	0.985254	0.745258	0.307706	0.24122	0.968236	-0.162671	-0.0103491	-0.599649	0.471197	0.0758231	-0.145569	0.667653	0.235675	-0.297439	0.293893	0.29111	0.0470444	-2.1356	NA	-0.291844	1.27521	0.121837	-0.372161	-0.291844	0.413166	27	0.645	ns	MannWhitney
A0A5F5PZX4	A0A5F5PZX4_HORSE	ENSECAG00000017025	ATRN	attractin [Source:HGNC Symbol;Acc:HGNC:885]	Attractin OS=Equus caballus OX=9796 GN=ATRN PE=4 SV=1	ATRN	0.984979	0.91681	2.55528	0.0472772	0.665064	1.19066	1.71686	-0.76691	-0.249777	1.00243	-0.64312	1.84838	1.35077	1.33109	1.47181	0.459759	0.516938	0.959305	NA	0.141758	0.378285	0.415916	0.0536249	0.141758	0.769352	0.298974	0.769	ns	T-test (hom)
F6W039	F6W039_HORSE	ENSECAG00000020501	ARHGDIA	Rho GDP dissociation inhibitor alpha [Source:VGNC Symbol;Acc:VGNC:15480]	Rho GDP dissociation inhibitor alpha OS=Equus caballus OX=9796 GN=ARHGDIA PE=3 SV=1	ARHGDIA	0.984503	0.900571	4.27719	4.07236	4.1301	3.92506	4.40556	3.75699	4.58779	4.01464	4.05955	3.88033	4.70378	4.68537	4.36444	4.33535	4.39359	3.29038	NA	0.0678869	0.461416	0.167675	0.0313241	0.0678869	0.726273	0.357195	0.726	ns	T-test (hom)
A0A5F5PVF7	A0A5F5PVF7_HORSE	ENSECAG00000014408	PLS1	plastin 1 [Source:VGNC Symbol;Acc:VGNC:21594]	Plastin 1 OS=Equus caballus OX=9796 GN=PLS1 PE=4 SV=1	PLS1	0.984401	0.943204	0.943021	-1.81791	-0.976638	-0.464608	-0.24737	-0.667686	-0.101935	0.518311	0.157077	0.201525	-0.0840317	-0.183561	-0.829759	-0.417476	-0.334616	-0.0171752	NA	0.16335	0.67039	0.0248195	0.109508	0.16335	0.628337	0.500872	0.628	ns	T-test (het)
F7D8L9	F7D8L9_HORSE	ENSECAG00000006717	ASS1	argininosuccinate synthase 1 [Source:VGNC Symbol;Acc:VGNC:15595]	Argininosuccinate synthase OS=Equus caballus OX=9796 GN=ASS1 PE=3 SV=2	ASS1	0.983686	0.937574	0.32481	-0.495016	0.110618	-1.22319	-0.62785	-0.230202	-0.938688	-0.374834	-1.27516	-2.10121	-0.369264	-0.142738	-0.74222	-1.268	-1.32054	-1.40059	NA	-0.645672	4.60683	0.599451	-2.9745	-0.645672	0.0410399	-2.25018	0.041	*	T-test (hom)
F6ZRF6	F6ZRF6_HORSE	ENSECAG00000011859	SERPINA7	serpin family A member 7 [Source:VGNC Symbol;Acc:VGNC:22846]	Serpin family A member 7 OS=Equus caballus OX=9796 GN=SERPINA7 PE=3 SV=3	SERPINA7	0.982008	0.745548	-1.95755	-2.70065	-0.889984	-0.175317	-1.30556	-0.726719	-2.24219	-1.68511	-4.61217	-0.58665	-1.65271	-1.19094	-1.12855	-2.18309	-0.996991	-1.18	NA	-0.231005	0.567125	0.302281	-0.131009	-0.231005	0.674961	33	0.959	ns	MannWhitney
F6SER6	F6SER6_HORSE	ENSECAG00000012896	CDC37	cell division cycle 37, HSP90 cochaperone [Source:VGNC Symbol;Acc:VGNC:56024]	Hsp90 chaperone protein kinase-targeting subunit OS=Equus caballus OX=9796 GN=CDC37 PE=3 SV=2	CDC37	0.981752	0.89178	-0.701998	-0.487195	-0.78865	-0.60881	-0.238218	-0.164974	0.0838278	-1.07207	-0.227232	-1.19802	-0.182047	-0.101344	-0.441007	-0.0026276	-0.399359	0.254979	NA	0.210178	1.66787	0.73092	0.35055	0.210178	0.314717	1.04279	0.315	ns	T-test (hom)
A0A3Q2HNJ9	A0A3Q2HNJ9_HORSE	ENSECAG00000037706	GMFG	glia maturation factor gamma [Source:VGNC Symbol;Acc:VGNC:18405]	Glia maturation factor gamma OS=Equus caballus OX=9796 GN=GMFG PE=3 SV=1	GMFG	0.981169	0.877387	0.165674	-0.142532	0.357537	-0.118755	0.709204	-1.11701	-0.288659	-0.562473	0.721862	1.29614	1.1855	1.35627	1.0533	1.31127	0.552749	0.243751	NA	1.08973	10.7463	0.429895	11.7106	1.08973	0.00058214	4.41986	0.000582	***	T-test (hom)
A0A3Q2I5S5	A0A3Q2I5S5_HORSE	ENSECAG00000030680	SNRPE	small nuclear ribonucleoprotein polypeptide E [Source:HGNC Symbol;Acc:HGNC:11161]	Small nuclear ribonucleoprotein E OS=Equus caballus OX=9796 GN=SNRPE PE=3 SV=2	SNRPE	0.980795	0.98353	-0.455708	-0.582085	-0.0676956	-1.13008	-0.886652	-1.5897	-0.818363	-0.715947	-0.215576	-1.3936	-0.637602	-0.811854	-0.852198	-1.16055	-0.941285	-1.80541	NA	-0.196479	1.26472	0.877488	-0.248492	-0.196479	0.416179	-0.837871	0.416	ns	T-test (hom)
F6VSN9	F6VSN9_HORSE	ENSECAG00000020252	PDIA3	protein disulfide isomerase family A member 3 [Source:VGNC Symbol;Acc:VGNC:21264]	Protein disulfide-isomerase OS=Equus caballus OX=9796 GN=PDIA3 PE=3 SV=2	PDIA3	0.979481	0.927093	4.38517	4.09055	4.73364	4.23453	4.03704	3.66251	4.29284	4.5631	4.66024	3.23758	3.70466	3.52972	3.89317	3.96411	3.79691	3.18814	NA	-0.503106	5.25549	0.385388	-2.64407	-0.503106	0.0261781	-2.48573	0.0262	*	T-test (hom)
A0A3Q2HGF2	A0A3Q2HGF2_HORSE	ENSECAG00000011650	BLVRA	biliverdin reductase A [Source:VGNC Symbol;Acc:VGNC:15840]	Biliverdin reductase A OS=Equus caballus OX=9796 GN=BLVRA PE=4 SV=1	BLVRA	0.979061	0.953494	0.765206	1.14853	0.574939	0.24644	1.04765	-0.275418	1.4525	0.344649	0.29831	0.453447	0.868831	1.06978	0.439737	0.156376	0.39558	-0.117975	NA	-0.21755	1.4098	0.321865	-0.306702	-0.21755	0.376364	-0.913656	0.376	ns	T-test (hom)
F6WQM7	F6WQM7_HORSE	ENSECAG00000001964	PDHA1	pyruvate dehydrogenase E1 subunit alpha 1 [Source:VGNC Symbol;Acc:VGNC:55508]	Pyruvate dehydrogenase E1 component subunit alpha OS=Equus caballus OX=9796 GN=PDHA1 PE=4 SV=2	PDHA1	0.978174	0.932209	-0.136469	-0.0556646	0.54741	1.05033	0.262157	-0.831967	-0.209199	0.408192	-0.177745	-0.664632	-0.922127	0.00170548	-0.478219	0.453157	-0.922886	-0.537486	NA	-0.535378	4.05349	0.647406	-2.17015	-0.535378	0.0602253	-2.04413	0.0602	ns	T-test (hom)
F7CWM6	F7CWM6_HORSE	ENSECAG00000014688	GUSB	glucuronidase beta [Source:VGNC Symbol;Acc:VGNC:51148]	Beta-glucuronidase OS=Equus caballus OX=9796 GN=GUSB PE=3 SV=2	GUSB	0.975333	0.96603	0.578475	0.445282	1.20676	0.588055	0.957581	0.0855628	0.861024	0.79639	0.712825	1.98481	0.173637	-0.244608	0.917696	0.675109	1.1146	0.468974	NA	0.03549	0.159809	0.103474	0.0056716	0.03549	0.895144	0.134214	0.895	ns	T-test (hom)
F7BLZ7	F7BLZ7_HORSE	ENSECAG00000006687	PIN1	peptidylprolyl cis/trans isomerase, NIMA-interacting 1 [Source:VGNC Symbol;Acc:VGNC:59412]	Peptidyl-prolyl cis-trans isomerase OS=Equus caballus OX=9796 GN=PIN1 PE=4 SV=2	PIN1	0.975332	0.829446	-3.3533	-2.78743	-3.53597	-4.4717	-3.96148	-4.10476	-4.36193	-4.9177	-3.01872	-5.17879	-5.20369	-5.23189	-3.23397	-3.84594	-3.63933	-4.99333	NA	-0.356425	1.30493	0.402151	-0.465111	-0.356425	0.40474	-0.85913	0.405	ns	T-test (hom)
A0A3Q2HRL1	A0A3Q2HRL1_HORSE	ENSECAG00000018272	LAP3	leucine aminopeptidase 3 [Source:VGNC Symbol;Acc:VGNC:19581]	Cysteinylglycine-S-conjugate dipeptidase OS=Equus caballus OX=9796 GN=LAP3 PE=3 SV=1	LAP3	0.975287	0.838381	3.24545	2.8366	3.59405	2.99588	2.84842	2.51353	3.2101	3.11272	2.97121	2.28165	3.15798	2.93867	2.21985	2.86048	2.85014	2.28072	NA	-0.349507	3.93706	0.730908	-1.37603	-0.349507	0.0652869	-2.00001	0.0653	ns	T-test (hom)
F6VRY7	F6VRY7_HORSE	ENSECAG00000020538	CYC1	cytochrome c1 [Source:VGNC Symbol;Acc:VGNC:49118]	Cytochrome c1 OS=Equus caballus OX=9796 GN=CYC1 PE=3 SV=2	CYC1	0.974307	0.832354	-0.933446	1.23014	-2.24301	0.316752	-3.98866	-1.22004	-5.03365	-2.69467	-2.54221	0.792079	-3.7677	-0.121004	-2.79533	-2.48334	-2.94407	-3.73513	NA	-0.378764	0.52468	0.542686	-0.19873	-0.378764	0.695113	-0.400111	0.695	ns	T-test (hom)
F7DU87	F7DU87_HORSE	ENSECAG00000000297	BPIFA2	BPI fold containing family A member 2 [Source:VGNC Symbol;Acc:VGNC:15868]	BPI fold containing family A member 2 OS=Equus caballus OX=9796 GN=BPIFA2 PE=4 SV=1	BPIFA2	0.974206	0.863471	-2.28625	-5.05871	-3.10172	-3.85135	-3.18877	-2.70825	-0.411748	-1.94547	-0.642597	-1.83019	-1.22528	-0.400184	1.18869	-1.89813	-1.17239	-1.27801	NA	1.91177	7.2767	0.41017	13.9114	1.91177	0.00644903	3.19777	0.00645	**	T-test (hom)
F7BTP3	F7BTP3_HORSE	ENSECAG00000020190	SARS1	seryl-tRNA synthetase 1 [Source:VGNC Symbol;Acc:VGNC:22693]	Seryl-tRNA synthetase OS=Equus caballus OX=9796 GN=SARS1 PE=3 SV=1	SARS1	0.973062	0.88042	-0.770353	-1.03718	-1.11794	-1.22709	-1.50038	-1.90245	-0.316872	-1.28407	-1.36741	-2.74684	-1.04905	-0.801013	-1.51525	-0.462936	-0.674081	-1.26847	NA	-0.091088	0.383085	0.307392	-0.0348944	-0.091088	0.766796	-0.302396	0.767	ns	T-test (hom)
A0A5F5PZ47	A0A5F5PZ47_HORSE	ENSECAG00000011727	RNASE4	ribonuclease A family member 4 [Source:VGNC Symbol;Acc:VGNC:49257]	Ribonuclease A family member 4 OS=Equus caballus OX=9796 GN=RNASE4 PE=3 SV=1	RNASE4	0.973059	0.867603	3.3312	4.26736	2.65985	3.69431	3.95334	3.33557	3.79332	3.1218	2.68516	3.64696	4.04112	3.71929	3.65849	3.32881	3.597	3.98792	NA	0.063499	0.338354	0.649315	0.0214852	0.063499	0.790943	0.270207	0.791	ns	T-test (hom)
A0A3Q2L4I4	A0A3Q2L4I4_HORSE	ENSECAG00000000782	HNRNPA2B1	heteroous nuclear ribonucleoprotein A2/B1 [Source:VGNC Symbol;Acc:VGNC:18822]	Heterogeneous nuclear ribonucleoprotein A2/B1 OS=Equus caballus OX=9796 GN=HNRNPA2B1 PE=4 SV=1	HNRNPA2B1	0.972775	0.94723	3.66872	3.46465	3.75204	3.1931	3.24376	2.85927	3.97205	3.5668	3.3975	2.76931	3.31822	2.78658	3.21914	3.59164	3.02572	2.6324	NA	-0.372487	4.29581	0.930972	-1.60013	-0.372487	0.0509135	-2.13505	0.0509	ns	T-test (hom)
A0A3Q2KQU3	A0A3Q2KQU3_HORSE	ENSECAG00000019750	IL6ST	interleukin 6 signal transducer [Source:VGNC Symbol;Acc:VGNC:19036]	Interleukin 6 signal transducer OS=Equus caballus OX=9796 GN=IL6ST PE=3 SV=1	IL6ST	0.972724	0.925426	-0.403987	-0.545823	0.0325513	0.128963	0.689068	-1.01798	0.380898	-0.0340637	0.120911	0.404096	0.762514	1.23196	0.392109	1.22774	0.895385	1.00113	NA	0.850776	8.23421	0.484253	7.00547	0.850776	0.00332091	3.53147	0.00332	**	T-test (hom)
F7DBE9	F7DBE9_HORSE	ENSECAG00000010584	DYNC1LI1	dynein cytoplasmic 1 light intermediate chain 1 [Source:VGNC Symbol;Acc:VGNC:17369]	Dynein light intermediate chain OS=Equus caballus OX=9796 GN=DYNC1LI1 PE=3 SV=2	DYNC1LI1	0.972337	0.855825	-3.78791	-6.02702	-2.71998	-4.84079	-3.67449	-4.85612	-1.65633	-3.35379	-3.76872	-0.617051	-2.47439	-1.17635	-3.14592	-3.75447	-3.21055	-0.705031	NA	1.50799	4.55737	0.948963	6.87249	1.50799	0.0424712	2.23198	0.0425	*	T-test (hom)
F7C555	F7C555_HORSE	ENSECAG00000014653	ATIC	5-aminoimidazole-4-carboxamide ribonucleotide formyltransferase/IMP cyclohydrolase [Source:VGNC Symbol;Acc:VGNC:15630]	5-aminoimidazole-4-carboxamide ribonucleotide formyltransferase OS=Equus caballus OX=9796 GN=ATIC PE=3 SV=2	ATIC	0.97158	0.52	0.0164397	0.326126	-0.422374	-0.0972123	-0.187452	0.124533	0.691334	0.158874	0.19358	4.35274	0.487373	0.352256	0.0270738	0.381438	0.409615	0.174422	NA	0.721028	2.26823	0.00108042	1.63546	0.721028	0.207584	52	0.0379	*	MannWhitney
A0A5F5PTR6	A0A5F5PTR6_HORSE	ENSECAG00000042976	0	0	Ig-like domain-containing protein OS=Equus caballus OX=9796 PE=4 SV=1	Ig-like	0.971158	0.986159	0.933489	1.72603	2.26024	1.4472	1.94776	2.91708	2.03155	1.64823	1.51336	3.30397	2.83566	2.41797	2.11777	2.11734	1.84277	2.58739	NA	0.478081	3.0548	0.941459	1.46044	0.478081	0.120341	1.65412	0.12	ns	T-test (hom)
F6SP74	F6SP74_HORSE	ENSECAG00000017644	CFP	complement factor properdin [Source:VGNC Symbol;Acc:VGNC:16467]	Complement factor properdin OS=Equus caballus OX=9796 GN=CFP PE=4 SV=1	CFP	0.971059	0.897381	1.38949	2.12542	2.38885	3.25197	2.6767	2.56326	2.00854	2.78166	0.472055	3.00492	3.24459	3.82403	2.2768	2.0137	2.95645	3.63206	NA	0.279839	0.923994	0.106723	0.25857	0.279839	0.527048	0.648672	0.527	ns	T-test (hom)
F6XD01	F6XD01_HORSE	ENSECAG00000000357	DOCK10	dedicator of cytokinesis 10 [Source:VGNC Symbol;Acc:VGNC:17263]	Dedicator of cytokinesis 10 OS=Equus caballus OX=9796 GN=DOCK10 PE=3 SV=3	DOCK10	0.968468	0.906161	-3.47688	-2.23618	-3.04797	-3.20871	-2.52688	-3.99993	-3.17108	-2.69567	-4.24593	-3.81695	-3.31547	-2.43429	-4.58663	-2.53753	-2.78806	-4.23444	NA	-0.449501	2.12368	0.299538	-0.954597	-0.449501	0.229461	-1.2566	0.229	ns	T-test (hom)
F7BTK9	F7BTK9_HORSE	ENSECAG00000007385	NIBAN1	niban apoptosis regulator 1 [Source:VGNC Symbol;Acc:VGNC:17797]	Niban apoptosis regulator 1 OS=Equus caballus OX=9796 GN=NIBAN1 PE=3 SV=2	NIBAN1	0.967644	0.913684	1.08696	0.790313	1.11072	0.525471	0.549499	0.165438	1.44803	0.82149	0.940272	-0.745235	1.00938	0.478592	-0.0577282	0.658738	0.657299	0.0265031	NA	-0.441262	3.27205	0.332086	-1.44383	-0.441262	0.103518	-1.74148	0.104	ns	T-test (hom)
A0A3Q2HW06	A0A3Q2HW06_HORSE	ENSECAG00000003775	MAP4	microtubule associated protein 4 [Source:VGNC Symbol;Acc:VGNC:58753]	Microtubule-associated protein OS=Equus caballus OX=9796 GN=MAP4 PE=4 SV=1	MAP4	0.967087	0.924913	-0.639517	0.187729	0.374889	-1.03257	-0.0038178	1.03844	0.271512	-0.261198	-0.0936271	1.21004	-0.834164	0.0752754	-0.242924	-0.251919	-0.00685717	-1.27513	NA	-0.169345	0.671265	0.75385	-0.113676	-0.169345	0.627956	-0.495469	0.628	ns	T-test (hom)
A0A3Q2HPD6	A0A3Q2HPD6_HORSE	ENSECAG00000009488	SYK	spleen associated tyrosine kinase [Source:VGNC Symbol;Acc:VGNC:23794]	Tyrosine-protein kinase OS=Equus caballus OX=9796 GN=SYK PE=3 SV=1	SYK	0.963788	0.95812	-0.191502	-0.387257	-0.0538001	-0.521168	-0.148534	0.0744631	-0.196692	0.278068	-0.205429	-0.0693292	0.33582	-1.55455	0.343333	-0.408567	-0.483758	1.05824	NA	0.0202728	0.0818363	0.00875029	0.00165906	0.0202728	0.944854	0.0712432	0.945	ns	T-test (het)
F6Z8Y3	F6Z8Y3_HORSE	ENSECAG00000018814	BCAM	basal cell adhesion molecule [Source:VGNC Symbol;Acc:VGNC:51000]	Basal cell adhesion molecule OS=Equus caballus OX=9796 GN=BCAM PE=4 SV=3	BCAM	0.963159	0.949352	2.51356	3.21477	2.72977	2.77587	2.88627	2.24623	3.07725	2.4861	1.87969	3.74494	2.53894	3.20502	2.88043	2.62072	3.57698	3.8607	NA	0.297201	1.80987	0.0634798	0.537896	0.297201	0.285216	1.11117	0.285	ns	T-test (hom)
A0A3Q2GXQ7	A0A3Q2GXQ7_HORSE	ENSECAG00000006474	LGALS3	galectin 3 [Source:VGNC Symbol;Acc:VGNC:19641]	Galectin OS=Equus caballus OX=9796 GN=LGALS3 PE=4 SV=2	LGALS3	0.9629	0.978037	1.16744	3.16723	2.31252	2.35381	2.80286	0.600182	1.66522	1.84661	3.44899	3.03043	3.41633	3.59619	3.24464	2.74546	3.14118	2.94847	NA	1.20698	7.80565	0.010268	9.42125	1.20698	0.00446955	3.82124	0.00447	**	T-test (het)
F7D4R2	F7D4R2_HORSE	ENSECAG00000014218	SIGLEC1	sialic acid binding Ig like lectin 1 [Source:VGNC Symbol;Acc:VGNC:22977]	Sialic acid binding Ig like lectin 1 OS=Equus caballus OX=9796 GN=SIGLEC1 PE=4 SV=3	SIGLEC1	0.962625	0.868602	1.19601	0.664193	2.12089	1.06222	-0.0405125	0.282358	0.599628	1.61289	1.45842	0.12896	1.383	0.423691	1.13266	1.35016	0.763884	1.25228	NA	0.0494231	0.194778	0.361224	0.00962652	0.0494231	0.873707	0.161888	0.874	ns	T-test (hom)
F6V0N8	F6V0N8_HORSE	ENSECAG00000016233	OSBP	0	Oxysterol-binding protein OS=Equus caballus OX=9796 GN=LOC100052460 PE=3 SV=2	LOC100052460	0.962004	0.878055	-3.19076	-3.02977	-2.75959	-4.03999	-4.85142	-1.75632	-2.42754	-3.35014	-2.78265	-5.24885	-3.746	-4.97644	-3.26579	-3.4588	-3.44378	-5.48118	NA	-0.874744	3.33545	0.849352	-2.91767	-0.874744	0.099067	-1.76667	0.0991	ns	T-test (hom)
A0A3Q2HLJ4	A0A3Q2HLJ4_HORSE	ENSECAG00000015469	TUBB	tubulin beta class I [Source:HGNC Symbol;Acc:HGNC:20778]	Tubulin beta chain OS=Equus caballus OX=9796 GN=TUBB PE=3 SV=1	TUBB	0.961453	0.915571	3.59911	3.1294	3.42591	2.88095	3.03157	2.66219	3.20021	2.9137	3.16226	2.64471	3.41643	3.43812	2.82692	3.22826	3.1344	2.33088	NA	-0.0826316	0.636496	0.526777	-0.0525946	-0.0826316	0.643273	-0.47333	0.643	ns	T-test (hom)
F6Z041	F6Z041_HORSE	ENSECAG00000022165	APOH	apolipoprotein H [Source:VGNC Symbol;Acc:VGNC:15423]	Apolipoprotein H OS=Equus caballus OX=9796 GN=APOH PE=4 SV=2	APOH	0.960438	0.943855	5.76105	6.51895	5.40177	4.93554	5.88599	6.07406	5.6548	5.96794	5.77842	6.02164	6.43226	4.71717	6.82084	6.2086	5.57854	6.86904	NA	0.278302	1.43346	0.303503	0.398934	0.278302	0.370242	0.925786	0.37	ns	T-test (hom)
A0A3Q2GS39	A0A3Q2GS39_HORSE	ENSECAG00000031968	RPS23	ribosomal protein S23 [Source:VGNC Symbol;Acc:VGNC:22552]	40S ribosomal protein S23 OS=Equus caballus OX=9796 GN=RPS23 PE=3 SV=2	RPS23	0.960231	0.855019	-0.133141	-0.479417	-0.212602	-0.357643	-0.538291	-0.904527	-0.0196009	-0.65604	0.247789	-0.931154	-0.344173	-0.184649	-0.253107	0.0186649	-0.292799	-1.74981	NA	-0.0234974	0.112429	0.0604468	-0.0026418	-0.0234974	0.925029	-0.0958105	0.925	ns	T-test (hom)
F6SZG4	F6SZG4_HORSE	ENSECAG00000017534	HPRT1	hypoxanthine phosphoribosyltransferase 1 [Source:VGNC Symbol;Acc:VGNC:18860]	Hypoxanthine phosphoribosyltransferase OS=Equus caballus OX=9796 GN=HPRT1 PE=3 SV=2	HPRT1	0.959711	0.938784	1.47996	2.11849	1.55283	1.10801	1.17745	1.4929	1.77352	0.666609	1.54479	0.790723	1.95749	1.30674	1.33055	1.14005	1.38753	1.3435	NA	-0.0710494	0.47169	0.46632	-0.0335133	-0.0710494	0.721119	-0.364243	0.721	ns	T-test (hom)
A0A3Q2IDL5	A0A3Q2IDL5_HORSE	ENSECAG00000022498	ITGB1	integrin subunit beta 1 [Source:VGNC Symbol;Acc:VGNC:19175]	Integrin beta OS=Equus caballus OX=9796 GN=ITGB1 PE=3 SV=1	ITGB1	0.959256	0.952317	1.6671	1.21114	0.133064	1.78783	0.722894	2.86217	-0.7825	2.36034	-0.0919593	-0.817173	-0.593751	-1.24014	-0.349529	-0.101983	-0.607411	-0.944981	NA	-1.83862	8.46549	0.0106568	-15.5648	-1.83862	0.00282901	-4.13022	0.00283	**	T-test (het)
A0A3Q2I8H8	A0A3Q2I8H8_HORSE	ENSECAG00000033385	LGALS3BP	galectin 3 binding protein [Source:VGNC Symbol;Acc:VGNC:19642]	Galectin-3-binding protein OS=Equus caballus OX=9796 GN=LGALS3BP PE=4 SV=1	LGALS3BP	0.958898	0.886341	3.24775	3.34326	4.02438	3.03321	2.27034	2.84976	2.97184	3.4894	3.42849	3.2475	5.15129	3.80157	3.05616	4.31499	3.43839	3.74889	NA	0.619667	4.10415	0.477032	2.5432	0.619667	0.0581472	2.06323	0.0581	ns	T-test (hom)
A0A3Q2L5I7	A0A3Q2L5I7_HORSE	ENSECAG00000017464	ZNF207	zinc finger protein 207 [Source:HGNC Symbol;Acc:HGNC:12998]	Zinc finger protein 207 OS=Equus caballus OX=9796 GN=ZNF207 PE=4 SV=2	ZNF207	0.958679	0.896231	-4.02317	-2.80227	-3.10288	-3.17137	-3.4078	-3.50958	-1.95129	-2.36568	-3.41556	-2.7765	-2.83402	-2.52006	-2.66442	-2.71825	-3.19559	-1.61088	NA	0.324845	1.75069	0.593931	0.568703	0.324845	0.29716	1.08288	0.297	ns	T-test (hom)
F7AC72	F7AC72_HORSE	ENSECAG00000019111	CD163	CD163 molecule [Source:VGNC Symbol;Acc:VGNC:16247]	CD163 molecule OS=Equus caballus OX=9796 GN=CD163 PE=4 SV=2	CD163	0.958138	0.936142	2.27448	2.15391	2.5077	3.07572	2.74712	1.82206	2.03099	2.36191	2.41781	2.33876	2.59481	2.06195	2.33846	2.66862	1.94547	2.42903	NA	-0.0223751	0.160187	0.214002	-0.0035842	-0.0223751	0.894909	-0.134516	0.895	ns	T-test (hom)
A0A3Q2I1M9	A0A3Q2I1M9_HORSE	ENSECAG00000020699	PABPC1	0	Poly(A) binding protein cytoplasmic 1 OS=Equus caballus OX=9796 GN=PABPC1 PE=3 SV=1	PABPC1	0.957971	0.904796	0.484827	0.137316	0.469293	1.29659	-0.21744	1.86286	0.836292	1.21736	0.135171	-0.120216	-0.214423	0.636129	0.114993	0.548194	0.528429	-0.318932	NA	-0.597219	4.42829	0.133789	-2.64466	-0.597219	0.0464465	-2.18429	0.0464	*	T-test (hom)
F6XQN7	F6XQN7_HORSE	ENSECAG00000006203	RAP1A	0	RAP1A member of RAS oncogene family OS=Equus caballus OX=9796 GN=RAP1A PE=3 SV=1	RAP1A	0.957526	0.789193	0.000522037	-0.604789	0.447853	-0.0288097	-0.369426	-0.993057	-0.292268	0.0842324	-0.319291	-1.62174	0.0562653	-0.299588	-0.165452	-0.196017	-0.111789	-0.887473	NA	-0.223668	1.36887	0.595738	-0.306171	-0.223668	0.387196	25	0.505	ns	MannWhitney
A0A3Q2KSA1	A0A3Q2KSA1_HORSE	ENSECAG00000009453	ALDH6A1	aldehyde dehydrogenase 6 family member A1 [Source:VGNC Symbol;Acc:VGNC:15238]	Aldehyde dehydrogenase 6 family member A1 OS=Equus caballus OX=9796 GN=ALDH6A1 PE=3 SV=1	ALDH6A1	0.9569	0.904729	-2.00618	-0.639406	-2.96867	-1.76354	-2.77514	-1.40181	-3.33576	-2.32388	-2.38486	-3.0402	-4.20335	-1.92431	-2.60887	-2.32923	-2.19777	-3.20065	NA	-0.584359	2.54038	0.616063	-1.48449	-0.584359	0.171898	-1.43984	0.172	ns	T-test (hom)
F6QDH8	F6QDH8_HORSE	ENSECAG00000038509	AMY1	0	Alpha-amylase OS=Equus caballus OX=9796 GN=LOC100049851 PE=3 SV=2	LOC100049851	0.956326	0.840653	4.46113	6.49387	4.9129	3.98778	5.64972	6.10437	5.71107	5.12022	3.94178	6.00881	5.99972	4.44282	6.03772	5.50964	3.96477	6.43163	NA	-0.0130177	0.0318899	0.634376	-0.000415132	-0.0130177	0.978138	-0.027897	0.978	ns	T-test (hom)
A0A5F5PJG9	A0A5F5PJG9_HORSE	ENSECAG00000020570	LMAN1	lectin, mannose binding 1 [Source:VGNC Symbol;Acc:VGNC:19697]	Lectin mannose binding 1 OS=Equus caballus OX=9796 GN=LMAN1 PE=3 SV=1	LMAN1	0.955136	0.929257	-2.00412	-2.11972	-0.213481	-1.34567	-2.23925	-3.30229	-1.49311	-0.732746	-0.980637	-3.36063	-3.11374	-2.89471	-1.46148	-2.79862	-2.28844	-2.24919	NA	-0.712135	2.90315	0.701654	-2.06743	-0.712135	0.13368	-1.59211	0.134	ns	T-test (hom)
F6R609	F6R609_HORSE	ENSECAG00000010106	NCEH1	neutral cholesterol ester hydrolase 1 [Source:VGNC Symbol;Acc:VGNC:20585]	Neutral cholesterol ester hydrolase 1 OS=Equus caballus OX=9796 GN=NCEH1 PE=3 SV=2	NCEH1	0.953875	0.927713	-2.6309	-3.75681	-1.97841	-3.35169	-3.23851	-4.4958	-3.97464	-2.41881	-1.77789	-1.95928	-1.9237	-3.75803	-0.908957	-2.25205	-3.29059	-5.10924	NA	0.608228	1.75066	0.247651	1.0648	0.608228	0.297165	1.08287	0.297	ns	T-test (hom)
A0A5F5PLV2	A0A5F5PLV2_HORSE	ENSECAG00000017329	CPB2	carboxypeptidase B2 [Source:VGNC Symbol;Acc:VGNC:16813]	Carboxypeptidase B2 OS=Equus caballus OX=9796 GN=CPB2 PE=3 SV=1	CPB2	0.952072	0.885973	0.558031	1.55104	0.772542	1.22521	1.78846	1.49629	0.946378	1.14335	-0.302042	1.78739	2.03946	1.98133	2.55664	0.903586	1.43711	2.29663	NA	0.402349	1.84609	0.0541623	0.742772	0.402349	0.278146	1.12833	0.278	ns	T-test (hom)
F7CI32	F7CI32_HORSE	ENSECAG00000018012	SELENBP1	selenium binding protein 1 [Source:VGNC Symbol;Acc:VGNC:22800]	Selenium binding protein 1 OS=Equus caballus OX=9796 GN=SELENBP1 PE=3 SV=2	SELENBP1	0.95183	0.96773	4.93257	5.65673	5.22996	5.07761	4.93127	5.43532	6.05205	4.25188	5.86922	4.67041	6.17391	5.68859	4.68731	5.13713	5.43425	4.13364	NA	0.0283834	0.106893	0.527182	0.00303398	0.0283834	0.928586	0.0912511	0.929	ns	T-test (hom)
F6XUJ2	F6XUJ2_HORSE	ENSECAG00000021561	ATP5F1A	ATP synthase F1 subunit alpha [Source:VGNC Symbol;Acc:VGNC:15659]	ATP synthase subunit alpha OS=Equus caballus OX=9796 GN=ATP5F1A PE=3 SV=2	ATP5F1A	0.951816	0.95268	3.81047	3.43546	4.22728	3.86304	3.20186	2.93983	3.55326	3.95524	4.09721	2.52039	2.76407	1.93642	3.3337	4.00706	3.4351	2.75154	NA	-0.517618	3.1812	0.15633	-1.64665	-0.517618	0.110246	-1.70515	0.11	ns	T-test (hom)
F6Z7J2	F6Z7J2_HORSE	ENSECAG00000017026	PRDX3	peroxiredoxin 3 [Source:VGNC Symbol;Acc:VGNC:21819]	Peroxiredoxin 3 OS=Equus caballus OX=9796 GN=PRDX3 PE=4 SV=2	PRDX3	0.950337	0.882983	0.185493	0.457548	0.186105	0.0902502	0.787238	0.354128	0.499893	-0.0912376	1.74601	1.60357	-0.273283	0.522171	1.67884	0.845879	0.421089	1.52478	NA	0.699954	4.86795	0.0175309	3.40734	0.699954	0.0342452	2.49922	0.0342	*	T-test (het)
F6Y3Z2	F6Y3Z2_HORSE	ENSECAG00000017044	RALA	RAS like proto-onco A [Source:VGNC Symbol;Acc:VGNC:22159]	Small monomeric GTPase OS=Equus caballus OX=9796 GN=RALA PE=3 SV=2	RALA	0.949409	0.935672	-3.45022	-4.99315	-2.13737	-2.64403	-2.91201	-3.58564	-4.36456	-1.71544	-2.87219	-5.18333	-1.60972	-5.09724	-2.64151	-3.41077	-2.13223	-4.23457	NA	-0.172394	0.354648	0.629305	-0.0611393	-0.172394	0.782061	-0.282012	0.782	ns	T-test (hom)
F7B9I7	F7B9I7_HORSE	ENSECAG00000011627	ENPP6	ectonucleotide pyrophosphatase/phosphodiesterase 6 [Source:VGNC Symbol;Acc:VGNC:17593]	Choline-specific glycerophosphodiester phosphodiesterase OS=Equus caballus OX=9796 GN=ENPP6 PE=3 SV=1	ENPP6	0.948873	0.895141	-1.9402	-3.08562	-1.10822	-2.09277	0.448243	1.43554	-0.918262	-3.89799	-3.96732	-0.364274	-2.02566	-2.07116	0.0304716	-0.424574	-1.29794	-0.721647	NA	0.0396483	0.059057	0.452541	0.00234151	0.0396483	0.959891	0.0511977	0.96	ns	T-test (hom)
F6WFF6	F6WFF6_HORSE	ENSECAG00000012113	ACP5	acid phosphatase 5, tartrate resistant [Source:VGNC Symbol;Acc:VGNC:14997]	Tartrate-resistant acid phosphatase type 5 OS=Equus caballus OX=9796 GN=ACP5 PE=2 SV=1	ACP5	0.94868	0.993866	-1.02315	-1.13437	-1.27998	-0.714415	-1.08442	-0.588899	-1.38928	-1.66787	-1.04961	-2.37965	-0.271116	-1.3692	-0.494576	-0.964314	-1.81602	0.408691	NA	0.118326	0.448183	0.0255265	0.0530316	0.118326	0.732965	0.351806	0.733	ns	T-test (het)
A0A3Q2HW24	A0A3Q2HW24_HORSE	ENSECAG00000020041	JCHAIN	joining chain of multimeric IgA and IgM [Source:VGNC Symbol;Acc:VGNC:19219]	Joining chain of multimeric IgA and IgM OS=Equus caballus OX=9796 GN=JCHAIN PE=4 SV=1	JCHAIN	0.94823	0.93484	7.37926	8.02842	7.03308	8.45088	7.86275	7.62917	7.27574	8.14559	8.34995	7.62887	8.07249	7.73501	7.58293	8.36632	8.00151	8.8366	NA	0.346098	2.71509	0.778419	0.939687	0.346098	0.152292	1.51392	0.152	ns	T-test (hom)
F6WV98	F6WV98_HORSE	ENSECAG00000000897	ITGAE	integrin subunit alpha E [Source:VGNC Symbol;Acc:VGNC:19171]	Integrin subunit alpha E OS=Equus caballus OX=9796 GN=ITGAE PE=3 SV=2	ITGAE	0.946631	0.968815	-3.55056	-2.3747	-2.20017	-2.70406	-4.25015	-2.03804	-0.812108	-1.61328	-2.7529	-3.44922	-4.1081	-2.47735	-1.25295	-2.22367	-2.45367	-1.98228	NA	-0.144634	0.371699	0.600612	-0.0537604	-0.144634	0.772872	-0.294267	0.773	ns	T-test (hom)
F6RIZ2	F6RIZ2_HORSE	ENSECAG00000013087	IGFBP7	insulin like growth factor binding protein 7 [Source:VGNC Symbol;Acc:VGNC:58463]	Insulin like growth factor binding protein 7 OS=Equus caballus OX=9796 GN=IGFBP7 PE=4 SV=1	IGFBP7	0.942876	0.95945	-3.39767	-3.02001	-3.29426	-2.17299	-0.625742	-4.76501	-1.91735	-2.74479	-3.07118	-2.27546	-2.92167	-1.28764	-2.13252	-2.53999	-2.08686	-1.96954	NA	0.456619	1.50364	0.060947	0.686591	0.456619	0.352662	0.961402	0.353	ns	T-test (hom)
A0A3Q2IBF3	A0A3Q2IBF3_HORSE	ENSECAG00000028463	RAD23B	0	UV excision repair protein RAD23 OS=Equus caballus OX=9796 GN= PE=3 SV=1	NA	0.942716	0.983333	-1.15596	-1.63458	-2.50177	-1.49555	-0.440323	0.494736	0.195703	-0.906018	-1.71553	-4.04504	-0.981532	-3.08309	-3.16254	-0.213456	-2.24298	-1.94418	NA	-1.24307	4.49848	0.562836	-5.59193	-1.24307	0.0442409	-2.21026	0.0442	*	T-test (hom)
F7DGR1	F7DGR1_HORSE	ENSECAG00000010619	F12	coagulation factor XII [Source:VGNC Symbol;Acc:VGNC:17754]	Coagulation factor XII OS=Equus caballus OX=9796 GN=F12 PE=4 SV=3	F12	0.942636	0.860132	1.88134	2.49867	2.25797	2.11841	2.42962	2.55653	2.3133	2.69395	0.845755	3.24197	2.82487	2.46843	3.09254	1.51384	2.46384	3.20728	NA	0.11359	0.453635	0.00523405	0.0515283	0.11359	0.730201	0.356779	0.73	ns	T-test (het)
A0A3Q2I9B9	A0A3Q2I9B9_HORSE	ENSECAG00000021136	RPL11	ribosomal protein L11 [Source:VGNC Symbol;Acc:VGNC:22521]	60S ribosomal protein L11 OS=Equus caballus OX=9796 GN=RPL11 PE=3 SV=1	RPL11	0.941518	0.892481	1.37278	0.907459	1.26441	1.02376	1.64365	0.870245	1.01798	0.470609	1.62664	1.3414	1.13438	1.06211	1.09523	1.53072	1.02148	1.46975	NA	0.213851	2.47987	0.302515	0.530323	0.213851	0.179261	1.41383	0.179	ns	T-test (hom)
A0A3Q2I630	A0A3Q2I630_HORSE	ENSECAG00000017645	HNRNPC	heterogeneous nuclear ribonucleoprotein C [Source:HGNC Symbol;Acc:HGNC:5035]	Heterogeneous nuclear ribonucleoprotein C OS=Equus caballus OX=9796 GN=HNRNPC PE=3 SV=1	HNRNPC	0.940128	0.83948	1.04667	0.646629	0.81287	0.388182	0.318645	-0.0610362	0.356063	0.629961	1.52001	0.197436	0.318812	0.505754	0.737222	0.786812	0.425271	0.402657	NA	0.0945002	0.672227	0.607271	0.0635256	0.0945002	0.627537	0.496077	0.628	ns	T-test (hom)
F7DY67	F7DY67_HORSE	ENSECAG00000019585	PNP	0	Purine nucleoside phosphorylase OS=Equus caballus OX=9796 GN=LOC100058685 PE=3 SV=2	LOC100058685	0.940035	0.995725	2.52657	2.15465	2.06879	1.72448	1.77736	1.24437	2.73073	2.02525	2.39112	1.69123	2.76708	1.84079	1.98533	2.27208	2.15578	1.42829	NA	0.034937	0.188261	0.798812	0.00657728	0.034937	0.877663	0.156772	0.878	ns	T-test (hom)
F6RT71	F6RT71_HORSE	ENSECAG00000012597	EIF5	eukaryotic translation initiation factor 5 [Source:VGNC Symbol;Acc:VGNC:17510]	Eukaryotic translation initiation factor 5 OS=Equus caballus OX=9796 GN=EIF5 PE=3 SV=1	EIF5	0.938607	0.87356	-0.238044	-0.449571	-0.29041	-0.723377	-0.463347	-1.01323	0.156701	-0.717385	-0.731057	-0.511328	-0.417128	-0.265455	-1.03911	-1.47748	-0.311538	-1.54087	NA	-0.319413	2.56105	0.372133	-0.818032	-0.319413	0.169452	-1.44868	0.169	ns	T-test (hom)
A0A3Q2H2I7	A0A3Q2H2I7_HORSE	ENSECAG00000012337	LMAN2	lectin, mannose binding 2 [Source:VGNC Symbol;Acc:VGNC:19699]	Lectin mannose binding 2 OS=Equus caballus OX=9796 GN=LMAN2 PE=4 SV=1	LMAN2	0.938203	0.87451	-0.646192	-0.199707	0.39319	0.0466593	-0.851867	0.168538	-0.462327	-0.078027	0.315154	1.44249	-0.792288	-0.405996	-0.232527	-0.078858	-0.112185	0.0490983	NA	0.226828	1.22859	0.26578	0.278677	0.226828	0.426736	0.818589	0.427	ns	T-test (hom)
A0A3Q2I903	A0A3Q2I903_HORSE	ENSECAG00000015150	EIF3L	eukaryotic translation initiation factor 3 subunit L [Source:VGNC Symbol;Acc:VGNC:17496]	Eukaryotic translation initiation factor 3 subunit L OS=Equus caballus OX=9796 GN=EIF3L PE=3 SV=1	EIF3L	0.938135	0.909806	-1.54733	-1.35246	-0.706817	-0.321202	-1.05307	-0.897049	-0.859272	-0.661249	-1.20125	-0.970111	-1.32593	-0.746769	-2.82838	-1.19773	-1.96691	-2.31298	NA	-0.643951	4.5082	0.12751	-2.90306	-0.643951	0.0439435	-2.21385	0.0439	*	T-test (hom)
F7BH96	F7BH96_HORSE	ENSECAG00000013404	CAND1	cullin associated and neddylation dissociated 1 [Source:VGNC Symbol;Acc:VGNC:16031]	Cullin associated and neddylation dissociated 1 OS=Equus caballus OX=9796 GN=CAND1 PE=3 SV=2	CAND1	0.936382	0.888256	1.03624	0.471689	-0.0646339	1.24408	0.76431	1.59991	0.099439	0.790563	-0.174337	0.162765	0.0972523	-0.0579928	0.844979	1.19416	0.401623	1.22537	NA	-0.280973	1.59001	0.978086	-0.44675	-0.280973	0.332169	-1.00453	0.332	ns	T-test (hom)
F6TEX7	F6TEX7_HORSE	ENSECAG00000011758	SDHB	succinate dehydrogenase complex iron sulfur subunit B [Source:VGNC Symbol;Acc:VGNC:22773]	Succinate dehydrogenase [ubiquinone] iron-sulfur subunit mitochondrial OS=Equus caballus OX=9796 GN=SDHB PE=3 SV=1	SDHB	0.935958	0.935905	-0.156168	-0.584551	-0.475147	-1.90642	-1.18813	-1.47552	-1.21035	0.447388	0.354174	-2.56336	-1.16255	-2.83342	-0.564798	-0.509289	-0.631971	-1.89946	NA	-0.407723	1.29613	0.350196	-0.528462	-0.407723	0.407217	-0.854492	0.407	ns	T-test (hom)
F7BUV8	F7BUV8_HORSE	ENSECAG00000019868	C1QB	complement C1q B chain [Source:VGNC Symbol;Acc:VGNC:15937]	Adiponectin A OS=Equus caballus OX=9796 GN=C1QB PE=4 SV=1	C1QB	0.935186	0.937805	5.1475	5.68557	4.75383	5.5218	5.60154	5.15847	5.29804	5.91156	4.59594	5.86532	5.28428	5.91914	5.04776	4.94947	4.97738	5.54152	NA	-0.112187	0.729895	0.535612	-0.0818846	-0.112187	0.602948	-0.532176	0.603	ns	T-test (hom)
F6RGN2	F6RGN2_HORSE	ENSECAG00000008270	FABP5	fatty acid binding protein 5 [Source:VGNC Symbol;Acc:VGNC:56246]	Fatty acid binding protein 5 OS=Equus caballus OX=9796 GN=FABP5 PE=3 SV=2	FABP5	0.934599	0.90769	4.80795	4.41022	3.95752	2.98271	3.54079	3.37167	5.19162	4.35584	3.80833	3.97761	4.88809	4.75473	4.32414	4.76202	3.97059	4.44403	NA	0.288902	1.48291	0.1394	0.428417	0.288902	0.357766	0.950936	0.358	ns	T-test (hom)
F7APT4	F7APT4_HORSE	ENSECAG00000011733	RNASE6	ribonuclease A family member k6 [Source:VGNC Symbol;Acc:VGNC:22416]	Ribonuclease A D1 OS=Equus caballus OX=9796 GN=RNASE6 PE=3 SV=3	RNASE6	0.933371	0.903185	-1.82559	0.370812	-0.599529	0.787144	-0.304657	-1.17382	-0.800262	-0.93508	-0.848645	0.968312	0.333962	1.12643	-1.81312	-1.41548	-1.46241	0.123509	NA	0.186691	0.479446	0.415561	0.0895082	0.186691	0.717253	0.369543	0.717	ns	T-test (hom)
F7CBX0	F7CBX0_HORSE	ENSECAG00000019546	DDOST	dolichyl-diphosphooligosaccharide--protein glycosyltransferase non-catalytic subunit [Source:VGNC Symbol;Acc:VGNC:17080]	Dolichyl-diphosphooligosaccharide--protein glycosyltransferase 48 kDa subunit OS=Equus caballus OX=9796 GN=DDOST PE=3 SV=3	DDOST	0.931953	0.977462	0.813372	0.264307	1.44982	1.08668	0.320207	-0.0292282	-0.225105	0.693966	1.48977	-0.97077	-0.330566	-0.269661	0.330962	0.716041	0.384743	-0.0876259	NA	-0.388891	1.93617	0.483614	-0.752957	-0.388891	0.26131	-1.17058	0.261	ns	T-test (hom)
Q257U4	Q257U4_HORSE	ENSECAG00000007671	ATP2A2	ATPase sarcoplasmic/endoplasmic reticulum Ca2+ transporting 2 [Source:VGNC Symbol;Acc:VGNC:15651]	Calcium-transporting ATPase OS=Equus caballus OX=9796 GN=ATP2A2 PE=2 SV=1	ATP2A2	0.931314	0.871666	-2.3884	-1.81399	-0.871635	-1.91417	-1.58977	-2.79247	-1.6113	-1.14716	-0.765205	-2.07763	-3.37868	-5.01649	-1.73763	-1.78795	-2.04729	-5.21283	NA	-0.986852	2.80963	0.0214692	-2.77269	-0.986852	0.142632	-1.60631	0.143	ns	T-test (het)
A0A3Q2HL64	A0A3Q2HL64_HORSE	ENSECAG00000008902	VPS29	VPS29 retromer complex component [Source:VGNC Symbol;Acc:VGNC:24921]	Vacuolar protein sorting-associated protein 29 OS=Equus caballus OX=9796 GN=VPS29 PE=3 SV=2	VPS29	0.93098	0.917755	-1.25481	-0.712135	-0.530395	-2.07948	0.246628	-1.46675	-0.946423	0.891696	-1.4988	-0.208599	-0.250743	-1.01266	-1.35089	-0.415896	-0.189562	0.347127	NA	0.158953	0.512193	0.328877	0.0814147	0.158953	0.701156	0.39173	0.701	ns	T-test (hom)
F7DIB3	F7DIB3_HORSE	ENSECAG00000019540	SEC14L2	0	SEC14 like lipid binding 2 OS=Equus caballus OX=9796 GN=SEC14L2 PE=4 SV=2	SEC14L2	0.930511	0.899785	1.72876	1.35729	-0.284527	0.313873	-0.739199	0.818099	-0.0358749	-1.18036	2.1905	-1.30689	0.0988827	0.596168	0.0751417	-0.222436	0.110603	-1.36945	NA	-0.225692	0.559109	0.78742	-0.126187	-0.225692	0.678721	-0.423	0.679	ns	T-test (hom)
F7D1R1	F7D1R1_HORSE	ENSECAG00000014984	PGK1	phosphoglycerate kinase 1 [Source:VGNC Symbol;Acc:VGNC:49517]	Phosphoglycerate kinase OS=Equus caballus OX=9796 GN=PGK1 PE=2 SV=2	PGK1	0.930334	0.930261	3.21196	2.71105	2.70065	2.76569	2.87036	2.53854	3.03948	2.4207	2.85087	2.16245	3.01129	3.25387	2.94352	2.90493	2.44047	2.36633	NA	-0.0405866	0.314712	0.339689	-0.0127731	-0.0405866	0.804012	-0.252912	0.804	ns	T-test (hom)
F7DIZ6	F7DIZ6_HORSE	ENSECAG00000007250	RNF114	ring finger protein 114 [Source:VGNC Symbol;Acc:VGNC:22427]	E3 ubiquitin-protein ligase RNF114 OS=Equus caballus OX=9796 GN=RNF114 PE=4 SV=3	RNF114	0.929478	0.969328	-3.53886	-3.04715	-3.71414	-4.88082	-4.38814	-5.98392	-3.56701	-2.07666	-1.8062	-3.96587	-1.31349	-2.76632	-2.41146	-1.62391	-2.55894	-3.19371	NA	1.4446	6.05673	0.438043	8.74954	1.4446	0.0150226	2.77067	0.015	*	T-test (hom)
F6QLC6	F6QLC6_HORSE	ENSECAG00000025054	RAB5C	RAB5C, member RAS onco family [Source:VGNC Symbol;Acc:VGNC:49530]	RAB5C member RAS oncogene family OS=Equus caballus OX=9796 GN=RAB5C PE=4 SV=2	RAB5C	0.927446	0.91304	1.56881	0.852442	1.82301	1.34145	0.766527	0.449412	1.07083	1.478	1.40144	0.154142	0.981573	-0.117882	0.899034	1.0712	1.04382	0.344375	NA	-0.446598	3.41222	0.73647	-1.52389	-0.446598	0.0939334	-1.79701	0.0939	ns	T-test (hom)
F6PQD3	F6PQD3_HORSE	ENSECAG00000024902	RPS17	0	40S ribosomal protein S17 OS=Equus caballus OX=9796 GN=RPS17 PE=3 SV=3	RPS17	0.925024	0.989579	0.440784	-1.10955	-0.39228	-0.619558	-0.424536	-0.0101162	0.0633673	-0.600155	0.136442	-0.81112	-0.662877	-0.196805	-0.485438	-0.0574899	-0.418774	-0.266308	NA	-0.0137902	0.0787475	0.276744	-0.00108594	-0.0137902	0.946879	-0.0678311	0.947	ns	T-test (hom)
A0A5F5PUU0	A0A5F5PUU0_HORSE	ENSECAG00000043725	AI182371	0	Anaphylatoxin-like domain-containing protein OS=Equus caballus OX=9796 PE=4 SV=1	Anaphylatoxin-like	0.924445	0.96758	-0.380727	-4.9137	-0.398334	-2.02785	-2.81918	-2.80893	-1.63995	1.06044	-4.64548	-1.01481	-0.552363	2.79684	0.170673	-2.78522	2.41003	-1.9471	NA	1.0451	1.47502	0.43703	1.54154	1.0451	0.359729	0.94694	0.36	ns	T-test (hom)
F7B821	F7B821_HORSE	ENSECAG00000009583	P4HB	prolyl 4-hydroxylase subunit beta [Source:VGNC Symbol;Acc:VGNC:56462]	Protein disulfide-isomerase OS=Equus caballus OX=9796 GN=P4HB PE=3 SV=2	P4HB	0.923372	0.961116	2.51587	2.3305	3.12369	2.18176	1.97089	1.84861	2.58262	2.6733	2.70825	1.68079	2.2015	2.03443	2.0485	2.31222	2.19683	1.39871	NA	-0.33075	3.01022	0.926631	-0.995631	-0.33075	0.124117	-1.63599	0.124	ns	T-test (hom)
F6WRS9	F6WRS9_HORSE	ENSECAG00000024082	ITGAX	integrin subunit alpha X [Source:VGNC Symbol;Acc:VGNC:51160]	Integrin subunit alpha X OS=Equus caballus OX=9796 GN=ITGAX PE=3 SV=2	ITGAX	0.921307	0.97554	0.400839	-0.747354	-0.0878143	0.807101	-0.241979	1.47353	-0.0499717	0.4464	-0.283703	-0.783649	-0.369521	-1.12088	-1.43568	0.287699	-0.141888	-0.983129	NA	-0.853939	5.85053	0.643554	-4.99599	-0.853939	0.0173307	-2.69781	0.0173	*	T-test (hom)
A0A3Q2H3R5	A0A3Q2H3R5_HORSE	ENSECAG00000013659	TUBB4B	tubulin beta 4B class IVb [Source:HGNC Symbol;Acc:HGNC:20771]	Tubulin beta chain OS=Equus caballus OX=9796 GN=TUBB4B PE=3 SV=1	TUBB4B	0.921175	0.906657	1.57012	1.67339	1.53662	0.688033	0.116828	2.9617	2.49443	1.14362	3.43604	0.87889	2.3945	2.92479	2.27793	2.83949	2.68573	1.16983	NA	0.802807	3.39155	0.921474	2.72277	0.802807	0.0952885	1.78886	0.0953	ns	T-test (hom)
Q2Z1P9	Q2Z1P9_HORSE	ENSECAG00000000527	SLC4A1	solute carrier family 4 member 1 [Source:VGNC Symbol;Acc:VGNC:51361]	Anion exchange protein OS=Equus caballus OX=9796 GN=SLC4A1 PE=2 SV=1	SLC4A1	0.919805	0.891913	-1.24032	2.97938	0.116425	4.35601	5.26471	1.75592	2.12983	2.0446	-1.78777	2.3514	0.317772	2.53391	4.51331	2.51167	3.7766	3.59686	NA	0.0509022	0.0564389	0.946572	0.00287287	0.0509022	0.961635	0.0489701	0.962	ns	T-test (hom)
F6RPZ5	F6RPZ5_HORSE	ENSECAG00000012124	RAB2A	RAB2A, member RAS onco family [Source:VGNC Symbol;Acc:VGNC:22104]	RAB2A member RAS oncogene family OS=Equus caballus OX=9796 GN=RAB2A PE=4 SV=2	RAB2A	0.919398	0.965385	0.531443	0.143502	1.18537	0.653514	0.238498	-0.169244	0.201664	0.858507	1.19233	-1.5552	-0.699734	-1.14112	0.338821	0.170028	0.239423	-0.598963	NA	-0.712207	3.97367	0.0763878	-2.83008	-0.712207	0.063651	-2.01391	0.0637	ns	T-test (hom)
F6Z587	F6Z587_HORSE	ENSECAG00000008968	HSPD1	heat shock protein family D (Hsp60) member 1 [Source:VGNC Symbol;Acc:VGNC:51461]	60 kDa chaperonin OS=Equus caballus OX=9796 GN=HSPD1 PE=3 SV=2	HSPD1	0.918453	0.860328	2.66278	2.51055	3.52375	2.95572	2.58479	2.13548	2.77932	3.28931	2.34316	1.83282	2.05526	2.5727	2.53749	2.69858	2.61101	1.83541	NA	-0.494409	5.1877	0.569628	-2.56485	-0.494409	0.0274376	-2.46135	0.0274	*	T-test (hom)
A0A3Q2GT22	A0A3Q2GT22_HORSE	ENSECAG00000024442	NIBAN2	niban apoptosis regulator 2 [Source:VGNC Symbol;Acc:VGNC:56878]	Niban apoptosis regulator 2 OS=Equus caballus OX=9796 GN=NIBAN2 PE=3 SV=1	NIBAN2	0.918362	0.938889	-5.04615	-4.06233	-3.4256	-3.36624	-1.93335	-4.62575	-2.45508	-3.71495	-4.7068	-2.56086	-3.19853	-4.10402	-1.90296	-2.88442	-2.37844	-5.32052	NA	0.196612	0.45021	0.701696	0.0885165	0.196612	0.731936	0.349471	0.732	ns	T-test (hom)
F6TBN7	F6TBN7_HORSE	ENSECAG00000020465	FKBP4	FKBP prolyl isomerase 4 [Source:VGNC Symbol;Acc:VGNC:18051]	Peptidylprolyl isomerase OS=Equus caballus OX=9796 GN=FKBP4 PE=4 SV=3	FKBP4	0.916558	0.745213	-0.0114933	-1.28565	-0.874412	-0.347307	0.247559	1.31095	0.398256	-1.55304	-0.10704	2.42098	-0.589093	-0.221888	-0.824472	-0.188842	-0.820214	3.49192	NA	0.659561	1.55775	0.178273	1.02743	0.659561	0.33968	37	0.645	ns	MannWhitney
A0A3Q2LDG0	A0A3Q2LDG0_HORSE	ENSECAG00000007192	PTPRC	protein tyrosine phosphatase receptor type C [Source:VGNC Symbol;Acc:VGNC:22027]	Protein-tyrosine-phosphatase OS=Equus caballus OX=9796 GN=PTPRC PE=4 SV=2	PTPRC	0.914901	0.809794	1.73173	1.2944	2.20034	1.58192	0.883244	0.472806	0.942823	1.9465	1.86542	-0.220584	0.211205	1.71477	0.0378356	0.565931	-0.00743651	-0.269144	NA	-0.894471	5.16958	0.359864	-4.62405	-0.894471	0.0277843	12	0.0379	*	MannWhitney
F6SKT2	F6SKT2_HORSE	ENSECAG00000018248	LUM	lumican [Source:VGNC Symbol;Acc:VGNC:19838]	Lumican OS=Equus caballus OX=9796 GN=LUM PE=3 SV=1	LUM	0.914572	0.856865	-0.140661	1.07756	0.663697	0.394082	1.77936	1.03505	0.605415	0.104104	0.748337	3.01269	2.03642	2.28207	2.67981	0.948177	2.99699	2.6092	NA	1.47439	9.30548	0.353091	13.7199	1.47439	0.00158041	3.90682	0.00158	**	T-test (hom)
AQP11_HORSE	NA	ENSECAG00000017607	AQP11	aquaporin 11 [Source:VGNC Symbol;Acc:VGNC:55782]	Aquaporin-11 OS=Equus caballus OX=9796 GN=AQP11 PE=2 SV=2	AQP11	0.914465	0.899231	-2.28496	-2.84066	-1.04797	-2.61095	-5.12378	0.107885	-4.17307	-2.93949	-1.50117	-0.678216	-4.64836	-5.07757	-3.88529	-3.29067	-3.96835	-3.63145	NA	-0.721009	1.41084	0.832536	-1.01723	-0.721009	0.376091	-0.914194	0.376	ns	T-test (hom)
A0A5F5PLR4	A0A5F5PLR4_HORSE	ENSECAG00000002521	CNP	2',3'-cyclic nucleotide 3' phosphodiesterase [Source:VGNC Symbol;Acc:VGNC:16683]	2' 3'-cyclic-nucleotide 3'-phosphodiesterase OS=Equus caballus OX=9796 GN=CNP PE=3 SV=1	CNP	0.914198	0.772514	-1.47381	-1.6258	-0.611063	-0.969384	-1.15812	-0.215283	-0.900123	-0.447356	-1.04234	-0.396975	-1.22691	1.42415	-1.74836	-1.36423	-0.947437	-1.30862	NA	0.0987767	0.315103	0.0837813	0.0311248	0.0987767	0.803794	28	0.721	ns	MannWhitney
A0A3Q2GW51	A0A3Q2GW51_HORSE	ENSECAG00000020730	RNH1	ribonuclease/angiogenin inhibitor 1 [Source:VGNC Symbol;Acc:VGNC:22489]	Ribonuclease inhibitor OS=Equus caballus OX=9796 GN=RNH1 PE=4 SV=2	RNH1	0.912646	0.898071	-1.75309	-2.28493	-2.19408	-5.42015	0.0792416	-4.89194	-3.19373	-3.73975	-3.38542	-1.99091	-1.14845	-1.48213	-1.67681	-1.35223	-0.738025	-1.95491	NA	1.20869	3.17365	0.0484692	3.83598	1.20869	0.110824	1.75507	0.111	ns	T-test (het)
A0A5F5PL31	A0A5F5PL31_HORSE	ENSECAG00000014949	TPM1	tropomyosin 1 [Source:VGNC Symbol;Acc:VGNC:51814]	Tropomyosin 1 OS=Equus caballus OX=9796 GN=TPM1 PE=3 SV=1	TPM1	0.912573	0.898953	-1.91519	-4.2167	-5.31079	1.2913	-0.418356	0.0180455	-3.48993	-1.40189	-1.97874	-2.41677	-1.70131	-1.26878	-1.28084	-1.91162	-1.25817	-2.7249	NA	0.112798	0.160869	0.00140081	0.0181457	0.112798	0.894486	0.137002	0.894	ns	T-test (het)
F6TQR2	F6TQR2_HORSE	ENSECAG00000008164	CALR	calreticulin [Source:VGNC Symbol;Acc:VGNC:16017]	Calreticulin OS=Equus caballus OX=9796 GN=CALR PE=3 SV=1	CALR	0.912484	0.898194	4.07925	3.95184	4.79569	3.91697	3.66348	3.27224	4.06086	4.46467	4.3752	3.5616	3.46284	3.58011	4.28413	3.61644	3.17326	3.02578	NA	-0.390706	3.07217	0.943402	-1.20031	-0.390706	0.118901	-1.66117	0.119	ns	T-test (hom)
A0A3Q2HNU8	A0A3Q2HNU8_HORSE	ENSECAG00000024779	SERPINA5	serpin family A member 5 [Source:VGNC Symbol;Acc:VGNC:58581]	Serpin family A member 5 OS=Equus caballus OX=9796 GN=SERPINA5 PE=3 SV=1	SERPINA5	0.911837	0.902994	1.33652	1.15882	1.43293	1.15802	1.20506	1.33892	0.896228	1.60324	0.0713226	2.88515	0.928964	1.33837	1.19948	-0.133988	1.02151	0.31622	NA	-0.312838	1.35571	0.000797764	-0.424116	-0.312838	0.390744	-0.909358	0.391	ns	T-test (het)
F6QTU8	F6QTU8_HORSE	ENSECAG00000009709	MYO1D	myosin ID [Source:VGNC Symbol;Acc:VGNC:20502]	Myosin ID OS=Equus caballus OX=9796 GN=MYO1D PE=3 SV=2	MYO1D	0.91171	0.904244	-0.334127	-1.64955	-0.722012	0.949762	-0.718197	0.0979394	-1.09927	-0.368822	-1.15574	0.320844	0.174079	-1.36923	-0.556725	-1.57564	-0.436537	0.390948	NA	-0.0454645	0.137653	0.997096	-0.00625831	-0.0454645	0.908997	-0.11639	0.909	ns	T-test (hom)
A0A3Q2HUP5	A0A3Q2HUP5_HORSE	ENSECAG00000012357	RALY	RALY heteroous nuclear ribonucleoprotein [Source:VGNC Symbol;Acc:VGNC:22166]	RALY heterogeneous nuclear ribonucleoprotein OS=Equus caballus OX=9796 GN=RALY PE=4 SV=2	RALY	0.910227	0.932869	-1.98414	-2.47662	-1.00104	-1.59975	-2.28204	-3.3621	-2.45677	-1.56759	-2.2082	-4.95309	-4.34268	-2.14638	-3.18073	-4.06741	-2.97402	-5.32095	NA	-1.55793	7.10287	0.200097	-11.0657	-1.55793	0.00727486	-3.13717	0.00727	**	T-test (hom)
F7DJE3	F7DJE3_HORSE	ENSECAG00000006706	SFTPD	surfactant protein D [Source:VGNC Symbol;Acc:VGNC:22906]	Surfactant protein D OS=Equus caballus OX=9796 GN=SFTPD PE=3 SV=1	SFTPD	0.91021	0.916451	8.13688	8.12096	8.08445	8.60799	8.3353	7.92462	8.24618	7.80656	7.61949	8.71539	8.11851	8.49548	8.07166	8.61408	8.52064	8.82915	NA	0.215184	2.18665	0.216965	0.470533	0.215184	0.21966	1.28496	0.22	ns	T-test (hom)
F6W5D6	F6W5D6_HORSE	ENSECAG00000015460	HCLS1	hematopoietic cell-specific Lyn substrate 1 [Source:VGNC Symbol;Acc:VGNC:18710]	Hematopoietic cell-specific Lyn substrate 1 OS=Equus caballus OX=9796 GN=HCLS1 PE=4 SV=2	HCLS1	0.907045	0.978873	1.7501	1.50562	1.33416	0.472546	0.892657	1.90445	1.24908	0.859472	0.443219	0.657965	1.08151	1.44845	0.799759	1.22424	0.471738	-0.0359306	NA	-0.484644	3.96218	0.991511	-1.92025	-0.484644	0.0641601	-2.00955	0.0642	ns	T-test (hom)
F7AV53	F7AV53_HORSE	ENSECAG00000018648	NHLRC2	NHL repeat containing 2 [Source:VGNC Symbol;Acc:VGNC:20732]	NHL repeat containing 2 OS=Equus caballus OX=9796 GN=NHLRC2 PE=4 SV=1	NHLRC2	0.906127	0.936325	-2.81167	-1.52698	-1.98448	-1.43775	-0.776787	-0.314329	-2.77399	-3.9614	-2.64363	-1.05146	-2.28653	-2.18691	-0.677669	-2.46896	-1.36872	-1.67726	NA	0.153281	0.396423	0.198761	0.0607642	0.153281	0.759739	0.311865	0.76	ns	T-test (hom)
A0A3Q2H908	A0A3Q2H908_HORSE	ENSECAG00000000548	0	0	Uncharacterized protein OS=Equus caballus OX=9796 PE=4 SV=1	Uncharacterized	0.90607	0.910473	4.52512	4.27572	5.48115	4.22184	5.05877	3.86611	5.13099	4.64098	4.0002	4.78438	3.85935	4.31763	4.64248	5.10496	6.20007	6.05963	NA	0.221001	0.853088	0.224556	0.188534	0.221001	0.553598	0.606954	0.554	ns	T-test (hom)
A0A3Q2HJN9	A0A3Q2HJN9_HORSE	ENSECAG00000023803	TM9SF2	transmembrane 9 superfamily member 2 [Source:VGNC Symbol;Acc:VGNC:24149]	Transmembrane 9 superfamily member OS=Equus caballus OX=9796 GN=TM9SF2 PE=3 SV=2	TM9SF2	0.905259	0.94145	-2.21163	-3.52155	-2.36883	-4.26242	-1.51931	-0.512576	-2.5082	-3.48072	-1.56926	-4.15728	-3.35034	-4.72651	-5.25538	-2.61088	-3.32921	-5.15239	NA	-1.22075	3.81797	0.848278	-4.66079	-1.22075	0.0709048	-1.95456	0.0709	ns	T-test (hom)
A0A3Q2HN97	A0A3Q2HN97_HORSE	ENSECAG00000015099	COPB2	COPI coat complex subunit beta 2 [Source:VGNC Symbol;Acc:VGNC:16769]	Coatomer subunit beta' OS=Equus caballus OX=9796 GN=COPB2 PE=3 SV=1	COPB2	0.904937	0.908762	0.340794	1.64485	1.23107	3.04367	2.7585	1.83962	2.16248	2.03976	0.668917	3.2375	1.42854	2.92842	-1.16695	0.330938	2.74384	3.45132	NA	-0.179779	0.341785	0.0996499	-0.0614459	-0.179779	0.789064	-0.272701	0.789	ns	T-test (hom)
A0A3Q2LUF6	A0A3Q2LUF6_HORSE	ENSECAG00000024722	SCARB2	scavenger receptor class B member 2 [Source:VGNC Symbol;Acc:VGNC:22716]	Scavenger receptor class B member 2 OS=Equus caballus OX=9796 GN=SCARB2 PE=3 SV=1	SCARB2	0.903606	0.634416	-0.208555	-0.296584	0.746406	0.474249	0.250895	0.550219	0.178854	1.07697	0.358929	-0.434235	0.487977	-0.0891243	-0.144867	0.215242	0.394464	4.0347	NA	0.256328	0.643336	0.00852993	0.164905	0.256328	0.640231	28	0.721	ns	MannWhitney
F6ZK25	F6ZK25_HORSE	ENSECAG00000021886	SPTA1	spectrin alpha, erythrocytic 1 [Source:VGNC Symbol;Acc:VGNC:23553]	Spectrin alpha erythrocytic 1 OS=Equus caballus OX=9796 GN=SPTA1 PE=3 SV=3	SPTA1	0.901999	0.90426	0.532894	0.205441	0.770893	0.662776	1.19192	0.128905	0.524304	0.899948	0.210768	1.16109	1.73685	0.648692	0.927129	0.902154	0.192958	0.175876	NA	0.129804	0.77684	0.25232	0.100837	0.129804	0.583644	0.561033	0.584	ns	T-test (hom)
F7DNM6	F7DNM6_HORSE	ENSECAG00000000300	ARL3	ADP ribosylation factor like GTPase 3 [Source:VGNC Symbol;Acc:VGNC:15515]	ADP ribosylation factor like GTPase 3 OS=Equus caballus OX=9796 GN=ARL3 PE=3 SV=3	ARL3	0.901768	0.875789	-1.99405	-1.46338	-1.07452	-1.64268	-2.73673	-1.53163	-0.779849	-1.97585	0.0498997	-2.89565	-0.296855	-0.426071	-1.15851	-0.724155	-0.732528	-1.39896	NA	0.701983	3.45919	0.295946	2.42829	0.701983	0.0909241	1.81548	0.0909	ns	T-test (hom)
F6UJH8	F6UJH8_HORSE	ENSECAG00000008606	GZMK	granzyme K [Source:VGNC Symbol;Acc:VGNC:18674]	Granzyme K OS=Equus caballus OX=9796 GN=GZMK PE=4 SV=1	GZMK	0.900933	0.913905	-1.61676	-1.1195	-0.680713	-0.715003	0.388577	-0.0756287	-0.572523	-0.83007	-3.24297	0.0691294	-1.49819	-0.215724	-0.256735	-1.17815	-1.69465	-1.65551	NA	-0.556396	2.14781	0.154272	-1.19503	-0.556396	0.225655	-1.2675	0.226	ns	T-test (hom)
A0A3Q2L1W1	A0A3Q2L1W1_HORSE	ENSECAG00000017935	OSBPL9	0	Oxysterol-binding protein OS=Equus caballus OX=9796 GN=OSBPL9 PE=3 SV=2	OSBPL9	0.900844	0.883359	-3.19076	-3.02977	-2.75959	-4.03999	-5.03771	-1.75632	-2.42754	-3.35014	-2.78265	-5.09025	-3.746	-5.00628	-3.26579	-3.4588	-3.44378	-5.48118	NA	-0.835361	3.08362	0.990701	-2.57594	-0.835361	0.117961	-1.66581	0.118	ns	T-test (hom)
F6RX11	F6RX11_HORSE	ENSECAG00000012463	RPS20	ribosomal protein S20 [Source:VGNC Symbol;Acc:VGNC:22551]	40S ribosomal protein S20 OS=Equus caballus OX=9796 GN=RPS20 PE=3 SV=2	RPS20	0.900573	0.865471	1.0787	0.847093	1.63024	0.774886	1.06564	0.398265	1.42845	1.02458	1.13576	0.366109	1.04766	0.889833	0.847685	1.338	1.32607	-0.233969	NA	-0.19134	1.23968	0.39605	-0.2372	-0.19134	0.423467	-0.824525	0.423	ns	T-test (hom)
A0A3Q2H195	A0A3Q2H195_HORSE	ENSECAG00000012559	RAB7A	RAB7A, member RAS onco family [Source:VGNC Symbol;Acc:VGNC:22126]	RAB7A member RAS oncogene family OS=Equus caballus OX=9796 GN=RAB7A PE=4 SV=1	RAB7A	0.899653	0.841417	2.19318	1.81478	2.77272	2.08315	2.10245	1.38113	1.98094	2.34438	2.08532	1.56042	2.05861	0.949088	2.25875	1.88514	1.83678	2.07095	NA	-0.245959	2.00553	0.931309	-0.493278	-0.245959	0.249043	-1.20269	0.249	ns	T-test (hom)
F7CNK7	F7CNK7_HORSE	ENSECAG00000042811	CNPY3	canopy FGF signaling regulator 3 [Source:HGNC Symbol;Acc:HGNC:11968]	Canopy FGF signaling regulator 3 OS=Equus caballus OX=9796 GN=CNPY3 PE=4 SV=3	CNPY3	0.899453	0.922346	-4.02367	-4.69124	-3.25108	-4.70586	-4.18427	-5.3847	-3.98003	-2.7867	-3.14076	-5.08122	-4.8404	-4.90822	-3.99649	-3.72062	-4.10803	-2.94845	NA	0.0329207	0.0937381	0.94158	0.00308592	0.0329207	0.937092	0.0803559	0.937	ns	T-test (hom)
A0A3Q2GYQ4	A0A3Q2GYQ4_HORSE	ENSECAG00000019077	CLTC	clathrin heavy chain [Source:VGNC Symbol;Acc:VGNC:16641]	Clathrin heavy chain OS=Equus caballus OX=9796 GN=CLTC PE=3 SV=1	CLTC	0.897083	0.843808	1.63505	2.49784	2.50283	2.00936	2.00226	2.35901	2.77785	2.2572	2.23816	1.19593	1.84374	1.2627	2.20845	2.4431	2.14279	1.21935	NA	-0.435899	3.81111	0.361636	-1.66126	-0.435899	0.0712427	-1.95194	0.0712	ns	T-test (hom)
A0A3Q2KUF5	A0A3Q2KUF5_HORSE	ENSECAG00000010110	U2AF2	U2 small nuclear RNA auxiliary factor 2 [Source:VGNC Symbol;Acc:VGNC:24696]	U2 snRNP auxiliary factor large subunit OS=Equus caballus OX=9796 GN=U2AF2 PE=3 SV=1	U2AF2	0.895303	0.845252	-1.54597	-2.26339	-0.83804	-1.95776	-2.43791	-1.63292	-1.28948	-1.24678	-1.29723	-2.15504	-1.46588	-1.20347	-1.52731	-1.33356	-2.3526	-3.11746	NA	-0.155039	0.689781	0.578865	-0.106943	-0.155039	0.619948	-0.507144	0.62	ns	T-test (hom)
F6X277	F6X277_HORSE	ENSECAG00000016701	RUVBL2	RuvB like AAA ATPase 2 [Source:VGNC Symbol;Acc:VGNC:22633]	RuvB-like helicase OS=Equus caballus OX=9796 GN=RUVBL2 PE=3 SV=2	RUVBL2	0.894281	0.765707	1.47982	1.60745	-0.628875	0.987073	0.313581	-0.0592646	0.419876	0.827991	1.55183	-0.179773	-0.350452	-0.373147	-0.362996	-0.201866	0.109778	0.771184	NA	-0.497887	2.37534	0.813944	-1.18265	-0.497887	0.192731	18	0.161	ns	MannWhitney
A0A3Q2HED0	A0A3Q2HED0_HORSE	ENSECAG00000019624	OSTF1	osteoclast stimulating factor 1 [Source:VGNC Symbol;Acc:VGNC:21076]	Osteoclast stimulating factor 1 OS=Equus caballus OX=9796 GN=OSTF1 PE=4 SV=1	OSTF1	0.893461	0.887611	-0.765456	-0.901757	0.414192	0.810781	-1.10538	0.00528353	-0.45339	-1.54968	-0.302248	-0.178798	0.152844	0.751749	-0.214493	0.578531	0.0684934	0.82027	NA	0.65272	3.96375	0.151817	2.58722	0.65272	0.0640901	2.01015	0.0641	ns	T-test (hom)
A0A3Q2LSB2	A0A3Q2LSB2_HORSE	ENSECAG00000000700	EPRS1	glutamyl-prolyl-tRNA synthetase 1 [Source:VGNC Symbol;Acc:VGNC:17635]	Glutamyl-tRNA synthetase OS=Equus caballus OX=9796 GN=EPRS1 PE=3 SV=1	EPRS1	0.893196	0.907242	-1.30021	-1.49692	-0.887177	-1.25223	-0.935413	-0.98301	-0.523972	-1.17509	-0.399243	-2.90488	2.21585	1.70336	-2.15196	-1.39666	1.01304	-2.76786	NA	0.48321	0.925575	5.23466e-05	0.447247	0.48321	0.52647	0.665005	0.526	ns	T-test (het)
F6X085	F6X085_HORSE	ENSECAG00000009317	PLBD2	phospholipase B domain containing 2 [Source:VGNC Symbol;Acc:VGNC:21534]	Phospholipase B-like OS=Equus caballus OX=9796 GN=PLBD2 PE=3 SV=2	PLBD2	0.891465	0.95933	-2.52672	-0.890686	-1.08897	-0.0663518	0.385943	-1.99522	-1.29501	-0.921879	-1.17364	-1.86748	-0.033351	0.0482266	0.432771	-0.297306	-0.515095	-1.08278	NA	0.488778	1.87369	0.589919	0.915817	0.488778	0.272875	1.14134	0.273	ns	T-test (hom)
A0A3Q2H396	A0A3Q2H396_HORSE	ENSECAG00000009674	ELANE	elastase, neutrophil expressed [Source:HGNC Symbol;Acc:HGNC:3309]	Elastase neutrophil expressed OS=Equus caballus OX=9796 GN=ELANE PE=4 SV=1	ELANE	0.891028	0.618306	0.160606	0.187522	-0.321609	1.45749	0.585374	-1.72324	-0.938817	1.18164	-0.463949	-0.14934	-0.0845603	-2.62924	-0.623452	-0.197315	-0.383343	-0.307493	NA	-0.678458	2.50044	0.550778	-1.69644	-0.678458	0.176723	18	0.161	ns	MannWhitney
A0A3Q2GVV2	A0A3Q2GVV2_HORSE	ENSECAG00000016735	VCAM1	vascular cell adhesion molecule 1 [Source:VGNC Symbol;Acc:VGNC:24891]	Vascular cell adhesion molecule 1 OS=Equus caballus OX=9796 GN=VCAM1 PE=4 SV=1	VCAM1	0.887635	0.929958	-0.037104	-0.799734	-2.01292	-3.45523	-2.58758	-1.74502	-2.55726	-3.85516	-1.30922	-2.53347	-1.96573	-2.13	-3.43547	-1.91849	-1.75914	-1.16385	NA	0.104329	0.245849	0.150072	0.0256493	0.104329	0.843319	0.201352	0.843	ns	T-test (hom)
F6YCC0	F6YCC0_HORSE	ENSECAG00000024043	CSTA	cystatin A [Source:VGNC Symbol;Acc:VGNC:16918]	Cystatin A OS=Equus caballus OX=9796 GN=CSTA PE=3 SV=3	CSTA	0.886864	0.947747	2.14345	1.68318	3.0749	1.1218	0.469005	1.95473	0.268508	1.18591	-2.02228	0.324973	0.484774	2.30209	-0.508004	0.705885	1.53701	0.558876	NA	-1.06477	3.66258	0.391035	-3.89981	-1.06477	0.0789684	-1.89475	0.079	ns	T-test (hom)
A0A3Q2GYV6	A0A3Q2GYV6_HORSE	ENSECAG00000017396	STING1	stimulator of interferon response cGAMP interactor 1 [Source:VGNC Symbol;Acc:VGNC:24222]	Stimulator of interferon genes protein OS=Equus caballus OX=9796 GN=STING1 PE=3 SV=1	STING1	0.8863	0.8792	-3.11655	-2.21616	-2.31165	-3.00846	-1.31704	-4.15102	-2.91176	-3.28647	-3.25428	-0.602126	-1.76197	-1.38371	-1.07825	-3.49937	-4.01622	-0.765501	NA	0.74471	2.28164	0.244031	1.69916	0.74471	0.205663	1.32726	0.206	ns	T-test (hom)
A1AT2_HORSE	NA	NA	SERPINA2	NA	Alpha-1-antiproteinase 2 OS=Equus caballus OX=9796 PE=1 SV=2	Alpha-1-antiproteinase	0.886142	0.883711	6.09411	6.54889	6.41599	6.47902	7.03159	6.80409	6.02347	5.84575	5.64335	8.05161	7.51582	6.70132	7.72726	6.80452	7.47536	7.73205	NA	0.801048	5.50252	0.100086	4.40778	0.801048	0.0220586	2.57415	0.0221	*	T-test (hom)
A0A3Q2GZN7	A0A3Q2GZN7_HORSE	ENSECAG00000029497	0	0	Uncharacterized protein OS=Equus caballus OX=9796 PE=3 SV=1	Uncharacterized	0.885083	0.693994	-0.902997	-1.07488	-0.548023	-0.958344	-1.18801	-1.45151	-0.594535	-0.751784	-0.96028	-2.19086	-1.02612	-1.05185	-1.08443	-1.00093	-0.947134	-1.60971	NA	-0.300152	2.87639	0.348925	-0.863356	-0.300152	0.136182	18	0.161	ns	MannWhitney
F7BM31	F7BM31_HORSE	ENSECAG00000013924	SERPIND1	serpin family D member 1 [Source:VGNC Symbol;Acc:VGNC:22855]	Serpin family D member 1 OS=Equus caballus OX=9796 GN=SERPIND1 PE=3 SV=1	SERPIND1	0.8833	0.830107	3.02169	3.43198	3.77798	3.69846	4.25827	3.33677	3.47562	3.76114	2.05915	4.62449	3.74129	4.0091	4.41086	2.486	4.17425	4.26659	NA	0.126225	0.451489	0.0245062	0.0569891	0.126225	0.731288	0.354156	0.731	ns	T-test (het)
A0A5F5Q4D2	A0A5F5Q4D2_HORSE	ENSECAG00000012997	SERPINA10	serpin family A member 10 [Source:VGNC Symbol;Acc:VGNC:22843]	Serpin family A member 10 OS=Equus caballus OX=9796 GN=SERPINA10 PE=3 SV=1	SERPINA10	0.882991	0.928126	0.0690306	0.360838	-0.198924	1.05654	1.5227	1.37359	0.618582	0.85962	-0.955831	2.11636	0.841044	0.996461	1.64369	-0.047083	0.874498	1.99995	NA	0.22589	0.725299	0.182558	0.163838	0.22589	0.604872	0.529326	0.605	ns	T-test (hom)
F6VVG6	F6VVG6_HORSE	ENSECAG00000022413	EIF3D	eukaryotic translation initiation factor 3 subunit D [Source:VGNC Symbol;Acc:VGNC:17490]	Eukaryotic translation initiation factor 3 subunit D OS=Equus caballus OX=9796 GN=EIF3D PE=3 SV=1	EIF3D	0.882492	0.945474	-1.93886	-2.17665	-1.63569	-2.00906	-1.50956	-2.77836	-1.21841	-1.86134	-1.67849	-2.5902	-1.61978	-0.500091	-1.82831	-1.60135	-1.0911	-1.44611	NA	0.346562	2.19282	0.540749	0.759948	0.346562	0.218724	1.28772	0.219	ns	T-test (hom)
F6XC16	F6XC16_HORSE	ENSECAG00000016700	VAT1	vesicle amine transport 1 [Source:VGNC Symbol;Acc:VGNC:24886]	Vesicle amine transport 1 OS=Equus caballus OX=9796 GN=VAT1 PE=4 SV=2	VAT1	0.882171	0.928014	2.91599	2.52042	3.1263	2.22967	2.66435	2.07872	2.58553	2.54209	2.53626	2.18732	3.08306	2.52347	2.57288	2.23155	2.62891	2.05924	NA	-0.105047	0.904572	0.901808	-0.0950229	-0.105047	0.534191	-0.637335	0.534	ns	T-test (hom)
F6S642	F6S642_HORSE	ENSECAG00000008809	OAS3	2'-5'-oligoadenylate synthetase 3 [Source:VGNC Symbol;Acc:VGNC:50957]	2'-5' oligoadenylate synthase OS=Equus caballus OX=9796 GN=OAS3 PE=3 SV=2	OAS3	0.881307	0.911965	1.89034	1.76293	2.3615	1.19898	0.998624	2.97494	2.49835	2.23248	1.15206	2.67161	1.77021	1.3248	1.48239	2.20969	1.35925	1.74338	NA	-0.275595	1.44336	0.497334	-0.397784	-0.275595	0.36771	-0.930842	0.368	ns	T-test (hom)
A0A3Q2HYF9	A0A3Q2HYF9_HORSE	ENSECAG00000032026	LY6G6C	0	Lymphocyte antigen 6 family member G6C OS=Equus caballus OX=9796 GN=LY6G6C PE=4 SV=2	LY6G6C	0.878894	0.962703	4.74459	4.97512	4.24889	3.75485	4.56647	4.59705	4.38619	4.25875	5.32895	5.77503	6.50554	6.25486	6.16555	5.9544	5.69379	6.40661	NA	1.5691	19.8118	0.855344	31.0868	1.5691	1.08654e-06	8.1601	1.09e-06	****	T-test (hom)
F7DLW1	F7DLW1_HORSE	ENSECAG00000007696	TNFAIP8L2	TNF alpha induced protein 8 like 2 [Source:VGNC Symbol;Acc:VGNC:24363]	TNF alpha induced protein 8 like 2 OS=Equus caballus OX=9796 GN=TNFAIP8L2 PE=4 SV=1	TNFAIP8L2	0.878301	0.835639	-4.10975	-1.81891	-2.63265	-3.21608	-2.38057	-4.91959	-2.82189	-3.35855	-2.81506	-2.63509	-2.76109	-2.51906	-4.2177	-4.87988	-3.19612	-5.14847	NA	-0.364311	1.02907	0.847615	-0.374903	-0.364311	0.490025	-0.708899	0.49	ns	T-test (hom)
F6XVX2	F6XVX2_HORSE	ENSECAG00000021375	DLAT	dihydrolipoamide S-acetyltransferase [Source:VGNC Symbol;Acc:VGNC:17206]	Acetyltransferase component of pyruvate dehydrogenase complex OS=Equus caballus OX=9796 GN=DLAT PE=3 SV=1	DLAT	0.875478	0.890796	-2.29691	-1.34164	0.118222	-1.36248	-0.871353	-2.91558	-2.22977	-1.0732	-0.0121719	-1.47664	-2.09398	-2.12206	-0.0854622	-0.651048	-0.776289	-0.558039	NA	0.524628	1.93405	0.723213	1.01465	0.524628	0.261694	1.16959	0.262	ns	T-test (hom)
F6QE14	F6QE14_HORSE	ENSECAG00000025078	SUSD2	sushi domain containing 2 [Source:VGNC Symbol;Acc:VGNC:23772]	Sushi domain containing 2 OS=Equus caballus OX=9796 GN=SUSD2 PE=4 SV=2	SUSD2	0.874837	0.93895	-1.5912	-0.0714713	0.0526372	0.593479	-0.446156	-0.602349	-0.475883	-0.760199	0.255015	0.920123	1.63889	1.93541	1.04584	1.135	1.53738	1.81748	NA	1.69828	14.0186	0.712631	23.8075	1.69828	6.02551e-05	5.64681	6.03e-05	****	T-test (hom)
A0A3Q2GYN0	A0A3Q2GYN0_HORSE	ENSECAG00000018754	ALYREF	Aly/REF export factor [Source:VGNC Symbol;Acc:VGNC:56392]	Aly/REF export factor OS=Equus caballus OX=9796 GN=ALYREF PE=4 SV=2	ALYREF	0.874558	0.899292	-1.86611	-1.50668	-1.28538	-1.23753	-1.29182	-2.10539	-0.993725	-0.680115	-1.36022	-1.74026	-1.01238	-0.237017	-0.554402	-1.07424	-0.870589	-3.03016	NA	0.135935	0.517824	0.11654	0.0703903	0.135935	0.698424	0.395515	0.698	ns	T-test (hom)
F6QDQ1	F6QDQ1_HORSE	ENSECAG00000010490	PGLYRP2	0	Peptidoglycan recognition protein 2 OS=Equus caballus OX=9796 GN=PGLYRP2 PE=3 SV=2	PGLYRP2	0.874109	0.838948	-2.54783	-1.90692	-1.46797	-1.34512	-0.709987	-1.31222	-1.93579	-0.952698	-4.72132	-0.99683	-1.25544	-0.0844564	-0.76798	-3.017	-1.45101	-1.04008	NA	-0.144448	0.314204	0.0258724	-0.0453862	-0.144448	0.804295	-0.255097	0.804	ns	T-test (het)
F7DNT0	F7DNT0_HORSE	ENSECAG00000033788	TUBA4A	tubulin alpha 4a [Source:VGNC Symbol;Acc:VGNC:49289]	Tubulin alpha chain OS=Equus caballus OX=9796 GN=TUBA4A PE=3 SV=1	TUBA4A	0.873231	0.95224	1.19506	0.907166	1.45603	0.696413	0.220984	0.458509	1.25814	0.66767	1.2931	-0.0399908	0.776349	-0.565802	0.484366	0.576151	0.600053	-0.346888	NA	-0.51033	3.73777	0.341594	-1.9075	-0.51033	0.0749582	-1.92377	0.075	ns	T-test (hom)
F7AJB8	F7AJB8_HORSE	ENSECAG00000014040	SIAE	sialic acid acetylesterase [Source:VGNC Symbol;Acc:VGNC:22971]	Sialic acid acetylesterase OS=Equus caballus OX=9796 GN=SIAE PE=4 SV=2	SIAE	0.872678	0.903178	-2.46426	-3.27594	-1.02442	-2.35136	-2.03524	-4.55488	-3.57346	-2.14328	-3.99457	-0.297549	-3.99797	-2.58285	-2.54328	-4.80645	-5.14077	-3.78305	NA	-0.715456	1.7185	0.366484	-1.22951	-0.715456	0.303864	-1.06737	0.304	ns	T-test (hom)
F6UL68	F6UL68_HORSE	ENSECAG00000015875	TTR	transthyretin [Source:VGNC Symbol;Acc:VGNC:24652]	Transthyretin OS=Equus caballus OX=9796 GN=TTR PE=3 SV=3	TTR	0.872315	0.898164	3.56641	5.17706	3.80097	4.06746	5.02765	4.64114	4.43023	4.39343	5.47938	7.80197	7.77842	6.61685	7.70009	7.02138	7.34813	8.22697	NA	2.85861	19.0135	0.269761	54.3522	2.85861	1.88952e-06	7.78079	1.89e-06	****	T-test (hom)
F6ZN26	F6ZN26_HORSE	ENSECAG00000011178	HDGF	heparin binding growth factor [Source:VGNC Symbol;Acc:VGNC:18719]	Heparin binding growth factor OS=Equus caballus OX=9796 GN=HDGF PE=4 SV=3	HDGF	0.871927	0.825578	2.46835	0.250012	-0.83369	-2.43149	-1.18825	-1.73225	0.625294	-0.454628	-0.834831	-0.945082	-1.07077	-2.09976	-1.14057	-0.996505	-2.33182	-1.94229	NA	-1.00812	3.10045	0.02424	-3.12563	-1.00812	0.116593	-1.73403	0.117	ns	T-test (het)
A0A3Q2H7K4	A0A3Q2H7K4_HORSE	ENSECAG00000003368	G3BP1	G3BP stress granule assembly factor 1 [Source:VGNC Symbol;Acc:VGNC:18178]	G3BP stress granule assembly factor 1 OS=Equus caballus OX=9796 GN=G3BP1 PE=4 SV=1	G3BP1	0.871524	0.874934	-1.57787	-1.14001	-1.70756	-1.44448	-1.12538	-2.35886	-1.30703	-0.540269	-1.84417	-2.83331	-1.09262	-1.91121	-1.72841	-1.41315	-1.82483	-1.8527	NA	-0.412369	2.94452	0.890008	-1.21423	-0.412369	0.129901	-1.60912	0.13	ns	T-test (hom)
F6TIE2	F6TIE2_HORSE	ENSECAG00000023330	GZMA	granzyme A [Source:VGNC Symbol;Acc:VGNC:18673]	Granzyme A OS=Equus caballus OX=9796 GN=GZMA PE=4 SV=2	GZMA	0.871177	0.952134	1.22872	-0.363166	1.07987	0.658288	2.66086	0.503324	1.50793	1.37763	1.41836	-0.148993	-0.837278	1.01197	-0.0440587	2.08033	-0.35874	-1.31383	NA	-0.855712	3.06376	0.468769	-2.6217	-0.855712	0.119596	-1.65776	0.12	ns	T-test (hom)
F7E3Y7	F7E3Y7_HORSE	ENSECAG00000020463	HSPB1	heat shock protein family B (small) member 1 [Source:VGNC Symbol;Acc:VGNC:51154]	Heat shock 27 kDa protein OS=Equus caballus OX=9796 GN=HSPB1 PE=3 SV=1	HSPB1	0.870269	0.938871	2.0327	2.75977	2.41326	2.05904	1.61164	1.30569	1.99772	2.5103	4.37506	2.86295	3.92184	3.62525	3.73647	3.2007	4.02662	2.07718	NA	1.392	10.9259	0.270622	15.2088	1.392	0.000514012	4.48472	0.000514	***	T-test (hom)
F6TLH4	F6TLH4_HORSE	ENSECAG00000015415	SCAMP2	secretory carrier membrane protein 2 [Source:VGNC Symbol;Acc:VGNC:22709]	Secretory carrier-associated membrane protein OS=Equus caballus OX=9796 GN=SCAMP2 PE=3 SV=2	SCAMP2	0.869385	0.924066	-0.662093	-0.457728	0.0915318	-0.637168	-1.10832	-1.74814	-1.01065	-0.749065	-0.367838	-0.457471	-1.4089	-0.67898	-1.70685	-0.790711	-1.29563	-1.3111	NA	-0.216979	1.279	0.832523	-0.277516	-0.216979	0.412081	-0.845442	0.412	ns	T-test (hom)
F6Q4A3	F6Q4A3_HORSE	ENSECAG00000004311	RPS16	ribosomal protein S16 [Source:VGNC Symbol;Acc:VGNC:22549]	Ribosomal protein S16 OS=Equus caballus OX=9796 GN=RPS16 PE=3 SV=2	RPS16	0.867188	0.987034	2.04967	1.07745	1.89318	1.49377	0.914372	1.2055	1.69025	1.59913	1.94353	0.585298	1.06766	-0.034024	0.97954	1.43395	0.927207	0.40697	NA	-0.57665	4.56175	0.27947	-2.63053	-0.57665	0.0423425	-2.23359	0.0423	*	T-test (hom)
A0A3Q2GT53	A0A3Q2GT53_HORSE	ENSECAG00000006251	CLEC3B	C-type lectin domain family 3 member B [Source:VGNC Symbol;Acc:VGNC:16604]	C-type lectin domain family 3 member B OS=Equus caballus OX=9796 GN=CLEC3B PE=4 SV=1	CLEC3B	0.866279	0.942456	1.43872	1.94381	1.22566	0.904435	2.22296	2.08575	1.7088	1.41019	2.23009	4.09307	3.8661	3.1429	4.73627	2.77192	3.96859	4.22326	NA	2.01148	14.8628	0.128404	29.8962	2.01148	3.3563e-05	5.98215	3.36e-05	****	T-test (hom)
A0A3Q2LRH6	A0A3Q2LRH6_HORSE	ENSECAG00000007371	GLUD1	0	Glutamate dehydrogenase (NAD(P)(+)) OS=Equus caballus OX=9796 GN=GLUD1 PE=3 SV=1	GLUD1	0.861985	0.921599	3.0721	2.19529	3.44035	2.89595	2.35447	2.26174	1.68047	2.87531	2.83468	1.2645	1.95105	1.40456	2.3158	2.27846	1.66121	1.31189	NA	-0.719192	5.38535	0.983861	-3.8731	-0.719192	0.0239248	-2.53229	0.0239	*	T-test (hom)
F6TAZ0	F6TAZ0_HORSE	ENSECAG00000015865	GLUL	glutamate-ammonia ligase [Source:VGNC Symbol;Acc:VGNC:18397]	Glutamine synthetase OS=Equus caballus OX=9796 GN=GLUL PE=3 SV=2	GLUL	0.861833	0.956164	-3.38194	-1.07743	-1.72709	-2.32369	-2.13066	-0.665374	-0.127939	-3.11863	-1.01026	-0.0830229	-1.18948	-1.6992	-0.907815	-0.7908	-0.0237533	0.431309	NA	1.15997	5.11069	0.222655	5.92824	1.15997	0.0289419	2.4336	0.0289	*	T-test (hom)
H9GZX2	H9GZX2_HORSE	ENSECAG00000012169	ATP5F1D	ATP synthase F1 subunit delta [Source:VGNC Symbol;Acc:VGNC:58124]	ATP synthase F1 subunit delta OS=Equus caballus OX=9796 GN=ATP5F1D PE=3 SV=2	ATP5F1D	0.861536	0.931809	-4.42427	-4.35283	-2.26697	-3.72347	-3.15857	-1.72747	-5.04892	-3.45236	-2.23985	-1.26616	-1.06482	-0.854317	-0.348368	-0.0123543	-0.164676	-0.960453	NA	2.65548	14.0132	0.258482	37.2118	2.65548	6.04793e-05	5.64471	6.05e-05	****	T-test (hom)
F6ZHK3	F6ZHK3_HORSE	ENSECAG00000009595	MPP1	membrane palmitoylated protein 1 [Source:VGNC Symbol;Acc:VGNC:20289]	55 kDa erythrocyte membrane protein OS=Equus caballus OX=9796 GN=MPP1 PE=4 SV=2	MPP1	0.861374	0.851309	-0.955766	-0.0972285	0.622078	-0.403722	0.867585	0.0244242	0.129305	-0.0693102	0.108841	-0.365181	0.295723	-0.396619	0.0188745	1.57174	-0.408721	0.590503	NA	0.162225	0.716357	0.673633	0.116211	0.162225	0.608632	0.523767	0.609	ns	T-test (hom)
F6RG17	F6RG17_HORSE	ENSECAG00000021472	CZIB	CXXC motif containing zinc binding protein [Source:VGNC Symbol;Acc:VGNC:50652]	CXXC motif containing zinc binding protein OS=Equus caballus OX=9796 GN=CZIB PE=3 SV=2	CZIB	0.861242	0.967077	-0.855688	-1.17944	-1.94408	-2.33207	-1.34126	-0.7073	-1.06491	-0.276859	-0.868088	-1.4727	-1.32057	-1.37742	-1.21527	-0.670577	-1.90252	-2.18187	NA	-0.163427	0.771586	0.458762	-0.126098	-0.163427	0.585773	-0.557826	0.586	ns	T-test (hom)
F7D301	F7D301_HORSE	ENSECAG00000000716	RAB11B	RAB11B, member RAS onco family [Source:VGNC Symbol;Acc:VGNC:22084]	RAB11B member RAS oncogene family OS=Equus caballus OX=9796 GN=RAB11B PE=4 SV=3	RAB11B	0.860218	0.925843	2.45664	1.9296	2.86897	2.30334	1.7385	1.48274	2.365	2.61183	2.20256	1.1697	1.68326	0.98978	3.07936	1.93027	1.66059	1.59731	NA	-0.430474	2.74193	0.402319	-1.18033	-0.430474	0.149485	-1.52517	0.149	ns	T-test (hom)
F6XQ78	F6XQ78_HORSE	ENSECAG00000015965	IPO7	importin 7 [Source:VGNC Symbol;Acc:VGNC:19107]	Importin 7 OS=Equus caballus OX=9796 GN=IPO7 PE=4 SV=2	IPO7	0.86018	0.834901	-1.87326	-2.30249	-1.27054	-2.71071	-2.04218	-2.7871	-1.7527	-2.35004	-1.42048	-2.16526	-1.21032	-2.41751	-1.19508	-1.10802	-1.16991	-1.72989	NA	0.584069	4.78535	0.977056	2.79497	0.584069	0.0362632	2.31556	0.0363	*	T-test (hom)
F6YJR6	F6YJR6_HORSE	ENSECAG00000021927	RPL18	ribosomal protein L18 [Source:VGNC Symbol;Acc:VGNC:22524]	Ribosomal protein L18 OS=Equus caballus OX=9796 GN=RPL18 PE=3 SV=1	RPL18	0.859757	0.969365	-0.237586	0.204217	-0.194145	1.06766	0.403493	-0.493312	0.179388	0.506604	0.718165	-0.361356	-0.952778	-0.448504	0.0295186	-0.351437	-0.0917126	-1.38715	NA	-0.535196	3.63803	0.53227	-1.94706	-0.535196	0.0803239	-1.88524	0.0803	ns	T-test (hom)
F6QIV1	F6QIV1_HORSE	ENSECAG00000018072	LRRC59	0	Leucine rich repeat containing 59 OS=Equus caballus OX=9796 GN=LRRC59 PE=4 SV=2	LRRC59	0.858145	0.953831	0.24291	-0.35914	0.936697	0.493512	-0.57558	-0.904952	-0.215728	0.595836	0.772212	-1.57966	-0.774097	-1.10431	-0.490213	-0.103199	-0.511654	-1.16401	NA	-0.646061	3.64265	0.738644	-2.35338	-0.646061	0.0800669	-1.88703	0.0801	ns	T-test (hom)
A0A3Q2L8T9	A0A3Q2L8T9_HORSE	ENSECAG00000013475	SEC61A1	SEC61 translocon subunit alpha 1 [Source:VGNC Symbol;Acc:VGNC:50498]	SEC61 translocon subunit alpha 1 OS=Equus caballus OX=9796 GN=SEC61A1 PE=3 SV=1	SEC61A1	0.856528	0.942002	-1.2453	-1.33197	-0.19204	-0.767214	-2.05991	-1.43939	-1.11363	-0.370649	-0.464411	-2.02863	-3.12928	-1.77795	-1.83537	-1.04613	-1.0151	-1.90007	NA	-0.584603	3.00001	0.457077	-1.75381	-0.584603	0.124999	-1.63182	0.125	ns	T-test (hom)
A0A3Q2I386	A0A3Q2I386_HORSE	ENSECAG00000001072	TYMP	thymidine phosphorylase [Source:VGNC Symbol;Acc:VGNC:24688]	Thymidine phosphorylase OS=Equus caballus OX=9796 GN=TYMP PE=3 SV=2	TYMP	0.856432	0.955967	-0.0183257	0.424002	0.0262366	-0.17953	0.363386	0.324516	0.557817	0.769227	0.505451	-0.236445	0.766271	1.6319	0.53632	0.618538	1.06632	0.380405	NA	0.375178	3.14777	0.186813	1.18098	0.375178	0.11283	1.69171	0.113	ns	T-test (hom)
A0A3Q2GXD6	A0A3Q2GXD6_HORSE	ENSECAG00000018579	F11R	F11 receptor [Source:VGNC Symbol;Acc:VGNC:49312]	Junctional adhesion molecule 1 OS=Equus caballus OX=9796 GN=F11R PE=3 SV=1	F11R	0.851768	0.972927	-1.7058	-2.19254	-1.14116	-2.08923	-1.79266	-2.66466	-0.76097	-1.82961	-1.57306	-1.89513	-0.758072	-0.389367	-1.16354	-0.47698	-0.0608817	-1.09474	NA	0.845609	6.06023	0.919416	5.12458	0.845609	0.0149861	2.7719	0.015	*	T-test (hom)
F6T988	F6T988_HORSE	ENSECAG00000006012	FMO1	flavin containing dimethylaniline monoxygenase 1 [Source:VGNC Symbol;Acc:VGNC:18075]	Flavin-containing monooxygenase OS=Equus caballus OX=9796 GN=FMO1 PE=3 SV=2	FMO1	0.849173	0.745412	-1.50944	-2.01234	-0.779046	-1.39467	-2.24011	-0.702025	-0.0826993	-1.36616	1.17912	-1.27757	-1.81685	-1.18837	-1.13508	-0.885941	-1.90564	-1.2207	NA	0.229433	0.748746	0.451846	0.171787	0.229433	0.59512	37	0.645	ns	MannWhitney
F6ZDM5	F6ZDM5_HORSE	ENSECAG00000006430	RPS10	ribosomal protein S10 [Source:VGNC Symbol;Acc:VGNC:58742]	Ribosomal protein S10 OS=Equus caballus OX=9796 GN=RPS10 PE=3 SV=3	RPS10	0.847963	0.710795	-0.479677	-0.58608	0.250026	2.06475	0.597065	-2.08698	-0.651767	-1.47817	-0.880066	-1.0473	-0.725719	1.13756	-1.05849	-1.22972	-1.57057	-1.01263	NA	-0.502013	1.44627	0.26181	-0.726047	-0.502013	0.366969	20	0.234	ns	MannWhitney
A0A3Q2L0S7	A0A3Q2L0S7_HORSE	ENSECAG00000005661	TMEM43	transmembrane protein 43 [Source:VGNC Symbol;Acc:VGNC:56852]	Transmembrane protein 43 OS=Equus caballus OX=9796 GN=TMEM43 PE=3 SV=2	TMEM43	0.847904	0.933553	-1.10696	-2.13978	0.247702	-1.74709	-2.26701	-3.19844	-1.51017	-0.0888722	-0.671485	-4.29895	-2.06086	-0.600157	-2.67499	-2.04345	-1.21555	-3.68893	NA	-0.68047	1.7626	0.672055	-1.1994	-0.68047	0.294717	-1.0886	0.295	ns	T-test (hom)
F7DAF6	F7DAF6_HORSE	ENSECAG00000017637	ITIH2	inter-alpha-trypsin inhibitor heavy chain 2 [Source:VGNC Symbol;Acc:VGNC:19185]	Inter-alpha-trypsin inhibitor heavy chain 2 OS=Equus caballus OX=9796 GN=ITIH2 PE=3 SV=2	ITIH2	0.846941	0.882901	3.25338	3.19129	3.96656	3.75123	4.54998	4.25421	3.54651	4.07614	1.9268	5.06148	4.08456	4.04686	4.97364	3.17318	4.13896	4.65703	NA	0.184151	0.610062	0.0590004	0.112343	0.184151	0.655168	0.456306	0.655	ns	T-test (hom)
F7D3K4	F7D3K4_HORSE	ENSECAG00000014291	PAFAH1B1	platelet activating factor acetylhydrolase 1b regulatory subunit 1 [Source:VGNC Symbol;Acc:VGNC:21132]	Platelet-activating factor acetylhydrolase IB subunit alpha OS=Equus caballus OX=9796 GN=PAFAH1B1 PE=3 SV=2	PAFAH1B1	0.84639	0.895829	-0.993136	-1.71648	-0.506656	-2.4605	-1.49639	-1.74738	-0.633338	-1.30252	-1.15449	-1.87197	-0.551705	-0.795721	-1.07838	-0.749285	-0.764222	0.653338	NA	0.567996	3.10942	0.802566	1.76614	0.567996	0.11587	1.67624	0.116	ns	T-test (hom)
A0A3Q2LJK9	A0A3Q2LJK9_HORSE	ENSECAG00000011331	LDHB	lactate dehydrogenase B [Source:VGNC Symbol;Acc:VGNC:19619]	L-lactate dehydrogenase OS=Equus caballus OX=9796 GN=LDHB PE=3 SV=1	LDHB	0.846059	0.891321	2.70809	4.04656	2.99564	3.33462	3.15738	3.52511	3.98964	3.58245	4.38792	3.02245	4.29662	4.34528	3.81686	3.61535	4.52878	4.08997	NA	0.595468	5.16576	0.838107	3.07605	0.595468	0.027858	2.45346	0.0279	*	T-test (hom)
F6T9B3	F6T9B3_HORSE	ENSECAG00000010815	ADGRE5	adhesion G protein-coupled receptor E5 [Source:HGNC Symbol;Acc:HGNC:1711]	Adhesion G protein-coupled receptor E5 OS=Equus caballus OX=9796 GN=ADGRE5 PE=4 SV=2	ADGRE5	0.845582	0.963299	0.945163	1.85617	1.43919	1.4989	1.97813	0.738617	1.55752	1.15147	1.09863	1.96535	3.01079	3.04703	2.23659	1.51314	2.44885	3.40268	NA	0.944737	6.56148	0.122224	6.19887	0.944737	0.0105876	2.948	0.0106	*	T-test (hom)
F6QTC9	F6QTC9_HORSE	ENSECAG00000012979	SUCLG1	succinate-CoA ligase GDP/ADP-forming subunit alpha [Source:VGNC Symbol;Acc:VGNC:23743]	Succinate--CoA ligase [ADP/GDP-forming] subunit alpha mitochondrial OS=Equus caballus OX=9796 GN=SUCLG1 PE=3 SV=2	SUCLG1	0.844514	0.935395	1.20167	0.0853002	1.62959	0.430688	-0.0449309	-0.373793	0.701476	1.15037	1.24076	1.72246	-0.0543728	0.097988	0.103153	1.02288	0.162611	-0.780134	NA	-0.158129	0.549781	0.684789	-0.0869362	-0.158129	0.683124	-0.41683	0.683	ns	T-test (hom)
F7A490	F7A490_HORSE	ENSECAG00000018459	SCP2	sterol carrier protein 2 [Source:VGNC Symbol;Acc:VGNC:22747]	Acetyl-CoA C-myristoyltransferase OS=Equus caballus OX=9796 GN=SCP2 PE=3 SV=2	SCP2	0.844007	0.831514	-0.0756557	-0.935878	0.227029	0.046243	1.35566	0.472514	0.294992	-0.326577	0.621128	-0.744711	-0.866979	0.469749	0.85362	0.421918	0.458984	-1.19898	NA	-0.13045	0.459735	0.627061	-0.0599722	-0.13045	0.72712	-0.356038	0.727	ns	T-test (hom)
F7BXK6	F7BXK6_HORSE	ENSECAG00000020076	ASAH1	N-acylsphingosine amidohydrolase 1 [Source:VGNC Symbol;Acc:VGNC:15557]	Ceramidase OS=Equus caballus OX=9796 GN=ASAH1 PE=3 SV=1	ASAH1	0.843727	0.973284	2.11265	1.83115	2.57823	1.75033	1.04235	0.817732	1.26751	1.28869	1.88784	-0.122174	-0.716268	0.138482	1.53263	1.11358	0.907226	0.793385	NA	-0.894243	5.02903	0.321207	-4.49717	-0.894243	0.0306276	-2.4041	0.0306	*	T-test (hom)
F6WL01	F6WL01_HORSE	ENSECAG00000021615	PSMB2	proteasome 20S subunit beta 2 [Source:VGNC Symbol;Acc:VGNC:21941]	Proteasome subunit beta OS=Equus caballus OX=9796 GN=PSMB2 PE=3 SV=1	PSMB2	0.843324	0.805075	1.07602	2.1956	0.46357	0.846124	-0.323321	1.25512	0.630199	1.13917	0.544424	0.0704713	0.716497	0.752351	0.572509	0.872549	0.760145	0.813586	NA	-0.272494	1.54968	0.0134533	-0.422278	-0.272494	0.341586	21	0.279	ns	MannWhitney
A0A3Q2HH73	A0A3Q2HH73_HORSE	ENSECAG00000000910	IFITM3	0	Interferon-induced transmembrane protein 3 OS=Equus caballus OX=9796 GN=LOC100054725 PE=3 SV=1	LOC100054725	0.842864	0.919559	-1.89475	-1.99424	-0.293725	-1.08121	-0.667147	0.374119	-1.20593	-0.500857	-1.63807	-1.99521	-1.06117	-1.84109	-1.26731	-0.391048	-0.543993	-1.62927	NA	-0.387927	1.78526	0.439507	-0.692551	-0.387927	0.290123	-1.09944	0.29	ns	T-test (hom)
F6RQE8	F6RQE8_HORSE	ENSECAG00000024557	0	0	Uncharacterized protein OS=Equus caballus OX=9796 PE=3 SV=2	Uncharacterized	0.842864	0.919559	-1.89475	-1.99424	-0.293725	-1.08121	-0.667147	0.374119	-1.20593	-0.500857	-1.63807	-1.99521	-1.06117	-1.84109	-1.26731	-0.391048	-0.543993	-1.62927	NA	-0.387927	1.78526	0.439507	-0.692551	-0.387927	0.290123	-1.09944	0.29	ns	T-test (hom)
F6U5R1	F6U5R1_HORSE	ENSECAG00000020726	FH	fumarate hydratase [Source:VGNC Symbol;Acc:VGNC:18033]	Fumarate hydratase mitochondrial OS=Equus caballus OX=9796 GN=FH PE=3 SV=2	FH	0.842429	0.883556	0.148876	-0.0186745	0.692534	0.0509536	-1.15522	-0.382521	-0.473832	0.304482	0.728248	-1.76297	-0.765596	-1.78044	-0.68342	-0.613159	-0.543534	-1.92755	NA	-0.814379	4.45491	0.253534	-3.62798	-0.814379	0.0455973	-2.19415	0.0456	*	T-test (hom)
A0A3Q2I1Y2	A0A3Q2I1Y2_HORSE	ENSECAG00000009005	DNAJB6	DnaJ heat shock protein family (Hsp40) member B6 [Source:HGNC Symbol;Acc:HGNC:14888]	DnaJ heat shock protein family (Hsp40) member B6 OS=Equus caballus OX=9796 GN=DNAJB6 PE=4 SV=1	DNAJB6	0.841854	0.946519	-1.63497	0.00635347	-2.84655	-1.00101	0.413531	-0.204986	-1.44469	0.831364	0.26132	1.35376	-2.57871	-2.7039	-1.39378	-0.626287	-1.51817	0.338122	NA	-0.123334	0.22319	0.662228	-0.0275269	-0.123334	0.856669	-0.183978	0.857	ns	T-test (hom)
A0A5F5PG05	A0A5F5PG05_HORSE	ENSECAG00000023061	ITGB2	integrin subunit beta 2 [Source:VGNC Symbol;Acc:VGNC:52399]	Integrin beta OS=Equus caballus OX=9796 GN=ITGB2 PE=3 SV=1	ITGB2	0.84134	0.819584	1.7372	1.49748	2.08993	2.4217	1.407	0.918818	1.07175	2.06561	1.85015	0.480003	1.14376	5.11382	0.36427	1.47454	2.42611	0.969401	NA	0.0765688	0.157656	0.0113164	0.0120716	0.0765688	0.89648	27	0.645	ns	MannWhitney
F7AIP7	F7AIP7_HORSE	ENSECAG00000011637	SLC1A5	solute carrier family 1 member 5 [Source:VGNC Symbol;Acc:VGNC:23064]	Amino acid transporter OS=Equus caballus OX=9796 GN=SLC1A5 PE=3 SV=3	SLC1A5	0.841204	0.867481	-0.867977	-1.86318	-0.329958	-2.11722	-2.34579	-3.18226	-2.36888	-1.6334	-1.21571	-1.40499	-1.61107	-4.69458	-3.20935	-1.93263	-2.79797	-1.80264	NA	-0.495034	1.47431	0.502723	-0.729835	-0.495034	0.359905	-0.946582	0.36	ns	T-test (hom)
A0A3Q2HCW6	A0A3Q2HCW6_HORSE	ENSECAG00000000436	FCN1	0	Ficolin-1 OS=Equus caballus OX=9796 GN=LOC100069029 PE=3 SV=1	LOC100069029	0.841065	0.875005	1.2106	1.92041	2.25401	1.10148	1.73959	0.920358	2.56357	1.55184	1.04032	1.05021	1.70982	1.98047	3.84832	1.57979	0.852289	2.45178	NA	0.156392	0.507819	0.181778	0.0794188	0.156392	0.703285	0.388783	0.703	ns	T-test (hom)
F6PUW3	F6PUW3_HORSE	ENSECAG00000009647	MGAM	maltase-glucoamylase [Source:VGNC Symbol;Acc:VGNC:20159]	Maltase-glucoamylase OS=Equus caballus OX=9796 GN=MGAM PE=3 SV=2	MGAM	0.838164	0.822605	-1.59099	-0.516268	-0.444018	-0.379007	0.860014	0.26509	-1.23208	-1.06149	-3.16625	1.18768	1.46383	0.956947	1.72029	-1.56427	-0.100451	1.6356	NA	0.779015	1.85433	0.0525608	1.44455	0.779015	0.27656	47	0.13	ns	MannWhitney
F6YRE7	F6YRE7_HORSE	ENSECAG00000008767	LTA4H	leukotriene A4 hydrolase [Source:VGNC Symbol;Acc:VGNC:19830]	Leukotriene A(4) hydrolase OS=Equus caballus OX=9796 GN=LTA4H PE=3 SV=2	LTA4H	0.8376	0.925358	4.82044	4.53814	4.61409	3.14418	5.59886	3.97545	4.65802	3.6067	4.29487	3.97293	4.3999	4.03054	3.89885	4.92836	3.62105	4.01902	NA	-0.223795	1.0721	0.101237	-0.23993	-0.223795	0.475627	-0.733045	0.476	ns	T-test (hom)
F6T753	F6T753_HORSE	ENSECAG00000015448	TAPBP	TAP binding protein [Source:VGNC Symbol;Acc:VGNC:23872]	TAP binding protein OS=Equus caballus OX=9796 GN=TAPBP PE=4 SV=3	TAPBP	0.836972	0.947239	0.200249	-0.123027	1.39336	0.70457	-0.246136	-0.905588	0.208472	1.2212	1.28602	-0.736474	-0.519258	-1.10892	0.102303	0.366585	0.396416	-0.591201	NA	-0.407204	1.68265	0.973442	-0.68518	-0.407204	0.311511	-1.04999	0.312	ns	T-test (hom)
F6S0P5	F6S0P5_HORSE	ENSECAG00000005229	ARF4	ADP ribosylation factor 4 [Source:VGNC Symbol;Acc:VGNC:15444]	ADP ribosylation factor 4 OS=Equus caballus OX=9796 GN=ARF4 PE=3 SV=1	ARF4	0.836794	0.94868	0.80912	1.33963	0.981352	0.511014	0.705303	0.279761	1.6545	0.820041	1.16118	0.459435	0.908178	0.124283	0.840775	0.442895	0.508269	-0.449481	NA	-0.388148	3.02833	0.735793	-1.17544	-0.388148	0.122569	-1.64336	0.123	ns	T-test (hom)
F6T7K7	F6T7K7_HORSE	ENSECAG00000015583	TCN1	transcobalamin 1 [Source:VGNC Symbol;Acc:VGNC:23959]	Transcobalamin 1 OS=Equus caballus OX=9796 GN=TCN1 PE=3 SV=2	TCN1	0.835615	0.976505	-2.97501	-1.27149	-1.58483	-0.434086	-0.641371	-0.1017	-2.1873	-1.32739	-2.16583	0.72606	-0.854034	-0.298548	-1.41371	-2.43456	-1.22361	-0.576439	NA	0.285313	0.806507	0.849395	0.230107	0.285313	0.571764	0.579036	0.572	ns	T-test (hom)
F6REX3	F6REX3_HORSE	ENSECAG00000012299	PZP	0	Pregnancy zone protein OS=Equus caballus OX=9796 GN=LOC100061763 PE=3 SV=3	LOC100061763	0.835306	0.944348	1.89787	1.79305	1.18896	3.26216	3.02032	2.25339	2.34678	2.20005	0.878541	3.68098	1.43043	2.12208	2.93726	1.12847	2.03707	1.98821	NA	-0.219944	0.749466	0.394015	-0.16484	-0.219944	0.594824	-0.544262	0.595	ns	T-test (hom)
A0A3Q2GYM5	A0A3Q2GYM5_HORSE	ENSECAG00000039998	PRG2	0	Bone marrow proteoglycan-like OS=Equus caballus OX=9796 GN=LOC111776077 PE=4 SV=1	LOC111776077	0.834355	0.903937	1.41801	-0.169161	2.75478	-1.62777	-2.79706	-3.22376	-4.49439	-1.6719	1.37966	-5.31091	-2.50922	-2.62749	0.11342	-2.62145	1.7036	-2.29665	NA	-0.294722	0.303416	0.960027	-0.0894236	-0.294722	0.810331	-0.244578	0.81	ns	T-test (hom)
A0A3Q2IED8	A0A3Q2IED8_HORSE	ENSECAG00000021995	M6PR	mannose-6-phosphate receptor, cation dependent [Source:VGNC Symbol;Acc:VGNC:19877]	Mannose-6-phosphate receptor cation dependent OS=Equus caballus OX=9796 GN=M6PR PE=4 SV=2	M6PR	0.833989	0.899609	-1.20538	-1.59493	-0.921231	-1.6882	-0.645228	-0.54964	-2.32117	-1.40821	-0.382108	2.04079	-2.55844	-4.17329	-3.31777	-1.40795	-2.55916	-3.39499	NA	-0.677367	1.37034	0.00444503	-0.928226	-0.677367	0.386799	-0.914037	0.387	ns	T-test (het)
F7D9J2	F7D9J2_HORSE	ENSECAG00000005863	TKT	transketolase [Source:VGNC Symbol;Acc:VGNC:24123]	Transketolase OS=Equus caballus OX=9796 GN=TKT PE=4 SV=3	TKT	0.833426	0.798063	4.79479	4.62496	4.29718	4.31128	4.57552	4.27333	5.1834	3.94382	4.82103	3.24742	4.7742	4.84396	4.32854	4.41799	4.46365	2.94384	NA	-0.270455	1.43818	0.106054	-0.388962	-0.270455	0.369034	32	1	ns	MannWhitney
A0A3Q2HX48	A0A3Q2HX48_HORSE	ENSECAG00000033060	PHB1	0	Prohibitin OS=Equus caballus OX=9796 PE=3 SV=2	Prohibitin	0.833399	0.969806	1.14846	0.852746	1.79438	1.30311	0.67171	0.0383588	0.78127	1.69482	1.7537	-0.537211	0.0221056	-1.71936	0.639856	1.14339	0.625177	-1.58568e-05	NA	-0.794652	3.55865	0.12592	-2.82789	-0.794652	0.0848671	-1.85439	0.0849	ns	T-test (hom)
F6XXH8	F6XXH8_HORSE	ENSECAG00000016937	PHB2	prohibitin 2 [Source:VGNC Symbol;Acc:VGNC:21369]	Prohibitin OS=Equus caballus OX=9796 GN=PHB2 PE=3 SV=3	PHB2	0.833399	0.969806	1.14846	0.852746	1.79438	1.30311	0.67171	0.0383588	0.78127	1.69482	1.7537	-0.537211	0.0221056	-1.71936	0.639856	1.14339	0.625177	-1.58568e-05	NA	-0.794652	3.55865	0.12592	-2.82789	-0.794652	0.0848671	-1.85439	0.0849	ns	T-test (hom)
F6T530	F6T530_HORSE	ENSECAG00000007864	SH3BP1	SH3 domain binding protein 1 [Source:VGNC Symbol;Acc:VGNC:22933]	SH3 domain binding protein 1 OS=Equus caballus OX=9796 GN=SH3BP1 PE=4 SV=2	SH3BP1	0.832971	0.881845	-3.13043	-3.89536	-3.17814	-2.37595	-3.20732	-2.73628	-3.27665	-3.50819	-4.14002	-2.62922	-2.93618	-2.65907	-1.74638	-2.58208	-2.5008	-2.08597	NA	0.503575	3.15866	0.281983	1.59062	0.503575	0.111982	1.69609	0.112	ns	T-test (hom)
A0A3Q2H6B6	A0A3Q2H6B6_HORSE	ENSECAG00000005781	SCPEP1	serine carboxypeptidase 1 [Source:VGNC Symbol;Acc:VGNC:22749]	Carboxypeptidase OS=Equus caballus OX=9796 GN=SCPEP1 PE=3 SV=1	SCPEP1	0.832959	0.926963	-0.234291	1.78861	-0.0171126	-3.26662	0.0545466	-0.822921	-2.27188	-2.0851	-0.610689	1.50506	0.123898	0.781066	0.621435	-0.835564	0.683837	0.900647	NA	1.25306	3.86345	0.0789565	4.84112	1.25306	0.0687045	1.97196	0.0687	ns	T-test (hom)
A0A5F5PVA4	A0A5F5PVA4_HORSE	ENSECAG00000015849	FLNB	filamin B [Source:VGNC Symbol;Acc:VGNC:18061]	Filamin B OS=Equus caballus OX=9796 GN=FLNB PE=3 SV=1	FLNB	0.831249	0.864361	-1.31047	-1.17311	-2.07738	-1.60323	-0.896661	-1.74023	-0.792457	-0.64063	-0.370869	-0.579967	-0.696337	-0.411007	-0.134483	-1.07143	-2.35702	-1.92685	NA	0.335775	1.59955	0.244597	0.537091	0.335775	0.329979	1.00925	0.33	ns	T-test (hom)
F6Z2I7	F6Z2I7_HORSE	ENSECAG00000024946	GSTA1	0	Glutathione S-transferase OS=Equus caballus OX=9796 GN=LOC100058329 PE=3 SV=3	LOC100058329	0.829495	0.819316	-1.42895	-0.857917	-5.60002	-4.62945	-3.09699	0.0689196	-1.58819	-3.55689	-0.431421	0.733562	-0.49425	-0.194998	-0.515373	-0.232741	0.846705	-2.77565	NA	2.20316	6.05696	0.155302	13.3445	2.20316	0.0150201	55	0.0148	*	MannWhitney
A0A5F5PFG7	A0A5F5PFG7_HORSE	ENSECAG00000022717	PDIA6	protein disulfide isomerase family A member 6 [Source:VGNC Symbol;Acc:VGNC:21266]	Protein disulfide-isomerase A6 OS=Equus caballus OX=9796 GN=PDIA6 PE=3 SV=1	PDIA6	0.829423	0.909087	2.6683	2.20194	3.14037	2.43223	1.85645	1.80767	2.53677	2.80304	2.81854	1.1175	2.04804	1.86403	2.22701	2.10459	2.12379	1.18451	NA	-0.494843	3.76866	0.62234	-1.8649	-0.494843	0.0733701	-1.93565	0.0734	ns	T-test (hom)
A0A5F5PE94	A0A5F5PE94_HORSE	ENSECAG00000019147	CORO1C	coronin 1C [Source:VGNC Symbol;Acc:VGNC:16792]	Coronin OS=Equus caballus OX=9796 GN=CORO1C PE=3 SV=1	CORO1C	0.829033	0.909226	-0.711385	-0.395171	-1.41753	-0.284961	0.312273	0.863857	-1.65946	0.248613	-1.64866	-1.81772	-1.20422	-1.51623	-0.643735	-1.39937	-0.290554	0.00255122	NA	-0.684273	3.33226	0.518155	-2.28018	-0.684273	0.0992861	-1.76541	0.0993	ns	T-test (hom)
A0A5F5Q220	A0A5F5Q220_HORSE	ENSECAG00000020592	JUP	junction plakoglobin [Source:VGNC Symbol;Acc:VGNC:19233]	Junction plakoglobin OS=Equus caballus OX=9796 GN=JUP PE=3 SV=1	JUP	0.82854	0.92745	3.36999	1.15667	3.25338	2.74585	1.91983	3.74882	1.80803	2.56685	0.607188	1.21257	0.399121	2.15624	0.900436	1.40507	2.20685	1.23786	NA	-1.30551	7.68912	0.443439	-10.0382	-1.30551	0.00484558	-3.34146	0.00485	**	T-test (hom)
F6S327	F6S327_HORSE	ENSECAG00000016883	FLII	FLII actin remodeling protein [Source:VGNC Symbol;Acc:VGNC:18059]	FLII actin remodeling protein OS=Equus caballus OX=9796 GN=FLII PE=4 SV=2	FLII	0.828466	0.932143	-0.486631	0.453776	-0.621024	0.625086	-0.123749	-0.972064	0.255362	-0.356699	-1.01285	0.313874	-0.555437	-0.325904	-0.656331	-0.390575	-0.797811	-0.381056	NA	-0.322519	2.29508	0.381563	-0.740205	-0.322519	0.203757	-1.33319	0.204	ns	T-test (hom)
PLMN_HORSE	NA	NA	PLG	NA	Plasminogen (Fragment) OS=Equus caballus OX=9796 GN=PLG PE=1 SV=1	PLG	0.82804	0.915506	3.06831	3.26895	3.38549	3.82351	4.2935	2.89245	3.60136	4.13352	2.79756	4.984	4.48538	3.96059	5.27509	3.91861	4.48597	5.08228	NA	0.815302	5.09496	0.225708	4.15393	0.815302	0.0292594	2.42792	0.0293	*	T-test (hom)
F7AU83	F7AU83_HORSE	ENSECAG00000013916	COPS5	COP9 signalosome subunit 5 [Source:VGNC Symbol;Acc:VGNC:16774]	COP9 signalosome complex subunit 5-like protein OS=Equus caballus OX=9796 GN=COPS5 PE=2 SV=2	COPS5	0.826422	0.894273	-4.59199	-4.36957	-3.46351	-3.35205	-2.57424	-5.15646	-2.40783	-3.96329	-2.92276	-3.74857	-3.00692	-2.94925	-4.16843	-2.6078	-2.37711	-5.12645	NA	0.371458	1.1698	0.902636	0.43453	0.371458	0.444484	0.786854	0.444	ns	T-test (hom)
A0A3Q2ID17	A0A3Q2ID17_HORSE	ENSECAG00000034339	MHCX1	MHC class I heavy chain [Source:NCBI gene (formerly Entrezgene);Acc:100056391]	MHC class I heavy chain OS=Equus caballus OX=9796 GN=MHCX1 PE=3 SV=2	MHCX1	0.824871	0.863995	-1.27515	0.463698	0.877733	-2.0127	0.0278287	-0.401741	-1.79025	1.86455	0.795408	-2.3753	-0.696822	-4.98085	0.728514	0.525203	-3.9672	-0.20316	NA	-0.991021	1.7227	0.207733	-1.70723	-0.991021	0.302981	-1.0694	0.303	ns	T-test (hom)
A0A3Q2HK38	A0A3Q2HK38_HORSE	ENSECAG00000042150	0	0	Ig-like domain-containing protein OS=Equus caballus OX=9796 PE=4 SV=2	Ig-like	0.824171	0.95084	3.2687	3.13361	4.07943	4.08208	4.59227	4.95593	3.61501	4.33334	2.65044	5.61536	3.94044	4.46825	3.9477	3.42458	4.26165	3.84827	NA	0.0120403	0.0367099	0.45666	0.000442	0.0120403	0.974876	0.0320615	0.975	ns	T-test (hom)
F7BA94	F7BA94_HORSE	ENSECAG00000013915	RPS3	ribosomal protein S3 [Source:VGNC Symbol;Acc:VGNC:59420]	40S ribosomal protein S3 OS=Equus caballus OX=9796 GN=RPS3 PE=3 SV=2	RPS3	0.822727	0.963522	1.82494	1.48653	2.01941	1.40113	1.52089	1.16612	2.1175	1.61124	2.02168	0.674974	1.38525	1.29799	0.82802	1.8553	1.60259	1.24965	NA	-0.279038	2.43891	0.354802	-0.680547	-0.279038	0.184423	-1.39612	0.184	ns	T-test (hom)
F7C6F2	F7C6F2_HORSE	ENSECAG00000014002	UBA1	ubiquitin like modifier activating enzyme 1 [Source:VGNC Symbol;Acc:VGNC:24699]	Ubiquitin-activating enzyme E1 OS=Equus caballus OX=9796 GN=UBA1 PE=3 SV=1	UBA1	0.821471	0.941717	1.89802	1.18408	1.55812	1.12627	1.53441	1.03374	2.16268	0.778011	1.54697	0.498565	1.57402	2.43192	1.1976	1.40641	1.30652	0.15038	NA	-0.145368	0.664312	0.309337	-0.0965698	-0.145368	0.630989	-0.491064	0.631	ns	T-test (hom)
F7E2N9	F7E2N9_HORSE	ENSECAG00000006816	0	0	Uncharacterized protein OS=Equus caballus OX=9796 PE=4 SV=3	Uncharacterized	0.821083	0.698443	0.148526	0.249353	0.952034	0.891477	0.672934	0.383516	0.535546	0.588062	-3.6042	1.48272	0.914117	1.31784	0.634029	-0.187493	0.627723	0.697181	NA	-0.317442	0.728128	0.000162224	-0.231139	-0.317442	0.603687	39	0.505	ns	MannWhitney
S10A6_HORSE	NA	ENSECAG00000008401	S100A6	S100 calcium binding protein A6 [Source:VGNC Symbol;Acc:VGNC:22655]	Protein S100-A6 OS=Equus caballus OX=9796 GN=S100A6 PE=3 SV=1	S100A6	0.820778	0.719156	-4.02646	-4.57638	-3.27128	-1.60881	-2.12207	-3.08526	-2.0825	-2.79476	-1.92596	-1.61657	0.364065	0.402574	0.596114	0.528276	0.899437	0.615314	NA	2.92884	13.758	0.837776	40.295	2.92884	7.21822e-05	62	0.000622	***	MannWhitney
F7DE06	F7DE06_HORSE	ENSECAG00000019671	ANXA11	annexin A11 [Source:VGNC Symbol;Acc:VGNC:15360]	Annexin OS=Equus caballus OX=9796 GN=ANXA11 PE=3 SV=2	ANXA11	0.819542	0.990411	1.12349	0.893689	1.47142	0.631067	0.437197	0.613518	1.17746	1.06099	1.32506	0.155196	0.578805	0.0659924	0.648688	0.925484	0.469128	-0.42283	NA	-0.457913	3.9836	0.265705	-1.82414	-0.457913	0.0632145	-2.01768	0.0632	ns	T-test (hom)
F7AWA5	F7AWA5_HORSE	ENSECAG00000018507	CDH5	cadherin 5 [Source:VGNC Symbol;Acc:VGNC:16329]	Cadherin-5 OS=Equus caballus OX=9796 GN=CDH5 PE=4 SV=3	CDH5	0.818484	0.793142	0.592306	-0.935353	0.602522	0.665172	0.228659	1.69425	-0.370061	0.118505	-2.27322	-0.431594	0.0353998	0.0701852	0.805303	-0.0394986	0.153641	0.625898	NA	-0.456235	1.68508	0.620928	-0.768793	-0.456235	0.310985	23	0.382	ns	MannWhitney
A0A3Q2IFM4	A0A3Q2IFM4_HORSE	ENSECAG00000016855	PSME1	proteasome activator subunit 1 [Source:HGNC Symbol;Acc:HGNC:9568]	Proteasome activator subunit 1 OS=Equus caballus OX=9796 GN=PSME1 PE=3 SV=2	PSME1	0.818383	0.969953	1.21713	1.16722	0.80235	0.914466	1.25575	0.969574	1.35805	1.12559	2.02936	1.40241	1.80317	1.86404	1.66047	2.2662	1.74169	1.34238	NA	0.66245	12.8985	0.227438	8.5446	0.66245	0.000130969	5.2149	0.000131	***	T-test (hom)
A0A3Q2H894	A0A3Q2H894_HORSE	ENSECAG00000016852	CPT1A	carnitine palmitoyltransferase 1A [Source:VGNC Symbol;Acc:VGNC:16839]	Carnitine O-palmitoyltransferase OS=Equus caballus OX=9796 GN=CPT1A PE=3 SV=1	CPT1A	0.817982	0.949947	-4.02405	0.813017	-1.18839	-4.86602	-0.39963	-3.93228	-2.30859	-2.69449	-2.50635	-1.09738	-1.33408	-1.4614	-0.781714	-2.94037	-4.3138	-0.0239078	NA	0.517679	0.861892	0.36471	0.446183	0.517679	0.55023	0.612183	0.55	ns	T-test (hom)
F7D2U1	F7D2U1_HORSE	ENSECAG00000014867	PLBD1	phospholipase B domain containing 1 [Source:VGNC Symbol;Acc:VGNC:21533]	Phospholipase B-like OS=Equus caballus OX=9796 GN=PLBD1 PE=3 SV=1	PLBD1	0.8176	0.804779	1.33054	1.22072	2.38243	1.79901	1.89152	0.841814	1.09389	1.77679	1.80153	0.954771	1.83301	1.76444	2.20779	0.939856	1.7584	1.87096	NA	0.0992554	0.545693	0.77417	0.054163	0.0992554	0.685062	35	0.798	ns	MannWhitney
A0A3Q2LCZ6	A0A3Q2LCZ6_HORSE	ENSECAG00000012080	AHCYL1	adenosylhomocysteinase like 1 [Source:VGNC Symbol;Acc:VGNC:15178]	Adenosylhomocysteinase like 1 OS=Equus caballus OX=9796 GN=AHCYL1 PE=3 SV=2	AHCYL1	0.816836	0.865873	-5.13092	-5.05351	-2.39639	-4.40332	-6.35672	-3.9004	-2.16559	-3.15026	-2.34003	-5.15756	-3.4773	-5.10725	-3.87758	-2.3026	-2.81141	-5.2657	NA	0.277209	0.535962	0.723226	0.148574	0.277209	0.689699	0.407646	0.69	ns	T-test (hom)
A0A3Q2LDP0	A0A3Q2LDP0_HORSE	ENSECAG00000020253	RPS7	ribosomal protein S7 [Source:VGNC Symbol;Acc:VGNC:22567]	40S ribosomal protein S7 OS=Equus caballus OX=9796 GN=RPS7 PE=3 SV=1	RPS7	0.814447	0.95407	0.939621	0.474568	0.500023	-0.781921	0.0629705	-0.298817	0.752654	0.0412945	1.1827	-0.625959	0.283445	0.219846	0.0742178	0.495501	0.154724	-0.357365	NA	-0.0329108	0.139894	0.903311	-0.00460401	-0.0329108	0.907586	-0.118203	0.908	ns	T-test (hom)
A0A3Q2KIZ6	A0A3Q2KIZ6_HORSE	ENSECAG00000017521	RAB18	RAB18, member RAS onco family [Source:VGNC Symbol;Acc:VGNC:22091]	Ras-related protein Rab-18 OS=Equus caballus OX=9796 GN=RAB18 PE=4 SV=1	RAB18	0.813762	0.904808	0.565771	-0.484342	0.439491	0.122001	-0.941017	0.776427	-0.268966	-0.342541	0.561821	0.234622	-0.32088	0.170579	-0.207174	-0.226705	-0.380065	0.404384	NA	0.0462195	0.230169	0.210907	0.0106383	0.0462195	0.852535	0.189351	0.853	ns	T-test (hom)
A0A3Q2HSE7	A0A3Q2HSE7_HORSE	ENSECAG00000022003	ACSL5	acyl-CoA synthetase long chain family member 5 [Source:VGNC Symbol;Acc:VGNC:15007]	Acyl-CoA synthetase long chain family member 5 OS=Equus caballus OX=9796 GN=ACSL5 PE=4 SV=1	ACSL5	0.813695	0.946227	-1.99926	-2.70591	-1.04428	-1.57597	-4.33378	0.821216	-5.01236	-1.24314	-1.07292	-1.41456	-1.12433	-0.464821	-2.81578	-3.66734	-2.49515	-2.48266	NA	0.194491	0.316802	0.173107	0.0616151	0.194491	0.802848	0.25445	0.803	ns	T-test (hom)
A0A3Q2LLA7	A0A3Q2LLA7_HORSE	ENSECAG00000022849	AP3B1	adaptor related protein complex 3 subunit beta 1 [Source:VGNC Symbol;Acc:VGNC:15382]	AP-3 complex subunit beta OS=Equus caballus OX=9796 GN=AP3B1 PE=3 SV=1	AP3B1	0.812928	0.864776	-2.93749	-2.8995	-2.24088	-1.3061	-2.51743	-3.04878	-3.78722	-2.40433	-2.95509	-0.83479	-2.46172	-3.17274	-2.15721	-3.03609	-2.94988	-1.45955	NA	0.264332	0.965052	0.686925	0.255094	0.264332	0.51226	0.672424	0.512	ns	T-test (hom)
F6ZQ77	F6ZQ77_HORSE	ENSECAG00000011256	CFH	0	Complement factor H OS=Equus caballus OX=9796 GN=CFH PE=4 SV=2	CFH	0.81166	0.803615	3.39037	3.15241	3.57086	3.97275	4.45532	4.02599	4.22215	3.94788	2.45149	4.71784	4.37896	4.2168	4.5428	3.12355	4.15684	4.51333	NA	0.170484	0.726759	0.134709	0.123901	0.170484	0.60426	43	0.279	ns	MannWhitney
F6S6J4	F6S6J4_HORSE	ENSECAG00000008678	PRDX1	peroxiredoxin 1 [Source:VGNC Symbol;Acc:VGNC:58643]	Peroxiredoxin-1 OS=Equus caballus OX=9796 GN=PRDX1 PE=3 SV=1	PRDX1	0.811554	0.866923	5.39857	5.43957	4.86541	4.24065	4.55968	5.13984	5.61962	4.77454	5.70065	5.02033	5.58757	5.40438	5.44348	5.66237	5.3581	4.60744	NA	0.343304	2.94868	0.509576	1.01229	0.343304	0.129527	1.61083	0.13	ns	T-test (hom)
A0A3Q2IA44	A0A3Q2IA44_HORSE	ENSECAG00000009314	TMEM132A	transmembrane protein 132A [Source:VGNC Symbol;Acc:VGNC:58259]	Transmembrane protein 132A OS=Equus caballus OX=9796 GN=TMEM132A PE=3 SV=1	TMEM132A	0.811259	0.951433	-0.878084	-1.11253	-0.470112	-0.771366	-1.82518	-2.15645	-1.45411	-0.29583	-0.710529	-2.93736	0.241169	-4.99405	-1.99518	-1.62622	-2.57684	0.00717467	NA	-0.70352	1.69801	0.0198669	-1.19459	-0.70352	0.30821	-1.08036	0.308	ns	T-test (het)
A0A5F5PJ04	A0A5F5PJ04_HORSE	ENSECAG00000012399	SUB1	SUB1 regulator of transcription [Source:VGNC Symbol;Acc:VGNC:23741]	Activated RNA polymerase II transcriptional coactivator p15 OS=Equus caballus OX=9796 GN=SUB1 PE=3 SV=1	SUB1	0.810412	0.882201	1.05698	0.915666	0.858686	0.447966	1.13585	0.567794	1.46003	1.38159	0.605648	0.595536	0.650882	0.875438	0.560931	1.28481	0.840572	1.00248	NA	-0.176032	1.87014	0.373858	-0.329205	-0.176032	0.273547	-1.13967	0.274	ns	T-test (hom)
A0A3Q2HEJ5	A0A3Q2HEJ5_HORSE	ENSECAG00000010267	CD44	CD44 molecule [Source:VGNC Symbol;Acc:VGNC:59434]	CD44 antigen OS=Equus caballus OX=9796 GN=CD44 PE=4 SV=1	CD44	0.809891	0.948292	2.39469	2.46996	2.99517	2.78909	2.19896	1.95383	2.08359	2.43869	2.65533	2.39936	3.39994	4.91028	2.9088	3.29706	4.34491	3.59001	NA	1.02271	6.5025	0.0321927	6.65019	1.02271	0.0110294	3.16272	0.011	*	T-test (het)
A0A3Q2GWH4	A0A3Q2GWH4_HORSE	ENSECAG00000012083	ATP2A3	ATPase sarcoplasmic/endoplasmic reticulum Ca2+ transporting 3 [Source:VGNC Symbol;Acc:VGNC:15652]	Calcium-transporting ATPase OS=Equus caballus OX=9796 GN=ATP2A3 PE=3 SV=1	ATP2A3	0.808527	0.966493	-0.940067	-0.909273	-0.294588	-0.37668	-1.81141	-1.04358	-1.11974	0.120117	0.126448	-0.956396	-0.992304	-2.49732	-1.82777	-0.524164	-2.34281	-1.4225	NA	-0.5077	2.28768	0.302127	-1.16145	-0.5077	0.204804	-1.32993	0.205	ns	T-test (hom)
F6WJF3	F6WJF3_HORSE	ENSECAG00000016756	GPM6A	glycoprotein M6A [Source:VGNC Symbol;Acc:VGNC:18498]	Glycoprotein M6A OS=Equus caballus OX=9796 GN=GPM6A PE=3 SV=1	GPM6A	0.808449	0.94855	-2.37773	-3.97581	-3.66405	-3.74598	-3.42571	-4.8979	-2.41246	-1.38762	-4.80147	-3.30273	-5.08508	-2.65073	-2.46585	-1.72865	-3.09876	-3.57627	NA	-0.102784	0.221348	0.941239	-0.0227511	-0.102784	0.857764	-0.182556	0.858	ns	T-test (hom)
F7DB64	F7DB64_HORSE	ENSECAG00000010965	CYBA	cytochrome b-245 alpha chain [Source:VGNC Symbol;Acc:VGNC:50466]	Cytochrome b-245 light chain OS=Equus caballus OX=9796 GN=CYBA PE=3 SV=1	CYBA	0.80803	0.936863	-0.134676	-1.09708	1.28836	0.110832	-0.114573	-1.77196	-0.678142	1.11316	-0.219407	-1.97898	-1.22797	-1.24936	-0.347671	-0.975909	0.0879527	-1.8589	NA	-0.81077	3.37999	0.426154	-2.74039	-0.81077	0.0960556	-1.78429	0.0961	ns	T-test (hom)
F6V407	F6V407_HORSE	ENSECAG00000022855	IST1	IST1 factor associated with ESCRT-III [Source:VGNC Symbol;Acc:VGNC:51202]	IST1 homolog OS=Equus caballus OX=9796 GN=IST1 PE=3 SV=1	IST1	0.807459	0.951099	-2.61429	-2.47558	-1.89453	-3.16918	-2.12569	-2.90016	-1.35732	-1.48529	-2.12194	-2.9379	-1.94291	-0.851874	-1.5281	-1.0034	-1.58365	-2.73019	NA	0.415258	1.96261	0.723261	0.814989	0.415258	0.256564	1.18286	0.257	ns	T-test (hom)
F7BJR6	F7BJR6_HORSE	ENSECAG00000013265	VAPB	VAMP associated protein B and C [Source:VGNC Symbol;Acc:VGNC:51622]	VAMP associated protein B and C OS=Equus caballus OX=9796 GN=VAPB PE=4 SV=2	VAPB	0.807386	0.970499	-0.489574	-0.599435	-0.205591	0.673057	0.465432	0.0154061	-0.124206	0.331866	-0.323619	0.662916	-1.23042	1.10293	-1.01372	-0.698453	-0.108904	0.175497	NA	-0.187591	0.79576	0.149226	-0.149278	-0.187591	0.57604	-0.572534	0.576	ns	T-test (hom)
A0A5F5PM56	A0A5F5PM56_HORSE	ENSECAG00000010079	ACP1	acid phosphatase 1 [Source:VGNC Symbol;Acc:VGNC:51272]	Low molecular weight cytosolic acid phosphatase OS=Equus caballus OX=9796 GN=ACP1 PE=3 SV=1	ACP1	0.807362	0.817498	-2.23918	-1.8055	-2.11876	-4.08027	-0.769235	0.499494	-3.27198	-2.27189	-4.13648	-2.01402	-1.30595	-1.26878	-0.931744	-1.36569	-0.286457	-0.68229	NA	0.50824	1.16014	0.655821	0.589628	0.50824	0.44747	43	0.279	ns	MannWhitney
EF1G_HORSE	NA	NA	EEF1G	NA	Elongation factor 1-gamma OS=Equus caballus OX=9796 GN=EEF1G PE=2 SV=1	EEF1G	0.807126	0.821591	1.42014	1.09024	2.02088	0.825613	1.01512	1.25017	1.72687	1.3032	1.2333	0.503044	0.319851	1.42047	0.193347	1.27048	0.212855	0.442171	NA	-0.632088	6.03097	0.471114	-3.8121	-0.632088	0.0152932	13	0.0499	*	MannWhitney
A0A452GER3	A0A452GER3_HORSE	ENSECAG00000014334	EEF1G	eukaryotic translation elongation factor 1 gamma [Source:VGNC Symbol;Acc:VGNC:17431]	Elongation factor 1-gamma OS=Equus caballus OX=9796 GN=EEF1G PE=4 SV=1	EEF1G	0.807126	0.821591	1.42014	1.09024	2.02088	0.825613	1.01512	1.25017	1.72687	1.3032	1.2333	0.503044	0.319851	1.42047	0.193347	1.27048	0.212855	0.442171	NA	-0.632088	6.03097	0.471114	-3.8121	-0.632088	0.0152932	13	0.0499	*	MannWhitney
F6XL78	F6XL78_HORSE	ENSECAG00000021011	APP	amyloid beta protein [Source:VGNC Symbol;Acc:VGNC:15428]	Amyloid-beta A4 protein OS=Equus caballus OX=9796 GN=APP PE=3 SV=2	APP	0.804759	0.924766	-1.72728	-3.16213	-0.710534	-2.268	-2.34006	-1.57584	-0.593523	-1.15899	-2.46478	-1.99839	-1.36162	-2.22774	-1.2286	-0.628673	-2.3773	-1.86661	NA	-0.0771702	0.245191	0.429603	-0.0189214	-0.0771702	0.843704	-0.200851	0.844	ns	T-test (hom)
A0A5F5PM99	A0A5F5PM99_HORSE	ENSECAG00000008979	AQP1	0	Aquaporin-1 OS=Equus caballus OX=9796 GN=AQP1 PE=3 SV=1	AQP1	0.803964	0.840336	-2.34653	-3.63985	-2.8083	-1.82725	-1.18593	-2.7909	-1.88627	-1.41001	-3.06668	-2.37055	-0.662877	-0.841437	-0.913302	-0.466345	-0.650855	-2.01451	NA	0.863559	3.73214	0.66166	3.22293	0.863559	0.0752511	1.9216	0.0753	ns	T-test (hom)
A0A3Q2L8X2	A0A3Q2L8X2_HORSE	ENSECAG00000020755	CCT2	chaperonin containing TCP1 subunit 2 [Source:VGNC Symbol;Acc:VGNC:16235]	CCT-beta OS=Equus caballus OX=9796 GN=CCT2 PE=3 SV=2	CCT2	0.803156	0.789674	1.19292	0.793481	1.82663	3.60787	3.27458	2.08724	2.14966	2.95719	0.923525	3.91051	-0.359891	1.11905	-0.324794	-0.128013	1.00037	0.273933	NA	-1.43436	4.94839	0.386316	-7.09777	-1.43436	0.0323882	11	0.0281	*	MannWhitney
A0A3Q2HLQ6	A0A3Q2HLQ6_HORSE	ENSECAG00000006649	CELF2	CUGBP Elav-like family member 2 [Source:VGNC Symbol;Acc:VGNC:16387]	CUGBP Elav-like family member 2 OS=Equus caballus OX=9796 GN=CELF2 PE=3 SV=1	CELF2	0.802934	0.915486	-4.86473	-4.96741	-4.70408	-5.06416	-4.88246	-5.04886	-4.83706	-4.92061	-4.74149	-1.17187	-3.47181	1.38977	-4.85351	-5.10175	-0.289849	-1.83744	NA	2.40143	5.28649	2.47148e-08	12.6951	2.40143	0.0256218	2.82065	0.0256	*	T-test (het)
F7DMG5	F7DMG5_HORSE	ENSECAG00000014994	G6PD	glucose-6-phosphate dehydrogenase [Source:VGNC Symbol;Acc:VGNC:18183]	Glucose-6-phosphate 1-dehydrogenase OS=Equus caballus OX=9796 GN=G6PD PE=3 SV=3	G6PD	0.801818	0.973977	2.88612	2.18157	2.5221	1.74931	2.66188	2.17715	2.97022	2.47476	2.54289	2.38646	2.61212	2.09622	2.20159	2.48315	1.75977	2.83513	NA	-0.0882233	0.637095	0.637349	-0.0562066	-0.0882233	0.643006	-0.473714	0.643	ns	T-test (hom)
A0A3Q2HVZ0	A0A3Q2HVZ0_HORSE	ENSECAG00000008503	CD74	CD74 molecule [Source:VGNC Symbol;Acc:VGNC:55412]	CD74 molecule OS=Equus caballus OX=9796 GN=CD74 PE=4 SV=1	CD74	0.80141	0.902949	-3.11264	-5.02636	-1.50812	-2.67705	-3.03064	-4.07609	-2.33756	-1.30022	-0.600236	-3.65108	-2.61946	-3.03191	-1.7495	-0.536429	-2.35319	-3.66555	NA	0.607665	1.54413	0.981117	0.938313	0.607665	0.342903	0.981713	0.343	ns	T-test (hom)
A0A3Q2I6Q7	A0A3Q2I6Q7_HORSE	ENSECAG00000012151	MARCO	macrophage receptor with collagenous structure [Source:VGNC Symbol;Acc:VGNC:51467]	Macrophage receptor with collagenous structure OS=Equus caballus OX=9796 GN=MARCO PE=4 SV=1	MARCO	0.801077	0.977261	2.40591	3.06886	3.24501	3.02663	3.34298	2.5324	2.80757	2.83114	2.54404	2.84084	3.71	4.25779	3.75389	3.05918	3.10631	3.44301	NA	0.431822	3.64538	0.184042	1.57416	0.431822	0.0799156	1.88809	0.0799	ns	T-test (hom)
F6RKM7	F6RKM7_HORSE	ENSECAG00000025022	RPL22	ribosomal protein L22 [Source:VGNC Symbol;Acc:VGNC:22525]	Ribosomal protein L22 OS=Equus caballus OX=9796 GN=RPL22 PE=3 SV=1	RPL22	0.800959	0.925808	0.641117	1.07693	0.971857	1.17998	1.36515	0.768849	1.30404	0.82347	1.73799	1.22742	0.934087	0.891019	1.2489	1.4631	-0.126817	0.748168	NA	-0.000938968	0.00484677	0.0597168	-4.55096e-06	-0.000938968	0.996646	-0.00427916	0.997	ns	T-test (hom)
F6X3K0	F6X3K0_HORSE	ENSECAG00000021868	NCL	nucleolin [Source:VGNC Symbol;Acc:VGNC:20593]	Nucleolin OS=Equus caballus OX=9796 GN=NCL PE=4 SV=2	NCL	0.799554	0.891489	1.05117	1.22176	1.1871	1.0887	1.27414	0.739344	1.83323	1.52829	1.24086	1.07479	1.28494	1.02402	1.48208	1.67801	0.921961	0.0792032	NA	-0.142236	1.00007	0.332125	-0.142246	-0.142236	0.499975	-0.692458	0.5	ns	T-test (hom)
A0A3Q2HE48	A0A3Q2HE48_HORSE	ENSECAG00000019520	SSR1	signal sequence receptor subunit 1 [Source:VGNC Symbol;Acc:VGNC:23614]	Signal sequence receptor subunit alpha OS=Equus caballus OX=9796 GN=SSR1 PE=3 SV=2	SSR1	0.799301	0.920273	-0.428465	-0.782242	0.302699	-0.354617	-0.806034	-1.23305	-0.83442	0.0030998	0.204237	-1.84271	-1.39205	-0.344101	-0.595526	-0.564926	-0.410043	-1.64818	NA	-0.307533	1.56849	0.356562	-0.482364	-0.307533	0.337161	-0.993857	0.337	ns	T-test (hom)
F7CJW5	F7CJW5_HORSE	ENSECAG00000020104	ARSA	arylsulfatase A [Source:VGNC Symbol;Acc:VGNC:49487]	Arylsulfatase A OS=Equus caballus OX=9796 GN=ARSA PE=3 SV=2	ARSA	0.799224	0.911886	-0.0943703	0.145629	-0.480653	0.959669	0.626538	-0.0201738	0.0937303	0.614297	0.772212	0.311669	0.285819	-0.0569373	1.27567	0.543364	0.292206	0.101726	NA	0.210133	1.46791	0.787167	0.308458	0.210133	0.361504	0.943336	0.362	ns	T-test (hom)
F6X756	F6X756_HORSE	ENSECAG00000016653	EEF1B2	eukaryotic translation elongation factor 1 beta 2 [Source:VGNC Symbol;Acc:VGNC:55262]	Elongation factor 1-beta OS=Equus caballus OX=9796 GN=EEF1B2 PE=3 SV=3	EEF1B2	0.798486	0.956996	-0.0525786	-0.518623	-0.447189	-0.732396	-0.172212	0.697795	0.00794397	0.120674	1.23347	0.438974	0.167524	0.767293	0.477613	0.769465	0.739702	-0.285144	NA	0.675685	6.69947	0.950114	4.52673	0.675685	0.00962183	2.9963	0.00962	**	T-test (hom)
A0A3Q2L9H8	A0A3Q2L9H8_HORSE	ENSECAG00000016439	STAT3	signal transducer and activator of transcription 3 [Source:VGNC Symbol;Acc:VGNC:23665]	Signal transducer and activator of transcription OS=Equus caballus OX=9796 GN=STAT3 PE=3 SV=1	STAT3	0.798314	0.931468	-0.0626092	-0.211637	0.615871	0.78082	-0.128644	-0.465337	0.376719	0.120488	-0.191839	-0.9901	0.804228	0.634497	-0.134149	-0.131166	0.255449	-0.231956	NA	-0.126339	0.68506	0.494066	-0.0865496	-0.126339	0.62198	-0.504174	0.622	ns	T-test (hom)
A0A3Q2H2R8	A0A3Q2H2R8_HORSE	ENSECAG00000012485	CDS2	CDP-diacylglycerol synthase 2 [Source:VGNC Symbol;Acc:VGNC:51520]	Phosphatidate cytidylyltransferase OS=Equus caballus OX=9796 GN=CDS2 PE=3 SV=1	CDS2	0.79811	0.992697	-2.2918	-3.08915	-1.37062	-0.788218	-1.80776	-2.68882	-2.13139	-0.9001	-1.72124	-5.30451	-3.7362	-3.19723	-2.99416	-2.61816	-4.23097	-4.41757	NA	-1.64402	7.62564	0.423002	-12.5367	-1.64402	0.00506355	-3.31935	0.00506	**	T-test (hom)
A0A3Q2GTH3	A0A3Q2GTH3_HORSE	ENSECAG00000019023	ACOT9	acyl-CoA thioesterase 9 [Source:VGNC Symbol;Acc:VGNC:14992]	Acyl-CoA thioesterase 9 OS=Equus caballus OX=9796 GN=ACOT9 PE=4 SV=1	ACOT9	0.796152	0.881577	-4.7197	-3.20608	-2.22191	-2.39493	-1.66857	-4.1631	-3.01241	-3.05026	-2.47329	-5.28258	-2.87378	-2.85373	-1.56047	-2.53909	-2.75538	-4.27739	NA	-0.0223434	0.0472544	0.711915	-0.00105582	-0.0223434	0.967776	-0.0411258	0.968	ns	T-test (hom)
A0A3Q2HBF6	A0A3Q2HBF6_HORSE	ENSECAG00000022575	BPIFA1	0	BPI fold-containing family A member 1 OS=Equus caballus OX=9796 GN=BPIFA1 PE=3 SV=1	BPIFA1	0.795911	0.982201	2.37584	-3.48581	-0.796342	-0.869138	-1.99554	-2.16343	-1.25412	0.568488	-0.856714	-5.01479	2.34394	0.622504	-2.30251	-0.492682	-2.49069	-1.18461	NA	-0.219439	0.268661	0.60072	-0.0589546	-0.219439	0.83009	-0.218635	0.83	ns	T-test (hom)
F6VEA3	F6VEA3_HORSE	ENSECAG00000011835	PSMA5	proteasome 20S subunit alpha 5 [Source:VGNC Symbol;Acc:VGNC:21935]	Proteasome subunit alpha type OS=Equus caballus OX=9796 GN=PSMA5 PE=3 SV=1	PSMA5	0.79503	0.812497	0.637375	0.642116	0.80005	0.060329	0.288258	0.312708	0.168626	-0.18527	0.70849	1.17054	2.03362	1.97847	1.86291	1.78282	2.11668	1.79406	NA	1.34043	15.924	0.336977	21.3449	1.34043	1.60843e-05	63	0.000311	***	MannWhitney
A0A5F5PI91	A0A5F5PI91_HORSE	ENSECAG00000024262	PGM1	phosphoglucomutase 1 [Source:VGNC Symbol;Acc:VGNC:58210]	Phosphoglucomutase 1 OS=Equus caballus OX=9796 GN=PGM1 PE=3 SV=1	PGM1	0.79502	0.87046	-0.77713	-0.640505	-1.34426	0.518386	-0.381821	-2.02814	-0.177828	-1.91668	0.190549	-1.09802	-0.00690844	-0.0972996	-0.091864	-0.568738	0.0687933	-0.893294	NA	0.531399	2.69703	0.134383	1.4332	0.531399	0.15421	1.50633	0.154	ns	T-test (hom)
A0A3Q2HRW5	A0A3Q2HRW5_HORSE	ENSECAG00000009901	DDX3X	DEAD-box helicase 3 X-linked [Source:VGNC Symbol;Acc:VGNC:55459]	RNA helicase OS=Equus caballus OX=9796 GN=DDX3X PE=3 SV=1	DDX3X	0.794474	0.918454	-0.249179	-0.147037	0.28013	-0.58293	-0.524576	-1.04393	0.514383	-0.519849	-0.427961	-1.13549	-0.515119	-0.308144	-0.938255	-0.711879	-0.656544	-1.66927	NA	-0.511208	4.36632	0.756524	-2.2321	-0.511208	0.0484851	-2.1613	0.0485	*	T-test (hom)
F7CK08	F7CK08_HORSE	ENSECAG00000007824	SNRPD2	small nuclear ribonucleoprotein D2 polypeptide [Source:VGNC Symbol;Acc:VGNC:23399]	Small nuclear ribonucleoprotein Sm D2 OS=Equus caballus OX=9796 GN=SNRPD2 PE=3 SV=3	SNRPD2	0.793233	0.952899	0.240938	0.0737301	0.569183	0.163918	0.330374	-0.223856	0.791072	0.84038	-0.444436	0.409939	-0.850793	-1.41858	0.51894	0.0815466	-0.127504	-1.04415	NA	-0.707597	5.37401	0.106468	-3.80264	-0.707597	0.0241135	-2.52823	0.0241	*	T-test (hom)
A0A3Q2H2Q9	A0A3Q2H2Q9_HORSE	ENSECAG00000011954	ATG3	autophagy related 3 [Source:VGNC Symbol;Acc:VGNC:15622]	Autophagy related 3 OS=Equus caballus OX=9796 GN=ATG3 PE=4 SV=1	ATG3	0.791744	0.959436	-3.76553	-4.01696	-5.13114	-3.13391	-2.85494	-3.8593	-2.64474	-4.64165	-3.03548	-3.18747	-1.45558	-2.36981	-2.03542	-2.39775	-1.75102	-2.46684	NA	1.4186	9.12323	0.341936	12.9422	1.4186	0.00179322	3.84269	0.00179	**	T-test (hom)
A0A3Q2LSX9	A0A3Q2LSX9_HORSE	ENSECAG00000020693	HIF3A	hypoxia inducible factor 3 subunit alpha [Source:VGNC Symbol;Acc:VGNC:18784]	Serine/threonine-protein phosphatase OS=Equus caballus OX=9796 GN=HIF3A PE=3 SV=2	HIF3A	0.789185	0.872482	-4.98785	2.2036	-5.34725	-1.31707	-1.83486	0.356026	-3.13092	-3.48192	-4.1226	-2.94897	-2.6085	-2.20964	-3.75561	-3.97088	-3.0936	-0.156912	NA	-0.665807	0.928628	0.0827706	-0.618287	-0.665807	0.525358	-0.651368	0.525	ns	T-test (hom)
F6WT76	F6WT76_HORSE	ENSECAG00000021601	DNPEP	aspartyl aminopeptidase [Source:VGNC Symbol;Acc:VGNC:17258]	Aspartyl aminopeptidase OS=Equus caballus OX=9796 GN=DNPEP PE=3 SV=2	DNPEP	0.788944	0.980384	-0.192301	-0.137437	-0.938254	-0.698399	-1.14407	-1.91479	-1.24365	-1.39299	-0.117788	-1.14126	0.0846596	-0.381344	0.238838	0.720421	-0.65828	0.339476	NA	0.843327	6.17375	0.975965	5.20649	0.843327	0.0138522	2.81189	0.0139	*	T-test (hom)
A0A3Q2HUC3	A0A3Q2HUC3_HORSE	ENSECAG00000017325	LASP1	LIM and SH3 protein 1 [Source:VGNC Symbol;Acc:VGNC:19594]	LIM and SH3 domain protein 1 OS=Equus caballus OX=9796 GN=LASP1 PE=4 SV=1	LASP1	0.788508	0.94087	2.77571	2.3394	2.59661	1.93034	2.14068	1.60702	2.82566	2.18114	2.36197	2.13669	2.77991	2.62671	2.31017	2.78625	2.2249	1.87517	NA	0.0881508	0.629958	0.494274	0.0555313	0.0881508	0.646195	0.469135	0.646	ns	T-test (hom)
A0A3Q2HTG2	A0A3Q2HTG2_HORSE	ENSECAG00000027768	FGA	0	Fibrinogen alpha chain OS=Equus caballus OX=9796 GN=FGA PE=4 SV=2	FGA	0.787353	0.882347	2.90596	3.05233	3.32738	3.57818	4.52986	4.15064	3.96163	4.01851	2.60581	5.15815	4.43508	4.47503	4.79952	3.22749	4.20892	4.66013	NA	0.505706	2.43358	0.305381	1.23068	0.505706	0.185106	1.39381	0.185	ns	T-test (hom)
F6VNT7	F6VNT7_HORSE	ENSECAG00000029148	LOC100050047	0	Cationic trypsin-3 OS=Equus caballus OX=9796 GN=LOC100050047 PE=4 SV=2	LOC100050047	0.786201	0.972173	3.86526	2.94925	3.56208	4.84785	4.50506	5.36542	4.49112	4.51248	2.55092	2.94663	1.64198	1.86482	2.15265	3.66103	2.64156	2.81387	NA	-1.72813	12.0031	0.664125	-20.7429	-1.72813	0.000243618	-4.87912	0.000244	***	T-test (hom)
H9GZM1	H9GZM1_HORSE	ENSECAG00000000014	GAS6	growth arrest specific 6 [Source:VGNC Symbol;Acc:VGNC:58168]	Growth arrest specific 6 OS=Equus caballus OX=9796 GN=GAS6 PE=4 SV=2	GAS6	0.785118	0.904269	-0.888262	-0.848573	-1.15196	-0.0555892	-1.80082	-1.62184	-0.783654	-1.3646	-1.501	-0.80728	-0.918447	-0.808495	-1.95832	-0.645643	-1.35968	-1.01523	NA	-0.0623499	0.309874	0.58076	-0.0193206	-0.0623499	0.806712	-0.249349	0.807	ns	T-test (hom)
A0A5F5PQE5	A0A5F5PQE5_HORSE	ENSECAG00000015514	PLEC	plectin [Source:VGNC Symbol;Acc:VGNC:21553]	Plectin OS=Equus caballus OX=9796 GN=PLEC PE=4 SV=1	PLEC	0.784915	0.916139	1.82516	1.69702	2.14509	1.24879	0.976763	1.92714	1.60738	2.2466	2.39707	1.09676	2.31377	1.45923	3.16362	2.72201	3.10534	0.701489	NA	0.410669	1.86022	0.0603143	0.763934	0.410669	0.275434	1.135	0.275	ns	T-test (hom)
A0A3Q2L3I5	A0A3Q2L3I5_HORSE	ENSECAG00000009039	STAT1	signal transducer and activator of transcription 1 [Source:VGNC Symbol;Acc:VGNC:23663]	Signal transducer and activator of transcription OS=Equus caballus OX=9796 GN=STAT1 PE=3 SV=1	STAT1	0.784663	0.942385	1.24426	1.41198	0.559551	1.04026	1.54937	0.779541	1.72737	0.405856	0.951406	1.88962	0.39036	1.42012	1.53877	0.668194	0.488234	1.33513	NA	-0.00454497	0.0202667	0.743838	-9.21113e-05	-0.00454497	0.98605	-0.0177989	0.986	ns	T-test (hom)
F7DGY6	F7DGY6_HORSE	ENSECAG00000007767	REEP5	receptor accessory protein 5 [Source:VGNC Symbol;Acc:VGNC:22291]	Receptor expression-enhancing protein OS=Equus caballus OX=9796 GN=REEP5 PE=3 SV=2	REEP5	0.781759	0.946689	1.21987	0.676356	1.51545	1.58701	1.0192	1.03958	0.838469	1.39578	1.62691	1.3791	0.318652	-0.217623	0.762678	1.18722	0.871809	1.15667	NA	-0.275787	1.88071	0.129103	-0.518676	-0.275787	0.271549	-1.14464	0.272	ns	T-test (hom)
A0A3Q2HGL1	A0A3Q2HGL1_HORSE	ENSECAG00000000861	CHCHD3	coiled-coil-helix-coiled-coil-helix domain containing 3 [Source:VGNC Symbol;Acc:VGNC:16480]	Coiled-coil-helix-coiled-coil-helix domain containing 3 OS=Equus caballus OX=9796 GN=CHCHD3 PE=4 SV=1	CHCHD3	0.781178	0.867972	-2.24879	-1.7673	-0.78996	-1.56057	-0.199118	0.385066	-1.58839	-1.03558	-0.960389	-0.981329	-0.459761	-2.13284	-0.774935	-1.48395	-0.462732	-0.765258	NA	0.0979319	0.333832	0.266909	0.0326928	0.0979319	0.793426	0.266915	0.793	ns	T-test (hom)
A0A3Q2HN87	A0A3Q2HN87_HORSE	ENSECAG00000020957	LCN2	lipocalin 2 [Source:VGNC Symbol;Acc:VGNC:19609]	Lipocalin 2 OS=Equus caballus OX=9796 GN=LCN2 PE=3 SV=2	LCN2	0.779905	0.891808	3.66186	4.52103	4.05099	4.95117	4.37569	3.72803	4.53524	3.39903	3.55168	4.34016	4.30138	3.58054	3.86782	3.95298	4.28555	5.23409	NA	-0.0136057	0.0585566	0.957671	-0.000796703	-0.0136057	0.960224	-0.0507722	0.96	ns	T-test (hom)
F7D381	F7D381_HORSE	ENSECAG00000014047	TWF2	twinfilin actin binding protein 2 [Source:VGNC Symbol;Acc:VGNC:57338]	Twinfilin actin binding protein 2 OS=Equus caballus OX=9796 GN=TWF2 PE=3 SV=3	TWF2	0.77944	0.96603	1.26086	0.653421	0.531087	0.574552	0.138482	1.03022	0.680828	0.273563	0.506395	-0.306908	0.332854	-0.561055	0.106489	0.651089	-0.0371882	-0.265708	NA	-0.589631	6.63382	0.709754	-3.9115	-0.589631	0.0100698	-2.97333	0.0101	*	T-test (hom)
F6VJR6	F6VJR6_HORSE	ENSECAG00000015604	A1BG	alpha-1-B glycoprotein [Source:HGNC Symbol;Acc:HGNC:5]	Alpha-1B-glycoprotein OS=Equus caballus OX=9796 GN=A1BG PE=4 SV=3	A1BG	0.779195	0.815712	7.14947	7.8018	7.34531	7.94208	8.42955	7.67586	7.70523	7.62979	6.52534	8.43062	7.9961	8.37557	8.58299	7.39515	8.1683	8.56249	NA	0.294684	1.64115	0.126043	0.483621	0.294684	0.320601	47	0.13	ns	MannWhitney
F6UQP3	F6UQP3_HORSE	ENSECAG00000022389	PCBP2	0	Poly(rC) binding protein 2 OS=Equus caballus OX=9796 GN=PCBP2 PE=4 SV=3	PCBP2	0.775535	0.802991	1.79115	1.61454	1.84607	1.26021	1.02805	1.40824	2.32044	1.141	1.84277	0.546392	1.63341	1.90965	1.32231	1.86748	1.37168	-0.497238	NA	-0.301657	1.40033	0.0996295	-0.42242	-0.301657	0.378841	31	0.959	ns	MannWhitney
F6SLA3	F6SLA3_HORSE	ENSECAG00000018299	FKBP3	FKBP prolyl isomerase 3 [Source:VGNC Symbol;Acc:VGNC:51509]	Peptidylprolyl isomerase OS=Equus caballus OX=9796 GN=FKBP3 PE=4 SV=2	FKBP3	0.774972	0.922024	-1.03128	-1.45343	-0.537687	-1.72923	-1.26588	-2.12414	-0.353426	-1.76335	-0.766725	-1.6856	-0.31976	0.0281961	-1.03263	-1.34449	-1.33329	-3.23357	NA	0.0713186	0.208543	0.229414	0.014873	0.0713186	0.865411	0.172633	0.865	ns	T-test (hom)
A0A3Q2HZ72	A0A3Q2HZ72_HORSE	ENSECAG00000008242	ACSS3	acyl-CoA synthetase short chain family member 3 [Source:VGNC Symbol;Acc:VGNC:15011]	Propionate--CoA ligase OS=Equus caballus OX=9796 GN=ACSS3 PE=3 SV=1	ACSS3	0.774955	0.973679	-2.595	-4.78028	-1.34853	-2.66314	-3.99011	-3.32246	-1.53175	-2.78963	-1.61955	-4.17908	-3.94525	-3.19532	-2.91195	-5.59908	-4.23501	-5.04052	NA	-0.96311	2.91534	0.832271	-2.8078	-0.96311	0.132555	-1.59713	0.133	ns	T-test (hom)
F7D3H6	F7D3H6_HORSE	ENSECAG00000014701	RALB	RAS like proto-onco B [Source:VGNC Symbol;Acc:VGNC:22160]	Small monomeric GTPase OS=Equus caballus OX=9796 GN=RALB PE=3 SV=2	RALB	0.774091	0.863199	-0.621229	-1.65895	-0.0150863	-0.671789	-0.745069	-2.00691	-0.999882	0.258724	-0.114337	-2.4174	-0.839507	-0.662921	-1.27018	-0.405837	-0.58444	-2.74418	NA	-0.322327	1.09496	0.549845	-0.352936	-0.322327	0.468148	-0.745764	0.468	ns	T-test (hom)
F7BB06	F7BB06_HORSE	ENSECAG00000013110	ESYT1	extended synaptotagmin 1 [Source:VGNC Symbol;Acc:VGNC:17690]	Extended synaptotagmin 1 OS=Equus caballus OX=9796 GN=ESYT1 PE=3 SV=3	ESYT1	0.773479	0.922048	1.15084	-0.419282	1.83834	0.447336	2.10787	-0.0246116	0.848487	1.66413	0.557539	-0.290545	-1.04144	0.157503	-0.862996	0.178193	0.00880196	-0.0430456	NA	-1.11864	6.68717	0.19774	-7.4805	-1.11864	0.00970426	-2.99199	0.0097	**	T-test (hom)
A0A3Q2HKV6	A0A3Q2HKV6_HORSE	ENSECAG00000018996	PLEK	pleckstrin [Source:VGNC Symbol;Acc:VGNC:21554]	Pleckstrin OS=Equus caballus OX=9796 GN=PLEK PE=4 SV=1	PLEK	0.773056	0.950266	-3.01328	-2.99568	-2.31332	-3.01233	-2.51268	-2.64145	-3.25644	-3.74101	-0.436931	-3.05229	-3.47408	-2.86112	-2.11016	-4.2331	-0.571844	-1.66401	NA	0.63533	2.04556	0.00937286	1.2996	0.63533	0.242229	1.25665	0.242	ns	T-test (het)
A0A3Q2I0E0	A0A3Q2I0E0_HORSE	ENSECAG00000011518	RAB14	RAB14, member RAS onco family [Source:VGNC Symbol;Acc:VGNC:22089]	Ras-related protein Rab-14 OS=Equus caballus OX=9796 GN=RAB14 PE=3 SV=2	RAB14	0.771668	0.866999	0.408003	-0.0588448	0.754903	0.114675	-0.784491	-0.944675	-0.300588	0.346398	0.744042	-0.862265	-1.25639	0.588543	-0.405134	-0.494566	-1.08186	-0.909961	NA	-0.401622	1.97721	0.544277	-0.794088	-0.401622	0.253981	-1.18962	0.254	ns	T-test (hom)
F6TGA5	F6TGA5_HORSE	ENSECAG00000041646	RAB1B	RAB1B, member RAS oncogene family [Source:HGNC Symbol;Acc:HGNC:18370]	RAB1B member RAS oncogene family OS=Equus caballus OX=9796 GN=RAB1B PE=4 SV=1	RAB1B	0.770953	0.961023	1.51116	1.25813	1.57132	1.63384	0.984569	2.29593	0.1814	1.12932	1.84788	-0.249223	0.654244	0.89793	1.25149	1.23951	1.09273	0.113121	NA	-0.464749	2.56235	0.803646	-1.19085	-0.464749	0.169299	-1.44924	0.169	ns	T-test (hom)
F6TIB2	F6TIB2_HORSE	ENSECAG00000020881	CTSC	cathepsin C [Source:VGNC Symbol;Acc:VGNC:16949]	Cathepsin C OS=Equus caballus OX=9796 GN=CTSC PE=3 SV=2	CTSC	0.769116	0.859232	0.0908705	0.938704	-0.196812	1.0203	2.35916	-1.2755	0.965053	1.26773	1.64633	2.06009	1.93145	1.88581	2.78572	3.82293	1.67556	3.02175	NA	1.70752	8.43187	0.389661	14.3976	1.70752	0.0028957	3.60048	0.0029	**	T-test (hom)
F7D8K7	F7D8K7_HORSE	ENSECAG00000007500	RPL27	ribosomal protein L27 [Source:VGNC Symbol;Acc:VGNC:49258]	60S ribosomal protein L27 OS=Equus caballus OX=9796 GN=RPL27 PE=3 SV=1	RPL27	0.768831	0.889365	0.6619	0.560401	-0.0996038	-0.219014	-0.448903	0.205637	0.251142	0.242479	1.04601	0.0258979	-0.821596	0.0423834	-0.367539	-0.122512	-0.381703	-0.793803	NA	-0.315863	2.15044	0.262269	-0.679244	-0.315863	0.225243	-1.26868	0.225	ns	T-test (hom)
A0A3Q2HF08	A0A3Q2HF08_HORSE	ENSECAG00000021219	MAT2B	methionine adenosyltransferase 2B [Source:VGNC Symbol;Acc:VGNC:19994]	Methionine adenosyltransferase 2 subunit beta OS=Equus caballus OX=9796 GN=MAT2B PE=3 SV=1	MAT2B	0.767452	0.819783	-1.41238	-2.23955	-1.22047	-2.07827	-2.05355	-1.75733	-1.62477	-1.52027	-1.30756	-1.86857	-1.09784	-1.23655	-2.15469	-1.27086	-2.07703	-1.30153	NA	0.198995	1.61407	0.680651	0.321193	0.198995	0.326675	42	0.328	ns	MannWhitney
F6ZQ56	F6ZQ56_HORSE	ENSECAG00000013127	PTGES3	prostaglandin E synthase 3 [Source:VGNC Symbol;Acc:VGNC:21992]	Prostaglandin E synthase 3 OS=Equus caballus OX=9796 GN=PTGES3 PE=4 SV=3	PTGES3	0.767122	0.918154	0.754604	0.795198	-0.751979	0.0586101	0.00261918	-0.394384	1.88243	0.657032	2.38429	-0.548039	1.31011	1.35415	0.759952	1.09958	0.79173	-0.644537	NA	0.437888	1.48528	0.616978	0.650388	0.437888	0.357179	0.952135	0.357	ns	T-test (hom)
F6VBW6	F6VBW6_HORSE	ENSECAG00000015479	CASP6	caspase 6 [Source:VGNC Symbol;Acc:VGNC:16069]	Caspase 6 OS=Equus caballus OX=9796 GN=CASP6 PE=3 SV=2	CASP6	0.766987	0.907218	-3.86951	-2.24036	-2.95323	-2.78807	-5.0958	-2.59114	-1.55639	-3.2102	-0.920514	-4.51386	-2.0881	-3.8454	-1.40571	-1.18211	-1.69398	-2.95884	NA	0.712024	1.97225	0.606037	1.40429	0.712024	0.254855	1.18733	0.255	ns	T-test (hom)
F6YDU6	F6YDU6_HORSE	ENSECAG00000038853	CCL8	chemokine (C-C motif) ligand 8 [Source:NCBI gene (formerly Entrezgene);Acc:100033927]	Chemokine (C-C motif) ligand 8 OS=Equus caballus OX=9796 GN=CCL8 PE=3 SV=2	CCL8	0.76682	0.976462	-2.69132	-4.37372	-4.77192	-5.26625	-5.3057	-5.02743	-6.49041	-3.31172	-4.71384	-3.19842	-2.84964	-2.04837	-3.79372	-3.97905	-3.15604	-1.63294	NA	1.48331	5.78827	0.664012	8.58578	1.48331	0.0180949	2.67576	0.0181	*	T-test (hom)
F7CVF5	F7CVF5_HORSE	ENSECAG00000014882	CORO1B	coronin 1B [Source:VGNC Symbol;Acc:VGNC:16791]	Coronin OS=Equus caballus OX=9796 GN=CORO1B PE=3 SV=3	CORO1B	0.766594	0.824073	1.24409	0.656855	0.900222	0.2222	-0.131489	0.000680859	1.5168	0.833557	0.850471	0.289176	1.0345	0.352344	1.0192	0.496997	0.979812	0.279118	NA	0.00733818	0.034979	0.173404	0.000256682	0.00733818	0.976046	0.0305675	0.976	ns	T-test (hom)
A0A3Q2L7X0	A0A3Q2L7X0_HORSE	ENSECAG00000014168	PSMA7	proteasome 20S subunit alpha 7 [Source:VGNC Symbol;Acc:VGNC:21937]	Proteasome subunit alpha type OS=Equus caballus OX=9796 GN=PSMA7 PE=3 SV=2	PSMA7	0.766031	0.881393	2.34605	2.22699	2.22337	1.79695	2.21598	2.60734	2.57307	2.89445	2.87414	1.60968	2.23705	2.12338	1.94862	2.04472	2.14859	1.99129	NA	-0.238342	2.41005	0.842985	-0.574418	-0.238342	0.188149	-1.38359	0.188	ns	T-test (hom)
F6ZFR4	F6ZFR4_HORSE	ENSECAG00000018498	ERMP1	endoplasmic reticulum metallopeptidase 1 [Source:VGNC Symbol;Acc:VGNC:57182]	Endoplasmic reticulum metallopeptidase 1 OS=Equus caballus OX=9796 GN=ERMP1 PE=4 SV=2	ERMP1	0.765264	0.847941	-3.07856	-2.79068	-1.44867	-2.54574	-2.10569	-4.96611	-4.51141	-3.26644	-1.58652	-5.17951	-2.9329	-5.1996	-2.50968	-2.9754	-2.77868	-1.89531	NA	-0.0430373	0.0786793	0.704008	-0.00338614	-0.0430373	0.946924	-0.0677738	0.947	ns	T-test (hom)
F6UP61	F6UP61_HORSE	ENSECAG00000022668	SEMA4B	semaphorin 4B [Source:VGNC Symbol;Acc:VGNC:22815]	Semaphorin 4B OS=Equus caballus OX=9796 GN=SEMA4B PE=4 SV=2	SEMA4B	0.764021	0.801147	-2.3858	-1.66993	-2.29529	-2.41459	-3.07316	-2.93736	-2.65088	-2.23171	-3.1501	-0.852907	-1.02085	-0.366593	-0.96507	-2.01727	-0.947841	-1.0632	NA	1.15936	7.69732	0.0886723	8.92396	1.15936	0.0048181	55	0.0148	*	MannWhitney
F7CIW5	F7CIW5_HORSE	ENSECAG00000018345	NPC2	NPC intracellular cholesterol transporter 2 [Source:VGNC Symbol;Acc:VGNC:20833]	Epididymal secretory protein E1 OS=Equus caballus OX=9796 GN=NPC2 PE=3 SV=3	NPC2	0.763598	0.961616	5.94716	7.01618	6.60092	6.35277	6.40801	6.32892	6.70966	6.39631	5.4692	6.69444	7.01353	6.42781	6.13767	6.66039	6.63826	7.48308	NA	0.0955537	0.527249	0.113137	0.0503805	0.0955537	0.693877	0.401829	0.694	ns	T-test (hom)
F6TYW4	F6TYW4_HORSE	ENSECAG00000023094	MDH2	malate dehydrogenase 2 [Source:VGNC Symbol;Acc:VGNC:20057]	Malate dehydrogenase OS=Equus caballus OX=9796 GN=MDH2 PE=3 SV=1	MDH2	0.762967	0.971747	3.58	3.91324	3.71952	3.13189	3.96171	2.72167	3.22265	3.44909	3.1949	2.77252	2.59406	2.42921	3.02527	2.9364	2.89557	2.5818	NA	-0.658756	8.9136	0.213733	-5.87189	-0.658756	0.00207367	-3.76908	0.00207	**	T-test (hom)
A0A3Q2HAN3	A0A3Q2HAN3_HORSE	ENSECAG00000016509	PROS1	protein S [Source:VGNC Symbol;Acc:VGNC:49125]	Vitamin K-dependent protein S OS=Equus caballus OX=9796 GN=PROS1 PE=4 SV=1	PROS1	0.762694	0.773135	1.7206	2.26228	1.76775	2.26088	3.12206	2.07656	2.59987	2.74978	0.977738	2.72549	2.91555	2.53596	2.84523	2.41153	2.18454	2.5218	NA	0.0697577	0.312781	0.5335	0.0218189	0.0697577	0.805089	38	0.574	ns	MannWhitney
F6X0P8	F6X0P8_HORSE	ENSECAG00000000558	KIF5B	kinesin family member 5B [Source:VGNC Symbol;Acc:VGNC:19422]	Kinesin-like protein OS=Equus caballus OX=9796 GN=KIF5B PE=3 SV=2	KIF5B	0.76231	0.785832	0.564457	-1.27932	-0.562427	0.0825572	0.865161	0.355899	-0.413266	1.02358	-0.823715	0.312677	-0.932938	-0.687486	-1.07864	-0.991175	-1.26962	1.25037	NA	-0.607146	2.61429	0.810712	-1.58726	-0.607146	0.163312	18	0.161	ns	MannWhitney
A0A5F5PU83	A0A5F5PU83_HORSE	ENSECAG00000008716	EIF3J	eukaryotic translation initiation factor 3 subunit J [Source:VGNC Symbol;Acc:VGNC:51496]	Eukaryotic translation initiation factor 3 subunit J OS=Equus caballus OX=9796 GN=EIF3J PE=3 SV=1	EIF3J	0.762259	0.957783	-3.45695	-3.15597	-2.49281	-3.97141	-3.26076	-4.08252	-2.2603	-2.75844	-2.76591	-3.60598	-2.3122	-2.64431	-3.37492	-2.48314	-2.80928	-3.07258	NA	0.296355	1.70185	0.315438	0.504351	0.296355	0.307392	1.05931	0.307	ns	T-test (hom)
F6YG82	F6YG82_HORSE	ENSECAG00000024205	HSPA5	heat shock protein family A (Hsp70) member 5 [Source:HGNC Symbol;Acc:HGNC:5238]	78 kDa glucose-regulated protein OS=Equus caballus OX=9796 GN=HSPA5 PE=3 SV=3	HSPA5	0.761878	0.960001	3.40687	3.01219	3.87795	3.43316	2.75446	2.63248	3.05772	3.46583	3.22741	2.23382	2.69152	1.80287	2.15675	2.35117	2.56985	2.00622	NA	-0.825132	9.08681	0.849667	-7.49782	-0.825132	0.00183906	-3.82989	0.00184	**	T-test (hom)
H9GZT5	H9GZT5_HORSE	ENSECAG00000007258	0	0	Uncharacterized protein OS=Equus caballus OX=9796 PE=4 SV=3	Uncharacterized	0.761599	0.953932	10.2995	10.7388	9.89291	10.7652	11.1638	11.2594	10.5912	10.8736	10.1449	11.1121	10.3653	10.758	10.8659	10.3716	10.4941	10.9068	NA	-0.0706903	0.465522	0.456793	-0.0329079	-0.0706903	0.724209	-0.360015	0.724	ns	T-test (hom)
A0A3Q2HZX9	A0A3Q2HZX9_HORSE	ENSECAG00000040617	AZU1	azurocidin 1 [Source:HGNC Symbol;Acc:HGNC:913]	Azurocidin 1 OS=Equus caballus OX=9796 GN=AZU1 PE=4 SV=2	AZU1	0.759655	0.992664	-0.233651	0.53201	-0.332206	1.58658	2.08265	2.60986	1.45998	0.880657	-0.535656	1.75799	0.450997	0.0690039	0.924248	1.27665	0.631415	2.47674	NA	-0.191811	0.496292	0.798009	-0.0951945	-0.191811	0.708926	-0.380995	0.709	ns	T-test (hom)
A0A3Q2HZW1	A0A3Q2HZW1_HORSE	ENSECAG00000029421	HSPA2	heat shock protein family A (Hsp70) member 2 [Source:HGNC Symbol;Acc:HGNC:5235]	Heat shock protein family A (Hsp70) member 2 OS=Equus caballus OX=9796 GN=HSPA2 PE=3 SV=1	HSPA2	0.759381	0.900463	-2.5538	-1.19602	-1.64498	-1.06784	-0.0201359	-2.06342	-2.02721	-1.5042	-0.558014	-0.756031	-1.26343	0.0584903	-0.516242	-1.15149	-1.09356	-1.06719	NA	0.716266	4.66449	0.163891	3.34102	0.716266	0.0394319	2.27135	0.0394	*	T-test (hom)
F6TY91	F6TY91_HORSE	ENSECAG00000014407	BPIFB1	0	BPI fold-containing family B member 1 OS=Equus caballus OX=9796 GN=LOC106781244 PE=4 SV=3	LOC106781244	0.759096	0.929345	3.25216	4.61862	2.39566	5.04974	1.481	1.66612	6.44978	4.17022	4.54251	4.71409	4.69622	3.88461	4.25117	2.67459	6.28411	4.0413	are logged	0.750661	1.6863	0.171661	1.26584	0.750661	0.310722	1.05177	0.311	ns	T-test (hom)
F6ULU9	F6ULU9_HORSE	ENSECAG00000002201	RPL23AP60	0	60S ribosomal protein L23a OS=Equus caballus OX=9796 GN=LOC100055584 PE=3 SV=1	LOC100055584	0.758743	0.810495	-0.324751	-0.0834618	-0.307466	-0.00855977	0.191976	-0.0880462	0.420277	0.110543	0.875378	0.101872	-0.260983	-0.327318	0.250949	-0.122904	-0.197533	-0.291943	NA	0.0146258	0.101385	0.226026	0.00148284	0.0146258	0.932138	28	0.721	ns	MannWhitney
F7BYD1	F7BYD1_HORSE	ENSECAG00000023715	ATP5MG	0	ATP synthase subunit OS=Equus caballus OX=9796 GN=ATP5MG PE=3 SV=1	ATP5MG	0.758589	0.964257	-1.00868	-1.77823	-0.269957	-0.769044	-2.0649	-1.11561	-2.58006	-1.0584	0.328826	-1.26157	-0.798432	0.560198	-0.859571	-0.0321644	-0.285052	-1.60714	NA	0.836247	4.48041	0.965933	3.74673	0.836247	0.0447982	2.20358	0.0448	*	T-test (hom)
F6RN56	F6RN56_HORSE	ENSECAG00000010153	IFIT3	interferon induced protein with tetratricopeptide repeats 3 [Source:HGNC Symbol;Acc:HGNC:5411]	Interferon induced protein with tetratricopeptide repeats 3 OS=Equus caballus OX=9796 GN=IFIT3 PE=4 SV=3	IFIT3	0.757002	0.928593	-1.41603	-0.347327	-0.173965	-0.948493	0.3722	-2.21908	0.451515	-1.00458	-1.21752	-0.441868	0.0895412	0.124335	-0.712221	-0.246047	-0.749433	-0.0093959	NA	0.265394	1.06506	0.106046	0.282661	0.265394	0.477952	0.729116	0.478	ns	T-test (hom)
F6Q698	F6Q698_HORSE	ENSECAG00000025091	MVP	major vault protein [Source:VGNC Symbol;Acc:VGNC:20453]	Major vault protein OS=Equus caballus OX=9796 GN=MVP PE=4 SV=1	MVP	0.754163	0.882705	-0.263476	-0.64295	0.235747	-0.747352	-0.0338435	-0.300311	-0.418815	-0.59384	-0.285881	-0.685749	0.067538	-0.655535	0.41336	-0.278517	-0.287992	-0.648111	NA	0.0504941	0.35395	0.689487	0.0178724	0.0504941	0.782439	0.281508	0.782	ns	T-test (hom)
A0A3Q2I8Y6	A0A3Q2I8Y6_HORSE	ENSECAG00000014927	AZGP1	alpha-2-glycoprotein 1, zinc-binding [Source:VGNC Symbol;Acc:VGNC:15719]	Alpha-2-glycoprotein 1 zinc-binding OS=Equus caballus OX=9796 GN=AZGP1 PE=3 SV=1	AZGP1	0.753815	0.901773	1.07055	2.43361	1.95829	2.28205	3.12958	1.4819	1.59024	1.27787	1.71601	3.93583	3.5071	2.90987	3.3603	2.89901	3.19671	3.98742	NA	1.28602	8.57548	0.892999	11.0282	1.28602	0.00262135	3.65068	0.00262	**	T-test (hom)
F6T4X6	F6T4X6_HORSE	ENSECAG00000023030	IMPA1	inositol monophosphatase 1 [Source:VGNC Symbol;Acc:VGNC:19049]	Inositol-phosphate phosphatase OS=Equus caballus OX=9796 GN=IMPA1 PE=3 SV=2	IMPA1	0.751487	0.960351	-0.976401	-2.01044	-1.59249	-3.28872	-0.738873	-0.241063	-0.886542	-2.33607	-1.24599	-1.40493	-1.47874	-1.56781	-0.75376	-1.93786	-2.16772	-1.52745	NA	-0.00170886	0.00499888	0.0390463	-8.54238e-06	-0.00170886	0.996541	-0.00445093	0.997	ns	T-test (het)
F6YKH4	F6YKH4_HORSE	ENSECAG00000024268	RPS26	ribosomal protein S26 [Source:VGNC Symbol;Acc:VGNC:56598]	40S ribosomal protein S26 OS=Equus caballus OX=9796 GN=RPS26 PE=3 SV=1	RPS26	0.751078	0.855844	-0.963324	-1.08857	-0.790991	-0.899155	-1.39403	-1.48242	-0.489756	-0.861047	-0.0170809	-1.12282	-0.76111	-0.628625	-0.864324	-0.325471	-0.132953	-2.47534	NA	0.205196	0.979281	0.03378	0.200944	0.205196	0.507232	0.689547	0.507	ns	T-test (het)
F7AL87	F7AL87_HORSE	ENSECAG00000013245	USO1	USO1 vesicle transport factor [Source:VGNC Symbol;Acc:VGNC:24829]	General vesicular transport factor p115 OS=Equus caballus OX=9796 GN=USO1 PE=3 SV=2	USO1	0.748106	0.828952	-1.46096	-1.35962	-0.726665	-1.86556	-1.35774	-2.68725	-0.84957	-2.05795	-0.957783	-1.04536	-1.03897	-0.423575	-1.32969	-0.839888	-1.21166	-2.53221	NA	0.373271	1.97403	0.899316	0.736848	0.373271	0.254541	1.18815	0.255	ns	T-test (hom)
A0A5F5PQK1	A0A5F5PQK1_HORSE	ENSECAG00000023795	MOB1B	MOB kinase activator 1B [Source:VGNC Symbol;Acc:VGNC:20247]	MOB kinase activator 1B OS=Equus caballus OX=9796 GN=MOB1B PE=4 SV=1	MOB1B	0.746818	0.943088	-1.87059	-2.7441	-2.50459	-3.47087	-3.3559	-3.97364	-1.92724	-3.10402	-2.25359	-3.43214	-1.54145	-2.46097	-3.23552	-3.56347	-2.44703	-5.04301	NA	-0.128278	0.349131	0.363873	-0.0447856	-0.128278	0.785057	-0.278025	0.785	ns	T-test (hom)
CHLE_HORSE	NA	NA	BCHE	NA	Cholinesterase OS=Equus caballus OX=9796 GN=BCHE PE=1 SV=1	BCHE	0.746184	0.932658	-3.81533	-0.865894	-3.13644	-2.6573	-1.28721	-2.81975	-2.68119	-2.07334	-4.80888	-1.69446	-0.902328	-1.88577	-4.22371	-2.65169	-2.95731	-1.26775	NA	-0.131931	0.270212	0.356713	-0.0356494	-0.131931	0.829198	-0.219802	0.829	ns	T-test (hom)
A0A3Q2GTT0	A0A3Q2GTT0_HORSE	ENSECAG00000030159	0	0	Ig-like domain-containing protein OS=Equus caballus OX=9796 PE=4 SV=1	Ig-like	0.7459	0.929977	-0.61717	1.11831	-0.608997	-1.87422	1.18018	1.7591	0.34586	-0.358079	-0.681662	0.69193	1.50436	1.91756	2.24303	1.35283	0.744903	2.42452	NA	1.15656	4.14806	0.660273	4.79749	1.15656	0.0564038	2.07975	0.0564	ns	T-test (hom)
F6SI74	F6SI74_HORSE	ENSECAG00000024696	NOP58	NOP58 ribonucleoprotein [Source:VGNC Symbol;Acc:VGNC:20811]	NOP58 ribonucleoprotein OS=Equus caballus OX=9796 GN=NOP58 PE=3 SV=2	NOP58	0.74589	0.894292	-3.48513	-1.73118	-2.71101	-2.24211	-2.32343	-0.900761	-0.318628	-2.64808	-3.24323	-1.62898	-0.729931	-1.35971	-0.848141	-2.93198	-1.83203	-1.27627	NA	0.313759	0.917255	0.770579	0.287797	0.313759	0.529516	0.644746	0.53	ns	T-test (hom)
A0A3Q2IC51	A0A3Q2IC51_HORSE	ENSECAG00000023517	CYRIB	CYFIP related Rac1 interactor B [Source:VGNC Symbol;Acc:VGNC:17878]	CYFIP related Rac1 interactor B OS=Equus caballus OX=9796 GN=CYRIB PE=3 SV=1	CYRIB	0.743602	0.924543	1.86383	1.99672	2.36298	1.45287	2.07984	1.30166	1.82149	1.87364	0.941785	1.6937	2.36625	1.704	1.52261	1.86748	1.90084	1.66666	NA	-0.136213	1.07795	0.665553	-0.146831	-0.136213	0.473701	-0.736308	0.474	ns	T-test (hom)
F6RM73	F6RM73_HORSE	ENSECAG00000010163	APOA2	apolipoprotein A2 [Source:VGNC Symbol;Acc:VGNC:50799]	Apolipoprotein A-II OS=Equus caballus OX=9796 GN=APOA2 PE=3 SV=3	APOA2	0.742598	0.801818	-3.07338	-2.2417	1.58811	2.57746	-0.538763	-0.212749	-0.715763	-0.862638	-4.26621	-0.0164513	-0.542162	-0.447735	0.919787	-1.46592	-0.428897	-0.0708121	NA	-0.354873	0.549673	0.665483	-0.195064	-0.354873	0.683175	34	0.878	ns	MannWhitney
F6S2R5	F6S2R5_HORSE	ENSECAG00000012257	SRP68	signal recognition particle 68 [Source:VGNC Symbol;Acc:VGNC:23588]	Signal recognition particle subunit SRP68 OS=Equus caballus OX=9796 GN=SRP68 PE=3 SV=2	SRP68	0.742539	0.974522	-4.5079	-4.14824	-2.9259	-2.54851	-4.24189	-4.95939	-5.47279	-3.16631	-3.65677	-5.22844	-4.31374	-2.46047	-3.68203	-3.43205	-0.905701	-2.18187	NA	0.763729	2.16596	0.491927	1.65421	0.763729	0.222833	1.27567	0.223	ns	T-test (hom)
A0A3Q2HTR2	A0A3Q2HTR2_HORSE	ENSECAG00000024764	ARHGAP18	Rho GTPase activating protein 18 [Source:VGNC Symbol;Acc:VGNC:15461]	Rho GTPase activating protein 18 OS=Equus caballus OX=9796 GN=ARHGAP18 PE=4 SV=1	ARHGAP18	0.74236	0.944823	-3.75385	-3.52596	-3.10246	-2.03529	-4.43657	-4.35979	-2.74285	-2.73979	-2.60927	-0.971706	-2.72027	-3.82449	-2.28688	-5.00971	-2.50335	-1.45131	NA	0.664944	2.07217	0.292528	1.37788	0.664944	0.237801	1.23321	0.238	ns	T-test (hom)
A0A3Q2LHM4	A0A3Q2LHM4_HORSE	ENSECAG00000039616	SEC14L3	SEC14 like lipid binding 3 [Source:HGNC Symbol;Acc:HGNC:18655]	SEC14-like protein 4 OS=Equus caballus OX=9796 GN=SEC14L3 PE=4 SV=2	SEC14L3	0.74183	0.829859	4.19546	4.82973	3.37962	3.29888	2.43323	3.98192	4.75073	3.01972	5.03647	2.56656	4.68795	5.02154	4.68889	3.89918	4.67444	3.08367	NA	0.471178	1.69911	0.807881	0.800583	0.471178	0.307976	1.05799	0.308	ns	T-test (hom)
F6XLG7	F6XLG7_HORSE	ENSECAG00000024218	PCBP4	poly(rC) binding protein 4 [Source:VGNC Symbol;Acc:VGNC:53562]	Poly(rC) binding protein 4 OS=Equus caballus OX=9796 GN=PCBP4 PE=4 SV=1	PCBP4	0.741659	0.867621	1.46852	1.21378	1.28185	0.98682	0.78509	1.16951	1.84854	1.23977	1.39208	0.815477	1.73049	1.79138	1.38807	1.75478	1.38147	0.900074	NA	0.144993	1.26309	0.668512	0.183139	0.144993	0.416651	0.837002	0.417	ns	T-test (hom)
A0A3Q2HV44	A0A3Q2HV44_HORSE	ENSECAG00000010047	BUB3	BUB3 mitotic checkpoint protein [Source:VGNC Symbol;Acc:VGNC:15926]	BUB3 mitotic checkpoint protein OS=Equus caballus OX=9796 GN=BUB3 PE=4 SV=1	BUB3	0.741375	0.968939	-2.07331	-2.79127	-1.41124	-3.89236	-2.69278	-3.20992	-1.52834	-1.97032	-2.53048	-2.10121	-1.89443	-3.1527	-1.06611	-1.33058	-2.05341	-1.5152	NA	0.490679	2.16217	0.541152	1.06093	0.490679	0.22342	1.27396	0.223	ns	T-test (hom)
F7AUY9	F7AUY9_HORSE	ENSECAG00000018773	RPS27A	ribosomal protein S27a [Source:VGNC Symbol;Acc:VGNC:49259]	40S ribosomal protein S27a OS=Equus caballus OX=9796 GN=RPS27A PE=3 SV=2	RPS27A	0.740152	0.942586	6.02107	5.28067	6.4702	6.13528	5.58579	5.28332	5.76572	5.94353	5.73199	5.44155	5.86395	6.19035	6.15099	6.38709	6.38938	6.005	NA	0.20934	1.8183	0.551178	0.380643	0.20934	0.283554	1.11517	0.284	ns	T-test (hom)
A0A3Q2I117	A0A3Q2I117_HORSE	ENSECAG00000035867	PFN1	0	Profilin OS=Equus caballus OX=9796 PE=3 SV=2	Profilin	0.739955	0.919521	2.85767	2.65827	2.45603	1.89163	2.37366	1.48239	2.53758	2.12744	2.76457	1.80712	1.46973	1.65475	1.73428	2.55278	0.979785	1.04405	NA	-0.547199	3.90284	0.362949	-2.13563	-0.547199	0.0668542	-1.98698	0.0669	ns	T-test (hom)
F6TLU0	F6TLU0_HORSE	ENSECAG00000015321	VDAC2	voltage dependent anion channel 2 [Source:VGNC Symbol;Acc:VGNC:24896]	Voltage-dependent anion-selective channel protein 2 OS=Equus caballus OX=9796 GN=VDAC2 PE=3 SV=2	VDAC2	0.739391	0.952604	2.77128	2.39247	3.36876	3.09707	2.40295	2.06124	2.43116	2.73781	3.05942	1.52551	1.94239	1.36585	2.35721	2.39459	2.48037	1.69235	NA	-0.55563	4.49895	0.452922	-2.49975	-0.55563	0.0442263	-2.21043	0.0442	*	T-test (hom)
F6VSN2	F6VSN2_HORSE	ENSECAG00000020462	GSTP1	glutathione S-transferase pi 1 [Source:HGNC Symbol;Acc:HGNC:4638]	GST class-pi OS=Equus caballus OX=9796 GN=GSTP1 PE=3 SV=3	GSTP1	0.738854	0.941336	3.75156	4.48911	3.15886	2.39825	1.9738	4.20249	3.83307	3.32341	5.34622	3.52875	5.21885	4.52841	4.13905	4.82926	4.10689	3.66978	NA	1.02958	5.71631	0.533014	5.88541	1.02958	0.0190204	2.65023	0.019	*	T-test (hom)
F6SHJ8	F6SHJ8_HORSE	ENSECAG00000018183	KRT2	keratin 2 [Source:HGNC Symbol;Acc:HGNC:6439]	Keratin 2 OS=Equus caballus OX=9796 GN=KRT2 PE=3 SV=3	KRT2	0.737426	0.918944	6.25206	5.22732	5.91916	5.62472	5.46574	6.92448	5.1225	6.15344	3.994	4.38133	4.08138	2.70666	4.01119	4.74601	3.85192	5.05598	NA	-1.73262	13.1512	0.696261	-22.7861	-1.73262	0.000109922	-5.31116	0.00011	***	T-test (hom)
A0A3Q2LMT8	A0A3Q2LMT8_HORSE	ENSECAG00000000397	SDHA	succinate dehydrogenase complex flavoprotein subunit A [Source:VGNC Symbol;Acc:VGNC:22771]	Succinate dehydrogenase [ubiquinone] flavoprotein subunit mitochondrial OS=Equus caballus OX=9796 GN=SDHA PE=3 SV=2	SDHA	0.736966	0.933545	-0.447735	-0.187429	0.483927	1.54998	0.650461	0.964358	-0.0973352	1.24691	1.19192	1.92273	0.530089	1.29629	-0.187927	0.575219	-0.322441	-0.0690141	NA	0.0967161	0.315955	0.780631	0.0305579	0.0967161	0.803319	0.253827	0.803	ns	T-test (hom)
F7BZ88	F7BZ88_HORSE	ENSECAG00000006662	MPO	myeloperoxidase [Source:VGNC Symbol;Acc:VGNC:20288]	Myeloperoxidase OS=Equus caballus OX=9796 GN=MPO PE=4 SV=2	MPO	0.735559	0.876344	-1.12308	-1.06028	-1.37806	0.392009	-0.345281	-2.3567	-2.57087	-0.174134	-1.38705	-1.98105	-0.607359	-3.46815	-1.79031	-0.867512	-1.36913	-1.00674	NA	-0.482613	1.57636	0.718561	-0.760771	-0.482613	0.335327	-0.997765	0.335	ns	T-test (hom)
F7E419	F7E419_HORSE	ENSECAG00000020129	ANXA1	0	Annexin OS=Equus caballus OX=9796 GN=LOC100052045 PE=3 SV=1	LOC100052045	0.735187	0.943009	-1.33133	-0.726068	-1.92857	-3.02639	-1.21279	-1.41994	-0.072154	-0.902615	-0.523723	-1.87739	0.667395	-0.328025	-0.782341	-2.00932	-0.992605	-0.821914	NA	0.493992	1.87353	0.945106	0.92551	0.493992	0.272904	1.14127	0.273	ns	T-test (hom)
A0A5F5PVI1	A0A5F5PVI1_HORSE	ENSECAG00000019125	FASN	fatty acid synthase [Source:VGNC Symbol;Acc:VGNC:17918]	3-hydroxyacyl-[acyl-carrier-protein] dehydratase OS=Equus caballus OX=9796 GN=FASN PE=4 SV=1	FASN	0.734512	0.963161	0.701535	0.694872	1.13585	1.35703	0.182844	0.617479	0.991642	1.17683	0.802055	1.77293	1.37664	1.25411	1.15342	0.958384	0.73401	1.40619	NA	0.324956	3.39032	0.81174	1.10171	0.324956	0.0953697	1.78838	0.0954	ns	T-test (hom)
A0A3Q2LJE9	A0A3Q2LJE9_HORSE	ENSECAG00000009183	NCSTN	nicastrin [Source:VGNC Symbol;Acc:VGNC:20606]	Nicastrin OS=Equus caballus OX=9796 GN=NCSTN PE=3 SV=1	NCSTN	0.732983	0.90696	-2.69796	-3.34808	-2.00438	0.393755	-0.208325	-0.807544	-1.84943	-0.328858	-2.97705	0.377539	-1.17083	-0.484318	-0.167977	-1.03469	-0.892701	0.523167	NA	0.627994	1.64746	0.651701	1.03459	0.627994	0.319202	1.03282	0.319	ns	T-test (hom)
F7CMB4	F7CMB4_HORSE	ENSECAG00000019373	GARS1	glycyl-tRNA synthetase 1 [Source:VGNC Symbol;Acc:VGNC:18248]	Diadenosine tetraphosphate synthetase OS=Equus caballus OX=9796 GN=GARS1 PE=3 SV=2	GARS1	0.732214	0.829822	-0.363525	-0.275751	-0.450886	-0.926811	0.233089	-0.617415	0.25845	-0.192563	0.284756	0.488561	0.000586876	-0.0672324	-0.043996	0.0606259	0.0196993	0.770389	NA	0.4811	5.88343	0.469104	2.83052	0.4811	0.0169399	2.70946	0.0169	*	T-test (hom)
A0A3Q2ICE8	A0A3Q2ICE8_HORSE	ENSECAG00000020678	UBE2D3	ubiquitin conjugating enzyme E2 D3 [Source:HGNC Symbol;Acc:HGNC:12476]	Ubiquitin conjugating enzyme E2 D3 OS=Equus caballus OX=9796 GN=UBE2D3 PE=3 SV=2	UBE2D3	0.731724	0.875668	-2.51556	-1.19776	-0.200977	-1.13019	0.550831	-0.140061	-1.08697	-0.606805	-0.555467	-0.87728	-0.848816	-3.17869	-0.286316	-0.108072	-1.33832	0.409068	NA	-0.0570501	0.134077	0.682332	-0.0076491	-0.0570501	0.911253	-0.113491	0.911	ns	T-test (hom)
F7BRL2	F7BRL2_HORSE	ENSECAG00000026911	UBE2D2	ubiquitin conjugating enzyme E2 D2 [Source:VGNC Symbol;Acc:VGNC:59305]	Ubiquitin conjugating enzyme E2 D2 OS=Equus caballus OX=9796 GN=UBE2D2 PE=3 SV=3	UBE2D2	0.731724	0.875668	-2.51556	-1.19776	-0.200977	-1.13019	0.550831	-0.140061	-1.08697	-0.606805	-0.555467	-0.87728	-0.848816	-3.17869	-0.286316	-0.108072	-1.33832	0.409068	NA	-0.0570501	0.134077	0.682332	-0.0076491	-0.0570501	0.911253	-0.113491	0.911	ns	T-test (hom)
A0A3Q2HKU8	A0A3Q2HKU8_HORSE	ENSECAG00000016826	SGPL1	sphingosine-1-phosphate lyase 1 [Source:VGNC Symbol;Acc:VGNC:22922]	Sphingosine-1-phosphate lyase 1 OS=Equus caballus OX=9796 GN=SGPL1 PE=3 SV=1	SGPL1	0.731204	0.961744	-1.25644	-0.816751	-0.131522	0.452162	0.784109	-0.533271	-1.12952	-0.143761	-0.589942	-0.761858	-1.2476	-1.37131	0.14087	-1.88233	-0.439164	0.246581	NA	-0.39122	1.7183	0.966629	-0.672234	-0.39122	0.303906	-1.06728	0.304	ns	T-test (hom)
F6UCU8	F6UCU8_HORSE	ENSECAG00000007942	LMNB1	lamin B1 [Source:VGNC Symbol;Acc:VGNC:19708]	Lamin B1 OS=Equus caballus OX=9796 GN=LMNB1 PE=3 SV=2	LMNB1	0.728915	0.87619	2.39164	1.70414	2.6503	2.71596	2.06006	1.5294	1.90446	2.96333	2.50127	0.731867	0.977274	0.744535	1.24698	2.13958	1.40871	1.12315	NA	-0.880739	6.75224	0.5802	-5.94696	-0.880739	0.00927626	-3.01475	0.00928	**	T-test (hom)
A0A3Q2H8C4	A0A3Q2H8C4_HORSE	ENSECAG00000024742	PFN2	profilin 2 [Source:VGNC Symbol;Acc:VGNC:56839]	Profilin OS=Equus caballus OX=9796 GN=PFN2 PE=3 SV=1	PFN2	0.728796	0.918907	-0.73901	0.137316	-1.03837	-1.21656	-1.85154	-0.426648	0.190481	-1.35117	1.07432	-0.929454	1.04626	0.593406	-0.232313	-2.0519	0.297887	-0.0244884	NA	0.758653	3.11264	0.335311	2.36141	0.758653	0.115612	1.67754	0.116	ns	T-test (hom)
A0A5F5Q0B3	A0A5F5Q0B3_HORSE	ENSECAG00000020547	EEF2	eukaryotic translation elongation factor 2 [Source:VGNC Symbol;Acc:VGNC:17432]	Eukaryotic translation elongation factor 2 OS=Equus caballus OX=9796 GN=EEF2 PE=3 SV=1	EEF2	0.727829	0.847205	2.40495	2.27379	2.32565	1.82353	2.20686	1.63121	2.55868	1.94704	1.99572	1.45918	2.23948	1.62076	1.78725	1.91302	1.92036	0.585042	NA	-0.456363	4.38018	0.238331	-1.99895	-0.456363	0.0480214	-2.16645	0.048	*	T-test (hom)
A0A3Q2IJI8	A0A3Q2IJI8_HORSE	ENSECAG00000008273	ARF3	ADP ribosylation factor 3 [Source:HGNC Symbol;Acc:HGNC:654]	ADP ribosylation factor 3 OS=Equus caballus OX=9796 GN=ARF3 PE=3 SV=1	ARF3	0.726643	0.900365	2.79331	2.22698	2.80872	2.24069	2.69548	2.02078	3.06279	2.5299	2.83554	2.28023	2.50675	1.95481	2.77625	2.70333	2.53075	1.88755	NA	-0.112929	0.889467	0.969874	-0.100447	-0.112929	0.539813	-0.628472	0.54	ns	T-test (hom)
F6XLZ5	F6XLZ5_HORSE	ENSECAG00000032327	ARF1	ADP ribosylation factor 1 [Source:HGNC Symbol;Acc:HGNC:652]	ADP ribosylation factor 1 OS=Equus caballus OX=9796 GN=ARF1 PE=3 SV=3	ARF1	0.726643	0.900365	2.79331	2.22698	2.80872	2.24069	2.69548	2.02078	3.06279	2.5299	2.83554	2.28023	2.50675	1.95481	2.77625	2.70333	2.53075	1.88755	NA	-0.112929	0.889467	0.969874	-0.100447	-0.112929	0.539813	-0.628472	0.54	ns	T-test (hom)
FINC_HORSE	NA	ENSECAG00000000701	FN1	fibronectin 1 [Source:VGNC Symbol;Acc:VGNC:56555]	Fibronectin OS=Equus caballus OX=9796 GN=FN1 PE=2 SV=3	FN1	0.72656	0.829156	4.95284	5.00528	4.32171	5.51525	5.42704	5.20456	4.77961	5.15467	4.06096	5.62737	5.43975	5.89747	5.67807	4.56586	5.3882	5.50916	NA	0.225735	1.32925	0.209656	0.300058	0.225735	0.397976	0.871887	0.398	ns	T-test (hom)
F6RFS1	F6RFS1_HORSE	ENSECAG00000021311	NUDC	nuclear distribution C, dynein complex regulator [Source:VGNC Symbol;Acc:VGNC:20937]	Nuclear distribution protein C homolog OS=Equus caballus OX=9796 GN=NUDC PE=3 SV=2	NUDC	0.724778	0.93681	-1.54443	-0.886435	-1.1053	1.34153	0.663937	-0.579437	-0.0615451	0.808976	-0.0111584	0.422779	-0.544706	0.00939598	-0.362214	-0.222796	0.0380889	-0.560247	NA	0.0164804	0.0490086	0.00832467	0.00080768	0.0164804	0.9666	0.043127	0.967	ns	T-test (het)
A0A3Q2LIE5	A0A3Q2LIE5_HORSE	ENSECAG00000026879	TXNRD2	thioredoxin reductase 2 [Source:VGNC Symbol;Acc:VGNC:58705]	Thioredoxin-disulfide reductase OS=Equus caballus OX=9796 GN=TXNRD2 PE=3 SV=1	TXNRD2	0.724541	0.979138	-1.00807	-1.04211	-1.78418	-1.68615	-0.164397	-0.491604	-0.567444	-2.25103	-0.953233	-1.61657	-1.01944	0.4001	-0.129419	-2.36177	-0.664164	-1.09807	NA	0.194053	0.665789	0.687	0.129199	0.194053	0.630344	0.492001	0.63	ns	T-test (hom)
F6WN90	F6WN90_HORSE	ENSECAG00000000809	QARS1	glutaminyl-tRNA synthetase 1 [Source:VGNC Symbol;Acc:VGNC:22069]	Glutaminyl-tRNA synthetase OS=Equus caballus OX=9796 GN=QARS1 PE=3 SV=3	QARS1	0.724133	0.878382	-3.58494	-3.2339	-2.48424	-1.84227	-3.13081	-2.64828	-2.53933	-3.13403	-3.02126	-3.89059	-2.79467	-2.78589	-2.6689	-2.46143	-2.54701	-3.47114	NA	-0.130388	0.677137	0.769999	-0.0882906	-0.130388	0.625405	-0.499179	0.625	ns	T-test (hom)
A0A5F5PPA5	A0A5F5PPA5_HORSE	ENSECAG00000017555	TF	transferrin [Source:NCBI gene (formerly Entrezgene);Acc:100034176]	Beta-1 metal-binding globulin OS=Equus caballus OX=9796 GN=LOC100146633 PE=3 SV=1	LOC100146633	0.723509	0.893537	6.42756	7.37402	6.60627	7.25508	6.88285	7.20925	6.95251	6.89094	5.52206	7.19121	6.29035	6.89832	7.14954	5.78925	6.60817	6.98654	NA	-0.395378	2.86237	0.100926	-1.13172	-0.395378	0.137512	-1.57529	0.138	ns	T-test (hom)
F6Z1Z7	F6Z1Z7_HORSE	ENSECAG00000009573	RPS3A	ribosomal protein S3A [Source:VGNC Symbol;Acc:VGNC:49260]	40S ribosomal protein S3a OS=Equus caballus OX=9796 GN=RPS3A PE=3 SV=2	RPS3A	0.723438	0.915412	1.19122	0.85924	0.0163644	0.433344	0.537907	0.568613	1.54113	0.594365	0.647504	0.474832	0.870413	1.15854	0.807355	1.22741	1.14793	0.00582473	NA	0.0747013	0.431375	0.732314	0.0322243	0.0747013	0.741555	0.336405	0.742	ns	T-test (hom)
F7DRS2	F7DRS2_HORSE	ENSECAG00000015152	SERPINA6	serpin family A member 6 [Source:VGNC Symbol;Acc:VGNC:22845]	Serpin family A member 6 OS=Equus caballus OX=9796 GN=SERPINA6 PE=3 SV=3	SERPINA6	0.722584	0.839694	3.74015	1.91604	1.86131	2.84561	2.68663	2.10068	1.62057	1.19377	0.901178	2.09076	2.97567	3.13137	3.15879	1.61384	3.00119	2.73449	NA	0.205318	0.679512	0.936821	0.139516	0.205318	0.624376	0.500679	0.624	ns	T-test (hom)
F7DSQ7	F7DSQ7_HORSE	ENSECAG00000014853	NDUFA7	0	Complex I-B14.5a OS=Equus caballus OX=9796 GN=NDUFA7 PE=3 SV=3	NDUFA7	0.719244	0.648108	-4.87301	-4.93617	-4.74565	-5.17965	-4.85261	-4.98961	-4.7968	-4.98076	-3.51173	-5.14287	-4.96783	-5.13559	-5.1804	-5.03495	-4.67584	-5.18817	NA	0.0646128	0.391002	0.00121026	0.0252637	0.0646128	0.7626	22	0.328	ns	MannWhitney
A0A3Q2HRV7	A0A3Q2HRV7_HORSE	ENSECAG00000021116	PFN1	0	Profilin OS=Equus caballus OX=9796 PE=3 SV=2	Profilin	0.719149	0.883514	4.38483	4.29956	4.06297	3.77488	4.1888	3.20522	3.71063	3.55607	4.1395	4.26945	4.80444	4.99358	4.71123	4.93348	4.6776	4.08934	NA	0.679459	8.26257	0.75321	5.61408	0.679459	0.00325626	3.54137	0.00326	**	T-test (hom)
A0A3Q2LIQ8	A0A3Q2LIQ8_HORSE	ENSECAG00000020020	UQCRC1	ubiquinol-cytochrome c reductase core protein 1 [Source:VGNC Symbol;Acc:VGNC:24817]	Ubiquinol-cytochrome c reductase core protein 1 OS=Equus caballus OX=9796 GN=UQCRC1 PE=4 SV=2	UQCRC1	0.718108	0.971976	-0.630826	-0.269692	0.298345	0.426749	-0.318774	-1.54588	-0.857448	-0.24156	0.331226	-1.37369	-1.11264	-2.2411	0.0335643	-0.990459	-0.471498	-0.441027	NA	-0.390818	1.71319	0.500968	-0.669545	-0.390818	0.304985	-1.0648	0.305	ns	T-test (hom)
A0A3Q2HGZ7	A0A3Q2HGZ7_HORSE	ENSECAG00000021822	TXNL1	thioredoxin like 1 [Source:VGNC Symbol;Acc:VGNC:24683]	Thioredoxin like 1 OS=Equus caballus OX=9796 GN=TXNL1 PE=4 SV=1	TXNL1	0.716981	0.827677	0.0997469	0.127521	1.08794	0.872349	-0.168263	-0.541256	0.327803	-0.661995	0.278507	-1.39873	1.01957	0.900951	0.0874421	0.552061	0.811872	-1.26892	NA	-0.0201363	0.0578506	0.276865	-0.00116489	-0.0201363	0.960694	-0.0501717	0.961	ns	T-test (hom)
F7BKK5	F7BKK5_HORSE	ENSECAG00000018832	GSTM3	glutathione S-transferase mu 3 [Source:VGNC Symbol;Acc:VGNC:18627]	Glutathione S-transferase OS=Equus caballus OX=9796 GN=GSTM3 PE=3 SV=2	GSTM3	0.716573	0.768045	-1.33894	0.319233	-1.83236	-1.77342	-2.21566	0.518486	-0.702604	-3.09818	0.503009	-1.91287	0.285533	0.537665	1.09842	0.977043	1.18018	-2.12744	NA	1.33312	4.12729	0.87135	5.50218	1.33312	0.0572218	49	0.083	ns	MannWhitney
F7A1C3	F7A1C3_HORSE	ENSECAG00000005266	SORD	sorbitol dehydrogenase [Source:VGNC Symbol;Acc:VGNC:23451]	Sorbitol dehydrogenase OS=Equus caballus OX=9796 GN=SORD PE=4 SV=2	SORD	0.715671	0.853933	-2.73712	-3.37605	-2.36562	-5.0784	-4.97293	-2.89509	-1.48085	-4.12684	-1.27111	-5.05777	-3.38768	-2.7956	-5.23652	-5.05867	-3.56129	-5.20168	NA	-0.567179	1.25688	0.73728	-0.712878	-0.567179	0.418447	-0.833701	0.418	ns	T-test (hom)
A0A5F5PNI8	A0A5F5PNI8_HORSE	ENSECAG00000020761	QSOX2	quiescin sulfhydryl oxidase 2 [Source:VGNC Symbol;Acc:VGNC:22076]	Thiol oxidase OS=Equus caballus OX=9796 GN=QSOX2 PE=3 SV=1	QSOX2	0.715513	0.814554	-3.57945	-1.56726	-2.13354	-2.31148	0.954432	-3.2169	-2.84214	-5.17084	-3.49809	-1.82284	-1.57212	-1.56422	-2.06623	-2.33159	-2.22483	-1.79264	NA	0.374327	0.768837	0.0139462	0.287796	0.374327	0.58689	42	0.328	ns	MannWhitney
F6QUD4	F6QUD4_HORSE	ENSECAG00000010268	WASF2	WASP family member 2 [Source:HGNC Symbol;Acc:HGNC:12733]	Wiskott-Aldrich syndrome protein family member OS=Equus caballus OX=9796 GN=WASF2 PE=3 SV=2	WASF2	0.714335	0.863321	-1.71011	-2.75967	-4.49938	-3.11027	-4.07399	-3.75895	-3.6119	-3.51742	-3.21963	-5.21784	-3.27572	-2.57125	-5.1091	-2.99751	-4.14186	-5.11196	NA	-0.5754	1.95499	0.568944	-1.1249	-0.5754	0.257922	-1.17933	0.258	ns	T-test (hom)
A0A5F5PW11	A0A5F5PW11_HORSE	ENSECAG00000021193	PSMD6	proteasome 26S subunit, non-ATPase 6 [Source:VGNC Symbol;Acc:VGNC:21964]	26S proteasome non-ATPase regulatory subunit 6 OS=Equus caballus OX=9796 GN=PSMD6 PE=3 SV=1	PSMD6	0.712811	0.900701	-0.823694	-0.605027	-1.02211	-0.218347	-1.53025	0.0916505	-0.909542	0.0278165	-1.46058	0.534394	-1.57103	-0.282695	-1.22022	-0.85368	-0.942191	0.385386	NA	-0.0526382	0.181508	0.357829	-0.00955428	-0.0526382	0.881781	-0.151451	0.882	ns	T-test (hom)
CYC_HORSE	NA	NA	CYCS	NA	Cytochrome c OS=Equus caballus OX=9796 GN=CYCS PE=1 SV=2	CYCS	0.710914	0.882753	0.821179	0.273478	-0.107459	0.397078	-0.0250213	0.267512	-0.0901058	-0.78993	-1.09434	0.116021	0.201221	0.23429	0.190313	-0.353145	-0.176118	0.577409	NA	-0.131385	0.734994	0.839433	-0.0965674	-0.131385	0.600821	-0.535333	0.601	ns	T-test (hom)
F6VIG9	F6VIG9_HORSE	ENSECAG00000020551	AHCY	adenosylhomocysteinase [Source:HGNC Symbol;Acc:HGNC:343]	Adenosylhomocysteinase OS=Equus caballus OX=9796 GN=AHCY PE=3 SV=2	AHCY	0.710824	0.913871	2.23674	2.47138	2.32684	1.89429	2.34848	2.45276	2.72415	2.5512	2.36295	2.15606	2.38823	2.41364	2.49972	2.62339	2.55717	1.9287	NA	-0.00949779	0.0938674	0.837067	-0.000891533	-0.00949779	0.937008	-0.0804635	0.937	ns	T-test (hom)
F6PTX3	F6PTX3_HORSE	ENSECAG00000010719	RPL35A	ribosomal protein L35a [Source:VGNC Symbol;Acc:VGNC:22529]	60S ribosomal protein L35a OS=Equus caballus OX=9796 GN=RPL35A PE=3 SV=1	RPL35A	0.709658	0.990558	-1.69934	-0.768693	0.107706	-0.812549	-1.20411	-1.86796	-0.982946	-0.0803746	-0.339433	-0.0859268	-0.908118	-0.528747	-0.763431	-0.585014	-0.458477	-0.269746	NA	0.421173	2.79493	0.0213477	1.17715	0.421173	0.144093	1.59976	0.144	ns	T-test (het)
A0A5F5Q1G3	A0A5F5Q1G3_HORSE	ENSECAG00000012961	HSPG2	heparan sulfate proteoglycan 2 [Source:VGNC Symbol;Acc:VGNC:18898]	Heparan sulfate proteoglycan 2 OS=Equus caballus OX=9796 GN=HSPG2 PE=4 SV=1	HSPG2	0.709392	0.891816	-3.42045	-2.23165	-2.23963	-2.55881	-2.76362	-2.61796	-1.75125	-2.63347	-4.44494	-0.370735	-1.40032	-0.770124	-2.22795	-2.49949	-1.37319	-0.309968	NA	0.852516	2.90679	0.0134925	2.47809	0.852516	0.133343	1.65528	0.133	ns	T-test (het)
F6YPT0	F6YPT0_HORSE	ENSECAG00000022113	DECR1	2,4-dienoyl-CoA reductase 1 [Source:VGNC Symbol;Acc:VGNC:17110]	2 4-dienoyl-CoA reductase 1 OS=Equus caballus OX=9796 GN=DECR1 PE=4 SV=2	DECR1	0.708349	0.881693	-1.14931	-1.36095	-0.555167	-1.61253	-2.4718	-2.35798	-1.57726	-0.967238	-0.708428	-2.83767	-3.24066	-1.57881	-3.23248	-2.86206	-3.52566	-2.36527	NA	-1.03735	5.3616	0.338288	-5.56185	-1.03735	0.024322	-2.52378	0.0243	*	T-test (hom)
F6U187	F6U187_HORSE	ENSECAG00000022627	ATP5F1B	ATP synthase F1 subunit beta [Source:VGNC Symbol;Acc:VGNC:15660]	ATP synthase subunit beta OS=Equus caballus OX=9796 GN=ATP5F1B PE=3 SV=1	ATP5F1B	0.70747	0.890262	4.26378	3.75704	4.65224	3.34812	2.96371	3.11077	3.84189	4.35242	4.61204	2.66373	2.85557	2.16945	3.17605	3.3893	3.10595	2.84658	NA	-0.683911	4.09078	0.699722	-2.79773	-0.683911	0.0586886	-2.0582	0.0587	ns	T-test (hom)
F6UCZ2	F6UCZ2_HORSE	ENSECAG00000015930	TSN	translin [Source:VGNC Symbol;Acc:VGNC:24584]	Component 3 of promoter of RISC OS=Equus caballus OX=9796 GN=TSN PE=3 SV=1	TSN	0.705497	0.929465	-1.87121	-0.592919	-0.263701	-0.805019	-0.14695	-0.972842	-0.647558	-1.26885	-0.818485	-0.0687546	0.0412261	0.214417	-0.507744	-0.990765	0.120279	0.487469	NA	0.630837	4.83038	0.87624	3.04718	0.630837	0.0351489	2.33198	0.0351	*	T-test (hom)
F6U620	F6U620_HORSE	ENSECAG00000023076	GPCPD1	glycerophosphocholine phosphodiesterase 1 [Source:VGNC Symbol;Acc:VGNC:18487]	Glycerophosphocholine phosphodiesterase OS=Equus caballus OX=9796 GN=GPCPD1 PE=3 SV=2	GPCPD1	0.705223	0.92444	-1.48371	-2.11048	-1.27814	-0.716297	-0.849991	-3.09906	-1.53623	-2.45203	-2.03926	0.352262	-0.66873	0.620819	-2.2179	-1.86105	-0.440799	-1.24699	NA	0.753039	2.85519	0.46767	2.15007	0.753039	0.138198	1.57232	0.138	ns	T-test (hom)
A0A3Q2KTL8	A0A3Q2KTL8_HORSE	ENSECAG00000011037	WARS1	tryptophanyl-tRNA synthetase 1 [Source:VGNC Symbol;Acc:VGNC:24964]	T1-TrpRS OS=Equus caballus OX=9796 GN=WARS1 PE=3 SV=1	WARS1	0.704095	0.82898	2.15648	2.10418	2.06581	2.5421	2.21892	1.87354	2.47115	2.66111	2.0641	1.34569	2.22984	2.15422	2.16423	2.55383	2.02321	2.22789	NA	-0.166285	1.74176	0.541842	-0.289628	-0.166285	0.299005	-1.07859	0.299	ns	T-test (hom)
F6V881	F6V881_HORSE	ENSECAG00000015904	VTN	vitronectin [Source:VGNC Symbol;Acc:VGNC:56510]	Vitronectin OS=Equus caballus OX=9796 GN=VTN PE=4 SV=3	VTN	0.703935	0.951884	1.83695	1.05872	3.81339	2.62632	2.99396	2.49241	2.5707	3.91727	0.0453061	3.46343	0.743759	4.13894	5.05253	2.10805	2.99094	3.44203	NA	0.0844084	0.145958	0.150012	0.0123201	0.0844084	0.903779	0.123098	0.904	ns	T-test (hom)
F6ZP69	F6ZP69_HORSE	ENSECAG00000013037	ALDOC	aldolase, fructose-bisphosphate C [Source:VGNC Symbol;Acc:VGNC:15244]	Fructose-bisphosphate aldolase OS=Equus caballus OX=9796 GN=ALDOC PE=3 SV=3	ALDOC	0.702991	0.922177	0.834666	0.932476	1.48704	1.20035	1.30921	1.57989	1.43377	1.17977	0.299173	0.741166	1.91673	1.16463	1.83182	2.17637	1.70396	0.628347	NA	0.0631275	0.294426	0.0199786	0.0185864	0.0631275	0.815397	0.240444	0.815	ns	T-test (het)
A0A5F5PK83	A0A5F5PK83_HORSE	ENSECAG00000008742	CAPN2	calpain 2 [Source:VGNC Symbol;Acc:VGNC:49314]	Calcium-activated neutral proteinase 2 OS=Equus caballus OX=9796 GN=CAPN2 PE=3 SV=1	CAPN2	0.70225	0.957799	0.00742063	0.379694	-0.235756	0.119959	0.416066	0.0463733	0.565135	-0.02458	0.444246	0.474944	1.2049	0.617591	0.319361	-0.595708	0.815926	-0.235397	NA	0.221444	1.56821	0.0657181	0.347271	0.221444	0.337226	0.993718	0.337	ns	T-test (hom)
F6TCI4	F6TCI4_HORSE	ENSECAG00000020597	PSMA2	proteasome 20S subunit alpha 2 [Source:VGNC Symbol;Acc:VGNC:56049]	Proteasome subunit alpha type OS=Equus caballus OX=9796 GN=PSMA2 PE=3 SV=3	PSMA2	0.701878	0.838967	1.08535	0.778985	1.17038	0.200104	0.450575	1.24225	0.71678	0.84691	0.786401	0.18943	0.758688	0.474542	0.63446	0.699972	0.235823	0.727067	NA	-0.248119	2.99474	0.294244	-0.743054	-0.248119	0.125456	-1.62967	0.125	ns	T-test (hom)
A0A3Q2KU08	A0A3Q2KU08_HORSE	ENSECAG00000001599	RPS12	ribosomal protein S12 [Source:NCBI gene (formerly Entrezgene);Acc:100034144]	40S ribosomal protein S12 OS=Equus caballus OX=9796 GN=RPS12 PE=3 SV=1	RPS12	0.700788	0.83475	-0.825346	-0.776995	-0.635674	-1.20805	-1.49107	-1.29581	-1.20134	-1.09986	0.11798	1.31472	0.231647	-0.112206	0.310709	0.0754536	-0.110148	-0.40836	NA	1.24424	14.8171	0.162726	18.4361	1.24424	3.46426e-05	5.96377	3.46e-05	****	T-test (hom)
F7A8M7	F7A8M7_HORSE	ENSECAG00000018572	TECR	trans-2,3-enoyl-CoA reductase [Source:VGNC Symbol;Acc:VGNC:23985]	Very-long-chain enoyl-CoA reductase OS=Equus caballus OX=9796 GN=TECR PE=3 SV=2	TECR	0.700647	0.988932	-3.59674	-1.24183	-1.73268	-2.47238	-2.79675	-2.44718	-3.65392	-2.24349	-2.05329	-1.24816	-3.90892	-2.446	-3.34767	-2.51839	-3.03276	-1.87963	NA	-0.0312332	0.0861051	0.947087	-0.00268933	-0.0312332	0.942063	-0.0739931	0.942	ns	T-test (hom)
A0A5F5PMH1	A0A5F5PMH1_HORSE	ENSECAG00000016487	ATP6V1E1	ATPase H+ transporting V1 subunit E1 [Source:VGNC Symbol;Acc:VGNC:15681]	ATPase H+ transporting V1 subunit E1 OS=Equus caballus OX=9796 GN=ATP6V1E1 PE=3 SV=1	ATP6V1E1	0.700519	0.961418	-1.08995	-0.523459	-0.0485255	-0.817465	-0.897266	-1.74537	-0.660011	-0.778449	-1.00947	-1.35238	-0.313488	0.113072	-0.578717	-1.64653	-0.665493	-1.44646	NA	-0.0423717	0.184831	0.564238	-0.0078316	-0.0423717	0.879752	-0.154072	0.88	ns	T-test (hom)
A0A3Q2HNH7	A0A3Q2HNH7_HORSE	ENSECAG00000016917	TES	testin LIM domain protein [Source:VGNC Symbol;Acc:VGNC:49311]	Testin OS=Equus caballus OX=9796 GN=TES PE=3 SV=1	TES	0.699866	0.902468	-1.71776	-3.09356	-3.17598	-2.50138	-1.50399	-1.96859	-2.20655	-2.39772	-2.85152	-1.4051	-2.7029	-3.29794	-1.4999	-2.22338	-1.82212	-1.52074	NA	0.155241	0.629782	0.65509	0.0977681	0.155241	0.646274	0.469022	0.646	ns	T-test (hom)
F7AMC4	F7AMC4_HORSE	ENSECAG00000017799	MYO1G	myosin IG [Source:VGNC Symbol;Acc:VGNC:20504]	Myosin IG OS=Equus caballus OX=9796 GN=MYO1G PE=3 SV=2	MYO1G	0.69966	0.982152	0.397538	-0.144003	0.500636	0.0429086	-0.0575239	0.849558	0.192889	0.185588	0.446133	0.280247	0.141001	-0.039921	-0.075624	-0.540166	-0.204823	0.0592717	NA	-0.237684	2.70836	0.849878	-0.643734	-0.237684	0.153004	-1.51109	0.153	ns	T-test (hom)
F7CZ92	F7CZ92_HORSE	ENSECAG00000000207	ACTA1	actin alpha 1, skeletal muscle [Source:VGNC Symbol;Acc:VGNC:15012]	Actin alpha 1 skeletal muscle OS=Equus caballus OX=9796 GN=ACTA1 PE=2 SV=1	ACTA1	0.698596	0.90032	5.96382	6.06177	6.14702	6.03603	6.67461	4.86572	5.52496	5.18965	5.53886	5.86746	5.73321	6.08786	6.8723	5.63777	6.35535	5.46488	NA	0.136764	0.702608	0.616047	0.0960913	0.136764	0.61446	0.515187	0.614	ns	T-test (hom)
A0A3Q2LFB3	A0A3Q2LFB3_HORSE	ENSECAG00000013022	ACTC1	actin alpha cardiac muscle 1 [Source:VGNC Symbol;Acc:VGNC:15015]	Actin alpha cardiac muscle 1 OS=Equus caballus OX=9796 GN=ACTC1 PE=3 SV=1	ACTC1	0.698596	0.90032	5.96382	6.06177	6.14702	6.03603	6.67461	4.86572	5.52496	5.18965	5.53886	5.86746	5.73321	6.08786	6.8723	5.63777	6.35535	5.46488	NA	0.136764	0.702608	0.616047	0.0960913	0.136764	0.61446	0.515187	0.614	ns	T-test (hom)
F6WSE2	F6WSE2_HORSE	ENSECAG00000023953	OGDH	oxoglutarate dehydrogenase [Source:VGNC Symbol;Acc:VGNC:21013]	Oxoglutarate dehydrogenase (succinyl-transferring) OS=Equus caballus OX=9796 GN=OGDH PE=3 SV=2	OGDH	0.698121	0.89307	-2.02484	-1.14912	-0.815086	-1.63421	-1.86258	-2.15005	-1.19502	-0.41046	-0.356209	-0.340597	-2.55991	-1.23019	-1.42552	-0.924205	-1.16344	-0.707826	NA	0.316682	1.48153	0.702881	0.469172	0.316682	0.35811	0.950235	0.358	ns	T-test (hom)
F6TGW9	F6TGW9_HORSE	ENSECAG00000008452	CYB5R3	cytochrome b5 reductase 3 [Source:VGNC Symbol;Acc:VGNC:49127]	NADH-cytochrome b5 reductase OS=Equus caballus OX=9796 GN=CYB5R3 PE=3 SV=3	CYB5R3	0.697225	0.91142	0.682774	0.230372	1.19446	0.397785	-0.0206633	1.12242	1.09382	1.53832	1.25478	-0.463177	-0.313612	0.866966	0.245881	0.316586	-0.0891459	-0.27803	NA	-0.587379	4.03851	0.771505	-2.37214	-0.587379	0.0608539	-2.03847	0.0609	ns	T-test (hom)
AATC_HORSE	NA	NA	GOT1	NA	Aspartate aminotransferase cytoplasmic OS=Equus caballus OX=9796 GN=GOT1 PE=1 SV=2	GOT1	0.69497	0.836717	-0.554642	0.501888	-0.158468	-0.938709	-1.13948	-0.0822952	-0.131903	-0.842816	-0.245723	-1.45917	0.0652047	-0.496828	-0.243644	-1.11893	-0.144608	-0.201518	NA	-0.062348	0.285731	0.933096	-0.0178148	-0.062348	0.820326	-0.231434	0.82	ns	T-test (hom)
F6ZS28	F6ZS28_HORSE	ENSECAG00000011134	PRKAG1	protein kinase AMP-activated non-catalytic subunit gamma 1 [Source:VGNC Symbol;Acc:VGNC:21839]	5'-AMP-activated protein kinase subunit gamma-1 OS=Equus caballus OX=9796 GN=PRKAG1 PE=3 SV=2	PRKAG1	0.694528	0.854234	-4.9592	-4.17687	-3.17154	-4.87012	-4.16654	-3.71983	-2.47997	-3.03682	-3.31736	-4.08458	-4.14918	-3.81217	-3.44816	-3.62094	-4.10542	-5.36522	NA	-0.165265	0.567061	0.407562	-0.0937155	-0.165265	0.67499	-0.428241	0.675	ns	T-test (hom)
A0A5F5PTP6	A0A5F5PTP6_HORSE	ENSECAG00000020887	COL6A3	collagen type VI alpha 3 chain [Source:VGNC Symbol;Acc:VGNC:16748]	Collagen type VI alpha 3 chain OS=Equus caballus OX=9796 GN=COL6A3 PE=4 SV=1	COL6A3	0.69418	0.704342	-0.24466	-0.414052	-0.869259	-0.0883492	0.821071	-0.215189	0.200848	-0.502192	-2.33678	0.22702	0.00407141	0.258893	0.313941	-1.00237	-0.0185415	0.162101	NA	-0.134985	0.468412	0.133791	-0.0632286	-0.134985	0.72276	39	0.505	ns	MannWhitney
F7DTB6	F7DTB6_HORSE	ENSECAG00000014560	KPNB1	karyopherin subunit beta 1 [Source:VGNC Symbol;Acc:VGNC:19510]	Karyopherin subunit beta 1 OS=Equus caballus OX=9796 GN=KPNB1 PE=3 SV=2	KPNB1	0.693162	0.861873	0.425471	0.580141	0.911178	0.347203	0.744623	-0.188387	1.03674	0.542509	0.392208	-0.452429	0.602347	1.07576	0.674216	0.897658	1.15091	-0.470193	NA	-0.0661261	0.315075	0.199297	-0.0208347	-0.0661261	0.803809	-0.25318	0.804	ns	T-test (hom)
F6W0E0	F6W0E0_HORSE	ENSECAG00000020281	PAK2	p21 (RAC1) activated kinase 2 [Source:HGNC Symbol;Acc:HGNC:8591]	Non-specific serine/threonine protein kinase OS=Equus caballus OX=9796 GN=PAK2 PE=4 SV=1	PAK2	0.692512	0.95219	0.511789	0.650478	0.714417	0.00621149	-0.113518	-0.698607	1.056	0.455563	0.135018	-1.59056	0.404932	-0.490638	-0.336033	0.556302	-0.186696	-0.747535	NA	-0.604692	3.74422	0.591348	-2.2641	-0.604692	0.0746236	-1.92625	0.0746	ns	T-test (hom)
A0A3Q2GSM3	A0A3Q2GSM3_HORSE	ENSECAG00000003345	ENO1	enolase 1 [Source:NCBI gene (formerly Entrezgene);Acc:100051879]	2-phospho-D-glycerate hydro-lyase OS=Equus caballus OX=9796 GN=ENO1 PE=3 SV=1	ENO1	0.692151	0.912937	4.9243	4.88549	4.772	4.51067	4.79206	4.57908	5.23923	4.67264	4.81507	4.42864	5.09092	4.74881	4.89974	5.18191	4.90959	4.07277	NA	-0.028502	0.22916	0.249144	-0.00653152	-0.028502	0.853132	-0.188576	0.853	ns	T-test (hom)
A0A3Q2I9G9	A0A3Q2I9G9_HORSE	ENSECAG00000029872	0	0	Uncharacterized protein OS=Equus caballus OX=9796 PE=4 SV=1	Uncharacterized	0.688098	0.801257	-1.63087	-1.01939	-0.745609	-1.50442	-0.789201	-1.72913	-1.10865	-0.386407	-2.35298	-0.601651	-1.95889	-0.387965	-0.622422	-0.308225	-2.06378	-2.34536	NA	-0.21595	0.821506	0.10001	-0.177404	-0.21595	0.565851	29	0.798	ns	MannWhitney
F6QXW2	F6QXW2_HORSE	ENSECAG00000024564	PEBP1	phosphatidylethanolamine binding protein 1 [Source:VGNC Symbol;Acc:VGNC:21299]	Phosphatidylethanolamine binding protein 1 OS=Equus caballus OX=9796 GN=PEBP1 PE=3 SV=3	PEBP1	0.687112	0.858878	3.70535	3.8621	3.13729	2.80907	3.21822	3.24374	3.54886	3.13275	4.13302	3.13085	4.5536	4.02387	4.33942	4.02139	4.07572	3.91773	NA	0.692277	8.50101	0.646192	5.88506	0.692277	0.00276021	3.62464	0.00276	**	T-test (hom)
F7BXQ8	F7BXQ8_HORSE	ENSECAG00000023732	H2AZ1	H2A.Z histone 1 [Source:VGNC Symbol;Acc:VGNC:83808]	Histone H2A OS=Equus caballus OX=9796 GN=H2AZ1 PE=3 SV=2	H2AZ1	0.686702	0.911627	2.50277	1.33451	2.48824	2.32892	2.1883	1.08747	1.92333	3.03146	2.98461	1.48331	1.24313	1.23608	1.42763	2.00898	1.64045	0.632036	NA	-0.528596	2.89287	0.855755	-1.52916	-0.528596	0.134635	-1.58788	0.135	ns	T-test (hom)
F6X1H9	F6X1H9_HORSE	ENSECAG00000016692	H2AZ2	H2A.Z histone 2 [Source:VGNC Symbol;Acc:VGNC:83809]	Histone H2A OS=Equus caballus OX=9796 GN=H2AZ2 PE=3 SV=3	H2AZ2	0.686702	0.911627	2.50277	1.33451	2.48824	2.32892	2.1883	1.08747	1.92333	3.03146	2.98461	1.48331	1.24313	1.23608	1.42763	2.00898	1.64045	0.632036	NA	-0.528596	2.89287	0.855755	-1.52916	-0.528596	0.134635	-1.58788	0.135	ns	T-test (hom)
F6TFF8	F6TFF8_HORSE	ENSECAG00000015278	IDH3A	isocitrate dehydrogenase (NAD(+)) 3 catalytic subunit alpha [Source:HGNC Symbol;Acc:HGNC:5384]	Isocitrate dehydrogenase [NAD] subunit mitochondrial OS=Equus caballus OX=9796 GN=IDH3A PE=3 SV=2	IDH3A	0.686389	0.915571	-4.17158	-4.73423	-2.6879	-3.50113	-1.57956	-3.2616	-4.96671	-4.21251	-2.93449	-1.0362	-3.58848	-3.42897	-3.61516	-3.77201	-2.7987	-5.3916	NA	0.3187	0.749841	0.84982	0.238975	0.3187	0.594669	0.544494	0.595	ns	T-test (hom)
F7CNI8	F7CNI8_HORSE	ENSECAG00000010891	ETHE1	ETHE1 persulfide dioxygenase [Source:VGNC Symbol;Acc:VGNC:17698]	ETHE1 persulfide dioxygenase OS=Equus caballus OX=9796 GN=ETHE1 PE=4 SV=2	ETHE1	0.686054	0.950109	2.12607	1.8904	2.53692	1.48009	1.92952	0.473447	1.29365	1.77095	1.42343	0.736007	1.27216	0.821677	1.98678	1.24108	1.67199	0.910515	NA	-0.429675	2.93783	0.364547	-1.26231	-0.429675	0.130505	-1.60637	0.131	ns	T-test (hom)
A0A5F5PZ33	A0A5F5PZ33_HORSE	ENSECAG00000042217	0	0	IGv domain-containing protein OS=Equus caballus OX=9796 PE=4 SV=1	IGv	0.685914	0.943298	-3.14762	-5.14582	-2.9905	-0.619558	0.160339	-3.395	-4.39162	-2.40672	-4.7301	-1.38614	-1.69782	1.54591	-0.291218	-4.60526	0.810737	-2.57853	NA	1.12551	1.77038	0.510539	1.99258	1.12551	0.293131	1.09233	0.293	ns	T-test (hom)
A0A3Q2IAY2	A0A3Q2IAY2_HORSE	ENSECAG00000011718	FCGBP	0	Fc fragment of IgG binding protein OS=Equus caballus OX=9796 GN=FCGBP PE=4 SV=1	FCGBP	0.68554	0.915802	2.72759	3.61518	4.69054	4.51982	0.410796	1.81922	3.19553	0.984263	4.02281	3.2012	4.09877	4.06202	3.6752	2.4094	2.98221	3.41872	NA	0.738426	2.02322	0.0212936	1.494	0.738426	0.246008	1.24087	0.246	ns	T-test (het)
F6VTW3	F6VTW3_HORSE	ENSECAG00000019459	ELAVL1	ELAV like RNA binding protein 1 [Source:VGNC Symbol;Acc:VGNC:17514]	ELAV-like protein OS=Equus caballus OX=9796 GN=ELAVL1 PE=3 SV=1	ELAVL1	0.685053	0.912388	-2.55298	-2.44991	-1.21304	-3.81257	-3.97215	0.998698	-5.17447	-2.73261	-2.56428	-2.86141	-1.7028	-2.48021	-3.25483	-1.29642	-3.07167	-1.50222	NA	0.2719	0.487489	0.0260214	0.132548	0.2719	0.713266	0.379099	0.713	ns	T-test (het)
F7AUX9	F7AUX9_HORSE	ENSECAG00000018767	SFTPA1	surfactant protein A1 [Source:NCBI gene (formerly Entrezgene);Acc:100033826]	Pulmonary surfactant-associated protein A OS=Equus caballus OX=9796 GN=SFTPA1 PE=4 SV=2	SFTPA1	0.68483	0.917266	-1.44033	2.20434	-0.0907527	2.17977	-0.781472	-0.353388	-2.40968	0.796662	1.65522	0.0499072	-4.91924	6.42794	6.06904	2.46648	4.13237	3.47025	NA	2.40585	3.16473	0.0510728	7.61386	2.40585	0.111512	1.69853	0.112	ns	T-test (hom)
A0A3Q2HB83	A0A3Q2HB83_HORSE	ENSECAG00000006663	FCGR3B	0	Low affinity immunoglobulin gamma Fc region receptor III-B OS=Equus caballus OX=9796 GN=LOC100051526 PE=4 SV=2	LOC100051526	0.684319	0.902106	-4.85564	-3.69572	-1.92489	-3.71282	-4.44462	-5.07365	-3.12272	-2.34767	-3.37924	-5.12025	-5.38437	-4.46081	-3.99484	-3.31915	-4.55438	-3.41548	NA	-0.556351	1.84581	0.383135	-1.02692	-0.556351	0.278199	-1.1282	0.278	ns	T-test (hom)
A0A3Q2LJW8	A0A3Q2LJW8_HORSE	ENSECAG00000039673	XDH	0	Xanthine dehydrogenase OS=Equus caballus OX=9796 GN=LOC100054641 PE=3 SV=1	LOC100054641	0.683653	0.967894	0.803965	0.632594	0.662945	0.0150306	0.782183	0.195286	1.29223	0.575781	0.490103	-0.255188	0.434526	0.694992	0.33101	0.988476	0.767368	-0.00975512	NA	-0.18981	1.48145	0.900042	-0.281193	-0.18981	0.358129	-0.950195	0.358	ns	T-test (hom)
A0A3Q2HZD0	A0A3Q2HZD0_HORSE	ENSECAG00000009214	SACM1L	SAC1 like phosphatidylinositide phosphatase [Source:VGNC Symbol;Acc:VGNC:22664]	SAC1 like phosphatidylinositide phosphatase OS=Equus caballus OX=9796 GN=SACM1L PE=4 SV=2	SACM1L	0.683448	0.949636	-1.26961	-0.140716	-0.700026	-0.512965	-0.910277	-2.1009	-1.95956	-1.02307	-0.768341	0.193609	-0.205082	-1.78194	-0.506189	-0.48517	-1.48746	-0.770849	NA	0.350715	1.69907	0.897596	0.595889	0.350715	0.307985	1.05797	0.308	ns	T-test (hom)
A0A3Q2H364	A0A3Q2H364_HORSE	ENSECAG00000007907	ALDH3B1	aldehyde dehydrogenase 3 family member B1 [Source:VGNC Symbol;Acc:VGNC:57329]	Aldehyde dehydrogenase OS=Equus caballus OX=9796 GN=ALDH3B1 PE=3 SV=2	ALDH3B1	0.683111	0.882616	0.452816	0.925066	0.429915	1.02823	1.00372	1.74005	1.26058	0.238375	2.4472	2.43819	1.8006	1.14484	2.34841	1.14332	1.66888	1.94529	NA	0.982247	9.04769	0.852789	8.88707	0.982247	0.00188961	3.81615	0.00189	**	T-test (hom)
A0A3Q2I8S7	A0A3Q2I8S7_HORSE	ENSECAG00000033029	IFIT1B	0	Interferon-induced protein with tetratricopeptide repeats 1B OS=Equus caballus OX=9796 GN=LOC100630879 PE=4 SV=1	LOC100630879	0.682934	0.916998	-0.204788	0.386605	-0.380035	0.821281	-1.19327	-0.447241	0.57043	-0.494961	-0.522037	0.423363	0.578605	0.294846	0.0404397	0.122216	-0.373193	0.382213	NA	0.236053	1.31873	0.182226	0.311291	0.236053	0.400888	0.866377	0.401	ns	T-test (hom)
F6VUD7	F6VUD7_HORSE	ENSECAG00000022664	SNX3	sorting nexin 3 [Source:VGNC Symbol;Acc:VGNC:23425]	Sorting nexin-3 OS=Equus caballus OX=9796 GN=SNX3 PE=3 SV=2	SNX3	0.680991	0.918194	-4.9181	-4.95938	-4.99917	-5.04017	-5.0975	-4.87401	-4.87852	-5.02754	-4.93278	-5.30443	-2.89625	-2.81201	-4.17896	-3.86187	-3.59041	-5.12179	NA	0.886985	4.77576	9.73363e-07	4.23603	0.886985	0.036505	2.57142	0.0365	*	T-test (het)
A0A3Q2ICY3	A0A3Q2ICY3_HORSE	ENSECAG00000036666	SRPRB	SRP receptor subunit beta [Source:HGNC Symbol;Acc:HGNC:24085]	Signal recognition particle receptor subunit beta OS=Equus caballus OX=9796 GN=SRPRB PE=3 SV=1	SRPRB	0.679322	0.914245	-1.7459	-0.0798956	-0.969091	-1.30327	-0.215325	0.38426	-0.14001	-0.454351	-0.848042	-1.35312	-2.52661	-2.2179	-2.72553	-1.45883	-2.5071	-0.306345	NA	-1.17749	6.51155	0.580876	-7.66726	-1.17749	0.0109604	-2.93052	0.011	*	T-test (hom)
F6XBJ7	F6XBJ7_HORSE	ENSECAG00000016959	B3GNT2	UDP-GlcNAc:betaGal beta-1,3-N-acetylglucosaminyltransferase 2 [Source:VGNC Symbol;Acc:VGNC:15731]	Hexosyltransferase OS=Equus caballus OX=9796 GN=B3GNT2 PE=3 SV=1	B3GNT2	0.679164	0.9108	-3.45183	-2.47009	-1.93076	-1.91201	-2.85382	-3.90245	-2.64756	-3.34808	-4.47282	-2.31978	-1.81103	-1.52958	-3.20694	-2.24233	-2.64437	-2.6029	NA	0.210859	0.698704	0.541107	0.147328	0.210859	0.616125	0.512743	0.616	ns	T-test (hom)
F6S2F8	F6S2F8_HORSE	ENSECAG00000024980	H1-2	H1.2 linker histone, cluster member [Source:VGNC Symbol;Acc:VGNC:83783]	H1.2 linker histone cluster member OS=Equus caballus OX=9796 GN=H1-2 PE=3 SV=3	H1-2	0.677975	0.915935	-2.56259	-1.8328	-1.01476	-0.569896	0.729063	-2.70329	-0.562582	0.102286	-1.25476	0.0866995	-1.80053	0.730781	0.728587	-0.185501	-0.242891	-2.41267	NA	0.508035	1.28647	0.882502	0.65357	0.508035	0.409954	0.849391	0.41	ns	T-test (hom)
A0A5F5Q2I3	A0A5F5Q2I3_HORSE	ENSECAG00000018348	TPT1	tumor protein, translationally-controlled 1 [Source:HGNC Symbol;Acc:HGNC:12022]	Tumor protein translationally-controlled 1 OS=Equus caballus OX=9796 GN=TPT1 PE=3 SV=1	TPT1	0.676476	0.980477	-1.31935	-0.0250399	0.660171	-1.88795	-0.0982007	-2.25012	-0.225576	1.24419	0.482168	-0.100954	1.42793	1.79048	1.06585	0.784633	1.28985	0.242666	NA	1.36056	6.09386	0.108055	8.29107	1.36056	0.0146408	2.78376	0.0146	*	T-test (hom)
F7D253	F7D253_HORSE	ENSECAG00000015009	UGDH	UDP-glucose 6-dehydrogenase [Source:VGNC Symbol;Acc:VGNC:24775]	UDP-glucose 6-dehydrogenase OS=Equus caballus OX=9796 GN=UGDH PE=3 SV=2	UGDH	0.675554	0.762852	-1.70182	-1.83467	-2.27156	-2.51025	-2.45844	-1.68608	-0.926143	-3.67389	-1.07444	-3.2467	-1.81306	-1.29509	-1.34393	-1.34175	-1.23541	-3.0025	NA	0.338749	1.22541	0.897822	0.415105	0.338749	0.427677	42	0.328	ns	MannWhitney
F6PRU6	F6PRU6_HORSE	ENSECAG00000016782	MYO1F	myosin IF [Source:VGNC Symbol;Acc:VGNC:56767]	Myosin IF OS=Equus caballus OX=9796 GN=MYO1F PE=3 SV=2	MYO1F	0.672163	0.855263	0.96457	0.252382	0.935904	0.687232	0.388875	0.476881	0.703701	0.505371	0.603517	1.18096	0.297631	0.226797	1.05538	0.280132	0.492971	1.08322	NA	0.0382117	0.283111	0.263115	0.0108182	0.0382117	0.821817	0.229477	0.822	ns	T-test (hom)
A0A3Q2IAH1	A0A3Q2IAH1_HORSE	ENSECAG00000018435	WDR1	WD repeat domain 1 [Source:VGNC Symbol;Acc:VGNC:24980]	WD repeat domain 1 OS=Equus caballus OX=9796 GN=WDR1 PE=4 SV=1	WDR1	0.672119	0.979239	3.58506	3.14366	3.14147	2.77262	2.8255	2.43236	3.57031	2.96833	3.35101	2.68761	2.9667	3.02546	2.51032	3.04503	2.7702	2.23595	NA	-0.230878	2.08616	0.755341	-0.481649	-0.230878	0.235506	-1.23959	0.236	ns	T-test (hom)
F7DRP9	F7DRP9_HORSE	ENSECAG00000015242	NACA	0	Nascent polypeptide associated complex subunit alpha OS=Equus caballus OX=9796 GN=NACA PE=4 SV=2	NACA	0.672024	0.960068	0.868691	0.622753	1.60167	0.397186	0.733213	0.120072	0.956437	0.749175	1.09227	0.159196	0.631509	0.754657	0.0883003	0.815142	0.456237	-0.077951	NA	-0.266229	2.14672	0.863354	-0.571519	-0.266229	0.225825	-1.26701	0.226	ns	T-test (hom)
A0A3Q2H6K9	A0A3Q2H6K9_HORSE	ENSECAG00000029928	WFDC2	0	WAP four-disulfide core domain protein 2 OS=Equus caballus OX=9796 GN=LOC102148710 PE=4 SV=1	LOC102148710	0.669997	0.801138	1.09499	2.27025	1.44264	2.27501	2.80704	0.301065	1.09213	1.26815	1.69861	4.67045	4.33136	4.10977	3.5377	4.13379	3.59782	4.6223	NA	2.26882	12.5675	0.686387	28.5134	2.26882	0.00016474	61	0.00109	**	MannWhitney
F7D2D9	F7D2D9_HORSE	ENSECAG00000000697	BLVRB	biliverdin reductase B [Source:VGNC Symbol;Acc:VGNC:15841]	Biliverdin reductase B OS=Equus caballus OX=9796 GN=BLVRB PE=4 SV=2	BLVRB	0.66805	0.958669	2.13195	3.47124	1.60291	4.39144	4.92024	2.91247	2.99911	1.99716	3.77211	3.431	3.78769	4.86275	5.51291	4.24568	5.11797	4.41869	NA	1.34029	6.01592	0.234603	8.06305	1.34029	0.0154536	2.75627	0.0155	*	T-test (hom)
F6XLM5	F6XLM5_HORSE	ENSECAG00000024336	RPS14	ribosomal protein S14 [Source:VGNC Symbol;Acc:VGNC:22547]	Ribosomal protein S14 OS=Equus caballus OX=9796 GN=RPS14 PE=3 SV=1	RPS14	0.665928	0.891063	0.315097	1.71435	0.684739	0.89113	1.21677	1.86457	0.97737	0.747291	1.2792	0.21837	0.262109	0.0935057	1.00785	0.951481	0.694821	2.37873	NA	-0.190656	0.826648	0.373827	-0.157605	-0.190656	0.563838	-0.591158	0.564	ns	T-test (hom)
A0A3Q2L4D7	A0A3Q2L4D7_HORSE	ENSECAG00000038820	0	0	Ig-like domain-containing protein OS=Equus caballus OX=9796 PE=4 SV=1	Ig-like	0.664985	0.888185	-1.64807	-2.82564	-1.3231	-4.10434	-1.54677	0.656143	-3.22581	-1.68323	-1.91021	0.0617261	-1.74499	-0.432673	-5.43306	-0.957501	-3.10578	-1.01148	NA	0.145855	0.220097	0.61538	0.0321023	0.145855	0.858508	0.18159	0.859	ns	T-test (hom)
A0A3Q2I388	A0A3Q2I388_HORSE	ENSECAG00000011456	ARPC2	actin related protein 2/3 complex subunit 2 [Source:VGNC Symbol;Acc:VGNC:15537]	Arp2/3 complex 34 kDa subunit OS=Equus caballus OX=9796 GN=ARPC2 PE=3 SV=1	ARPC2	0.664914	0.893486	3.09684	2.52328	3.16473	2.27674	2.98906	2.07296	3.33951	2.76134	2.64098	2.67235	2.86395	2.69513	2.47729	2.70198	2.58268	2.1851	NA	-0.175627	1.56034	0.0492178	-0.274037	-0.175627	0.339072	-1.00562	0.339	ns	T-test (het)
F7CWF2	F7CWF2_HORSE	ENSECAG00000015005	GSDMD	gasdermin D [Source:VGNC Symbol;Acc:VGNC:18618]	Gasdermin D OS=Equus caballus OX=9796 GN=GSDMD PE=3 SV=3	GSDMD	0.663573	0.941714	-1.34207	0.765079	-0.271067	-0.655559	-2.23572	2.01635	-0.762221	-0.906018	-0.873911	-2.90277	-1.02866	-1.54979	-2.25855	-0.477267	-1.78555	-2.82796	NA	-1.28915	4.74047	0.350127	-6.1112	-1.28915	0.0374089	-2.29917	0.0374	*	T-test (hom)
F6R449	F6R449_HORSE	ENSECAG00000024786	PSMC3	proteasome 26S subunit, ATPase 3 [Source:VGNC Symbol;Acc:VGNC:21951]	Proteasome 26S subunit ATPase 3 OS=Equus caballus OX=9796 GN=PSMC3 PE=3 SV=2	PSMC3	0.663555	0.962004	-1.56781	-1.01885	-0.761128	-1.22147	-1.28231	-0.083495	-0.902127	-0.810214	-0.0918998	0.665533	-0.79039	-0.530781	-0.362214	-1.90357	-0.837248	0.959526	NA	0.594544	3.10265	0.0811613	1.84466	0.594544	0.116415	1.6735	0.116	ns	T-test (hom)
F6YF28	F6YF28_HORSE	ENSECAG00000024269	UGT8	UDP glycosyltransferase 8 [Source:VGNC Symbol;Acc:VGNC:24779]	UDP glycosyltransferase 8 OS=Equus caballus OX=9796 GN=UGT8 PE=3 SV=2	UGT8	0.663506	0.877686	0.670227	-0.253439	-0.246638	0.873014	1.42558	-1.44094	1.08721	0.206923	2.77481	2.75384	0.159064	-0.010901	2.18845	0.216129	1.12581	1.23937	NA	1.01558	3.78724	0.576077	3.84625	1.01558	0.0724313	1.94278	0.0724	ns	T-test (hom)
F6U3F1	F6U3F1_HORSE	ENSECAG00000000749	DLD	dihydrolipoamide dehydrogenase [Source:VGNC Symbol;Acc:VGNC:17208]	Dihydrolipoyl dehydrogenase OS=Equus caballus OX=9796 GN=DLD PE=2 SV=1	DLD	0.663303	0.940553	-0.619318	-1.5511	0.432967	-0.572238	-1.8956	-1.02325	-0.841014	-0.576765	-0.0480451	0.552327	-2.67955	-0.538208	-1.45298	-1.83972	-1.4854	0.650431	NA	-0.0243548	0.0571504	0.183095	-0.00139189	-0.0243548	0.961161	-0.0495759	0.961	ns	T-test (hom)
A0A3Q2HLY5	A0A3Q2HLY5_HORSE	ENSECAG00000015838	ST13	ST13 Hsp70 interacting protein [Source:NCBI gene (formerly Entrezgene);Acc:100055503]	Hsc70-interacting protein-like protein OS=Equus caballus OX=9796 GN=ST13 PE=2 SV=1	ST13	0.660849	0.87034	2.04733	1.94474	1.74642	1.31356	1.26624	1.96629	2.60042	1.63827	2.56619	0.482525	2.19335	2.01001	1.92159	2.38467	1.91105	1.45553	NA	0.0502055	0.220282	0.296645	0.0110594	0.0502055	0.858397	0.181733	0.858	ns	T-test (hom)
A0A3Q2HKF2	A0A3Q2HKF2_HORSE	ENSECAG00000024719	SLC2A3	0	Solute carrier family 2 member 3 OS=Equus caballus OX=9796 GN=SLC2A3 PE=3 SV=1	SLC2A3	0.660069	0.950686	-0.464261	-0.610281	0.0565482	-3.86631	-3.30929	-2.35124	-5.03716	-2.468	-3.94995	-1.49172	-5.25757	-4.33846	-2.11266	-3.31387	-5.5691	-3.90905	NA	-1.48655	3.51088	0.534861	-5.21909	-1.48655	0.0877245	-1.83574	0.0877	ns	T-test (hom)
F7BJL9	F7BJL9_HORSE	ENSECAG00000012791	GBP6	guanylate binding protein family member 6 [Source:HGNC Symbol;Acc:HGNC:25395]	Guanylate-binding protein 6 OS=Equus caballus OX=9796 GN=GBP6 PE=3 SV=3	GBP6	0.658193	0.889839	1.67544	1.12422	2.17094	0.928199	1.27736	0.060409	1.52379	1.60658	0.713779	1.06424	0.766183	1.17465	0.452681	1.03594	1.14774	0.0881605	NA	-0.490445	3.64953	0.215196	-1.7899	-0.490445	0.0796857	-1.8897	0.0797	ns	T-test (hom)
F7DPU7	F7DPU7_HORSE	ENSECAG00000010756	PPME1	protein phosphatase methylesterase 1 [Source:VGNC Symbol;Acc:VGNC:21750]	Protein phosphatase methylesterase 1 OS=Equus caballus OX=9796 GN=PPME1 PE=3 SV=2	PPME1	0.658154	0.959258	-5.1298	-5.07376	-2.98333	-4.0151	-5.7847	-4.49319	-2.69716	-4.42899	-4.26053	-5.15663	-3.308	-2.42712	-4.07221	-4.39769	-3.39004	-5.30563	NA	0.286024	0.778266	0.813444	0.222603	0.286024	0.583067	0.561902	0.583	ns	T-test (hom)
H9H007	H9H007_HORSE	ENSECAG00000021048	ALDH1L1	aldehyde dehydrogenase 1 family member L1 [Source:VGNC Symbol;Acc:VGNC:15232]	10-formyltetrahydrofolate dehydrogenase OS=Equus caballus OX=9796 GN=ALDH1L1 PE=3 SV=2	ALDH1L1	0.656458	0.878028	1.59773	0.965961	1.77216	1.82963	2.20517	1.16904	1.61882	1.6914	1.00061	2.70476	2.15848	2.90634	3.29203	2.1425	3.05559	2.83313	NA	0.90544	6.98433	0.113858	6.3239	0.90544	0.0078978	3.09581	0.0079	**	T-test (hom)
A0A3Q2I427	A0A3Q2I427_HORSE	ENSECAG00000038107	LRG1	leucine rich alpha-2-glycoprotein 1 [Source:HGNC Symbol;Acc:HGNC:29480]	Leucine rich alpha-2-glycoprotein 1 OS=Equus caballus OX=9796 GN=LRG1 PE=4 SV=1	LRG1	0.655362	0.759645	1.80412	0.401395	1.25223	0.524475	0.428338	1.04677	0.708594	0.0749922	1.888	3.51752	3.90287	3.56914	3.76976	3.08009	3.49243	3.88829	NA	2.6084	20.5544	0.662801	53.6141	2.6084	6.49392e-07	64	0.000155	***	MannWhitney
A0A5F5PEK8	A0A5F5PEK8_HORSE	ENSECAG00000009046	BIN2	bridging integrator 2 [Source:VGNC Symbol;Acc:VGNC:15831]	Bridging integrator 2 OS=Equus caballus OX=9796 GN=BIN2 PE=4 SV=1	BIN2	0.655164	0.899294	-2.94083	-2.6862	-1.91472	-1.48005	-2.17849	-1.17041	-1.34896	-1.90133	-3.40629	-3.45376	-2.96618	-0.735936	-2.01372	-2.27723	-2.78203	-3.64469	NA	-0.707353	3.2575	0.280221	-2.30421	-0.707353	0.104567	-1.73568	0.105	ns	T-test (hom)
A0A3Q2L7I1	A0A3Q2L7I1_HORSE	ENSECAG00000019453	H6PD	hexose-6-phosphate dehydrogenase/glucose 1-dehydrogenase [Source:VGNC Symbol;Acc:VGNC:18675]	Hexose-6-phosphate dehydrogenase/glucose 1-dehydrogenase OS=Equus caballus OX=9796 GN=H6PD PE=4 SV=2	H6PD	0.654709	0.968657	1.34991	0.389719	0.790031	0.793317	0.736805	0.500696	0.9387	1.25184	-0.196824	0.308639	0.449281	0.774657	0.8128	0.670395	1.30066	1.16459	NA	-0.183354	1.36424	0.356087	-0.250138	-0.183354	0.388439	-0.890125	0.388	ns	T-test (hom)
A0A3Q2KK04	A0A3Q2KK04_HORSE	ENSECAG00000023408	SMPDL3A	sphingomyelin phosphodiesterase acid like 3A [Source:VGNC Symbol;Acc:VGNC:23357]	Sphingomyelin phosphodiesterase acid like 3A OS=Equus caballus OX=9796 GN=SMPDL3A PE=3 SV=1	SMPDL3A	0.653334	0.977568	-3.37935	-1.8165	-1.88384	-2.70042	-3.04446	-2.54314	-1.56486	-4.37361	-3.21386	-0.796639	-2.23405	-3.0873	-2.49936	-2.15252	-1.85214	-4.36481	NA	0.138187	0.347263	0.753804	0.0479873	0.138187	0.786074	0.276673	0.786	ns	T-test (hom)
CLCA1_HORSE	NA	NA	CLCA1	NA	Calcium-activated chloride channel regulator 1 OS=Equus caballus OX=9796 GN=CLCA1 PE=1 SV=1	CLCA1	0.652958	0.818409	5.24238	6.82917	7.87017	6.70102	5.34558	6.22404	5.74311	4.952	7.68675	6.4475	6.66562	6.82824	6.21837	6.4573	6.67601	6.68652	NA	0.594857	2.73008	0.0487311	1.62401	0.594857	0.150718	42	0.328	ns	MannWhitney
A0A5S7NAP8	A0A5S7NAP8_HORSE	ENSECAG00000020901	CLCA2	chloride channel accessory 2 [Source:VGNC Symbol;Acc:VGNC:16572]	Chloride channel accessory 2 OS=Equus caballus OX=9796 GN=CLCA2 PE=3 SV=1	CLCA2	0.652958	0.818409	5.24238	6.82917	7.87017	6.70102	5.34558	6.22404	5.74311	4.952	7.68675	6.4475	6.66562	6.82824	6.21837	6.4573	6.67601	6.68652	NA	0.594857	2.73008	0.0487311	1.62401	0.594857	0.150718	42	0.328	ns	MannWhitney
A0A3Q2I3Q9	A0A3Q2I3Q9_HORSE	ENSECAG00000038583	LOC100054114	0	Patr class I histocompatibility antigen A-2 alpha chain OS=Equus caballus OX=9796 GN=LOC100054114 PE=3 SV=2	LOC100054114	0.65287	0.920657	0.595139	-0.515595	-1.22654	-0.347762	-0.00694914	-2.76278	-3.26094	-1.49555	-1.63066	-0.133631	-1.22074	-1.66397	0.139546	-2.70181	-2.47578	-2.11706	NA	-0.347893	0.811018	0.506098	-0.282147	-0.347893	0.56998	-0.581758	0.57	ns	T-test (hom)
F7DHW2	F7DHW2_HORSE	ENSECAG00000019803	GALK1	galactokinase 1 [Source:VGNC Symbol;Acc:VGNC:18219]	Galactokinase 1 OS=Equus caballus OX=9796 GN=GALK1 PE=3 SV=2	GALK1	0.652322	0.908716	-0.764003	-0.869326	-2.12289	-0.02101	-1.07426	-1.17881	-2.57107	-3.36623	-1.92549	-4.87168	-1.59184	-3.6773	-2.00249	-1.35446	-0.0231674	-1.43335	NA	-0.614025	1.44928	0.426959	-0.889895	-0.614025	0.366204	-0.93386	0.366	ns	T-test (hom)
A0A5F5PNC9	A0A5F5PNC9_HORSE	ENSECAG00000021603	LCP2	lymphocyte cytosolic protein 2 [Source:VGNC Symbol;Acc:VGNC:19612]	Lymphocyte cytosolic protein 2 OS=Equus caballus OX=9796 GN=LCP2 PE=4 SV=1	LCP2	0.651556	0.827641	-0.855266	-1.61277	-1.4388	-0.783154	-0.184642	-0.814215	-0.951473	-1.0667	-2.33762	-0.387629	-0.412143	-0.246211	-0.778894	-0.829058	-1.51272	-0.523671	NA	0.0848837	0.363188	0.221902	0.0308287	0.0848837	0.777445	0.288162	0.777	ns	T-test (hom)
F7CVH6	F7CVH6_HORSE	ENSECAG00000015220	PKP1	plakophilin 1 [Source:VGNC Symbol;Acc:VGNC:59286]	Plakophilin 1 OS=Equus caballus OX=9796 GN=PKP1 PE=3 SV=2	PKP1	0.650786	0.962784	0.369896	-1.68255	0.782715	-0.110533	-0.491854	0.790623	-0.783654	-0.251546	-3.56692	-1.18426	-3.65507	-2.46604	-1.98059	-0.465279	0.55407	-1.45714	NA	-1.60554	5.86564	0.166601	-9.41753	-1.60554	0.01715	-2.70316	0.0172	*	T-test (hom)
F6UA86	F6UA86_HORSE	ENSECAG00000011763	AHSA1	activator of HSP90 ATPase activity 1 [Source:VGNC Symbol;Acc:VGNC:15181]	Activator of HSP90 ATPase activity 1 OS=Equus caballus OX=9796 GN=AHSA1 PE=3 SV=1	AHSA1	0.650442	0.908544	-2.9306	-2.2775	-4.14121	-5.01369	-4.87812	-3.27133	-2.05557	-3.61892	-1.63272	-5.20064	-4.92792	-3.39431	-5.34543	-2.12675	-3.19602	-3.11363	NA	-0.0938114	0.17747	0.541606	-0.0166487	-0.0938114	0.884253	-0.148259	0.884	ns	T-test (hom)
F6QDH0	F6QDH0_HORSE	ENSECAG00000025080	RPL19	ribosomal protein L19 [Source:HGNC Symbol;Acc:HGNC:10312]	Ribosomal protein L19 OS=Equus caballus OX=9796 GN=RPL19 PE=3 SV=3	RPL19	0.650334	0.957469	-0.480762	-0.317331	0.246652	0.443126	0.676232	-0.920888	0.461877	0.0285429	0.440423	-0.328363	-0.65579	-1.35019	0.0226508	-0.780243	0.254922	-1.71516	NA	-0.531151	2.92473	0.406491	-1.55347	-0.531151	0.131695	-1.60099	0.132	ns	T-test (hom)
F6XNY6	F6XNY6_HORSE	ENSECAG00000003585	RPL19	0	60S ribosomal protein L19 OS=Equus caballus OX=9796 PE=3 SV=2	60S	0.650334	0.957469	-0.480762	-0.317331	0.246652	0.443126	0.676232	-0.920888	0.461877	0.0285429	0.440423	-0.328363	-0.65579	-1.35019	0.0226508	-0.780243	0.254922	-1.71516	NA	-0.531151	2.92473	0.406491	-1.55347	-0.531151	0.131695	-1.60099	0.132	ns	T-test (hom)
F7DNY7	F7DNY7_HORSE	ENSECAG00000000384	ERP29	endoplasmic reticulum protein 29 [Source:VGNC Symbol;Acc:VGNC:17675]	Endoplasmic reticulum resident protein 29 OS=Equus caballus OX=9796 GN=ERP29 PE=4 SV=2	ERP29	0.650263	0.983004	-0.25947	-1.35735	0.219606	-0.461053	-0.572	-1.97281	-0.851505	-0.345532	0.319636	-1.41823	-1.01198	-0.568557	0.0165318	-0.345735	-0.626702	-0.307404	NA	0.20721	0.95195	0.572064	0.197253	0.20721	0.516933	0.664876	0.517	ns	T-test (hom)
A0A3Q2HK42	A0A3Q2HK42_HORSE	ENSECAG00000009136	PRXL2A	peroxiredoxin like 2A [Source:VGNC Symbol;Acc:VGNC:17854]	Peroxiredoxin-like 2 activated in M-CSF stimulated monocytes OS=Equus caballus OX=9796 GN=PRXL2A PE=3 SV=1	PRXL2A	0.649449	0.878806	-0.814643	-0.968416	-1.0337	-1.41338	-1.78	-0.117853	-1.55977	-0.969478	-0.618214	-2.1467	-1.00716	-3.58738	-0.997969	-1.55215	-1.20452	-1.81389	NA	-0.533842	2.48005	0.137363	-1.32396	-0.533842	0.179238	-1.41391	0.179	ns	T-test (hom)
F7ALQ9	F7ALQ9_HORSE	ENSECAG00000012973	PAM16	0	Coronin OS=Equus caballus OX=9796 GN=PAM16 PE=3 SV=3	PAM16	0.648306	0.941731	-0.79725	-1.74357	-0.10437	-0.249607	-1.28625	-2.78537	-0.756204	-1.39164	-1.45006	-0.718336	-0.846752	-1.3766	-2.39589	-1.77576	-0.610208	-1.54453	NA	-0.200483	0.737501	0.350036	-0.147856	-0.200483	0.599778	-0.536883	0.6	ns	T-test (hom)
A0A3Q2HDF1	A0A3Q2HDF1_HORSE	ENSECAG00000034419	RBP4	retinol binding protein 4 [Source:NCBI gene (formerly Entrezgene);Acc:100049790]	Plasma retinol-binding protein OS=Equus caballus OX=9796 GN=LOC111773844 PE=3 SV=1	LOC111773844	0.64751	0.95092	1.13627	2.28957	1.56916	1.66402	2.00683	2.3068	1.88419	1.93207	1.35048	2.66398	2.60582	1.75613	2.97719	1.6387	2.23529	3.23627	NA	0.459368	3.08444	0.167236	1.41689	0.459368	0.117894	1.66614	0.118	ns	T-test (hom)
RET4_HORSE	NA	NA	RBP4	NA	Retinol-binding protein 4 OS=Equus caballus OX=9796 GN=RBP4 PE=2 SV=1	RBP4	0.64751	0.95092	1.13627	2.28957	1.56916	1.66402	2.00683	2.3068	1.88419	1.93207	1.35048	2.66398	2.60582	1.75613	2.97719	1.6387	2.23529	3.23627	NA	0.459368	3.08444	0.167236	1.41689	0.459368	0.117894	1.66614	0.118	ns	T-test (hom)
F6U6K1	F6U6K1_HORSE	ENSECAG00000023254	SUCLG2	succinate-CoA ligase GDP-forming subunit beta [Source:VGNC Symbol;Acc:VGNC:23744]	Succinate--CoA ligase [GDP-forming] subunit beta mitochondrial OS=Equus caballus OX=9796 GN=SUCLG2 PE=3 SV=2	SUCLG2	0.646905	0.851585	1.89181	0.974083	1.8115	1.31387	1.35713	1.45116	1.39011	1.72106	1.24612	0.255486	0.173549	2.39939	2.04189	0.485794	0.78268	0.236682	NA	-0.536142	2.91	0.013136	-1.56017	-0.536142	0.133046	-1.65702	0.133	ns	T-test (het)
F7ABU3	F7ABU3_HORSE	ENSECAG00000005265	NAAA	N-acylethanolamine acid amidase [Source:VGNC Symbol;Acc:VGNC:20534]	Ceramidase OS=Equus caballus OX=9796 GN=NAAA PE=3 SV=3	NAAA	0.646412	0.943733	1.51794	1.50851	2.14067	1.67022	0.929704	0.30205	1.19588	1.70648	1.87895	0.0703223	0.767473	1.61458	0.666957	0.496012	0.382011	1.07809	NA	-0.502134	3.16743	0.800795	-1.59048	-0.502134	0.111303	-1.69962	0.111	ns	T-test (hom)
F6PVG3	F6PVG3_HORSE	ENSECAG00000010447	EFEMP1	EGF containing fibulin extracellular matrix protein 1 [Source:VGNC Symbol;Acc:VGNC:17442]	EGF containing fibulin extracellular matrix protein 1 OS=Equus caballus OX=9796 GN=EFEMP1 PE=4 SV=2	EFEMP1	0.645237	0.863567	4.20093	3.60168	3.84847	4.03544	4.01739	3.38722	4.1321	3.78308	2.97896	5.25481	4.80697	4.80688	4.33241	4.0606	4.65069	4.72599	NA	0.576374	4.16208	0.0279989	2.39891	0.576374	0.0558586	2.1873	0.0559	ns	T-test (het)
F6ZC75	F6ZC75_HORSE	ENSECAG00000009966	THY1	Thy-1 cell surface antigen [Source:VGNC Symbol;Acc:VGNC:24097]	Thy-1 antigen OS=Equus caballus OX=9796 GN=THY1 PE=4 SV=1	THY1	0.644732	0.884928	2.35499	2.56706	1.06757	1.66067	1.22366	0.779589	-0.544175	1.94144	1.00279	1.0553	1.13031	2.34231	0.445777	0.0836852	0.568172	0.306846	NA	-0.514451	1.98216	0.385481	-1.01973	-0.514451	0.25311	-1.19191	0.253	ns	T-test (hom)
F6TTP1	F6TTP1_HORSE	ENSECAG00000015816	RPLP0	ribosomal protein lateral stalk subunit P0 [Source:NCBI gene (formerly Entrezgene);Acc:100050545]	60S acidic ribosomal protein P0 OS=Equus caballus OX=9796 GN=RPLP0 PE=2 SV=2	RPLP0	0.644066	0.868526	1.76502	1.21587	1.94766	1.40562	1.17728	0.504294	1.27517	1.60406	1.59376	0.466021	1.38775	0.375898	1.25793	1.68719	1.48174	0.689413	NA	-0.244409	1.59493	0.656738	-0.389816	-0.244409	0.331038	-1.00697	0.331	ns	T-test (hom)
F6RXD9	F6RXD9_HORSE	ENSECAG00000024482	ME1	malic enzyme 1 [Source:VGNC Symbol;Acc:VGNC:51052]	Malic enzyme OS=Equus caballus OX=9796 GN=ME1 PE=3 SV=2	ME1	0.642528	0.920388	-1.16545	-1.62904	-2.05792	-1.92227	-1.95607	-1.73114	-2.48372	-1.14723	-2.38186	-2.21391	-1.74586	-1.97396	-1.30391	-2.41716	-0.778354	-1.74993	NA	-0.0590128	0.285896	0.5752	-0.0168715	-0.0590128	0.820232	-0.231557	0.82	ns	T-test (hom)
F7E1X2	F7E1X2_HORSE	ENSECAG00000006942	STIP1	stress induced phosphoprotein 1 [Source:VGNC Symbol;Acc:VGNC:23679]	Stress induced phosphoprotein 1 OS=Equus caballus OX=9796 GN=STIP1 PE=4 SV=3	STIP1	0.642317	0.790037	0.655005	1.19281	-0.240099	-0.098746	0.100129	0.599701	2.0972	0.965385	1.20169	0.093316	0.239903	0.0355271	0.163199	0.88375	0.339278	0.0594772	NA	-0.281906	1.39094	0.149117	-0.392115	-0.281906	0.381315	27	0.645	ns	MannWhitney
F7BXA6	F7BXA6_HORSE	ENSECAG00000007392	NPEPPS	aminopeptidase puromycin sensitive [Source:VGNC Symbol;Acc:VGNC:56459]	Aminopeptidase OS=Equus caballus OX=9796 GN=NPEPPS PE=3 SV=2	NPEPPS	0.642199	0.902533	0.336861	0.193977	-0.317959	-0.881624	-0.199417	0.439661	0.645674	0.146091	1.11417	0.227087	0.915175	-0.00410355	0.207162	0.0842194	0.46981	-0.146289	NA	0.312996	2.29866	0.810028	0.719469	0.312996	0.203252	1.33477	0.203	ns	T-test (hom)
A0A3Q2H485	A0A3Q2H485_HORSE	ENSECAG00000030855	LOC106781592	0	Double-headed protease inhibitor submandibular gland OS=Equus caballus OX=9796 GN=LOC106781592 PE=4 SV=1	LOC106781592	0.642089	0.872604	2.41013	3.68843	3.76202	3.2198	2.14467	0.950524	0.236071	1.44157	4.01028	3.1502	4.4936	3.99181	3.15491	3.13279	3.8188	4.26763	NA	1.52085	6.28545	0.0347051	9.55923	1.52085	0.0128201	3.06649	0.0128	*	T-test (het)
A0A5F5PR26	A0A5F5PR26_HORSE	ENSECAG00000010849	MDH1	malate dehydrogenase 1 [Source:VGNC Symbol;Acc:VGNC:20056]	Malate dehydrogenase OS=Equus caballus OX=9796 GN=MDH1 PE=3 SV=1	MDH1	0.641589	0.965905	3.01978	3.07975	2.49738	2.44017	2.35472	3.27893	3.61331	2.87906	3.48036	2.19511	3.31367	2.73546	3.11166	3.08258	2.67025	2.60463	NA	0.00382737	0.0201463	0.90674	7.71075e-05	0.00382737	0.986133	0.017694	0.986	ns	T-test (hom)
AT1A1_HORSE	NA	ENSECAG00000024623	ATP1A1	ATPase Na+/K+ transporting subunit alpha 1 [Source:VGNC Symbol;Acc:VGNC:49506]	Sodium/potassium-transporting ATPase subunit alpha-1 OS=Equus caballus OX=9796 GN=ATP1A1 PE=3 SV=1	ATP1A1	0.641553	0.969449	0.970849	0.790539	1.67854	1.42165	0.340419	1.13408	1.32649	1.67471	1.63585	-0.438683	0.777368	0.333014	1.05842	1.15633	0.819702	0.458468	NA	-0.442101	2.96113	0.438361	-1.30912	-0.442101	0.128414	-1.61593	0.128	ns	T-test (hom)
A0A3Q2H867	A0A3Q2H867_HORSE	ENSECAG00000009145	CAPZB	capping actin protein of muscle Z-line subunit beta [Source:VGNC Symbol;Acc:VGNC:16052]	F-actin-capping protein subunit beta OS=Equus caballus OX=9796 GN=CAPZB PE=3 SV=1	CAPZB	0.641522	0.809667	1.99533	1.73139	2.13131	1.65693	2.06154	1.23752	1.84927	1.61819	1.66041	1.96879	2.07373	2.19638	2.2137	2.21657	2.12656	1.40331	NA	0.197248	2.30966	0.948247	0.455574	0.197248	0.201708	47	0.13	ns	MannWhitney
A0A3Q2HV51	A0A3Q2HV51_HORSE	ENSECAG00000000817	NAP1L4	nucleosome assembly protein 1 like 4 [Source:VGNC Symbol;Acc:VGNC:20558]	Nucleosome assembly protein 1 like 4 OS=Equus caballus OX=9796 GN=NAP1L4 PE=3 SV=1	NAP1L4	0.641325	0.963938	-0.76242	-1.01668	-0.776817	-0.800644	-1.321	-0.459095	-0.620906	-0.845596	-0.615302	-1.37477	-0.95645	-0.57593	-0.969588	-0.816766	-1.14223	-1.05345	NA	-0.112667	1.30534	0.933346	-0.147069	-0.112667	0.404627	-0.859341	0.405	ns	T-test (hom)
A0A3Q2I8P4	A0A3Q2I8P4_HORSE	ENSECAG00000016147	MYH10	myosin heavy chain 10 [Source:VGNC Symbol;Acc:VGNC:20477]	Myosin heavy chain 10 OS=Equus caballus OX=9796 GN=MYH10 PE=3 SV=2	MYH10	0.641072	0.988647	2.8691	1.39244	2.26993	2.47603	1.05926	1.9765	2.14725	2.72473	0.0272773	2.06395	0.200658	-0.650395	1.53483	0.531057	0.958476	1.29045	NA	-1.36987	8.33391	0.379788	-11.4163	-1.36987	0.00309916	-3.56627	0.0031	**	T-test (hom)
A0A5F5PLI4	A0A5F5PLI4_HORSE	ENSECAG00000000085	AGA	aspartylglucosaminidase [Source:VGNC Symbol;Acc:VGNC:15152]	Aspartylglucosaminidase OS=Equus caballus OX=9796 GN=AGA PE=3 SV=1	AGA	0.640733	0.86925	-0.112238	-0.924335	-0.188395	-0.754466	-1.39708	0.515658	-0.815881	-1.02815	-2.2306	-2.30803	-0.912053	-1.78603	-0.562461	-2.44452	-0.506657	-1.01939	NA	-0.883107	5.17225	0.48323	-4.56765	-0.883107	0.0277331	-2.45579	0.0277	*	T-test (hom)
F6SZD6	F6SZD6_HORSE	ENSECAG00000017545	PITHD1	PITH domain containing 1 [Source:VGNC Symbol;Acc:VGNC:21472]	PITH domain containing 1 OS=Equus caballus OX=9796 GN=PITHD1 PE=4 SV=3	PITHD1	0.640446	0.912058	-0.921973	0.124505	-0.428629	-1.89766	-1.12779	-0.903014	0.814069	-0.910442	-2.63056	-0.375701	-2.53234	-2.40424	-1.18012	-1.48735	-1.29075	-2.19364	NA	-1.10547	5.89779	0.939007	-6.51983	-1.10547	0.0167721	-2.71454	0.0168	*	T-test (hom)
F6SBI2	F6SBI2_HORSE	ENSECAG00000017556	ATP6V1D	ATPase H+ transporting V1 subunit D [Source:VGNC Symbol;Acc:VGNC:15680]	V-type proton ATPase subunit D OS=Equus caballus OX=9796 GN=ATP6V1D PE=2 SV=1	ATP6V1D	0.639617	0.964979	-1.00472	-1.05917	-0.691605	-1.32122	-1.11605	-1.50916	-0.70884	-0.994215	-1.29052	-1.50587	-0.993991	-0.794157	-1.03437	-1.21854	-1.04117	-0.729436	NA	-0.0253837	0.231056	0.84078	-0.00586505	-0.0253837	0.852011	-0.190033	0.852	ns	T-test (hom)
F6U6H7	F6U6H7_HORSE	ENSECAG00000023192	GYG1	glycogenin 1 [Source:VGNC Symbol;Acc:VGNC:18668]	Glycogenin 1 OS=Equus caballus OX=9796 GN=GYG1 PE=4 SV=2	GYG1	0.639368	0.865706	-1.75304	-2.19937	-2.84262	-1.81509	-2.30142	-0.181213	-1.61977	-1.28884	-1.8645	0.389177	-1.47347	-2.08427	-1.31846	-1.04368	-1.30777	-2.22871	NA	0.383709	1.48421	0.929451	0.569505	0.383709	0.357444	0.951593	0.357	ns	T-test (hom)
A0A3Q2LDC2	A0A3Q2LDC2_HORSE	ENSECAG00000018686	PPA1	inorganic pyrophosphatase 1 [Source:VGNC Symbol;Acc:VGNC:81241]	Inorganic diphosphatase OS=Equus caballus OX=9796 GN=PPA1 PE=3 SV=2	PPA1	0.639201	0.883729	1.31925	1.25376	0.944062	0.168897	0.441224	-0.0506068	1.00998	0.59316	0.964833	0.718471	1.69479	1.65543	1.05365	1.26847	0.588285	-0.662386	NA	0.200229	0.887505	0.313195	0.177704	0.200229	0.540548	0.627317	0.541	ns	T-test (hom)
A0A5F5PXB8	A0A5F5PXB8_HORSE	ENSECAG00000024571	0	0	Uncharacterized protein OS=Equus caballus OX=9796 PE=4 SV=1	Uncharacterized	0.638759	0.85419	4.76577	5.32855	5.28883	6.04896	6.14522	5.56882	5.24642	5.5277	2.76243	3.15337	5.74181	6.56012	2.37033	4.97085	6.1725	6.45671	NA	-0.716522	1.76409	0.00188946	-1.26401	-0.716522	0.294413	-1.12286	0.294	ns	T-test (het)
F6VX41	F6VX41_HORSE	ENSECAG00000023179	RPL4	ribosomal protein L4 [Source:VGNC Symbol;Acc:VGNC:22531]	60S ribosomal protein L4 OS=Equus caballus OX=9796 GN=RPL4 PE=3 SV=3	RPL4	0.637669	0.96533	-3.0724	0.530926	-2.45574	-2.30261	-1.33731	1.76949	-4.79109	-2.82526	-0.88635	-2.4879	-3.92891	-1.80954	-1.83409	-3.3106	-2.56653	-5.20223	NA	-0.942768	1.71812	0.280427	-1.61979	-0.942768	0.303944	-1.06719	0.304	ns	T-test (hom)
F6WGL8	F6WGL8_HORSE	ENSECAG00000008848	PDIA4	protein disulfide isomerase family A member 4 [Source:VGNC Symbol;Acc:VGNC:56044]	Protein disulfide-isomerase OS=Equus caballus OX=9796 GN=PDIA4 PE=3 SV=3	PDIA4	0.635213	0.917892	1.80416	1.59295	2.21837	1.68957	1.32696	0.891076	2.02928	2.15007	2.2308	1.01448	0.904587	1.20692	1.07456	1.51434	0.992432	0.338799	NA	-0.55319	4.53558	0.614822	-2.50904	-0.55319	0.0431175	-2.22395	0.0431	*	T-test (hom)
F7D7Z9	F7D7Z9_HORSE	ENSECAG00000019862	PAICS	phosphoribosylaminoimidazole carboxylase and phosphoribosylaminoimidazolesuccinocarboxamide synthase [Source:VGNC Symbol;Acc:VGNC:21138]	AIR carboxylase OS=Equus caballus OX=9796 GN=PAICS PE=3 SV=3	PAICS	0.634503	0.980523	0.0839206	-1.524	-0.67223	-0.878459	-2.04127	-0.884044	0.0411791	-0.432738	-0.24473	-1.62306	-0.780421	-1.05547	-1.11677	-0.640419	-0.509265	-1.40356	NA	-0.133256	0.579282	0.256728	-0.077193	-0.133256	0.669297	-0.436265	0.669	ns	T-test (hom)
A0A5F5PU06	A0A5F5PU06_HORSE	ENSECAG00000012558	A2M	alpha-2-macroglobulin [Source:VGNC Symbol;Acc:VGNC:56528]	Alpha-2-macroglobulin OS=Equus caballus OX=9796 GN=A2M PE=3 SV=1	A2M	0.634262	0.937955	5.24389	4.23206	4.02926	6.1163	6.35524	4.64062	5.24058	4.85934	3.16663	7.07519	4.83701	6.16614	6.95015	4.66855	5.83351	5.78436	NA	0.47053	1.31546	0.261552	0.618962	0.47053	0.401799	0.86466	0.402	ns	T-test (hom)
F6RL46	F6RL46_HORSE	ENSECAG00000010333	PGLS	6-phosphogluconolactonase [Source:VGNC Symbol;Acc:VGNC:21355]	6-phosphogluconolactonase OS=Equus caballus OX=9796 GN=PGLS PE=3 SV=2	PGLS	0.632293	0.848134	-1.68553	-1.88893	-1.04707	-2.68159	-1.33152	-2.24183	-1.23755	-2.49983	-1.86515	-0.0213668	0.828296	-0.2135	0.280087	-0.295599	0.310916	-0.214792	NA	1.67784	11.7136	0.508649	19.6536	1.67784	0.000297746	4.77218	0.000298	***	T-test (hom)
A0A5F5PUX8	A0A5F5PUX8_HORSE	ENSECAG00000008834	SULT1C4	sulfotransferase family 1C member 4 [Source:VGNC Symbol;Acc:VGNC:51411]	Sulfotransferase OS=Equus caballus OX=9796 GN=SULT1C4 PE=3 SV=1	SULT1C4	0.631877	0.814498	-3.23244	-4.03908	-4.39087	-2.37458	-3.10469	-3.21217	-5.0008	-5.24946	-4.84024	-2.03833	-3.73215	-4.2261	-4.47151	-4.46783	-5.11865	-4.34159	NA	-0.329039	0.964485	0.874166	-0.317354	-0.329039	0.512461	25	0.505	ns	MannWhitney
F7BC94	F7BC94_HORSE	ENSECAG00000013080	HYOU1	hypoxia up-regulated 1 [Source:VGNC Symbol;Acc:VGNC:49330]	Hypoxia up-regulated 1 OS=Equus caballus OX=9796 GN=HYOU1 PE=3 SV=2	HYOU1	0.631669	0.925251	-0.718529	0.450568	-0.209343	-0.159786	-0.663333	0.932577	-0.136836	0.33379	-0.19433	-0.780554	-1.3785	-1.27231	-0.898377	-0.379552	-1.39687	-0.656299	NA	-0.848238	7.60295	0.585793	-6.44912	-0.848238	0.0051438	-3.31145	0.00514	**	T-test (hom)
F6V3K2	F6V3K2_HORSE	ENSECAG00000023150	SSR4	signal sequence receptor subunit 4 [Source:VGNC Symbol;Acc:VGNC:23617]	Signal sequence receptor subunit delta OS=Equus caballus OX=9796 GN=SSR4 PE=3 SV=1	SSR4	0.631504	0.945723	-0.514784	-0.750383	0.375808	-0.673502	-0.644009	-0.488536	-1.26354	-0.0425695	0.486998	0.836926	-1.12086	-2.76227	-0.398065	-0.128857	-0.0601166	-1.46142	NA	-0.0757672	0.202882	0.0357351	-0.0153718	-0.0757672	0.868813	-0.169741	0.869	ns	T-test (het)
F6ZB53	F6ZB53_HORSE	ENSECAG00000022325	APEX1	apurinic/apyrimidinic endodeoxyribonuclease 1 [Source:VGNC Symbol;Acc:VGNC:15404]	DNA-(apurinic or apyrimidinic site) endonuclease OS=Equus caballus OX=9796 GN=APEX1 PE=3 SV=2	APEX1	0.631164	0.847009	-4.11742	-5.21382	-3.75984	-4.88917	-3.11692	-5.06404	-3.41432	-4.42043	-4.66315	-0.0241491	-3.13264	-3.87643	-4.07466	-2.20329	-4.26785	-4.85039	NA	0.862926	2.37291	0.0766327	2.04765	0.862926	0.193056	1.36739	0.193	ns	T-test (hom)
F6VMD0	F6VMD0_HORSE	ENSECAG00000019323	BLMH	bleomycin hydrolase [Source:VGNC Symbol;Acc:VGNC:15837]	Bleomycin hydrolase OS=Equus caballus OX=9796 GN=BLMH PE=4 SV=2	BLMH	0.628697	0.940049	1.93512	-0.958605	0.641754	-1.45285	0.382358	0.59644	-1.20943	-0.218106	-0.737003	-1.94213	-0.360211	-0.293428	-1.04651	-1.60151	-0.336931	1.13649	NA	-0.612238	1.92721	0.622398	-1.17991	-0.612238	0.262938	-1.1664	0.263	ns	T-test (hom)
A0A3Q2I9F2	A0A3Q2I9F2_HORSE	ENSECAG00000034839	FAM3C	0	Protein FAM3C OS=Equus caballus OX=9796 PE=3 SV=2	Protein	0.628165	0.945869	-3.31675	-2.47684	-3.13539	-2.74348	-2.61205	-1.3663	-1.51754	-2.0251	-5.00082	-3.8248	-5.871	-4.00669	-2.40102	-2.27394	-1.86201	-1.24955	NA	-0.912046	2.49744	0.0449069	-2.27778	-0.912046	0.177091	-1.45685	0.177	ns	T-test (het)
F7A1L2	F7A1L2_HORSE	ENSECAG00000014251	C1RL	complement C1r subcomponent like [Source:VGNC Symbol;Acc:VGNC:15945]	Complement C1r subcomponent like OS=Equus caballus OX=9796 GN=C1RL PE=4 SV=3	C1RL	0.627106	0.832146	-5.62792	-3.24322	-2.93734	-3.71404	-1.65826	-3.04223	-3.75408	-5.20907	-5.1573	-1.69943	-1.47292	-3.315	-2.00584	-2.60463	-2.44007	-1.6319	NA	1.10738	3.35738	0.911565	3.7179	1.10738	0.0975727	1.77536	0.0976	ns	T-test (hom)
A0A3Q2GWY0	A0A3Q2GWY0_HORSE	ENSECAG00000018467	LAMP2	lysosomal associated membrane protein 2 [Source:VGNC Symbol;Acc:VGNC:19571]	Lysosomal associated membrane protein 2 OS=Equus caballus OX=9796 GN=LAMP2 PE=3 SV=1	LAMP2	0.626736	0.814386	2.65922	1.73274	2.26633	3.35395	1.14678	0.628565	2.57982	3.28676	1.88945	1.33058	2.23366	0.560504	1.71966	2.25406	2.24073	2.30588	NA	-0.389953	1.49653	0.23963	-0.583576	-0.389953	0.354405	20	0.234	ns	MannWhitney
F7B497	F7B497_HORSE	ENSECAG00000021818	COPA	COPI coat complex subunit alpha [Source:VGNC Symbol;Acc:VGNC:16767]	Coatomer subunit alpha OS=Equus caballus OX=9796 GN=COPA PE=4 SV=2	COPA	0.626076	0.900053	0.0299015	-0.260275	0.177463	-0.12226	0.63832	0.23192	0.0872414	0.127903	0.34466	0.414114	-0.148004	-0.292462	-0.115056	0.0978943	-0.167734	-0.0478332	NA	-0.103079	1.18067	0.899767	-0.121703	-0.103079	0.441146	-0.79276	0.441	ns	T-test (hom)
A0A3Q2GYA8	A0A3Q2GYA8_HORSE	ENSECAG00000005517	ME2	malic enzyme 2 [Source:VGNC Symbol;Acc:VGNC:20062]	Malic enzyme OS=Equus caballus OX=9796 GN=ME2 PE=3 SV=1	ME2	0.626044	0.905451	-1.00341	-2.43132	-1.01039	-0.472042	-2.07859	-2.65438	-2.99943	-1.89008	-1.08673	-1.5067	-1.74638	-1.17979	-2.59849	-2.51021	-3.66596	-4.64334	NA	-0.549744	1.58898	0.394505	-0.87353	-0.549744	0.332407	-1.00402	0.332	ns	T-test (hom)
F7DS56	F7DS56_HORSE	ENSECAG00000014928	RPS13	ribosomal protein S13 [Source:VGNC Symbol;Acc:VGNC:22546]	40S ribosomal protein S13 OS=Equus caballus OX=9796 GN=RPS13 PE=3 SV=3	RPS13	0.625275	0.931576	0.892124	0.504376	1.31424	0.635593	0.111725	0.573787	1.32989	0.763408	1.59065	0.116454	0.399537	0.574194	0.186524	0.823281	0.315387	-0.277078	NA	-0.299524	2.04592	0.43849	-0.612804	-0.299524	0.242167	-1.22123	0.242	ns	T-test (hom)
A0A3Q2HFE5	A0A3Q2HFE5_HORSE	ENSECAG00000018040	DSG1	desmoglein 1 [Source:VGNC Symbol;Acc:VGNC:17324]	Desmoglein 1 OS=Equus caballus OX=9796 GN=DSG1 PE=4 SV=2	DSG1	0.625013	0.839995	-0.34791	-2.10232	0.268847	-0.716768	-1.81047	0.0859441	-1.56437	-0.821476	-3.21019	-1.92771	-2.99574	-1.21415	-3.08805	-1.54438	-1.12168	-2.9306	NA	-1.378	7.02851	0.963441	-9.68527	-1.378	0.00765962	-3.11123	0.00766	**	T-test (hom)
F7BZZ0	F7BZZ0_HORSE	ENSECAG00000007190	HNRNPH3	heteroous nuclear ribonucleoprotein H3 [Source:VGNC Symbol;Acc:VGNC:18827]	Heterogeneous nuclear ribonucleoprotein H3 OS=Equus caballus OX=9796 GN=HNRNPH3 PE=4 SV=1	HNRNPH3	0.624892	0.968887	-0.275186	0.184146	0.492498	0.971081	0.387385	1.02243	0.0056073	0.157547	0.407281	1.09089	-0.00165763	0.575216	-0.685081	-0.209463	0.379596	0.348473	NA	-0.130032	0.717426	0.664363	-0.0932882	-0.130032	0.608181	-0.524433	0.608	ns	T-test (hom)
F7AZ73	F7AZ73_HORSE	ENSECAG00000016424	STXBP2	syntaxin binding protein 2 [Source:VGNC Symbol;Acc:VGNC:56789]	Syntaxin binding protein 2 OS=Equus caballus OX=9796 GN=STXBP2 PE=3 SV=3	STXBP2	0.624363	0.993593	-0.734735	-1.79878	0.0469344	-1.11642	-0.866842	-1.08298	-1.34951	-1.27314	-0.36539	-1.73416	-0.818076	-1.43346	-1.93823	-1.22094	-0.980559	-2.50202	NA	-0.352169	1.88921	0.557614	-0.665321	-0.352169	0.269956	-1.14863	0.27	ns	T-test (hom)
F7DB59	F7DB59_HORSE	ENSECAG00000010970	PAFAH1B3	platelet activating factor acetylhydrolase 1b catalytic subunit 3 [Source:VGNC Symbol;Acc:VGNC:21134]	Platelet activating factor acetylhydrolase 1b catalytic subunit 3 OS=Equus caballus OX=9796 GN=PAFAH1B3 PE=4 SV=1	PAFAH1B3	0.624059	0.861666	-3.89692	-2.69592	-3.39121	-5.10356	-3.74612	-3.89835	-2.56133	-4.79054	-0.98174	-2.26091	-0.600312	-0.446045	-1.02247	-0.592989	-0.942896	-1.78581	NA	2.68135	17.1085	0.377949	45.8739	2.68135	7.07652e-06	6.92157	7.08e-06	****	T-test (hom)
A0A5F5PR40	A0A5F5PR40_HORSE	ENSECAG00000013331	NAGK	N-acetylglucosamine kinase [Source:VGNC Symbol;Acc:VGNC:20548]	GlcNAc kinase OS=Equus caballus OX=9796 GN=NAGK PE=3 SV=1	NAGK	0.623458	0.990063	-0.872096	0.791807	-0.175677	0.0940813	0.295531	0.314596	-0.111904	0.745685	-0.466725	0.814009	0.137741	-0.605291	-1.05469	-0.197138	-0.214094	0.319369	NA	-0.293606	1.67742	0.848607	-0.492499	-0.293606	0.312642	-1.04744	0.313	ns	T-test (hom)
F6V9H5	F6V9H5_HORSE	ENSECAG00000001722	NSDHL	NAD(P) dependent steroid dehydrogenase-like [Source:VGNC Symbol;Acc:VGNC:55499]	NAD(P) dependent steroid dehydrogenase-like OS=Equus caballus OX=9796 GN=NSDHL PE=2 SV=2	NSDHL	0.623401	0.93417	-1.07677	-3.64239	-1.44551	-3.04129	-2.10413	-3.41713	-2.25943	-1.68856	-2.95051	-1.40427	-4.05608	-3.30216	-4.22644	-2.64312	-2.59385	-3.90092	NA	-0.800269	3.16174	0.998055	-2.53025	-0.800269	0.111743	-1.69733	0.112	ns	T-test (hom)
F6R6I2	F6R6I2_HORSE	ENSECAG00000024569	IMMT	inner membrane mitochondrial protein [Source:VGNC Symbol;Acc:VGNC:19047]	MICOS complex subunit MIC60 OS=Equus caballus OX=9796 GN=IMMT PE=3 SV=2	IMMT	0.620339	0.841421	0.342757	-0.816889	0.442563	-0.249011	-1.08635	-1.58608	-0.375968	0.198849	0.457933	-1.08375	-1.11772	-1.27	-1.17929	-0.287598	-0.713068	-0.798636	NA	-0.357751	1.75801	0.575224	-0.628928	-0.357751	0.295656	-1.08639	0.296	ns	T-test (hom)
F6RA60	F6RA60_HORSE	ENSECAG00000026930	SEC61B	SEC61 translocon subunit beta [Source:VGNC Symbol;Acc:VGNC:50500]	Protein transport protein Sec61 subunit beta OS=Equus caballus OX=9796 GN=SEC61B PE=3 SV=2	SEC61B	0.62015	0.972835	0.0149789	-0.874632	0.751208	0.256551	-0.512659	-1.10842	-0.687186	0.534906	0.0650892	0.624857	-1.90571	-0.836397	-0.921917	-0.209999	-0.672242	-1.66004	NA	-0.486388	2.13219	0.596839	-1.03707	-0.486388	0.228111	-1.26045	0.228	ns	T-test (hom)
F6QSH7	F6QSH7_HORSE	ENSECAG00000010426	RECK	reversion inducing cysteine rich protein with kazal motifs [Source:VGNC Symbol;Acc:VGNC:22285]	Reversion inducing cysteine rich protein with kazal motifs OS=Equus caballus OX=9796 GN=RECK PE=4 SV=2	RECK	0.619453	0.856971	-4.67676	-5.08127	-3.0745	-5.50341	-2.57084	-3.71376	-3.60854	-3.25521	-4.677	-1.899	-4.87789	-3.20969	-4.4295	-2.77437	-2.03859	-2.00236	NA	0.696986	2.01326	0.61861	1.40321	0.696986	0.247713	1.20624	0.248	ns	T-test (hom)
A0A3Q2HYD7	A0A3Q2HYD7_HORSE	ENSECAG00000028544	PSMD4	proteasome 26S subunit, non-ATPase 4 [Source:NCBI gene (formerly Entrezgene);Acc:100216429]	26S proteasome non-ATPase regulatory subunit 4 OS=Equus caballus OX=9796 GN=PSMD4 PE=3 SV=2	PSMD4	0.619218	0.944365	-0.920133	-1.40632	-0.6409	-0.727524	-0.062945	-0.766359	-0.947587	-1.31037	-0.264856	0.408289	-0.147727	0.270806	-0.08811	-0.313909	-0.0180639	-0.89356	NA	0.716876	8.20491	0.894047	5.88191	0.716876	0.00338903	3.52125	0.00339	**	T-test (hom)
A0A3Q2HP00	A0A3Q2HP00_HORSE	ENSECAG00000024684	ATP5F1C	ATP synthase F1 subunit gamma [Source:VGNC Symbol;Acc:VGNC:58981]	ATP synthase subunit gamma OS=Equus caballus OX=9796 GN=ATP5F1C PE=3 SV=1	ATP5F1C	0.619019	0.941696	1.89683	1.11154	2.25718	1.72699	0.645899	0.803847	1.5126	2.06754	2.03032	-0.0409565	0.313406	-0.239211	1.07173	1.30659	0.688787	-0.336487	NA	-0.903531	5.29306	0.393156	-4.78244	-0.903531	0.0255053	-2.49921	0.0255	*	T-test (hom)
H9GZQ2	H9GZQ2_HORSE	ENSECAG00000002540	0	0	Ig-like domain-containing protein OS=Equus caballus OX=9796 PE=4 SV=2	Ig-like	0.618587	0.877763	1.56601	1.15868	-4.43015	-0.871233	-3.86343	2.87909	-2.9587	-0.803852	-4.10933	-2.21137	-4.24302	-2.12956	-0.170097	-3.74636	-3.53687	-3.20736	NA	-2.0038	3.64473	0.0959276	-7.3033	-2.0038	0.0799514	-1.88784	0.08	ns	T-test (hom)
A0A3Q2I440	A0A3Q2I440_HORSE	ENSECAG00000038379	KRT18	0	Keratin 18 OS=Equus caballus OX=9796 GN=KRT18 PE=3 SV=2	KRT18	0.618397	0.933922	-4.02696	-2.90507	-3.54076	-2.22028	-2.5886	-0.0150953	0.543254	-1.13522	2.12312	-3.44104	-1.04421	-2.00495	0.759305	0.838069	0.482318	-4.13191	NA	1.18368	2.01769	0.435301	2.3883	1.18368	0.246953	1.20828	0.247	ns	T-test (hom)
F6VY00	F6VY00_HORSE	ENSECAG00000002256	0	0	IF rod domain-containing protein OS=Equus caballus OX=9796 PE=3 SV=2	IF	0.618397	0.933922	-4.02696	-2.90507	-3.54076	-2.22028	-2.5886	-0.0150953	0.543254	-1.13522	2.12312	-3.44104	-1.04421	-2.00495	0.759305	0.838069	0.482318	-4.13191	NA	1.18368	2.01769	0.435301	2.3883	1.18368	0.246953	1.20828	0.247	ns	T-test (hom)
F6PHS4	F6PHS4_HORSE	ENSECAG00000017713	FKBP15	FKBP prolyl isomerase family member 15 [Source:VGNC Symbol;Acc:VGNC:18049]	Peptidylprolyl isomerase OS=Equus caballus OX=9796 GN=FKBP15 PE=4 SV=2	FKBP15	0.617558	0.97416	-4.00608	-4.92303	-3.74263	-4.81586	-4.41978	-4.9902	-3.33002	-4.15739	-4.75962	-4.929	-4.39805	-5.01208	-4.91201	-4.72252	-4.58814	-5.1301	NA	-0.508316	4.26909	0.0266937	-2.17005	-0.508316	0.0518652	-2.23369	0.0519	ns	T-test (het)
F7APU2	F7APU2_HORSE	ENSECAG00000013869	CFI	0	Complement factor I OS=Equus caballus OX=9796 GN=CFI PE=4 SV=2	CFI	0.616552	0.947476	2.8692	3.28648	3.11609	3.94222	4.27616	3.28475	3.98317	3.78034	3.14159	4.25719	4.29321	3.87454	4.78197	4.03988	4.1844	4.97409	NA	0.626057	4.93086	0.74791	3.087	0.626057	0.032784	2.36853	0.0328	*	T-test (hom)
F7BGG8	F7BGG8_HORSE	ENSECAG00000014053	SF3B3	splicing factor 3b subunit 3 [Source:VGNC Symbol;Acc:VGNC:22890]	Splicing factor 3b subunit 3 OS=Equus caballus OX=9796 GN=SF3B3 PE=4 SV=1	SF3B3	0.616272	0.892068	-0.916754	-1.45442	-0.0505433	-0.177179	0.0554225	-0.959814	-0.397718	-0.790862	-0.717125	-1.24671	-1.08181	-0.427056	0.375142	0.158776	0.0731338	0.364694	NA	0.273863	1.43545	0.59847	0.393116	0.273863	0.369731	0.926802	0.37	ns	T-test (hom)
F6U2W9	F6U2W9_HORSE	ENSECAG00000011638	EHD1	EH domain containing 1 [Source:VGNC Symbol;Acc:VGNC:17466]	EH domain containing 1 OS=Equus caballus OX=9796 GN=EHD1 PE=4 SV=3	EHD1	0.61595	0.916865	0.527296	-0.682526	0.839475	-0.309701	-0.0399778	-0.75539	-0.045119	1.22596	-0.0637801	-0.458868	0.950744	0.804905	0.179668	-0.0320065	0.239068	-0.439768	NA	0.0524928	0.203417	0.41942	0.0106779	0.0524928	0.868491	0.168641	0.868	ns	T-test (hom)
F7CZW9	F7CZW9_HORSE	ENSECAG00000010963	SERPING1	serpin family G member 1 [Source:VGNC Symbol;Acc:VGNC:22861]	Serpin family G member 1 OS=Equus caballus OX=9796 GN=SERPING1 PE=3 SV=2	SERPING1	0.614313	0.867282	5.25633	4.29932	4.80537	5.09648	5.36924	4.60648	5.50513	5.18838	4.44163	5.66698	5.01305	5.79229	5.77532	4.97681	5.22417	5.74844	NA	0.313995	2.39594	0.630987	0.752313	0.313995	0.189998	1.37744	0.19	ns	T-test (hom)
F6XRL6	F6XRL6_HORSE	ENSECAG00000009636	DNAJA2	DnaJ heat shock protein family (Hsp40) member A2 [Source:VGNC Symbol;Acc:VGNC:49044]	DnaJ heat shock protein family (Hsp40) member A2 OS=Equus caballus OX=9796 GN=DNAJA2 PE=3 SV=2	DNAJA2	0.613458	0.919197	-4.99928	-4.85414	-4.51626	-4.92152	-4.84467	-4.75998	-5.05359	-4.79034	-4.565	-5.14179	-4.10004	-3.84103	-5.18716	-4.08399	-4.59686	-5.39641	NA	0.228436	1.66344	0.00369121	0.379989	0.228436	0.315685	1.06925	0.316	ns	T-test (het)
F7C3Z3	F7C3Z3_HORSE	ENSECAG00000023550	LPO	lactoperoxidase [Source:VGNC Symbol;Acc:VGNC:19741]	Lactoperoxidase OS=Equus caballus OX=9796 GN=LPO PE=4 SV=2	LPO	0.613098	0.903952	-5.12307	-3.35585	-3.55826	-0.689821	-1.98292	-3.23835	-3.02001	-2.90988	-4.83416	-0.952196	-0.79514	-1.79289	-2.36872	-1.28584	-2.12764	-3.63455	NA	0.760877	1.87122	0.823256	1.42377	0.760877	0.273343	1.14018	0.273	ns	T-test (hom)
F6YNM7	F6YNM7_HORSE	ENSECAG00000023502	PREP	prolyl endopeptidase [Source:VGNC Symbol;Acc:VGNC:21827]	Prolyl endopeptidase OS=Equus caballus OX=9796 GN=PREP PE=3 SV=2	PREP	0.611801	0.906521	0.205584	-0.153473	-0.808716	-0.163473	-0.291472	0.0778403	-0.707744	-0.607523	-0.919563	1.62272	1.17386	-0.614062	0.806659	-0.536205	-0.0951233	-0.274227	NA	0.45163	2.09359	0.026147	0.945529	0.45163	0.234296	1.27333	0.234	ns	T-test (het)
TRFE_HORSE	NA	NA	TF	NA	Serotransferrin OS=Equus caballus OX=9796 GN=TF PE=2 SV=1	TF	0.610962	0.950776	8.8746	8.96383	8.1453	9.03625	9.15132	9.37798	8.31376	8.7547	7.85165	9.89489	9.13446	9.23706	9.41682	8.31776	8.69604	9.42404	NA	0.169375	0.858863	0.235689	0.14547	0.169375	0.551387	0.610386	0.551	ns	T-test (hom)
A0A3Q2LUC2	A0A3Q2LUC2_HORSE	ENSECAG00000019285	SFXN3	sideroflexin 3 [Source:VGNC Symbol;Acc:VGNC:22909]	Sidoreflexin OS=Equus caballus OX=9796 GN=SFXN3 PE=3 SV=1	SFXN3	0.609478	0.779461	0.239425	0.640156	1.12499	0.896066	0.407076	0.133633	0.43603	1.309	0.623813	-0.267286	-0.181594	-1.82381	-0.0601354	-0.141519	-0.188964	0.176445	NA	-0.881179	6.79516	0.204143	-5.98775	-0.881179	0.00900437	5	0.00295	**	MannWhitney
F7CU94	F7CU94_HORSE	ENSECAG00000018113	LYZ	lysozyme [Source:VGNC Symbol;Acc:VGNC:56581]	Lysozyme OS=Equus caballus OX=9796 GN=LYZ PE=2 SV=1	LYZ	0.609198	0.927667	2.61398	2.91818	2.50255	3.44176	2.99983	2.28016	1.43809	3.27742	2.45994	4.04657	3.55917	4.08045	3.42298	3.2958	3.17807	3.22555	NA	0.724576	5.28738	0.60177	3.83111	0.724576	0.0256058	2.49718	0.0256	*	T-test (hom)
SFTPA_HORSE	NA	NA	SFTPA1	NA	Pulmonary surfactant-associated protein A OS=Equus caballus OX=9796 GN=SFTPA1 PE=2 SV=1	SFTPA1	0.607399	0.84531	0.431304	0.261106	0.121113	0.902941	3.02168	2.31028	-0.58404	-1.14878	0.251125	4.69591	4.42048	0.0736699	-0.258625	3.10752	3.94676	3.09173	NA	1.75162	3.90388	0.325593	6.83813	1.75162	0.0668058	1.98738	0.0668	ns	T-test (hom)
A0A3Q2GXN7	A0A3Q2GXN7_HORSE	ENSECAG00000012176	SNX6	sorting nexin 6 [Source:VGNC Symbol;Acc:VGNC:51422]	Sorting nexin OS=Equus caballus OX=9796 GN=SNX6 PE=3 SV=1	SNX6	0.60719	0.944824	-1.98728	-0.764027	-1.98472	-0.709838	-1.74267	-2.58433	-1.6598	-3.40159	-1.47419	-1.0962	-1.50129	-2.27022	-1.46962	-2.09235	-0.594376	-3.27069	NA	0.133167	0.397004	0.833425	0.0528676	0.133167	0.759434	0.312275	0.759	ns	T-test (hom)
A0A3Q2GX00	A0A3Q2GX00_HORSE	ENSECAG00000032464	BTNL10	0	Butyrophilin-like protein 10 OS=Equus caballus OX=9796 GN=LOC100061707 PE=4 SV=2	LOC100061707	0.607028	0.928809	1.15255	-1.29558	-2.43638	-0.979238	0.517575	-1.25931	-2.993	-2.12863	-5.39769	-3.27361	-3.23849	-0.738284	0.616168	-0.836299	-1.50503	-0.955877	NA	-0.738388	1.33439	0.447198	-0.985294	-0.738388	0.396561	-0.874575	0.397	ns	T-test (hom)
F6QYS3	F6QYS3_HORSE	ENSECAG00000008545	ECM1	extracellular matrix protein 1 [Source:VGNC Symbol;Acc:VGNC:17409]	Extracellular matrix protein 1 OS=Equus caballus OX=9796 GN=ECM1 PE=4 SV=3	ECM1	0.606281	0.789352	2.2815	2.31229	3.08859	3.17076	3.53205	3.3061	2.90777	2.73286	1.35727	3.76223	3.82353	3.65149	4.0799	2.54724	3.41175	4.01633	NA	0.414729	1.85568	0.0750625	0.769605	0.414729	0.276302	49	0.083	ns	MannWhitney
H9GZL8	H9GZL8_HORSE	ENSECAG00000000008	RPLP2	ribosomal protein lateral stalk subunit P2 [Source:VGNC Symbol;Acc:VGNC:69333]	60S acidic ribosomal protein P2 OS=Equus caballus OX=9796 GN=RPLP2 PE=3 SV=2	RPLP2	0.605602	0.973506	-2.9366	-2.80693	-2.09263	-3.81701	-2.91377	-4.31431	-3.77651	-1.91102	0.390292	0.033869	0.277246	-0.69367	-0.0675721	0.612593	0.776972	-0.161455	NA	3.21713	22.2456	0.144242	71.5671	3.21713	2.01098e-07	9.39544	2.01e-07	****	T-test (hom)
A0A0B4J1B5	A0A0B4J1B5_HORSE	ENSECAG00000009535	FCER1G	Fc fragment of IgE receptor Ig [Source:VGNC Symbol;Acc:VGNC:17973]	Fc receptor gamma-chain OS=Equus caballus OX=9796 GN=FCER1G PE=3 SV=1	FCER1G	0.605279	0.897667	-0.78568	-1.18036	-0.234099	-0.60881	-0.891346	-1.70947	-0.825953	-0.601482	-0.952368	-1.77139	-0.0653388	-0.372271	-0.684103	-0.0524105	-0.809428	0.0269935	NA	0.269611	1.61688	0.415008	0.435927	0.269611	0.326041	1.0178	0.326	ns	T-test (hom)
F7BL00	F7BL00_HORSE	ENSECAG00000019243	HSD11B1	hydroxysteroid 11-beta dehydrogenase 1 [Source:VGNC Symbol;Acc:VGNC:18880]	Hydroxysteroid 11-beta dehydrogenase 1 OS=Equus caballus OX=9796 GN=HSD11B1 PE=4 SV=1	HSD11B1	0.605204	0.92492	3.29705	3.12573	4.30081	3.44136	2.63786	2.69892	3.24582	3.96286	3.23039	1.78646	2.24465	1.32106	2.42808	2.40386	2.45009	2.50982	NA	-1.042	8.68686	0.955498	-9.05169	-1.042	0.00242659	-3.68964	0.00243	**	T-test (hom)
A0A3Q2HEK3	A0A3Q2HEK3_HORSE	ENSECAG00000015229	CD36	CD36 molecule [Source:VGNC Symbol;Acc:VGNC:16261]	Glycoprotein IIIb OS=Equus caballus OX=9796 GN=CD36 PE=3 SV=1	CD36	0.604119	0.932782	1.28823	1.71004	1.73562	1.5759	1.65754	1.13824	2.26416	1.78457	2.09842	0.901142	2.03727	1.70783	1.21682	1.74155	1.85357	1.52817	NA	-0.00869033	0.053344	0.636492	-0.000463577	-0.00869033	0.9637	-0.0463321	0.964	ns	T-test (hom)
F7ASK6	F7ASK6_HORSE	ENSECAG00000017418	ITGAM	integrin subunit alpha M [Source:VGNC Symbol;Acc:VGNC:19173]	Integrin subunit alpha M OS=Equus caballus OX=9796 GN=ITGAM PE=3 SV=2	ITGAM	0.604112	0.888851	-0.0953664	-0.0174842	0.789028	-0.206641	0.196634	-1.27704	-1.00903	0.379698	0.365534	-2.05795	-0.574393	0.047736	-1.15661	-0.0521436	0.195386	-0.369116	NA	-0.295168	1.16719	0.677345	-0.344519	-0.295168	0.445287	-0.785438	0.445	ns	T-test (hom)
A0A3Q2H7R9	A0A3Q2H7R9_HORSE	ENSECAG00000015128	CAPG	capping actin protein, gelsolin like [Source:VGNC Symbol;Acc:VGNC:16036]	Macrophage-capping protein OS=Equus caballus OX=9796 GN=CAPG PE=3 SV=1	CAPG	0.603077	0.939526	3.19542	3.13066	2.92295	2.56068	2.78392	2.09427	3.34612	2.89608	2.60801	2.51602	3.33936	2.63208	2.83615	2.46312	2.94968	2.29597	NA	-0.161212	1.35152	0.625615	-0.217881	-0.161212	0.39188	-0.883511	0.392	ns	T-test (hom)
A0A3Q2I424	A0A3Q2I424_HORSE	ENSECAG00000020325	C1QC	complement C1q C chain [Source:VGNC Symbol;Acc:VGNC:50650]	Complement C1q C chain OS=Equus caballus OX=9796 GN=C1QC PE=4 SV=1	C1QC	0.603061	0.908022	5.06104	5.98973	4.91744	5.60631	5.85578	5.39401	5.51361	6.04186	4.85607	6.10278	5.42439	6.08139	5.55542	5.59794	5.72672	5.59487	NA	0.0699763	0.446212	0.899872	0.0312242	0.0699763	0.733968	0.346707	0.734	ns	T-test (hom)
AK1CO_HORSE	NA	NA	PGFS	NA	Aldo-keto reductase family 1 member C23-like protein OS=Equus caballus OX=9796 GN=PGFS PE=1 SV=1	PGFS	0.602983	0.927987	-1.06816	-0.4259	0.547929	-0.776143	0.235465	-1.03955	-0.476349	-0.210918	0.203607	0.732432	-2.49833	-4.93628	-3.19102	-1.73961	-2.08317	0.612936	NA	-1.21073	2.83976	0.00393942	-3.43817	-1.21073	0.139684	-1.63646	0.14	ns	T-test (het)
A0A5F5PUY6	A0A5F5PUY6_HORSE	ENSECAG00000016396	DDX1	DEAD-box helicase 1 [Source:VGNC Symbol;Acc:VGNC:17083]	ATP-dependent RNA helicase DDX1 OS=Equus caballus OX=9796 GN=DDX1 PE=3 SV=1	DDX1	0.602768	0.866872	-2.83705	-2.55133	-2.152	-1.56433	-1.88745	-3.40757	-1.67761	-2.12144	-2.70407	-2.84997	-1.97833	-3.12623	-3.11661	-4.85682	-2.5074	-3.24617	NA	-0.773356	4.18476	0.45465	-3.23631	-0.773356	0.0549872	-2.09353	0.055	ns	T-test (hom)
A0A3Q2HRN2	A0A3Q2HRN2_HORSE	ENSECAG00000019923	STX7	syntaxin 7 [Source:VGNC Symbol;Acc:VGNC:23734]	Syntaxin 7 OS=Equus caballus OX=9796 GN=STX7 PE=3 SV=1	STX7	0.601649	0.883252	0.119199	-0.552704	0.962439	0.565333	-0.0819434	-0.599159	0.145102	0.777933	0.68158	-0.419927	0.361079	0.181751	0.389372	0.495538	0.210502	-0.584657	NA	-0.0026203	0.011564	0.499509	-3.0301e-05	-0.0026203	0.992017	-0.0101861	0.992	ns	T-test (hom)
A0A3Q2I151	A0A3Q2I151_HORSE	ENSECAG00000016667	CD55	0	CD55 molecule (Cromer blood group) OS=Equus caballus OX=9796 GN=CD55 PE=4 SV=2	CD55	0.601535	0.845105	3.17826	3.05987	4.05975	2.85623	5.58863	4.63704	3.73477	4.64251	2.58437	5.27429	4.47219	5.31661	2.74666	3.32707	4.81973	5.11496	NA	0.23735	0.603079	0.628321	0.143141	0.23735	0.658347	0.45178	0.658	ns	T-test (hom)
GELS_HORSE	NA	NA	GSN	NA	Gelsolin OS=Equus caballus OX=9796 GN=GSN PE=1 SV=2	GSN	0.600894	0.956972	-0.0306586	0.162673	0.586851	-1.11745	-0.890623	-0.136143	0.844272	0.208731	0.446748	-0.286531	0.424122	-1.32852	-0.479151	0.289764	0.715938	1.21563	NA	0.171293	0.624574	0.675314	0.106985	0.171293	0.648611	0.465673	0.649	ns	T-test (hom)
A0A5F5PH36	A0A5F5PH36_HORSE	ENSECAG00000007147	CAPRIN1	cell cycle associated protein 1 [Source:VGNC Symbol;Acc:VGNC:16045]	Cell cycle associated protein 1 OS=Equus caballus OX=9796 GN=CAPRIN1 PE=3 SV=1	CAPRIN1	0.600422	0.91347	-2.84183	-1.19875	-4.68933	-4.85021	-2.68603	-2.09885	-2.56209	-3.96476	-2.65801	-0.347052	-3.62511	-2.19321	-0.634171	-3.14793	-2.54019	0.258623	NA	1.2506	3.53314	0.781789	4.41855	1.2506	0.0863813	1.84443	0.0864	ns	T-test (hom)
F6RMQ1	F6RMQ1_HORSE	ENSECAG00000012502	GLIPR2	GLI pathosis related 2 [Source:VGNC Symbol;Acc:VGNC:56881]	GLI pathogenesis related 2 OS=Equus caballus OX=9796 GN=GLIPR2 PE=4 SV=3	GLIPR2	0.599251	0.905343	0.813947	0.754573	1.04279	1.1738	0.182443	0.270802	0.440535	0.894198	0.804807	-0.167769	0.289944	0.219169	0.0849789	-0.206491	0.125188	-0.268456	NA	-0.586464	7.58411	0.92326	-4.44781	-0.586464	0.00521141	-3.30488	0.00521	**	T-test (hom)
F6Y2H3	F6Y2H3_HORSE	ENSECAG00000023698	PEPD	peptidase D [Source:VGNC Symbol;Acc:VGNC:21311]	Peptidase D OS=Equus caballus OX=9796 GN=PEPD PE=3 SV=2	PEPD	0.599036	0.920284	-0.875515	0.412508	-0.333434	-0.229643	-0.0711151	0.0759991	0.418973	-0.334027	-0.154059	-0.0813662	0.299699	0.234385	0.436506	-0.136079	-0.26621	-0.369116	NA	0.112502	0.864944	0.325354	0.0973077	0.112502	0.549068	0.613993	0.549	ns	T-test (hom)
F6SQ49	F6SQ49_HORSE	ENSECAG00000017447	SMS	spermine synthase [Source:VGNC Symbol;Acc:VGNC:55539]	Spermine synthase OS=Equus caballus OX=9796 GN=SMS PE=3 SV=3	SMS	0.598661	0.92082	1.0505	-0.910171	-0.666631	-0.019702	-2.25871	-2.41161	-1.04443	-0.973307	-0.303902	-0.228906	-1.98277	-1.37019	-1.12152	-2.23158	-1.70979	-2.42143	NA	-0.517005	1.6801	0.445921	-0.868618	-0.517005	0.312062	-1.04875	0.312	ns	T-test (hom)
A0A3Q2HJJ4	A0A3Q2HJJ4_HORSE	ENSECAG00000012393	B4GALT1	beta-1,4-galactosyltransferase 1 [Source:VGNC Symbol;Acc:VGNC:15739]	Beta-1 4-galactosyltransferase 1 OS=Equus caballus OX=9796 GN=B4GALT1 PE=3 SV=1	B4GALT1	0.598323	0.938775	0.681805	0.548769	1.0468	-0.576399	-0.134982	0.485461	1.28465	0.777304	0.931688	-0.351638	-0.203301	0.44802	-0.510514	1.25396	0.585109	0.480734	NA	-0.18492	0.837562	0.929567	-0.154882	-0.18492	0.559588	-0.597694	0.56	ns	T-test (hom)
H9H043	H9H043_HORSE	ENSECAG00000026887	TSPAN8	tetraspanin 8 [Source:VGNC Symbol;Acc:VGNC:24595]	Tetraspanin OS=Equus caballus OX=9796 GN=TSPAN8 PE=3 SV=2	TSPAN8	0.598059	0.895528	1.30755	0.796688	0.125737	0.155901	-0.940268	0.257258	1.4679	0.775968	0.666632	-0.0465219	0.714463	0.0694336	0.510086	1.57658	0.22178	0.454359	NA	0.0275099	0.0987109	0.291327	0.00271553	0.0275099	0.933867	0.084485	0.934	ns	T-test (hom)
A0A3Q2I196	A0A3Q2I196_HORSE	ENSECAG00000007644	PKM	pyruvate kinase M1/2 [Source:VGNC Symbol;Acc:VGNC:51636]	Pyruvate kinase OS=Equus caballus OX=9796 GN=PKM PE=3 SV=1	PKM	0.597805	0.841256	4.31645	3.79796	3.86127	3.61531	3.73277	3.26645	4.34889	3.89825	3.97867	3.52005	4.09501	3.8343	3.72861	3.9123	3.88475	2.98066	NA	-0.112878	0.90711	0.98463	-0.102393	-0.112878	0.533252	-0.638821	0.533	ns	T-test (hom)
A0A3Q2HAI0	A0A3Q2HAI0_HORSE	ENSECAG00000013757	ERO1A	endoplasmic reticulum oxidoreductase 1 alpha [Source:VGNC Symbol;Acc:VGNC:55280]	Endoplasmic reticulum oxidoreductase 1 alpha OS=Equus caballus OX=9796 GN=ERO1A PE=3 SV=2	ERO1A	0.59684	0.964403	-2.76047	-1.16814	-0.457936	-1.06089	-1.27762	-2.36385	-1.73461	-0.635705	-1.18211	-2.65753	-1.71473	-0.671422	-1.48967	-1.44587	-0.12179	-3.1926	NA	-0.127063	0.353225	0.592528	-0.0448819	-0.127063	0.782832	-0.280985	0.783	ns	T-test (hom)
F6ZUT4	F6ZUT4_HORSE	ENSECAG00000043283	AGR2	anterior gradient 2, protein disulphide isomerase family member [Source:HGNC Symbol;Acc:HGNC:328]	Anterior gradient 2 protein disulphide isomerase family member OS=Equus caballus OX=9796 GN=AGR2 PE=4 SV=3	AGR2	0.595082	0.923384	-1.20527	0.331181	1.95564	-0.386762	0.402805	1.07011	1.0292	-2.88465	2.73895	1.10929	0.563367	0.74356	0.8339	1.45165	0.614263	-0.539248	NA	0.900434	2.51583	0.214019	2.26534	0.900434	0.174848	1.42931	0.175	ns	T-test (hom)
F7AS57	F7AS57_HORSE	ENSECAG00000017910	PSME2	proteasome activator subunit 2 [Source:VGNC Symbol;Acc:VGNC:21966]	Proteasome activator subunit 2 OS=Equus caballus OX=9796 GN=PSME2 PE=3 SV=1	PSME2	0.594787	0.925945	-1.2879	-1.62147	-0.606768	-1.34878	-1.05199	-1.1131	-0.495986	-1.1495	0.724873	-0.336738	0.054538	0.951071	-0.158784	0.860835	-0.370278	-1.14906	NA	1.1565	9.53642	0.0989573	11.0288	1.1565	0.00134664	3.98829	0.00135	**	T-test (hom)
F6S0Q4	F6S0Q4_HORSE	ENSECAG00000017911	PDCD10	programmed cell death 10 [Source:VGNC Symbol;Acc:VGNC:21227]	Programmed cell death 10 OS=Equus caballus OX=9796 GN=PDCD10 PE=3 SV=1	PDCD10	0.594644	0.941053	-3.80302	-3.39992	-2.29638	-5.05604	-3.97306	-5.05347	-2.751	-4.02138	-2.0639	-5.07952	-2.50556	-3.30572	-4.10469	-2.81584	-3.71041	-5.14124	NA	0.203425	0.498532	0.70436	0.101414	0.203425	0.707827	0.382511	0.708	ns	T-test (hom)
A0A3Q2LKR5	A0A3Q2LKR5_HORSE	ENSECAG00000020669	LDHA	lactate dehydrogenase A [Source:VGNC Symbol;Acc:VGNC:19618]	L-lactate dehydrogenase OS=Equus caballus OX=9796 GN=LDHA PE=3 SV=1	LDHA	0.594601	0.897198	3.8887	3.425	3.47534	3.68793	3.82536	3.01803	3.56062	3.96251	3.68555	3.4526	3.8833	3.53707	3.67234	3.01517	2.8143	2.88409	NA	-0.23738	2.2584	0.473724	-0.5361	-0.23738	0.209004	-1.31696	0.209	ns	T-test (hom)
F6QP34	F6QP34_HORSE	ENSECAG00000017609	WFDC2	WAP four-disulfide core domain 2 [Source:VGNC Symbol;Acc:VGNC:25027]	WAP four-disulfide core domain 2 OS=Equus caballus OX=9796 GN=WFDC2 PE=4 SV=1	WFDC2	0.594037	0.951195	-5.71669	-3.00622	-5.36658	-4.12908	-4.87185	-3.62314	-2.97449	-4.20964	1.63639	2.2364	1.98394	2.06532	1.27856	2.51285	1.62896	2.44459	NA	6.21059	24.4406	0.0362016	151.791	6.21059	4.39174e-08	15.782	4.39e-08	****	T-test (het)
A0A3Q2HHA9	A0A3Q2HHA9_HORSE	ENSECAG00000009117	SET	SET nuclear proto-oncogene [Source:HGNC Symbol;Acc:HGNC:10760]	SET nuclear proto-oncogene OS=Equus caballus OX=9796 GN=SET PE=3 SV=1	SET	0.592969	0.96216	0.782209	0.896344	0.950466	0.536924	-0.200836	0.201492	1.24521	0.764478	0.588254	0.00124776	0.368011	0.748767	0.0185143	0.990369	0.0401801	-0.454656	NA	-0.35945	2.78181	0.935558	-0.999923	-0.35945	0.145409	-1.54184	0.145	ns	T-test (hom)
F6Z9M9	F6Z9M9_HORSE	ENSECAG00000018569	LETM1	leucine zipper and EF-hand containing transmembrane protein 1 [Source:VGNC Symbol;Acc:VGNC:51208]	Leucine zipper-EF-hand-containing transmembrane protein 1 OS=Equus caballus OX=9796 GN=LETM1 PE=3 SV=2	LETM1	0.592869	0.984343	-2.84758	-4.57354	-1.74854	-2.23336	-3.4483	-1.37728	-2.8099	-1.82517	-2.30983	-1.77615	-0.654769	-5.12603	-3.85479	-2.93796	-2.79495	-4.50554	NA	-0.387046	0.854451	0.394685	-0.330712	-0.387046	0.553076	-0.607764	0.553	ns	T-test (hom)
A0A3Q2KRL5	A0A3Q2KRL5_HORSE	ENSECAG00000009926	RAB1A	RAB1A, member RAS onco family [Source:VGNC Symbol;Acc:VGNC:22093]	RAB1A member RAS oncogene family OS=Equus caballus OX=9796 GN=RAB1A PE=4 SV=2	RAB1A	0.591696	0.881103	0.223136	0.482499	1.20126	0.455614	-0.271722	-1.09404	0.320785	0.889735	0.491772	-1.25489	-0.447946	-1.42036	-1.0076	-0.688714	-0.754375	-1.30626	NA	-1.07445	7.37587	0.743014	-7.92502	-1.07445	0.00602065	-3.23233	0.00602	**	T-test (hom)
F6STX5	F6STX5_HORSE	ENSECAG00000026846	ATP6V0C	ATPase H+ transporting V0 subunit c [Source:VGNC Symbol;Acc:VGNC:15671]	V-type proton ATPase proteolipid subunit OS=Equus caballus OX=9796 GN=ATP6V0C PE=3 SV=1	ATP6V0C	0.591305	0.95973	-1.05311	-0.273192	0.634202	1.59595	0.555084	-0.923632	-0.612883	0.425192	0.640033	0.414995	-0.438118	-0.549958	0.994054	0.159375	1.73973	0.060641	NA	0.334144	1.19062	0.626083	0.397837	0.334144	0.438116	0.798146	0.438	ns	T-test (hom)
A0A5F5PGT1	A0A5F5PGT1_HORSE	ENSECAG00000011235	AK3	adenylate kinase 3 [Source:VGNC Symbol;Acc:VGNC:15196]	GTP:AMP phosphotransferase AK3 mitochondrial OS=Equus caballus OX=9796 GN=AK3 PE=3 SV=1	AK3	0.589158	0.89459	-3.7216	-2.82314	-2.00592	-1.23222	-1.66496	-4.19455	-1.87695	-3.37879	-0.598121	-1.93517	-0.770606	-1.29772	-0.687037	-0.733539	-1.45416	-1.05042	NA	1.54642	7.89507	0.0425189	12.2091	1.54642	0.00420094	3.73556	0.0042	**	T-test (het)
A0A5F5PN23	A0A5F5PN23_HORSE	ENSECAG00000028966	DMBT1	0	Deleted in malignant brain tumors 1 protein OS=Equus caballus OX=9796 GN=LOC100064515 PE=4 SV=1	LOC100064515	0.585999	0.931392	3.91532	4.62305	3.8918	5.52233	3.77573	3.16401	4.35008	3.32146	4.81116	4.32778	4.26154	4.71129	4.97416	5.15775	5.47418	5.45782	NA	0.826485	5.67413	0.214466	4.68959	0.826485	0.0195846	2.63526	0.0196	*	T-test (hom)
A0A3Q2HHY7	A0A3Q2HHY7_HORSE	ENSECAG00000028484	DMBT1	0	Deleted in malignant brain tumors 1 protein-like OS=Equus caballus OX=9796 GN=LOC111772215 PE=4 SV=2	LOC111772215	0.585999	0.931392	3.91532	4.62305	3.8918	5.52233	3.77573	3.16401	4.35008	3.32146	4.81116	4.32778	4.26154	4.71129	4.97416	5.15775	5.47418	5.45782	NA	0.826485	5.67413	0.214466	4.68959	0.826485	0.0195846	2.63526	0.0196	*	T-test (hom)
F6RB82	F6RB82_HORSE	ENSECAG00000017346	GCLC	glutamate-cysteine ligase catalytic subunit [Source:VGNC Symbol;Acc:VGNC:18277]	Glutamate--cysteine ligase OS=Equus caballus OX=9796 GN=GCLC PE=3 SV=1	GCLC	0.585972	0.983511	-3.64687	-2.12084	-1.40477	-2.53948	-1.07837	-3.39943	-2.1545	-2.16619	-0.642161	-2.00256	-0.936464	-0.0636944	-1.32659	-1.46336	-0.974368	-2.35585	NA	1.09318	5.83666	0.643528	6.3805	1.09318	0.0174981	2.6929	0.0175	*	T-test (hom)
F6U8T5	F6U8T5_HORSE	ENSECAG00000011965	OLR1	oxidized low density lipoprotein receptor 1 [Source:VGNC Symbol;Acc:VGNC:21030]	Oxidized low density lipoprotein receptor 1 OS=Equus caballus OX=9796 GN=OLR1 PE=4 SV=2	OLR1	0.585818	0.868274	-0.671347	-0.257555	0.669054	0.493767	-0.351984	-0.615554	0.116926	-0.120368	-0.376441	-0.527591	0.171071	-0.0538338	-0.42966	1.59102	0.718615	1.46111	NA	0.41142	1.98155	0.171267	0.815249	0.41142	0.253218	1.19163	0.253	ns	T-test (hom)
F7DW69	F7DW69_HORSE	ENSECAG00000001037	HSPA1A	heat shock 70kDa protein 1A [Source:NCBI gene (formerly Entrezgene);Acc:100050827]	Heat shock 70kDa protein 1A OS=Equus caballus OX=9796 GN=HSPA1A PE=3 SV=2	HSPA1A	0.585146	0.728792	2.22943	2.2948	1.54071	2.6803	2.65973	2.2974	3.18295	2.37664	2.94469	0.969911	2.71707	2.77847	2.88009	2.78505	3.07033	2.1042	NA	0.123484	0.549975	0.327607	0.0679132	0.123484	0.683032	43	0.279	ns	MannWhitney
F6UJ33	F6UJ33_HORSE	ENSECAG00000041123	PFN1	profilin 1 [Source:HGNC Symbol;Acc:HGNC:8881]	Profilin OS=Equus caballus OX=9796 GN=PFN1 PE=3 SV=2	PFN1	0.584979	0.870952	4.69182	4.20142	3.7993	3.12485	4.34019	3.08163	3.88243	3.80304	4.53144	4.37937	4.37288	3.33457	4.60059	4.04494	3.87871	3.32141	NA	0.192404	1.04675	0.811769	0.201398	0.192404	0.484059	0.718852	0.484	ns	T-test (hom)
F6VE62	F6VE62_HORSE	ENSECAG00000011657	HEXB	hexosaminidase subunit beta [Source:VGNC Symbol;Acc:VGNC:18760]	Beta-hexosaminidase OS=Equus caballus OX=9796 GN=HEXB PE=3 SV=2	HEXB	0.584447	0.961012	1.2353	0.63643	1.37428	0.426536	2.09649	0.167241	0.31276	1.07978	1.32502	0.771094	1.50278	1.37277	2.12015	1.63937	1.80075	1.54806	NA	0.593897	4.49439	0.202367	2.6692	0.593897	0.0443663	2.20875	0.0444	*	T-test (hom)
F6YWV8	F6YWV8_HORSE	ENSECAG00000016918	TMED4	transmembrane p24 trafficking protein 4 [Source:VGNC Symbol;Acc:VGNC:24169]	Transmembrane p24 trafficking protein 4 OS=Equus caballus OX=9796 GN=TMED4 PE=3 SV=2	TMED4	0.58313	0.984381	-0.334617	-0.751966	0.173963	-1.57546	-0.550804	-0.703737	-0.456056	-0.00512148	0.0156106	-2.10494	-1.70825	-1.3479	-0.889675	-1.45079	-0.702369	-1.00159	NA	-0.623261	4.17014	0.599757	-2.59909	-0.623261	0.0555471	-2.08805	0.0555	ns	T-test (hom)
A0A3Q2HI93	A0A3Q2HI93_HORSE	ENSECAG00000019465	PLTP	phospholipid transfer protein [Source:VGNC Symbol;Acc:VGNC:21597]	Phospholipid transfer protein OS=Equus caballus OX=9796 GN=PLTP PE=3 SV=1	PLTP	0.582994	0.886397	2.9241	4.43213	4.39857	4.06236	4.04844	2.51933	4.90531	5.37495	4.35484	4.39471	3.78925	4.22881	3.79381	4.68113	4.55706	5.63884	NA	0.346656	1.33805	0.2227	0.463844	0.346656	0.395554	0.876492	0.396	ns	T-test (hom)
F6REI4	F6REI4_HORSE	ENSECAG00000011882	THOP1	thimet oligopeptidase 1 [Source:VGNC Symbol;Acc:VGNC:24088]	Thimet oligopeptidase 1 OS=Equus caballus OX=9796 GN=THOP1 PE=3 SV=2	THOP1	0.5825	0.777536	-2.92764	-0.91991	-1.85822	-0.969665	-0.690557	-1.71085	-1.27788	-2.41543	-1.2597	-0.0381416	-1.19209	-0.954064	-1.23088	-1.33252	-1.2681	-1.64762	NA	0.480878	2.64495	0.210286	1.2719	0.480878	0.159879	42	0.328	ns	MannWhitney
A0A3Q2I574	A0A3Q2I574_HORSE	ENSECAG00000010860	OLFM4	olfactomedin 4 [Source:VGNC Symbol;Acc:VGNC:21024]	Olfactomedin 4 OS=Equus caballus OX=9796 GN=OLFM4 PE=4 SV=1	OLFM4	0.582067	0.927235	0.247697	-1.99421	-1.8961	1.61394	0.921218	-1.18233	0.223889	-0.145249	-2.16824	-0.638451	0.481278	-0.233965	-0.397584	-3.18639	-0.501974	-1.51416	NA	-0.743542	1.97739	0.813572	-1.47027	-0.743542	0.253949	-1.1897	0.254	ns	T-test (hom)
F6QIB2	F6QIB2_HORSE	ENSECAG00000016075	SERPINE2	serpin family E member 2 [Source:VGNC Symbol;Acc:VGNC:22857]	Glia-derived nexin OS=Equus caballus OX=9796 GN=SERPINE2 PE=3 SV=2	SERPINE2	0.580179	0.648046	-4.38761	-3.16712	-2.90782	-2.591	-1.47104	-1.40725	-1.86948	-2.27137	-0.424433	-2.68414	-2.49594	-2.65498	-2.67433	-2.25797	-2.50338	-2.12722	NA	0.281285	0.905679	0.490925	0.254754	0.281285	0.533781	35	0.798	ns	MannWhitney
A0A3Q2I8D8	A0A3Q2I8D8_HORSE	ENSECAG00000035967	GDN	0	Glia-derived nexin OS=Equus caballus OX=9796 GN=LOC111767415 PE=3 SV=1	LOC111767415	0.580179	0.648046	-4.38761	-3.16712	-2.90782	-2.591	-1.47104	-1.40725	-1.86948	-2.27137	-0.424433	-2.68414	-2.49594	-2.65498	-2.67433	-2.25797	-2.50338	-2.12722	NA	0.281285	0.905679	0.490925	0.254754	0.281285	0.533781	35	0.798	ns	MannWhitney
A0A3Q2GVG0	A0A3Q2GVG0_HORSE	ENSECAG00000000242	AP2M1	adaptor related protein complex 2 subunit mu 1 [Source:VGNC Symbol;Acc:VGNC:15380]	AP-2 complex subunit mu OS=Equus caballus OX=9796 GN=AP2M1 PE=3 SV=2	AP2M1	0.579945	0.944179	-0.831972	-0.887986	-0.621524	-1.51417	-0.560261	-0.0901119	-0.66681	-0.453705	-1.05285	-1.38477	-0.78574	-2.2221	-0.693612	-0.989947	-1.49556	-1.83227	NA	-0.603788	5.43109	0.51247	-3.27923	-0.603788	0.0231781	-2.54865	0.0232	*	T-test (hom)
F6S8W6	F6S8W6_HORSE	ENSECAG00000009991	KRT75	keratin 75 [Source:VGNC Symbol;Acc:VGNC:56574]	Keratin 75 OS=Equus caballus OX=9796 GN=KRT75 PE=3 SV=2	KRT75	0.579614	0.806795	-0.439701	-5.02711	-2.31235	-1.65092	-1.91091	-2.91894	-5.06471	-4.11197	-4.69075	-1.69595	-4.04707	-4.15812	-3.41899	-4.5072	-1.72808	-4.05682	NA	-0.608293	1.26585	0.384794	-0.770011	-0.608293	0.415853	27	0.645	ns	MannWhitney
A0A3Q2H4X1	A0A3Q2H4X1_HORSE	ENSECAG00000000454	0	0	Ig-like domain-containing protein OS=Equus caballus OX=9796 PE=4 SV=1	Ig-like	0.578908	0.958255	-1.0315	-0.062523	0.386991	0.680944	0.156088	0.7151	0.91723	-0.502192	0.516973	1.69773	1.52706	-0.38605	0.887543	-1.76557	0.161628	2.18188	NA	0.445132	1.33312	0.107858	0.593414	0.445132	0.396909	0.873913	0.397	ns	T-test (hom)
F6XJR7	F6XJR7_HORSE	ENSECAG00000008944	CSRP1	cysteine and glycine rich protein 1 [Source:VGNC Symbol;Acc:VGNC:16913]	Cysteine and glycine rich protein 1 OS=Equus caballus OX=9796 GN=CSRP1 PE=4 SV=2	CSRP1	0.578532	0.936739	-0.986098	-1.68911	-1.33166	-3.35932	-4.94408	-2.37463	0.0829415	-1.0172	0.339637	-4.20589	-0.0328408	-1.61081	-1.20921	-0.772397	-1.24979	-2.58897	NA	0.536111	1.0259	0.821672	0.549995	0.536111	0.491105	0.707104	0.491	ns	T-test (hom)
F6W2I4	F6W2I4_HORSE	ENSECAG00000016254	PSMB6	proteasome 20S subunit beta 6 [Source:VGNC Symbol;Acc:VGNC:21945]	Proteasome subunit beta OS=Equus caballus OX=9796 GN=PSMB6 PE=3 SV=1	PSMB6	0.578089	0.951198	-0.464368	-0.218642	-0.204779	0.172207	0.159176	0.293888	-0.560009	-0.767976	-1.19331	-0.828662	-0.444889	-0.731344	-0.00600697	-0.575242	0.251536	-0.697951	NA	-0.329421	2.8036	0.640195	-0.923563	-0.329421	0.14323	-1.55091	0.143	ns	T-test (hom)
F7D6J0	F7D6J0_HORSE	ENSECAG00000001317	MYADM	myeloid associated differentiation marker [Source:VGNC Symbol;Acc:VGNC:20458]	Myeloid associated differentiation marker OS=Equus caballus OX=9796 GN=MYADM PE=4 SV=3	MYADM	0.576817	0.91658	-0.409964	-1.45298	0.710947	-1.22701	-0.773673	-1.27479	-0.39137	-0.0641616	-1.28738	-1.89289	-1.90879	-1.42566	-2.70755	-1.66693	-1.35324	-2.36538	NA	-1.2156	9.25699	0.356387	-11.2528	-1.2156	0.00163443	-3.88974	0.00163	**	T-test (hom)
A0A3Q2KVX0	A0A3Q2KVX0_HORSE	ENSECAG00000007426	SNX2	sorting nexin 2 [Source:VGNC Symbol;Acc:VGNC:23418]	Sorting nexin-2 OS=Equus caballus OX=9796 GN=SNX2 PE=3 SV=1	SNX2	0.576793	0.940671	0.803831	0.437086	0.802288	0.479963	0.591641	0.224182	0.904422	0.432396	0.822981	1.08755	0.436148	0.484122	0.30378	0.380015	0.302271	-0.206944	NA	-0.133236	1.26801	0.217328	-0.168945	-0.133236	0.415231	-0.839617	0.415	ns	T-test (hom)
F7BUB9	F7BUB9_HORSE	ENSECAG00000029378	H4C2	H4 clustered histone 2 [Source:VGNC Symbol;Acc:VGNC:83850]	Histone H4 OS=Equus caballus OX=9796 GN=H4C2 PE=3 SV=2	H4C2	0.576124	0.969518	7.51972	7.11221	7.42478	7.87847	7.36229	6.84935	6.86066	8.01087	7.65179	6.59053	6.09244	6.48718	6.95113	7.30181	6.94838	6.40796	NA	-0.573392	5.11	0.662942	-2.93003	-0.573392	0.0289559	-2.43335	0.029	*	T-test (hom)
A0A3Q2LE90	A0A3Q2LE90_HORSE	ENSECAG00000037677	H4C7	H4 clustered histone 7 [Source:VGNC Symbol;Acc:VGNC:95400]	Histone H4 OS=Equus caballus OX=9796 GN=H4C7 PE=3 SV=2	H4C7	0.576124	0.969518	7.51972	7.11221	7.42478	7.87847	7.36229	6.84935	6.86066	8.01087	7.65179	6.59053	6.09244	6.48718	6.95113	7.30181	6.94838	6.40796	NA	-0.573392	5.11	0.662942	-2.93003	-0.573392	0.0289559	-2.43335	0.029	*	T-test (hom)
A0A3Q2IAY9	A0A3Q2IAY9_HORSE	ENSECAG00000004150	H4-16	H4 histone 16 [Source:VGNC Symbol;Acc:VGNC:83844]	Histone H4 OS=Equus caballus OX=9796 GN=H4C13 PE=3 SV=1	H4C13	0.576124	0.969518	7.51972	7.11221	7.42478	7.87847	7.36229	6.84935	6.86066	8.01087	7.65179	6.59053	6.09244	6.48718	6.95113	7.30181	6.94838	6.40796	NA	-0.573392	5.11	0.662942	-2.93003	-0.573392	0.0289559	-2.43335	0.029	*	T-test (hom)
A0A3Q2H5D8	A0A3Q2H5D8_HORSE	ENSECAG00000007161	CYP2F1	cytochrome P450 family 2 subfamily F member 1 [Source:VGNC Symbol;Acc:VGNC:50429]	Cytochrome P450 family 2 subfamily F member 1 OS=Equus caballus OX=9796 GN=CYP2F1 PE=3 SV=1	CYP2F1	0.575598	0.952133	1.98994	0.700477	1.57608	2.52241	1.21105	0.518937	1.76336	2.53688	3.02648	0.952548	1.94187	0.225255	-0.107896	0.941117	2.06314	2.51095	NA	-0.158209	0.425394	0.335245	-0.0673013	-0.158209	0.744635	-0.332233	0.745	ns	T-test (hom)
F6T8Y6	F6T8Y6_HORSE	ENSECAG00000008446	NCF2	neutrophil cytosolic factor 2 [Source:VGNC Symbol;Acc:VGNC:20586]	Neutrophil cytosolic factor 2 OS=Equus caballus OX=9796 GN=NCF2 PE=3 SV=1	NCF2	0.574814	0.939182	-0.975392	-2.70111	-1.03714	-1.73671	-1.43188	-2.17537	-1.60596	-1.60882	-2.19745	-0.350939	-1.30004	-1.19261	-1.64034	-1.17245	-2.06089	-3.50842	NA	-0.0188449	0.0559595	0.210865	-0.00105455	-0.0188449	0.961954	-0.0485619	0.962	ns	T-test (hom)
A0A3Q2KK28	A0A3Q2KK28_HORSE	ENSECAG00000031951	APLP2	0	Amyloid-like protein 2 OS=Equus caballus OX=9796 GN=LOC111767432 PE=3 SV=1	LOC111767432	0.573585	0.934693	-5.81259	-5.11875	-3.42026	-3.24588	-2.06594	-4.99173	-2.25927	-3.72036	-4.1412	-4.63297	-2.09867	-1.5884	-3.74269	-1.48909	-3.08228	-3.21622	NA	0.830406	2.22969	0.702295	1.85155	0.830406	0.213205	1.30419	0.213	ns	T-test (hom)
F7BC37	F7BC37_HORSE	ENSECAG00000013572	PRSS8	serine protease 8 [Source:VGNC Symbol;Acc:VGNC:21923]	Serine protease 8 OS=Equus caballus OX=9796 GN=PRSS8 PE=4 SV=3	PRSS8	0.573583	0.985209	1.57681	1.8865	1.51899	1.78584	1.32172	1.18817	1.37452	1.32452	1.13252	1.58954	2.09525	1.96553	1.49646	1.97861	1.72758	2.53701	NA	0.318182	3.50329	0.159951	1.11468	0.318182	0.0881872	1.83277	0.0882	ns	T-test (hom)
A0A3Q2I691	A0A3Q2I691_HORSE	ENSECAG00000007152	TAP2	0	Transporter 2 ATP binding cassette subfamily B member OS=Equus caballus OX=9796 GN=TAP2 PE=3 SV=1	TAP2	0.573252	0.78308	0.115114	-1.06447	0.682041	0.20521	-0.735406	-0.650818	-0.402232	0.774788	-0.00548431	-2.76077	0.0305264	-0.228409	-0.473652	-0.600071	-0.734009	-1.00602	NA	-0.587765	2.62669	0.481116	-1.54388	-0.587765	0.161915	21	0.279	ns	MannWhitney
A0A3Q2GWF9	A0A3Q2GWF9_HORSE	ENSECAG00000010117	S100A9	0	S100 calcium binding protein A9 OS=Equus caballus OX=9796 GN=S100A9 PE=4 SV=2	S100A9	0.572996	0.889371	-0.507252	1.2714	-1.69413	1.02119	1.40654	-0.834273	0.151215	0.585776	0.545534	1.1657	2.04382	1.75774	1.76282	2.4093	2.15083	2.27876	NA	1.58926	8.23755	0.156546	13.0916	1.58926	0.00331322	3.53264	0.00331	**	T-test (hom)
A0A3Q2HFD7	A0A3Q2HFD7_HORSE	ENSECAG00000033949	OTUB1	OTU deubiquitinase, ubiquitin aldehyde binding 1 [Source:VGNC Symbol;Acc:VGNC:21086]	Ubiquitinyl hydrolase 1 OS=Equus caballus OX=9796 GN=OTUB1 PE=4 SV=1	OTUB1	0.571431	0.891131	-1.15281	-1.23959	-1.70906	1.52624	-0.0998017	-3.38753	-1.6313	-1.93645	-0.674067	-2.1628	-0.115069	-0.492857	-0.817918	-1.46734	-0.801734	-0.776951	NA	0.290194	0.707456	0.0452716	0.2053	0.290194	0.612399	0.523641	0.612	ns	T-test (het)
A0A3Q2HHH7	A0A3Q2HHH7_HORSE	ENSECAG00000034047	ADH5	0	Alcohol dehydrogenase-E-isoenzyme OS=Equus caballus OX=9796 GN=LOC100034242 PE=3 SV=1	LOC100034242	0.57036	0.891854	0.376018	-0.476797	-1.51955	-0.747954	0.247669	-2.39662	0.107804	-1.01339	-0.554811	-1.82478	1.01057	0.559586	0.814288	-0.25468	-1.48787	0.629639	NA	0.539346	1.69848	0.757881	0.91607	0.539346	0.30811	1.05768	0.308	ns	T-test (hom)
ADH1E_HORSE	NA	NA	ADH5	NA	Alcohol dehydrogenase E chain OS=Equus caballus OX=9796 PE=1 SV=2	Alcohol	0.57036	0.891854	0.376018	-0.476797	-1.51955	-0.747954	0.247669	-2.39662	0.107804	-1.01339	-0.554811	-1.82478	1.01057	0.559586	0.814288	-0.25468	-1.48787	0.629639	NA	0.539346	1.69848	0.757881	0.91607	0.539346	0.30811	1.05768	0.308	ns	T-test (hom)
F6YLK4	F6YLK4_HORSE	ENSECAG00000016077	NNT	nicotinamide nucleotide transhydrogenase [Source:VGNC Symbol;Acc:VGNC:20789]	Proton-translocating NAD(P)(+) transhydrogenase OS=Equus caballus OX=9796 GN=NNT PE=3 SV=2	NNT	0.570225	0.948495	0.35058	0.506695	0.812932	-0.237309	0.0260426	-0.659739	-0.438497	0.778129	0.266205	1.3471	0.923033	0.725678	-0.313339	0.58582	-0.175111	0.913019	NA	0.391697	2.42135	0.945315	0.948437	0.391697	0.186681	1.3885	0.187	ns	T-test (hom)
F7DYP0	F7DYP0_HORSE	ENSECAG00000019245	ACSF2	acyl-CoA synthetase family member 2 [Source:VGNC Symbol;Acc:VGNC:15002]	Acyl-CoA synthetase family member 2 OS=Equus caballus OX=9796 GN=ACSF2 PE=3 SV=2	ACSF2	0.569831	0.957034	-1.10228	-0.0968932	-0.611229	-1.87003	-1.10385	-0.147929	-0.499964	-0.762139	-0.150087	-1.23357	-0.66051	-1.73075	-0.517635	-1.11257	-1.31037	-1.50826	NA	-0.253681	1.39503	0.838387	-0.353892	-0.253681	0.380237	-0.906053	0.38	ns	T-test (hom)
A0A3Q2HGI3	A0A3Q2HGI3_HORSE	ENSECAG00000034285	TMED2	transmembrane p24 trafficking protein 2 [Source:HGNC Symbol;Acc:HGNC:16996]	Transmembrane p24 trafficking protein 2 OS=Equus caballus OX=9796 GN=TMED2 PE=3 SV=1	TMED2	0.569184	0.90066	-2.81576	-2.57453	-0.403841	-1.54411	-1.7277	-2.92508	-1.75107	-0.912975	-1.40422	-3.53578	-3.09807	-4.92037	-1.61999	-1.85541	-1.90135	-3.04658	NA	-0.840838	2.88145	0.46804	-2.42284	-0.840838	0.135705	-1.58317	0.136	ns	T-test (hom)
F6S981	F6S981_HORSE	ENSECAG00000012660	DRA	MHC class II DR alpha chain [Source:NCBI gene (formerly Entrezgene);Acc:100051944]	MHC class II DR alpha chain OS=Equus caballus OX=9796 GN=DRA PE=2 SV=1	DRA	0.569147	0.923188	-0.110223	0.00954898	1.25235	1.23993	0.688383	3.11564	-0.818127	1.28209	1.30126	1.1932	0.779693	0.810314	1.30412	1.77645	2.33297	1.44054	NA	0.534871	1.86845	0.0370129	0.999379	0.534871	0.273868	1.16187	0.274	ns	T-test (het)
F6TDH5	F6TDH5_HORSE	ENSECAG00000015294	F10	coagulation factor X [Source:VGNC Symbol;Acc:VGNC:17752]	Coagulation factor X OS=Equus caballus OX=9796 GN=F10 PE=4 SV=3	F10	0.568861	0.824338	-3.13043	-1.82798	-0.426007	-1.75572	-0.426631	-0.7852	-1.67557	0.124756	-2.02273	0.258498	-0.0523033	0.45449	0.829766	-1.52339	0.353212	0.893096	NA	1.13668	4.27546	0.942864	4.85981	1.13668	0.0516368	2.12746	0.0516	ns	T-test (hom)
A0A3Q2H3E0	A0A3Q2H3E0_HORSE	ENSECAG00000010840	LIPA	lipase A, lysosomal acid type [Source:VGNC Symbol;Acc:VGNC:19685]	Lipase OS=Equus caballus OX=9796 GN=LIPA PE=3 SV=1	LIPA	0.567936	0.944957	1.47547	2.01095	2.09158	1.83787	1.04157	1.06498	1.76571	2.37586	2.20438	0.427151	1.43849	0.470725	1.52326	1.29493	1.9296	0.85454	NA	-0.440113	2.79115	0.452791	-1.22842	-0.440113	0.144471	-1.54573	0.144	ns	T-test (hom)
A0A3Q2H5B0	A0A3Q2H5B0_HORSE	ENSECAG00000017769	PHB	prohibitin [Source:VGNC Symbol;Acc:VGNC:21368]	Prohibitin OS=Equus caballus OX=9796 GN=PHB PE=3 SV=1	PHB	0.567685	0.94097	-0.0128259	0.6635	0.916008	-0.143154	-0.161414	-0.11172	-0.6524	0.21675	0.660567	1.00457	-0.0777562	1.53349	1.083	0.390929	1.57094	1.71818	NA	0.896146	7.14544	0.555165	6.40336	0.896146	0.00706331	3.15201	0.00706	**	T-test (hom)
A0A3Q2I2E9	A0A3Q2I2E9_HORSE	ENSECAG00000010305	ALB	albumin [Source:VGNC Symbol;Acc:VGNC:49455]	Albumin OS=Equus caballus OX=9796 GN=ALB PE=4 SV=1	ALB	0.566639	0.839751	9.35302	9.19709	9.15915	9.77428	9.90311	9.71301	8.90424	9.27114	8.56701	9.92233	9.69389	9.96445	10.0757	9.3437	10.0298	10.2834	NA	0.325658	2.48337	0.255731	0.808731	0.325658	0.178826	1.41535	0.179	ns	T-test (hom)
A0A5F5PIN5	A0A5F5PIN5_HORSE	ENSECAG00000000715	LPXN	leupaxin [Source:VGNC Symbol;Acc:VGNC:19742]	Leupaxin OS=Equus caballus OX=9796 GN=LPXN PE=3 SV=1	LPXN	0.565254	0.961065	-2.19321	-3.21689	-3.5465	-2.36613	-5.21248	-3.78347	-2.97633	-4.89348	-2.5925	-5.27335	-3.17745	-5.53357	-3.50571	-3.3292	-1.57166	-4.19338	NA	-0.12354	0.249157	0.619344	-0.0307809	-0.12354	0.841388	-0.203871	0.841	ns	T-test (hom)
A0A3Q2KUV4	A0A3Q2KUV4_HORSE	ENSECAG00000024899	PLA2G7	phospholipase A2 group VII [Source:VGNC Symbol;Acc:VGNC:21519]	1-alkyl-2-acetylglycerophosphocholine esterase OS=Equus caballus OX=9796 GN=PLA2G7 PE=4 SV=1	PLA2G7	0.565125	0.963845	-0.345538	1.38114	0.178995	0.25793	0.505173	1.03556	0.130347	-0.166481	-0.492583	1.26415	1.30188	0.713599	1.0545	0.29296	0.285686	1.77367	NA	0.402093	2.0473	0.584241	0.823204	0.402093	0.241936	1.22186	0.242	ns	T-test (hom)
F6SXQ9	F6SXQ9_HORSE	ENSECAG00000004908	CDC42	0	Cell division control protein 42 homolog OS=Equus caballus OX=9796 PE=3 SV=2	Cell	0.564292	0.974468	3.07773	2.87385	3.33416	3.63234	3.43924	3.58473	3.29414	3.46088	2.93457	3.27112	3.01394	3.3613	3.09731	2.92126	3.16598	2.80266	NA	-0.266116	4.92458	0.443934	-1.31051	-0.266116	0.032927	-2.36625	0.0329	*	T-test (hom)
F7C1X7	F7C1X7_HORSE	ENSECAG00000014372	SLC9A3R1	SLC9A3 regulator 1 [Source:VGNC Symbol;Acc:VGNC:23279]	Na(+)/H(+) exchange regulatory cofactor NHE-RF OS=Equus caballus OX=9796 GN=SLC9A3R1 PE=4 SV=2	SLC9A3R1	0.563236	0.84331	0.523679	0.378248	0.941527	0.158279	-0.135981	0.0264912	1.19626	-0.218576	0.495105	-0.888071	0.709593	0.78372	0.324372	1.24016	0.751828	-1.37292	NA	-0.103267	0.354356	0.149435	-0.0365932	-0.103267	0.782219	-0.281801	0.782	ns	T-test (hom)
A0A3Q2KXN9	A0A3Q2KXN9_HORSE	ENSECAG00000009200	REG3G	0	Regenerating islet-derived protein 3-gamma OS=Equus caballus OX=9796 GN=LOC100068317 PE=4 SV=1	LOC100068317	0.562304	0.922341	-4.22685	-4.96796	-2.1689	-3.72395	-3.39804	-3.70857	-4.4052	-3.79822	-3.61361	-1.05412	-1.64186	-0.268914	-2.74766	-3.65419	-1.29833	-3.04617	NA	1.6341	6.864	0.276064	11.2165	1.6341	0.0085848	3.0538	0.00858	**	T-test (hom)
F6ZWC7	F6ZWC7_HORSE	ENSECAG00000013303	C10H19orf33	0	Chromosome 10 C19orf33 homolog OS=Equus caballus OX=9796 GN=C10H19orf33 PE=4 SV=2	C10H19orf33	0.560203	0.947518	-2.99507	-1.78778	-2.71407	-2.3036	-3.61754	-2.06925	-1.59626	-1.90887	-1.88056	0.218774	-1.08975	-2.40009	-1.85341	-1.58	-1.50304	-3.0237	NA	0.735082	3.33741	0.406704	2.45327	0.735082	0.0989323	1.76745	0.0989	ns	T-test (hom)
F6QJ78	F6QJ78_HORSE	ENSECAG00000002350	CTSA	cathepsin A [Source:VGNC Symbol;Acc:VGNC:16947]	Carboxypeptidase OS=Equus caballus OX=9796 GN=CTSA PE=3 SV=3	CTSA	0.559181	0.957687	2.10612	1.09747	-0.441368	-0.819866	-0.196137	1.53949	2.84577	1.58658	1.06506	1.69091	1.17331	0.60971	0.912859	0.991482	1.11555	0.327639	NA	0.0210579	0.0492253	0.00582069	0.00103658	0.0210579	0.966455	0.0433393	0.966	ns	T-test (het)
A0A3Q2HGV6	A0A3Q2HGV6_HORSE	ENSECAG00000003030	RPN1	ribophorin I [Source:VGNC Symbol;Acc:VGNC:22534]	Dolichyl-diphosphooligosaccharide--protein glycosyltransferase subunit 1 OS=Equus caballus OX=9796 GN=RPN1 PE=3 SV=2	RPN1	0.558933	0.950774	0.897308	-0.00728729	1.71707	0.848792	-0.647364	-0.13197	-0.329207	1.35258	1.39582	-0.0360541	-0.118475	0.709642	0.498468	0.773024	0.527921	0.237529	NA	0.0359938	0.121577	0.159326	0.004376	0.0359938	0.919183	0.10331	0.919	ns	T-test (hom)
F6U8Z5	F6U8Z5_HORSE	ENSECAG00000015288	CAB39	calcium binding protein 39 [Source:VGNC Symbol;Acc:VGNC:15970]	Calcium binding protein 39 OS=Equus caballus OX=9796 GN=CAB39 PE=3 SV=2	CAB39	0.557467	0.865549	-1.40906	0.742773	-0.211661	-1.07721	-0.790212	-0.506356	-0.316621	-1.08844	-1.11791	-2.09665	-0.29459	-0.604091	-0.814706	1.99678	-0.505243	-1.42837	NA	-0.0259989	0.0616298	0.152615	-0.00160231	-0.0259989	0.958181	-0.053383	0.958	ns	T-test (hom)
F6R0Q5	F6R0Q5_HORSE	ENSECAG00000011991	LIMA1	LIM domain and actin binding 1 [Source:VGNC Symbol;Acc:VGNC:19667]	LIM domain and actin binding 1 OS=Equus caballus OX=9796 GN=LIMA1 PE=4 SV=3	LIMA1	0.556737	0.88716	-2.66505	-1.64408	-1.09902	-2.51425	-3.39646	-2.21618	-1.32027	-1.37954	-1.99379	-5.11854	-1.73596	-3.5886	-1.72934	-2.08906	-3.03092	-3.98612	NA	-0.879685	3.129	0.268886	-2.75254	-0.879685	0.114308	-1.68414	0.114	ns	T-test (hom)
A0A3Q2GV25	A0A3Q2GV25_HORSE	ENSECAG00000017066	NARS1	asparaginyl-tRNA synthetase 1 [Source:VGNC Symbol;Acc:VGNC:20565]	Asparagine--tRNA ligase OS=Equus caballus OX=9796 GN=NARS1 PE=3 SV=1	NARS1	0.556521	0.885732	-4.98873	-3.07581	-2.99917	-2.37302	-1.28687	-2.47957	-2.50089	-4.32962	-2.6306	-3.42523	-2.49647	-3.23605	-3.00286	-5.09513	-3.06595	-4.2846	NA	-0.400402	1.14855	0.461897	-0.459883	-0.400402	0.451078	-0.77527	0.451	ns	T-test (hom)
A0A3Q2LFN8	A0A3Q2LFN8_HORSE	ENSECAG00000019386	CARHSP1	calcium regulated heat stable protein 1 [Source:VGNC Symbol;Acc:VGNC:16057]	Calcium regulated heat stable protein 1 OS=Equus caballus OX=9796 GN=CARHSP1 PE=4 SV=2	CARHSP1	0.555044	0.86313	-2.22127	-1.49539	-1.27486	-3.20039	-2.19483	-1.8547	-1.71781	-2.28992	-0.791164	-0.823668	0.494398	-0.140935	-0.513115	-0.39098	-0.783126	-0.950764	NA	1.54373	14.1907	0.576205	21.9065	1.54373	5.34796e-05	5.71445	5.35e-05	****	T-test (hom)
F6UBF6	F6UBF6_HORSE	ENSECAG00000008502	NONO	non-POU domain containing octamer binding [Source:VGNC Symbol;Acc:VGNC:20804]	Non-POU domain containing octamer binding OS=Equus caballus OX=9796 GN=NONO PE=4 SV=1	NONO	0.554677	0.889738	-0.0149448	-0.960068	0.440689	-0.965881	-0.231564	-1.46708	-0.216974	0.0653708	-0.603966	-0.838004	-0.702409	0.0693799	-0.0819822	-0.229298	-0.499008	-1.84909	NA	-0.172991	0.770871	0.845035	-0.133354	-0.172991	0.586063	-0.55739	0.586	ns	T-test (hom)
F6T5S3	F6T5S3_HORSE	ENSECAG00000022703	LY5	lymphocyte antigen 75 [Source:NCBI gene (formerly Entrezgene);Acc:100060284]	Lymphocyte antigen 75 OS=Equus caballus OX=9796 GN=LY5 PE=4 SV=1	LY5	0.554664	0.948333	-2.89016	-3.18347	-3.24804	-2.68109	-1.23019	-5.11096	-4.54903	-2.6861	-3.12923	-2.78096	-3.77055	-1.90578	-2.82928	-2.80818	-3.61338	-2.56655	NA	0.271891	0.803498	0.083013	0.218464	0.271891	0.572958	0.577218	0.573	ns	T-test (hom)
A0A5F5PS03	A0A5F5PS03_HORSE	ENSECAG00000002088	ATP5MF	ATP synthase membrane subunit f [Source:VGNC Symbol;Acc:VGNC:15664]	ATP synthase membrane subunit f OS=Equus caballus OX=9796 GN=ATP5MF PE=3 SV=1	ATP5MF	0.553164	0.986315	-0.569561	-0.710082	0.422499	0.283585	-0.276201	-1.6901	-0.669474	0.0502321	-0.510692	-1.41079	-1.99473	-1.38325	-0.815027	-1.6657	-1.19645	-2.38262	NA	-1.02502	7.25192	0.769432	-7.43336	-1.02502	0.00656076	-3.18914	0.00656	**	T-test (hom)
A0A3Q2HNI7	A0A3Q2HNI7_HORSE	ENSECAG00000007373	SHTN1	shootin 1 [Source:VGNC Symbol;Acc:VGNC:22969]	Shootin-1 OS=Equus caballus OX=9796 GN=SHTN1 PE=3 SV=1	SHTN1	0.551019	0.85989	-5.099	-4.94444	-4.558	-4.90896	-5.39876	-5.07375	-4.22845	-5.28079	-5.17249	-5.09137	-3.90586	-3.00262	-4.41684	-4.49531	-5.18973	-5.30097	NA	0.364623	1.92028	0.0700084	0.700179	0.364623	0.264202	1.16317	0.264	ns	T-test (hom)
F7CQ86	F7CQ86_HORSE	ENSECAG00000036100	AGP	0	Alpha-1-acid glycoprotein 2 OS=Equus caballus OX=9796 GN=LOC100050034 PE=3 SV=1	LOC100050034	0.549145	0.924283	-0.749948	-0.473093	-0.34144	-0.0558126	-0.307308	-1.27905	-0.843299	-0.365434	-0.364383	0.720134	0.485594	-0.340244	-0.650879	0.541562	0.802888	1.32345	NA	0.866688	7.00615	0.149544	6.07215	0.866688	0.00777927	3.10343	0.00778	**	T-test (hom)
F6Y351	F6Y351_HORSE	ENSECAG00000033009	MTAP	0	S-methyl-5'-thioadenosine phosphorylase OS=Equus caballus OX=9796 GN=MTAP PE=3 SV=2	MTAP	0.548091	0.795797	-0.599515	-2.29628	-0.801996	-1.45698	-2.17418	-1.48532	-1.59449	-1.951	-0.265595	-2.93664	-0.741972	-0.244008	-0.577809	-0.704647	-1.40213	-3.0688	NA	0.302269	0.943373	0.116881	0.285152	0.302269	0.520016	44	0.234	ns	MannWhitney
F6U8Y7	F6U8Y7_HORSE	ENSECAG00000014904	KLC1	0	Kinesin light chain OS=Equus caballus OX=9796 GN=KLC1 PE=3 SV=3	KLC1	0.547151	0.885959	-0.327577	-1.50644	-4.88555	-3.67975	-0.950531	-2.08567	-0.553792	-3.2132	-1.23083	-3.07743	-1.02207	-2.72461	-1.66892	-3.81933	-3.17831	-0.996025	NA	-0.0643751	0.107919	0.333482	-0.00694728	-0.0643751	0.927926	-0.0920971	0.928	ns	T-test (hom)
F7AEP1	F7AEP1_HORSE	ENSECAG00000011173	PPP2CB	protein phosphatase 2 catalytic subunit beta [Source:VGNC Symbol;Acc:VGNC:55359]	Serine/threonine-protein phosphatase OS=Equus caballus OX=9796 GN=PPP2CB PE=3 SV=1	PPP2CB	0.546991	0.907321	-0.547241	0.126014	-0.998761	-1.94772	-1.10931	2.9565	2.12628	-2.73727	0.381014	-1.23696	-1.19027	-0.777543	-2.21434	-1.02095	-2.28392	-0.993465	NA	-0.900615	1.95097	0.0415377	-1.75707	-0.900615	0.258643	-1.20133	0.259	ns	T-test (het)
F6QPX2	F6QPX2_HORSE	ENSECAG00000007018	ENPP3	ectonucleotide pyrophosphatase/phosphodiesterase 3 [Source:VGNC Symbol;Acc:VGNC:51022]	Ectonucleotide pyrophosphatase/phosphodiesterase 3 OS=Equus caballus OX=9796 GN=ENPP3 PE=4 SV=2	ENPP3	0.546897	0.939581	-0.354255	-1.17435	-1.49621	-1.16776	-3.64078	0.125497	-2.73234	-1.3562	-0.515715	-0.966299	-1.92417	-1.49753	-1.62336	0.188076	-0.118259	-1.35914	NA	0.497502	1.54779	0.240581	0.77003	0.497502	0.342033	0.983544	0.342	ns	T-test (hom)
F7CVC4	F7CVC4_HORSE	ENSECAG00000014550	AP2A2	adaptor related protein complex 2 subunit alpha 2 [Source:VGNC Symbol;Acc:VGNC:15378]	AP-2 complex subunit alpha OS=Equus caballus OX=9796 GN=AP2A2 PE=3 SV=3	AP2A2	0.546699	0.932587	-0.387523	-1.11822	-0.231044	-0.0590932	-0.306504	0.261449	-1.06505	-1.74542	-1.67866	-1.82187	-1.4166	-1.33775	-1.34347	-0.698787	-1.15934	-1.64775	NA	-0.806601	6.79529	0.11672	-5.48109	-0.806601	0.00900354	-3.0298	0.009	**	T-test (hom)
A0A3Q2HN78	A0A3Q2HN78_HORSE	ENSECAG00000003121	ALDOA	aldolase, fructose-bisphosphate A [Source:VGNC Symbol;Acc:VGNC:15242]	Fructose-bisphosphate aldolase OS=Equus caballus OX=9796 GN=ALDOA PE=3 SV=1	ALDOA	0.546543	0.934977	4.33467	4.36183	3.8945	3.09102	4.21101	4.03782	4.66348	3.79161	4.37995	3.73451	4.28952	3.85446	3.81371	4.48193	4.21661	3.35417	NA	-0.0326368	0.180064	0.595929	-0.0058767	-0.0326368	0.882664	-0.15031	0.883	ns	T-test (hom)
F7C113	F7C113_HORSE	ENSECAG00000014429	HNRNPH1	heteroous nuclear ribonucleoprotein H1 [Source:VGNC Symbol;Acc:VGNC:18825]	Heterogeneous nuclear ribonucleoprotein H1 OS=Equus caballus OX=9796 GN=HNRNPH1 PE=4 SV=2	HNRNPH1	0.545857	0.947316	-1.30389	-1.02085	-0.543833	-0.72125	-0.383686	-1.48	-1.18685	-1.24379	-1.31519	-0.951136	-1.06534	-0.620199	-0.749255	-1.0199	-0.7375	-1.52094	NA	-0.0119125	0.0785594	0.52257	-0.00093584	-0.0119125	0.947003	-0.0676732	0.947	ns	T-test (hom)
F6R2E1	F6R2E1_HORSE	ENSECAG00000017635	DDX19B	DEAD-box helicase 19B [Source:HGNC Symbol;Acc:HGNC:2742]	RNA helicase OS=Equus caballus OX=9796 GN=DDX19B PE=4 SV=2	DDX19B	0.545541	0.963718	-2.31989	-2.62116	-2.15939	-0.707847	-0.881375	-1.81336	-1.45666	-2.06611	-2.52974	-2.10635	-1.78868	-1.28393	-1.88488	-1.74016	-1.89109	-1.58961	NA	-0.0985817	0.464429	0.11955	-0.0457841	-0.0985817	0.724758	-0.359264	0.725	ns	T-test (hom)
A0A5F5PWK8	A0A5F5PWK8_HORSE	ENSECAG00000019763	TUFM	Tu translation elongation factor, mitochondrial [Source:VGNC Symbol;Acc:VGNC:24665]	Elongation factor Tu OS=Equus caballus OX=9796 GN=TUFM PE=3 SV=1	TUFM	0.543824	0.87581	-1.56749	-1.07035	0.479777	-0.74219	-1.80892	-1.62738	-0.93189	-0.217949	-0.273472	-1.89292	-1.34202	-1.8338	-0.410458	-0.816313	-0.507327	-1.70559	NA	-0.161939	0.593518	0.72046	-0.0961135	-0.161939	0.662725	-0.445564	0.663	ns	T-test (hom)
F7CTR2	F7CTR2_HORSE	ENSECAG00000018111	NAPRT	nicotinate phosphoribosyltransferase [Source:VGNC Symbol;Acc:VGNC:20563]	Nicotinate phosphoribosyltransferase OS=Equus caballus OX=9796 GN=NAPRT PE=3 SV=3	NAPRT	0.542224	0.956035	-1.10664	-1.49327	-0.738362	-1.30782	-1.15198	-0.838984	-0.267431	-1.26159	-1.17819	-0.261927	-0.779736	-0.660336	-0.571289	-0.428309	-0.786558	-0.76951	NA	0.341278	3.99316	0.372593	1.36277	0.341278	0.0627972	2.0213	0.0628	ns	T-test (hom)
F6WSA6	F6WSA6_HORSE	ENSECAG00000021620	GSS	glutathione synthetase [Source:VGNC Symbol;Acc:VGNC:18624]	Glutathione synthetase OS=Equus caballus OX=9796 GN=GSS PE=3 SV=1	GSS	0.540548	0.96226	0.362963	0.642769	0.104133	-0.160106	-0.0862838	0.248361	0.686591	0.0801613	-0.825397	-0.207876	0.719922	0.111091	-0.441668	-0.139476	0.323869	-0.786029	NA	-0.390519	3.37734	0.182365	-1.31891	-0.390519	0.0962321	-1.78325	0.0962	ns	T-test (hom)
F6T471	F6T471_HORSE	ENSECAG00000023055	GNPDA1	glucosamine-6-phosphate deaminase 1 [Source:VGNC Symbol;Acc:VGNC:18444]	Glucosamine-6-phosphate isomerase OS=Equus caballus OX=9796 GN=GNPDA1 PE=3 SV=2	GNPDA1	0.540405	0.922729	0.676903	-0.152689	-0.100649	-0.436023	-1.22746	0.247544	0.0241956	0.624729	0.108737	-0.410848	0.270276	-0.0806971	-0.502135	0.245384	-0.103207	-0.0588679	NA	-0.023488	0.115838	0.0565743	-0.0027208	-0.023488	0.922846	-0.0986095	0.923	ns	T-test (hom)
F6R0W4	F6R0W4_HORSE	ENSECAG00000010701	EIF6	eukaryotic translation initiation factor 6 [Source:VGNC Symbol;Acc:VGNC:97703]	Eukaryotic translation initiation factor 6 OS=Equus caballus OX=9796 GN=EIF6 PE=2 SV=2	EIF6	0.540278	0.983916	-1.24271	-2.84984	-0.168963	-2.27885	-2.49678	-1.2299	-1.51333	-2.30725	-2.34791	-4.01765	-1.78229	-2.93027	-3.40018	-2.52468	-1.20609	-4.51716	NA	-1.07983	4.34295	0.555352	-4.68963	-1.07983	0.0492768	-2.15261	0.0493	*	T-test (hom)
A0A5F5PLA5	A0A5F5PLA5_HORSE	ENSECAG00000008739	AOC3	amine oxidase copper containing 3 [Source:HGNC Symbol;Acc:HGNC:550]	Amine oxidase OS=Equus caballus OX=9796 GN=AOC3 PE=3 SV=1	AOC3	0.535623	0.757015	1.3039	2.23064	2.71433	2.88939	2.98898	1.96862	1.62519	2.6051	0.27998	4.45089	3.97662	4.28279	4.15804	2.43779	3.3409	4.27671	NA	1.1097	3.7918	0.0413008	4.20775	1.1097	0.072203	52	0.0379	*	MannWhitney
F7B1S5	F7B1S5_HORSE	ENSECAG00000018547	BROX	BRO1 domain and CAAX motif containing [Source:VGNC Symbol;Acc:VGNC:15895]	BRO1 domain- and CAAX motif-containing protein OS=Equus caballus OX=9796 GN=BROX PE=3 SV=2	BROX	0.535228	0.900097	-3.45994	-3.03567	-3.00451	-4.50549	-3.17679	-4.0072	-2.56042	-4.89255	-2.49205	-2.89676	-2.70429	-3.1456	-2.92312	-2.28088	-3.08927	-4.10685	NA	0.625469	3.43296	0.326774	2.14721	0.625469	0.0925928	1.80517	0.0926	ns	T-test (hom)
A0A3Q2HRE0	A0A3Q2HRE0_HORSE	ENSECAG00000030432	AGRN	agrin [Source:HGNC Symbol;Acc:HGNC:329]	Agrin OS=Equus caballus OX=9796 GN=AGRN PE=4 SV=1	AGRN	0.534331	0.918736	-4.38309	-2.10286	-2.35162	-1.3318	-0.862699	-3.01451	-1.5797	-1.96605	-3.1622	-1.59857	-1.99863	-0.419876	-0.788315	-1.18538	-0.752696	-1.39387	NA	0.786601	2.89248	0.554179	2.27522	0.786601	0.134672	1.58772	0.135	ns	T-test (hom)
F6T4S3	F6T4S3_HORSE	ENSECAG00000023126	NMRAL1	0	NmrA-like family domain-containing protein 1 OS=Equus caballus OX=9796 GN=LOC100067916 PE=4 SV=2	LOC100067916	0.533873	0.963574	0.43918	1.05624	0.897724	0.852249	1.68657	0.974894	1.61561	1.47708	1.79531	0.862242	1.28342	0.226749	1.09666	1.52044	1.34368	1.97981	NA	0.138596	0.77435	0.531838	0.107322	0.138596	0.584652	0.559514	0.585	ns	T-test (hom)
A0A3Q2I637	A0A3Q2I637_HORSE	ENSECAG00000009738	RPS19	ribosomal protein S19 [Source:VGNC Symbol;Acc:VGNC:22550]	40S ribosomal protein S19 OS=Equus caballus OX=9796 GN=RPS19 PE=3 SV=1	RPS19	0.533661	0.856477	0.744154	-0.0547689	0.93876	0.468927	-0.0113313	-0.440308	0.638065	0.554892	0.759269	-1.10137	-0.694884	0.0329958	-1.0054	-0.709689	-1.35793	-1.05332	NA	-0.99609	7.65565	0.316614	-7.62571	-0.99609	0.0049593	-3.3298	0.00496	**	T-test (hom)
F7BXF9	F7BXF9_HORSE	ENSECAG00000023658	NUDT5	nudix hydrolase 5 [Source:VGNC Symbol;Acc:VGNC:20949]	Nudix hydrolase 5 OS=Equus caballus OX=9796 GN=NUDT5 PE=3 SV=3	NUDT5	0.533176	0.869628	-2.38348	-1.64741	-2.4254	-1.09865	-1.43576	-1.51546	-1.66141	-0.76271	-1.37696	-2.29811	-1.76855	-1.5077	-1.39366	-2.21655	-1.46594	-1.99486	NA	-0.136505	0.783268	0.288559	-0.10692	-0.136505	0.581049	-0.564949	0.581	ns	T-test (hom)
A0A3Q2LHT8	A0A3Q2LHT8_HORSE	ENSECAG00000024197	DARS1	aspartyl-tRNA synthetase 1 [Source:VGNC Symbol;Acc:VGNC:17011]	Aspartate--tRNA ligase cytoplasmic OS=Equus caballus OX=9796 GN=DARS1 PE=3 SV=1	DARS1	0.532201	0.755783	0.496444	-0.773374	-0.676811	-1.5288	-0.569105	1.38603	-0.218535	-1.05644	-0.0988217	0.804453	-0.443261	-0.522419	-0.599206	-0.689212	-0.478053	1.82338	NA	0.342181	1.11325	0.918581	0.380932	0.342181	0.462253	43	0.279	ns	MannWhitney
F7BKA2	F7BKA2_HORSE	ENSECAG00000022301	PDXK	pyridoxal kinase [Source:VGNC Symbol;Acc:VGNC:49516]	Pyridoxal kinase OS=Equus caballus OX=9796 GN=PDXK PE=3 SV=2	PDXK	0.531919	0.930732	-0.85611	-1.79679	-1.75225	-0.902098	-1.63391	-1.14775	-0.0757548	-0.626319	-0.676386	-3.40007	-0.741555	-1.92429	-2.22917	-0.288164	-1.14478	-1.28843	NA	-0.362733	1.32233	0.197371	-0.479655	-0.362733	0.399887	-0.868268	0.4	ns	T-test (hom)
F7ABC3	F7ABC3_HORSE	ENSECAG00000018599	ATP5PB	ATP synthase peripheral stalk-membrane subunit b [Source:VGNC Symbol;Acc:VGNC:15661]	ATP synthase subunit b OS=Equus caballus OX=9796 GN=ATP5PB PE=3 SV=2	ATP5PB	0.530805	0.916646	1.50493	0.822443	0.596912	1.61908	0.288737	1.49131	-0.122015	0.915776	1.08658	1.9116	1.74667	0.331582	0.542262	0.773596	0.696375	2.56502	NA	0.317063	1.37078	0.568526	0.434624	0.317063	0.386682	0.893519	0.387	ns	T-test (hom)
F7AJP3	F7AJP3_HORSE	ENSECAG00000011068	CHIT1	chitinase 1 [Source:VGNC Symbol;Acc:VGNC:58147]	Chitinase OS=Equus caballus OX=9796 GN=CHIT1 PE=3 SV=2	CHIT1	0.530517	0.922078	-0.00360184	0.591524	0.633539	0.754178	1.04459	-0.411502	0.677225	0.152648	0.350893	0.199959	0.66356	1.42062	0.847516	0.534827	0.00311312	1.4174	NA	0.249911	1.57352	0.796964	0.39324	0.249911	0.335987	0.996357	0.336	ns	T-test (hom)
F6QSX9	F6QSX9_HORSE	ENSECAG00000010227	LGMN	legumain [Source:VGNC Symbol;Acc:VGNC:19648]	Asparaginyl endopeptidase OS=Equus caballus OX=9796 GN=LGMN PE=3 SV=1	LGMN	0.530502	0.760748	-2.2791	-2.30322	-1.73241	-1.81142	-1.77826	-2.70514	-1.27514	-1.28966	-1.72327	-3.98099	-2.01641	-2.08231	-2.45454	-1.96773	-1.98385	-2.60143	NA	-0.454524	2.60963	0.370618	-1.18614	-0.454524	0.163841	20	0.234	ns	MannWhitney
A0A5F5PYS7	A0A5F5PYS7_HORSE	ENSECAG00000022233	KRT1	keratin 1 [Source:VGNC Symbol;Acc:VGNC:19520]	Cytokeratin-1 OS=Equus caballus OX=9796 GN=KRT1 PE=3 SV=1	KRT1	0.530261	0.948295	9.33207	7.90882	9.17414	8.72031	8.38522	9.28506	8.29039	8.91145	6.99834	7.83281	7.00893	6.57804	7.55785	7.83683	7.41365	8.07675	NA	-1.33803	12.8116	0.981434	-17.1424	-1.33803	0.000139097	-5.18198	0.000139	***	T-test (hom)
F7BBJ0	F7BBJ0_HORSE	ENSECAG00000013788	ARHGDIB	Rho GDP dissociation inhibitor beta [Source:VGNC Symbol;Acc:VGNC:15481]	Rho GDP dissociation inhibitor beta OS=Equus caballus OX=9796 GN=ARHGDIB PE=3 SV=2	ARHGDIB	0.529445	0.94584	4.55868	4.12209	4.69443	3.96846	4.14631	3.38047	4.80289	4.47306	4.22773	3.86784	4.33052	4.2158	3.8654	4.5435	3.99318	3.33936	NA	-0.220382	1.68362	0.562941	-0.37104	-0.220382	0.311301	-1.05046	0.311	ns	T-test (hom)
A0A3Q2HGB8	A0A3Q2HGB8_HORSE	ENSECAG00000018963	COLEC12	collectin subfamily member 12 [Source:VGNC Symbol;Acc:VGNC:16756]	Collectin-12 OS=Equus caballus OX=9796 GN=COLEC12 PE=4 SV=1	COLEC12	0.529353	0.844688	-0.552361	0.893098	-0.031543	-1.06322	-1.08428	0.619166	-0.0247777	0.0692271	0.459437	0.780099	0.279466	0.558209	0.437269	-0.283646	0.473438	-0.717534	NA	0.395179	2.17161	0.3487	0.858175	0.395179	0.221963	1.27821	0.222	ns	T-test (hom)
F6XIB2	F6XIB2_HORSE	ENSECAG00000008755	POR	cytochrome p450 oxidoreductase [Source:VGNC Symbol;Acc:VGNC:21702]	NADPH--cytochrome P450 reductase OS=Equus caballus OX=9796 GN=POR PE=3 SV=3	POR	0.528621	0.953244	-0.831281	-0.64724	0.665781	0.142463	-0.784156	-1.18848	-0.466306	0.343217	1.07103	1.65526	-1.21125	0.395566	-0.536298	-0.152747	-0.733486	1.05192	NA	0.538251	2.14077	0.26948	1.15227	0.538251	0.226758	1.26432	0.227	ns	T-test (hom)
F6YNE4	F6YNE4_HORSE	ENSECAG00000023770	CYP	0	Cytochrome P450 OS=Equus caballus OX=9796 GN=LOC100146413 PE=3 SV=3	LOC100146413	0.52759	0.960787	-1.73016	-3.08895	-0.918977	-2.4318	-0.855508	-0.533622	-0.163483	-1.11419	0.709823	-1.0402	-1.61826	-0.87701	-0.137824	0.40028	-0.384437	-1.26981	NA	0.827406	3.46776	0.623253	2.86925	0.827406	0.0903859	1.81885	0.0904	ns	T-test (hom)
F6SAB2	F6SAB2_HORSE	ENSECAG00000010222	MAPRE1	microtubule associated protein RP/EB family member 1 [Source:VGNC Symbol;Acc:VGNC:19970]	APC-binding protein EB1 OS=Equus caballus OX=9796 GN=MAPRE1 PE=3 SV=2	MAPRE1	0.527118	0.963396	0.149998	-0.280979	0.0349849	-0.650152	0.633426	-0.70849	-0.783192	-0.0127783	-0.0870266	-0.144402	0.494752	1.02681	0.451836	0.581492	0.346427	-0.581557	NA	0.46319	3.55575	0.960576	1.64699	0.46319	0.0850377	1.85326	0.085	ns	T-test (hom)
A0A3Q2HJG0	A0A3Q2HJG0_HORSE	ENSECAG00000018381	RPN2	ribophorin II [Source:VGNC Symbol;Acc:VGNC:22535]	Dolichyl-diphosphooligosaccharide--protein glycosyltransferase subunit 2 OS=Equus caballus OX=9796 GN=RPN2 PE=3 SV=1	RPN2	0.526637	0.853313	0.632921	1.05503	1.50287	1.69001	1.29421	0.609758	1.46385	0.98644	1.54312	0.320531	-0.0364669	2.5918	0.489226	0.770491	0.408667	-0.0995056	NA	-0.405903	1.86741	0.0480796	-0.757987	-0.405903	0.274065	-1.15963	0.274	ns	T-test (het)
A0A3Q2HXD5	A0A3Q2HXD5_HORSE	ENSECAG00000004216	VIM	vimentin [Source:VGNC Symbol;Acc:VGNC:55389]	Vimentin OS=Equus caballus OX=9796 GN=VIM PE=3 SV=1	VIM	0.526549	0.811749	7.07867	6.73469	7.40033	6.93478	6.25277	6.26376	6.66713	7.31956	6.5303	5.61266	6.24091	5.65655	6.22732	6.31276	6.27216	6.3554	NA	-0.680453	8.17919	0.494409	-5.56555	-0.680453	0.00345	8	0.0104	*	MannWhitney
F7B3L3	F7B3L3_HORSE	ENSECAG00000022469	RPL27A	ribosomal protein L27a [Source:VGNC Symbol;Acc:VGNC:52023]	60S ribosomal protein L27a OS=Equus caballus OX=9796 GN=RPL27A PE=3 SV=3	RPL27A	0.523736	0.914503	0.143679	0.18387	0.23933	0.351309	0.473319	-0.198937	0.414552	0.547171	0.663285	-0.290354	-0.537813	-1.0841	0.34247	0.190469	0.504912	-1.00144	NA	-0.420858	2.91184	0.0124367	-1.22547	-0.420858	0.132876	-1.65845	0.133	ns	T-test (het)
F6SLB0	F6SLB0_HORSE	ENSECAG00000017741	SEC31A	SEC31 homolog A, COPII coat complex component [Source:VGNC Symbol;Acc:VGNC:22796]	SEC31 homolog A COPII coat complex component OS=Equus caballus OX=9796 GN=SEC31A PE=3 SV=2	SEC31A	0.521924	0.89364	-0.527612	-0.505547	-1.93967	1.0487	1.25471	0.12223	-0.760061	-2.08564	-0.813078	0.0932426	-0.156259	0.449465	0.682272	-2.07344	0.220746	-0.411964	NA	0.172983	0.415293	0.398503	0.0718384	0.172983	0.749867	0.325161	0.75	ns	T-test (hom)
F7DZE7	F7DZE7_HORSE	ENSECAG00000002962	ADIPOQ	adiponectin, C1Q and collagen domain containing [Source:VGNC Symbol;Acc:VGNC:15120]	Adiponectin D OS=Equus caballus OX=9796 GN=ADIPOQ PE=4 SV=2	ADIPOQ	0.519323	0.944046	0.909276	2.09304	2.37117	1.70281	2.5714	2.77454	1.75297	2.8461	0.474389	3.60848	2.58204	2.05952	2.64036	1.06043	2.32577	2.88786	NA	0.0771929	0.220255	0.277206	0.0170022	0.0771929	0.858413	0.181712	0.858	ns	T-test (hom)
A0A3Q2HBP1	A0A3Q2HBP1_HORSE	ENSECAG00000016911	HEBP1	heme binding protein 1 [Source:VGNC Symbol;Acc:VGNC:18732]	Heme binding protein 1 OS=Equus caballus OX=9796 GN=HEBP1 PE=3 SV=1	HEBP1	0.517126	0.958766	1.29645	1.64933	1.60779	0.776518	1.11365	0.635144	0.947805	0.549427	1.13082	1.54623	2.04877	1.88397	1.37652	0.819903	1.11929	0.0923841	NA	0.180221	0.977401	0.32582	0.176148	0.180221	0.507894	0.679511	0.508	ns	T-test (hom)
A0A3Q2H474	A0A3Q2H474_HORSE	ENSECAG00000033210	CHMP1A	charged multivesicular body protein 1A [Source:HGNC Symbol;Acc:HGNC:8740]	Charged multivesicular body protein 1a OS=Equus caballus OX=9796 GN=CHMP1A PE=3 SV=1	CHMP1A	0.517037	0.859863	-2.23629	-2.27332	-2.78628	-3.44053	-2.71527	-3.72624	-1.48785	-0.074619	-1.81357	-3.46115	-2.09758	-2.80664	-2.2064	-1.89838	-2.25624	-3.58498	NA	-0.173068	0.47091	0.197215	-0.0814994	-0.173068	0.721509	-0.363709	0.722	ns	T-test (hom)
F7A9G6	F7A9G6_HORSE	ENSECAG00000005228	PHGDH	phosphoglycerate dehydrogenase [Source:VGNC Symbol;Acc:VGNC:21388]	D-3-phosphoglycerate dehydrogenase OS=Equus caballus OX=9796 GN=PHGDH PE=3 SV=2	PHGDH	0.516594	0.95099	-2.73065	-3.91556	-2.68975	-4.80787	-5.09156	-1.93445	-2.24454	-3.57781	-1.93864	-2.33455	-2.77072	-2.7164	-3.13487	-3.02272	-1.73855	-2.4696	NA	0.858267	3.5272	0.037428	3.02728	0.858267	0.0867373	1.9116	0.0867	ns	T-test (het)
F6ZFH9	F6ZFH9_HORSE	ENSECAG00000006452	YWHAG	tyrosine 3-monooxygenase/tryptophan 5-monooxygenase activation protein gamma [Source:VGNC Symbol;Acc:VGNC:25119]	Tyrosine 3-monooxygenase/tryptophan 5-monooxygenase activation protein gamma OS=Equus caballus OX=9796 GN=YWHAG PE=3 SV=2	YWHAG	0.515976	0.906173	0.194759	0.784819	0.199703	-0.499026	0.414312	0.507656	0.963472	0.704087	1.15705	1.05951	1.93589	2.10162	1.26605	1.41416	1.71648	1.01909	NA	1.05001	11.862	0.794567	12.4552	1.05001	0.000268641	4.82691	0.000269	***	T-test (hom)
A0A3Q2I937	A0A3Q2I937_HORSE	ENSECAG00000032818	IFIT5	interferon induced protein with tetratricopeptide repeats 5 [Source:HGNC Symbol;Acc:HGNC:13328]	Interferon induced protein with tetratricopeptide repeats 5 OS=Equus caballus OX=9796 GN=IFIT5 PE=4 SV=1	IFIT5	0.51583	0.943516	0.405599	1.00791	-0.427536	-0.391171	-0.930078	-0.385372	-0.0782311	0.792858	0.0505471	-1.82442	1.26115	-0.0846954	0.0479884	0.604694	-1.20319	-2.78931	NA	-0.491401	1.43497	0.0888336	-0.705145	-0.491401	0.369855	-0.926555	0.37	ns	T-test (hom)
F6X917	F6X917_HORSE	ENSECAG00000009507	VPS26A	0	VPS26 retromer complex component A OS=Equus caballus OX=9796 GN=VPS26A PE=3 SV=3	VPS26A	0.515726	0.948879	0.113032	-0.112567	0.645255	-0.503082	-0.117743	-0.100225	0.614732	0.301534	-0.146496	-0.59124	0.212841	-0.597852	-0.0620386	-0.146182	0.344654	-0.95173	NA	-0.347373	3.06843	0.79029	-1.06589	-0.347373	0.119209	-1.65965	0.119	ns	T-test (hom)
F6PQT9	F6PQT9_HORSE	ENSECAG00000012365	VDAC1	voltage dependent anion channel 1 [Source:VGNC Symbol;Acc:VGNC:24895]	Voltage-dependent anion-selective channel protein 1 OS=Equus caballus OX=9796 GN=VDAC1 PE=3 SV=3	VDAC1	0.514998	0.942989	3.1589	2.26792	3.85444	3.23305	2.81094	2.43473	2.44613	3.24724	3.24725	2.0064	2.34835	1.47247	2.91147	2.93135	2.83163	2.43062	NA	-0.409226	2.59587	0.853793	-1.0623	-0.409226	0.165411	-1.46353	0.165	ns	T-test (hom)
F6UZ08	F6UZ08_HORSE	ENSECAG00000015269	TGFBR2	transforming growth factor beta receptor 2 [Source:VGNC Symbol;Acc:VGNC:24056]	Serine/threonine-protein kinase receptor OS=Equus caballus OX=9796 GN=TGFBR2 PE=3 SV=2	TGFBR2	0.513977	0.936938	-0.126931	0.313128	-0.428993	-0.546477	0.277735	-0.622887	-0.03615	-0.29261	0.0690348	1.7422	1.12573	2.72348	1.11959	1.71454	1.9719	1.72117	NA	1.70635	14.0624	0.0564283	23.9954	1.70635	5.84524e-05	5.664	5.85e-05	****	T-test (hom)
HS90A_HORSE	NA	ENSECAG00000018948	HSP90AA1	heat shock protein 90 alpha family class A member 1 [Source:VGNC Symbol;Acc:VGNC:55283]	Heat shock protein HSP 90-alpha OS=Equus caballus OX=9796 GN=HSP90AA1 PE=2 SV=2	HSP90AA1	0.513291	0.913802	3.89608	3.64129	3.61979	2.97963	2.98578	3.86072	4.44092	3.5356	4.35219	2.90879	3.82219	3.64754	3.53167	3.75769	3.76666	2.55703	NA	-0.0770062	0.371308	0.695111	-0.028593	-0.0770062	0.773081	-0.293987	0.773	ns	T-test (hom)
A0A3Q2I4N3	A0A3Q2I4N3_HORSE	ENSECAG00000010867	FUBP1	far upstream element binding protein 1 [Source:VGNC Symbol;Acc:VGNC:50836]	Far upstream element binding protein 1 OS=Equus caballus OX=9796 GN=FUBP1 PE=4 SV=1	FUBP1	0.511552	0.94247	-0.978314	-1.60658	-1.10763	1.09203	-2.17958	0.394946	-0.83466	0.801538	-1.16937	1.09368	-0.582209	-0.782188	-0.677572	-0.445028	-2.01036	0.675806	NA	0.0651274	0.141941	0.641276	0.00924423	0.0651274	0.906299	0.119857	0.906	ns	T-test (hom)
A0A3Q2HNH0	A0A3Q2HNH0_HORSE	ENSECAG00000013301	MFAP4	microfibril associated protein 4 [Source:VGNC Symbol;Acc:VGNC:20142]	Microfibril associated protein 4 OS=Equus caballus OX=9796 GN=MFAP4 PE=4 SV=1	MFAP4	0.510581	0.89952	4.28845	4.67401	3.47456	4.06972	4.85587	4.62092	3.90786	3.41591	2.16706	3.82155	4.61863	4.64711	3.64834	3.01173	3.62641	4.69215	NA	-0.384291	1.66943	0.219404	-0.641547	-0.384291	0.314378	-1.04355	0.314	ns	T-test (hom)
A0A3Q2LI00	A0A3Q2LI00_HORSE	ENSECAG00000038332	LOC100072612	0	Inosine phosphorylase OS=Equus caballus OX=9796 GN=LOC100072612 PE=3 SV=1	LOC100072612	0.509775	0.891344	-0.614788	-1.54921	-0.0688312	-0.644541	-1.46935	-1.67609	-0.988392	-0.405457	-1.98647	-2.06743	-0.372423	-0.639996	-0.878005	-1.1109	-1.02263	-2.18954	NA	-0.356342	1.78816	0.659795	-0.637196	-0.356342	0.289541	-1.10082	0.29	ns	T-test (hom)
A0A5F5PZS2	A0A5F5PZS2_HORSE	ENSECAG00000002083	KCTD12	potassium channel tetramerization domain containing 12 [Source:VGNC Symbol;Acc:VGNC:84520]	Potassium channel tetramerization domain containing 12 OS=Equus caballus OX=9796 GN=KCTD12 PE=4 SV=1	KCTD12	0.508958	0.953742	3.69453	3.22738	3.72981	2.86265	2.99299	3.0649	3.36747	2.75607	2.86497	3.24701	3.64879	3.53528	3.18898	2.99083	3.35455	2.9876	NA	0.0152772	0.110973	0.487546	0.00169535	0.0152772	0.925964	0.0946123	0.926	ns	T-test (hom)
F6ZW92	F6ZW92_HORSE	ENSECAG00000016884	PITPNA	phosphatidylinositol transfer protein alpha [Source:VGNC Symbol;Acc:VGNC:21473]	Phosphatidylinositol transfer protein alpha OS=Equus caballus OX=9796 GN=PITPNA PE=4 SV=3	PITPNA	0.508602	0.968296	-5.00233	-2.80102	-3.15842	-0.884002	-2.33303	-0.604316	-2.27382	-2.48535	-2.74524	-1.9089	-2.5749	-2.69559	-3.20016	-2.31384	-3.53815	-2.28662	NA	-0.215138	0.541939	0.0211313	-0.116592	-0.215138	0.686847	-0.416437	0.687	ns	T-test (het)
HMGB1_HORSE	NA	ENSECAG00000008439	HMGB1	high mobility group box 1 [Source:NCBI gene (formerly Entrezgene);Acc:100033873]	High mobility group protein B1 OS=Equus caballus OX=9796 GN=HMGB1 PE=1 SV=3	HMGB1	0.507834	0.916132	3.59236	2.71857	2.57968	2.09267	2.45236	2.45298	3.10924	2.69447	2.97342	1.79736	2.32007	3.04559	2.32796	2.65887	2.39596	1.79126	NA	-0.297727	2.17775	0.941006	-0.648374	-0.297727	0.221021	-1.28096	0.221	ns	T-test (hom)
A0A5F5Q1A5	A0A5F5Q1A5_HORSE	ENSECAG00000020406	PPP1R12A	protein phosphatase 1 regulatory subunit 12A [Source:VGNC Symbol;Acc:VGNC:21755]	Protein phosphatase 1 regulatory subunit OS=Equus caballus OX=9796 GN=PPP1R12A PE=4 SV=1	PPP1R12A	0.507684	0.951168	-4.97675	-3.58305	-2.82793	-1.6882	-3.47964	-5.05719	-2.32117	-2.81846	-0.969219	-5.08219	-3.11997	-4.80082	-1.42302	-2.47811	-2.78466	-3.39499	NA	0.337426	0.691502	0.625804	0.233331	0.337426	0.619209	0.508225	0.619	ns	T-test (hom)
A0A3Q2KM06	A0A3Q2KM06_HORSE	ENSECAG00000022731	COL6A1	collagen type VI alpha 1 chain [Source:VGNC Symbol;Acc:VGNC:16746]	Collagen type VI alpha 1 chain OS=Equus caballus OX=9796 GN=COL6A1 PE=4 SV=2	COL6A1	0.506258	0.983888	-0.591294	-1.40025	-1.49095	-0.825315	-1.14796	-2.43724	-1.40011	-1.56765	-1.95393	-3.03141	-1.09187	0.115779	-1.91628	-2.16946	-0.775391	-1.43921	NA	-0.175125	0.594912	0.16856	-0.104184	-0.175125	0.662085	-0.446471	0.662	ns	T-test (hom)
A0A3Q2HNV2	A0A3Q2HNV2_HORSE	ENSECAG00000035279	IGFBP2	insulin like growth factor binding protein 2 [Source:HGNC Symbol;Acc:HGNC:5471]	Insulin-like growth factor-binding protein 2 OS=Equus caballus OX=9796 GN=IGFBP2 PE=4 SV=1	IGFBP2	0.506108	0.926937	1.72568	1.614	-0.89955	0.127587	-1.82217	1.06687	-1.43679	-0.00620316	-0.57007	0.167163	0.598697	1.41353	-0.0539988	0.216527	0.216107	-0.353256	NA	0.158158	0.380445	0.0505669	0.0601706	0.158158	0.768201	0.300515	0.768	ns	T-test (hom)
F6ZKC8	F6ZKC8_HORSE	ENSECAG00000011722	COX4I1	cytochrome c oxidase subunit 4I1 [Source:VGNC Symbol;Acc:VGNC:16801]	Cytochrome c oxidase subunit 4 OS=Equus caballus OX=9796 GN=COX4I1 PE=3 SV=3	COX4I1	0.505778	0.904193	0.467674	-0.447432	0.441806	0.566156	1.73796	-0.843405	-0.279185	-0.196647	1.25661	1.6748	0.272961	-0.0678229	0.72778	1.09635	0.58689	-1.66777	NA	0.304109	0.940121	0.527027	0.2859	0.304109	0.521189	0.658036	0.521	ns	T-test (hom)
F6WE31	F6WE31_HORSE	ENSECAG00000020416	ARPC3	actin related protein 2/3 complex subunit 3 [Source:VGNC Symbol;Acc:VGNC:15538]	Actin-related protein 2/3 complex subunit 3 OS=Equus caballus OX=9796 GN=ARPC3 PE=2 SV=1	ARPC3	0.5056	0.802926	1.37563	0.618217	0.778111	0.645933	1.09433	0.326518	1.54826	0.469637	1.85548	1.68598	2.0833	1.79082	1.96304	1.90603	2.12716	1.00312	NA	0.944787	11.6441	0.587428	11.0012	0.944787	0.000312446	61	0.00109	**	MannWhitney
A0A3Q2I2S2	A0A3Q2I2S2_HORSE	ENSECAG00000001999	GMDS	GDP-mannose 4,6-dehydratase [Source:VGNC Symbol;Acc:VGNC:18401]	GDP-D-mannose dehydratase OS=Equus caballus OX=9796 GN=GMDS PE=3 SV=1	GMDS	0.502859	0.902553	-1.29022	-0.657711	-0.614708	-1.7732	-0.403321	-0.335716	0.596659	-1.77354	0.597402	-0.296395	-0.851693	-0.481011	-1.07019	-0.783783	-0.741613	-0.189911	NA	0.30432	1.37874	0.28401	0.41958	0.30432	0.384554	0.897642	0.385	ns	T-test (hom)
A0A3Q2HWE7	A0A3Q2HWE7_HORSE	ENSECAG00000010224	MACROH2A1	macroH2A.1 histone [Source:VGNC Symbol;Acc:VGNC:81621]	MacroH2A.1 histone OS=Equus caballus OX=9796 GN=MACROH2A1 PE=4 SV=1	MACROH2A1	0.501754	0.950843	1.22324	1.21948	2.0447	2.99714	2.54737	0.940229	1.77085	2.71523	2.59762	0.679769	0.570066	1.24498	1.82893	2.18545	1.39504	0.347744	NA	-0.576078	2.58776	0.906752	-1.49075	-0.576078	0.166344	-1.46008	0.166	ns	T-test (hom)
F7BFV0	F7BFV0_HORSE	ENSECAG00000011484	EPS8L2	EPS8 like 2 [Source:VGNC Symbol;Acc:VGNC:17639]	EPS8 like 2 OS=Equus caballus OX=9796 GN=EPS8L2 PE=3 SV=3	EPS8L2	0.501131	0.931022	-0.206042	-1.3865	-0.61421	0.56092	0.615975	-0.340933	0.409106	-0.101966	-0.415168	-0.976148	-0.057794	-0.0945292	0.479053	-0.16009	-0.224772	-0.319466	NA	-0.0881581	0.403084	0.203359	-0.0355351	-0.0881581	0.75624	-0.316571	0.756	ns	T-test (hom)
F7B9Q9	F7B9Q9_HORSE	ENSECAG00000011667	PACSIN2	protein kinase C and casein kinase substrate in neurons 2 [Source:VGNC Symbol;Acc:VGNC:21125]	Protein kinase C and casein kinase substrate in neurons 2 OS=Equus caballus OX=9796 GN=PACSIN2 PE=3 SV=3	PACSIN2	0.50058	0.863048	-0.210532	-0.688198	0.266418	0.104581	-0.61346	-0.425127	-0.240476	0.321341	-0.297161	0.2224	0.185962	-0.452123	-0.308963	-0.697201	-0.612851	-0.685616	NA	-0.145012	1.14422	0.883448	-0.165927	-0.145012	0.452433	-0.772902	0.452	ns	T-test (hom)
F6WX78	F6WX78_HORSE	ENSECAG00000017123	PSMB5	proteasome 20S subunit beta 5 [Source:VGNC Symbol;Acc:VGNC:21944]	Proteasome subunit beta OS=Equus caballus OX=9796 GN=PSMB5 PE=3 SV=2	PSMB5	0.500222	0.880905	-1.8343	-1.85675	-1.02828	-1.30956	-0.488567	-0.778661	-2.27496	-2.223	-3.25018	-1.19343	-2.00368	-1.15486	-0.834848	-2.16502	-0.660183	-0.604812	NA	-0.00911639	0.0258301	0.426404	-0.000235477	-0.00911639	0.982255	-0.0226421	0.982	ns	T-test (hom)
F6R5V4	F6R5V4_HORSE	ENSECAG00000024795	CPVL	carboxypeptidase vitellogenic like [Source:VGNC Symbol;Acc:VGNC:58151]	Carboxypeptidase vitellogenic like OS=Equus caballus OX=9796 GN=CPVL PE=3 SV=2	CPVL	0.499427	0.892618	1.44373	1.68167	2.17178	1.3249	0.417381	0.600555	1.60691	2.26731	0.839026	0.67517	1.79025	0.280906	1.8513	1.59668	2.19053	2.19939	NA	-0.0113722	0.037334	0.799875	-0.000424569	-0.0113722	0.974454	-0.0325997	0.974	ns	T-test (hom)
F6ZE54	F6ZE54_HORSE	ENSECAG00000018093	GPI	glucose-6-phosphate isomerase [Source:VGNC Symbol;Acc:VGNC:18494]	Glucose-6-phosphate isomerase OS=Equus caballus OX=9796 GN=GPI PE=3 SV=3	GPI	0.4992	0.94313	2.60429	2.53307	2.64581	1.903	2.67385	1.70878	3.01604	2.28261	2.63137	1.83423	2.46184	2.41765	2.35139	2.94258	2.98473	1.9748	NA	0.0288923	0.16343	0.892054	0.00472188	0.0288923	0.892899	0.137106	0.893	ns	T-test (hom)
F7AHF3	F7AHF3_HORSE	ENSECAG00000004482	ACTBL2	actin beta like 2 [Source:VGNC Symbol;Acc:VGNC:15014]	Actin beta like 2 OS=Equus caballus OX=9796 GN=ACTBL2 PE=3 SV=1	ACTBL2	0.499017	0.886329	-0.560018	-4.92094	-1.99911	-4.34172	-2.97951	-1.47466	-1.8348	-4.31105	-1.02701	-5.8235	-1.57476	-2.58012	-2.73057	-1.40223	-2.70363	-4.77555	NA	-0.0244442	0.0342949	0.882076	-0.000838312	-0.0244442	0.976509	-0.0299766	0.977	ns	T-test (hom)
F6Z8V2	F6Z8V2_HORSE	ENSECAG00000018887	PSMB8	proteasome 20S subunit beta 8 [Source:VGNC Symbol;Acc:VGNC:21947]	Proteasome subunit beta OS=Equus caballus OX=9796 GN=PSMB8 PE=3 SV=1	PSMB8	0.498838	0.959555	1.10181	0.90361	0.92935	0.298808	0.423161	0.639774	1.12402	0.808976	1.04555	0.0567694	1.25456	0.451197	0.576511	1.04462	0.392509	0.686578	NA	-0.0901516	0.68988	0.469263	-0.0621938	-0.0901516	0.619905	-0.507206	0.62	ns	T-test (hom)
A0A3Q2I4S4	A0A3Q2I4S4_HORSE	ENSECAG00000012362	C7	complement C7 [Source:VGNC Symbol;Acc:VGNC:15955]	Complement C7 OS=Equus caballus OX=9796 GN=C7 PE=3 SV=2	C7	0.496402	0.894217	3.01459	2.77793	2.6478	2.66862	3.33785	3.74629	3.02076	3.19371	2.04352	3.90148	3.63573	3.88171	3.70339	2.33861	2.98929	4.29264	NA	0.29735	1.47643	0.0593571	0.439016	0.29735	0.359378	0.947653	0.359	ns	T-test (hom)
A0A3Q2L095	A0A3Q2L095_HORSE	ENSECAG00000021941	STK4	serine/threonine kinase 4 [Source:VGNC Symbol;Acc:VGNC:23695]	Non-specific serine/threonine protein kinase OS=Equus caballus OX=9796 GN=STK4 PE=3 SV=2	STK4	0.495897	0.897435	-2.26234	-2.90613	-2.35555	-0.81974	-2.02714	-4.19897	-0.494095	-0.72705	-2.85032	-3.77511	-1.76711	-3.18621	-2.19013	-1.73529	-3.3736	-3.46325	NA	-0.81875	2.80782	0.248874	-2.2989	-0.81875	0.142811	-1.55267	0.143	ns	T-test (hom)
F7CFR5	F7CFR5_HORSE	ENSECAG00000019885	ATP1B3	ATPase Na+/K+ transporting subunit beta 3 [Source:VGNC Symbol;Acc:VGNC:15647]	Sodium/potassium-transporting ATPase subunit beta OS=Equus caballus OX=9796 GN=ATP1B3 PE=2 SV=2	ATP1B3	0.495351	0.793326	-3.06256	-1.09351	-0.883076	-1.31868	-2.599	-2.91552	-2.23015	-1.7876	-3.45372	0.263722	-2.85544	-0.340743	-3.74456	-3.34659	-0.0706453	0.269262	NA	0.326422	0.612232	0.0570531	0.199846	0.326422	0.654184	34	0.878	ns	MannWhitney
F6TI41	F6TI41_HORSE	ENSECAG00000038236	RDH16	0	Retinol dehydrogenase 16 OS=Equus caballus OX=9796 GN=LOC100052445 PE=3 SV=3	LOC100052445	0.495002	0.911998	-0.275186	-0.665397	-0.704079	-1.02137	-2.66626	-1.93222	-1.16994	-1.25373	-0.624228	-3.12996	-2.41338	-1.42144	-0.517373	-0.646046	-1.22226	-2.032	NA	-0.289813	0.963682	0.583827	-0.279288	-0.289813	0.512747	-0.671636	0.513	ns	T-test (hom)
A0A3Q2HYA3	A0A3Q2HYA3_HORSE	ENSECAG00000028196	ATP5MK	ATP synthase membrane subunit k [Source:HGNC Symbol;Acc:HGNC:30889]	ATP synthase membrane subunit DAPIT OS=Equus caballus OX=9796 GN=ATP5MD PE=4 SV=1	ATP5MD	0.494961	0.808541	-0.560706	-0.942309	-0.297914	-0.92273	-0.513586	-1.23617	-0.598288	-0.349817	0.107545	-0.55492	-0.602127	1.68074	-0.560577	0.282504	-0.207907	-0.788616	NA	0.59727	3.60514	0.0293299	2.15324	0.59727	0.0821758	48	0.105	ns	MannWhitney
F6YUV5	F6YUV5_HORSE	ENSECAG00000009171	NUP210	nucleoporin 210 [Source:VGNC Symbol;Acc:VGNC:20965]	Nucleoporin 210 OS=Equus caballus OX=9796 GN=NUP210 PE=3 SV=2	NUP210	0.49329	0.908869	-3.77678	-3.91225	-2.38614	-2.29349	-4.44009	-3.39466	-3.65815	-1.69118	-2.788	-4.69317	-5.37664	-4.99293	-3.72883	-2.80584	-3.11551	-4.41679	NA	-0.79562	2.9473	0.866483	-2.34494	-0.79562	0.12965	-1.61026	0.13	ns	T-test (hom)
A0A3Q2H9C5	A0A3Q2H9C5_HORSE	ENSECAG00000025110	DDX17	DEAD-box helicase 17 [Source:VGNC Symbol;Acc:VGNC:56356]	RNA helicase OS=Equus caballus OX=9796 GN=DDX17 PE=3 SV=2	DDX17	0.493104	0.883993	0.192584	-0.357733	-0.155751	0.0128308	0.163883	-0.85454	0.315835	0.457281	-0.136945	-0.139308	0.0713393	0.26336	0.221054	0.561369	0.162845	1.05893	NA	0.286032	2.44498	0.864418	0.699341	0.286032	0.183649	1.39875	0.184	ns	T-test (hom)
A0A3Q2HJE2	A0A3Q2HJE2_HORSE	ENSECAG00000019318	0	0	Ig-like domain-containing protein OS=Equus caballus OX=9796 PE=3 SV=1	Ig-like	0.493061	0.897422	1.06045	4.42583	4.33045	1.93668	0.737117	-0.433079	3.64668	1.76101	3.36723	4.78738	-0.337164	1.54757	1.0319	1.4452	-0.326838	1.01927	NA	-0.616324	1.01007	0.96305	-0.622532	-0.616324	0.496521	-0.698143	0.497	ns	T-test (hom)
F7BZD8	F7BZD8_HORSE	ENSECAG00000007522	TMX4	thioredoxin related transmembrane protein 4 [Source:VGNC Symbol;Acc:VGNC:24355]	Thioredoxin related transmembrane protein 4 OS=Equus caballus OX=9796 GN=TMX4 PE=4 SV=2	TMX4	0.492914	0.647301	-4.92076	-3.42016	-1.97045	-2.47469	-3.23025	-5.07654	-3.70269	-2.56468	-3.17637	-5.32175	-4.91852	-5.00847	-5.24797	-4.82375	-5.16114	-5.20643	NA	-1.43802	6.91482	0.235744	-9.94367	-1.43802	0.00828763	10	0.0207	*	MannWhitney
A0A3Q2HU28	A0A3Q2HU28_HORSE	ENSECAG00000030969	CHST4	carbohydrate sulfotransferase 4 [Source:VGNC Symbol;Acc:VGNC:16538]	Sulfotransferase OS=Equus caballus OX=9796 GN=CHST4 PE=3 SV=1	CHST4	0.492722	0.923888	-4.90512	-4.21	-2.25679	-3.45759	-3.24558	-4.12184	-4.14848	-1.4567	-2.86071	-3.16512	-2.2082	-1.61783	-2.31805	-2.61592	-1.64304	-3.24077	NA	1.01656	4.50506	0.13832	4.57966	1.01656	0.0440394	2.21269	0.044	*	T-test (hom)
F6WM79	F6WM79_HORSE	ENSECAG00000009219	ACTR2	actin related protein 2 [Source:VGNC Symbol;Acc:VGNC:15028]	Actin related protein 2 OS=Equus caballus OX=9796 GN=ACTR2 PE=3 SV=2	ACTR2	0.491739	0.931288	3.22623	2.62232	3.1149	2.12601	2.77711	2.20458	3.3777	3.01831	2.74587	2.561	2.95183	2.38447	2.40231	2.9109	2.71348	1.94886	NA	-0.231055	1.89025	0.38993	-0.43675	-0.231055	0.269761	-1.14912	0.27	ns	T-test (hom)
F6ZAH1	F6ZAH1_HORSE	ENSECAG00000017805	HSD17B4	hydroxysteroid 17-beta dehydrogenase 4 [Source:VGNC Symbol;Acc:VGNC:18887]	Hydroxysteroid 17-beta dehydrogenase 4 OS=Equus caballus OX=9796 GN=HSD17B4 PE=4 SV=1	HSD17B4	0.491261	0.942757	-0.774867	-0.151035	-1.10635	-0.145292	-1.62902	0.689138	-1.61769	-0.194488	-1.57999	-0.442825	-0.0111731	-1.36703	-1.11295	0.643662	-0.2003	0.0199717	NA	0.109871	0.347551	0.905402	0.0381858	0.109871	0.785917	0.276881	0.786	ns	T-test (hom)
A0A3Q2LBE4	A0A3Q2LBE4_HORSE	ENSECAG00000039211	IGFALS	insulin like growth factor binding protein acid labile subunit [Source:HGNC Symbol;Acc:HGNC:5468]	Insulin like growth factor binding protein acid labile subunit OS=Equus caballus OX=9796 GN=IGFALS PE=4 SV=1	IGFALS	0.491027	0.933219	-1.14857	-2.42201	-0.824166	0.0833689	-0.432057	-0.131172	-1.08	0.295511	-1.87623	0.691252	1.08539	0.410312	0.092698	-1.01584	-0.533259	0.47925	NA	0.624084	2.30768	0.749231	1.44018	0.624084	0.201985	1.33875	0.202	ns	T-test (hom)
F6WB51	F6WB51_HORSE	ENSECAG00000008254	CRYZ	crystallin zeta [Source:VGNC Symbol;Acc:VGNC:16889]	Crystallin zeta OS=Equus caballus OX=9796 GN=CRYZ PE=3 SV=2	CRYZ	0.49091	0.964607	-1.92734	-0.970273	-1.99818	-1.21743	-1.78532	-0.158096	0.420077	-0.804558	0.850626	-2.11789	-0.281865	-1.16468	-0.447793	-0.955204	-0.592636	-1.23239	NA	0.312411	1.05295	0.991094	0.328955	0.312411	0.48198	0.722336	0.482	ns	T-test (hom)
A0A3Q2LEJ5	A0A3Q2LEJ5_HORSE	ENSECAG00000000438	VDAC3	voltage dependent anion channel 3 [Source:VGNC Symbol;Acc:VGNC:24897]	Voltage-dependent anion-selective channel protein 3 OS=Equus caballus OX=9796 GN=VDAC3 PE=3 SV=1	VDAC3	0.49023	0.96696	-0.409448	-0.488624	0.408531	0.385113	-0.354558	-0.719373	-0.100065	0.834841	1.01774	-2.3404	-1.4081	-1.10564	-0.929773	0.129292	-0.0345556	-1.48832	NA	-0.714523	3.12069	0.0907079	-2.2298	-0.714523	0.114969	-1.68079	0.115	ns	T-test (hom)
F6UH83	F6UH83_HORSE	ENSECAG00000019192	CCT5	chaperonin containing TCP1 subunit 5 [Source:VGNC Symbol;Acc:VGNC:16238]	CCT-epsilon OS=Equus caballus OX=9796 GN=CCT5 PE=3 SV=2	CCT5	0.490153	0.904341	0.447468	1.07559	-0.679584	0.490915	0.0594198	0.127721	-0.938431	1.0931	0.234937	0.355935	0.073094	-0.152476	-0.520423	0.261275	-0.534169	-0.802117	NA	-0.345018	1.86937	0.189416	-0.644965	-0.345018	0.273693	-1.13931	0.274	ns	T-test (hom)
F6XA25	F6XA25_HORSE	ENSECAG00000009572	PLIN3	perilipin 3 [Source:VGNC Symbol;Acc:VGNC:56775]	Perilipin 3 OS=Equus caballus OX=9796 GN=PLIN3 PE=3 SV=2	PLIN3	0.489186	0.89218	-2.80236	-2.28535	-2.44443	-2.38524	-3.20229	-2.39837	-1.94782	-2.05986	-2.87121	-3.96673	-2.18911	-3.58725	-2.60806	-2.14724	-2.28621	-2.86185	NA	-0.373993	2.36293	0.207229	-0.883719	-0.373993	0.194396	-1.36302	0.194	ns	T-test (hom)
F6Z5L1	F6Z5L1_HORSE	ENSECAG00000021429	C1R	complement C1r [Source:VGNC Symbol;Acc:VGNC:15944]	Complement subcomponent C1r OS=Equus caballus OX=9796 GN=C1R PE=4 SV=1	C1R	0.488148	0.928147	-0.405325	0.784501	1.05514	-0.0887301	1.07678	-0.565839	0.193182	0.482996	0.177075	0.151326	0.829895	0.108584	-0.379277	0.652072	0.163781	-0.566998	NA	-0.174531	0.884405	0.421603	-0.154356	-0.174531	0.541711	-0.625492	0.542	ns	T-test (hom)
F6TJX5	F6TJX5_HORSE	ENSECAG00000007829	TPP1	tripeptidyl peptidase 1 [Source:VGNC Symbol;Acc:VGNC:24438]	Tripeptidyl aminopeptidase OS=Equus caballus OX=9796 GN=TPP1 PE=4 SV=3	TPP1	0.48777	0.907005	2.11445	2.21932	2.80105	2.65424	2.19882	0.896345	1.40638	1.99711	2.74304	2.07157	2.70718	2.06989	3.11391	2.88842	2.7389	2.37612	NA	0.552666	4.30643	0.211908	2.38001	0.552666	0.0505402	2.13901	0.0505	ns	T-test (hom)
F6VZ73	F6VZ73_HORSE	ENSECAG00000022910	HABP2	hyaluronan binding protein 2 [Source:VGNC Symbol;Acc:VGNC:51530]	Hyaluronan binding protein 2 OS=Equus caballus OX=9796 GN=HABP2 PE=4 SV=3	HABP2	0.48724	0.918486	0.187406	0.488488	0.356945	-0.271061	1.34291	0.472747	1.15007	1.18739	-0.424208	1.81343	0.604414	1.89534	2.18082	0.769646	0.519902	2.38926	NA	0.604215	2.68158	0.158165	1.62025	0.604215	0.15587	1.49982	0.156	ns	T-test (hom)
F6Z4J4	F6Z4J4_HORSE	ENSECAG00000008855	GDI2	GDP dissociation inhibitor 2 [Source:VGNC Symbol;Acc:VGNC:55377]	Rab GDP dissociation inhibitor OS=Equus caballus OX=9796 GN=GDI2 PE=3 SV=2	GDI2	0.485998	0.893233	2.57524	2.38162	2.61113	2.0331	2.25762	1.9961	2.68661	2.22731	2.69632	1.74964	2.76458	2.42501	2.46984	2.32666	2.53492	1.87311	NA	0.00891624	0.064788	0.402794	0.000577665	0.00891624	0.956086	0.0560605	0.956	ns	T-test (hom)
A0A5F5PW18	A0A5F5PW18_HORSE	ENSECAG00000021794	SERPINF2	serpin family F member 2 [Source:VGNC Symbol;Acc:VGNC:22860]	Serpin family F member 2 OS=Equus caballus OX=9796 GN=SERPINF2 PE=3 SV=1	SERPINF2	0.48567	0.848576	1.82651	3.2937	2.72059	3.20752	3.54953	2.61595	2.77746	2.73144	1.93962	4.41982	3.57214	4.34894	4.4263	2.62573	3.58923	4.14414	NA	0.7929	4.24529	0.167017	3.36609	0.7929	0.0527278	2.11619	0.0527	ns	T-test (hom)
A0A3Q2H5J5	A0A3Q2H5J5_HORSE	ENSECAG00000032798	RAB10	RAB10, member RAS onco family [Source:VGNC Symbol;Acc:VGNC:22083]	RAB10 member RAS oncogene family OS=Equus caballus OX=9796 GN=RAB10 PE=4 SV=1	RAB10	0.485074	0.926222	1.18891	0.48927	1.48737	1.14502	-0.358802	-0.19134	0.149463	0.963003	1.08876	-1.70047	-0.077651	-0.106977	-0.0806955	0.278351	0.377903	-0.587979	NA	-0.710207	3.65001	0.681712	-2.59227	-0.710207	0.0796592	-1.88988	0.0797	ns	T-test (hom)
F6X6J0	F6X6J0_HORSE	ENSECAG00000029766	H2AX	H2A.X histone [Source:VGNC Symbol;Acc:VGNC:83807]	Histone H2A OS=Equus caballus OX=9796 GN=H2AX PE=3 SV=2	H2AX	0.484741	0.884531	-2.59796	-3.89303	-1.77113	-0.740752	-1.63815	-3.27407	-3.72018	-1.09865	-2.15609	-3.56151	-2.8326	-1.97751	-2.41645	-2.03518	-1.79743	-3.41366	NA	-0.182063	0.484431	0.147497	-0.0881971	-0.182063	0.714779	-0.37294	0.715	ns	T-test (hom)
F7BK76	F7BK76_HORSE	ENSECAG00000021998	MST1	macrophage stimulating 1 [Source:VGNC Symbol;Acc:VGNC:56833]	Macrophage stimulating 1 OS=Equus caballus OX=9796 GN=MST1 PE=3 SV=3	MST1	0.484438	0.918615	-3.58606	-2.64611	-1.37286	-0.629832	-0.136624	-0.20947	-0.943969	-1.85468	-2.66235	-1.24201	-1.44143	-0.784127	-0.364326	-1.33291	-1.53508	-0.517835	NA	0.187443	0.487192	0.193105	0.0913206	0.187443	0.713412	0.374818	0.713	ns	T-test (hom)
A0A5F5PSZ0	A0A5F5PSZ0_HORSE	ENSECAG00000018659	SAFB	scaffold attachment factor B [Source:VGNC Symbol;Acc:VGNC:22667]	Scaffold attachment factor B OS=Equus caballus OX=9796 GN=SAFB PE=4 SV=1	SAFB	0.484334	0.944823	-4.92126	-5.09411	-4.26642	-5.83622	-5.48675	-4.97798	-4.87948	-4.93136	-4.03731	-5.14011	-5.47684	-5.00055	-4.70569	-3.67672	-4.42288	-5.36405	NA	0.321177	1.89015	0.402791	0.607074	0.321177	0.269778	1.14908	0.27	ns	T-test (hom)
A0A3Q2I185	A0A3Q2I185_HORSE	ENSECAG00000012703	ECHS1	enoyl-CoA hydratase, short chain 1 [Source:VGNC Symbol;Acc:VGNC:17407]	Enoyl-CoA hydratase short chain 1 OS=Equus caballus OX=9796 GN=ECHS1 PE=3 SV=1	ECHS1	0.48276	0.942128	-2.1829	-1.72814	-1.31432	-0.605209	-1.03178	-3.29417	-1.70987	-1.15985	-0.39043	-2.16909	-1.2832	-2.33909	-0.361277	-1.51538	-2.11605	-3.22014	NA	-0.0460523	0.118757	0.658167	-0.00546905	-0.0460523	0.920981	-0.101003	0.921	ns	T-test (hom)
A0A5F5PGA8	A0A5F5PGA8_HORSE	ENSECAG00000015040	NASP	nuclear autoantigenic sperm protein [Source:VGNC Symbol;Acc:VGNC:20566]	Nuclear autoantigenic sperm protein OS=Equus caballus OX=9796 GN=NASP PE=3 SV=1	NASP	0.482507	0.947001	2.29276	2.55243	1.8153	1.30865	1.58332	1.9081	2.29469	1.31272	2.4637	2.25869	2.927	2.76444	2.18738	2.88848	2.42377	1.85073	NA	0.587027	6.05251	0.568683	3.55299	0.587027	0.0150665	2.76918	0.0151	*	T-test (hom)
F7E0Z9	F7E0Z9_HORSE	ENSECAG00000020122	SELL	selectin L [Source:VGNC Symbol;Acc:VGNC:55185]	Selectin L OS=Equus caballus OX=9796 GN=SELL PE=3 SV=2	SELL	0.482288	0.979372	1.36329	-1.00252	-0.703903	1.02443	0.0360293	0.730154	-0.0215741	-0.769008	0.388287	0.819429	1.04585	-0.504242	1.03154	1.34596	0.257379	1.88477	NA	0.701509	3.2374	0.629521	2.27106	0.701509	0.106034	1.72765	0.106	ns	T-test (hom)
TPM4_HORSE	NA	NA	TPM4	NA	Tropomyosin alpha-4 chain OS=Equus caballus OX=9796 GN=TPM4 PE=1 SV=2	TPM4	0.48187	0.870139	-5.14003	-5.04914	-2.78333	-6.01668	-3.71736	-5.10382	-3.50675	-4.83807	-0.741572	-1.07936	-0.432186	-2.37611	-0.70071	-0.75067	-0.432217	1.35591	NA	3.87478	18.1954	0.903191	70.5034	3.87478	3.3314e-06	7.40417	3.33e-06	****	T-test (hom)
A0A3Q2H452	A0A3Q2H452_HORSE	ENSECAG00000020246	SEPTIN9	septin 9 [Source:VGNC Symbol;Acc:VGNC:22836]	Septin 9 OS=Equus caballus OX=9796 GN=SEPTIN9 PE=3 SV=1	SEPTIN9	0.4816	0.919579	0.625584	-0.0228884	0.35817	-0.75193	-0.0339766	-0.538315	0.61074	0.196736	0.142324	-1.16091	0.0663956	-1.04706	-0.632568	0.380964	-0.476156	-0.896479	NA	-0.508452	3.58333	0.693351	-1.82195	-0.508452	0.0834274	-1.864	0.0834	ns	T-test (hom)
MX1_HORSE	NA	NA	MX1	NA	Interferon-induced GTP-binding protein Mx1 OS=Equus caballus OX=9796 GN=MX1 PE=2 SV=1	MX1	0.479715	0.894516	-5.03208	-5.14867	-3.0341	-4.80713	-3.40016	-5.80933	-4.6678	-4.50063	-2.33025	0.415053	-2.94675	-2.73305	-5.46119	-0.944763	0.249598	0.368237	NA	2.8771	7.55253	0.0461343	21.7294	2.8771	0.00532673	3.58038	0.00533	**	T-test (het)
F6QF58	F6QF58_HORSE	ENSECAG00000017514	RPL6	ribosomal protein L6 [Source:NCBI gene (formerly Entrezgene);Acc:100051509]	60S ribosomal protein L6 OS=Equus caballus OX=9796 GN=RPL6 PE=3 SV=2	RPL6	0.478458	0.968577	-2.08947	-0.00249049	-0.14949	0.37912	-0.0120521	-1.22939	-0.116332	1.43842	-0.222206	1.3322	-1.71383	-0.596147	-0.204649	-1.15458	-0.0530312	-2.40637	NA	-0.404617	1.07969	0.830975	-0.436862	-0.404617	0.47313	-0.737278	0.473	ns	T-test (hom)
F6YAZ0	F6YAZ0_HORSE	ENSECAG00000009487	ATP5PD	ATP synthase peripheral stalk subunit d [Source:VGNC Symbol;Acc:VGNC:15662]	ATP synthase subunit d mitochondrial OS=Equus caballus OX=9796 GN=ATP5PD PE=3 SV=3	ATP5PD	0.477887	0.944061	-2.4509	-0.321438	-4.9268	-3.01742	-1.45281	-4.20117	-0.138902	-0.713184	-0.366757	-2.93001	-4.17677	-3.31994	-1.16055	-1.15309	-2.09669	-3.27628	NA	-0.157183	0.242519	0.437729	-0.03812	-0.157183	0.845268	-0.198812	0.845	ns	T-test (hom)
A0A3Q2HJF2	A0A3Q2HJF2_HORSE	ENSECAG00000034383	AHNAK	AHNAK nucleoprotein [Source:HGNC Symbol;Acc:HGNC:347]	AHNAK nucleoprotein OS=Equus caballus OX=9796 GN=AHNAK PE=4 SV=1	AHNAK	0.476661	0.949564	2.73986	2.7909	2.8868	2.18676	2.6079	2.3218	2.37447	2.94211	3.33842	2.24956	3.33388	2.32465	3.70096	3.05312	2.76635	2.75048	NA	0.333354	2.96273	0.138074	0.987638	0.333354	0.128271	1.61658	0.128	ns	T-test (hom)
A0A5F5PSR8	A0A5F5PSR8_HORSE	ENSECAG00000014414	SPI2	alpha-1-antitrypsin [Source:NCBI gene (formerly Entrezgene);Acc:100065158]	Alpha-1-antiproteinase 2-like OS=Equus caballus OX=9796 GN=SPI2 PE=3 SV=1	SPI2	0.476341	0.805868	6.82976	7.67623	7.06417	7.80043	8.19455	7.48756	6.69562	6.64843	6.73046	8.67449	8.15645	8.29553	8.66315	6.97209	8.14437	8.30881	NA	0.693573	4.21301	0.523464	2.92203	0.693573	0.0539209	51	0.0499	*	MannWhitney
A0A3Q2GXB1	A0A3Q2GXB1_HORSE	ENSECAG00000010481	GC	GC vitamin D binding protein [Source:VGNC Symbol;Acc:VGNC:18267]	Gc-globulin OS=Equus caballus OX=9796 GN=GC PE=4 SV=2	GC	0.476013	0.933552	5.44245	6.46701	5.83874	6.57848	6.49157	5.88888	6.22127	6.72089	5.28908	7.0226	6.29258	6.75019	7.58315	6.2781	6.83833	7.03714	NA	0.430234	2.64895	0.266295	1.13967	0.430234	0.159437	1.48605	0.159	ns	T-test (hom)
A0A3Q2LK73	A0A3Q2LK73_HORSE	ENSECAG00000019833	NT5DC1	5'-nucleotidase domain containing 1 [Source:VGNC Symbol;Acc:VGNC:20915]	5'-nucleotidase domain containing 1 OS=Equus caballus OX=9796 GN=NT5DC1 PE=3 SV=1	NT5DC1	0.475753	0.928152	0.154334	-2.61112	1.87387	0.289752	-1.1402	-0.0442517	-2.00671	-2.58103	-3.63927	-0.101038	-1.96277	0.129289	-2.90556	-2.1237	-0.954427	-0.274227	NA	-0.720793	1.50622	0.727413	-1.08567	-0.720793	0.352033	-0.962698	0.352	ns	T-test (hom)
F7E1I4	F7E1I4_HORSE	ENSECAG00000019915	RRAGC	Ras related GTP binding C [Source:VGNC Symbol;Acc:VGNC:22577]	Ras-related GTP-binding protein OS=Equus caballus OX=9796 GN=RRAGC PE=3 SV=2	RRAGC	0.475105	0.875104	-5.08285	-3.59068	-2.46572	-3.67884	-3.91681	-5.03795	-3.01404	-3.1907	-3.23438	-1.02783	-2.92065	-5.88164	-3.25943	-3.11974	-3.23467	-5.36096	NA	0.242288	0.50552	0.2209	0.122481	0.242288	0.704406	0.387233	0.704	ns	T-test (hom)
F6RP73	F6RP73_HORSE	ENSECAG00000024563	LOC100064703	0	15 kDa protein B OS=Equus caballus OX=9796 GN=LOC100064703 PE=3 SV=2	LOC100064703	0.474713	0.919741	-1.62941	-1.08217	-2.30436	-0.264419	-0.916152	-4.40915	-2.37062	-2.23326	-1.19586	0.0941226	-0.922505	-0.846494	-1.06738	-2.02515	-2.27248	-1.03609	NA	0.742211	2.53638	0.171785	1.88253	0.742211	0.172375	1.43813	0.172	ns	T-test (hom)
F6TNX4	F6TNX4_HORSE	ENSECAG00000015944	TKFC	triokinase and FMN cyclase [Source:VGNC Symbol;Acc:VGNC:24122]	ATP-dependent dihydroxyacetone kinase OS=Equus caballus OX=9796 GN=TKFC PE=4 SV=2	TKFC	0.474593	0.872661	-1.54552	-0.581382	-0.537216	-0.669964	0.119942	-1.06088	-0.543979	-1.67843	0.384056	-1.32136	0.486555	0.705052	-0.00961424	-0.816494	0.411507	-0.961008	NA	0.672015	3.79886	0.485055	2.55289	0.672015	0.0718502	1.94724	0.0719	ns	T-test (hom)
F7C373	F7C373_HORSE	ENSECAG00000007513	HSPA9	heat shock protein family A (Hsp70) member 9 [Source:VGNC Symbol;Acc:VGNC:55438]	75 kDa glucose-regulated protein OS=Equus caballus OX=9796 GN=HSPA9 PE=3 SV=2	HSPA9	0.474225	0.923852	1.29522	1.01138	1.77392	1.31675	0.788141	2.51622	1.25649	1.77311	1.23979	0.596882	0.447674	-0.187791	0.853048	1.09773	1.1175	0.433055	NA	-0.766668	6.73675	0.738824	-5.16485	-0.766668	0.00937643	-3.00933	0.00938	**	T-test (hom)
F6ZHC3	F6ZHC3_HORSE	ENSECAG00000013345	CD48	CD48 molecule [Source:VGNC Symbol;Acc:VGNC:16270]	CD48 molecule OS=Equus caballus OX=9796 GN=CD48 PE=4 SV=2	CD48	0.473888	0.727529	-0.817791	-1.12583	-0.71284	0.161421	-0.110989	0.684111	-0.886666	0.137974	-0.854289	-0.620295	-0.751509	-0.123457	-0.832355	-0.900856	-0.929958	-0.834077	NA	-0.397023	2.85832	0.0322091	-1.13482	-0.397023	0.137898	19	0.195	ns	MannWhitney
F7CCF5	F7CCF5_HORSE	ENSECAG00000014405	LXN	latexin [Source:VGNC Symbol;Acc:VGNC:19842]	Latexin OS=Equus caballus OX=9796 GN=LXN PE=3 SV=2	LXN	0.47358	0.769895	-4.87723	-2.74862	-1.99399	-4.16693	-2.79251	-4.99204	-2.99279	-4.02565	-1.20988	-6.44186	-0.804166	-2.545	-1.6141	-1.60268	-1.35311	-3.1063	NA	1.23908	3.04819	0.204281	3.77697	1.23908	0.120893	51	0.0499	*	MannWhitney
A0A3Q2I544	A0A3Q2I544_HORSE	ENSECAG00000026813	RPL14	ribosomal protein L14 [Source:VGNC Symbol;Acc:VGNC:22523]	60S ribosomal protein L14 OS=Equus caballus OX=9796 GN=RPL14 PE=3 SV=2	RPL14	0.473537	0.933597	-1.44877	-1.35264	-3.68285	-1.32127	-3.76977	-2.58089	-5.64669	-0.393466	-0.374485	-1.88174	-2.71715	-2.02672	-1.45954	-2.32373	-3.11088	-2.96574	NA	0.417046	0.846093	0.10233	0.35286	0.417046	0.556289	0.602788	0.556	ns	T-test (hom)
F6YGW2	F6YGW2_HORSE	ENSECAG00000016635	BAX	BCL2 associated X, apoptosis regulator [Source:VGNC Symbol;Acc:VGNC:50999]	BCL2 associated X apoptosis regulator OS=Equus caballus OX=9796 GN=BAX PE=3 SV=2	BAX	0.473162	0.971182	1.40818	0.593083	0.412524	0.562765	0.453236	1.29442	2.13523	-0.0885142	-1.30728	-0.161454	-0.639309	-0.982509	0.660739	0.469754	-0.46729	-0.0996586	NA	-1.16224	7.71731	0.896635	-8.96938	-1.16224	0.00475179	-3.35129	0.00475	**	T-test (hom)
F7AQA4	F7AQA4_HORSE	ENSECAG00000010881	DPYD	dihydropyrimidine dehydrogenase [Source:VGNC Symbol;Acc:VGNC:17302]	Dihydropyrimidine dehydrogenase [NADP(+)] OS=Equus caballus OX=9796 GN=DPYD PE=3 SV=2	DPYD	0.471999	0.868332	0.667098	1.01076	-1.25909	0.570215	-0.817213	-0.681376	-0.483084	-0.334282	-0.780379	0.0230513	0.0224002	-0.984291	0.094009	-0.856194	-1.01615	0.65556	NA	-0.189377	0.711421	0.514425	-0.134727	-0.189377	0.610718	-0.520692	0.611	ns	T-test (hom)
F6W6K4	F6W6K4_HORSE	ENSECAG00000022377	LGALS1	0	Galectin OS=Equus caballus OX=9796 GN=LOC100072001 PE=4 SV=2	LOC100072001	0.470461	0.901709	-0.682282	-4.90813	-3.54828	-0.742789	0.839167	1.65563	0.900079	-2.9443	-4.92801	-0.604504	0.522924	0.598142	-1.12855	-1.94903	-2.13301	-1.20818	NA	-0.174915	0.201713	0.447677	-0.0352827	-0.174915	0.869518	-0.167312	0.87	ns	T-test (hom)
F6ZV64	F6ZV64_HORSE	ENSECAG00000014820	DSP	desmoplakin [Source:VGNC Symbol;Acc:VGNC:17328]	Desmoplakin OS=Equus caballus OX=9796 GN=DSP PE=4 SV=2	DSP	0.470305	0.954032	3.34228	3.0476	3.53005	2.40015	3.83249	3.69236	2.71825	2.47984	0.46244	1.38613	0.235124	2.55746	1.01452	2.40357	1.92864	1.61508	NA	-1.68001	11.4916	0.282991	-19.306	-1.68001	0.000347275	-4.69066	0.000347	***	T-test (hom)
A0A3Q2KSQ5	A0A3Q2KSQ5_HORSE	ENSECAG00000031569	CRIP1	0	Cysteine rich protein 1 OS=Equus caballus OX=9796 GN=CRIP1 PE=4 SV=1	CRIP1	0.46977	0.95607	0.895387	1.36434	0.252074	-0.00906437	-1.03324	-1.13817	1.27542	-1.85329	3.06577	1.80459	3.04333	3.98436	2.3071	1.50898	2.45851	1.31266	NA	2.46648	11.3452	0.464769	27.9826	2.46648	0.000384385	4.63709	0.000384	***	T-test (hom)
F6XSF7	F6XSF7_HORSE	ENSECAG00000008615	C4A	0	C4a anaphylatoxin OS=Equus caballus OX=9796 GN=LOC100059239 PE=4 SV=2	LOC100059239	0.469236	0.92163	4.22249	4.5991	4.39443	4.86835	5.2349	5.26723	4.41399	4.94938	3.25505	6.04919	5.23985	5.03877	5.52458	4.28095	4.93005	5.15608	NA	0.190581	0.8048	0.063493	0.153379	0.190581	0.572441	0.578005	0.572	ns	T-test (hom)
F6RH25	F6RH25_HORSE	ENSECAG00000012956	DCPS	decapping enzyme, scavenger [Source:VGNC Symbol;Acc:VGNC:17049]	m7GpppX diphosphatase OS=Equus caballus OX=9796 GN=DCPS PE=3 SV=1	DCPS	0.46895	0.966473	-1.41081	-3.26084	-2.37581	-1.60982	-1.19349	-2.01454	-1.44226	-2.69362	-2.59946	-0.169528	-1.65278	-3.10688	-1.74375	-1.39869	-2.53177	-4.72218	NA	-0.240481	0.591989	0.123601	-0.142362	-0.240481	0.663427	-0.444568	0.663	ns	T-test (hom)
F7CMK6	F7CMK6_HORSE	ENSECAG00000019640	TOMM20	translocase of outer mitochondrial membrane 20 [Source:VGNC Symbol;Acc:VGNC:49074]	Translocase of outer mitochondrial membrane 20 OS=Equus caballus OX=9796 GN=TOMM20 PE=3 SV=2	TOMM20	0.468782	0.877472	-2.00664	-2.60834	-1.24067	-1.99572	-2.90786	-2.81621	-1.98101	-1.49081	-1.97178	-3.31327	-3.59208	-4.28179	-2.05699	-2.07392	-1.86634	-2.95879	NA	-0.633462	3.03382	0.308845	-1.92181	-0.633462	0.122104	-1.6456	0.122	ns	T-test (hom)
F6Z7D1	F6Z7D1_HORSE	ENSECAG00000000896	ALDH3B2	aldehyde dehydrogenase 3 family member B2 [Source:HGNC Symbol;Acc:HGNC:411]	Aldehyde dehydrogenase family 3 member B2-like OS=Equus caballus OX=9796 GN=ALDH3B2 PE=3 SV=3	ALDH3B2	0.468559	0.935502	-1.07871	-0.131244	-0.410304	-0.773936	-1.28571	0.133191	0.316374	-1.08902	1.02681	-1.98653	-1.2056	0.906433	-0.660074	-1.37221	-0.610848	-3.98352	NA	-0.445773	1.0543	0.019777	-0.469979	-0.445773	0.481531	-0.734334	0.482	ns	T-test (het)
F6ZF09	F6ZF09_HORSE	ENSECAG00000006417	RPS12	0	40S ribosomal protein S12 OS=Equus caballus OX=9796 PE=3 SV=2	40S	0.465648	0.889676	-2.17934	-0.709698	-2.76624	0.580649	-0.750745	-4.48832	0.801	-4.20268	-1.07151	-1.74261	-1.14238	-2.71595	-1.7266	-0.883945	-1.25892	-2.52702	NA	0.0808044	0.124497	0.0101392	0.0100599	0.0808044	0.917324	0.106909	0.917	ns	T-test (het)
F6YV40	F6YV40_HORSE	ENSECAG00000022051	GAPDH	glyceraldehyde-3-phosphate dehydrogenase [Source:NCBI gene (formerly Entrezgene);Acc:100033897]	Glyceraldehyde-3-phosphate dehydrogenase OS=Equus caballus OX=9796 GN=GAPDH PE=3 SV=1	GAPDH	0.464433	0.939286	4.56904	4.04494	4.13335	4.40432	4.44784	4.10646	4.41506	3.91057	4.78008	3.78022	3.87459	4.76233	4.17477	4.17073	4.22871	3.28365	NA	-0.12206	0.886778	0.0639925	-0.10824	-0.12206	0.540821	-0.626889	0.541	ns	T-test (hom)
F7CYW3	F7CYW3_HORSE	ENSECAG00000000577	DAD1	defender against cell death 1 [Source:VGNC Symbol;Acc:VGNC:16999]	Dolichyl-diphosphooligosaccharide--protein glycosyltransferase subunit DAD1 OS=Equus caballus OX=9796 GN=DAD1 PE=3 SV=2	DAD1	0.464188	0.887363	-1.30219	-2.18871	-0.573345	-0.813053	-1.34485	-1.36499	-1.49784	-0.719047	-3.13368	-2.26223	-2.21749	-3.12796	-1.5914	-1.25039	-1.25666	-1.77859	NA	-0.851796	5.67482	0.351962	-4.83379	-0.851796	0.0195753	-2.6355	0.0196	*	T-test (hom)
F6R9T9	F6R9T9_HORSE	ENSECAG00000010508	RER1	retention in endoplasmic reticulum sorting receptor 1 [Source:VGNC Symbol;Acc:VGNC:22304]	Protein RER1 OS=Equus caballus OX=9796 GN=RER1 PE=3 SV=3	RER1	0.461617	0.920518	-0.863727	-0.96112	0.520857	0.530291	-0.11401	-1.64889	-0.366511	0.341039	1.01473	-2.44922	-1.40032	0.482106	-0.0891446	0.38207	0.243723	-0.700152	NA	0.0057327	0.013254	0.353837	7.5981e-05	0.0057327	0.990855	0.011668	0.991	ns	T-test (hom)
F6ZSZ5	F6ZSZ5_HORSE	ENSECAG00000013481	VCL	vinculin [Source:VGNC Symbol;Acc:VGNC:24892]	Metavinculin OS=Equus caballus OX=9796 GN=VCL PE=3 SV=2	VCL	0.461257	0.855697	0.173207	0.465516	0.0817397	0.572096	0.515121	1.01104	0.632321	0.0635033	-0.0534836	0.259348	1.34792	0.963782	1.01788	0.129245	1.17485	1.19673	NA	0.315217	2.43895	0.180675	0.768797	0.315217	0.184418	1.39614	0.184	ns	T-test (hom)
F7CSQ5	F7CSQ5_HORSE	ENSECAG00000014617	SERBP1	SERPINE1 mRNA binding protein 1 [Source:VGNC Symbol;Acc:VGNC:22838]	SERPINE1 mRNA binding protein 1 OS=Equus caballus OX=9796 GN=SERBP1 PE=4 SV=3	SERBP1	0.460767	0.725775	-1.25977	-3.94254	-1.24349	-2.1715	-2.96853	-5.02979	-0.847155	-2.23186	-1.63948	-2.34262	-1.19643	-1.11525	-1.45191	-1.49764	-1.24742	-4.04358	NA	0.645037	1.66822	0.321177	1.07606	0.645037	0.314641	39	0.505	ns	MannWhitney
A0A3Q2HL03	A0A3Q2HL03_HORSE	ENSECAG00000014430	GALM	galactose mutarotase [Source:VGNC Symbol;Acc:VGNC:18221]	Galactose mutarotase OS=Equus caballus OX=9796 GN=GALM PE=4 SV=1	GALM	0.46004	0.910531	-0.566104	-0.3146	-0.941682	0.763704	-0.467655	-2.08437	-0.659587	-2.31675	0.297674	0.507124	0.0853177	0.815062	-0.230385	0.0289423	-0.258729	-0.195376	NA	0.954584	5.00353	0.0237614	4.77629	0.954584	0.0311737	2.54633	0.0312	*	T-test (het)
A0A5F5PRV3	A0A5F5PRV3_HORSE	ENSECAG00000012273	UBA6	ubiquitin like modifier activating enzyme 6 [Source:VGNC Symbol;Acc:VGNC:24703]	Ubiquitin like modifier activating enzyme 6 OS=Equus caballus OX=9796 GN=UBA6 PE=3 SV=1	UBA6	0.459395	0.940354	-3.06549	-4.63672	-3.63874	-4.16925	-3.52314	-2.4292	-4.41618	-4.48679	-4.44166	-3.85178	-3.3041	-2.41908	-2.35892	-3.09305	-3.24695	-2.70424	NA	0.618216	3.07142	0.828021	1.8988	0.618216	0.118963	1.66086	0.119	ns	T-test (hom)
F6XZQ1	F6XZQ1_HORSE	ENSECAG00000024097	CAPS	calcyphosine [Source:VGNC Symbol;Acc:VGNC:56019]	Calcyphosine OS=Equus caballus OX=9796 GN=CAPS PE=4 SV=1	CAPS	0.459176	0.967866	2.05391	2.85296	1.12978	1.96702	1.00324	2.34428	1.99998	0.826815	3.9156	3.13184	5.20864	4.77032	4.14755	4.47544	4.84535	3.97268	NA	2.53618	18.1842	0.832187	46.1184	2.53618	3.35745e-06	7.39908	3.36e-06	****	T-test (hom)
F6SCB6	F6SCB6_HORSE	ENSECAG00000024721	NIPSNAP2	nipsnap homolog 2 [Source:VGNC Symbol;Acc:VGNC:51172]	Nipsnap homolog 2 OS=Equus caballus OX=9796 GN=NIPSNAP2 PE=3 SV=3	NIPSNAP2	0.458621	0.937419	-1.44156	0.511871	-0.283011	-0.821891	-2.76946	-0.318359	0.573768	-0.774412	-1.7691	-0.452429	-2.75893	-2.40021	0.229325	-0.840072	-1.77746	-0.0420166	NA	-0.560981	1.62688	0.958802	-0.912647	-0.560981	0.323788	-1.02272	0.324	ns	T-test (hom)
A0A3Q2H7V7	A0A3Q2H7V7_HORSE	ENSECAG00000010610	HSP90B1	heat shock protein 90 beta family member 1 [Source:VGNC Symbol;Acc:VGNC:49286]	Heat shock protein 90 beta family member 1 OS=Equus caballus OX=9796 GN=HSP90B1 PE=3 SV=1	HSP90B1	0.458617	0.848563	3.36275	3.10192	3.69364	3.28211	2.74257	2.665	3.25294	3.67941	3.51434	2.05536	2.58404	2.03071	2.79696	2.72303	4.71236	1.9684	NA	-0.424394	1.93277	0.0307032	-0.820257	-0.424394	0.261925	-1.19455	0.262	ns	T-test (het)
F6RCN7	F6RCN7_HORSE	ENSECAG00000012619	CASP14	caspase 14 [Source:VGNC Symbol;Acc:VGNC:16066]	Caspase 14 OS=Equus caballus OX=9796 GN=CASP14 PE=3 SV=2	CASP14	0.457871	0.945467	-0.102108	-3.18048	1.47454	-0.852483	-0.543208	0.722671	-0.761198	0.114405	-4.52369	-2.98377	-4.19428	-2.88224	-2.75036	-2.05087	-0.52268	-2.45215	NA	-2.40402	8.62827	0.799336	-20.7426	-2.40402	0.00252716	-3.66914	0.00253	**	T-test (hom)
A0A5F5PUE2	A0A5F5PUE2_HORSE	ENSECAG00000014646	KNG1	kininogen 1 [Source:VGNC Symbol;Acc:VGNC:19498]	Bradykinin OS=Equus caballus OX=9796 GN=KNG1 PE=4 SV=1	KNG1	0.457264	0.738608	3.35669	4.46053	4.06238	4.52228	4.99511	4.62112	4.03356	4.55398	2.75128	5.57236	5.54687	5.33683	5.42873	4.2587	4.89631	5.40071	NA	0.573266	2.64386	0.0986271	1.51563	0.573266	0.16	50	0.065	ns	MannWhitney
A0A3Q2IJW7	A0A3Q2IJW7_HORSE	ENSECAG00000040308	TMED7	transmembrane p24 trafficking protein 7 [Source:NCBI gene (formerly Entrezgene);Acc:100529263]	Transmembrane p24 trafficking protein 7 OS=Equus caballus OX=9796 GN=TMED7 PE=3 SV=1	TMED7	0.456356	0.900847	1.2221	-1.02956	0.617637	-1.07219	-0.224105	0.234329	-0.946294	-0.076038	-0.387943	1.41235	-1.57833	0.131091	-1.26225	-1.12184	-1.07588	-1.89765	NA	-0.563293	1.93542	0.522467	-1.09021	-0.563293	0.261446	-1.17023	0.261	ns	T-test (hom)
F6QSF7	F6QSF7_HORSE	ENSECAG00000010324	DNAJA1	0	DnaJ heat shock protein family (Hsp40) member A1 OS=Equus caballus OX=9796 GN=DNAJA1 PE=3 SV=2	DNAJA1	0.455628	0.799348	-4.20445	-4.96191	-3.07295	-3.86694	-5.04941	-3.65407	-2.94273	-3.46554	-3.39203	-5.19898	-3.06728	-3.13745	-4.1738	-3.45293	-3.19405	-5.32155	NA	0.0349938	0.0947662	0.690141	0.00331623	0.0349938	0.936424	34	0.878	ns	MannWhitney
A0A3Q2HP43	A0A3Q2HP43_HORSE	ENSECAG00000010942	TPM3	tropomyosin 3 [Source:VGNC Symbol;Acc:VGNC:24435]	Tropomyosin 3 OS=Equus caballus OX=9796 GN=TPM3 PE=3 SV=2	TPM3	0.454765	0.913648	0.686014	1.14811	1.48333	-0.173781	-0.181469	0.663569	1.36171	-0.935209	2.93982	2.36581	2.53249	1.89894	2.4672	2.89991	2.44875	1.51035	NA	1.87637	13.368	0.146121	25.0834	1.87637	9.45872e-05	5.39425	9.46e-05	****	T-test (hom)
F6W2M7	F6W2M7_HORSE	ENSECAG00000016280	CYBC1	cytochrome b-245 chaperone 1 [Source:VGNC Symbol;Acc:VGNC:51359]	Essential for reactive oxygen species protein OS=Equus caballus OX=9796 GN=CYBC1 PE=3 SV=2	CYBC1	0.454188	0.973929	-2.16623	-2.37247	-0.615786	-1.94733	-3.7868	-5.06843	-2.47017	-0.642837	-1.99126	-3.72758	-4.55282	-3.07733	-2.35933	-4.70362	-3.48537	-5.60081	NA	-1.30351	3.70267	0.615476	-4.82645	-1.30351	0.0768045	-1.91024	0.0768	ns	T-test (hom)
F6TGY1	F6TGY1_HORSE	ENSECAG00000008774	ARL6IP5	ADP ribosylation factor like GTPase 6 interacting protein 5 [Source:VGNC Symbol;Acc:VGNC:15523]	PRA1 family protein OS=Equus caballus OX=9796 GN=ARL6IP5 PE=3 SV=2	ARL6IP5	0.453112	0.886449	-1.93167	-3.13042	-2.22971	-2.82587	-4.10933	-4.19904	-5.0177	-2.28489	-1.40761	-4.853	-5.15492	-4.973	-3.20127	-2.46811	-4.21414	-4.44363	NA	-0.62338	1.59742	0.622416	-0.995803	-0.62338	0.330466	-1.0082	0.33	ns	T-test (hom)
F6VE09	F6VE09_HORSE	ENSECAG00000011805	DAZAP1	DAZ associated protein 1 [Source:VGNC Symbol;Acc:VGNC:56348]	DAZ associated protein 1 OS=Equus caballus OX=9796 GN=DAZAP1 PE=4 SV=2	DAZAP1	0.452851	0.907639	-1.67018	-1.88308	-1.51405	0.177222	0.77961	-3.52003	-2.13389	-2.28719	-2.36522	-3.53587	-1.13087	1.15543	-2.43662	-3.01326	-2.26012	0.14122	NA	-0.174216	0.286649	0.685539	-0.0499387	-0.174216	0.819804	-0.232119	0.82	ns	T-test (hom)
A0A3Q2IHI6	A0A3Q2IHI6_HORSE	ENSECAG00000024920	XPO1	exportin 1 [Source:VGNC Symbol;Acc:VGNC:25075]	Exportin 1 OS=Equus caballus OX=9796 GN=XPO1 PE=3 SV=2	XPO1	0.452238	0.936611	-2.21943	-2.43166	-1.00647	-2.99863	-1.2888	-3.44356	-1.43354	-1.46764	-0.891936	-1.49951	-0.456678	-0.403236	-1.29027	-1.32528	-0.677932	-2.18817	NA	0.944591	5.31335	0.343398	5.01895	0.944591	0.025149	2.5065	0.0251	*	T-test (hom)
F7BBV7	F7BBV7_HORSE	ENSECAG00000012905	FNBP1	formin binding protein 1 [Source:VGNC Symbol;Acc:VGNC:18083]	Formin binding protein 1 OS=Equus caballus OX=9796 GN=FNBP1 PE=4 SV=2	FNBP1	0.451459	0.930882	-2.09182	-2.96708	-2.12003	-2.94187	-2.38746	-1.11961	-1.92388	-1.95808	-2.66522	-0.977765	-2.47361	-2.27335	-0.323804	-1.92892	-2.30422	-3.34004	NA	0.152862	0.497623	0.230891	0.0760677	0.152862	0.708273	0.381896	0.708	ns	T-test (hom)
F6W354	F6W354_HORSE	ENSECAG00000020867	ACTR3	actin related protein 3 [Source:VGNC Symbol;Acc:VGNC:49331]	Actin-like protein 3 OS=Equus caballus OX=9796 GN=ACTR3 PE=3 SV=2	ACTR3	0.451333	0.940482	3.16212	2.61236	3.04319	2.13995	2.15385	1.35704	2.96567	2.53083	2.92018	2.08175	3.01228	2.38166	2.46467	3.113	2.74259	2.23611	NA	0.123403	0.663961	0.255861	0.0819347	0.123403	0.631143	0.490841	0.631	ns	T-test (hom)
F7DBG6	F7DBG6_HORSE	ENSECAG00000033924	0	0	Ig-like domain-containing protein OS=Equus caballus OX=9796 PE=4 SV=2	Ig-like	0.450371	0.911678	-5.12437	-0.97933	-1.50519	2.1989	3.40062	2.78303	-1.66856	4.27373	-4.72637	3.73269	2.47437	1.87679	-2.0064	0.274866	1.81552	0.879117	NA	0.117721	0.0918595	0.65818	0.0108138	0.117721	0.938313	0.0787928	0.938	ns	T-test (hom)
F7AYG0	F7AYG0_HORSE	ENSECAG00000016326	ATP6V0A1	ATPase H+ transporting V0 subunit a1 [Source:VGNC Symbol;Acc:VGNC:15667]	V-type proton ATPase subunit a OS=Equus caballus OX=9796 GN=ATP6V0A1 PE=3 SV=3	ATP6V0A1	0.449849	0.948318	-2.63838	-2.60911	-1.90228	-2.15243	-4.20246	-3.00909	-3.45199	-1.94864	-2.19313	-5.09316	-3.48738	-4.89902	-3.92982	-4.73097	-3.19036	-5.50607	NA	-1.38944	6.29124	0.378929	-8.7413	-1.38944	0.0127688	-2.85321	0.0128	*	T-test (hom)
F6SRP7	F6SRP7_HORSE	ENSECAG00000024658	CAP1	cyclase associated actin cytoskeleton regulatory protein 1 [Source:VGNC Symbol;Acc:VGNC:16034]	Adenylyl cyclase-associated protein OS=Equus caballus OX=9796 GN=CAP1 PE=3 SV=2	CAP1	0.449231	0.983866	4.75464	3.79475	4.31345	3.61794	3.62079	3.4878	4.51631	4.0997	4.26229	3.58154	4.04012	3.89779	3.59931	4.67169	3.8449	3.19533	NA	-0.139053	0.847864	0.933625	-0.117898	-0.139053	0.555607	-0.603843	0.556	ns	T-test (hom)
A0A3Q2LQH7	A0A3Q2LQH7_HORSE	ENSECAG00000021999	GNB1	G protein subunit beta 1 [Source:VGNC Symbol;Acc:VGNC:18423]	G protein subunit beta 1 OS=Equus caballus OX=9796 GN=GNB1 PE=3 SV=1	GNB1	0.449039	0.944638	1.47415	-0.00429724	1.52353	0.779192	-0.159816	0.388284	0.876853	1.27737	1.52101	-0.153338	1.00051	0.199723	0.856511	1.2289	1.28039	0.671869	NA	0.0562869	0.224129	0.735871	0.0126155	0.0562869	0.856112	0.184702	0.856	ns	T-test (hom)
F6Y4J0	F6Y4J0_HORSE	ENSECAG00000016500	ATP6V1B2	ATPase H+ transporting V1 subunit B2 [Source:VGNC Symbol;Acc:VGNC:15677]	Vacuolar proton pump subunit B OS=Equus caballus OX=9796 GN=ATP6V1B2 PE=3 SV=2	ATP6V1B2	0.449028	0.869043	0.920571	0.70894	1.68287	0.94523	1.68307	0.39636	1.80075	1.2028	1.53119	0.788142	1.72222	1.80043	1.1861	1.56762	1.23822	0.00518485	NA	0.0623139	0.276315	0.712161	0.0172183	0.0623139	0.825697	0.224388	0.826	ns	T-test (hom)
F7D5X8	F7D5X8_HORSE	ENSECAG00000021775	KRT4	keratin 4 [Source:NCBI gene (formerly Entrezgene);Acc:100061857]	Keratin 4 OS=Equus caballus OX=9796 GN=KRT8 PE=3 SV=2	KRT8	0.448661	0.866626	-4.87164	-5.05283	-4.82572	-5.05637	-5.12604	-4.05873	-3.66647	-5.91428	-3.27478	-5.11606	-5.11076	-4.98738	-1.60604	-3.28916	-3.84943	-5.33642	NA	0.750254	2.53003	0.111565	1.89816	0.750254	0.173135	1.43541	0.173	ns	T-test (hom)
F6UCB3	F6UCB3_HORSE	ENSECAG00000008548	RPL7A	ribosomal protein L7a [Source:VGNC Symbol;Acc:VGNC:81337]	60S ribosomal protein L7a OS=Equus caballus OX=9796 GN=RPL7A PE=3 SV=3	RPL7A	0.448555	0.953623	1.66475	1.07384	0.0838363	1.56611	1.09265	0.266301	1.10347	0.810973	1.77494	0.751289	0.387543	0.463346	1.36967	0.781283	1.37164	-0.514467	NA	-0.159586	0.671777	0.522763	-0.107206	-0.159586	0.627733	-0.495793	0.628	ns	T-test (hom)
F6URZ2	F6URZ2_HORSE	ENSECAG00000008107	FERMT3	fermitin family member 3 [Source:VGNC Symbol;Acc:VGNC:17996]	Fermitin family member 3 OS=Equus caballus OX=9796 GN=FERMT3 PE=3 SV=2	FERMT3	0.446958	0.914692	1.84405	1.37384	1.38477	0.956793	1.32564	0.553531	1.8239	1.53683	0.899233	0.909956	1.23298	0.859407	0.847043	1.39062	0.952368	0.427122	NA	-0.410078	4.59891	0.300964	-1.88591	-0.410078	0.0412657	-2.24727	0.0413	*	T-test (hom)
F7BQX4	F7BQX4_HORSE	ENSECAG00000021895	PAM	peptidylglycine alpha-amidating monooxygenase [Source:VGNC Symbol;Acc:VGNC:21144]	Peptidylglycine alpha-amidating monooxygenase OS=Equus caballus OX=9796 GN=PAM PE=3 SV=2	PAM	0.446793	0.886277	-5.03102	-2.38584	-2.18778	-1.74063	-0.984207	-5.0018	-4.1585	-2.95695	-4.75363	-1.15846	-1.74787	0.198643	-0.514243	-2.45976	-0.0603352	-0.904874	NA	1.63078	4.17801	0.893384	6.81339	1.63078	0.0552452	2.091	0.0552	ns	T-test (hom)
COX2_HORSE	NA	ENSECAG00000027692	MT-CO2	mitochondrially encoded cytochrome c oxidase II [Source:VGNC Symbol;Acc:VGNC:59016]	Cytochrome c oxidase subunit 2 OS=Equus caballus OX=9796 GN=MT-CO2 PE=3 SV=1	MT-CO2	0.446619	0.959437	-0.624341	-0.743675	0.67113	1.20934	1.25297	-1.67039	-0.693789	-0.0996553	0.54293	0.281664	-0.20963	-0.18177	0.940847	0.349033	0.56041	-0.56721	NA	0.301836	1.08067	0.0679966	0.326184	0.301836	0.47281	0.737821	0.473	ns	T-test (hom)
A0A3Q2I6E8	A0A3Q2I6E8_HORSE	ENSECAG00000019408	CAT	catalase [Source:VGNC Symbol;Acc:VGNC:16079]	Catalase OS=Equus caballus OX=9796 GN=CAT PE=4 SV=2	CAT	0.445534	0.941804	3.0902	3.08521	2.69448	3.44978	4.18262	2.56531	3.29695	2.88619	2.83115	2.57538	3.10664	3.33311	3.51512	2.75288	3.20634	2.66022	NA	-0.158735	1.07363	0.316694	-0.170423	-0.158735	0.475121	-0.733902	0.475	ns	T-test (hom)
A0A5F5PF23	A0A5F5PF23_HORSE	ENSECAG00000011679	TALDO1	transaldolase 1 [Source:VGNC Symbol;Acc:VGNC:23863]	Transaldolase OS=Equus caballus OX=9796 GN=TALDO1 PE=3 SV=1	TALDO1	0.445374	0.962178	3.48926	3.38527	3.34139	2.95323	3.10766	2.90579	3.7508	2.97426	3.09378	2.70464	3.6168	3.056	3.12225	3.28839	2.99114	2.57655	NA	-0.182265	1.92635	0.858588	-0.351105	-0.182265	0.263094	-1.166	0.263	ns	T-test (hom)
F7ATI0	F7ATI0_HORSE	ENSECAG00000013809	DSC1	desmocollin 1 [Source:VGNC Symbol;Acc:VGNC:17319]	Desmocollin 1 OS=Equus caballus OX=9796 GN=DSC1 PE=4 SV=2	DSC1	0.445002	0.930942	0.261639	-2.91095	0.227815	-0.936102	-1.45075	0.898604	-2.8446	-0.708445	-3.98924	-4.4916	-2.86558	-5.00678	-2.34514	-1.22058	-1.89373	-1.05585	NA	-1.92571	5.69931	0.88556	-10.9752	-1.92571	0.0192459	-2.6442	0.0192	*	T-test (hom)
F7D917	F7D917_HORSE	ENSECAG00000019711	PGD	phosphogluconate dehydrogenase [Source:VGNC Symbol;Acc:VGNC:21352]	6-phosphogluconate dehydrogenase decarboxylating OS=Equus caballus OX=9796 GN=PGD PE=3 SV=2	PGD	0.444651	0.782856	4.12233	3.74914	3.44975	3.32228	3.59875	3.25793	4.03712	3.49461	3.75918	3.07911	3.64824	3.66208	3.51767	3.63031	3.57452	2.74219	NA	-0.177327	1.69561	0.790503	-0.300679	-0.177327	0.308723	29	0.798	ns	MannWhitney
A0A3Q2HB15	A0A3Q2HB15_HORSE	ENSECAG00000033515	SRSF2	serine and arginine rich splicing factor 2 [Source:HGNC Symbol;Acc:HGNC:10783]	Serine/arginine-rich splicing factor 2 OS=Equus caballus OX=9796 GN=SRSF2 PE=3 SV=1	SRSF2	0.444139	0.879223	-0.258168	-0.797417	0.173291	-0.458294	-0.0165813	-0.647519	0.0489806	-0.0237582	0.0117376	-0.54621	-0.286662	-0.703548	0.262148	0.104181	-0.172333	-1.68959	NA	-0.130102	0.702215	0.160455	-0.0913593	-0.130102	0.614628	-0.514941	0.615	ns	T-test (hom)
F6WQJ4	F6WQJ4_HORSE	ENSECAG00000003002	CD9	CD9 molecule [Source:VGNC Symbol;Acc:VGNC:16283]	Tetraspanin OS=Equus caballus OX=9796 GN=CD9 PE=3 SV=2	CD9	0.443358	0.878158	-0.860901	0.0152211	0.174827	-0.0576011	-0.437944	-0.421546	0.194883	-0.508884	0.04801	-1.52816	0.221547	-1.28998	-0.549587	0.318403	0.0789507	-0.446949	NA	-0.155727	0.766736	0.123866	-0.119401	-0.155727	0.587746	-0.554861	0.588	ns	T-test (hom)
A0A3Q2HHM4	A0A3Q2HHM4_HORSE	ENSECAG00000014391	DNAJB11	0	DnaJ heat shock protein family (Hsp40) member B11 OS=Equus caballus OX=9796 GN=DNAJB11 PE=4 SV=1	DNAJB11	0.443243	0.91105	-4.47079	-5.15068	-2.57217	-2.58704	-3.33772	-4.10852	-3.73895	-2.72129	-2.92233	-5.49257	-4.79388	-3.67378	-3.39422	-3.85009	-3.2058	-5.1813	NA	-0.478351	1.57638	0.976933	-0.754066	-0.478351	0.335321	-0.997778	0.335	ns	T-test (hom)
F6SCX8	F6SCX8_HORSE	ENSECAG00000008046	EIF4G1	eukaryotic translation initiation factor 4 gamma 1 [Source:VGNC Symbol;Acc:VGNC:17507]	Eukaryotic translation initiation factor 4 gamma 1 OS=Equus caballus OX=9796 GN=EIF4G1 PE=3 SV=3	EIF4G1	0.443073	0.897845	-2.15477	-2.56239	-1.94041	-3.4083	-1.84515	-4.11524	-1.47665	-2.50685	-2.38515	-2.00526	-1.82856	-5.15732	-0.225756	-2.54071	-1.11792	-2.51062	NA	0.27981	0.636309	0.21974	0.178045	0.27981	0.643357	0.47321	0.643	ns	T-test (hom)
F7CWM1	F7CWM1_HORSE	ENSECAG00000014175	MAPK14	mitogen-activated protein kinase 14 [Source:VGNC Symbol;Acc:VGNC:56675]	Mitogen-activated protein kinase 14 OS=Equus caballus OX=9796 GN=MAPK14 PE=3 SV=3	MAPK14	0.442216	0.901661	-2.68141	-3.28844	-1.85191	-3.42706	-3.25287	-4.9147	-4.77153	-4.60681	-2.80535	-3.77725	-1.73228	-3.38192	-2.27983	-2.18548	-1.78186	-3.60325	NA	0.905939	3.63749	0.469774	3.29534	0.905939	0.0803537	1.88503	0.0804	ns	T-test (hom)
A0A3Q2HJT9	A0A3Q2HJT9_HORSE	ENSECAG00000038126	PSMC6	proteasome 26S subunit, ATPase 6 [Source:HGNC Symbol;Acc:HGNC:9553]	Proteasome 26S subunit ATPase 6 OS=Equus caballus OX=9796 GN=PSMC6 PE=3 SV=1	PSMC6	0.44212	0.978276	-0.189905	-0.781837	-1.26806	-0.736687	-1.09452	0.169689	-0.641686	-1.20025	-0.969766	-1.29615	-0.868526	0.0296874	-0.644496	-0.542189	-0.637341	-0.194232	NA	0.0775311	0.429135	0.664844	0.0332713	0.0775311	0.742707	0.334844	0.743	ns	T-test (hom)
F6PJF0	F6PJF0_HORSE	ENSECAG00000012780	CBX3	chromobox 3 [Source:VGNC Symbol;Acc:VGNC:51930]	Chromobox 3 OS=Equus caballus OX=9796 GN=CBX3 PE=4 SV=1	CBX3	0.441946	0.956088	-0.216661	-0.813855	0.0590456	0.354058	-0.0725496	-0.27532	0.184709	0.265014	-0.587003	-0.969268	-1.13098	0.0741518	-0.793998	0.121175	-0.42791	-1.86791	NA	-0.633272	4.9484	0.167929	-3.13369	-0.633272	0.0323879	-2.37489	0.0324	*	T-test (hom)
A0A5F5Q1R1	A0A5F5Q1R1_HORSE	ENSECAG00000042198	GPX2	glutathione peroxidase 2 [Source:NCBI gene (formerly Entrezgene);Acc:100146145]	Glutathione peroxidase OS=Equus caballus OX=9796 GN=GPX2 PE=3 SV=1	GPX2	0.441876	0.969036	-0.457308	-0.11664	-0.954639	0.053027	0.957916	1.43158	0.00767712	-0.106962	1.0029	1.29608	1.51008	0.45198	1.40885	1.40903	0.77158	2.02196	NA	1.13223	8.30783	0.258476	9.40634	1.13223	0.00315568	3.55717	0.00316	**	T-test (hom)
F7BLU1	F7BLU1_HORSE	ENSECAG00000019293	RPS15A	ribosomal protein S15a [Source:VGNC Symbol;Acc:VGNC:22548]	40S ribosomal protein S15a OS=Equus caballus OX=9796 GN=RPS15A PE=3 SV=1	RPS15A	0.441552	0.927311	0.47306	0.446663	0.930402	-0.497002	0.144492	-1.18298	0.931121	0.0185391	0.512594	-1.00584	-0.253712	0.282482	0.308992	-0.404678	-0.362373	-1.60314	NA	-0.473747	2.26684	0.988149	-1.07391	-0.473747	0.207785	-1.3207	0.208	ns	T-test (hom)
F6W3U2	F6W3U2_HORSE	ENSECAG00000021090	IGLC3	0	Immunoglobulin lambda constant 3 OS=Equus caballus OX=9796 GN=LOC100630636 PE=4 SV=2	LOC100630636	0.441124	0.96204	-2.62628	-4.95587	-1.59887	-2.19408	-1.85013	-0.334695	-2.5523	-0.976218	-4.70795	0.62648	-2.10177	-0.371032	-2.73879	-3.94235	-0.966051	-0.917895	NA	0.246137	0.385485	0.476649	0.094882	0.246137	0.765522	0.304104	0.766	ns	T-test (hom)
A0A3Q2L2W1	A0A3Q2L2W1_HORSE	ENSECAG00000016772	NANS	N-acetylneuraminate synthase [Source:VGNC Symbol;Acc:VGNC:20556]	N-acetylneuraminate synthase OS=Equus caballus OX=9796 GN=NANS PE=4 SV=1	NANS	0.440761	0.896881	-0.392616	-1.72415	-1.98852	-0.406759	-1.1576	-2.01673	-1.19663	0.287423	-0.819668	0.458126	-0.659644	-1.6848	-0.738359	0.559694	-1.53417	-1.00216	NA	0.396824	1.49465	0.950466	0.593112	0.396824	0.354868	0.956866	0.355	ns	T-test (hom)
A0A3Q2HSL2	A0A3Q2HSL2_HORSE	ENSECAG00000008724	MPST	mercaptopyruvate sulfurtransferase [Source:VGNC Symbol;Acc:VGNC:20298]	Sulfurtransferase OS=Equus caballus OX=9796 GN=MPST PE=4 SV=1	MPST	0.440719	0.844341	-2.35017	-2.2967	-2.51815	-2.74906	-3.64924	-3.06752	-2.18461	-3.33545	-2.19356	-1.43559	-1.9435	-1.74781	-2.3247	-0.677722	-1.69546	-4.49844	NA	0.704264	2.97429	0.0726801	2.09469	0.704264	0.127247	1.62131	0.127	ns	T-test (hom)
F7BE95	F7BE95_HORSE	ENSECAG00000011858	UBE2V1	ubiquitin conjugating enzyme E2 V1 [Source:HGNC Symbol;Acc:HGNC:12494]	Ubiquitin conjugating enzyme E2 V1 OS=Equus caballus OX=9796 GN=UBE2V1 PE=4 SV=2	UBE2V1	0.440543	0.85552	-3.35871	-2.49418	-3.73793	-1.24069	-0.949778	-1.6418	-3.4003	-2.64395	-1.48977	-1.36879	-0.11194	-3.68968	-1.1251	0.236499	-1.14015	-1.08154	NA	1.21211	4.40707	0.792278	5.34184	1.21211	0.0471345	2.17643	0.0471	*	T-test (hom)
F6Y6W2	F6Y6W2_HORSE	ENSECAG00000024095	RPL24	ribosomal protein L24 [Source:VGNC Symbol;Acc:VGNC:59294]	Ribosomal protein L24 OS=Equus caballus OX=9796 GN=RPL24 PE=3 SV=3	RPL24	0.440516	0.734439	-1.03583	-0.544451	-0.572136	-0.531383	0.15194	-1.24652	-0.486369	-0.975689	0.321425	-0.630434	-0.743807	0.0783209	-0.446549	-0.690956	-0.59493	-3.31248	NA	-0.0973715	0.283657	0.0244897	-0.0276201	-0.0973715	0.821506	34	0.878	ns	MannWhitney
F6VC02	F6VC02_HORSE	ENSECAG00000015547	MBOAT7	membrane bound O-acyltransferase domain containing 7 [Source:VGNC Symbol;Acc:VGNC:51050]	Membrane bound O-acyltransferase domain containing 7 OS=Equus caballus OX=9796 GN=MBOAT7 PE=4 SV=2	MBOAT7	0.439827	0.920918	0.0687342	-0.952708	1.30949	0.0371944	-0.697496	-1.31479	-0.0494857	0.00967001	0.848053	-0.768507	-0.569723	-2.22961	-0.792944	-0.380892	-0.408512	-1.10584	NA	-0.477322	1.89259	0.877241	-0.903377	-0.477322	0.269322	-1.15022	0.269	ns	T-test (hom)
A0A3Q2GW75	A0A3Q2GW75_HORSE	ENSECAG00000023066	CD109	CD109 molecule [Source:VGNC Symbol;Acc:VGNC:16244]	CD109 molecule OS=Equus caballus OX=9796 GN=CD109 PE=3 SV=1	CD109	0.439055	0.92438	3.36675	3.44888	2.89876	2.98335	3.26792	2.97987	3.22273	3.23963	3.6135	3.53511	4.02584	3.70216	3.77554	3.3382	3.98589	4.0299	NA	0.574785	12.4622	0.545289	7.16309	0.574785	0.000177215	5.05032	0.000177	***	T-test (hom)
F6WDW3	F6WDW3_HORSE	ENSECAG00000020036	KRT10A	keratin 10A [Source:VGNC Symbol;Acc:VGNC:83254]	Keratin 10A OS=Equus caballus OX=9796 GN=KRT10A PE=3 SV=2	KRT10A	0.437806	0.946612	9.31215	7.63629	8.82963	8.4394	7.9332	9.3849	7.71771	8.63745	6.52837	7.29541	7.04589	5.99832	6.9375	7.63461	6.9508	7.46303	Cause values	-1.5046	12.1764	0.510249	-18.3206	-1.5046	0.000216046	-4.9435	0.000216	***	T-test (hom)
A0A3Q2H337	A0A3Q2H337_HORSE	ENSECAG00000016337	GALNT6	polypeptide N-acetylgalactosaminyltransferase 6 [Source:VGNC Symbol;Acc:VGNC:18235]	Polypeptide N-acetylgalactosaminyltransferase OS=Equus caballus OX=9796 GN=GALNT6 PE=3 SV=1	GALNT6	0.436914	0.942783	-2.80622	-1.79763	-0.663197	-0.0704085	-0.780913	-0.836569	-1.02874	-2.43423	-1.11742	-0.613335	-1.17962	-1.97456	-1.97276	-0.827139	-1.65727	-1.43451	NA	-0.0448378	0.139905	0.118076	-0.00627304	-0.0448378	0.907579	-0.118212	0.908	ns	T-test (hom)
F7A900	F7A900_HORSE	ENSECAG00000005244	PDHB	pyruvate dehydrogenase E1 subunit beta [Source:VGNC Symbol;Acc:VGNC:50491]	Pyruvate dehydrogenase E1 component subunit beta OS=Equus caballus OX=9796 GN=PDHB PE=4 SV=1	PDHB	0.435698	0.958128	0.638973	0.00510452	1.01706	0.600537	-0.337212	-1.24821	0.121187	0.520003	0.250515	-0.980789	-0.190386	-0.884689	0.47302	-0.428794	0.0835576	-0.352345	NA	-0.418419	2.32441	0.417272	-0.972575	-0.418419	0.199657	-1.34612	0.2	ns	T-test (hom)
F7DWN5	F7DWN5_HORSE	ENSECAG00000000489	GNAI2	G protein subunit alpha i2 [Source:VGNC Symbol;Acc:VGNC:18416]	G protein subunit alpha i2 OS=Equus caballus OX=9796 GN=GNAI2 PE=4 SV=2	GNAI2	0.435614	0.926837	2.76854	2.23807	3.05907	2.93301	2.16075	1.66081	2.31357	2.87897	2.74796	1.72251	1.97357	1.80244	2.02097	2.53166	2.22288	1.64195	NA	-0.418607	3.67413	0.59759	-1.53802	-0.418607	0.0783386	-1.89921	0.0783	ns	T-test (hom)
F6QX36	F6QX36_HORSE	ENSECAG00000024792	ITIH1	inter-alpha-trypsin inhibitor heavy chain 1 [Source:VGNC Symbol;Acc:VGNC:19184]	Inter-alpha-trypsin inhibitor heavy chain 1 OS=Equus caballus OX=9796 GN=ITIH1 PE=3 SV=3	ITIH1	0.435479	0.886573	3.35449	3.39365	3.95463	3.69647	4.87251	4.43566	3.63263	4.41089	2.09842	5.47772	4.23032	4.56131	5.09624	3.50679	4.61471	4.76208	NA	0.324583	1.1349	0.105135	0.368369	0.324583	0.455367	0.76779	0.455	ns	T-test (hom)
F7C4H8	F7C4H8_HORSE	ENSECAG00000014477	GANAB	glucosidase II alpha subunit [Source:VGNC Symbol;Acc:VGNC:18241]	Glucosidase II alpha subunit OS=Equus caballus OX=9796 GN=GANAB PE=3 SV=3	GANAB	0.434946	0.934383	1.42706	1.81391	2.34188	2.55727	1.90659	1.79034	2.55925	1.97612	1.42247	1.5055	1.80131	2.57118	2.31751	1.38055	2.01182	2.05253	NA	-0.163695	1.15896	0.849623	-0.189716	-0.163695	0.447837	-0.78095	0.448	ns	T-test (hom)
A0A5F5PP70	A0A5F5PP70_HORSE	ENSECAG00000013554	ANXA7	annexin A7 [Source:VGNC Symbol;Acc:VGNC:15366]	Annexin OS=Equus caballus OX=9796 GN=ANXA7 PE=3 SV=1	ANXA7	0.434412	0.934129	1.62483	1.89476	1.81593	1.24327	1.71802	1.12654	2.03656	1.67934	2.17228	0.654937	1.94653	1.59214	1.58829	1.90011	1.53792	1.16688	NA	-0.0725218	0.462687	0.277941	-0.0335549	-0.0725218	0.725634	-0.358068	0.726	ns	T-test (hom)
A0A3Q2HSA5	A0A3Q2HSA5_HORSE	ENSECAG00000029845	SERPINB13	serpin family B member 13 [Source:HGNC Symbol;Acc:HGNC:8944]	Serpin family B member 13 OS=Equus caballus OX=9796 GN=SERPINB13 PE=3 SV=2	SERPINB13	0.433897	0.986007	-0.56323	-4.03908	0.931197	-0.909346	-0.923283	-0.410749	-2.64336	-1.18088	-4.20004	-1.64668	0.723731	0.387533	-0.663923	-2.70675	2.0308	-2.14944	NA	0.189245	0.258839	0.442845	0.048984	0.189245	0.83576	0.211219	0.836	ns	T-test (hom)
F6YWC0	F6YWC0_HORSE	ENSECAG00000022247	APOR	0	Apolipoprotein R OS=Equus caballus OX=9796 GN=LOC106783161 PE=4 SV=2	LOC106783161	0.433858	0.692834	2.89095	3.61613	2.76421	3.63026	4.01884	3.33445	2.79032	3.35528	1.57953	3.41039	3.69048	3.76933	3.72065	2.79791	3.7974	3.76047	NA	0.0157165	0.056906	0.179433	0.000894361	0.0157165	0.961324	42	0.328	ns	MannWhitney
A0A3Q2LHZ1	A0A3Q2LHZ1_HORSE	ENSECAG00000019394	ACAA2	acetyl-CoA acyltransferase 2 [Source:VGNC Symbol;Acc:VGNC:50910]	Acetyl-CoA acyltransferase 2 OS=Equus caballus OX=9796 GN=ACAA2 PE=3 SV=2	ACAA2	0.433706	0.920338	1.50367	0.0789333	1.37311	1.27659	0.793326	0.14736	0.794015	0.608391	1.29082	-0.0103699	-0.0718748	0.307058	0.697051	0.511693	-0.0279683	0.889865	NA	-0.373641	2.55977	0.820243	-0.956434	-0.373641	0.169603	-1.44814	0.17	ns	T-test (hom)
A0A3Q2H146	A0A3Q2H146_HORSE	ENSECAG00000000273	DLST	dihydrolipoamide S-succinyltransferase [Source:VGNC Symbol;Acc:VGNC:17219]	Dihydrolipoyllysine-residue succinyltransferase component of 2-oxoglutarate dehydrogenase complex mitochondrial OS=Equus caballus OX=9796 GN=DLST PE=3 SV=1	DLST	0.432694	0.973379	0.872092	0.814444	1.24485	0.130011	0.115329	-0.820489	0.0269633	1.00736	1.40519	0.899298	0.139463	0.553494	0.103323	0.448978	0.335296	-0.36121	NA	0.0166595	0.0627333	0.540914	0.00104511	0.0166595	0.957448	0.0543191	0.957	ns	T-test (hom)
F7C9D8	F7C9D8_HORSE	ENSECAG00000020408	PSMD7	proteasome 26S subunit, non-ATPase 7 [Source:VGNC Symbol;Acc:VGNC:21965]	Proteasome 26S subunit non-ATPase 7 OS=Equus caballus OX=9796 GN=PSMD7 PE=3 SV=2	PSMD7	0.432058	0.814009	-4.07148	-4.10687	-3.01235	-3.53246	-2.43316	-3.99167	-2.21568	-4.58861	-3.18305	-4.21575	-2.94096	-2.58803	-3.04867	-2.62662	-2.75482	-4.76831	NA	0.228262	0.761099	0.852184	0.17373	0.228262	0.590047	35	0.798	ns	MannWhitney
F7DW15	F7DW15_HORSE	ENSECAG00000015089	RPS8	ribosomal protein S8 [Source:VGNC Symbol;Acc:VGNC:22568]	40S ribosomal protein S8 OS=Equus caballus OX=9796 GN=RPS8 PE=3 SV=3	RPS8	0.43187	0.94943	1.46798	1.84842	1.77493	2.31632	2.03157	1.13005	2.22294	2.20415	2.07634	0.218236	0.0122024	-1.3288	0.872011	1.65864	0.999186	0.901373	NA	-1.1984	6.06279	0.0235172	-7.26564	-1.1984	0.0149596	-2.99439	0.015	*	T-test (het)
A0A3Q2GT24	A0A3Q2GT24_HORSE	ENSECAG00000012321	ANXA4	annexin A4 [Source:VGNC Symbol;Acc:VGNC:15363]	Annexin OS=Equus caballus OX=9796 GN=ANXA4 PE=3 SV=2	ANXA4	0.429923	0.982173	3.65799	3.54258	3.57686	3.53291	3.10653	3.31401	3.79569	3.69514	3.84159	2.60616	3.49773	3.1167	3.36709	3.68735	3.20543	3.02491	NA	-0.234342	2.60427	0.150814	-0.61029	-0.234342	0.164451	-1.4671	0.164	ns	T-test (hom)
F7DZV9	F7DZV9_HORSE	ENSECAG00000020397	YWHAB	tyrosine 3-monooxygenase/tryptophan 5-monooxygenase activation protein beta [Source:VGNC Symbol;Acc:VGNC:25117]	Tyrosine 3-monooxygenase/tryptophan 5-monooxygenase activation protein beta OS=Equus caballus OX=9796 GN=YWHAB PE=3 SV=3	YWHAB	0.42992	0.956999	2.09991	2.23986	2.42963	1.27191	1.95718	1.39578	2.38079	1.68599	3.21314	2.88059	3.30234	3.04484	2.90856	3.47201	3.37186	2.7095	NA	1.18022	16.0588	0.215776	18.953	1.18022	1.46491e-05	6.47336	1.46e-05	****	T-test (hom)
A0A3Q2IA43	A0A3Q2IA43_HORSE	ENSECAG00000009188	RPL7	ribosomal protein L7 [Source:VGNC Symbol;Acc:VGNC:101475]	Ribosomal protein L7 OS=Equus caballus OX=9796 GN=RPL7 PE=3 SV=1	RPL7	0.429282	0.957958	0.843356	0.869743	1.10217	1.20816	0.59039	0.189834	0.956714	1.26437	1.41451	-0.151598	-0.194146	-1.23642	0.797592	1.08108	0.205102	-0.0249967	NA	-0.641701	3.69184	0.034852	-2.36906	-0.641701	0.0773828	-1.98319	0.0774	ns	T-test (het)
H9GZV1	H9GZV1_HORSE	ENSECAG00000009625	0	0	Uncharacterized protein OS=Equus caballus OX=9796 PE=4 SV=2	Uncharacterized	0.428734	0.871913	8.84824	9.61326	8.59138	9.72797	8.77484	8.92462	9.14304	9.5045	8.42114	8.4449	7.31109	8.30406	6.97868	7.94886	7.5541	8.48432	NA	-1.21009	11.6228	0.424351	-14.0646	-1.21009	0.000317088	-4.73878	0.000317	***	T-test (hom)
A0A3Q2H6E4	A0A3Q2H6E4_HORSE	ENSECAG00000000642	SFPQ	splicing factor proline and glutamine rich [Source:VGNC Symbol;Acc:VGNC:50763]	Splicing factor proline and glutamine rich OS=Equus caballus OX=9796 GN=SFPQ PE=4 SV=1	SFPQ	0.428711	0.894213	0.333349	2.33949	0.794753	2.21169	0.411138	-0.806694	0.921415	0.809514	2.18793	2.23537	2.66236	0.459417	0.142248	0.810836	0.498471	1.17458	NA	0.39457	1.1878	0.878219	0.468671	0.39457	0.438971	0.796623	0.439	ns	T-test (hom)
F6ZD04	F6ZD04_HORSE	ENSECAG00000022048	PYGB	glycogen phosphorylase B [Source:VGNC Symbol;Acc:VGNC:22061]	Alpha-1 4 glucan phosphorylase OS=Equus caballus OX=9796 GN=PYGB PE=3 SV=2	PYGB	0.428585	0.849812	0.675444	0.270233	0.25321	0.317902	-0.293462	-0.193097	-0.273256	0.0877218	0.940505	-0.234142	-0.316776	-0.0944089	-0.308661	0.377283	-0.113205	0.630838	NA	0.00459203	0.0252423	0.390046	0.000115914	0.00459203	0.982656	0.0221314	0.983	ns	T-test (hom)
F6T1P0	F6T1P0_HORSE	ENSECAG00000013284	PTGR2	0	15-oxoprostaglandin 13-reductase OS=Equus caballus OX=9796 GN=PTGR2 PE=3 SV=2	PTGR2	0.428444	0.914609	-4.97578	-4.70519	-2.15835	-1.64465	-0.391593	-3.46824	-2.09125	-1.67671	-3.8533	-0.123111	-2.3422	-1.06652	-0.426959	-2.75162	-0.262496	-1.3393	NA	1.11828	2.71736	0.654277	3.03877	1.11828	0.152053	1.51487	0.152	ns	T-test (hom)
A0A3Q2GXN3	A0A3Q2GXN3_HORSE	ENSECAG00000017202	SNX5	sorting nexin 5 [Source:VGNC Symbol;Acc:VGNC:23431]	Sorting nexin OS=Equus caballus OX=9796 GN=SNX5 PE=3 SV=1	SNX5	0.427279	0.952971	-2.03573	-2.8227	-2.70454	-3.46153	-1.35286	-3.32562	-1.98844	-3.25649	-3.18742	-1.75186	-2.97466	-2.28031	-1.67804	-2.20794	-2.7834	-1.29997	NA	0.348041	1.52594	0.764158	0.53109	0.348041	0.347253	0.97261	0.347	ns	T-test (hom)
A0A2L0PQU5	A0A2L0PQU5_HORSE	ENSECAG00000000893	CEACAM1	0	Carcinoembryonic antigen-related cell adhesion molecule 1 OS=Equus caballus OX=9796 GN=LOC100065387 PE=2 SV=1	LOC100065387	0.42653	0.990429	-1.76826	-0.00201953	-0.749245	-0.605863	0.987817	1.97156	-1.09999	-1.7742	-0.492426	-0.0237513	0.69633	0.281138	0.215984	-0.160032	0.115207	0.371882	NA	0.505568	1.62151	0.00286429	0.819785	0.505568	0.324994	1.04829	0.325	ns	T-test (het)
F6YEU3	F6YEU3_HORSE	ENSECAG00000024257	RBM3	RNA binding motif protein 3 [Source:VGNC Symbol;Acc:VGNC:52426]	RNA binding motif protein 3 OS=Equus caballus OX=9796 GN=RBM3 PE=4 SV=1	RBM3	0.426224	0.958887	-3.38632	-2.85301	-1.65214	-2.08677	-1.89364	-4.879	-2.21465	-3.80705	-2.79407	-1.48809	-3.17047	-1.89222	-2.30573	-1.81	-2.09418	-1.30868	NA	0.738643	3.00359	0.159259	2.21858	0.738643	0.124689	1.63328	0.125	ns	T-test (hom)
F7B4C0	F7B4C0_HORSE	ENSECAG00000022537	MAL2	mal, T cell differentiation protein 2 [Source:VGNC Symbol;Acc:VGNC:99812]	Mal T cell differentiation protein 2 OS=Equus caballus OX=9796 GN=MAL2 PE=4 SV=2	MAL2	0.425018	0.786218	-1.92814	-3.45009	-1.95994	-3.45397	-4.07169	-5.17546	-1.54504	-3.47046	-2.97196	-5.01981	-5.19848	-2.35719	-4.95542	-1.88023	-5.08584	-5.38527	NA	-0.974928	2.56087	0.690943	-2.49667	-0.974928	0.169473	20	0.234	ns	MannWhitney
F6QFD9	F6QFD9_HORSE	ENSECAG00000004837	CPN2	carboxypeptidase N subunit 2 [Source:VGNC Symbol;Acc:VGNC:16822]	Carboxypeptidase N subunit 2 OS=Equus caballus OX=9796 GN=CPN2 PE=4 SV=1	CPN2	0.423845	0.903564	-1.44242	-1.16336	-1.17659	-0.45289	0.25901	-0.478129	0.427228	-0.5158	-1.29175	1.21274	0.109043	-0.500889	1.20998	-1.38963	-0.27849	0.885081	NA	0.56238	2.1709	0.270344	1.22087	0.56238	0.222073	1.27788	0.222	ns	T-test (hom)
A0A3Q2L7X8	A0A3Q2L7X8_HORSE	ENSECAG00000022546	MAN2B1	0	Alpha-mannosidase OS=Equus caballus OX=9796 GN=MAN2B1 PE=3 SV=1	MAN2B1	0.423662	0.824814	0.317656	0.338699	0.33676	0.593859	0.868725	0.127869	0.93926	1.17867	-0.044354	-0.167241	1.0178	0.73163	0.739118	1.12136	0.755869	0.860331	NA	0.0391273	0.223118	0.531332	0.00873	0.0391273	0.856712	0.183922	0.857	ns	T-test (hom)
A0A3Q2HZ35	A0A3Q2HZ35_HORSE	ENSECAG00000021447	ASPH	aspartate beta-hydroxylase [Source:VGNC Symbol;Acc:VGNC:57204]	Aspartate beta-hydroxylase OS=Equus caballus OX=9796 GN=ASPH PE=3 SV=2	ASPH	0.423196	0.980232	-0.28908	0.198286	0.777416	0.00335509	-0.964541	-0.923632	0.209575	0.0633744	1.15565	-1.02714	-0.274549	-1.38112	-0.0389268	0.311991	0.0102597	-0.578143	NA	-0.112093	0.40888	0.459763	-0.0458324	-0.112093	0.753208	-0.320655	0.753	ns	T-test (hom)
F6W2K5	F6W2K5_HORSE	ENSECAG00000016196	PIGR	polymeric immunoglobulin receptor [Source:VGNC Symbol;Acc:VGNC:21432]	Polymeric immunoglobulin receptor OS=Equus caballus OX=9796 GN=PIGR PE=4 SV=2	PIGR	0.42281	0.965093	8.12354	7.94339	7.8626	9.04604	8.58274	8.27054	8.00544	8.73313	7.87606	7.40349	8.19751	8.53267	7.55037	8.41084	8.18448	8.82948	NA	-0.197815	1.31754	0.720392	-0.260629	-0.197815	0.401218	-0.865754	0.401	ns	T-test (hom)
A0A5F5Q3H4	A0A5F5Q3H4_HORSE	ENSECAG00000000253	WAS	WASP actin nucleation promoting factor [Source:VGNC Symbol;Acc:VGNC:59011]	WASP actin nucleation promoting factor OS=Equus caballus OX=9796 GN=WAS PE=4 SV=1	WAS	0.422763	0.888819	-0.864718	-0.475598	0.662534	0.356914	0.899641	0.827887	0.408045	1.28173	-1.12764	-1.01992	-1.12705	0.667086	-0.246094	-0.275835	0.491779	1.01659	NA	-0.589691	2.6613	0.66709	-1.56935	-0.589691	0.158077	-1.49127	0.158	ns	T-test (hom)
A0A3Q2L321	A0A3Q2L321_HORSE	ENSECAG00000021898	COPB1	COPI coat complex subunit beta 1 [Source:VGNC Symbol;Acc:VGNC:16768]	Coatomer subunit beta OS=Equus caballus OX=9796 GN=COPB1 PE=4 SV=1	COPB1	0.4219	0.935032	-0.494274	-0.253345	0.397185	-0.3505	-0.250768	-0.826073	0.521736	-0.184658	-0.285813	-0.445273	0.27461	-0.406743	-0.140905	0.423914	-0.249106	-0.708758	NA	-0.012172	0.0684564	0.670524	-0.000833252	-0.012172	0.953658	-0.0591638	0.954	ns	T-test (hom)
A0A3Q2LBP6	A0A3Q2LBP6_HORSE	ENSECAG00000036123	CFD	0	Adipsin OS=Equus caballus OX=9796 GN=CFD PE=4 SV=2	CFD	0.420593	0.954922	2.80526	2.77301	2.67477	3.3086	3.34618	3.54049	3.90383	3.50704	2.41687	3.27662	2.93334	2.89009	3.10291	2.49634	3.25962	3.58805	NA	-0.236916	1.85297	0.807284	-0.438998	-0.236916	0.276823	-1.13158	0.277	ns	T-test (hom)
A0A3Q2HNY3	A0A3Q2HNY3_HORSE	ENSECAG00000008193	UPP1	uridine phosphorylase 1 [Source:VGNC Symbol;Acc:VGNC:24812]	Uridine phosphorylase OS=Equus caballus OX=9796 GN=UPP1 PE=3 SV=1	UPP1	0.420387	0.807186	1.97239	-0.963105	0.787805	2.31819	0.471726	-0.463662	-1.54079	2.4054	-0.250831	-0.34258	0.572315	-0.0923048	2.75641	-0.636173	-0.289977	-1.28554	NA	-0.56958	1.24522	0.55394	-0.709252	-0.56958	0.421844	27	0.645	ns	MannWhitney
F7DA17	F7DA17_HORSE	ENSECAG00000006290	TGM2	transglutaminase 2 [Source:VGNC Symbol;Acc:VGNC:24061]	Transglutaminase 2 OS=Equus caballus OX=9796 GN=TGM2 PE=3 SV=2	TGM2	0.419895	0.730504	0.163732	0.485693	-0.479596	0.789592	0.481907	-0.150262	0.608058	-0.367778	1.3517	2.89497	-0.0174677	-0.189589	0.235537	0.237329	0.286717	-0.0207186	NA	0.405892	1.5873	0.0556924	0.644274	0.405892	0.332793	36	0.721	ns	MannWhitney
F6R7J2	F6R7J2_HORSE	ENSECAG00000011931	IDH1	isocitrate dehydrogenase (NADP(+)) 1 [Source:VGNC Symbol;Acc:VGNC:51462]	IDP OS=Equus caballus OX=9796 GN=IDH1 PE=3 SV=2	IDH1	0.419774	0.949144	1.92008	2.36207	1.44173	1.42117	1.3406	2.44432	3.08319	1.98106	3.06584	1.22618	2.43572	2.31392	2.12991	2.51041	2.56082	1.64232	NA	0.236362	1.19396	0.878995	0.282206	0.236362	0.437102	0.799953	0.437	ns	T-test (hom)
F7BBH3	F7BBH3_HORSE	ENSECAG00000013504	PSMD5	proteasome 26S subunit, non-ATPase 5 [Source:VGNC Symbol;Acc:VGNC:21963]	26S proteasome non-ATPase regulatory subunit 5 OS=Equus caballus OX=9796 GN=PSMD5 PE=4 SV=2	PSMD5	0.418589	0.904965	-1.0803	0.487706	0.653611	-0.29785	0.55694	0.0854103	-0.352912	0.082071	-0.562049	0.61191	-0.292879	0.436073	0.711607	-0.475262	-0.0589697	-0.733702	NA	-0.0622436	0.267001	0.936383	-0.0166191	-0.0622436	0.831045	-0.217384	0.831	ns	T-test (hom)
F6UQI3	F6UQI3_HORSE	ENSECAG00000022375	PSMD2	proteasome 26S subunit, non-ATPase 2 [Source:VGNC Symbol;Acc:VGNC:21961]	26S proteasome non-ATPase regulatory subunit 2 OS=Equus caballus OX=9796 GN=PSMD2 PE=3 SV=2	PSMD2	0.418578	0.903199	1.821	-0.789538	-0.252174	0.679111	0.225605	-0.400779	-0.154048	-1.00539	1.06506	-2.12057	-0.704358	-0.244875	-0.292931	-0.22972	-0.0775967	0.890943	NA	-0.22973	0.657745	0.829423	-0.151103	-0.22973	0.633868	-0.486893	0.634	ns	T-test (hom)
A0A3Q2H3F6	A0A3Q2H3F6_HORSE	ENSECAG00000002111	ITIH4	inter-alpha-trypsin inhibitor heavy chain 4 [Source:VGNC Symbol;Acc:VGNC:19187]	Inter-alpha-trypsin inhibitor heavy chain 4 OS=Equus caballus OX=9796 GN=ITIH4 PE=3 SV=1	ITIH4	0.418228	0.809885	0.687415	0.667305	1.06548	1.06506	2.8063	2.06455	0.374858	1.64821	-1.19676	3.53376	2.33378	2.34974	3.08288	1.15905	2.41662	2.41612	NA	0.714502	2.00669	0.149136	1.43378	0.714502	0.248844	49	0.083	ns	MannWhitney
A0A3Q2I5S8	A0A3Q2I5S8_HORSE	ENSECAG00000021777	ACTN4	actinin alpha 4 [Source:VGNC Symbol;Acc:VGNC:15024]	Actinin alpha 4 OS=Equus caballus OX=9796 GN=ACTN4 PE=3 SV=1	ACTN4	0.417994	0.750991	2.14575	2.02083	2.60758	1.77581	1.89064	1.9803	2.65937	2.30186	2.36826	1.1509	2.49256	2.38986	2.15634	2.08082	2.38496	1.13902	NA	-0.152428	0.958759	0.179699	-0.146142	-0.152428	0.514499	33	0.959	ns	MannWhitney
F6YPN7	F6YPN7_HORSE	ENSECAG00000024383	RARS1	arginyl-tRNA synthetase 1 [Source:VGNC Symbol;Acc:VGNC:22188]	Arginine--tRNA ligase cytoplasmic OS=Equus caballus OX=9796 GN=RARS1 PE=3 SV=1	RARS1	0.41777	0.962431	-1.00038	0.0142902	-0.798412	0.351084	-0.761061	-0.101874	-0.28563	-0.756554	-0.761413	0.142138	-1.11232	-1.55055	-0.2008	-0.434974	-0.86466	0.0492363	NA	-0.174351	0.925814	0.605019	-0.161416	-0.174351	0.526384	-0.649731	0.526	ns	T-test (hom)
F6XS05	F6XS05_HORSE	ENSECAG00000024350	ESD	esterase D [Source:VGNC Symbol;Acc:VGNC:17680]	S-formylglutathione hydrolase OS=Equus caballus OX=9796 GN=ESD PE=3 SV=2	ESD	0.417216	0.955266	-0.0567765	-0.0125743	-1.20129	-0.221601	0.0212473	-0.396939	0.710973	0.140359	0.773585	1.92089	0.78439	1.40292	0.454634	0.889707	0.233195	1.50731	NA	1.1229	9.70077	0.899426	10.893	1.1229	0.00120165	4.04642	0.0012	**	T-test (hom)
F7CSZ7	F7CSZ7_HORSE	ENSECAG00000014524	APMAP	adipocyte plasma membrane associated protein [Source:VGNC Symbol;Acc:VGNC:15412]	Adipocyte plasma membrane-associated protein OS=Equus caballus OX=9796 GN=APMAP PE=3 SV=2	APMAP	0.415903	0.933531	-3.42462	-3.75786	-1.2054	-1.4338	-2.79629	-2.22751	-2.7394	-1.12396	-0.599728	-4.72024	-2.81534	-5.80989	-2.16066	-1.92686	-2.89744	-2.45916	NA	-0.58506	1.3066	0.226651	-0.764438	-0.58506	0.404273	-0.860006	0.404	ns	T-test (hom)
F7C456	F7C456_HORSE	ENSECAG00000015104	CD177	0	CD177 antigen OS=Equus caballus OX=9796 GN=LOC100069985 PE=4 SV=2	LOC100069985	0.4156	0.783281	-2.56779	-1.04217	-0.347354	0.807306	-0.420007	-3.05307	-4.96532	-0.224858	-4.84655	-0.616931	-0.537885	-0.849232	-1.7577	-4.80144	-0.740474	0.255397	NA	-0.260196	0.335571	0.911511	-0.0873141	-0.260196	0.79247	28	0.721	ns	MannWhitney
A0A3Q2I4T2	A0A3Q2I4T2_HORSE	ENSECAG00000011728	PYGL	glycogen phosphorylase L [Source:VGNC Symbol;Acc:VGNC:22062]	Alpha-1 4 glucan phosphorylase OS=Equus caballus OX=9796 GN=PYGL PE=3 SV=1	PYGL	0.415304	0.918225	-2.26955	-0.408632	-1.14236	0.39119	-0.116051	-0.822777	-0.23723	-0.451033	-0.385679	0.264634	-0.114745	0.0423287	-0.526104	0.288626	-0.150995	-1.14195	NA	0.41657	2.14077	0.180222	0.89178	0.41657	0.226759	1.26432	0.227	ns	T-test (hom)
F6SEK7	F6SEK7_HORSE	ENSECAG00000010394	RAB27A	RAB27A, member RAS onco family [Source:VGNC Symbol;Acc:VGNC:22100]	Small monomeric GTPase OS=Equus caballus OX=9796 GN=RAB27A PE=3 SV=2	RAB27A	0.415222	0.905676	-2.83649	-1.70292	-2.45939	-1.95743	-3.07552	-4.32801	-2.27749	-2.65906	-3.04646	-5.25836	-5.03861	-5.12177	-4.07538	-4.02063	-5.82993	-5.25512	NA	-2.04374	11.6596	0.767993	-23.8292	-2.04374	0.000309109	-4.7523	0.000309	***	T-test (hom)
A0A5F5PPC4	A0A5F5PPC4_HORSE	ENSECAG00000011466	HEXA	0	Beta-hexosaminidase OS=Equus caballus OX=9796 GN=HEXA PE=3 SV=1	HEXA	0.413659	0.908966	1.80501	0.86019	1.00227	0.184428	0.563376	0.00358952	0.0601541	0.815457	0.502339	1.19241	0.568151	0.942447	1.2359	0.78242	1.09302	0.610134	NA	0.204044	1.31697	0.0759644	0.268719	0.204044	0.401378	0.865454	0.401	ns	T-test (hom)
F6ZED2	F6ZED2_HORSE	ENSECAG00000006443	RAB21	RAB21, member RAS onco family [Source:VGNC Symbol;Acc:VGNC:22094]	Ras-related protein Rab-21 OS=Equus caballus OX=9796 GN=RAB21 PE=3 SV=2	RAB21	0.413481	0.822406	-1.08313	-0.678382	-0.47575	-1.10615	-0.576064	-0.805562	-1.72124	-1.12008	-0.812489	-1.2534	-2.77953	-2.92623	-0.727545	-1.24196	-1.56158	-0.968949	NA	-0.588168	3.31309	0.0627786	-1.94865	-0.588168	0.100614	16	0.105	ns	MannWhitney
F7DU34	F7DU34_HORSE	ENSECAG00000000370	RPS11	ribosomal protein S11 [Source:VGNC Symbol;Acc:VGNC:22545]	40S ribosomal protein S11 OS=Equus caballus OX=9796 GN=RPS11 PE=3 SV=3	RPS11	0.413308	0.824017	-0.54112	-0.356729	0.181146	0.159947	-0.236762	-1.57177	0.613154	-0.138711	0.619711	-0.9128	0.0418074	0.287292	0.209951	0.215287	0.0382931	-1.49915	NA	0.111404	0.419012	0.823911	0.0466796	0.111404	0.747937	0.327769	0.748	ns	T-test (hom)
F7BTW7	F7BTW7_HORSE	ENSECAG00000000339	C3	0	Complement C3 alpha chain OS=Equus caballus OX=9796 GN=LOC100060539 PE=4 SV=3	LOC100060539	0.413112	0.777909	1.95892	2.11957	3.05758	2.77336	2.69588	2.96771	2.34823	2.76382	1.43477	3.14764	3.0174	3.40142	3.2973	2.29187	3.04623	3.05502	NA	0.250821	1.42953	0.212553	0.358556	0.250821	0.371252	47	0.13	ns	MannWhitney
F6VEV4	F6VEV4_HORSE	ENSECAG00000011471	AXL	AXL receptor tyrosine kinase [Source:VGNC Symbol;Acc:VGNC:15718]	Receptor protein-tyrosine kinase OS=Equus caballus OX=9796 GN=AXL PE=4 SV=2	AXL	0.411748	0.945022	-1.24656	-0.873053	-0.920411	-1.58179	-1.06458	-0.974383	-1.33079	-1.75936	-1.48803	-0.311368	0.621238	0.603789	-0.617749	-0.861047	-2.21227	0.93506	NA	0.802568	3.58103	0.00430759	2.87402	0.802568	0.083561	1.96981	0.0836	ns	T-test (het)
THIO_HORSE	NA	ENSECAG00000013324	TXN	thioredoxin [Source:VGNC Symbol;Acc:VGNC:56744]	Thioredoxin OS=Equus caballus OX=9796 GN=TXN PE=3 SV=3	TXN	0.411003	0.825277	4.11297	4.46483	4.00377	3.95309	4.16389	3.51063	4.2256	3.46064	4.85522	4.24346	4.97033	3.97116	4.77656	4.81033	4.8159	4.12721	NA	0.584346	7.2	0.760744	4.20729	0.584346	0.0068012	3.17104	0.0068	**	T-test (hom)
A0A5F5PXE3	A0A5F5PXE3_HORSE	ENSECAG00000034051	SULT1E1	sulfotransferase family 1E member 1 [Source:NCBI gene (formerly Entrezgene);Acc:100034106]	Sulfotransferase OS=Equus caballus OX=9796 GN=LOC102148009 PE=3 SV=1	LOC102148009	0.409652	0.875236	-0.812594	0.407612	-1.66004	-1.54637	-2.15602	-0.062979	1.30059	-1.95625	1.81443	-2.99153	0.611937	-0.437473	0.340887	0.890485	-0.0909867	-3.13491	NA	0.436112	0.784041	0.360974	0.34193	0.436112	0.580738	0.565419	0.581	ns	T-test (hom)
A0A3Q2HXM5	A0A3Q2HXM5_HORSE	ENSECAG00000011376	NAGA	alpha-N-acetylgalactosaminidase [Source:VGNC Symbol;Acc:VGNC:20547]	Alpha-galactosidase OS=Equus caballus OX=9796 GN=NAGA PE=3 SV=1	NAGA	0.409513	0.906738	-1.03141	-0.606936	-0.334253	-0.58863	0.631036	-1.46954	0.492904	0.470949	-0.331047	0.747285	-0.126726	0.163503	0.122665	0.436976	-0.316816	-0.244246	NA	0.360934	1.96054	0.0893823	0.707626	0.360934	0.256932	1.1819	0.257	ns	T-test (hom)
F6VSG0	F6VSG0_HORSE	ENSECAG00000022987	RBM4B	RNA binding motif protein 4B [Source:VGNC Symbol;Acc:VGNC:69331]	RNA binding motif protein 4B OS=Equus caballus OX=9796 GN=RBM4B PE=4 SV=1	RBM4B	0.409279	0.944374	-5.04123	-4.9347	-3.76978	-4.28823	-4.18818	-4.87048	-4.08426	-2.91328	-4.56646	-5.75682	-3.8713	-4.65286	-5.39618	-3.42496	-4.60551	-5.37087	NA	-0.444353	1.95953	0.780055	-0.870723	-0.444353	0.257112	-1.18143	0.257	ns	T-test (hom)
F7D6P8	F7D6P8_HORSE	ENSECAG00000014760	RRBP1	ribosome binding protein 1 [Source:VGNC Symbol;Acc:VGNC:22579]	Ribosome binding protein 1 OS=Equus caballus OX=9796 GN=RRBP1 PE=4 SV=2	RRBP1	0.40885	0.873861	0.156149	-0.751439	0.132719	-0.883606	1.50833	0.635873	-0.362538	-0.626007	-0.25903	0.882121	-0.200377	0.817814	-0.895433	-1.13286	-0.93516	1.08514	NA	-0.0559083	0.155583	0.791689	-0.00869839	-0.0559083	0.89777	-0.130832	0.898	ns	T-test (hom)
A0A5F5PQS3	A0A5F5PQS3_HORSE	ENSECAG00000019973	C8A	complement C8 alpha chain [Source:VGNC Symbol;Acc:VGNC:15956]	Complement C8 alpha chain OS=Equus caballus OX=9796 GN=C8A PE=3 SV=1	C8A	0.408264	0.886561	-0.240154	-0.00131339	0.62475	1.07162	1.78509	2.40282	-0.0815632	0.638724	-0.417404	2.22694	1.33758	1.62667	2.58012	1.12649	1.79901	2.13548	NA	0.776863	3.08163	0.976456	2.394	0.776863	0.118124	1.665	0.118	ns	T-test (hom)
F6VCE9	F6VCE9_HORSE	ENSECAG00000015427	ALAD	aminolevulinate dehydratase [Source:VGNC Symbol;Acc:VGNC:15222]	Delta-aminolevulinic acid dehydratase OS=Equus caballus OX=9796 GN=ALAD PE=3 SV=2	ALAD	0.407231	0.941115	-1.94975	0.133749	-1.34233	-0.325236	-1.16014	0.0296654	-0.0638569	-0.634345	-0.944177	-0.0270962	1.46623	-0.672679	0.510598	0.581286	0.451186	0.368292	NA	0.880736	4.82171	0.973591	4.24665	0.880736	0.0353606	2.32883	0.0354	*	T-test (hom)
F7D3E3	F7D3E3_HORSE	ENSECAG00000000428	CMPK1	cytidine/uridine monophosphate kinase 1 [Source:VGNC Symbol;Acc:VGNC:16652]	UMP-CMP kinase OS=Equus caballus OX=9796 GN=CMPK1 PE=3 SV=2	CMPK1	0.406682	0.861559	0.464073	0.846657	0.19739	0.171126	-0.221374	0.313164	0.849418	-0.889332	1.51502	0.62572	1.31268	0.784505	0.498726	1.12578	0.70373	-0.85781	NA	0.497154	2.7314	0.540492	1.35793	0.497154	0.150579	1.52076	0.151	ns	T-test (hom)
A0A3Q2LT38	A0A3Q2LT38_HORSE	ENSECAG00000019556	NUDT9	nudix hydrolase 9 [Source:VGNC Symbol;Acc:VGNC:58477]	Nudix hydrolase 9 OS=Equus caballus OX=9796 GN=NUDT9 PE=4 SV=1	NUDT9	0.405825	0.861611	0.281599	-1.46489	-1.41704	-0.961968	-0.783037	-0.527194	-0.870388	0.132271	-0.915132	-1.41062	-1.10115	-1.35581	-2.24829	-1.01615	-1.25478	-2.09579	NA	-0.723384	5.37475	0.497645	-3.88801	-0.723384	0.0241013	-2.52849	0.0241	*	T-test (hom)
F6UME7	F6UME7_HORSE	ENSECAG00000020363	EEF1A1	eukaryotic translation elongation factor 1 alpha 1 [Source:NCBI gene (formerly Entrezgene);Acc:100009682]	Elongation factor 1-alpha OS=Equus caballus OX=9796 GN=EEF1A1 PE=3 SV=1	EEF1A1	0.404775	0.888459	4.7285	4.95247	5.17664	4.32084	4.27934	4.45637	5.19895	4.64803	4.87525	4.15429	4.3493	4.53916	4.22731	4.55819	4.55367	3.44675	NA	-0.382153	3.76638	0.685481	-1.43933	-0.382153	0.0734864	-1.93477	0.0735	ns	T-test (hom)
A0A3Q2H6Z3	A0A3Q2H6Z3_HORSE	ENSECAG00000010185	IFIT2	interferon induced protein with tetratricopeptide repeats 2 [Source:HGNC Symbol;Acc:HGNC:5409]	Interferon induced protein with tetratricopeptide repeats 2 OS=Equus caballus OX=9796 GN=IFIT2 PE=4 SV=1	IFIT2	0.403851	0.97447	-1.39476	-1.00458	-1.95832	-0.806522	-1.56697	-1.97291	-1.45319	-0.921368	-2.63997	-1.44055	-0.761026	-0.89555	-2.08639	-1.76864	-0.584126	-0.089751	NA	0.101576	0.377484	0.111773	0.0383433	0.101576	0.769779	0.298403	0.77	ns	T-test (hom)
F7BTZ8	F7BTZ8_HORSE	ENSECAG00000019843	ATL3	atlastin GTPase 3 [Source:VGNC Symbol;Acc:VGNC:15633]	Atlastin GTPase 3 OS=Equus caballus OX=9796 GN=ATL3 PE=3 SV=1	ATL3	0.4038	0.961595	1.38107	0.27471	1.55228	0.70303	0.357869	0.237146	-0.0195329	0.819126	0.9004	-1.47166	-0.374813	-0.171135	0.164284	-0.347568	-0.213182	-0.979043	NA	-0.974801	6.83448	0.558896	-6.66226	-0.974801	0.00876228	-3.04349	0.00876	**	T-test (hom)
F6XMS1	F6XMS1_HORSE	ENSECAG00000016568	CS	citrate synthase [Source:VGNC Symbol;Acc:VGNC:16891]	Citrate synthase OS=Equus caballus OX=9796 GN=CS PE=3 SV=1	CS	0.402616	0.937399	2.64575	2.16047	2.82004	2.11007	1.77318	1.03919	2.28206	2.58638	2.34184	1.67965	1.76577	1.55765	1.99604	1.94264	1.87963	0.972278	NA	-0.410201	3.09089	0.36434	-1.26789	-0.410201	0.117368	-1.66875	0.117	ns	T-test (hom)
F7AM06	F7AM06_HORSE	ENSECAG00000013136	ADD1	adducin 1 [Source:VGNC Symbol;Acc:VGNC:15096]	Adducin 1 OS=Equus caballus OX=9796 GN=ADD1 PE=3 SV=2	ADD1	0.402592	0.880931	-4.33782	-2.18679	-1.24183	-1.05386	-0.361973	-2.39304	-1.46144	-1.98371	-3.25241	-4.64662	-1.20089	-1.58532	-0.339569	-1.65265	-1.06488	-1.78527	NA	-0.0633937	0.115869	0.724677	-0.00734534	-0.0633937	0.922827	-0.0986349	0.923	ns	T-test (hom)
A0A3Q2HMN1	A0A3Q2HMN1_HORSE	ENSECAG00000029088	PCTP	phosphatidylcholine transfer protein [Source:HGNC Symbol;Acc:HGNC:8752]	Phosphatidylcholine transfer protein OS=Equus caballus OX=9796 GN=PCTP PE=4 SV=2	PCTP	0.402027	0.877163	-2.19573	-1.35486	-1.04618	-0.0600639	-0.90163	-1.37688	-1.0987	-1.03186	-5.60838	0.47207	-0.436835	-2.7656	0.128852	-1.75746	-2.10271	0.298862	NA	-0.338162	0.582954	0.00392013	-0.197133	-0.338162	0.667596	-0.445445	0.668	ns	T-test (het)
A0A3Q2HV32	A0A3Q2HV32_HORSE	ENSECAG00000012315	EVL	Enah/Vasp-like [Source:VGNC Symbol;Acc:VGNC:17711]	Ena/VASP-like protein OS=Equus caballus OX=9796 GN=EVL PE=3 SV=2	EVL	0.401011	0.928296	1.07229	-1.0134	-0.0848245	-0.832569	-0.251929	0.55788	-0.87481	-0.219987	-0.860766	0.361244	-0.703221	-0.177175	-1.08275	-0.206728	-0.721166	-0.634309	NA	-0.297191	1.52452	0.256285	-0.453075	-0.297191	0.347594	-0.9719	0.348	ns	T-test (hom)
A0A3Q2H075	A0A3Q2H075_HORSE	ENSECAG00000016570	PROC	0	Vitamin K-dependent protein C OS=Equus caballus OX=9796 GN=PROC PE=4 SV=2	PROC	0.400825	0.832901	0.732319	1.32641	0.79219	0.682329	1.75898	1.5598	1.39311	1.2144	0.745109	2.07553	1.8418	2.21519	2.30119	0.679326	2.1668	2.67102	NA	0.654553	4.50647	0.140325	2.94972	0.654553	0.0439965	2.21321	0.044	*	T-test (hom)
F6WR95	F6WR95_HORSE	ENSECAG00000017109	QSOX1	quiescin sulfhydryl oxidase 1 [Source:VGNC Symbol;Acc:VGNC:22075]	Sulfhydryl oxidase OS=Equus caballus OX=9796 GN=QSOX1 PE=3 SV=2	QSOX1	0.400815	0.919089	-0.247148	0.868799	1.39065	0.961363	0.394918	1.11758	0.760554	0.806591	0.187707	0.996628	1.19518	0.956018	0.442514	1.37984	0.843612	1.36145	NA	0.163705	1.02895	0.687027	0.168444	0.163705	0.490068	0.708827	0.49	ns	T-test (hom)
A0A3Q2IEU7	A0A3Q2IEU7_HORSE	ENSECAG00000012166	LRP1	LDL receptor related protein 1 [Source:VGNC Symbol;Acc:VGNC:19758]	LDL receptor related protein 1 OS=Equus caballus OX=9796 GN=LRP1 PE=3 SV=2	LRP1	0.400555	0.910779	-0.0706678	-0.073779	0.764659	0.566978	0.137773	-0.0877023	-0.297947	0.444323	-0.163912	0.275212	0.366001	-0.116171	-0.510254	-0.659722	-0.191356	0.328321	NA	-0.25694	2.33682	0.956259	-0.600422	-0.25694	0.197946	-1.35158	0.198	ns	T-test (hom)
F6SIV4	F6SIV4_HORSE	ENSECAG00000011792	SPTB	spectrin beta, erythrocytic [Source:VGNC Symbol;Acc:VGNC:23555]	Spectrin beta chain OS=Equus caballus OX=9796 GN=SPTB PE=3 SV=2	SPTB	0.399943	0.934706	3.56458	1.24079	3.02062	1.46662	1.29709	3.68035	0.472116	-1.7661	3.0836	0.840296	1.31071	0.258516	0.496314	-1.16527	-0.059625	0.617688	NA	-0.949229	2.06275	0.313937	-1.95802	-0.949229	0.23936	-1.22892	0.239	ns	T-test (hom)
F7C014	F7C014_HORSE	ENSECAG00000007179	SPCS2	signal peptidase complex subunit 2 [Source:VGNC Symbol;Acc:VGNC:23507]	Signal peptidase complex subunit 2 OS=Equus caballus OX=9796 GN=SPCS2 PE=3 SV=2	SPCS2	0.399897	0.928738	-3.87714	-4.58421	-1.82597	-2.16477	-3.45612	-5.06966	-3.49083	-1.92571	-2.59564	-1.28165	-4.11266	-1.23443	-2.89349	-3.06582	-3.1553	0.402819	NA	1.05728	2.87811	0.683508	3.04298	1.05728	0.13602	1.58179	0.136	ns	T-test (hom)
F6VQZ8	F6VQZ8_HORSE	ENSECAG00000007660	DYNC1I2	dynein cytoplasmic 1 intermediate chain 2 [Source:VGNC Symbol;Acc:VGNC:17368]	Dynein cytoplasmic 1 intermediate chain 2 OS=Equus caballus OX=9796 GN=DYNC1I2 PE=3 SV=2	DYNC1I2	0.399659	0.783951	-3.39554	-2.849	-2.13697	-3.16712	-2.52628	-3.15764	-1.08996	-1.5339	-1.65997	-3.51954	-2.10017	-1.53455	-2.09783	-1.71298	-1.9204	-3.96758	NA	0.167925	0.501393	0.814679	0.0841966	0.167925	0.706424	36	0.721	ns	MannWhitney
A0A3Q2HBQ9	A0A3Q2HBQ9_HORSE	ENSECAG00000008796	PPIF	peptidylprolyl isomerase F [Source:VGNC Symbol;Acc:VGNC:21731]	Peptidyl-prolyl cis-trans isomerase OS=Equus caballus OX=9796 GN=PPIF PE=3 SV=1	PPIF	0.39939	0.975396	-2.78592	-2.69055	-1.8619	-3.99589	-2.22277	-5.73733	-3.67381	-3.09295	-3.27743	-4.66608	-4.4504	-4.57679	-4.128	-2.69937	-3.79546	-5.38713	NA	-0.864943	3.02841	0.358388	-2.6194	-0.864943	0.122563	-1.64339	0.123	ns	T-test (hom)
A0A3Q2HT03	A0A3Q2HT03_HORSE	ENSECAG00000015580	MTHFD1	methylenetetrahydrofolate dehydrogenase, cyclohydrolase and formyltetrahydrofolate synthetase 1 [Source:VGNC Symbol;Acc:VGNC:20414]	C-1-tetrahydrofolate synthase cytoplasmic OS=Equus caballus OX=9796 GN=MTHFD1 PE=3 SV=1	MTHFD1	0.397237	0.881455	0.908572	0.77967	0.829331	0.258948	0.326026	0.179011	1.16928	0.399539	1.26421	1.73983	0.918002	1.45239	0.614461	1.13244	0.681355	2.83182	NA	0.723017	5.43891	0.0916174	3.93242	0.723017	0.0230529	2.55144	0.0231	*	T-test (hom)
A0A5F5PL33	A0A5F5PL33_HORSE	ENSECAG00000013424	KARS1	lysyl-tRNA synthetase 1 [Source:VGNC Symbol;Acc:VGNC:19239]	Lysine--tRNA ligase OS=Equus caballus OX=9796 GN=KARS1 PE=3 SV=1	KARS1	0.396391	0.900603	0.417404	-1.09616	0.188341	0.55469	-1.50955	0.225151	-0.532873	-0.681086	-1.20588	-2.28439	-1.03407	-0.466066	-0.143926	-0.853866	-0.96513	-0.217611	NA	-0.592108	3.0157	0.780605	-1.78562	-0.592108	0.123647	-1.63822	0.124	ns	T-test (hom)
F6YV16	F6YV16_HORSE	ENSECAG00000021989	DDX58	DExD/H-box helicase 58 [Source:VGNC Symbol;Acc:VGNC:17106]	RNA helicase OS=Equus caballus OX=9796 GN=DDX58 PE=3 SV=2	DDX58	0.395778	0.836113	-1.13386	-1.39352	-2.0503	-2.79636	-0.685949	-1.66268	-0.932018	-0.731292	-2.46565	-3.81189	-1.40638	-2.05276	-2.13388	-1.04464	-1.34483	-5.90567	NA	-1.09746	3.29742	0.0507359	-3.6188	-1.09746	0.101713	-1.75158	0.102	ns	T-test (hom)
F6Z904	F6Z904_HORSE	ENSECAG00000019062	RAB5A	RAB5A, member RAS onco family [Source:VGNC Symbol;Acc:VGNC:22124]	RAB5A member RAS oncogene family OS=Equus caballus OX=9796 GN=RAB5A PE=4 SV=1	RAB5A	0.392569	0.916581	-0.409345	-0.248589	0.14281	0.364948	0.110401	-0.61543	-0.447707	0.260243	-0.242019	-0.7213	-0.441432	-1.10201	-0.592497	-0.929096	-0.262434	-0.322051	NA	-0.471271	5.94222	0.7142	-2.8004	-0.471271	0.0162634	-2.73025	0.0163	*	T-test (hom)
F6PU05	F6PU05_HORSE	ENSECAG00000013041	ETF1	eukaryotic translation termination factor 1 [Source:VGNC Symbol;Acc:VGNC:17693]	Eukaryotic peptide chain release factor subunit 1 OS=Equus caballus OX=9796 GN=ETF1 PE=3 SV=2	ETF1	0.392091	0.854318	-1.48319	-2.12871	-1.58402	-2.51458	-1.7649	-2.35944	-2.55908	-2.18276	-1.61304	-3.76635	-1.64753	-1.62673	-2.61594	-2.18057	-1.94205	-2.68186	NA	-0.187174	0.876912	0.147548	-0.164135	-0.187174	0.544532	-0.621073	0.545	ns	T-test (hom)
F6TFK4	F6TFK4_HORSE	ENSECAG00000020838	USP47	ubiquitin specific peptidase 47 [Source:VGNC Symbol;Acc:VGNC:24847]	Ubiquitin specific peptidase 47 OS=Equus caballus OX=9796 GN=USP47 PE=4 SV=2	USP47	0.391971	0.932154	-1.02828	-0.487964	-1.4969	-1.68047	-1.37646	-0.0709464	-2.59025	-4.29141	-3.69164	-0.713837	-1.51192	-4.07704	-1.6294	-1.66688	-2.48628	-2.39533	NA	-0.643707	1.66951	0.711743	-1.07468	-0.643707	0.31436	-1.04359	0.314	ns	T-test (hom)
A0A5F5Q1R5	A0A5F5Q1R5_HORSE	ENSECAG00000014857	FCN3	ficolin 3 [Source:VGNC Symbol;Acc:VGNC:17980]	Ficolin 3 OS=Equus caballus OX=9796 GN=FCN3 PE=4 SV=1	FCN3	0.391645	0.914483	0.241727	0.81876	-0.255144	-3.50715	-0.191528	1.373	-0.517621	-1.5005	-2.48672	-2.14342	-2.09852	0.171981	-4.23936	-2.74536	-2.9439	-1.88668	NA	-1.85419	5.81156	0.614904	-10.7757	-1.85419	0.0178052	-2.68401	0.0178	*	T-test (hom)
F6U4Y1	F6U4Y1_HORSE	ENSECAG00000023583	TNFAIP8	TNF alpha induced protein 8 [Source:VGNC Symbol;Acc:VGNC:24361]	TNF alpha induced protein 8 OS=Equus caballus OX=9796 GN=TNFAIP8 PE=4 SV=2	TNFAIP8	0.390918	0.86984	-4.71165	-4.47467	-2.71545	-3.432	-3.27271	-4.50619	-2.89216	-3.80847	-4.89217	-5.06647	-2.18879	-2.71714	-2.30624	-2.49914	-1.69718	-4.01826	NA	0.553488	1.65482	0.191436	0.915923	0.553488	0.317577	1.03642	0.318	ns	T-test (hom)
F7DYC4	F7DYC4_HORSE	ENSECAG00000019375	SFTPB	surfactant protein B [Source:VGNC Symbol;Acc:VGNC:22904]	Surfactant protein B OS=Equus caballus OX=9796 GN=SFTPB PE=4 SV=3	SFTPB	0.390659	0.95875	4.69399	4.45528	4.17166	5.04556	4.45615	4.43775	4.07095	4.18285	4.48533	4.42784	5.18169	4.95459	4.95384	5.38672	5.67596	6.08161	NA	0.704173	6.90893	0.150472	4.86508	0.704173	0.00832157	3.06949	0.00832	**	T-test (hom)
A0A3Q2GY21	A0A3Q2GY21_HORSE	ENSECAG00000030778	TUBA1A	tubulin alpha 1a [Source:HGNC Symbol;Acc:HGNC:20766]	Tubulin alpha chain OS=Equus caballus OX=9796 GN=TUBA1A PE=3 SV=2	TUBA1A	0.389463	0.928788	-1.72094	0.399793	-0.836299	-0.711127	-1.58183	0.910792	0.380331	-1.13366	2.11901	-1.88547	-0.246715	-0.167903	1.04928	1.11945	1.00745	-1.55516	NA	0.71661	1.96924	0.376086	1.41118	0.71661	0.255387	1.18593	0.255	ns	T-test (hom)
F6XSN2	F6XSN2_HORSE	ENSECAG00000017145	CCT7	chaperonin containing TCP1 subunit 7 [Source:VGNC Symbol;Acc:VGNC:16241]	T-complex protein 1 subunit eta OS=Equus caballus OX=9796 GN=CCT7 PE=3 SV=3	CCT7	0.388485	0.938892	-0.0902273	0.365712	0.077332	-0.183186	0.685233	-0.217257	0.80177	0.195148	0.665999	-0.3756	0.43578	0.704948	0.86935	0.973928	0.540046	1.53954	NA	0.464933	3.87457	0.392479	1.80142	0.464933	0.0681769	1.9762	0.0682	ns	T-test (hom)
F6SPH9	F6SPH9_HORSE	ENSECAG00000003079	CANX	calnexin [Source:VGNC Symbol;Acc:VGNC:16033]	Calnexin OS=Equus caballus OX=9796 GN=CANX PE=3 SV=3	CANX	0.388005	0.852268	2.6795	2.36685	3.74111	3.16422	2.52111	2.32065	2.76725	3.44545	3.21079	1.40093	1.33525	1.35998	2.26255	2.29753	2.24726	2.29077	NA	-0.825134	6.14352	0.573092	-5.06923	-0.825134	0.0141454	-2.80125	0.0141	*	T-test (hom)
A0A3Q2HR96	A0A3Q2HR96_HORSE	ENSECAG00000023461	TMPO	thymopoietin [Source:VGNC Symbol;Acc:VGNC:24336]	Thymopoietin OS=Equus caballus OX=9796 GN=TMPO PE=3 SV=1	TMPO	0.38751	0.872643	2.60084	1.83315	2.93681	2.70797	2.04912	1.68484	2.17765	2.89509	2.43413	1.24288	1.15743	0.936217	1.81332	2.32768	2.16901	1.15054	NA	-0.706783	5.52223	0.590121	-3.90301	-0.706783	0.0217593	-2.58118	0.0218	*	T-test (hom)
F6TVY8	F6TVY8_HORSE	ENSECAG00000015725	HADHA	hydroxyacyl-CoA dehydrogenase trifunctional multienzyme complex subunit alpha [Source:VGNC Symbol;Acc:VGNC:50480]	Enoyl-CoA hydratase OS=Equus caballus OX=9796 GN=HADHA PE=3 SV=1	HADHA	0.386782	0.911816	0.693483	-0.832853	1.28498	0.768633	0.00741198	-0.882939	-0.265817	0.713153	1.01506	-0.80865	-0.500726	-0.504082	0.571364	0.241123	0.53622	-0.413769	NA	-0.16869	0.615846	0.614866	-0.103887	-0.16869	0.652547	-0.460046	0.653	ns	T-test (hom)
F6UF75	F6UF75_HORSE	ENSECAG00000008221	S100A4	S100 calcium binding protein A4 [Source:VGNC Symbol;Acc:VGNC:22653]	Protein S100 OS=Equus caballus OX=9796 GN=S100A4 PE=3 SV=1	S100A4	0.386188	0.698845	-1.04801	-2.19147	-1.18236	-0.386855	0.386341	-1.65204	0.3438	2.8183	4.40985	1.2403	1.1769	1.58927	1.81077	2.00257	1.94683	1.35141	NA	2.30502	8.00213	0.30379	18.4451	2.30502	0.00390049	57	0.00699	**	MannWhitney
A0A5F5PST7	A0A5F5PST7_HORSE	ENSECAG00000042952	GPX3	glutathione peroxidase 3 [Source:NCBI gene (formerly Entrezgene);Acc:100033835]	Glutathione peroxidase OS=Equus caballus OX=9796 GN=GPX3 PE=3 SV=1	GPX3	0.384382	0.807303	1.03992	1.99066	0.868389	2.35437	2.47907	2.09472	1.44685	1.95105	0.117568	2.30104	2.3617	2.5566	2.61289	0.582318	2.62509	3.23263	NA	0.270602	0.867092	0.131763	0.234637	0.270602	0.548251	45	0.195	ns	MannWhitney
F7AXI9	F7AXI9_HORSE	ENSECAG00000022468	PRDX6	peroxiredoxin 6 [Source:VGNC Symbol;Acc:VGNC:21821]	Peroxiredoxin-6 OS=Equus caballus OX=9796 GN=PRDX6 PE=3 SV=2	PRDX6	0.384053	0.95388	4.03759	4.68773	2.63809	3.05372	2.49276	3.79677	4.09647	2.35469	5.55154	3.33919	5.018	4.03336	4.18908	4.24092	4.60591	4.18328	NA	1.00043	5.5062	0.499354	5.50859	1.00043	0.0220023	2.57547	0.022	*	T-test (hom)
F6VZN7	F6VZN7_HORSE	ENSECAG00000022965	RHOG	ras homolog family member G [Source:VGNC Symbol;Acc:VGNC:22377]	Ras homolog family member G OS=Equus caballus OX=9796 GN=RHOG PE=4 SV=1	RHOG	0.384018	0.969256	1.72773	1.40291	1.83117	2.06734	0.981478	0.317651	1.39767	1.6416	1.57422	0.68138	1.19829	0.778342	1.00148	1.42723	1.01545	0.516398	NA	-0.396843	3.15443	0.294861	-1.25182	-0.396843	0.112311	-1.69439	0.112	ns	T-test (hom)
A0A3Q2LCW0	A0A3Q2LCW0_HORSE	ENSECAG00000039058	KRT6C	keratin 6C [Source:NCBI gene (formerly Entrezgene);Acc:100061525]	Keratin type II cuticular Hb5 OS=Equus caballus OX=9796 GN=KRT85 PE=3 SV=1	KRT85	0.383452	0.951034	6.25887	4.35369	5.68564	5.83458	5.39962	6.18743	3.94509	5.18435	3.32254	4.49135	4.05748	2.09372	4.00333	4.03074	5.91533	4.69841	NA	-1.27955	5.64171	0.484697	-7.21883	-1.27955	0.0200298	-2.62373	0.02	*	T-test (hom)
A0A3Q2H8G8	A0A3Q2H8G8_HORSE	ENSECAG00000041124	CEH	0	Carboxylic ester hydrolase OS=Equus caballus OX=9796 GN=LOC100050764 PE=3 SV=1	LOC100050764	0.383107	0.978276	-0.347613	0.772485	-0.25353	0.513174	1.2579	0.0637418	0.0980609	-0.155189	-0.323409	1.95164	-1.1994	1.05611	1.36922	-0.581005	0.712711	0.401685	NA	0.179815	0.559568	0.111785	0.100619	0.179815	0.678505	0.423303	0.679	ns	T-test (hom)
F6Z563	F6Z563_HORSE	ENSECAG00000023992	S100P	S100 calcium binding protein P [Source:VGNC Symbol;Acc:VGNC:22657]	S100 calcium binding protein P OS=Equus caballus OX=9796 GN=S100P PE=4 SV=3	S100P	0.382929	0.989067	-2.06152	-1.08107	-1.62561	-0.373149	0.224159	1.7087	2.28275	1.95946	0.47121	1.41593	2.76451	1.58067	2.00325	3.45625	1.92049	2.51195	NA	1.88632	6.06335	0.124681	11.4374	1.88632	0.0149537	2.773	0.015	*	T-test (hom)
F6WDY8	F6WDY8_HORSE	ENSECAG00000022786	GBA	glucosylceramidase beta [Source:VGNC Symbol;Acc:VGNC:18261]	Glucosylceramidase OS=Equus caballus OX=9796 GN=GBA PE=3 SV=1	GBA	0.382249	0.827598	-1.56312	-1.26533	-0.573828	-0.673045	-0.811613	-2.13757	-2.85752	-1.29268	-0.843023	-1.92319	-0.674528	-0.651369	-1.09063	-1.09169	-0.503459	-0.759568	NA	0.454654	2.51168	0.163066	1.14195	0.454654	0.175351	1.42753	0.175	ns	T-test (hom)
A0A5F5PWX5	A0A5F5PWX5_HORSE	ENSECAG00000006095	0	0	Uncharacterized protein OS=Equus caballus OX=9796 PE=4 SV=1	Uncharacterized	0.381503	0.962594	7.40053	8.72797	7.17603	8.78658	9.55497	9.41152	8.26856	8.99828	8.39777	9.92314	8.35458	9.0266	8.64174	7.63769	8.00649	8.79261	NA	0.0570217	0.173156	0.555466	0.00987367	0.0570217	0.8869	0.144842	0.887	ns	T-test (hom)
A0A3Q2HIE9	A0A3Q2HIE9_HORSE	ENSECAG00000039438	MYL6	myosin light chain 6 [Source:VGNC Symbol;Acc:VGNC:49494]	Myosin light chain 6 OS=Equus caballus OX=9796 GN=MYL6 PE=4 SV=2	MYL6	0.380956	0.711324	-2.72586	-2.29051	-1.04171	-0.85119	0.189585	-1.73217	-2.1884	-2.33556	-0.765585	2.50531	3.53481	3.15656	2.54855	3.35967	3.36501	2.30589	NA	4.12325	16.8956	0.368283	69.6648	4.12325	8.20197e-06	63	0.000311	***	MannWhitney
A0A3Q2GYK6	A0A3Q2GYK6_HORSE	ENSECAG00000021882	YWHAZ	tyrosine 3-monooxygenase/tryptophan 5-monooxygenase activation protein zeta [Source:VGNC Symbol;Acc:VGNC:25121]	Tyrosine 3-monooxygenase/tryptophan 5-monooxygenase activation protein zeta OS=Equus caballus OX=9796 GN=YWHAZ PE=3 SV=2	YWHAZ	0.380151	0.925899	2.45211	2.89592	2.42046	1.55771	2.22045	1.59874	2.6862	1.73601	4.15789	2.7198	3.86213	3.72719	3.2955	3.68103	3.73237	2.9457	NA	1.31925	13.1	0.904077	17.2822	1.31925	0.000113897	5.29158	0.000114	***	T-test (hom)
A0A3Q2I9I4	A0A3Q2I9I4_HORSE	ENSECAG00000022579	XPNPEP1	X-prolyl aminopeptidase 1 [Source:VGNC Symbol;Acc:VGNC:25072]	X-prolyl aminopeptidase 1 OS=Equus caballus OX=9796 GN=XPNPEP1 PE=3 SV=2	XPNPEP1	0.379917	0.7311	-5.08481	-3.57378	-3.41678	-3.86694	-3.3682	-2.53698	-3.18248	-4.91027	-2.85302	-5.09248	-2.55856	-3.04739	-2.36508	-2.74192	-2.57774	-5.32487	NA	0.422399	1.22137	0.423067	0.515903	0.422399	0.428877	43	0.279	ns	MannWhitney
F6RHD5	F6RHD5_HORSE	ENSECAG00000026808	APRT	adenine phosphoribosyltransferase [Source:VGNC Symbol;Acc:VGNC:51140]	Adenine phosphoribosyltransferase OS=Equus caballus OX=9796 GN=APRT PE=3 SV=2	APRT	0.3799	0.92536	1.9621	1.90541	1.90468	0.990719	1.2454	0.110436	1.13105	0.660828	2.29924	2.01639	2.86573	2.09925	2.10736	2.73853	2.15355	1.4043	NA	0.971718	7.91399	0.330588	7.69017	0.971718	0.0041462	3.41982	0.00415	**	T-test (hom)
F6XJD0	F6XJD0_HORSE	ENSECAG00000023669	ROS1	ROS proto-onco 1, receptor tyrosine kinase [Source:VGNC Symbol;Acc:VGNC:22506]	Tyrosine-protein kinase receptor OS=Equus caballus OX=9796 GN=ROS1 PE=3 SV=1	ROS1	0.37967	0.897236	1.31065	2.11793	1.75627	1.84299	2.17039	0.650484	0.920813	0.956737	1.67673	2.55715	3.60869	3.19158	2.06247	3.03684	3.22971	3.19852	NA	1.35443	10.516	0.751434	14.2432	1.35443	0.000682911	4.337	0.000683	***	T-test (hom)
A0A3Q2LAQ0	A0A3Q2LAQ0_HORSE	ENSECAG00000011109	ADGRF5	adhesion G protein-coupled receptor F5 [Source:VGNC Symbol;Acc:VGNC:58727]	Adhesion G protein-coupled receptor F5 OS=Equus caballus OX=9796 GN=ADGRF5 PE=3 SV=1	ADGRF5	0.379559	0.892679	-2.58671	-2.00808	-2.2446	-2.04321	-1.38431	-2.26257	-2.66171	-2.34155	-2.08448	-1.85888	0.653642	0.617444	-0.559501	-0.957301	0.226043	0.144581	NA	1.71428	8.78301	0.0180183	15.0566	1.71428	0.00227012	4.22881	0.00227	**	T-test (het)
F6Z2L5	F6Z2L5_HORSE	ENSECAG00000009752	APOA1	apolipoprotein A1 [Source:VGNC Symbol;Acc:VGNC:15413]	Apolipoprotein E OS=Equus caballus OX=9796 GN=APOA1 PE=3 SV=1	APOA1	0.379501	0.835524	5.36586	5.98181	4.8405	5.76329	6.4271	6.30015	5.79598	6.40881	4.13864	8.56586	7.3812	7.02768	8.37	6.74353	7.44518	7.86602	NA	1.33183	4.97718	0.0269356	6.62874	1.33183	0.0317482	2.53077	0.0317	*	T-test (het)
F6V3D5	F6V3D5_HORSE	ENSECAG00000020633	CCT3	chaperonin containing TCP1 subunit 3 [Source:VGNC Symbol;Acc:VGNC:16236]	T-complex protein 1 subunit gamma OS=Equus caballus OX=9796 GN=CCT3 PE=3 SV=1	CCT3	0.379248	0.770029	1.10997	0.275487	0.444156	-0.0272026	-0.0894612	1.35315	1.05532	0.427548	0.917919	0.151467	0.875695	0.41611	0.596918	0.783886	0.635368	-0.998732	NA	-0.146292	0.677492	0.710153	-0.0991117	-0.146292	0.625251	30	0.878	ns	MannWhitney
F6SE67	F6SE67_HORSE	ENSECAG00000012107	CDIPT	CDP-diacylglycerol--inositol 3-phosphatidyltransferase [Source:VGNC Symbol;Acc:VGNC:16338]	CDP-diacylglycerol--inositol 3-phosphatidyltransferase OS=Equus caballus OX=9796 GN=CDIPT PE=3 SV=1	CDIPT	0.379201	0.942032	-1.77295	-2.09029	-1.44356	-2.19015	-2.92548	-3.66348	-3.24801	-1.46023	-1.54909	-5.13474	-3.12244	-4.98494	-2.39749	-3.02456	-2.87228	-3.9236	NA	-1.02687	3.79122	0.323725	-3.8931	-1.02687	0.072232	-1.94431	0.0722	ns	T-test (hom)
F6RTD6	F6RTD6_HORSE	ENSECAG00000012677	HNRNPL	heteroous nuclear ribonucleoprotein L [Source:VGNC Symbol;Acc:VGNC:55216]	Heterogeneous nuclear ribonucleoprotein L OS=Equus caballus OX=9796 GN=HNRNPL PE=4 SV=2	HNRNPL	0.379077	0.922972	0.393757	-0.245984	0.801604	-0.0809794	0.552072	-1.1848	0.909001	0.274175	0.159229	-0.256963	-0.0156521	-0.0245927	-0.306404	0.406701	-0.891048	-1.28506	NA	-0.45408	2.59061	0.620483	-1.17634	-0.45408	0.166015	-1.46129	0.166	ns	T-test (hom)
F6WJB5	F6WJB5_HORSE	ENSECAG00000003601	PSMC1	proteasome 26S subunit, ATPase 1 [Source:VGNC Symbol;Acc:VGNC:21949]	Proteasome 26S subunit ATPase 1 OS=Equus caballus OX=9796 GN=PSMC1 PE=3 SV=2	PSMC1	0.377241	0.927242	-0.763871	-0.862755	-0.328529	-0.261324	-0.237988	-0.527894	0.389014	-0.321855	-0.298671	-1.43086	-0.0449805	-0.66194	-0.78433	-0.333232	-0.386354	-0.794298	NA	-0.227432	1.82652	0.782791	-0.41541	-0.227432	0.281944	-1.11907	0.282	ns	T-test (hom)
A0A3Q2LAH2	A0A3Q2LAH2_HORSE	ENSECAG00000012951	MINPP1	multiple inositol-polyphosphate phosphatase 1 [Source:VGNC Symbol;Acc:VGNC:20193]	2 3-bisphosphoglycerate 3-phosphatase OS=Equus caballus OX=9796 GN=MINPP1 PE=3 SV=1	MINPP1	0.376536	0.905621	-0.364125	0.893731	0.185295	0.191848	-0.239368	0.27589	1.72893	1.39721	-0.582395	0.709598	0.395335	0.353359	-0.690763	-0.649432	1.88291	0.865785	NA	-0.223128	0.737491	0.659222	-0.164555	-0.223128	0.599782	-0.536877	0.6	ns	T-test (hom)
A0A3Q2HBF9	A0A3Q2HBF9_HORSE	ENSECAG00000009822	SLC3A2	solute carrier family 3 member 2 [Source:VGNC Symbol;Acc:VGNC:23211]	Solute carrier family 3 member 2 OS=Equus caballus OX=9796 GN=SLC3A2 PE=4 SV=1	SLC3A2	0.375835	0.849112	-0.505927	0.0116495	-0.0758921	-0.659628	0.273547	0.934017	0.925482	-0.158342	-0.150273	1.42307	-0.447062	0.104135	-0.456111	-0.984743	-0.679023	-0.208923	NA	-0.267979	1.20974	0.603115	-0.324187	-0.267979	0.432345	-0.808469	0.432	ns	T-test (hom)
A0A3Q2L527	A0A3Q2L527_HORSE	ENSECAG00000002611	ETFA	electron transfer flavoprotein subunit alpha [Source:VGNC Symbol;Acc:VGNC:17694]	Electron transfer flavoprotein subunit alpha OS=Equus caballus OX=9796 GN=ETFA PE=3 SV=1	ETFA	0.37565	0.897333	-0.700607	-1.51997	-0.304052	-0.491956	0.00844617	-1.95476	-1.42617	0.0459333	-0.523803	0.429186	-0.810973	-0.53453	-0.973642	-0.542563	-0.644779	-1.84038	NA	0.112706	0.41594	0.640291	0.046879	0.112706	0.749531	0.325615	0.75	ns	T-test (hom)
A0A5F5PK95	A0A5F5PK95_HORSE	ENSECAG00000012770	ALDH9A1	aldehyde dehydrogenase 9 family member A1 [Source:VGNC Symbol;Acc:VGNC:15241]	Aldehyde dehydrogenase 9 family member A1 OS=Equus caballus OX=9796 GN=ALDH9A1 PE=3 SV=1	ALDH9A1	0.374497	0.990825	0.710018	0.377464	0.840413	0.599355	0.866017	-0.120841	1.17048	0.858989	0.98371	2.12117	0.539553	-0.364778	0.284388	1.02725	1.35647	1.63503	NA	0.285113	1.41456	0.084218	0.403311	0.285113	0.375123	0.916104	0.375	ns	T-test (hom)
HSP7C_HORSE	NA	ENSECAG00000037704	HSPA8	heat shock protein family A (Hsp70) member 8 [Source:NCBI gene (formerly Entrezgene);Acc:100009679]	Heat shock cognate 71 kDa protein OS=Equus caballus OX=9796 GN=HSPA8 PE=2 SV=1	HSPA8	0.373515	0.747836	4.35654	4.22533	4.35347	4.15311	4.16385	4.10222	4.44176	4.18692	4.54268	3.29698	4.41154	4.63617	4.40696	4.29706	4.31854	3.26187	NA	-0.101426	0.683361	0.000737619	-0.0693104	-0.101426	0.622713	40	0.442	ns	MannWhitney
A0A3Q2KRS4	A0A3Q2KRS4_HORSE	ENSECAG00000019407	RPS2P40	0	40S ribosomal protein S2 OS=Equus caballus OX=9796 PE=3 SV=1	40S	0.371905	0.967209	-0.844898	-2.08629	-0.848144	-1.06292	-1.56308	-1.75192	-0.510532	-0.804675	-0.175725	-1.91934	-1.10672	-1.69937	-2.58964	-0.529652	-1.46539	-1.80528	NA	-0.227332	0.964683	0.373806	-0.219304	-0.227332	0.512391	-0.672212	0.512	ns	T-test (hom)
F6U999	F6U999_HORSE	ENSECAG00000011938	MANF	mesencephalic astrocyte derived neurotrophic factor [Source:VGNC Symbol;Acc:VGNC:19916]	Mesencephalic astrocyte derived neurotrophic factor OS=Equus caballus OX=9796 GN=MANF PE=3 SV=2	MANF	0.370136	0.906168	1.99945	-0.0907877	1.17094	0.4228	-0.096115	1.22961	0.0502768	0.926338	0.0323656	-0.0681803	-0.457431	-0.38826	-0.460204	0.561648	-0.271135	0.181551	NA	-0.81027	5.96362	0.0683856	-4.83214	-0.81027	0.0160241	-2.7378	0.016	*	T-test (hom)
A0A5F5PGY6	A0A5F5PGY6_HORSE	ENSECAG00000021639	C6	complement C6 [Source:VGNC Symbol;Acc:VGNC:15954]	Complement component C6 OS=Equus caballus OX=9796 GN=C6 PE=3 SV=1	C6	0.36817	0.972284	-0.509463	-0.746434	-0.996274	-1.05227	0.0315852	0.0567573	-0.111469	-0.457676	-0.623281	0.407817	-0.18216	0.113385	0.521272	-1.03543	0.0214559	0.839582	NA	0.480986	3.41832	0.394422	1.64416	0.480986	0.0935367	1.79941	0.0935	ns	T-test (hom)
F7D9V4	F7D9V4_HORSE	ENSECAG00000019709	OSTC	oligosaccharyltransferase complex non-catalytic subunit [Source:VGNC Symbol;Acc:VGNC:50736]	Oligosaccharyltransferase complex subunit OS=Equus caballus OX=9796 GN=OSTC PE=3 SV=2	OSTC	0.368141	0.895639	-2.70498	-3.83037	-1.7823	-2.92012	-3.18682	-1.38379	-3.6775	-1.55015	-2.30814	-1.76457	-0.71079	-1.44203	-1.08895	-3.88465	-3.46723	-1.20884	NA	0.645105	2.04321	0.632512	1.31808	0.645105	0.242624	1.21999	0.243	ns	T-test (hom)
A0A3Q2H843	A0A3Q2H843_HORSE	ENSECAG00000029783	CRIP2	cysteine rich protein 2 [Source:HGNC Symbol;Acc:HGNC:2361]	Cysteine rich protein 2 OS=Equus caballus OX=9796 GN=CRIP2 PE=4 SV=1	CRIP2	0.366612	0.886358	-0.63867	-1.69331	-2.12381	-2.21037	-1.25258	-1.17806	-0.891387	-0.792144	-0.567502	-2.84586	-0.0580535	-2.12098	-0.326547	-0.776711	-4.5094	-4.07378	NA	-0.562314	1.27679	0.0114982	-0.717956	-0.562314	0.412713	-0.860632	0.413	ns	T-test (het)
F6TSK0	F6TSK0_HORSE	ENSECAG00000015757	RPL26	ribosomal protein L26 [Source:VGNC Symbol;Acc:VGNC:56480]	Ribosomal protein L26 OS=Equus caballus OX=9796 GN=RPL26 PE=3 SV=1	RPL26	0.366452	0.87401	-2.14181	-2.03586	-0.966337	-0.808152	-0.665909	-2.41644	-1.90635	-1.47957	-1.02133	-2.2221	-1.43522	-0.651988	-0.955604	-1.41576	-0.646172	-2.99503	NA	0.134654	0.46569	0.610558	0.0627072	0.134654	0.724125	0.36013	0.724	ns	T-test (hom)
F7D8W6	F7D8W6_HORSE	ENSECAG00000021220	GBP5	guanylate binding protein 5 [Source:NCBI gene (formerly Entrezgene);Acc:100052023]	Guanylate binding protein 5 OS=Equus caballus OX=9796 GN=LOC105761007 PE=3 SV=2	LOC105761007	0.366343	0.901764	1.56832	1.47843	2.2363	1.03359	1.18304	0.193518	2.23268	2.11886	0.224553	0.0721098	1.58261	1.34744	1.49195	0.630357	0.96257	-0.0493833	NA	-0.722817	4.25198	0.855121	-3.0734	-0.722817	0.0524841	-2.11869	0.0525	ns	T-test (hom)
A0A3Q2KSV4	A0A3Q2KSV4_HORSE	ENSECAG00000000658	GPNMB	glycoprotein nmb [Source:VGNC Symbol;Acc:VGNC:18503]	Glycoprotein nmb OS=Equus caballus OX=9796 GN=GPNMB PE=4 SV=2	GPNMB	0.366136	0.913077	3.2641	3.75287	3.68449	3.66275	4.63723	3.26148	3.81793	4.25315	4.11266	2.55129	4.13742	2.85524	3.69637	3.40201	3.58036	3.90683	NA	-0.261478	1.58109	0.592985	-0.413419	-0.261478	0.33423	-1.00011	0.334	ns	T-test (hom)
A0A3Q2HSG5	A0A3Q2HSG5_HORSE	ENSECAG00000030892	RPL37A	ribosomal protein L37a [Source:HGNC Symbol;Acc:HGNC:10348]	Ribosomal protein L37a OS=Equus caballus OX=9796 GN=RPL37A PE=3 SV=2	RPL37A	0.36559	0.771986	-1.72839	-2.41631	-0.87104	0.677589	-0.718411	-2.07186	-1.87029	-1.44934	-1.50015	-2.64877	-2.61356	-2.6014	-2.32263	-1.41425	-1.64722	-5.36283	NA	-1.20784	4.28619	0.528559	-5.17706	-1.20784	0.0512539	14	0.065	ns	MannWhitney
F6S535	F6S535_HORSE	ENSECAG00000008831	TMED10	transmembrane p24 trafficking protein 10 [Source:VGNC Symbol;Acc:VGNC:24168]	Transmembrane p24 trafficking protein 10 OS=Equus caballus OX=9796 GN=TMED10 PE=3 SV=1	TMED10	0.365301	0.936198	-0.0125122	-0.364074	1.20957	0.657244	-0.49414	-0.801467	-0.442411	0.778247	0.709891	0.991127	-0.899535	-0.391509	0.0963999	-0.0532647	0.0577081	-0.893957	NA	-0.1142	0.414691	0.872318	-0.0473577	-0.1142	0.75018	-0.324739	0.75	ns	T-test (hom)
F6ZBG0	F6ZBG0_HORSE	ENSECAG00000009144	CA1	carbonic anhydrase 1 [Source:VGNC Symbol;Acc:VGNC:56323]	Carbonic anhydrase OS=Equus caballus OX=9796 GN=CA1 PE=3 SV=1	CA1	0.362669	0.931278	0.624979	3.17307	0.33993	5.18936	5.95759	1.76833	2.32178	1.47786	-0.773775	2.78279	1.64303	3.3499	5.45059	3.07814	5.1163	4.49068	NA	0.535596	0.719332	0.981073	0.385271	0.535596	0.607379	0.525619	0.607	ns	T-test (hom)
A0A3Q2HTQ3	A0A3Q2HTQ3_HORSE	ENSECAG00000028908	CXCL17	C-X-C motif chemokine ligand 17 [Source:HGNC Symbol;Acc:HGNC:19232]	C-X-C motif chemokine ligand 17 OS=Equus caballus OX=9796 GN=CXCL17 PE=4 SV=2	CXCL17	0.362287	0.921482	-4.51341	-0.44146	1.79923	1.80277	-1.11901	-0.626255	-0.365128	-1.82667	0.532812	-1.06977	-0.372165	0.150057	-0.878005	0.747161	0.864804	-0.571234	NA	0.5867	1.11412	0.0179705	0.653656	0.5867	0.461972	0.768747	0.462	ns	T-test (het)
A0A5F5PG70	A0A5F5PG70_HORSE	ENSECAG00000022369	WBP2	WW domain binding protein 2 [Source:VGNC Symbol;Acc:VGNC:24973]	WW domain binding protein 2 OS=Equus caballus OX=9796 GN=WBP2 PE=4 SV=1	WBP2	0.362202	0.973831	-0.983545	-1.61738	-1.30065	0.0749591	-0.878385	-1.30931	-0.544077	-1.35181	-1.36151	-1.64482	-1.12967	-0.692213	-0.604004	-0.437062	-0.239236	-0.988925	NA	0.101594	0.519232	0.748652	0.0527507	0.101594	0.697743	0.39646	0.698	ns	T-test (hom)
F6XZX6	F6XZX6_HORSE	ENSECAG00000008999	CHORDC1	cysteine and histidine rich domain containing 1 [Source:VGNC Symbol;Acc:VGNC:16512]	Cysteine and histidine rich domain containing 1 OS=Equus caballus OX=9796 GN=CHORDC1 PE=4 SV=1	CHORDC1	0.362084	0.920692	-4.92616	-4.92117	-4.94923	-4.9898	-4.80542	-4.86594	-4.77854	-4.94957	-4.96903	-5.17408	-4.6981	-2.76974	-4.53889	-3.78132	-5.73309	-5.35717	NA	0.270551	1.15469	6.49012e-07	0.312401	0.270551	0.449164	0.800978	0.449	ns	T-test (het)
F6PI70	F6PI70_HORSE	ENSECAG00000005231	IGLV2-33	immunoglobulin lambda variable 2-33 (non-functional) [Source:HGNC Symbol;Acc:HGNC:5892]	Ig-like domain-containing protein OS=Equus caballus OX=9796 PE=4 SV=2	Ig-like	0.361445	0.951399	1.48185	0.937682	1.40084	3.35226	1.96269	1.85353	1.86538	2.2047	0.388842	2.11977	2.50745	4.15659	1.73647	0.726033	2.60361	1.95672	NA	0.142068	0.3705	0.214851	0.0526363	0.142068	0.773515	0.293408	0.774	ns	T-test (hom)
A0A3Q2HZM1	A0A3Q2HZM1_HORSE	ENSECAG00000024367	CASP1	caspase 1 [Source:VGNC Symbol;Acc:VGNC:52358]	Caspase-1 OS=Equus caballus OX=9796 GN=CASP1 PE=3 SV=1	CASP1	0.360851	0.940233	-2.11671	-1.95673	-0.667319	-1.34083	-2.92277	-4.89483	-0.937917	-2.41449	-4.10913	-2.04039	-2.11238	-2.72736	-2.55263	-2.90602	-3.55351	-3.63588	NA	-0.798214	2.61462	0.147018	-2.08703	-0.798214	0.163275	-1.4715	0.163	ns	T-test (hom)
F7D6U2	F7D6U2_HORSE	ENSECAG00000001324	ISG15	ISG15 ubiquitin like modifier [Source:VGNC Symbol;Acc:VGNC:58572]	ISG15 ubiquitin like modifier OS=Equus caballus OX=9796 GN=ISG15 PE=4 SV=3	ISG15	0.357876	0.587352	-2.54497	-1.15135	-1.44657	-0.00330798	0.358578	0.307291	-1.48325	-0.218733	-1.30177	-5.39395	-1.47416	-1.43363	-1.96623	-1.02628	-1.20368	-1.21862	NA	-1.1045	3.29757	0.403721	-3.64218	-1.1045	0.101702	19	0.195	ns	MannWhitney
A0A3Q2GUS9	A0A3Q2GUS9_HORSE	ENSECAG00000021292	PGFS	0	Prostaglandin F synthase 1 OS=Equus caballus OX=9796 GN=LOC100070509 PE=3 SV=2	LOC100070509	0.357611	0.734377	4.38047	4.63158	3.4788	1.02668	2.57751	3.33381	4.76429	3.24851	-4.68793	3.64659	4.73508	0.180708	3.35448	3.96424	4.13281	3.11449	NA	-1.12515	1.43529	0.024969	-1.61491	-1.12515	0.369773	28	0.721	ns	MannWhitney
A0A3Q2HQI2	A0A3Q2HQI2_HORSE	ENSECAG00000010136	PPP3CA	protein phosphatase 3 catalytic subunit alpha [Source:VGNC Symbol;Acc:VGNC:21785]	Serine/threonine-protein phosphatase OS=Equus caballus OX=9796 GN=PPP3CA PE=3 SV=1	PPP3CA	0.357527	0.85807	-1.64821	-1.54397	-1.19371	-2.54382	-2.38545	-1.97437	-1.51476	-1.59799	-1.65582	-2.13006	-1.44699	-4.10693	-2.60088	-1.51137	-1.96617	-2.66324	NA	-0.4599	2.2465	0.114612	-1.03316	-0.4599	0.210735	-1.31167	0.211	ns	T-test (hom)
F6WE78	F6WE78_HORSE	ENSECAG00000022804	DKK3	dickkopf WNT signaling pathway inhibitor 3 [Source:VGNC Symbol;Acc:VGNC:17203]	Dickkopf WNT signaling pathway inhibitor 3 OS=Equus caballus OX=9796 GN=DKK3 PE=3 SV=2	DKK3	0.357248	0.902232	-1.8248	-1.80241	-0.666631	-2.04353	-1.05199	-1.22304	-0.477843	-0.370649	-1.41596	0.187438	0.2816	1.06203	0.59543	-0.704563	0.951529	1.22793	NA	1.45579	8.58254	0.385605	12.4944	1.45579	0.00260854	3.65315	0.00261	**	T-test (hom)
FIBA_HORSE	NA	NA	FGA	NA	Fibrinogen alpha chain (Fragment) OS=Equus caballus OX=9796 GN=FGA PE=1 SV=1	FGA	0.356854	0.896152	0.2387	0.661173	0.518099	0.18045	1.28666	1.24246	1.48197	1.68915	0.435268	1.18224	1.5894	1.43566	1.16445	1.00393	0.524063	1.59649	NA	0.204104	1.1684	0.493311	0.238475	0.204104	0.444914	0.786095	0.445	ns	T-test (hom)
A0A3Q2HRJ9	A0A3Q2HRJ9_HORSE	ENSECAG00000039655	RARRES1	retinoic acid receptor responder 1 [Source:HGNC Symbol;Acc:HGNC:9867]	Retinoic acid receptor responder 1 OS=Equus caballus OX=9796 GN=RARRES1 PE=3 SV=1	RARRES1	0.356567	0.923224	0.0252499	0.410328	-1.54511	-0.413041	-1.79578	-2.5928	-0.125596	-2.83811	-1.13437	0.145183	-2.15865	-0.265794	-1.50355	-1.29844	-0.0374034	-1.89467	NA	0.0908951	0.204022	0.359505	0.0185446	0.0908951	0.868127	0.169113	0.868	ns	T-test (hom)
F6PQ46	F6PQ46_HORSE	ENSECAG00000012064	CP	ceruloplasmin [Source:VGNC Symbol;Acc:VGNC:16809]	Ceruloplasmin OS=Equus caballus OX=9796 GN=CP PE=3 SV=3	CP	0.355118	0.939557	4.39429	5.47674	5.20893	4.90071	5.57901	5.72134	5.17274	5.49136	5.42919	6.58124	5.53724	5.28665	5.98676	4.9016	5.30288	5.67644	NA	0.34461	2.58421	0.667134	0.890542	0.34461	0.166754	1.45856	0.167	ns	T-test (hom)
A0A3Q2GUI8	A0A3Q2GUI8_HORSE	ENSECAG00000017237	ADGRE1	adhesion G protein-coupled receptor E1 [Source:VGNC Symbol;Acc:VGNC:59143]	Adhesion G protein-coupled receptor E1 OS=Equus caballus OX=9796 GN=ADGRE1 PE=4 SV=2	ADGRE1	0.354866	0.939301	1.60207	1.23847	0.78136	1.59193	1.38959	0.906137	0.479063	1.67669	0.698647	1.32822	2.63485	1.09287	1.76678	1.31187	0.977365	2.19879	NA	0.293008	1.68434	0.320085	0.493525	0.293008	0.311146	1.05081	0.311	ns	T-test (hom)
[truncated: 812 more rows]

## Sheet: Sig
UniProt_ID...1	UniProt_ID...2	Enesembl_ID	Gene_Name_Final	Gene_Description_A	Description	Gene_Name	shapiro_CON	shapiro_Mast	H1 Area (top-3 peptides)	H2 Area (top-3 peptides)	H3 Area (top-3 peptides)	H4 Area (top-3 peptides)	H5 Area (top-3 peptides)	H6 Area (top-3 peptides)	H7 Area (top-3 peptides)	H8 Area (top-3 peptides)	H15 Area (top-3 peptides)	H16 Area (top-3 peptides)	H17 Area (top-3 peptides)	H18 Area (top-3 peptides)	H19 Area (top-3 peptides)	H21 Area (top-3 peptides)	H22 Area (top-3 peptides)	H23 Area (top-3 peptides)	Volcano Plot	All/CON (Fold Change)...27	minus log2 p-value	F-test	Score	All/CON (Fold Change)...31	p-value	statistic	p	p.signif	test
[truncated: 359 more rows]

[truncated: 4 more sheets: GOTERM_BP_UP, KEGG_PATHWAY_Up, KEGG_PATHWAY_Down, GOTERM_BP_Down]
