# Supplementary material for: Distinct Molecular Profiles Underpin Mild-To-Moderate Equine Asthma Cytological Profiles
Source: Cells. 2024 Nov 20;13(22):1926. doi: 10.3390/cells13221926 (PMC11593015; doi:10.3390/cells13221926)
Supplement: Supplementary file 1 [file cells-13-01926-s001.zip › Supplementary Material S6_CONvsNEUT_MAST_RNAseq.xlsx]

## Sheet: Differential_expression_analysi
ID	Gene name	Gene description	log2FoldChange	pvalue	padj	1-Control	2-Control	3-Control	4-Control	5-Control	6-Control	7-Control	8-Control	25-CASE-PMN-MAST	26-CASE-PMN-MAST	27-CASE-PMN-MAST	28-CASE-PMN-MAST
ENSECAG00000041109	0	0	9.28093	NA	NA	0	0	0.927351	0	0	0	0	183.606	0	292.759	0	0
ENSECAG00000010020	0	0	7.20438	NA	NA	0	0	0	0	0.954189	0	0	0.99786	0	0	143.403	0
ENSECAG00000024793	PDGFRB	platelet derived growth factor receptor beta [Source:VGNC Symbol;Acc:VGNC:21262]	4.58604	NA	NA	0	0	0.927351	5.63707	0	0.967223	2.82505	2.99358	6.84873	149.141	4.7172	0
ENSECAG00000039007	0	0	3.34568	NA	NA	83.7727	67.692	80.6795	116.5	71.5642	121.87	60.2677	93.7988	78.7604	3305.41	85.8531	68.4924
ENSECAG00000023519	UGT1A1	UDP glucuronosyltransferase family 1 member A1 [Source:HGNC Symbol;Acc:HGNC:12530]	3.31022	NA	NA	1.10227	37.802	1.8547	16.9112	31.4882	1.93445	8.47515	6.98502	14.8389	492.719	15.0951	6.6283
ENSECAG00000033047	0	0	3.20989	0.012529	0.39927	0	0	2.78205	0	0	2.90167	0	97.7902	4.56582	3.31425	20.7557	2.20943
ENSECAG00000012702	PPBP	pro-platelet basic protein [Source:VGNC Symbol;Acc:VGNC:58214]	2.37711	0.000260517	0.0806485	26.4546	6.15382	17.6197	71.4029	52.4804	4.83612	37.6673	23.9486	25.112	183.389	319.826	96.1103
ENSECAG00000037234	0	0	2.31679	0.000313841	0.0850116	4.40909	9.67029	1.8547	10.3346	10.4961	1.93445	5.6501	4.9893	9.13164	74.0183	23.586	16.5707
ENSECAG00000020485	PCOLCE2	procollagen C-endopeptidase enhancer 2 [Source:VGNC Symbol;Acc:VGNC:56838]	2.26079	0.0473772	0.566431	0	25.4944	1.8547	60.1288	217.555	16.4428	41.4341	20.9551	66.2044	164.608	162.272	526.95
ENSECAG00000014921	GPRC5A	G protein-coupled receptor class C group 5 member A [Source:VGNC Symbol;Acc:VGNC:18554]	2.14909	0.00512809	0.330071	6.61364	8.79117	15.765	1.87902	6.67932	2.90167	6.59178	18.9593	3.42437	27.6188	107.552	12.1519
ENSECAG00000014703	CAPN9	calpain 9 [Source:VGNC Symbol;Acc:VGNC:16044]	2.09549	0.00517299	0.330071	0	3.51647	69.5513	3.75805	4.77095	2.90167	2.82505	1.99572	3.42437	6.6285	9.43441	33.1415
ENSECAG00000016147	MYH10	myosin heavy chain 10 [Source:VGNC Symbol;Acc:VGNC:20477]	2.08341	0.000326109	0.0865321	28.6591	42.1976	107.573	39.4595	37.2134	35.7873	48.0259	48.8951	36.5266	616.451	75.4753	93.9009
ENSECAG00000032146	SLC22A11	solute carrier family 22 member 11 [Source:HGNC Symbol;Acc:HGNC:18120]	2.07793	NA	NA	6.61364	0.879117	6.49146	0.939512	0	5.80334	7.53347	9.9786	0	0	79.249	1.10472
ENSECAG00000039599	0	0	2.047	0.295142	0.829677	1491.38	191.648	0.927351	118.379	27.6715	0	5.6501	3.99144	162.087	0	2800.13	838.48
ENSECAG00000030233	RETNLB	resistin like beta [Source:HGNC Symbol;Acc:HGNC:20388]	2.04114	0.0019671	0.241241	8.81818	1.75823	572.176	11.2741	0.954189	14.5084	4.70842	2.99358	13.6975	22.095	20.7557	60.7594
ENSECAG00000043399	H2BC18	H2B clustered histone 18 [Source:VGNC Symbol;Acc:VGNC:83819]	2.01019	0.000133898	0.0542169	6.61364	2.63735	12.0556	2.81854	4.77095	11.6067	5.6501	2.99358	12.556	25.4093	25.4729	35.3509
ENSECAG00000033643	0	0	2.00116	0.0177811	0.435615	92.5909	101.978	49.1496	327.89	142.174	92.8535	24.4838	54.8823	23.9706	772.221	882.117	95.0056
ENSECAG00000029043	STBD1	starch binding domain 1 [Source:VGNC Symbol;Acc:VGNC:23671]	1.99519	NA	NA	13.2273	55.3844	11.1282	17.8507	211.83	8.70501	14.1253	25.9443	9.13164	278.397	15.0951	35.3509
ENSECAG00000037575	0	0	1.96962	NA	NA	2.20455	7.91206	0	3.75805	8.5877	0	22.6004	47.8973	7.99019	0	2.83032	171.231
ENSECAG00000000015	KIAA1217	KIAA1217 [Source:VGNC Symbol;Acc:VGNC:19376]	1.94551	0.000515276	0.119744	17.6364	23.7362	23.1838	31.9434	18.1296	19.3445	11.3002	46.8994	36.5266	12.1523	164.159	156.87
ENSECAG00000023796	TCP11L1	t-complex 11 like 1 [Source:VGNC Symbol;Acc:VGNC:23963]	1.91477	0.00459104	0.317514	4.40909	8.79117	1.8547	3.75805	1.90838	61.9023	5.6501	3.99144	44.5168	9.94275	7.54753	6.6283
ENSECAG00000024485	HHIP	hedgehog interacting protein [Source:VGNC Symbol;Acc:VGNC:18775]	1.88547	0.0936129	0.65782	7.71591	0.879117	14.8376	1.87902	0	9.67223	0.941683	12.9722	2.28291	2.2095	82.0794	3.31415
ENSECAG00000018767	SFTPA1	surfactant protein A1 [Source:NCBI gene (formerly Entrezgene);Acc:100033826]	1.85882	0.0825436	0.648611	772.693	143.296	2043.88	455.664	88.7396	2126.92	369.14	1991.73	650.63	301.597	13048.7	492.703
ENSECAG00000020901	CLCA2	chloride channel accessory 2 [Source:VGNC Symbol;Acc:VGNC:16572]	1.84701	5.16528e-07	0.000479707	1346.98	1720.43	66167.4	3231.92	2485.66	2546.7	1162.98	2887.81	5723.26	7017.38	12582.7	10455
ENSECAG00000021053	SFTPC	surfactant protein C [Source:VGNC Symbol;Acc:VGNC:22905]	1.83299	0.0948313	0.66219	845.443	145.933	2731.05	505.458	93.5105	2244.93	525.459	2614.39	497.675	404.339	15816.8	571.138
ENSECAG00000030992	0	0	1.83098	0.192353	0.768372	0	0.879117	29.6752	0	13.3586	0	0	0.99786	22.8291	34.2473	20.7557	2.20943
ENSECAG00000024563	0	0	1.82827	0.0124413	0.398428	3.30682	7.03294	10.2009	8.45561	35.305	3.86889	1.88337	1.99572	12.556	51.9233	41.5114	22.0943
ENSECAG00000018260	TFF1	trefoil factor 1 [Source:VGNC Symbol;Acc:VGNC:24041]	1.82291	0.0239236	0.465651	4.40909	2.63735	961.663	24.4273	2.86257	1.93445	8.47515	6.98502	1.14146	18.7808	31.1336	61.8641
ENSECAG00000017217	CA12	carbonic anhydrase 12 [Source:VGNC Symbol;Acc:VGNC:15961]	1.81925	5.21407e-05	0.0282472	37.4773	66.8129	31.5299	65.7659	78.2435	46.4267	44.2591	89.8074	58.2142	169.027	472.664	111.576
ENSECAG00000013960	FGFR2	fibroblast growth factor receptor 2 [Source:VGNC Symbol;Acc:VGNC:18025]	1.80941	NA	NA	15.4318	3.51647	25.0385	14.0927	2.86257	15.4756	6.59178	17.9615	9.13164	11.0475	140.573	15.466
ENSECAG00000036715	CCL11	chemokine (C-C motif) ligand 11 [Source:NCBI gene (formerly Entrezgene);Acc:100033949]	1.80043	0.000190678	0.0670054	19.8409	37.802	25.0385	68.5844	26.7173	16.4428	30.1339	48.8951	29.6778	236.417	133.025	77.3301
ENSECAG00000034602	0	0	1.78057	9.33481e-25	6.06856e-21	177958	102085	140458	176055	187016	168575	123896	116096	566386	557393	537587	386495
ENSECAG00000021292	0	0	1.75618	0.272673	0.815677	68.3409	63.2965	0	48.8546	44.8469	242.773	58.3844	0	0	104.951	647.2	136.985
ENSECAG00000011718	0	0	1.74726	0.000428642	0.107177	282.182	507.251	12306.9	651.082	286.257	579.367	372.907	249.465	473.704	862.81	1022.69	3554.98
ENSECAG00000001037	HSPA1A	heat shock 70kDa protein 1A [Source:NCBI gene (formerly Entrezgene);Acc:100050827]	1.74668	0.00454424	0.317514	680.102	871.205	617.616	559.01	490.453	701.237	522.634	1747.25	614.103	2022.8	7015.43	732.427
ENSECAG00000019375	SFTPB	surfactant protein B [Source:VGNC Symbol;Acc:VGNC:22904]	1.70697	0.124692	0.713108	194	28.1318	497.987	112.741	17.1754	623.859	118.652	376.193	149.531	40.8758	2931.27	91.6915
ENSECAG00000021212	0	0	1.70449	0.00451152	0.317075	7.71591	5.2747	10.2009	15.0322	9.54189	6.77056	6.59178	18.9593	12.556	56.3423	55.663	5.52358
ENSECAG00000029964	0	0	1.69512	1.28143e-21	4.16529e-18	412365	228390	317264	395809	434806	400924	425076	282122	1.39484e+06	1.27073e+06	1.14828e+06	876047
ENSECAG00000014407	0	0	1.69255	0.055009	0.586688	22.0455	31.6482	145.594	68.5844	0.954189	29.9839	19.7754	106.771	132.409	55.2375	86.7966	413.164
ENSECAG00000023949	CCL2	chemokine (C-C motif) ligand 2 [Source:NCBI gene (formerly Entrezgene);Acc:100034136]	1.68523	0.00620086	0.354701	886.228	343.735	382.996	1680.79	1418.88	353.037	1162.98	1242.34	641.498	4212.41	5635.17	1523.4
ENSECAG00000022399	FABP7	fatty acid binding protein 7 [Source:VGNC Symbol;Acc:VGNC:17770]	1.68436	NA	NA	113.534	208.351	126.12	256.487	1370.22	45.4595	202.462	71.8459	87.8921	1591.95	33.0204	183.383
ENSECAG00000009417	IP6K3	inositol hexakisphosphate kinase 3 [Source:VGNC Symbol;Acc:VGNC:58176]	1.6777	0.16573	0.745125	5.51137	32.5273	2.78205	15.9717	3.81676	1.93445	0	0.99786	20.5462	79.542	1.88688	0
ENSECAG00000007545	MYL9	myosin light chain 9 [Source:VGNC Symbol;Acc:VGNC:20488]	1.67518	0.00353976	0.290043	6.61364	5.2747	8.34616	7.5161	5.72513	4.83612	6.59178	11.9743	9.13164	9.94275	56.6065	14.3613
ENSECAG00000035022	0	0	1.67351	0.0456449	0.566153	5.51137	1.75823	0	0.939512	104.007	1.93445	1.88337	2.99358	3.42437	16.5713	3.77376	4.41887
ENSECAG00000027676	0	0	1.67115	2.40148e-40	3.1224e-36	22828.1	14287.4	20301.6	20511.4	21497.9	19732.3	18953.3	17449.6	68190.5	50258.4	68660.8	60593.7
ENSECAG00000032756	0	0	1.66504	0.087889	0.653619	241.398	24.6153	103.863	467.877	4.77095	277.593	369.14	634.639	473.704	1688.06	86.7966	1119.08
ENSECAG00000038112	0	0	1.64605	0.00323107	0.28081	218.25	331.427	238.329	265.882	249.998	353.037	190.22	695.508	336.729	1275.99	2123.69	241.933
ENSECAG00000010951	DNAAF4	dynein axonemal assembly factor 4 [Source:VGNC Symbol;Acc:VGNC:17234]	1.64425	0.0188549	0.440234	11.0227	4.39559	4.63675	1.87902	6.67932	6.77056	7.53347	10.9765	2.28291	14.3618	55.663	11.0472
ENSECAG00000014771	LOX	lysyl oxidase [Source:HGNC Symbol;Acc:HGNC:6664]	1.63258	0.0035469	0.290043	13.2273	49.2306	16.6923	51.6732	31.4882	55.1317	86.6349	138.702	81.0433	99.4275	115.1	391.07
ENSECAG00000042262	0	0	1.62745	6.33058e-23	2.74368e-19	11850.5	7798.65	7706.29	10999.8	11650.6	9660.63	11416	8144.53	37162.4	31928.4	31743	21557.4
ENSECAG00000005787	TBX18	T-box transcription factor 18 [Source:VGNC Symbol;Acc:VGNC:51084]	1.62294	NA	NA	8.81818	5.2747	2.78205	9.39512	93.5105	5.80334	3.76673	12.9722	5.70728	72.9135	5.66065	1.10472
ENSECAG00000043002	0	0	1.62018	0.0349181	0.526883	48.5	5.2747	51.0043	15.9717	0.954189	27.0823	4.70842	17.9615	12.556	36.4568	99.0613	114.89
ENSECAG00000006706	SFTPD	surfactant protein D [Source:VGNC Symbol;Acc:VGNC:22906]	1.61382	0.11564	0.697382	69.4432	14.0659	169.705	51.6732	8.5877	151.854	46.1425	168.638	47.9411	16.5713	928.346	47.5028
ENSECAG00000010598	0	0	1.61063	0.135271	0.722087	217.148	567.031	130.756	2008.68	2575.36	194.412	66.8595	350.249	75.3361	5593.35	3202.04	459.562
ENSECAG00000043482	0	0	1.60507	0.0382236	0.536113	9.92046	12.3076	6.49146	10.3346	10.4961	6.77056	8.47515	101.782	109.58	75.123	58.4933	9.94245
ENSECAG00000028562	0	0	1.60379	0.00840665	0.371962	28.6591	24.6153	44.5128	15.0322	9.54189	14.5084	4.70842	11.9743	15.9804	47.5043	140.573	28.7226
ENSECAG00000020307	DENND2A	DENN domain containing 2A [Source:VGNC Symbol;Acc:VGNC:17120]	1.59231	0.0700354	0.625412	13.2273	138.901	6.49146	60.1288	207.059	46.4267	34.8423	63.863	110.721	609.822	101.892	38.6651
ENSECAG00000038509	0	0	1.58968	0.0101805	0.384666	11.0227	26.3735	33.3846	1.87902	12.4045	47.394	9.41683	12.9722	22.8291	71.8088	101.892	36.4556
ENSECAG00000023669	ROS1	ROS proto-onco 1, receptor tyrosine kinase [Source:VGNC Symbol;Acc:VGNC:22506]	1.58909	0.0447518	0.564423	22.0455	5.2747	52.859	14.0927	4.77095	40.6234	9.41683	25.9443	12.556	8.838	210.387	30.9321
ENSECAG00000009742	S100A12	S100 calcium binding protein A12 [Source:VGNC Symbol;Acc:VGNC:22648]	1.5707	0.127229	0.717622	108.023	415.823	143.739	1683.61	2240.44	177.002	137.486	357.234	101.59	4860.9	2408.6	446.305
ENSECAG00000019596	VCAN	versican [Source:HGNC Symbol;Acc:HGNC:2464]	1.5699	0.000674547	0.129696	28.6591	43.9559	12.0556	74.2215	35.305	33.8528	88.5182	52.8866	65.063	236.417	170.763	76.2254
ENSECAG00000007023	ANTXR1	ANTXR cell adhesion molecule 1 [Source:VGNC Symbol;Acc:VGNC:15358]	1.55752	0.0183387	0.43771	3.30682	15.8241	8.34616	31.0039	18.1296	17.41	9.41683	9.9786	5.70728	96.1133	50.9458	14.3613
ENSECAG00000022575	0	0	1.54159	NA	NA	45.1932	0	0	3.75805	10.4961	0	0.941683	88.8095	2.28291	0	94.3441	1.10472
ENSECAG00000008817	IL22RA2	interleukin 22 receptor subunit alpha 2 [Source:VGNC Symbol;Acc:VGNC:19020]	1.53742	0.000799464	0.14707	22.0455	12.3076	22.2564	42.2781	27.6715	25.1478	32.0172	27.9401	26.2535	174.551	42.4548	64.0735
ENSECAG00000010117	0	0	1.53289	0.141093	0.725385	349.421	1257.14	186.398	4302.97	3852.06	356.905	123.361	550.818	165.511	8413.78	6242.75	1062.74
ENSECAG00000038313	MT2A	metallothionein 2A [Source:HGNC Symbol;Acc:HGNC:7406]	1.53282	0.0271686	0.49278	194	372.746	194.744	580.619	448.469	194.412	159.144	970.917	347.002	792.106	3076.56	290.54
ENSECAG00000008185	KL	klotho [Source:VGNC Symbol;Acc:VGNC:19435]	1.5107	0.000296313	0.0850116	41.8864	25.4944	37.094	39.4595	28.6257	14.5084	19.7754	43.9058	42.2338	65.1803	187.745	60.7594
ENSECAG00000022695	MAP1A	microtubule associated protein 1A [Source:VGNC Symbol;Acc:VGNC:19921]	1.50468	7.09719e-05	0.0363871	20.9432	41.3185	30.6026	28.1854	16.2212	12.5739	23.5421	35.9229	33.1022	89.4848	111.326	62.9688
ENSECAG00000019037	GSTA4	glutathione S-transferase alpha 4 [Source:VGNC Symbol;Acc:VGNC:58734]	1.5008	1.06151e-10	2.30029e-07	1137.55	522.196	1040.49	1054.13	1403.61	1369.59	1512.34	757.375	3886.66	2884.5	3002.03	2674.52
ENSECAG00000022696	SLC7A11	solute carrier family 7 member 11 [Source:VGNC Symbol;Acc:VGNC:23267]	1.49048	0.00946676	0.380131	200.614	419.339	81.6069	389.898	609.727	287.265	226.946	280.399	402.934	1915.64	248.125	940.114
ENSECAG00000023657	FAM20A	FAM20A golgi associated secretory pathway pseudokinase [Source:VGNC Symbol;Acc:VGNC:17848]	1.48913	0.000184044	0.0664707	77.1591	176.703	83.4616	163.475	192.746	59.9679	92.285	120.741	106.155	588.832	412.284	249.666
ENSECAG00000019087	CTSK	cathepsin K [Source:VGNC Symbol;Acc:VGNC:16953]	1.48054	0.0141913	0.410033	961.182	1723.95	723.334	741.275	3659.31	2514.78	1785.43	1937.84	4453.96	11838.5	1714.23	1593
ENSECAG00000005999	0	0	1.47871	0.0138104	0.40625	28.6591	84.3953	129.829	28.1854	11.4503	51.2628	25.4255	64.8609	58.2142	88.38	381.15	62.9688
ENSECAG00000018814	BCAM	basal cell adhesion molecule [Source:VGNC Symbol;Acc:VGNC:51000]	1.4785	0.0811514	0.646287	7.71591	4.39559	25.9658	9.39512	0.954189	25.1478	11.3002	32.9294	10.2731	18.7808	130.195	4.41887
ENSECAG00000032244	0	0	1.47582	0.113033	0.695904	20.9432	0	26.8932	87.3747	23.8547	23.2134	21.6587	0	34.2437	45.2948	177.367	26.5132
ENSECAG00000011744	SBSPON	somatomedin B and thrombospondin type 1 domain containing [Source:VGNC Symbol;Acc:VGNC:56315]	1.47426	0.0187931	0.440234	30.8636	19.3406	20.4017	10.3346	9.54189	15.4756	0.941683	21.9529	20.5462	33.1425	105.665	18.7802
ENSECAG00000009419	IQCA1	IQ motif containing with AAA domain 1 [Source:VGNC Symbol;Acc:VGNC:19111]	1.47021	0.0273577	0.49278	11.0227	21.0988	4.63675	3.75805	1.90838	8.70501	11.3002	9.9786	4.56582	19.8855	55.663	19.8849
ENSECAG00000023252	ADGRG2	adhesion G protein-coupled receptor G2 [Source:VGNC Symbol;Acc:VGNC:15108]	1.45667	0.00857936	0.372441	19.8409	7.91206	10.2009	5.63707	5.72513	1.93445	3.76673	6.98502	19.4047	13.257	34.9073	16.5707
ENSECAG00000003099	0	0	1.44533	0.0075351	0.35756	6.61364	5.2747	3.7094	18.7902	9.54189	4.83612	5.6501	11.9743	7.99019	23.1998	22.6426	36.4556
ENSECAG00000019818	POU2F3	POU class 2 homeobox 3 [Source:VGNC Symbol;Acc:VGNC:21709]	1.43684	0.00308894	0.278011	60.625	203.955	56.5684	114.621	168.891	74.4762	36.7257	110.762	73.0531	463.995	427.379	154.66
ENSECAG00000018108	VGF	VGF nerve growth factor inducible [Source:HGNC Symbol;Acc:HGNC:12684]	1.43057	0.00292474	0.27113	6.61364	34.2856	14.8376	48.8546	25.7631	22.2461	15.0669	37.9187	23.9706	107.161	67.9277	78.4349
ENSECAG00000015470	SLFN14	schlafen family member 14 [Source:VGNC Symbol;Acc:VGNC:23296]	1.42746	0.0114089	0.387306	15.4318	55.3844	3.7094	37.5805	31.4882	16.4428	31.0756	8.98074	61.6386	121.523	29.2467	57.4452
ENSECAG00000030855	0	0	1.41876	0.000515739	0.119744	22.0455	137.142	2431.51	98.6488	44.8469	123.805	62.1511	77.833	132.409	184.493	318.883	309.321
ENSECAG00000013315	SLC34A2	solute carrier family 34 member 2 [Source:VGNC Symbol;Acc:VGNC:23160]	1.4137	0.162456	0.743135	179.671	37.802	551.774	172.87	13.3586	515.53	104.527	333.285	148.389	64.0755	2177.46	152.451
ENSECAG00000037919	0	0	1.41322	0.00699409	0.357396	70.5455	63.2965	87.171	50.7337	27.6715	24.1806	11.3002	34.9251	61.6386	77.3325	288.693	64.0735
ENSECAG00000040084	0	0	1.40423	0.00741238	0.357396	14.3295	9.67029	6.49146	1.87902	4.77095	8.70501	7.53347	11.9743	20.5462	18.7808	9.43441	37.5604
ENSECAG00000015204	TFF3	trefoil factor 3 [Source:VGNC Symbol;Acc:VGNC:24043]	1.40386	0.0115551	0.387387	68.3409	255.823	5029.95	372.986	117.365	479.743	81.9265	225.516	264.818	608.718	693.429	1050.59
ENSECAG00000005241	THBD	thrombomodulin [Source:HGNC Symbol;Acc:HGNC:11784]	1.40121	0.0332652	0.518602	33.0682	12.3076	12.9829	16.9112	4.77095	5.80334	16.0086	25.9443	4.56582	45.2948	98.1179	19.8849
ENSECAG00000014490	ZDHHC2	zinc finger DHHC-type palmitoyltransferase 2 [Source:VGNC Symbol;Acc:VGNC:25194]	1.40063	0.0516281	0.579633	105.818	273.405	100.154	482.909	422.706	155.723	113.944	62.8652	194.047	796.525	1184.96	91.6915
ENSECAG00000020165	PPP1R1B	protein phosphatase 1 regulatory inhibitor subunit 1B [Source:VGNC Symbol;Acc:VGNC:21763]	1.39426	0.00585651	0.3477	4.40909	14.0659	84.3889	7.5161	5.72513	17.41	2.82505	4.9893	14.8389	26.514	24.5295	27.6179
ENSECAG00000012472	0	0	1.39393	NA	NA	8.81818	11.4285	4.63675	7.5161	10.4961	11.6067	67.8012	8.98074	5.70728	8.838	8.49097	72.9113
ENSECAG00000022973	HTR7	5-hydroxytryptamine receptor 7 [Source:VGNC Symbol;Acc:VGNC:51542]	1.39165	0.00143518	0.199461	9.92046	11.4285	5.56411	8.45561	12.4045	10.6395	4.70842	14.9679	10.2731	27.6188	32.077	32.0368
ENSECAG00000012985	CUEDC1	CUE domain containing 1 [Source:VGNC Symbol;Acc:VGNC:16964]	1.38711	0.0264839	0.489124	11.0227	19.3406	20.4017	13.1532	11.4503	23.2134	8.47515	39.9144	9.13164	20.9903	134.912	26.5132
ENSECAG00000016368	MS4A2	membrane spanning 4-domains A2 [Source:VGNC Symbol;Acc:VGNC:20377]	1.38361	0.00177723	0.222188	124.557	96.7029	112.209	64.8264	41.9843	59.9679	14.1253	83.8202	107.297	198.855	339.639	133.671
ENSECAG00000031859	HBA2	hemoglobin, alpha 2 [Source:NCBI gene (formerly Entrezgene);Acc:100036558]	1.38294	0.0238913	0.465651	3.30682	23.7362	15.765	37.5805	20.9922	22.2461	20.717	9.9786	28.5364	65.1803	100.948	6.6283
ENSECAG00000016706	ENC1	ectodermal-neural cortex 1 [Source:VGNC Symbol;Acc:VGNC:17575]	1.38107	0.00148805	0.199461	36.375	11.4285	29.6752	20.6693	20.038	9.67223	16.0086	23.9486	21.6877	88.38	68.8712	38.6651
ENSECAG00000014436	ECT2L	epithelial cell transforming 2 like [Source:VGNC Symbol;Acc:VGNC:17413]	1.37485	0.0545436	0.584646	2.20455	14.0659	5.56411	5.63707	2.86257	12.5739	15.0669	12.9722	4.56582	22.095	58.4933	6.6283
ENSECAG00000037198	0	0	1.37256	0.0153192	0.416694	22.0455	21.9779	169.705	33.8224	40.0759	77.3779	16.0086	37.9187	52.5069	157.979	216.991	114.89
ENSECAG00000007614	CLDN3	claudin 3 [Source:HGNC Symbol;Acc:HGNC:2045]	1.37038	0.0395376	0.540499	22.0455	21.0988	18.547	4.69756	6.67932	33.8528	20.717	41.9101	13.6975	46.3995	146.233	12.1519
ENSECAG00000011101	PTK7	protein tyrosine kinase 7 (inactive) [Source:VGNC Symbol;Acc:VGNC:58740]	1.36522	0.0224487	0.462564	5.51137	37.802	29.6752	15.9717	15.267	33.8528	12.2419	10.9765	6.84873	54.1328	103.779	43.0839
ENSECAG00000037199	H4C3	H4 clustered histone 3 [Source:VGNC Symbol;Acc:VGNC:83854]	1.35203	9.29521e-10	1.72652e-06	48.5	23.7362	47.2949	31.9434	38.1676	39.6562	42.3758	37.9187	122.136	96.1133	94.3441	81.749
ENSECAG00000007701	LRRIQ1	leucine rich repeats and IQ motif containing 1 [Source:HGNC Symbol;Acc:HGNC:25708]	1.34856	0.0344003	0.523346	14.3295	36.0438	9.27351	4.69756	12.4045	42.5578	42.3758	15.9658	17.1218	29.8283	142.46	36.4556
ENSECAG00000022371	APOBEC3Z1B	apolipoprotein B mRNA-editing enzyme-catalytic polypeptide-like 3Z1b [Source:NCBI gene (formerly Entrezgene);Acc:100070206]	1.34711	0.0750742	0.634952	396.818	163.516	64.9146	419.023	35.305	388.824	297.572	525.872	401.792	1672.59	102.835	737.951
ENSECAG00000037127	H4C4	H4 clustered histone 4 [Source:VGNC Symbol;Acc:VGNC:83853]	1.3464	0.000106898	0.0448352	30.8636	8.79117	25.0385	19.7298	24.8089	12.5739	13.1836	32.9294	47.9411	53.028	51.8893	59.6547
ENSECAG00000009466	CYP2B6	cytochrome P450 family 2 subfamily B member 6 [Source:VGNC Symbol;Acc:VGNC:103382]	1.33657	NA	NA	27.5568	9.67029	29.6752	10.3346	8.5877	99.624	16.9503	59.8716	27.3949	35.352	236.804	30.9321
ENSECAG00000015145	ACTA2	actin alpha 2, smooth muscle [Source:VGNC Symbol;Acc:VGNC:15013]	1.33561	0.0101771	0.384666	194	306.812	206.799	474.454	973.273	358.84	321.114	352.244	512.513	2192.93	462.286	855.05
ENSECAG00000021969	ITGB6	integrin subunit beta 6 [Source:VGNC Symbol;Acc:VGNC:19180]	1.33535	0.140312	0.725003	5.51137	2.63735	29.6752	3.75805	0	18.3772	11.3002	19.9572	5.70728	8.838	85.8531	14.3613
ENSECAG00000012359	NXPE4	neurexophilin and PC-esterase domain family member 4 [Source:VGNC Symbol;Acc:VGNC:20989]	1.33393	0.153638	0.737001	5.51137	58.0217	8.34616	4.69756	2.86257	2.90167	0.941683	10.9765	43.3753	11.0475	61.3237	3.31415
ENSECAG00000009829	DSCAML1	DS cell adhesion molecule like 1 [Source:VGNC Symbol;Acc:VGNC:59156]	1.33061	0.00522099	0.330071	28.6591	48.3515	30.6026	11.2741	18.1296	13.5411	7.53347	36.9208	45.6582	64.0755	100.948	34.2462
ENSECAG00000027210	0	0	1.33011	1.38791e-08	2.00507e-05	29.7614	23.7362	20.4017	37.5805	38.1676	36.7545	43.3174	27.9401	69.6288	83.961	84.9097	85.0632
ENSECAG00000015275	0	0	1.32017	0.0632243	0.609381	39.6818	308.57	34.312	227.362	109.732	122.837	82.8681	254.454	324.173	216.531	867.022	65.1783
ENSECAG00000040039	0	0	1.31133	0.0982472	0.665643	5.51137	8.79117	12.9829	2.81854	2.86257	14.5084	15.0669	13.97	0	18.7808	60.3802	15.466
ENSECAG00000018507	CDH5	cadherin 5 [Source:VGNC Symbol;Acc:VGNC:16329]	1.29421	0.00764111	0.359959	18.7386	28.1318	10.2009	30.0644	7.63351	8.70501	20.717	17.9615	27.3949	57.447	72.645	16.5707
ENSECAG00000015342	CXCL8	C-X-C motif chemokine ligand 8 [Source:VGNC Symbol;Acc:VGNC:49474]	1.2941	0.00983232	0.384666	2310.36	3599.99	1294.58	4344.31	4019.04	2810.75	2157.4	2053.6	3212.06	15656.5	3037.88	5792.03
ENSECAG00000032728	HBA	hemoglobin, alpha 1 [Source:NCBI gene (formerly Entrezgene);Acc:100036557]	1.28756	0.0337831	0.521671	3.30682	12.3076	12.0556	16.9112	18.1296	0.967223	14.1253	14.9679	23.9706	35.352	46.2286	7.73301
ENSECAG00000017555	TF	transferrin [Source:NCBI gene (formerly Entrezgene);Acc:100034176]	1.27912	0.0871068	0.652632	4.40909	6.15382	42.6581	10.3346	1.90838	21.2789	7.53347	11.9743	17.1218	17.676	83.9662	9.94245
ENSECAG00000015103	SFTA2	surfactant associated 2 [Source:VGNC Symbol;Acc:VGNC:22903]	1.2778	0.141088	0.725385	2.20455	1.75823	16.6923	5.63707	1.90838	28.0495	0.941683	11.9743	4.56582	12.1523	48.1155	18.7802
ENSECAG00000007386	ENO2	enolase 2 [Source:VGNC Symbol;Acc:VGNC:17583]	1.27008	0.0136381	0.40625	34.1705	40.4394	47.2949	35.7015	16.2212	32.8856	1.88337	27.9401	66.2044	76.2278	109.439	33.1415
ENSECAG00000009528	CDH3	cadherin 3 [Source:VGNC Symbol;Acc:VGNC:51152]	1.26818	0.0132451	0.406234	14.3295	21.0988	63.9872	25.3668	21.9463	40.6234	8.47515	23.9486	35.3851	46.3995	140.573	41.9792
ENSECAG00000041924	COL23A1	collagen type XXIII alpha 1 chain [Source:HGNC Symbol;Acc:HGNC:22990]	1.26479	0.0783149	0.64032	26.4546	28.1318	13.9103	6.57659	13.3586	3.86889	2.82505	50.8908	13.6975	82.8563	64.154	14.3613
ENSECAG00000035054	H2BC4	H2B clustered histone 4 [Source:VGNC Symbol;Acc:VGNC:83823]	1.25776	7.19682e-07	0.00062382	39.6818	19.3406	34.312	23.4878	30.534	29.9839	23.5421	21.9529	81.0433	54.1328	71.7015	58.55
ENSECAG00000019008	SHROOM3	shroom family member 3 [Source:VGNC Symbol;Acc:VGNC:58482]	1.25276	0.0837991	0.65112	7.71591	7.03294	22.2564	0	4.77095	4.83612	12.2419	5.98716	6.84873	9.94275	34.9073	25.4085
ENSECAG00000037888	GATA1	GATA binding protein 1 [Source:HGNC Symbol;Acc:HGNC:4170]	1.24123	0.0139595	0.409287	13.2273	25.4944	35.2393	18.7902	20.9922	18.3772	2.82505	17.9615	38.8095	26.514	88.6834	26.5132
ENSECAG00000030554	LIF	LIF interleukin 6 family cytokine [Source:HGNC Symbol;Acc:HGNC:6596]	1.2323	0.0219614	0.462291	23.1477	28.1318	44.5128	24.4273	3.81676	15.4756	16.0086	15.9658	21.6877	29.8283	107.552	41.9792
ENSECAG00000024873	CCDC190	coiled-coil domain containing 190 [Source:VGNC Symbol;Acc:VGNC:16153]	1.23201	0.109303	0.689116	4.40909	2.63735	10.2009	10.3346	0.954189	31.9184	13.1836	6.98502	11.4146	18.7808	57.5499	6.6283
ENSECAG00000028889	0	0	1.22766	0.0655355	0.615229	178.568	566.152	215.145	1121.78	689.879	244.708	421.874	1200.43	796.736	1955.41	2448.23	230.886
ENSECAG00000037338	H2AC6	H2A clustered histone 6 [Source:VGNC Symbol;Acc:VGNC:83801]	1.21912	0.000399071	0.103774	8.81818	9.67029	16.6923	12.2137	17.1754	12.5739	7.53347	10.9765	31.9607	22.095	24.5295	33.1415
ENSECAG00000018964	0	0	1.21869	0.202541	0.774027	12.125	83.5161	18.547	113.681	22.9005	112.198	96.0517	4.9893	434.894	15.4665	49.0589	40.8745
ENSECAG00000023241	SCRN1	secernin 1 [Source:VGNC Symbol;Acc:VGNC:22751]	1.2126	0.0754445	0.63558	11.0227	15.8241	0.927351	1.87902	7.63351	7.73779	4.70842	17.9615	9.13164	8.838	29.2467	30.9321
ENSECAG00000035361	0	0	1.2113	0.0473387	0.566431	4.40909	10.5494	8.34616	6.57659	1.90838	5.80334	4.70842	16.9636	6.84873	16.5713	34.9073	9.94245
ENSECAG00000022202	ADGRD1	adhesion G protein-coupled receptor D1 [Source:VGNC Symbol;Acc:VGNC:50911]	1.20803	0.0197093	0.448009	14.3295	18.4615	12.0556	22.5483	11.4503	5.80334	5.6501	18.9593	9.13164	29.8283	61.3237	25.4085
ENSECAG00000023918	DUOX1	dual oxidase 1 [Source:VGNC Symbol;Acc:VGNC:17339]	1.20614	0.106682	0.685099	9.92046	42.1976	20.4017	3.75805	2.86257	41.5906	40.4924	39.9144	20.5462	37.5615	160.385	13.2566
ENSECAG00000036823	C19orf84	chromosome 19 open reading frame 84 [Source:HGNC Symbol;Acc:HGNC:27112]	1.20584	0.0116034	0.387387	8.81818	11.4285	10.2009	9.39512	6.67932	6.77056	0.941683	6.98502	14.8389	18.7808	23.586	13.2566
ENSECAG00000009968	SH3PXD2B	SH3 and PX domains 2B [Source:VGNC Symbol;Acc:VGNC:22946]	1.2026	0.00559166	0.336587	60.625	159.12	39.8761	85.4956	49.6178	56.099	46.1425	77.833	46.7997	290.549	136.799	187.802
ENSECAG00000020305	FERMT2	fermitin family member 2 [Source:VGNC Symbol;Acc:VGNC:17995]	1.20235	0.0686511	0.624531	7.71591	6.15382	8.34616	3.75805	0.954189	19.3445	3.76673	11.9743	5.70728	13.257	32.077	19.8849
ENSECAG00000025178	PMP22	peripheral myelin protein 22 [Source:VGNC Symbol;Acc:VGNC:21615]	1.19607	0.0189949	0.440234	26.4546	21.0988	29.6752	12.2137	7.63351	9.67223	6.59178	15.9658	28.5364	47.5043	59.4368	12.1519
ENSECAG00000017238	RET	ret proto-onco [Source:NCBI gene (formerly Entrezgene);Acc:100033966]	1.19234	0.00903311	0.377652	1343.67	1619.33	1340.02	1408.33	1327.28	1569.8	228.829	1819.1	1640.27	3918.55	4681.35	1935.46
ENSECAG00000024636	CRISPLD2	cysteine rich secretory protein LCCL domain containing 2 [Source:VGNC Symbol;Acc:VGNC:16868]	1.19046	0.00952166	0.380131	26.4546	59.78	47.2949	98.6488	35.305	35.7873	17.892	122.737	68.4873	184.493	145.29	108.262
ENSECAG00000038593	H2BC10	H2B clustered histone 10 [Source:VGNC Symbol;Acc:VGNC:83811]	1.18601	0.0148491	0.416389	8.81818	2.63735	10.2009	15.9717	23.8547	15.4756	9.41683	11.9743	18.2633	46.3995	28.3032	18.7802
ENSECAG00000016114	ATP6V0A4	ATPase H+ transporting V0 subunit a4 [Source:VGNC Symbol;Acc:VGNC:15669]	1.18395	0.111035	0.692564	9.92046	21.9779	9.27351	3.75805	1.90838	18.3772	10.3585	13.97	3.42437	11.0475	73.5884	13.2566
ENSECAG00000028424	0	0	1.18032	0.332541	0.845265	9.92046	7.91206	0	0	5.72513	24.1806	1.88337	11.9743	3.42437	6.6285	59.4368	0
ENSECAG00000027244	RNaseP_nuc	Nuclear RNase P [Source:RFAM;Acc:RF00009]	1.17792	0.00457092	0.317514	11.0227	4.39559	28.7479	31.9434	33.3966	27.0823	18.8337	21.9529	47.9411	61.866	42.4548	48.6075
ENSECAG00000027699	0	0	1.17606	2.70357e-16	7.03036e-13	15819.8	14117.7	15673.2	20646.7	16329	11516.7	15549.1	11702.9	38961.3	31631.2	31543.9	34970.9
ENSECAG00000009393	ARHGAP29	Rho GTPase activating protein 29 [Source:VGNC Symbol;Acc:VGNC:15469]	1.1742	0.0403683	0.543906	35.2727	11.4285	29.6752	8.45561	5.72513	8.70501	3.76673	10.9765	17.1218	35.352	29.2467	46.3981
ENSECAG00000014820	DSP	desmoplakin [Source:VGNC Symbol;Acc:VGNC:17328]	1.17223	NA	NA	30.8636	95.8238	70.4787	44.1571	23.8547	53.1973	50.8509	52.8866	45.6582	48.609	317.94	62.9688
ENSECAG00000017175	REM1	RRAD and GEM like GTPase 1 [Source:VGNC Symbol;Acc:VGNC:22298]	1.16782	0.0832929	0.649172	6.61364	6.15382	3.7094	7.5161	4.77095	17.41	14.1253	19.9572	9.13164	15.4665	59.4368	5.52358
ENSECAG00000007253	SLC38A11	solute carrier family 38 member 11 [Source:VGNC Symbol;Acc:VGNC:23190]	1.16628	0.0800629	0.644568	28.6591	7.03294	16.6923	12.2137	1.90838	3.86889	3.76673	4.9893	10.2731	26.514	35.8508	15.466
ENSECAG00000039946	0	0	1.16618	0.338328	0.848123	80.4659	0	1.8547	66.7054	58.2055	30.9512	0	63.863	91.3164	41.9805	97.1744	108.262
ENSECAG00000019781	SERPINE1	serpin family E member 1 [Source:VGNC Symbol;Acc:VGNC:22856]	1.16303	0.0143856	0.410749	232.58	94.9447	79.7522	103.346	168.891	82.214	208.112	113.756	66.2044	587.727	442.474	115.995
ENSECAG00000029603	H1-4	H1.4 linker histone, cluster member [Source:VGNC Symbol;Acc:VGNC:83784]	1.16162	1.68364e-05	0.0109454	34.1705	17.5823	33.3846	53.5522	41.9843	42.5578	52.7343	40.9122	108.438	92.799	79.249	74.016
ENSECAG00000030444	CALML5	calmodulin like 5 [Source:HGNC Symbol;Acc:HGNC:18180]	1.16102	0.112225	0.694821	8.81818	4.39559	4.63675	2.81854	11.4503	7.73779	13.1836	2.99358	6.84873	3.31425	45.2852	6.6283
ENSECAG00000008353	SPACA9	sperm acrosome associated 9 [Source:VGNC Symbol;Acc:VGNC:23473]	1.15741	0.0664326	0.617852	12.125	29.89	3.7094	12.2137	5.72513	42.5578	33.9006	25.9443	19.4047	48.609	98.1179	18.7802
ENSECAG00000015134	PELI2	pellino E3 ubiquitin protein ligase family member 2 [Source:VGNC Symbol;Acc:VGNC:21306]	1.15398	0.231376	0.796014	7.71591	0.879117	6.49146	0	4.77095	5.80334	45.2008	41.9101	5.70728	44.19	23.586	51.9217
ENSECAG00000038866	0	0	1.15092	0.0146225	0.415114	272.261	364.834	187.325	552.433	229.96	259.216	349.365	672.557	247.696	1330.12	450.021	1178.73
ENSECAG00000042012	0	0	1.14954	0.000271053	0.0819588	26.4546	11.4285	12.9829	21.6088	15.267	25.1478	28.2505	21.9529	57.0728	45.2948	33.0204	45.2934
ENSECAG00000028384	0	0	1.14843	0.0181768	0.43771	4.40909	22.8571	4.63675	13.1532	17.1754	10.6395	13.1836	13.97	29.6778	47.5043	18.8688	15.466
ENSECAG00000023751	CHRM4	cholinergic receptor muscarinic 4 [Source:HGNC Symbol;Acc:HGNC:1953]	1.14833	0.0790447	0.641936	38.5796	4.39559	48.2222	15.0322	7.63351	18.3772	5.6501	8.98074	25.112	35.352	83.9662	17.6755
ENSECAG00000006494	HRH4	histamine receptor H4 [Source:VGNC Symbol;Acc:VGNC:55188]	1.14403	0.0502113	0.574184	19.8409	11.4285	21.3291	7.5161	1.90838	4.83612	3.76673	6.98502	23.9706	13.257	28.3032	19.8849
ENSECAG00000023608	TMEM171	transmembrane protein 171 [Source:VGNC Symbol;Acc:VGNC:24221]	1.14361	0.0190919	0.44091	125.659	53.6262	65.8419	41.3385	72.5184	152.821	63.0928	51.8887	286.505	178.97	22.6426	204.373
ENSECAG00000013011	FAT1	FAT atypical cadherin 1 [Source:VGNC Symbol;Acc:VGNC:17924]	1.14039	0.0856346	0.652387	6.61364	7.03294	26.8932	3.75805	1.90838	7.73779	4.70842	10.9765	7.99019	16.5713	38.6811	13.2566
ENSECAG00000009047	RIBC2	RIB43A domain with coiled-coils 2 [Source:VGNC Symbol;Acc:VGNC:22383]	1.1372	0.130054	0.719578	5.51137	14.945	1.8547	0.939512	2.86257	17.41	13.1836	3.99144	10.2731	18.7808	32.077	5.52358
ENSECAG00000004242	AQP4	aquaporin 4 [Source:VGNC Symbol;Acc:VGNC:15433]	1.13569	NA	NA	3.30682	5.2747	31.5299	6.57659	3.81676	15.4756	7.53347	11.9743	3.42437	11.0475	73.5884	5.52358
ENSECAG00000010704	NMT2	N-myristoyltransferase 2 [Source:VGNC Symbol;Acc:VGNC:20785]	1.13052	0.00830564	0.371962	12.125	14.0659	20.4017	13.1532	4.77095	10.6395	3.76673	12.9722	23.9706	32.0378	22.6426	22.0943
ENSECAG00000026910	RNF212B	ring finger protein 212B [Source:VGNC Symbol;Acc:VGNC:22466]	1.12215	0.0135442	0.40625	26.4546	101.098	43.5855	71.4029	62.0223	71.5745	67.8012	46.8994	35.3851	293.864	76.4187	129.252
ENSECAG00000031156	0	0	1.12084	0.000249051	0.0789796	146.602	143.296	123.338	158.778	148.853	81.2468	51.7926	117.747	190.623	238.626	440.587	185.592
ENSECAG00000024186	KIF21A	kinesin family member 21A [Source:VGNC Symbol;Acc:VGNC:19407]	1.11885	0.0269652	0.492416	34.1705	29.0109	49.1496	21.6088	7.63351	19.3445	15.0669	21.9529	30.8193	45.2948	116.043	22.0943
ENSECAG00000008228	CATSPERE	catsper channel auxiliary subunit epsilon [Source:VGNC Symbol;Acc:VGNC:16085]	1.11565	0.0634467	0.609381	12.125	5.2747	6.49146	5.63707	10.4961	11.6067	0	8.98074	7.99019	17.676	13.2082	26.5132
ENSECAG00000040769	0	0	1.11344	0.0162435	0.422397	19.8409	8.79117	25.0385	26.3063	9.54189	13.5411	16.9503	22.9508	33.1022	43.0853	11.3213	67.3877
ENSECAG00000016482	IL6	interleukin 6 [Source:VGNC Symbol;Acc:VGNC:52396]	1.11309	0.0316478	0.504889	39.6818	136.263	39.8761	142.806	41.9843	12.5739	79.1014	120.741	67.3459	235.312	145.29	215.42
ENSECAG00000017641	PTPN21	protein tyrosine phosphatase non-receptor type 21 [Source:VGNC Symbol;Acc:VGNC:22017]	1.11306	0.0849365	0.652387	4.40909	4.39559	11.1282	7.5161	2.86257	19.3445	17.892	11.9743	12.556	6.6285	50.9458	15.466
ENSECAG00000019664	HID1	HID1 domain containing [Source:VGNC Symbol;Acc:VGNC:18781]	1.11127	0.0795633	0.643735	0	4.39559	85.3163	9.39512	10.4961	9.67223	5.6501	5.98716	13.6975	6.6285	8.49097	29.8273
ENSECAG00000012762	PTPRN2	protein tyrosine phosphatase receptor type N2 [Source:HGNC Symbol;Acc:HGNC:9677]	1.11017	0.0282169	0.495939	4.40909	11.4285	71.406	5.63707	6.67932	7.73779	2.82505	3.99144	6.84873	18.7808	13.2082	16.5707
ENSECAG00000006867	CDC42EP2	CDC42 effector protein 2 [Source:VGNC Symbol;Acc:VGNC:16298]	1.10997	0.00543522	0.334923	19.8409	21.0988	17.6197	19.7298	11.4503	25.1478	8.47515	26.9422	25.112	41.9805	24.5295	70.7018
ENSECAG00000028265	EHD2	EH domain containing 2 [Source:HGNC Symbol;Acc:HGNC:3243]	1.10928	0.0617198	0.605646	11.0227	17.5823	17.6197	29.1249	4.77095	15.4756	7.53347	34.9251	15.9804	23.1998	91.5138	17.6755
ENSECAG00000009248	IL1RL1	interleukin 1 receptor like 1 [Source:VGNC Symbol;Acc:VGNC:19011]	1.10904	0.00640573	0.354701	59.5227	38.6812	52.859	43.2176	21.9463	63.8368	17.892	39.9144	78.7604	54.1328	177.367	53.0264
ENSECAG00000012249	SOX13	SRY-box transcription factor 13 [Source:VGNC Symbol;Acc:VGNC:23458]	1.10858	0.00809449	0.371078	44.0909	79.1206	85.3163	71.4029	45.8011	41.5906	8.47515	58.8737	89.0335	107.161	177.367	95.0056
ENSECAG00000013138	RAB27B	RAB27B, member RAS onco family [Source:VGNC Symbol;Acc:VGNC:22101]	1.10749	0.0108185	0.384666	54.0114	49.2306	113.137	61.0683	24.8089	35.7873	22.6004	36.9208	55.9313	88.38	196.236	87.2726
ENSECAG00000013384	STX3	syntaxin 3 [Source:VGNC Symbol;Acc:VGNC:23730]	1.10674	0.0128338	0.400495	185.182	60.6591	74.1881	87.3747	66.7932	40.6234	39.5507	144.69	108.438	129.256	383.037	130.357
ENSECAG00000009464	ANKMY1	ankyrin repeat and MYND domain containing 1 [Source:VGNC Symbol;Acc:VGNC:56531]	1.10517	0.0464206	0.566431	15.4318	50.9888	3.7094	41.3385	16.2212	25.1478	24.4838	37.9187	37.668	112.685	60.3802	20.9896
ENSECAG00000005493	CHRM1	cholinergic receptor muscarinic 1 [Source:VGNC Symbol;Acc:VGNC:16519]	1.10468	0.0246951	0.4708	11.0227	17.5823	5.56411	23.4878	9.54189	12.5739	2.82505	18.9593	17.1218	30.933	37.7376	23.199
ENSECAG00000015401	GAA	alpha glucosidase [Source:VGNC Symbol;Acc:VGNC:18184]	1.10424	0.037647	0.535949	2158.25	1185.05	820.706	2799.75	2954.17	1134.55	3039.75	878.116	5558.89	4813.4	4895.52	824.118
ENSECAG00000017625	ITGB3	integrin subunit beta 3 [Source:NCBI gene (formerly Entrezgene);Acc:100009709]	1.10407	0.0356914	0.528087	23.1477	16.7032	25.9658	15.9717	4.77095	6.77056	9.41683	22.9508	19.4047	20.9903	70.7581	23.199
ENSECAG00000027594	0	0	1.10406	2.00197e-05	0.0123951	93.6932	38.6812	58.4231	56.3707	83.9686	61.9023	97.9351	51.8887	186.057	154.665	120.76	121.519
ENSECAG00000021015	ATP8B1	ATPase phospholipid transporting 8B1 [Source:VGNC Symbol;Acc:VGNC:15687]	1.0994	0.0411024	0.546533	55.1137	34.2856	46.3675	31.0039	11.4503	21.2789	4.70842	40.9122	38.8095	58.5518	130.195	34.2462
ENSECAG00000029763	5_8S_rRNA	5.8S ribosomal RNA [Source:RFAM;Acc:RF00002]	1.09634	0.00371063	0.295666	6813.15	2283.95	9270.73	6809.59	8265.19	11850.4	7856.46	3545.4	23234.3	12848.2	16424.4	8103.09
ENSECAG00000015753	0	0	1.09626	0.00127414	0.198382	112.432	71.2085	58.4231	116.5	116.411	103.493	55.5593	134.711	99.3066	376.72	150.951	194.43
ENSECAG00000016257	DYNC2H1	dynein cytoplasmic 2 heavy chain 1 [Source:HGNC Symbol;Acc:HGNC:2962]	1.09581	0.060503	0.601661	5.51137	8.79117	3.7094	8.45561	5.72513	11.6067	10.3585	17.9615	7.99019	13.257	45.2852	9.94245
ENSECAG00000033456	H1-5	H1.5 linker histone, cluster member [Source:VGNC Symbol;Acc:VGNC:83786]	1.09379	0.0189627	0.440234	9.92046	5.2747	8.34616	8.45561	13.3586	18.3772	7.53347	12.9722	18.2633	9.94275	21.6991	39.7698
ENSECAG00000043054	0	0	1.0936	0.249722	0.803112	24.25	1.75823	18.547	4.69756	0	12.5739	0.941683	26.9422	4.56582	7.73325	44.3417	38.6651
ENSECAG00000015388	EDIL3	EGF like repeats and discoidin domains 3 [Source:VGNC Symbol;Acc:VGNC:17422]	1.09235	0.200754	0.771566	198.409	172.307	12.0556	120.258	107.823	263.085	495.325	155.666	189.482	367.882	24.5295	1043.96
ENSECAG00000027060	0	0	1.09095	3.61563e-07	0.000391753	47.3977	54.5053	52.859	40.399	76.3351	71.5745	48.9675	49.893	120.994	149.141	102.835	98.3198
ENSECAG00000015849	FLNB	filamin B [Source:VGNC Symbol;Acc:VGNC:18061]	1.09028	0.0184942	0.43771	1398.78	1286.15	376.504	437.813	2004.75	1668.46	633.753	1272.27	1326.37	2219.44	3176.57	2941.86
ENSECAG00000012768	0	0	1.09	0.0144056	0.410749	584.205	962.634	314.372	1166.87	889.304	542.612	691.196	783.32	878.921	3521.94	1089.67	826.328
ENSECAG00000016768	GATA2	GATA binding protein 2 [Source:VGNC Symbol;Acc:VGNC:18255]	1.08718	0.00306857	0.278011	182.977	241.757	226.274	197.298	112.594	156.69	50.8509	163.649	180.35	346.892	633.049	254.085
ENSECAG00000012032	KIT	KIT proto-onco, receptor tyrosine kinase [Source:VGNC Symbol;Acc:VGNC:19433]	1.08664	0.000554266	0.123462	324.068	304.175	258.731	290.309	126.907	150.887	93.2267	229.508	378.963	454.052	698.146	355.719
ENSECAG00000017436	TREM1	triggering receptor expressed on myeloid cells 1 [Source:VGNC Symbol;Acc:VGNC:24481]	1.08558	6.63469e-06	0.00479246	2491.14	2974.05	3276.33	4467.38	2940.81	3335.95	4128.34	2919.74	3093.34	7797.33	10376	6887.91
ENSECAG00000008923	THBS1	thrombospondin 1 [Source:VGNC Symbol;Acc:VGNC:24072]	1.08525	0.0011731	0.193072	41.8864	26.3735	44.5128	46.0361	18.1296	21.2789	37.6673	52.8866	60.4971	70.704	118.874	55.2358
ENSECAG00000029537	0	0	1.08383	NA	NA	27.5568	15.8241	39.8761	13.1532	19.0838	43.5251	4414.61	44.9037	200.896	15.4665	25.4729	4.41887
ENSECAG00000007244	LRP8	LDL receptor related protein 8 [Source:VGNC Symbol;Acc:VGNC:19765]	1.08372	0.00144741	0.199461	82.6705	196.043	118.701	169.112	243.318	142.182	161.97	241.482	144.965	573.366	458.512	259.608
ENSECAG00000023092	FOSL1	FOS like 1, AP-1 transcription factor subunit [Source:VGNC Symbol;Acc:VGNC:18097]	1.08155	0.0695679	0.625242	4.40909	14.0659	2.78205	20.6693	20.038	15.4756	9.41683	22.9508	9.13164	61.866	18.8688	26.5132
ENSECAG00000009955	TEX43	testis expressed 43 [Source:VGNC Symbol;Acc:VGNC:58257]	1.08087	0.0309883	0.502798	26.4546	29.89	37.094	10.3346	20.038	51.2628	99.8184	19.9572	67.3459	121.523	81.1359	41.9792
ENSECAG00000014954	DNAH5	dynein axonemal heavy chain 5 [Source:VGNC Symbol;Acc:VGNC:17239]	1.08067	0.125995	0.715589	13.2273	29.0109	6.49146	0.939512	16.2212	19.3445	38.609	22.9508	9.13164	40.8758	90.5703	14.3613
ENSECAG00000018126	PRELP	proline and arginine rich end leucine rich repeat protein [Source:VGNC Symbol;Acc:VGNC:21826]	1.08048	0.270406	0.815677	62.8296	288.35	14.8376	113.681	61.0681	1.93445	32.9589	21.9529	97.0237	311.54	204.727	18.7802
ENSECAG00000029620	0	0	1.07866	0.0803559	0.644599	54.0114	8.79117	14.8376	15.0322	6.67932	25.1478	48.0259	317.319	33.1022	19.8855	131.138	27.6179
ENSECAG00000023925	CCDC83	coiled-coil domain containing 83 [Source:VGNC Symbol;Acc:VGNC:16180]	1.07758	0.0759157	0.63558	5.51137	9.67029	7.41881	19.7298	42.9385	24.1806	14.1253	11.9743	76.4775	33.1425	8.49097	25.4085
ENSECAG00000023893	SERPINB5	serpin family B member 5 [Source:VGNC Symbol;Acc:VGNC:22851]	1.07281	0.0352948	0.526883	11.0227	34.2856	42.6581	43.2176	19.0838	26.115	13.1836	3.99144	41.0924	56.3423	75.4753	30.9321
ENSECAG00000024028	PDE6A	phosphodiesterase 6A [Source:VGNC Symbol;Acc:VGNC:21248]	1.07278	0.0395439	0.540499	13.2273	19.3406	14.8376	16.9112	22.9005	4.83612	17.892	21.9529	25.112	38.6663	67.9277	6.6283
ENSECAG00000009860	STAB1	stabilin 1 [Source:VGNC Symbol;Acc:VGNC:23644]	1.07177	0.0188744	0.440234	4.40909	10.5494	13.9103	15.0322	17.1754	17.41	14.1253	30.9336	55.9313	30.933	16.9819	26.5132
ENSECAG00000023126	0	0	1.07131	0.117872	0.702423	942.443	4994.27	690.876	3691.34	8282.36	2327.14	2083.95	1853.03	3457.47	15957	3114.3	3596.96
ENSECAG00000023722	TIAM2	TIAM Rac1 associated GEF 2 [Source:VGNC Symbol;Acc:VGNC:81885]	1.07097	0.00152268	0.200734	37.4773	70.3294	41.7308	54.4917	26.7173	51.2628	76.2764	95.7945	65.063	162.398	136.799	112.681
ENSECAG00000009767	P2RX1	purinergic receptor P2X 1 [Source:VGNC Symbol;Acc:VGNC:21106]	1.06943	0.0178293	0.435615	26.4546	29.89	25.0385	24.4273	12.4045	23.2134	10.3585	19.9572	15.9804	46.3995	90.5703	26.5132
ENSECAG00000015083	EAF2	ELL associated factor 2 [Source:VGNC Symbol;Acc:VGNC:17392]	1.06366	0.105477	0.681616	44.0909	21.0988	64.9146	37.5805	122.136	6.77056	15.0669	55.8801	29.6778	75.123	243.408	35.3509
ENSECAG00000032995	NKX2-1	NK2 homeobox 1 [Source:VGNC Symbol;Acc:VGNC:20753]	1.0634	0.118323	0.702761	13.2273	9.67029	45.4402	20.6693	1.90838	35.7873	8.47515	13.97	21.6877	15.4665	96.231	22.0943
ENSECAG00000018808	TG	thyroglobulin [Source:VGNC Symbol;Acc:VGNC:24049]	1.06307	0.0106303	0.384666	27.5568	59.78	30.6026	68.5844	46.7553	39.6562	19.7754	50.8908	57.0728	178.97	39.6245	83.9584
ENSECAG00000003702	0	0	1.06219	0.0956921	0.663903	105.818	111.648	156.722	240.515	14.3128	195.379	78.1597	262.437	77.619	292.759	552.856	292.75
ENSECAG00000028526	0	0	1.06144	0.122975	0.709687	9.92046	3.51647	4.63675	2.81854	8.5877	2.90167	3.76673	30.9336	21.6877	14.3618	23.586	9.94245
ENSECAG00000024105	CD19	CD19 molecule [Source:VGNC Symbol;Acc:VGNC:16248]	1.06142	0.246371	0.80242	28.6591	115.164	17.6197	5.63707	0.954189	4.83612	8.47515	43.9058	51.3655	155.77	9.43441	18.7802
ENSECAG00000008493	SERPINB10	serpin family B member 10 [Source:VGNC Symbol;Acc:VGNC:22848]	1.05563	0.0046639	0.320847	23.1477	29.0109	38.9487	66.7054	19.0838	27.0823	67.8012	56.878	61.6386	104.951	107.552	67.3877
ENSECAG00000000014	GAS6	growth arrest specific 6 [Source:VGNC Symbol;Acc:VGNC:58168]	1.05531	0.0612763	0.604496	24.25	33.4065	25.0385	10.3346	2.86257	34.82	12.2419	19.9572	22.8291	35.352	89.6269	20.9896
ENSECAG00000009699	DNAH7	dynein axonemal heavy chain 7 [Source:VGNC Symbol;Acc:VGNC:49349]	1.0547	0.177043	0.759009	7.71591	12.3076	2.78205	4.69756	8.5877	22.2461	24.4838	18.9593	3.42437	12.1523	83.0228	6.6283
ENSECAG00000013087	IGFBP7	insulin like growth factor binding protein 7 [Source:VGNC Symbol;Acc:VGNC:58463]	1.04918	0.0160683	0.422061	42.9886	30.7691	51.9317	32.8829	28.6257	36.7545	9.41683	28.9379	42.2338	76.2278	124.534	27.6179
ENSECAG00000018619	0	0	1.04699	0.0500658	0.573024	116.841	222.417	115.919	577.8	399.805	170.231	121.477	470.99	762.492	741.288	535.874	228.676
ENSECAG00000012414	ASPHD1	aspartate beta-hydroxylase domain containing 1 [Source:VGNC Symbol;Acc:VGNC:15588]	1.04477	0.0778391	0.638887	34.1705	99.3403	21.3291	11.2741	18.1296	18.3772	34.8423	39.9144	77.619	157.979	24.5295	26.5132
ENSECAG00000010963	SERPING1	serpin family G member 1 [Source:VGNC Symbol;Acc:VGNC:22861]	1.04238	0.0333671	0.519102	41.8864	60.6591	56.5684	27.2459	27.6715	21.2789	12.2419	63.863	34.2437	70.704	169.819	45.2934
ENSECAG00000032627	0	0	1.0423	0.0430065	0.556943	31.9659	122.197	82.5342	138.108	44.8469	107.362	40.4924	12.9722	269.383	69.5993	143.403	115.995
ENSECAG00000025020	FHL1	four and a half LIM domains 1 [Source:VGNC Symbol;Acc:VGNC:58111]	1.04225	0.132874	0.720115	97	145.933	299.534	48.8546	49.6178	98.6568	39.5507	111.76	26.2535	205.484	520.779	164.603
ENSECAG00000012850	HOXB6	homeobox B6 [Source:VGNC Symbol;Acc:VGNC:18845]	1.03494	0.00694165	0.357396	13.2273	25.4944	15.765	11.2741	10.4961	17.41	6.59178	15.9658	30.8193	29.8283	39.6245	18.7802
ENSECAG00000020685	IGF2BP2	insulin like growth factor 2 mRNA binding protein 2 [Source:VGNC Symbol;Acc:VGNC:18970]	1.02864	0.0108755	0.384666	45.1932	54.5053	39.8761	55.4312	70.61	22.2461	105.469	99.786	83.3262	220.95	130.195	68.4924
ENSECAG00000012602	KANK4	KN motif and ankyrin repeat domains 4 [Source:VGNC Symbol;Acc:VGNC:50846]	1.02672	0.0442238	0.562492	85.9773	61.5382	25.0385	23.4878	25.7631	44.4923	35.784	38.9165	31.9607	57.447	216.991	39.7698
ENSECAG00000019992	PIP5K1B	phosphatidylinositol-4-phosphate 5-kinase type 1 beta [Source:VGNC Symbol;Acc:VGNC:21467]	1.0265	0.0845863	0.652387	8.81818	7.03294	15.765	7.5161	6.67932	18.3772	15.0669	10.9765	10.2731	4.419	55.663	20.9896
ENSECAG00000011986	NAPEPLD	N-acyl phosphatidylethanolamine phospholipase D [Source:VGNC Symbol;Acc:VGNC:20561]	1.02343	0.0398871	0.541151	13.2273	8.79117	17.6197	31.0039	41.0301	13.5411	46.1425	22.9508	34.2437	46.3995	94.3441	22.0943
ENSECAG00000023274	LAMA5	laminin subunit alpha 5 [Source:VGNC Symbol;Acc:VGNC:19564]	1.02055	0.0420692	0.551511	16.5341	34.2856	44.5128	28.1854	6.67932	25.1478	14.1253	14.9679	20.5462	33.1425	93.4007	39.7698
ENSECAG00000020130	0	0	1.01972	0.391011	0.874062	26.4546	16.7032	0	0	17.1754	34.82	11.3002	20.9551	4.56582	11.0475	113.213	0
ENSECAG00000024156	SPAG17	sperm associated antigen 17 [Source:VGNC Symbol;Acc:VGNC:23474]	1.01932	0.218337	0.783405	11.0227	27.2526	3.7094	0	9.54189	34.82	30.1339	18.9593	5.70728	33.1425	84.9097	13.2566
ENSECAG00000011629	RGS13	regulator of G protein signaling 13 [Source:VGNC Symbol;Acc:VGNC:22343]	1.0184	0.0182737	0.43771	99.2046	70.3294	88.0983	97.7093	49.6178	47.394	15.0669	38.9165	54.7899	167.922	180.197	109.367
ENSECAG00000000454	0	0	1.01707	0.305829	0.833869	60.625	2.63735	88.0983	33.8224	1.90838	5.80334	53.676	170.634	35.3851	68.4945	214.161	103.843
ENSECAG00000021689	MEST	mesoderm specific transcript [Source:VGNC Symbol;Acc:VGNC:20110]	1.01638	0.211058	0.779152	5.51137	28.1318	0.927351	1.87902	8.5877	6.77056	0.941683	13.97	12.556	30.933	6.60409	17.6755
ENSECAG00000014267	NINJ1	ninjurin 1 [Source:VGNC Symbol;Acc:VGNC:57189]	1.01378	0.00394916	0.309319	340.602	857.139	273.569	559.949	448.469	368.512	375.732	584.746	616.386	2020.59	571.725	637.421
ENSECAG00000041530	H4C8	H4 clustered histone 8 [Source:VGNC Symbol;Acc:VGNC:95401]	1.01345	0.00894393	0.377301	18.7386	7.91206	22.2564	8.45561	17.1754	12.5739	13.1836	9.9786	37.668	33.1425	21.6991	18.7802
ENSECAG00000038046	H2BC3	H2B clustered histone 3 [Source:HGNC Symbol;Acc:HGNC:4751]	1.01276	0.0637115	0.609381	7.71591	1.75823	15.765	7.5161	13.3586	10.6395	6.59178	3.99144	21.6877	8.838	13.2082	24.3038
ENSECAG00000017513	DTHD1	death domain containing 1 [Source:VGNC Symbol;Acc:VGNC:58455]	1.01185	0.0455925	0.566153	9.92046	10.5494	9.27351	9.39512	7.63351	16.4428	14.1253	16.9636	5.70728	17.676	50.0024	20.9896
ENSECAG00000035315	0	0	1.00791	0.022916	0.464298	38.5796	43.9559	35.2393	49.7942	32.4424	26.115	32.9589	11.9743	14.8389	104.951	89.6269	62.9688
ENSECAG00000012839	TMC4	transmembrane channel like 4 [Source:VGNC Symbol;Acc:VGNC:24154]	1.00445	0.00057032	0.123462	110.227	123.076	153.013	320.374	145.991	182.805	272.146	118.745	401.792	360.149	421.718	247.456
ENSECAG00000023860	TGM3	transglutaminase 3 [Source:VGNC Symbol;Acc:VGNC:24062]	1.00133	0.00263153	0.262178	84.875	84.3953	128.902	184.144	93.5105	76.4107	122.419	129.722	74.1946	315.959	237.747	277.284
ENSECAG00000015191	MORN3	MORN repeat containing 3 [Source:VGNC Symbol;Acc:VGNC:20269]	0.997733	0.0930978	0.65782	12.125	14.0659	4.63675	5.63707	7.63351	16.4428	18.8337	6.98502	3.42437	26.514	41.5114	14.3613
ENSECAG00000043642	NREP	neuronal regeneration related protein [Source:HGNC Symbol;Acc:HGNC:16834]	0.997041	0.0205036	0.452831	8.81818	15.8241	10.2009	15.0322	15.267	28.0495	6.59178	31.9315	33.1022	23.1998	39.6245	35.3509
ENSECAG00000024482	ME1	malic enzyme 1 [Source:VGNC Symbol;Acc:VGNC:51052]	0.989461	0.00229929	0.247069	582	1053.18	464.603	1511.68	1491.4	708.975	1074.46	1284.25	970.237	3028.12	2352.94	1759.81
ENSECAG00000000953	MMP2	matrix metallopeptidase 2 [Source:VGNC Symbol;Acc:VGNC:20229]	0.987185	0.121196	0.70695	50.7046	35.1647	116.846	21.6088	13.3586	37.7217	13.1836	15.9658	19.4047	64.0755	179.254	38.6651
ENSECAG00000018746	TAL1	TAL bHLH transcription factor 1, erythroid differentiation factor [Source:VGNC Symbol;Acc:VGNC:58655]	0.986979	0.0776988	0.638753	13.2273	13.1868	26.8932	13.1532	6.67932	6.77056	1.88337	6.98502	10.2731	25.4093	23.586	28.7226
ENSECAG00000018058	0	0	0.982956	0.0865179	0.652387	12.125	9.67029	14.8376	7.5161	4.77095	5.80334	1.88337	23.9486	19.4047	32.0378	16.9819	11.0472
ENSECAG00000035559	0	0	0.981127	0.0561118	0.588494	30.8636	7.03294	47.2949	26.3063	20.038	36.7545	12.2419	32.9294	49.0826	39.771	16.9819	104.948
ENSECAG00000006973	PHLDA2	pleckstrin homology like domain family A member 2 [Source:VGNC Symbol;Acc:VGNC:21395]	0.98007	0.0484441	0.56845	8.81818	12.3076	14.8376	16.9112	6.67932	14.5084	29.1922	35.9229	26.2535	28.7235	64.154	17.6755
ENSECAG00000009678	CSF2	colony stimulating factor 2 [Source:VGNC Symbol;Acc:VGNC:16897]	0.979671	0.100479	0.670306	16.5341	28.1318	4.63675	12.2137	10.4961	5.80334	6.59178	20.9551	18.2633	8.838	57.5499	18.7802
ENSECAG00000020576	TMEM181	transmembrane protein 181 [Source:VGNC Symbol;Acc:VGNC:24230]	0.979473	0.0208914	0.454992	28.6591	29.89	25.9658	19.7298	11.4503	10.6395	10.3585	37.9187	33.1022	50.8185	62.2671	25.4085
ENSECAG00000009707	PTGS1	prostaglandin-endoperoxide synthase 1 [Source:VGNC Symbol;Acc:VGNC:21996]	0.97927	0.0169643	0.427618	126.761	173.186	287.479	119.318	86.8312	119.936	41.4341	83.8202	149.531	231.998	450.965	191.116
ENSECAG00000040296	0	0	0.97792	0.0359147	0.529044	14.3295	10.5494	8.34616	8.45561	8.5877	6.77056	2.82505	15.9658	11.4146	17.676	28.3032	16.5707
ENSECAG00000019282	HDC	histidine decarboxylase [Source:VGNC Symbol;Acc:VGNC:18717]	0.977307	0.0411097	0.546533	123.455	151.208	133.539	129.653	36.2592	66.7384	16.0086	111.76	118.711	171.236	349.073	117.1
ENSECAG00000036443	0	0	0.975615	0.0736795	0.630605	19.8409	29.0109	41.7308	12.2137	9.54189	23.2134	18.8337	38.9165	14.8389	35.352	116.043	23.199
ENSECAG00000033682	0	0	0.975322	0.147885	0.734552	16.5341	6.15382	22.2564	6.57659	2.86257	21.2789	4.70842	14.9679	5.70728	13.257	57.5499	16.5707
ENSECAG00000013081	MMP9	matrix metallopeptidase 9 [Source:VGNC Symbol;Acc:VGNC:20237]	0.975151	0.0377	0.535949	350.523	313.845	184.543	772.279	250.952	354.971	124.302	723.448	523.928	1020.79	902.873	574.452
ENSECAG00000000788	MS4A8	membrane spanning 4-domains A8 [Source:VGNC Symbol;Acc:VGNC:69321]	0.974006	0.144914	0.732287	18.7386	36.0438	3.7094	9.39512	10.4961	49.3284	34.8423	23.9486	18.2633	44.19	110.383	9.94245
ENSECAG00000013848	LILRA	leukocyte immunoglobulin-like receptor [Source:NCBI gene (formerly Entrezgene);Acc:100034235]	0.973051	0.181102	0.760607	195.102	45.7141	9.27351	128.713	23.8547	24.1806	19.7754	29.9358	39.9509	185.598	216.048	25.4085
ENSECAG00000006646	MUC1	mucin 1, cell surface associated [Source:VGNC Symbol;Acc:VGNC:58670]	0.971841	0.129494	0.719578	26.4546	33.4065	75.1154	12.2137	9.54189	60.9351	22.6004	51.8887	17.1218	30.933	198.123	39.7698
ENSECAG00000001230	CCDC153	coiled-coil domain containing 153 [Source:VGNC Symbol;Acc:VGNC:16131]	0.971411	0.176969	0.759009	8.81818	51.8679	9.27351	2.81854	13.3586	17.41	36.7257	25.9443	4.56582	38.6663	95.2875	24.3038
ENSECAG00000016161	SLPI	secretory leukocyte peptidase inhibitor [Source:HGNC Symbol;Acc:HGNC:11092]	0.97123	0.0772267	0.638753	103.614	436.042	229.983	195.419	187.021	106.395	187.395	164.647	231.715	994.275	227.369	125.938
ENSECAG00000009565	STMND1	stathmin domain containing 1 [Source:VGNC Symbol;Acc:VGNC:23701]	0.967993	0.183055	0.760895	7.71591	11.4285	4.63675	3.75805	1.90838	16.4428	6.59178	7.98288	9.13164	7.73325	39.6245	2.20943
ENSECAG00000029387	0	0	0.967636	0.134552	0.722087	14.3295	25.4944	3.7094	4.69756	12.4045	31.9184	26.3671	7.98288	12.556	24.3045	73.5884	13.2566
ENSECAG00000010231	IL18BP	interleukin 18 binding protein [Source:VGNC Symbol;Acc:VGNC:56639]	0.967358	0.00616865	0.354701	197.307	254.944	198.453	245.213	172.708	172.166	253.313	430.077	222.584	961.133	450.965	246.352
ENSECAG00000033140	0	0	0.961859	0.0104523	0.384666	113.534	139.78	54.7137	174.749	101.144	85.1157	70.6263	139.7	205.462	142.513	92.4572	416.478
ENSECAG00000019152	CEP170B	centrosomal protein 170B [Source:VGNC Symbol;Acc:VGNC:55273]	0.960381	0.0194551	0.445344	29.7614	54.5053	48.2222	26.3063	14.3128	52.2301	26.3671	30.9336	42.2338	93.9038	106.609	32.0368
ENSECAG00000033856	0	0	0.955026	0.0325784	0.512814	39.6818	91.4282	91.8077	60.1288	27.6715	69.6401	47.0842	47.8973	55.9313	59.6565	271.711	72.9113
ENSECAG00000015583	TCN1	transcobalamin 1 [Source:VGNC Symbol;Acc:VGNC:23959]	0.95374	0.184254	0.761509	4.40909	9.67029	96.4445	30.0644	28.6257	17.41	15.0669	15.9658	4.56582	79.542	66.0409	60.7594
ENSECAG00000028939	H2BC9	H2B clustered histone 9 [Source:VGNC Symbol;Acc:VGNC:83826]	0.953614	0.0462338	0.566431	16.5341	5.2747	11.1282	13.1532	10.4961	8.70501	3.76673	9.9786	28.5364	12.1523	10.3779	25.4085
ENSECAG00000013576	ARMC3	armadillo repeat containing 3 [Source:VGNC Symbol;Acc:VGNC:15529]	0.953478	0.198104	0.769559	6.61364	16.7032	1.8547	4.69756	10.4961	20.3117	16.0086	5.98716	5.70728	8.838	58.4933	6.6283
ENSECAG00000001716	PLXNA2	plexin A2 [Source:VGNC Symbol;Acc:VGNC:21601]	0.951919	0.232129	0.796014	23.1477	26.3735	2.78205	1.87902	7.63351	0.967223	1.88337	14.9679	22.8291	25.4093	19.8123	8.83773
ENSECAG00000008127	GFI1B	growth factor independent 1B transcriptional repressor [Source:VGNC Symbol;Acc:VGNC:18312]	0.950218	0.0561982	0.588494	3.30682	12.3076	10.2009	15.0322	13.3586	3.86889	5.6501	13.97	10.2731	18.7808	28.3032	17.6755
ENSECAG00000008500	AQP5	aquaporin 5 [Source:HGNC Symbol;Acc:HGNC:638]	0.949611	0.133322	0.720115	38.5796	58.0217	162.286	26.3063	22.9005	124.772	69.6846	84.8181	25.112	79.542	405.68	56.3405
ENSECAG00000000237	DGKH	diacylglycerol kinase eta [Source:VGNC Symbol;Acc:VGNC:17151]	0.949158	0.0888778	0.653619	11.0227	8.79117	6.49146	1.87902	4.77095	3.86889	7.53347	17.9615	13.6975	15.4665	21.6991	8.83773
ENSECAG00000008811	KCNJ15	potassium inwardly rectifying channel subfamily J member 15 [Source:VGNC Symbol;Acc:VGNC:19287]	0.948891	0.00227034	0.247069	162.034	164.395	123.338	364.531	211.83	99.624	154.436	250.463	222.584	372.301	376.433	505.96
ENSECAG00000019338	DRC3	dynein regulatory complex subunit 3 [Source:VGNC Symbol;Acc:VGNC:51805]	0.947967	0.110702	0.691661	13.2273	33.4065	2.78205	12.2137	12.4045	23.2134	46.1425	9.9786	21.6877	45.2948	63.2105	17.6755
ENSECAG00000020732	MMEL1	membrane metalloendopeptidase like 1 [Source:VGNC Symbol;Acc:VGNC:20221]	0.94525	0.138373	0.722087	2.20455	8.79117	25.9658	4.69756	5.72513	16.4428	5.6501	2.99358	11.4146	17.676	26.4163	14.3613
ENSECAG00000011570	PLXNA4	plexin A4 [Source:VGNC Symbol;Acc:VGNC:58112]	0.944729	0.0902707	0.653872	11.0227	6.15382	5.56411	10.3346	11.4503	9.67223	3.76673	6.98502	5.70728	7.73325	33.9639	14.3613
ENSECAG00000021645	COBL	cordon-bleu WH2 repeat protein [Source:HGNC Symbol;Acc:HGNC:22199]	0.944591	0.103343	0.67691	4.40909	13.1868	13.9103	2.81854	5.72513	10.6395	7.53347	7.98288	6.84873	19.8855	30.1901	6.6283
ENSECAG00000017990	CCDC113	coiled-coil domain containing 113 [Source:VGNC Symbol;Acc:VGNC:16111]	0.944362	0.157943	0.73923	7.71591	10.5494	1.8547	3.75805	3.81676	13.5411	13.1836	10.9765	6.84873	23.1998	29.2467	3.31415
ENSECAG00000020370	CFAP77	cilia and flagella associated protein 77 [Source:VGNC Symbol;Acc:VGNC:58717]	0.943551	0.268023	0.815677	8.81818	21.9779	4.63675	0.939512	4.77095	21.2789	7.53347	9.9786	6.84873	11.0475	57.5499	1.10472
ENSECAG00000013155	BCAS1	brain enriched myelin associated protein 1 [Source:VGNC Symbol;Acc:VGNC:98870]	0.942438	0.147928	0.734552	9.92046	19.3406	14.8376	2.81854	2.86257	12.5739	16.9503	5.98716	7.99019	18.7808	47.172	7.73301
ENSECAG00000024138	CREG1	cellular repressor of E1A stimulateds 1 [Source:VGNC Symbol;Acc:VGNC:50823]	0.941659	1.09273e-05	0.00747772	4383.74	4229.43	3923.62	5185.17	8779.49	4266.42	5285.67	7207.54	11462.5	12651.6	9453.28	7979.37
ENSECAG00000011407	STON2	stonin 2 [Source:VGNC Symbol;Acc:VGNC:23706]	0.941315	0.000412819	0.105245	33.0682	32.5273	36.1667	52.6127	41.0301	38.6889	52.7343	57.8759	82.1848	76.2278	119.817	51.9217
ENSECAG00000009616	LMO7	LIM domain 7 [Source:VGNC Symbol;Acc:VGNC:19712]	0.939391	0.13165	0.720115	37.4773	32.5273	31.5299	12.2137	2.86257	43.5251	17.892	16.9636	7.99019	38.6663	100.005	39.7698
ENSECAG00000016667	0	0	0.938859	0.0422461	0.5526	263.443	956.48	514.68	861.533	539.117	796.025	946.392	1010.83	487.401	878.277	2826.55	1451.6
ENSECAG00000003580	FSTL3	follistatin like 3 [Source:HGNC Symbol;Acc:HGNC:3973]	0.938527	0.0246863	0.4708	7.71591	8.79117	8.34616	9.39512	12.4045	8.70501	8.47515	11.9743	7.99019	14.3618	24.5295	25.4085
ENSECAG00000034935	PEAK3	PEAK family member 3 [Source:HGNC Symbol;Acc:HGNC:24793]	0.93806	0.0203066	0.452831	17.6364	25.4944	29.6752	29.1249	19.0838	11.6067	12.2419	23.9486	13.6975	43.0853	45.2852	59.6547
ENSECAG00000000505	0	0	0.934251	0.32639	0.84438	19.8409	40.4394	65.8419	271.519	433.202	11.6067	411.516	15.9658	369.832	149.141	266.994	427.525
ENSECAG00000024531	ADM	adrenomedullin [Source:VGNC Symbol;Acc:VGNC:55775]	0.933607	0.121344	0.707181	31.9659	69.4503	32.4573	27.2459	51.5262	62.8695	25.4255	36.9208	55.9313	227.579	7.54753	32.0368
ENSECAG00000024521	0	0	0.930428	0.186587	0.763867	40.7841	45.7141	32.4573	5.63707	6.67932	34.82	7.53347	34.9251	9.13164	54.1328	121.704	13.2566
ENSECAG00000010714	SVOPL	SVOP like [Source:VGNC Symbol;Acc:VGNC:23785]	0.929716	0.23298	0.796531	4.40909	9.67029	20.4017	3.75805	0	5.80334	5.6501	12.9722	5.70728	22.095	27.3598	4.41887
ENSECAG00000012668	PTPRF	protein tyrosine phosphatase receptor type F [Source:VGNC Symbol;Acc:VGNC:49527]	0.929203	0.0708505	0.627077	31.9659	71.2085	82.5342	25.3668	17.1754	65.7712	51.7926	47.8973	41.0924	55.2375	234.917	43.0839
ENSECAG00000043141	0	0	0.928596	NA	NA	0	14.945	31.5299	0.939512	175.571	1.93445	270.263	15.9658	18.2633	216.531	18.8688	8.83773
ENSECAG00000026067	RNase_MRP	RNase MRP [Source:RFAM;Acc:RF00030]	0.928513	0.00810537	0.371078	28.6591	29.0109	27.8205	65.7659	59.1597	36.7545	21.6587	53.8844	76.4775	115.999	65.0974	49.7122
ENSECAG00000037374	0	0	0.926027	NA	NA	35.2727	38.6812	44.5128	45.0966	18.1296	85.1157	42.3758	43.9058	11.4146	26.514	273.598	23.199
ENSECAG00000012645	SPAG6	sperm associated antigen 6 [Source:VGNC Symbol;Acc:VGNC:23475]	0.925014	0.0367381	0.534904	49.6023	62.4173	36.1667	15.0322	29.5799	70.6073	72.5096	42.908	57.0728	82.8563	179.254	39.7698
ENSECAG00000024436	ANK2	ankyrin 2 [Source:HGNC Symbol;Acc:HGNC:493]	0.924755	0.100863	0.67115	13.2273	21.0988	13.9103	8.45561	2.86257	3.86889	8.47515	3.99144	12.556	12.1523	19.8123	27.6179
ENSECAG00000009179	IL10	interleukin 10 [Source:VGNC Symbol;Acc:VGNC:50843]	0.924096	0.0620264	0.607185	16.5341	28.1318	8.34616	12.2137	7.63351	11.6067	2.82505	17.9615	20.5462	17.676	27.3598	34.2462
ENSECAG00000039720	0	0	0.923694	0.214057	0.780408	26.4546	24.6153	141.885	27.2459	10.4961	88.9846	37.6673	66.8566	19.4047	28.7235	328.317	25.4085
ENSECAG00000023736	PIFO	primary cilia formation [Source:VGNC Symbol;Acc:VGNC:21419]	0.923159	0.271444	0.815677	7.71591	11.4285	3.7094	2.81854	2.86257	18.3772	6.59178	7.98288	1.14146	19.8855	35.8508	1.10472
ENSECAG00000023281	CFAP251	cilia and flagella associated protein 251 [Source:VGNC Symbol;Acc:VGNC:25012]	0.922898	0.148772	0.735085	13.2273	23.7362	6.49146	3.75805	8.5877	18.3772	13.1836	9.9786	2.28291	18.7808	50.9458	19.8849
ENSECAG00000022845	PTPRM	protein tyrosine phosphatase receptor type M [Source:VGNC Symbol;Acc:VGNC:22035]	0.922699	0.0499842	0.572594	54.0114	43.9559	37.094	28.1854	16.2212	27.0823	8.47515	32.9294	22.8291	71.8088	100.948	38.6651
ENSECAG00000037583	0	0	0.921318	0.331796	0.845265	31.9659	0.879117	30.6026	3.75805	0.954189	4.83612	18.8337	95.7945	11.4146	95.0085	50.0024	20.9896
ENSECAG00000006060	RAI2	retinoic acid induced 2 [Source:VGNC Symbol;Acc:VGNC:22158]	0.917846	0.12219	0.708894	7.71591	7.03294	4.63675	7.5161	4.77095	6.77056	2.82505	25.9443	12.556	20.9903	20.7557	8.83773
ENSECAG00000028173	0	0	0.916386	0.568273	0.932707	12.125	3695.81	3337.54	6135.02	4620.18	10.6395	5.6501	13.97	4398.03	13.257	5772.92	6642.66
ENSECAG00000012064	CP	ceruloplasmin [Source:VGNC Symbol;Acc:VGNC:16809]	0.915886	0.137254	0.722087	25.3523	26.3735	54.7137	7.5161	4.77095	16.4428	24.4838	18.9593	30.8193	17.676	101.892	17.6755
ENSECAG00000020251	ETV1	ETS variant transcription factor 1 [Source:VGNC Symbol;Acc:VGNC:17702]	0.915094	0.0841264	0.651763	6.61364	6.15382	15.765	20.6693	12.4045	7.73779	1.88337	13.97	15.9804	15.4665	32.077	16.5707
ENSECAG00000000982	CHST2	carbohydrate sulfotransferase 2 [Source:VGNC Symbol;Acc:VGNC:56725]	0.909086	0.0286046	0.496399	36.375	19.3406	55.6411	42.2781	16.2212	31.9184	13.1836	59.8716	38.8095	82.8563	77.3622	58.55
ENSECAG00000023023	OSGIN1	oxidative stress induced growth inhibitor 1 [Source:VGNC Symbol;Acc:VGNC:51280]	0.908701	0.0485406	0.56845	85.9773	485.273	79.7522	275.277	236.639	169.264	146.903	223.521	206.603	876.067	243.408	272.865
ENSECAG00000024980	H1-2	H1.2 linker histone, cluster member [Source:VGNC Symbol;Acc:VGNC:83783]	0.907989	2.92687e-06	0.00225797	176.364	175.823	181.761	207.632	189.884	165.395	133.719	209.551	261.393	389.977	465.116	233.095
ENSECAG00000005730	HPGDS	hematopoietic prostaglandin D synthase [Source:VGNC Symbol;Acc:VGNC:18858]	0.90673	0.048414	0.56845	99.2046	118.681	121.483	113.681	67.7474	114.132	11.3002	101.782	102.731	233.102	282.089	82.8537
ENSECAG00000014278	CCDC40	coiled-coil domain containing 40 [Source:VGNC Symbol;Acc:VGNC:51394]	0.906495	0.119282	0.704298	19.8409	63.2965	12.9829	22.5483	27.6715	91.8862	70.6263	40.9122	20.5462	77.3325	188.688	40.8745
ENSECAG00000002165	0	0	0.904871	0.0285698	0.496399	66.1364	63.2965	14.8376	73.282	30.534	16.4428	44.2591	59.8716	62.78	107.161	101.892	72.9113
ENSECAG00000015195	EHD3	EH domain containing 3 [Source:VGNC Symbol;Acc:VGNC:17467]	0.904266	0.222121	0.788397	39.6818	4.39559	29.6752	17.8507	3.81676	5.80334	4.70842	22.9508	11.4146	9.94275	76.4187	22.0943
ENSECAG00000021598	ZFAND2A	zinc finger AN1-type containing 2A [Source:VGNC Symbol;Acc:VGNC:25208]	0.904233	0.00344885	0.287448	696.637	1221.97	564.757	969.577	1053.42	759.27	782.539	891.089	1029.59	3414.78	945.328	1104.72
ENSECAG00000010232	0	0	0.901496	0.104655	0.681173	14.3295	14.945	18.547	5.63707	3.81676	11.6067	1.88337	7.98288	10.2731	18.7808	17.9254	26.5132
ENSECAG00000005525	GJA1	gap junction protein alpha 1 [Source:VGNC Symbol;Acc:VGNC:18348]	0.899939	0.230732	0.796014	56.2159	55.3844	518.389	901.932	286.257	152.821	224.121	164.647	972.52	713.669	149.064	366.766
ENSECAG00000025159	DNAH9	dynein axonemal heavy chain 9 [Source:VGNC Symbol;Acc:VGNC:58159]	0.894249	0.155516	0.737425	24.25	31.6482	9.27351	7.5161	10.4961	28.0495	40.4924	28.9379	11.4146	66.285	82.0794	7.73301
ENSECAG00000043619	TMEM213	transmembrane protein 213 [Source:HGNC Symbol;Acc:HGNC:27220]	0.891943	0.239513	0.798806	3.30682	13.1868	25.9658	3.75805	1.90838	10.6395	8.47515	1.99572	3.42437	12.1523	32.077	16.5707
ENSECAG00000017765	MYO1B	myosin IB [Source:VGNC Symbol;Acc:VGNC:20500]	0.891027	0.0484075	0.56845	40.7841	51.8679	121.483	36.641	32.4424	75.4434	41.4341	30.9336	31.9607	113.789	177.367	76.2254
ENSECAG00000008361	CCDC181	coiled-coil domain containing 181 [Source:VGNC Symbol;Acc:VGNC:16147]	0.889012	0.135527	0.722087	8.81818	22.8571	4.63675	3.75805	7.63351	10.6395	8.47515	9.9786	6.84873	13.257	39.6245	11.0472
ENSECAG00000039827	0	0	0.888926	0.131757	0.720115	47.3977	101.098	204.945	14.0927	28.6257	141.215	74.393	68.8523	57.0728	103.847	371.716	97.215
ENSECAG00000008859	FBLN2	fibulin 2 [Source:VGNC Symbol;Acc:VGNC:17931]	0.888069	0.0511663	0.579499	104.716	140.659	154.868	107.104	63.9307	105.427	27.3088	100.784	98.1652	120.418	435.87	89.482
ENSECAG00000017301	C3H4orf19	chromosome 3 C4orf19 homolog [Source:VGNC Symbol;Acc:VGNC:51366]	0.884311	0.00258448	0.260491	39.6818	52.747	62.1325	38.52	54.3888	49.3284	38.609	47.8973	57.0728	48.609	135.855	111.576
ENSECAG00000019215	ITGB8	integrin subunit beta 8 [Source:VGNC Symbol;Acc:VGNC:19182]	0.883923	0.0291423	0.497253	109.125	106.373	72.3334	146.564	123.09	33.8528	143.136	111.76	50.224	188.912	271.711	269.551
ENSECAG00000008491	DAW1	dynein assembly factor with WD repeats 1 [Source:VGNC Symbol;Acc:VGNC:17013]	0.881761	0.287641	0.824676	4.40909	22.8571	0	0.939512	7.63351	19.3445	11.3002	4.9893	9.13164	18.7808	30.1901	7.73301
ENSECAG00000022708	TMEM232	transmembrane protein 232 [Source:HGNC Symbol;Acc:HGNC:37270]	0.881655	0.219593	0.783949	3.30682	21.0988	5.56411	1.87902	0.954189	9.67223	9.41683	12.9722	5.70728	17.676	26.4163	9.94245
ENSECAG00000008497	KIFC3	kinesin family member C3 [Source:VGNC Symbol;Acc:VGNC:51201]	0.880459	0.199295	0.770785	24.25	9.67029	21.3291	11.2741	0	20.3117	4.70842	18.9593	21.6877	15.4665	51.8893	12.1519
ENSECAG00000039259	0	0	0.880179	0.088381	0.653619	11.0227	9.67029	20.4017	12.2137	20.9922	4.83612	11.3002	35.9229	43.3753	25.4093	11.3213	36.4556
ENSECAG00000039105	0	0	0.877755	0.0340667	0.522404	38.5796	131.868	31.5299	60.1288	47.7095	54.1645	86.6349	59.8716	54.7899	153.56	194.349	66.283
ENSECAG00000010535	AK7	adenylate kinase 7 [Source:VGNC Symbol;Acc:VGNC:55267]	0.877727	0.185506	0.762406	18.7386	65.9338	23.1838	2.81854	18.1296	19.3445	78.1597	24.9465	33.1022	39.771	136.799	20.9896
ENSECAG00000019922	ADAMDEC1	ADAM like decysin 1 [Source:VGNC Symbol;Acc:VGNC:15060]	0.877622	0.149217	0.735085	735.216	362.196	724.261	1081.38	3277.64	814.402	536.76	445.045	1131.18	1093.7	1327.42	3775.92
ENSECAG00000021434	ARHGEF40	Rho guanine nucleotide exchange factor 40 [Source:VGNC Symbol;Acc:VGNC:15494]	0.87698	0.0945435	0.660964	8.81818	14.0659	6.49146	5.63707	6.67932	3.86889	8.47515	24.9465	15.9804	12.1523	26.4163	17.6755
ENSECAG00000030795	CFAP299	cilia and flagella associated protein 299 [Source:HGNC Symbol;Acc:HGNC:28554]	0.872745	0.220435	0.785111	1.10227	10.5494	8.34616	2.81854	4.77095	20.3117	19.7754	6.98502	5.70728	19.8855	34.9073	7.73301
ENSECAG00000016066	FAM171A1	family with sequence similarity 171 member A1 [Source:VGNC Symbol;Acc:VGNC:17824]	0.871954	0.203105	0.774104	8.81818	21.0988	7.41881	10.3346	0	20.3117	10.3585	26.9422	9.13164	24.3045	47.172	15.466
ENSECAG00000028292	SRXN1	sulfiredoxin 1 [Source:HGNC Symbol;Acc:HGNC:16132]	0.869844	0.0443383	0.562976	1266.51	2863.29	1181.45	2403.27	3558.17	2035.04	2797.74	1988.73	2195.02	9083.26	2757.68	2497.76
ENSECAG00000003774	0	0	0.869505	0.464652	0.902897	4331.93	133.626	1170.32	119.318	17.1754	111.231	322.997	662.579	612.961	135.884	4401.15	1124.6
ENSECAG00000014654	0	0	0.868898	0.279723	0.816305	6.61364	14.0659	2.78205	0	2.86257	17.41	18.8337	6.98502	4.56582	33.1425	16.9819	8.83773
ENSECAG00000022152	CACHD1	cache domain containing 1 [Source:VGNC Symbol;Acc:VGNC:15980]	0.867527	NA	NA	7.71591	14.0659	18.547	6.57659	7.63351	15.4756	8.47515	8.98074	1.14146	6.6285	66.0409	5.52358
ENSECAG00000013300	CXCL10	C-X-C motif chemokine ligand 10 [Source:VGNC Symbol;Acc:VGNC:16981]	0.864414	0.0576804	0.591957	1318.32	2730.54	1162.9	1226.06	754.764	534.875	1337.19	2404.84	913.164	3200.46	3837.92	2488.93
ENSECAG00000011573	DNAH6	dynein axonemal heavy chain 6 [Source:VGNC Symbol;Acc:VGNC:52376]	0.863953	0.315668	0.838303	7.71591	18.4615	0.927351	0	3.81676	25.1478	15.0669	9.9786	6.84873	16.5713	42.4548	7.73301
ENSECAG00000028509	0	0	0.86367	0.00627523	0.354701	54.0114	59.78	45.4402	68.5844	49.6178	52.2301	66.8595	82.8223	55.9313	144.722	61.3237	174.545
ENSECAG00000020202	0	0	0.863219	0.106418	0.685099	18.7386	31.6482	27.8205	8.45561	20.038	38.6889	32.0172	37.9187	12.556	27.6188	120.76	34.2462
ENSECAG00000023895	EXOC3L2	exocyst complex component 3 like 2 [Source:HGNC Symbol;Acc:HGNC:30162]	0.86196	0.252765	0.804517	2.20455	10.5494	6.49146	13.1532	38.1676	65.7712	19.7754	30.9336	87.8921	61.866	9.43441	11.0472
ENSECAG00000023733	MMP1	matrix metallopeptidase 1 [Source:VGNC Symbol;Acc:VGNC:49488]	0.861576	0.0582645	0.593696	855.364	2120.43	1636.77	2610.9	3037.18	2690.82	1996.37	2189.3	1012.47	2495.63	5429.5	6631.61
ENSECAG00000020136	0	0	0.860117	0.0776036	0.638753	514.762	574.064	825.342	1463.76	1805.33	1256.42	1052.8	1315.18	1864	4274.28	736.827	1119.08
ENSECAG00000015758	IRX2	iroquois homeobox 2 [Source:VGNC Symbol;Acc:VGNC:19143]	0.856466	0.294534	0.829443	4.40909	1.75823	23.1838	3.75805	0	19.3445	3.76673	7.98288	10.2731	11.0475	24.5295	12.1519
ENSECAG00000019352	0	0	0.854586	0.329445	0.845265	83.7727	55.3844	471.094	93.9512	24.8089	247.609	117.71	207.555	50.224	78.4373	951.932	96.1103
ENSECAG00000007922	KCNJ2	potassium inwardly rectifying channel subfamily J member 2 [Source:VGNC Symbol;Acc:VGNC:19289]	0.854222	0.0352868	0.526883	109.125	258.461	44.5128	187.902	106.869	65.7712	105.469	193.585	122.136	282.816	209.444	354.614
ENSECAG00000024640	CCL3	chemokine (C-C motif) ligand 3 [Source:NCBI gene (formerly Entrezgene);Acc:100057909]	0.854199	0.00524303	0.330071	346.114	713.843	345.902	580.619	374.996	658.679	416.224	890.091	422.338	1302.5	1030.24	1155.53
ENSECAG00000025146	CDCP1	CUB domain containing protein 1 [Source:VGNC Symbol;Acc:VGNC:16314]	0.853196	0.0708553	0.627077	5.51137	15.8241	7.41881	18.7902	10.4961	13.5411	15.0669	10.9765	12.556	15.4665	44.3417	15.466
ENSECAG00000000259	RTKN2	rhotekin 2 [Source:VGNC Symbol;Acc:VGNC:22613]	0.852893	0.0916048	0.657239	13.2273	5.2747	6.49146	11.2741	6.67932	17.41	3.76673	6.98502	7.99019	15.4665	23.586	16.5707
ENSECAG00000012524	FAM189A2	family with sequence similarity 189 member A2 [Source:VGNC Symbol;Acc:VGNC:17833]	0.851913	0.138617	0.722087	6.61364	8.79117	24.1111	7.5161	7.63351	15.4756	8.47515	10.9765	6.84873	13.257	48.1155	12.1519
ENSECAG00000031784	0	0	0.851324	0.0166751	0.42514	31.9659	36.0438	23.1838	50.7337	47.7095	24.1806	22.6004	65.8587	83.3262	85.0658	68.8712	35.3509
ENSECAG00000037294	TSPAN19	tetraspanin 19 [Source:HGNC Symbol;Acc:HGNC:31886]	0.851076	0.159829	0.741642	12.125	43.9559	17.6197	4.69756	20.9922	36.7545	45.2008	29.9358	14.8389	46.3995	111.326	17.6755
ENSECAG00000020411	0	0	0.84902	0.00313854	0.278011	85.9773	119.56	85.3163	115.56	101.144	173.133	84.7515	155.666	151.814	359.044	176.423	142.508
ENSECAG00000016904	CCDC103	coiled-coil domain containing 103 [Source:VGNC Symbol;Acc:VGNC:51391]	0.848314	0.0480979	0.56845	23.1477	49.2306	17.6197	23.4878	16.2212	45.4595	33.9006	31.9315	27.3949	44.19	109.439	35.3509
ENSECAG00000012179	RGS2	regulator of G protein signaling 2 [Source:VGNC Symbol;Acc:VGNC:22348]	0.846711	0.00995372	0.384666	313.046	254.944	262.44	470.696	226.143	234.068	131.836	586.741	375.539	710.355	724.563	418.687
ENSECAG00000014081	WWC1	WW and C2 domain containing 1 [Source:VGNC Symbol;Acc:VGNC:25057]	0.845515	0.0876586	0.653619	15.4318	18.4615	41.7308	17.8507	12.4045	42.5578	22.6004	36.9208	20.5462	24.3045	103.779	37.5604
ENSECAG00000017878	PPP1R42	protein phosphatase 1 regulatory subunit 42 [Source:VGNC Symbol;Acc:VGNC:56331]	0.845045	0.138494	0.722087	8.81818	9.67029	1.8547	3.75805	11.4503	7.73779	14.1253	7.98288	20.5462	6.6285	23.586	7.73301
ENSECAG00000033016	HSPA6	heat shock protein family A (Hsp70) member 6 [Source:HGNC Symbol;Acc:HGNC:5239]	0.841714	NA	NA	1205.89	1665.05	682.53	1168.75	862.587	910.157	1288.22	1287.24	1141.46	4677.51	1096.28	1212.98
ENSECAG00000031526	0	0	0.84074	0.132816	0.720115	8.81818	3.51647	2.78205	20.6693	15.267	18.3772	4.70842	6.98502	20.5462	15.4665	18.8688	17.6755
ENSECAG00000011895	ILT11B	immunoglobulin-like transcript 11 protein [Source:NCBI gene (formerly Entrezgene);Acc:100034238]	0.84029	0.0220233	0.462291	158.727	291.867	100.154	448.147	271.944	166.362	184.57	263.435	180.35	628.603	553.8	324.787
ENSECAG00000013457	CSF3R	colony stimulating factor 3 receptor [Source:VGNC Symbol;Acc:VGNC:16899]	0.839762	0.00632304	0.354701	283.284	546.811	292.116	758.187	286.257	301.774	236.363	592.729	541.05	880.486	928.346	600.966
ENSECAG00000006546	ZNF521	zinc finger protein 521 [Source:VGNC Symbol;Acc:VGNC:25337]	0.838047	0.164807	0.745125	34.1705	29.89	25.0385	19.7298	2.86257	7.73779	3.76673	8.98074	19.4047	36.4568	37.7376	24.3038
ENSECAG00000025103	PACSIN3	protein kinase C and casein kinase substrate in neurons 3 [Source:VGNC Symbol;Acc:VGNC:21126]	0.837771	0.102094	0.675233	16.5341	18.4615	29.6752	15.9717	8.5877	35.7873	16.9503	19.9572	12.556	18.7808	83.9662	28.7226
ENSECAG00000004871	SERPINH1	serpin family H member 1 [Source:VGNC Symbol;Acc:VGNC:22862]	0.835291	0.0731725	0.630605	232.58	355.163	83.4616	172.87	70.61	153.789	81.9265	258.446	115.287	393.291	583.046	164.603
ENSECAG00000039616	SEC14L3	SEC14 like lipid binding 3 [Source:HGNC Symbol;Acc:HGNC:18655]	0.835225	0.154649	0.737001	134.477	353.405	272.641	88.3142	120.228	439.119	209.054	203.563	132.409	310.435	1014.2	166.812
ENSECAG00000021390	CCDC39	coiled-coil domain containing 39 [Source:VGNC Symbol;Acc:VGNC:49393]	0.833223	0.182828	0.760895	4.40909	17.5823	8.34616	9.39512	15.267	21.2789	32.0172	28.9379	4.56582	23.1998	69.8146	24.3038
ENSECAG00000019137	MAML3	mastermind like transcriptional coactivator 3 [Source:VGNC Symbol;Acc:VGNC:19905]	0.832549	0.0275058	0.49278	16.5341	33.4065	22.2564	60.1288	41.9843	13.5411	45.2008	33.9272	81.0433	50.8185	49.0589	57.4452
ENSECAG00000031607	0	0	0.829181	0.161642	0.742493	17.6364	22.8571	89.953	14.0927	8.5877	27.0823	13.1836	14.9679	15.9804	47.5043	70.7581	50.817
ENSECAG00000013598	COL28A1	collagen type XXVIII alpha 1 chain [Source:VGNC Symbol;Acc:VGNC:16736]	0.827852	0.26507	0.813337	4.40909	5.2747	37.094	15.0322	1.90838	26.115	9.41683	18.9593	11.4146	8.838	68.8712	15.466
ENSECAG00000023770	0	0	0.825652	0.247825	0.802425	188.489	610.987	659.347	46.9756	252.86	928.535	597.027	594.724	372.114	940.143	1916.13	208.791
ENSECAG00000024332	CST6	cystatin E/M [Source:VGNC Symbol;Acc:VGNC:59245]	0.825269	0.168871	0.748715	25.3523	14.0659	25.0385	4.69756	11.4503	35.7873	14.1253	16.9636	11.4146	34.2473	75.4753	8.83773
ENSECAG00000020188	CNN3	calponin 3 [Source:VGNC Symbol;Acc:VGNC:16672]	0.824447	0.165424	0.745125	27.5568	13.1868	26.8932	12.2137	3.81676	16.4428	6.59178	28.9379	13.6975	26.514	66.9843	12.1519
ENSECAG00000040631	GADD45A	growth arrest and DNA damage inducible alpha [Source:VGNC Symbol;Acc:VGNC:50837]	0.823714	0.00235857	0.249318	518.068	909.886	674.184	908.509	820.603	746.697	639.403	549.821	683.732	2382.95	1067.98	969.941
ENSECAG00000010028	EVPL	envoplakin [Source:VGNC Symbol;Acc:VGNC:56422]	0.822502	0.298599	0.831935	1.10227	9.67029	14.8376	0.939512	1.90838	11.6067	4.70842	18.9593	9.13164	4.419	28.3032	14.3613
ENSECAG00000003734	0	0	0.820217	0.252358	0.803812	6.61364	10.5494	7.41881	13.1532	3.81676	9.67223	15.0669	0	26.2535	19.8855	2.83032	9.94245
ENSECAG00000026466	0	0	0.81913	0.0703758	0.627077	6.61364	7.91206	12.9829	13.1532	10.4961	7.73779	18.8337	5.98716	17.1218	30.933	15.0951	11.0472
ENSECAG00000006466	CLDN4	claudin 4 [Source:VGNC Symbol;Acc:VGNC:16596]	0.818599	0.252062	0.803812	24.25	25.4944	19.4744	2.81854	8.5877	18.3772	18.8337	59.8716	7.99019	25.4093	109.439	13.2566
ENSECAG00000021450	CTTN	cortactin [Source:VGNC Symbol;Acc:VGNC:16958]	0.81816	0.080005	0.644568	25.3523	28.1318	81.6069	17.8507	15.267	57.0662	35.784	27.9401	33.1022	47.5043	114.156	59.6547
ENSECAG00000034400	0	0	0.816182	0.186596	0.763867	11.0227	11.4285	3.7094	14.0927	8.5877	5.80334	1.88337	19.9572	5.70728	33.1425	15.0951	13.2566
ENSECAG00000010312	RHPN2	rhophilin Rho GTPase binding protein 2 [Source:VGNC Symbol;Acc:VGNC:51072]	0.815653	0.0419255	0.551511	17.6364	23.7362	28.7479	13.1532	11.4503	13.5411	9.41683	21.9529	18.2633	27.6188	50.0024	26.5132
ENSECAG00000028788	HES4	hes family bHLH transcription factor 4 [Source:HGNC Symbol;Acc:HGNC:24149]	0.815189	0.0929846	0.65782	9.92046	44.835	49.1496	21.6088	11.4503	16.4428	12.2419	32.9294	25.112	37.5615	67.9277	44.1887
ENSECAG00000014390	FOXJ1	forkhead box J1 [Source:VGNC Symbol;Acc:VGNC:18103]	0.813951	0.279293	0.816305	60.625	163.516	36.1667	29.1249	50.572	262.118	198.695	159.658	43.3753	208.798	525.497	66.283
ENSECAG00000024273	PDLIM4	PDZ and LIM domain 4 [Source:VGNC Symbol;Acc:VGNC:21275]	0.813443	0.0150105	0.416466	465.159	857.139	1174.95	247.092	460.873	990.437	1021.73	714.467	995.349	1028.52	1964.24	1224.03
ENSECAG00000009034	DUOXA1	dual oxidase maturation factor 1 [Source:VGNC Symbol;Acc:VGNC:17341]	0.812651	0.306707	0.833869	4.40909	21.9779	1.8547	5.63707	5.72513	27.0823	12.2419	4.9893	3.42437	15.4665	49.0589	5.52358
ENSECAG00000016394	IL1R1	interleukin 1 receptor type 1 [Source:VGNC Symbol;Acc:VGNC:19008]	0.811981	0.0148276	0.416389	26.4546	58.9009	52.859	80.7981	34.3508	31.9184	49.9092	35.9229	79.9019	90.5895	111.326	44.1887
ENSECAG00000040520	0	0	0.811303	0.170382	0.752088	13.2273	9.67029	16.6923	12.2137	4.77095	1.93445	3.76673	6.98502	25.112	18.7808	10.3779	6.6283
ENSECAG00000012722	SPATA17	spermatosis associated 17 [Source:VGNC Symbol;Acc:VGNC:23483]	0.809908	0.177049	0.759009	19.8409	22.8571	2.78205	5.63707	8.5877	23.2134	21.6587	18.9593	10.2731	27.6188	56.6065	13.2566
ENSECAG00000020409	ERBB2	erb-b2 receptor tyrosine kinase 2 [Source:VGNC Symbol;Acc:VGNC:17649]	0.809338	0.112199	0.694821	7.71591	14.0659	17.6197	6.57659	8.5877	18.3772	14.1253	11.9743	14.8389	16.5713	47.172	7.73301
ENSECAG00000040851	TRDV3	T cell receptor delta variable 3 [Source:HGNC Symbol;Acc:HGNC:12264]	0.808707	0.200104	0.771023	74.9546	36.0438	62.1325	100.528	52.4804	17.41	25.4255	220.527	95.8822	49.7138	330.204	39.7698
ENSECAG00000003083	PRR15	proline rich 15 [Source:VGNC Symbol;Acc:VGNC:21898]	0.807908	NA	NA	34.1705	42.1976	62.1325	80.7981	39.1218	31.9184	31.0756	49.893	35.3851	53.028	203.783	32.0368
ENSECAG00000007642	IL20RA	interleukin 20 receptor subunit alpha [Source:VGNC Symbol;Acc:VGNC:19014]	0.805805	0.214315	0.780408	74.9546	72.9667	97.3718	146.564	13.3586	52.2301	2.82505	43.9058	130.126	110.475	167.932	32.0368
ENSECAG00000012477	SCGB3A2	secretoglobin family 3A member 2 [Source:VGNC Symbol;Acc:VGNC:22724]	0.805192	0.193809	0.768372	15.4318	27.2526	725.188	64.8264	9.54189	4.83612	18.8337	68.8523	33.1022	20.9903	94.3441	68.4924
ENSECAG00000017570	SYT4	synaptotagmin 4 [Source:VGNC Symbol;Acc:VGNC:23822]	0.804733	0.320861	0.841434	6.61364	6.15382	8.34616	77.04	16.2212	0.967223	6.59178	5.98716	27.3949	27.6188	16.0385	40.8745
ENSECAG00000032595	PDPN	podoplanin [Source:HGNC Symbol;Acc:HGNC:29602]	0.803582	0.15103	0.735642	12.125	10.5494	8.34616	2.81854	8.5877	11.6067	14.1253	10.9765	14.8389	15.4665	34.9073	3.31415
ENSECAG00000032969	0	0	0.803163	0.0391921	0.54018	11.0227	16.7032	8.34616	17.8507	5.72513	15.4756	8.47515	12.9722	20.5462	26.514	20.7557	16.5707
ENSECAG00000016870	MEIS2	Meis homeobox 2 [Source:VGNC Symbol;Acc:VGNC:20102]	0.803142	0.107414	0.686965	18.7386	32.5273	18.547	11.2741	5.72513	23.2134	14.1253	21.9529	18.2633	19.8855	68.8712	19.8849
ENSECAG00000043506	0	0	0.802832	0.00271417	0.265336	69.4432	67.692	68.624	136.229	56.2972	56.099	71.5679	86.8138	87.8921	143.618	176.423	125.938
ENSECAG00000009586	C13H16orf89	chromosome 13 C16orf89 homolog [Source:VGNC Symbol;Acc:VGNC:51112]	0.802617	0.288554	0.825734	13.2273	27.2526	84.3889	12.2137	3.81676	36.7545	10.3585	42.908	15.9804	28.7235	145.29	11.0472
ENSECAG00000010486	ERICH3	glutamate rich 3 [Source:VGNC Symbol;Acc:VGNC:58660]	0.802563	0.27231	0.815677	37.4773	48.3515	7.41881	5.63707	15.267	28.0495	54.6176	30.9336	7.99019	39.771	141.516	8.83773
ENSECAG00000011436	MAK	male germ cell associated kinase [Source:VGNC Symbol;Acc:VGNC:19898]	0.800468	0.0118582	0.387387	85.9773	81.7579	85.3163	39.4595	83.0144	73.509	164.795	43.9058	147.248	113.789	160.385	151.346
ENSECAG00000000794	EMB	embigin [Source:VGNC Symbol;Acc:VGNC:17550]	0.799861	0.108766	0.689116	1240.06	1069.01	688.094	1146.21	2775.74	1956.69	486.85	721.452	2213.28	2913.23	752.866	2898.78
ENSECAG00000021609	SLC40A1	solute carrier family 40 member 1 [Source:VGNC Symbol;Acc:VGNC:23212]	0.798786	0.00696501	0.357396	22.0455	39.5603	38.9487	41.3385	55.343	42.5578	27.3088	59.8716	73.0531	101.637	59.4368	50.817
ENSECAG00000040299	0	0	0.797961	0.154886	0.737001	9.92046	7.91206	15.765	12.2137	14.3128	12.5739	4.70842	0.99786	22.8291	8.838	11.3213	25.4085
ENSECAG00000003211	C5H1orf74	chromosome 5 C1orf74 homolog [Source:VGNC Symbol;Acc:VGNC:52337]	0.797215	0.00518325	0.330071	38.5796	65.9338	85.3163	54.4917	51.5262	104.46	65.9178	64.8609	85.6091	144.722	77.3622	154.66
ENSECAG00000031636	PLIN5	perilipin 5 [Source:HGNC Symbol;Acc:HGNC:33196]	0.79617	0.252112	0.803812	8.81818	14.0659	10.2009	6.57659	3.81676	15.4756	16.0086	3.99144	1.14146	18.7808	40.568	7.73301
ENSECAG00000000339	0	0	0.795247	0.105094	0.681173	20.9432	16.7032	519.317	36.641	7.63351	48.3612	36.7257	68.8523	44.5168	29.8283	62.2671	104.948
ENSECAG00000014697	FBXO47	F-box protein 47 [Source:VGNC Symbol;Acc:VGNC:17958]	0.794861	0.085062	0.652387	8.81818	15.8241	3.7094	15.0322	10.4961	5.80334	6.59178	6.98502	18.2633	13.257	18.8688	13.2566
ENSECAG00000019445	MMP12	matrix metallopeptidase 12 [Source:VGNC Symbol;Acc:VGNC:20223]	0.792875	0.0944092	0.660964	66.1364	166.153	120.556	246.152	281.486	176.035	204.345	309.336	50.224	283.921	350.017	676.086
ENSECAG00000006482	CRISP3	cysteine-rich secretory protein 2 [Source:NCBI gene (formerly Entrezgene);Acc:100034138]	0.792789	0.263429	0.812741	4.40909	12.3076	226.274	4.69756	4.77095	6.77056	38.609	7.98288	10.2731	4.419	23.586	41.9792
ENSECAG00000030750	0	0	0.791085	0.0129063	0.400495	152.114	200.439	162.286	139.987	158.395	84.1484	187.395	174.625	224.867	186.703	537.761	139.194
ENSECAG00000017890	CORO2A	coronin 2A [Source:VGNC Symbol;Acc:VGNC:16793]	0.7902	0.109891	0.690675	13.2273	37.802	41.7308	11.2741	10.4961	12.5739	30.1339	51.8887	31.9607	43.0853	73.5884	32.0368
ENSECAG00000042326	SERTM2	serine rich and transmembrane domain containing 2 [Source:HGNC Symbol;Acc:HGNC:48576]	0.789462	0.0311856	0.502978	7.71591	14.945	9.27351	15.0322	16.2212	17.41	14.1253	9.9786	26.2535	29.8283	14.1516	20.9896
ENSECAG00000037793	ADIRF	adipogenesis regulatory factor [Source:HGNC Symbol;Acc:HGNC:24043]	0.789405	0.0954303	0.663522	13.2273	14.0659	12.0556	4.69756	21.9463	29.9839	16.0086	18.9593	12.556	18.7808	40.568	40.8745
ENSECAG00000042897	H2AC20	H2A clustered histone 20 [Source:VGNC Symbol;Acc:VGNC:95395]	0.787363	0.0321361	0.508688	13.2273	5.2747	15.765	15.0322	17.1754	15.4756	8.47515	14.9679	20.5462	19.8855	22.6426	27.6179
ENSECAG00000040667	0	0	0.786877	0.162665	0.743135	29.7614	96.7029	41.7308	10.3346	15.267	84.1484	63.0928	58.8737	41.0924	59.6565	195.292	48.6075
ENSECAG00000009989	CHAC1	ChaC glutathione specific gamma-glutamylcyclotransferase 1 [Source:VGNC Symbol;Acc:VGNC:51480]	0.785109	0.0219781	0.462291	25.3523	25.4944	22.2564	36.641	27.6715	28.0495	17.892	29.9358	20.5462	59.6565	33.0204	70.7018
ENSECAG00000018674	CEMIP	cell migration inducing hyaluronidase 1 [Source:VGNC Symbol;Acc:VGNC:16390]	0.784652	0.0208047	0.453864	50.7046	22.8571	15.765	41.3385	17.1754	24.1806	29.1922	44.9037	60.4971	50.8185	48.1155	51.9217
ENSECAG00000021418	CDH1	cadherin 1 [Source:VGNC Symbol;Acc:VGNC:16315]	0.784644	0.0736292	0.630605	97	106.373	265.222	72.3425	43.8927	88.9846	82.8681	122.737	97.0237	141.408	392.471	125.938
ENSECAG00000004372	SLC22A3	solute carrier family 22 member 3 [Source:VGNC Symbol;Acc:VGNC:23076]	0.783358	0.235003	0.797194	27.5568	8.79117	8.34616	41.3385	20.038	3.86889	6.59178	11.9743	4.56582	28.7235	27.3598	49.7122
ENSECAG00000016966	VWA3B	von Willebrand factor A domain containing 3B [Source:VGNC Symbol;Acc:VGNC:24953]	0.782212	0.1613	0.742387	9.92046	26.3735	12.9829	7.5161	10.4961	28.0495	24.4838	26.9422	7.99019	35.352	66.9843	15.466
ENSECAG00000030641	0	0	0.781954	0.138783	0.722358	27.5568	14.0659	11.1282	27.2459	20.038	23.2134	7.53347	31.9315	13.6975	12.1523	39.6245	74.016
ENSECAG00000013700	PIR	pirin [Source:VGNC Symbol;Acc:VGNC:59002]	0.781647	0.14563	0.733339	139.989	743.733	248.53	972.395	1350.18	687.696	609.269	618.673	705.419	2192.93	812.303	905.867
ENSECAG00000034421	GJB2	gap junction protein beta 2 [Source:VGNC Symbol;Acc:VGNC:18355]	0.780598	0.14163	0.726135	54.0114	15.8241	42.6581	79.8586	30.534	7.73779	42.3758	46.8994	18.2633	58.5518	84.9097	112.681
ENSECAG00000038375	NEBL	nebulette [Source:HGNC Symbol;Acc:HGNC:16932]	0.776736	0.0344148	0.523346	67.2387	20.2197	109.427	43.2176	54.3888	68.6729	56.501	40.9122	120.994	53.028	114.156	106.053
ENSECAG00000014515	CILP	cartilage intermediate layer protein [Source:VGNC Symbol;Acc:VGNC:16551]	0.776255	0.306245	0.833869	18.7386	13.1868	15.765	13.1532	1.90838	3.86889	2.82505	10.9765	5.70728	3.31425	47.172	12.1519
ENSECAG00000023141	LAMC1	laminin subunit gamma 1 [Source:VGNC Symbol;Acc:VGNC:19567]	0.775468	0.0410992	0.546533	12.125	12.3076	20.4017	10.3346	12.4045	9.67223	8.47515	10.9765	11.4146	23.1998	22.6426	25.4085
ENSECAG00000024624	MLPH	melanophilin [Source:VGNC Symbol;Acc:VGNC:20213]	0.774084	0.139502	0.72349	49.6023	48.3515	163.214	52.6127	20.038	60.9351	8.47515	53.8844	69.6288	89.4848	131.138	100.529
ENSECAG00000007690	GAS2L2	growth arrest specific 2 like 2 [Source:HGNC Symbol;Acc:HGNC:24846]	0.768657	0.232254	0.796014	7.71591	18.4615	8.34616	12.2137	6.67932	14.5084	7.53347	6.98502	1.14146	24.3045	36.7942	7.73301
ENSECAG00000019956	WDPCP	WD repeat containing planar cell polarity effector [Source:VGNC Symbol;Acc:VGNC:51427]	0.767467	0.11502	0.696226	16.5341	9.67029	7.41881	4.69756	9.54189	3.86889	14.1253	11.9743	9.13164	13.257	16.9819	26.5132
ENSECAG00000004586	ARSI	arylsulfatase family member I [Source:HGNC Symbol;Acc:HGNC:32521]	0.767457	0.131429	0.720115	70.5455	80.8788	30.6026	69.5239	34.3508	142.182	72.5096	111.76	288.788	149.141	40.568	43.0839
ENSECAG00000010091	CLCF1	cardiotrophin like cytokine factor 1 [Source:VGNC Symbol;Acc:VGNC:16574]	0.766991	0.225674	0.790254	3.30682	8.79117	0.927351	8.45561	13.3586	19.3445	18.8337	21.9529	9.13164	29.8283	27.3598	14.3613
ENSECAG00000030025	0	0	0.765339	0.24318	0.801402	17.6364	6.15382	8.34616	19.7298	6.67932	20.3117	1.88337	1.99572	7.99019	29.8283	17.9254	14.3613
ENSECAG00000022232	SASH1	SAM and SH3 domain containing 1 [Source:VGNC Symbol;Acc:VGNC:22695]	0.764144	0.135932	0.722087	26.4546	12.3076	10.2009	31.9434	7.63351	21.2789	27.3088	8.98074	7.99019	35.352	40.568	39.7698
ENSECAG00000028803	0	0	0.764079	0.0241918	0.467393	19.8409	27.2526	25.9658	34.762	23.8547	21.2789	7.53347	21.9529	35.3851	50.8185	35.8508	33.1415
ENSECAG00000036050	FCRLB	Fc receptor like B [Source:HGNC Symbol;Acc:HGNC:26431]	0.763661	0.0885696	0.653619	8.81818	13.1868	3.7094	11.2741	8.5877	8.70501	9.41683	17.9615	21.6877	19.8855	18.8688	8.83773
ENSECAG00000012974	0	0	0.762048	0.0381958	0.536113	55.1137	39.5603	44.5128	129.653	51.5262	58.0334	36.7257	130.72	136.975	121.523	97.1744	107.157
ENSECAG00000012199	0	0	0.761339	0.00766871	0.359959	68.3409	75.6041	103.863	151.261	57.2513	70.6073	67.8012	110.762	87.8921	160.189	164.159	185.592
ENSECAG00000033736	0	0	0.761285	0.345136	0.850361	20.9432	38.6812	10.2009	31.9434	24.8089	29.9839	2.82505	27.9401	0	107.161	14.1516	37.5604
ENSECAG00000010988	FAM183A	family with sequence similarity 183 member A [Source:HGNC Symbol;Acc:HGNC:34347]	0.760064	0.390884	0.874062	3.30682	19.3406	2.78205	0	6.67932	29.9839	28.2505	13.97	9.13164	19.8855	54.7196	4.41887
ENSECAG00000029002	0	0	0.759514	0.179415	0.759647	5.51137	6.15382	9.27351	8.45561	13.3586	2.90167	11.3002	10.9765	6.84873	15.4665	29.2467	5.52358
ENSECAG00000015640	C21H5orf49	chromosome 21 C5orf49 homolog [Source:VGNC Symbol;Acc:VGNC:52322]	0.759102	0.279786	0.816305	5.51137	19.3406	11.1282	3.75805	1.90838	23.2134	15.0669	7.98288	5.70728	38.6663	24.5295	5.52358
ENSECAG00000014408	PLS1	plastin 1 [Source:VGNC Symbol;Acc:VGNC:21594]	0.758668	0.196916	0.769015	13.2273	14.945	48.2222	12.2137	6.67932	9.67223	9.41683	10.9765	11.4146	19.8855	55.663	18.7802
ENSECAG00000012148	C1H15orf48	chromosome 1 C15orf48 homolog [Source:VGNC Symbol;Acc:VGNC:49197]	0.758054	0.00169209	0.216099	1301.78	2039.55	944.043	1346.32	1346.36	1595.92	1469.97	2048.61	1967.87	4309.63	1917.07	2031.57
ENSECAG00000011240	CNTN1	contactin 1 [Source:VGNC Symbol;Acc:VGNC:16695]	0.757656	0.245485	0.801402	7.71591	19.3406	67.6966	17.8507	13.3586	36.7545	1.88337	14.9679	31.9607	16.5713	54.7196	48.6075
ENSECAG00000013392	TMC5	transmembrane channel like 5 [Source:VGNC Symbol;Acc:VGNC:24155]	0.757634	0.203559	0.774104	39.6818	126.593	29.6752	14.0927	30.534	29.9839	82.8681	67.8545	21.6877	74.0183	216.991	43.0839
ENSECAG00000040924	0	0	0.755428	0.0636518	0.609381	5.51137	9.67029	13.9103	11.2741	7.63351	9.67223	15.0669	6.98502	23.9706	14.3618	15.0951	14.3613
ENSECAG00000021255	MSANTD3-TMEFF1	MSANTD3-TMEFF1 readthrough [Source:HGNC Symbol;Acc:HGNC:38838]	0.755074	0.0474775	0.566431	221.557	260.219	103.863	270.58	147.899	233.101	138.427	401.14	157.521	680.526	228.313	433.049
ENSECAG00000023194	XYLB	xylulokinase [Source:VGNC Symbol;Acc:VGNC:25088]	0.753474	0.0453879	0.566153	94.7955	35.1647	67.6966	77.04	52.4804	67.7056	88.5182	48.8951	76.4775	230.893	51.8893	89.482
ENSECAG00000007974	GALNT3	polypeptide N-acetylgalactosaminyltransferase 3 [Source:VGNC Symbol;Acc:VGNC:18233]	0.75338	2.66251e-05	0.0150513	456.341	296.263	528.59	372.986	374.042	264.052	433.174	410.12	805.867	541.328	642.483	652.887
ENSECAG00000024442	NIBAN2	niban apoptosis regulator 2 [Source:VGNC Symbol;Acc:VGNC:56878]	0.752626	0.0168948	0.427586	1416.42	1672.08	1613.59	1143.39	1145.98	1584.31	2479.45	2521.59	1606.03	1640.55	5691.78	2497.76
ENSECAG00000008710	FCER1A	Fc fragment of IgE receptor Ia [Source:VGNC Symbol;Acc:VGNC:17972]	0.752579	0.00504529	0.330071	468.466	647.909	865.218	574.042	416.981	439.119	461.425	419.101	552.464	1342.27	1170.81	550.149
ENSECAG00000009134	CAV1	caveolin 1 [Source:VGNC Symbol;Acc:VGNC:16086]	0.752168	0.270451	0.815677	31.9659	4.39559	11.1282	10.3346	3.81676	26.115	7.53347	19.9572	5.70728	12.1523	58.4933	19.8849
ENSECAG00000021733	USP35	ubiquitin specific peptidase 35 [Source:VGNC Symbol;Acc:VGNC:59430]	0.751966	0.0162067	0.422283	164.239	384.174	120.556	258.366	306.295	163.461	177.036	116.75	400.651	389.977	224.539	409.85
ENSECAG00000005816	CDHR2	cadherin related family member 2 [Source:HGNC Symbol;Acc:HGNC:18231]	0.751067	0.134802	0.722087	11.0227	21.0988	12.0556	44.1571	18.1296	28.0495	17.892	16.9636	59.3557	14.3618	14.1516	55.2358
ENSECAG00000032603	0	0	0.75072	0.303245	0.832637	5.51137	14.945	5.56411	2.81854	0.954189	10.6395	18.8337	8.98074	4.56582	7.73325	34.9073	9.94245
ENSECAG00000008619	IQCG	IQ motif containing G [Source:VGNC Symbol;Acc:VGNC:19118]	0.750609	0.0441007	0.562492	88.1818	187.252	84.3889	61.0683	83.9686	108.329	114.885	97.7902	63.9215	155.77	339.639	134.775
ENSECAG00000008535	DNAH10	dynein axonemal heavy chain 10 [Source:VGNC Symbol;Acc:VGNC:17236]	0.749215	0.184787	0.762153	23.1477	69.4503	16.6923	10.3346	10.4961	36.7545	29.1922	37.9187	21.6877	43.0853	109.439	22.0943
ENSECAG00000010573	CELSR1	cadherin EGF LAG seven-pass G-type receptor 1 [Source:VGNC Symbol;Acc:VGNC:16389]	0.748509	0.232466	0.796014	15.4318	28.1318	48.2222	9.39512	10.4961	21.2789	22.6004	8.98074	11.4146	14.3618	94.3441	17.6755
ENSECAG00000017393	PRKCB	protein kinase C beta [Source:VGNC Symbol;Acc:VGNC:51219]	0.74762	0.000969824	0.168129	572.08	415.823	395.979	505.458	616.406	403.332	450.125	625.658	1088.95	1131.26	662.296	462.876
ENSECAG00000041548	0	0	0.745082	0.279018	0.816305	20.9432	3.51647	22.2564	35.7015	0	32.8856	41.4341	18.9593	43.3753	26.514	25.4729	51.9217
ENSECAG00000011734	TRPV4	transient receptor potential cation channel subfamily V member 4 [Source:VGNC Symbol;Acc:VGNC:24567]	0.743641	0.276424	0.816252	9.92046	14.945	20.4017	0.939512	6.67932	16.4428	7.53347	18.9593	7.99019	9.94275	51.8893	9.94245
ENSECAG00000042076	0	0	0.742541	0.0216886	0.462291	29.7614	50.1097	65.8419	72.3425	48.6636	33.8528	44.2591	40.9122	38.8095	118.208	67.9277	98.3198
ENSECAG00000010560	CXCL1	chemokine (C-X-C motif) ligand 1 (melanoma growth stimulating activity, alpha) [Source:NCBI gene (formerly Entrezgene);Acc:100034121]	0.740832	0.0538115	0.584509	1695.3	2610.98	1053.47	3619	1804.37	1871.58	1529.29	3217.1	1440.52	5599.98	3059.58	4439.85
ENSECAG00000035478	0	0	0.740088	0.207708	0.777605	13.2273	68.5712	16.6923	10.3346	20.9922	21.2789	49.9092	42.908	53.6484	57.447	84.9097	7.73301
ENSECAG00000004325	GCNT3	glucosaminyl (N-acetyl) transferase 3, mucin type [Source:HGNC Symbol;Acc:HGNC:4205]	0.739699	0.235471	0.797194	14.3295	32.5273	12.0556	8.45561	6.67932	26.115	35.784	24.9465	11.4146	28.7235	84.9097	8.83773
ENSECAG00000010973	IL7R	interleukin 7 receptor [Source:VGNC Symbol;Acc:VGNC:19038]	0.739557	0.185793	0.762406	16.5341	23.7362	0.927351	8.45561	8.5877	6.77056	14.1253	10.9765	12.556	25.4093	21.6991	15.466
ENSECAG00000007848	ITGA9	integrin subunit alpha 9 [Source:VGNC Symbol;Acc:VGNC:56829]	0.739227	0.00953106	0.380131	42.9886	44.835	50.0769	51.6732	41.0301	30.9512	23.5421	42.908	54.7899	49.7138	107.552	60.7594
ENSECAG00000020689	SPA17	sperm autoantigenic protein 17 [Source:VGNC Symbol;Acc:VGNC:23469]	0.739089	0.0327256	0.513887	145.5	179.34	111.282	95.8303	172.708	164.428	146.903	121.739	79.9019	286.13	437.757	144.718
ENSECAG00000011797	SOD2	superoxide dismutase 2 [Source:NCBI gene (formerly Entrezgene);Acc:100034223]	0.738315	0.0155744	0.416878	9388.06	14938	3419.14	10070.6	6938.86	7016.24	8188.88	10078.4	9977.46	22867.2	9123.07	16452.5
ENSECAG00000008749	VTCN1	V-set domain containing T cell activation inhibitor 1 [Source:VGNC Symbol;Acc:VGNC:24949]	0.737842	0.152212	0.736721	5.51137	9.67029	22.2564	7.5161	2.86257	13.5411	8.47515	12.9722	17.1218	14.3618	26.4163	11.0472
ENSECAG00000000784	ESRP1	epithelial splicing regulatory protein 1 [Source:VGNC Symbol;Acc:VGNC:17684]	0.73752	0.206048	0.774959	9.92046	20.2197	23.1838	1.87902	6.67932	14.5084	12.2419	10.9765	12.556	19.8855	41.5114	8.83773
ENSECAG00000018736	MRAS	muscle RAS onco homolog [Source:VGNC Symbol;Acc:VGNC:20307]	0.736156	0.000813558	0.14707	842.137	639.997	459.966	513.913	452.286	664.483	628.103	982.892	909.74	795.42	1324.59	1285.89
ENSECAG00000017689	ARHGEF28	Rho guanine nucleotide exchange factor 28 [Source:VGNC Symbol;Acc:VGNC:15490]	0.735972	0.175065	0.759009	22.0455	47.4723	57.4958	26.3063	8.5877	58.0334	37.6673	33.9272	18.2633	50.8185	143.403	29.8273
ENSECAG00000007176	ELOVL7	ELOVL fatty acid elongase 7 [Source:VGNC Symbol;Acc:VGNC:17543]	0.735773	0.149605	0.735642	4.40909	10.5494	8.34616	15.0322	6.67932	11.6067	3.76673	11.9743	6.84873	25.4093	16.9819	11.0472
ENSECAG00000013821	SLC22A23	solute carrier family 22 member 23 [Source:VGNC Symbol;Acc:VGNC:23075]	0.733903	0.0975442	0.66506	27.5568	35.1647	50.0769	18.7902	15.267	47.394	18.8337	32.9294	26.2535	32.0378	104.722	40.8745
ENSECAG00000032357	CCL24	C-C motif chemokine ligand 24 [Source:VGNC Symbol;Acc:VGNC:16200]	0.733838	0.136433	0.722087	1358	2932.74	1844.5	2620.3	1917.92	4046.86	4232.87	6597.85	5908.17	2426.03	9577.81	3334.03
ENSECAG00000005185	CCR6	C-C motif chemokine receptor 6 [Source:VGNC Symbol;Acc:VGNC:16228]	0.733182	0.0168997	0.427586	277.773	263.735	250.385	372.986	209.922	105.427	194.928	449.037	331.022	397.71	661.352	374.499
ENSECAG00000014710	FZD6	frizzled class receptor 6 [Source:VGNC Symbol;Acc:VGNC:18174]	0.731672	0.17703	0.759009	30.8636	16.7032	38.9487	29.1249	4.77095	11.6067	10.3585	26.9422	13.6975	22.095	62.2671	41.9792
ENSECAG00000038251	CYP2C92	cytochrome P450 2C92 [Source:NCBI gene (formerly Entrezgene);Acc:100061440]	0.731215	0.239741	0.798806	245.807	872.084	358.885	352.317	171.754	572.596	351.248	332.287	97.0237	994.275	254.729	1357.7
ENSECAG00000023854	CRLF1	cytokine receptor like factor 1 [Source:VGNC Symbol;Acc:VGNC:59244]	0.730787	0.0409216	0.545952	11.0227	24.6153	23.1838	28.1854	34.3508	17.41	24.4838	17.9615	21.6877	53.028	48.1155	27.6179
ENSECAG00000038853	CCL8	chemokine (C-C motif) ligand 8 [Source:NCBI gene (formerly Entrezgene);Acc:100033927]	0.730613	0.00437621	0.31242	3958.26	4363.94	3267.06	7840.23	3915.04	2826.23	5510.73	6055.01	5589.71	8750.73	11048.6	5919.07
ENSECAG00000020819	AGER	advanced glycosylation end-product specific receptor [Source:VGNC Symbol;Acc:VGNC:15157]	0.730459	0.213989	0.780408	44.0909	31.6482	33.3846	19.7298	14.3128	92.8535	32.0172	66.8566	17.1218	28.7235	179.254	51.9217
ENSECAG00000021389	NCKAP1	NCK associated protein 1 [Source:VGNC Symbol;Acc:VGNC:20589]	0.730328	0.154586	0.737001	27.5568	27.2526	60.2778	26.3063	9.54189	50.2956	24.4838	20.9551	21.6877	36.4568	116.043	29.8273
ENSECAG00000021604	PDGFRL	platelet derived growth factor receptor like [Source:VGNC Symbol;Acc:VGNC:55357]	0.729724	0.00556611	0.336587	65.0341	60.6591	38.0214	42.2781	33.3966	53.1973	60.2677	49.893	46.7997	86.1705	102.835	97.215
ENSECAG00000011750	ROPN1L	rhophilin associated tail protein 1 like [Source:VGNC Symbol;Acc:VGNC:22501]	0.728891	0.227032	0.792526	15.4318	42.1976	9.27351	6.57659	25.7631	45.4595	44.2591	35.9229	14.8389	58.5518	97.1744	15.466
ENSECAG00000035085	CD1A3	CD1a4 molecule [Source:NCBI gene (formerly Entrezgene);Acc:100055306]	0.728366	0.0123905	0.398428	1602.7	676.041	1003.39	1496.64	1828.23	3104.79	2163.99	1491.8	3488.29	2592.85	2520.87	2471.25
ENSECAG00000020956	SERINC2	serine incorporator 2 [Source:VGNC Symbol;Acc:VGNC:22840]	0.727345	0.0460283	0.566431	25.3523	36.0438	93.6624	32.8829	34.3508	31.9184	38.609	43.9058	62.78	102.742	72.645	40.8745
ENSECAG00000019487	HEPACAM2	HEPACAM family member 2 [Source:VGNC Symbol;Acc:VGNC:55975]	0.727159	0.0522676	0.579633	8.81818	14.0659	133.539	12.2137	13.3586	31.9184	20.717	15.9658	27.3949	39.771	24.5295	23.199
ENSECAG00000001499	CCR1	C-C motif chemokine receptor 1 [Source:VGNC Symbol;Acc:VGNC:56720]	0.727056	0.0108651	0.384666	105.818	118.681	114.064	130.592	148.853	83.1812	92.285	214.54	159.804	176.76	346.243	150.241
ENSECAG00000010409	LRP3	LDL receptor related protein 3 [Source:VGNC Symbol;Acc:VGNC:19762]	0.725677	0.00718104	0.357396	439.807	1188.57	832.761	838.045	1206.09	750.565	638.461	641.624	961.105	2041.58	1502.9	899.239
ENSECAG00000018306	CREB3L1	cAMP responsive element binding protein 3 like 1 [Source:VGNC Symbol;Acc:VGNC:16854]	0.724473	0.191031	0.767702	20.9432	23.7362	86.2436	51.6732	12.4045	22.2461	7.53347	18.9593	28.5364	71.8088	61.3237	39.7698
ENSECAG00000007789	PKIG	cAMP-dependent protein kinase inhibitor gamma [Source:VGNC Symbol;Acc:VGNC:21495]	0.723922	0.02377	0.465651	49.6023	54.5053	46.3675	63.8868	62.0223	42.5578	16.9503	67.8545	59.3557	103.847	105.665	64.0735
ENSECAG00000009388	IQCD	IQ motif containing D [Source:VGNC Symbol;Acc:VGNC:19115]	0.722331	0.187439	0.763867	12.125	42.1976	5.56411	18.7902	11.4503	36.7545	28.2505	30.9336	23.9706	45.2948	70.7581	13.2566
ENSECAG00000001555	0	0	0.719597	0.35355	0.853702	9.92046	101.978	60.2778	159.717	84.9228	59.0006	70.6263	333.285	125.56	231.998	343.412	23.199
ENSECAG00000006711	0	0	0.719084	0.0157134	0.417803	158.727	170.549	140.957	400.232	188.929	138.313	135.602	310.334	277.374	394.396	392.471	288.331
ENSECAG00000022456	C15H2orf50	chromosome 15 C2orf50 homolog [Source:VGNC Symbol;Acc:VGNC:51284]	0.71855	0.343645	0.849858	7.71591	7.91206	3.7094	1.87902	3.81676	8.70501	15.0669	18.9593	2.28291	17.676	32.077	3.31415
ENSECAG00000018996	PLEK	pleckstrin [Source:VGNC Symbol;Acc:VGNC:21554]	0.718442	0.00143125	0.199461	4792.68	7439.09	3608.32	6352.04	4696.52	3344.66	4709.36	5353.52	4775.85	9684.24	8271.15	10420.8
ENSECAG00000014961	DCDC2B	doublecortin domain containing 2B [Source:VGNC Symbol;Acc:VGNC:17038]	0.717357	0.352566	0.853207	5.51137	10.5494	1.8547	3.75805	1.90838	18.3772	17.892	8.98074	2.28291	14.3618	33.0204	6.6283
ENSECAG00000000778	0	0	0.717338	0.284244	0.821094	144.398	92.3073	1071.09	226.422	106.869	356.905	73.4513	258.446	445.168	448.529	660.409	361.242
ENSECAG00000020060	TMEM205	transmembrane protein 205 [Source:VGNC Symbol;Acc:VGNC:24248]	0.717331	0.0275274	0.49278	73.8523	129.23	114.064	108.044	105.915	112.198	150.669	102.78	98.1652	353.52	196.236	89.482
ENSECAG00000011405	BLM	BLM RecQ like helicase [Source:VGNC Symbol;Acc:VGNC:57212]	0.717194	0.0253698	0.479446	324.068	643.514	249.457	745.973	799.61	354.971	416.224	429.08	522.787	1345.59	581.16	808.652
ENSECAG00000021497	EMP1	epithelial membrane protein 1 [Source:VGNC Symbol;Acc:VGNC:17570]	0.716282	0.131872	0.720115	4242.65	4726.13	3860.56	2732.1	1563.92	2981.95	930.383	4404.55	2111.69	4772.52	9779.71	4235.48
ENSECAG00000006581	STPG1	sperm tail PG-rich repeat containing 1 [Source:VGNC Symbol;Acc:VGNC:23709]	0.716227	0.208895	0.778322	8.81818	26.3735	9.27351	5.63707	2.86257	24.1806	16.0086	18.9593	11.4146	25.4093	39.6245	15.466
ENSECAG00000023484	SKA1	spindle and kinetochore associated complex subunit 1 [Source:VGNC Symbol;Acc:VGNC:22997]	0.716202	0.301342	0.832292	99.2046	56.2635	119.628	331.648	149.808	95.7551	41.4341	67.8545	58.2142	74.0183	556.63	100.529
ENSECAG00000010730	ZDHHC1	zinc finger DHHC-type containing 1 [Source:VGNC Symbol;Acc:VGNC:25186]	0.714547	0.234729	0.797194	22.0455	29.0109	28.7479	7.5161	8.5877	37.7217	27.3088	20.9551	3.42437	27.6188	80.1925	37.5604
ENSECAG00000020944	SLC25A4	solute carrier family 25 member 4 [Source:VGNC Symbol;Acc:VGNC:23113]	0.714464	0.105307	0.68122	25.3523	16.7032	38.0214	24.4273	12.4045	28.0495	16.0086	37.9187	17.1218	70.704	52.8327	22.0943
ENSECAG00000040346	0	0	0.713678	0.235856	0.797194	9.92046	16.7032	4.63675	7.5161	11.4503	3.86889	0.941683	17.9615	12.556	14.3618	21.6991	11.0472
ENSECAG00000027808	PLCXD1	phosphatidylinositol specific phospholipase C X domain containing 1 [Source:HGNC Symbol;Acc:HGNC:23148]	0.712452	0.198442	0.769559	68.3409	157.362	7.41881	29.1249	98.2815	89.9518	64.9762	78.8309	187.199	50.8185	185.858	62.9688
ENSECAG00000012335	PLCB4	phospholipase C beta 4 [Source:VGNC Symbol;Acc:VGNC:21538]	0.711679	0.176055	0.759009	44.0909	46.5932	54.7137	15.0322	20.038	9.67223	7.53347	20.9551	28.5364	69.5993	50.9458	29.8273
ENSECAG00000021993	GCLM	glutamate-cysteine ligase modifier subunit [Source:VGNC Symbol;Acc:VGNC:18278]	0.71111	0.00704001	0.357396	455.239	471.207	309.735	629.473	710.871	389.791	360.665	402.137	439.46	1194.24	820.794	597.652
ENSECAG00000008087	0	0	0.71086	0.247859	0.802425	16.5341	49.2306	10.2009	8.45561	9.54189	40.6234	40.4924	31.9315	7.99019	36.4568	91.5138	33.1415
ENSECAG00000008512	ANKRD33	ankyrin repeat domain 33 [Source:VGNC Symbol;Acc:VGNC:58493]	0.710696	0.0377522	0.535949	27.5568	39.5603	24.1111	15.0322	26.7173	30.9512	17.892	23.9486	23.9706	57.447	55.663	30.9321
ENSECAG00000012189	PDE8B	phosphodiesterase 8B [Source:VGNC Symbol;Acc:VGNC:21257]	0.708993	0.312143	0.836111	4.40909	16.7032	40.8034	9.39512	5.72513	14.5084	4.70842	4.9893	4.56582	14.3618	40.568	23.199
ENSECAG00000033860	0	0	0.70803	0.205967	0.774959	24.25	71.2085	12.9829	29.1249	25.7631	92.8535	89.4599	20.9551	30.8193	76.2278	149.064	43.0839
ENSECAG00000017717	0	0	0.707893	0.239164	0.798806	41.8864	138.901	14.8376	215.148	199.426	36.7545	51.7926	36.9208	57.0728	243.045	126.421	174.545
ENSECAG00000034857	MAFF	MAF bZIP transcription factor F [Source:HGNC Symbol;Acc:HGNC:6780]	0.707692	0.0164974	0.424836	80.4659	167.032	87.171	151.261	94.4647	108.329	121.477	113.756	95.8822	324.797	156.611	177.859
ENSECAG00000010414	PON2	paraoxonase 2 [Source:VGNC Symbol;Acc:VGNC:21695]	0.705713	0.115138	0.696289	33.0682	52.747	92.7351	40.399	16.2212	46.4267	25.4255	34.9251	36.5266	56.3423	135.855	49.7122
ENSECAG00000009042	0	0	0.705105	NA	NA	24.25	22.8571	25.9658	14.0927	9.54189	10.6395	92.285	11.9743	124.419	15.4665	20.7557	12.1519
ENSECAG00000025636	0	0	0.704562	0.0894541	0.653619	24.25	47.4723	39.8761	70.4634	10.4961	36.7545	35.784	19.9572	52.5069	75.123	36.7942	68.4924
ENSECAG00000016721	RUBCNL	rubicon like autophagy enhancer [Source:VGNC Symbol;Acc:VGNC:22623]	0.704034	0.0180175	0.437058	91.4887	126.593	98.2992	204.814	111.64	85.1157	76.2764	213.542	140.399	245.255	220.765	214.315
ENSECAG00000001129	HMOX1	heme oxygenase 1 [Source:VGNC Symbol;Acc:VGNC:18814]	0.703987	0.0697893	0.625242	19148.7	27458.4	13931.6	42253.6	47220	24536.5	18324.2	24937.5	28593.5	70820	50109	27884.1
ENSECAG00000024946	0	0	0.703668	0.0981719	0.665643	4.40909	34.2856	55.6411	56.3707	44.8469	38.6889	41.4341	39.9144	71.9117	76.2278	71.7015	37.5604
ENSECAG00000020592	JUP	junction plakoglobin [Source:VGNC Symbol;Acc:VGNC:19233]	0.697585	0.117657	0.702376	123.455	107.252	121.483	201.056	45.8011	99.624	160.086	228.51	168.935	109.37	508.515	93.9009
ENSECAG00000017157	IER3	immediate early response 3 [Source:VGNC Symbol;Acc:VGNC:18942]	0.694559	0.0338651	0.521896	218.25	519.558	161.359	468.817	240.456	220.527	387.032	475.979	362.983	842.925	382.094	591.023
ENSECAG00000023566	DHRS9	dehydrogenase/reductase 9 [Source:VGNC Symbol;Acc:VGNC:17169]	0.693651	0.0305932	0.502798	66.1364	74.725	67.6966	62.9473	62.9765	81.2468	120.535	103.777	50.224	164.608	198.123	103.843
ENSECAG00000004776	MYORG	myogenesis regulating glycosidase (putative) [Source:HGNC Symbol;Acc:HGNC:19918]	0.693189	0.195143	0.768397	20.9432	21.0988	9.27351	29.1249	41.9843	5.80334	44.2591	30.9336	86.7506	28.7235	21.6991	27.6179
ENSECAG00000030969	CHST4	carbohydrate sulfotransferase 4 [Source:VGNC Symbol;Acc:VGNC:16538]	0.691734	0.403391	0.878394	14.3295	32.5273	34.312	0	6.67932	30.9512	7.53347	18.9593	7.99019	23.1998	79.249	6.6283
ENSECAG00000017346	GCLC	glutamate-cysteine ligase catalytic subunit [Source:VGNC Symbol;Acc:VGNC:18277]	0.691695	0.0205484	0.452831	776	1291.42	651	861.533	1166.97	708.975	836.215	811.26	804.726	2911.02	1086.84	934.59
ENSECAG00000020398	STK33	serine/threonine kinase 33 [Source:VGNC Symbol;Acc:VGNC:23692]	0.691402	0.294166	0.829304	6.61364	25.4944	12.0556	1.87902	10.4961	37.7217	37.6673	21.9529	12.556	39.771	58.4933	13.2566
ENSECAG00000029371	FTL	ferritin light chain [Source:NCBI gene (formerly Entrezgene);Acc:100051593]	0.690919	0.06347	0.609381	95762.2	165972	86011.8	269126	216245	148442	125391	139434	174713	431713	202229	197370
ENSECAG00000011344	GABRA3	gamma-aminobutyric acid type A receptor subunit alpha3 [Source:VGNC Symbol;Acc:VGNC:18193]	0.690868	0.12615	0.715589	130.068	37.802	114.064	56.3707	51.5262	46.4267	25.4255	40.9122	65.063	178.97	111.326	49.7122
ENSECAG00000000538	ZNF385B	zinc finger protein 385B [Source:VGNC Symbol;Acc:VGNC:25312]	0.689925	0.277669	0.816305	8.81818	4.39559	20.4017	5.63707	2.86257	9.67223	7.53347	6.98502	5.70728	4.419	26.4163	16.5707
ENSECAG00000006082	0	0	0.68923	0.486097	0.90924	1.10227	35.1647	0.927351	6.57659	91.6021	16.4428	4.70842	6.98502	7.99019	85.0658	31.1336	7.73301
ENSECAG00000023416	F3	coagulation factor III, tissue factor [Source:VGNC Symbol;Acc:VGNC:50832]	0.686211	0.259557	0.80894	30.8636	110.769	89.953	15.0322	22.9005	71.5745	65.9178	38.9165	17.1218	66.285	233.03	41.9792
ENSECAG00000009918	MYB	MYB proto-onco, transcription factor [Source:VGNC Symbol;Acc:VGNC:20460]	0.685489	0.167251	0.746694	38.5796	39.5603	28.7479	21.6088	12.4045	26.115	20.717	41.9101	10.2731	35.352	102.835	35.3509
ENSECAG00000022277	MAOA	monoamine oxidase A [Source:VGNC Symbol;Acc:VGNC:19918]	0.684198	0.373667	0.865602	6.61364	3.51647	27.8205	8.45561	3.81676	20.3117	1.88337	7.98288	11.4146	3.31425	39.6245	9.94245
ENSECAG00000028304	0	0	0.682532	0.0441576	0.562492	207.227	304.175	242.039	141.866	94.4647	79.3123	201.52	263.435	190.623	361.253	430.209	248.561
ENSECAG00000021568	IDO2	indoleamine 2,3-dioxygenase 2 [Source:VGNC Symbol;Acc:VGNC:18939]	0.68238	0.295977	0.83009	17.6364	6.15382	9.27351	15.9717	0	4.83612	8.47515	6.98502	6.84873	22.095	13.2082	13.2566
ENSECAG00000004544	HRH1	histamine receptor H1 [Source:VGNC Symbol;Acc:VGNC:18871]	0.681836	0.124778	0.713108	47.3977	38.6812	11.1282	79.8586	53.4346	26.115	87.5766	64.8609	49.0826	61.866	87.74	129.252
ENSECAG00000029196	0	0	0.681742	0.00519935	0.330071	628.296	971.425	808.65	776.037	529.575	367.545	743.93	704.489	838.97	1019.68	1727.44	848.422
ENSECAG00000024705	MAFB	MAF bZIP transcription factor B [Source:VGNC Symbol;Acc:VGNC:51571]	0.681536	0.0395523	0.540499	1098.97	986.37	625.962	1249.55	591.597	826.009	794.781	1730.29	805.867	1330.12	3086.94	1113.55
ENSECAG00000008304	SLC13A2	solute carrier family 13 member 2 [Source:VGNC Symbol;Acc:VGNC:23027]	0.681136	0.361636	0.858558	14.3295	7.91206	25.0385	0.939512	30.534	20.3117	26.3671	16.9636	84.4677	14.3618	5.66065	9.94245
ENSECAG00000001923	0	0	0.678369	0.0534109	0.584509	244.705	91.4282	91.8077	104.286	52.4804	129.608	128.069	1000.85	146.106	127.046	328.317	186.697
ENSECAG00000017191	SPP1	secreted phosphoprotein 1 [Source:VGNC Symbol;Acc:VGNC:23533]	0.678034	0.00323962	0.28081	2717.1	2527.46	4241.7	3220.65	1847.31	1995.38	3253.52	4132.14	3626.4	5645.27	6144.63	3730.63
ENSECAG00000016509	PROS1	protein S [Source:VGNC Symbol;Acc:VGNC:49125]	0.677708	0.243034	0.801354	15.4318	10.5494	31.5299	6.57659	12.4045	19.3445	5.6501	14.9679	3.42437	28.7235	39.6245	20.9896
ENSECAG00000001900	0	0	0.676421	0.0926515	0.657807	13.2273	23.7362	23.1838	16.9112	12.4045	21.2789	25.4255	40.9122	23.9706	38.6663	58.4933	19.8849
ENSECAG00000017450	CMTM8	CKLF like MARVEL transmembrane domain containing 8 [Source:VGNC Symbol;Acc:VGNC:58749]	0.676236	0.198184	0.769559	7.71591	11.4285	35.2393	12.2137	14.3128	25.1478	8.47515	15.9658	7.99019	39.771	38.6811	17.6755
ENSECAG00000009291	ENKD1	enkurin domain containing 1 [Source:VGNC Symbol;Acc:VGNC:17581]	0.676124	0.22419	0.789095	4.40909	16.7032	10.2009	10.3346	2.86257	11.6067	7.53347	18.9593	6.84873	13.257	30.1901	15.466
ENSECAG00000014126	CFAP161	cilia and flagella associated protein 161 [Source:VGNC Symbol;Acc:VGNC:16450]	0.676085	0.236538	0.797194	14.3295	36.0438	20.4017	10.3346	10.4961	47.394	42.3758	31.9315	9.13164	60.7613	79.249	20.9896
ENSECAG00000018340	USP43	ubiquitin specific peptidase 43 [Source:VGNC Symbol;Acc:VGNC:56508]	0.675496	0.327861	0.844816	7.71591	19.3406	3.7094	2.81854	9.54189	26.115	16.9503	19.9572	4.56582	20.9903	50.0024	8.83773
ENSECAG00000011063	MOV10L1	Mov10 like RISC complex RNA helicase 1 [Source:VGNC Symbol;Acc:VGNC:20276]	0.675176	0.0986704	0.667488	39.6818	105.494	43.5855	103.346	102.098	25.1478	27.3088	91.8031	105.014	131.465	114.156	79.5396
ENSECAG00000040907	0	0	0.675064	0.352315	0.853194	1.10227	28.1318	5.56411	4.69756	5.72513	24.1806	28.2505	13.97	10.2731	16.5713	50.0024	12.1519
ENSECAG00000022135	VNN1	vanin 1 [Source:VGNC Symbol;Acc:VGNC:58786]	0.674444	0.00909871	0.377652	444.216	1027.69	774.338	1088.89	674.612	549.383	1421.94	770.348	1635.71	1454.96	1251.95	1046.17
ENSECAG00000000864	C13H16orf71	chromosome 13 C16orf71 homolog [Source:VGNC Symbol;Acc:VGNC:51110]	0.673777	0.0690146	0.624531	9.92046	20.2197	14.8376	17.8507	20.038	18.3772	16.0086	11.9743	23.9706	11.0475	34.9073	33.1415
ENSECAG00000040438	0	0	0.673639	0.0498786	0.571917	26.4546	15.8241	12.0556	23.4878	16.2212	21.2789	15.0669	16.9636	15.9804	37.5615	37.7376	25.4085
ENSECAG00000009402	VEGFA	vascular endothelial growth factor A [Source:VGNC Symbol;Acc:VGNC:56700]	0.67191	0.0675065	0.621718	36.375	88.7909	50.0769	81.7376	47.7095	40.6234	70.6263	73.8416	35.3851	132.57	149.064	72.9113
ENSECAG00000003758	DNASE1L1	deoxyribonuclease 1 like 1 [Source:VGNC Symbol;Acc:VGNC:17245]	0.671127	0.0941335	0.659442	6656.63	3608.78	7487.43	3508.14	3268.1	2954.87	3488.94	3223.09	4374.06	11036.5	8689.09	3125.24
ENSECAG00000012396	MPZL2	myelin protein zero like 2 [Source:VGNC Symbol;Acc:VGNC:20302]	0.671064	0.0806011	0.645187	34.1705	58.9009	55.6411	53.5522	72.5184	25.1478	36.7257	123.735	62.78	75.123	138.686	89.482
ENSECAG00000020216	KRT7	keratin 7 [Source:VGNC Symbol;Acc:VGNC:19536]	0.670276	0.405218	0.879098	56.2159	38.6812	367.231	17.8507	28.6257	59.0006	44.2591	73.8416	39.9509	66.285	306.618	132.566
ENSECAG00000009273	SLC45A3	solute carrier family 45 member 3 [Source:VGNC Symbol;Acc:VGNC:23225]	0.669655	0.00848359	0.371962	111.33	118.681	82.5342	81.7376	62.9765	98.6568	70.6263	115.752	133.55	123.732	231.143	100.529
ENSECAG00000008434	EFHC1	EF-hand domain containing 1 [Source:VGNC Symbol;Acc:VGNC:17445]	0.668854	0.240885	0.799147	22.0455	77.3623	12.9829	18.7902	22.9005	57.0662	53.676	43.9058	23.9706	51.9233	148.12	20.9896
ENSECAG00000015671	DAPL1	death associated protein like 1 [Source:VGNC Symbol;Acc:VGNC:17009]	0.667682	0.192707	0.768372	79.3637	13.1868	45.4402	32.8829	49.6178	10.6395	22.6004	47.8973	44.5168	100.532	23.586	70.7018
ENSECAG00000011408	ANKRD13B	ankyrin repeat domain 13B [Source:VGNC Symbol;Acc:VGNC:15322]	0.667328	0.156316	0.737442	22.0455	36.0438	51.9317	76.1005	18.1296	47.394	58.3844	45.9015	25.112	59.6565	42.4548	155.765
ENSECAG00000031722	0	0	0.66619	0.115132	0.696289	31.9659	29.89	27.8205	37.5805	30.534	33.8528	18.8337	17.9615	18.2633	100.532	34.9073	27.6179
ENSECAG00000043277	H2BC8	H2B clustered histone 8 [Source:VGNC Symbol;Acc:VGNC:83827]	0.665725	0.134705	0.722087	20.9432	12.3076	24.1111	7.5161	23.8547	19.3445	11.3002	9.9786	39.9509	16.5713	13.2082	33.1415
ENSECAG00000021278	CFAP43	cilia and flagella associated protein 43 [Source:HGNC Symbol;Acc:HGNC:26684]	0.665347	0.338931	0.848762	9.92046	58.0217	2.78205	15.0322	8.5877	38.6889	29.1922	27.9401	15.9804	32.0378	91.5138	11.0472
ENSECAG00000040997	0	0	0.66485	0.0336242	0.520455	40.7841	35.1647	40.8034	44.1571	42.9385	24.1806	27.3088	35.9229	39.9509	77.3325	83.0228	29.8273
ENSECAG00000011618	EDN1	endothelin 1 [Source:VGNC Symbol;Acc:VGNC:17423]	0.664501	0.044562	0.564211	30.8636	18.4615	22.2564	17.8507	13.3586	26.115	22.6004	26.9422	22.8291	45.2948	24.5295	48.6075
ENSECAG00000020566	DYNC2LI1	dynein cytoplasmic 2 light intermediate chain 1 [Source:VGNC Symbol;Acc:VGNC:17371]	0.663377	0.417027	0.881466	8.81818	11.4285	0.927351	101.467	8.5877	2.90167	2.82505	2.99358	2.28291	5.52375	24.5295	2.20943
ENSECAG00000020052	TNS3	tensin 3 [Source:VGNC Symbol;Acc:VGNC:24402]	0.662966	0.0624347	0.607813	257.932	559.119	300.462	337.285	257.631	244.708	275.913	776.335	321.89	389.977	1023.63	646.259
ENSECAG00000017486	CCDC159	coiled-coil domain containing 159 [Source:VGNC Symbol;Acc:VGNC:16135]	0.661684	0.189664	0.765367	4.40909	14.945	14.8376	5.63707	8.5877	8.70501	22.6004	11.9743	14.8389	32.0378	16.0385	9.94245
ENSECAG00000008063	SAMD14	sterile alpha motif domain containing 14 [Source:VGNC Symbol;Acc:VGNC:22675]	0.661145	0.173816	0.756089	14.3295	12.3076	11.1282	9.39512	1.90838	18.3772	6.59178	6.98502	17.1218	12.1523	16.9819	17.6755
ENSECAG00000013870	CERCAM	cerebral endothelial cell adhesion molecule [Source:VGNC Symbol;Acc:VGNC:16436]	0.660001	0.0223602	0.462375	47.3977	67.692	70.4787	57.3103	27.6715	80.2796	53.676	64.8609	65.063	136.989	98.1179	70.7018
ENSECAG00000037980	0	0	0.659979	0.315158	0.838303	263.443	567.031	1078.51	273.398	724.229	831.812	274.972	47.8973	746.512	1190.92	271.711	999.768
ENSECAG00000005914	PRR29	proline rich 29 [Source:VGNC Symbol;Acc:VGNC:21902]	0.65996	0.349715	0.851604	12.125	14.0659	9.27351	2.81854	5.72513	39.6562	22.6004	19.9572	10.2731	38.6663	47.172	3.31415
ENSECAG00000038379	0	0	0.659866	0.2269	0.792511	29.7614	36.0438	143.739	23.4878	15.267	62.8695	42.3758	24.9465	41.0924	51.9233	147.177	58.55
ENSECAG00000011566	C9orf24	chromosome 9 open reading frame 24 [Source:HGNC Symbol;Acc:HGNC:19919]	0.659514	0.353833	0.853702	5.51137	16.7032	13.9103	1.87902	9.54189	40.6234	20.717	12.9722	6.84873	28.7235	53.7761	6.6283
ENSECAG00000021717	SPDEF	SAM pointed domain containing ETS transcription factor [Source:VGNC Symbol;Acc:VGNC:23508]	0.659443	0.163217	0.743135	6.61364	15.8241	98.2992	5.63707	10.4961	27.0823	7.53347	6.98502	15.9804	18.7808	19.8123	19.8849
ENSECAG00000035754	0	0	0.659394	0.328771	0.845007	16.5341	14.0659	42.6581	1.87902	3.81676	12.5739	10.3585	9.9786	11.4146	44.19	21.6991	11.0472
ENSECAG00000015947	0	0	0.658887	0.202603	0.774027	488.307	1607.91	815.141	1996.46	1106.86	1166.47	627.161	464.005	1623.15	623.079	3373.74	910.286
ENSECAG00000016619	PARD3	par-3 family cell polarity regulator [Source:VGNC Symbol;Acc:VGNC:21160]	0.658532	0.290001	0.82634	7.71591	14.0659	25.9658	8.45561	8.5877	23.2134	2.82505	4.9893	12.556	14.3618	39.6245	8.83773
ENSECAG00000015857	DNASE1L3	deoxyribonuclease 1 like 3 [Source:VGNC Symbol;Acc:VGNC:17247]	0.658524	0.168953	0.748715	11.0227	9.67029	12.9829	30.0644	4.77095	9.67223	16.0086	11.9743	28.5364	23.1998	10.3779	22.0943
ENSECAG00000012307	PIH1D2	PIH1 domain containing 2 [Source:VGNC Symbol;Acc:VGNC:21440]	0.656395	0.0671384	0.620422	23.1477	40.4394	23.1838	61.0683	43.8927	61.9023	39.5507	19.9572	46.7997	60.7613	91.5138	47.5028
ENSECAG00000017672	MAST4	microtubule associated serine/threonine kinase family member 4 [Source:VGNC Symbol;Acc:VGNC:19991]	0.655546	0.159954	0.741642	38.5796	23.7362	61.2052	31.9434	11.4503	28.0495	14.1253	33.9272	21.6877	36.4568	90.5703	41.9792
ENSECAG00000023149	SCIN	scinderin [Source:VGNC Symbol;Acc:VGNC:22727]	0.655296	0.287615	0.824676	162.034	300.658	1289.95	223.604	209.922	300.807	117.71	319.315	244.271	493.823	851.927	712.542
ENSECAG00000022674	C28H22orf23	chromosome 28 C22orf23 homolog [Source:VGNC Symbol;Acc:VGNC:49255]	0.65449	0.208086	0.778322	8.81818	16.7032	3.7094	5.63707	9.54189	13.5411	12.2419	9.9786	5.70728	12.1523	28.3032	16.5707
ENSECAG00000032483	0	0	0.654382	0.141404	0.726067	5.51137	7.91206	16.6923	6.57659	7.63351	6.77056	7.53347	10.9765	18.2633	12.1523	10.3779	14.3613
ENSECAG00000020955	0	0	0.654153	0.0783076	0.64032	115.739	79.1206	111.282	70.4634	74.4267	54.1645	15.0669	76.8352	117.57	92.799	146.233	112.681
ENSECAG00000024847	DGAT2	diacylglycerol O-acyltransferase 2 [Source:VGNC Symbol;Acc:VGNC:56349]	0.653839	0.028777	0.496399	201.716	202.197	268.004	534.583	436.064	186.674	248.604	319.315	321.89	540.223	670.787	352.405
ENSECAG00000024106	CHST1	carbohydrate sulfotransferase 1 [Source:HGNC Symbol;Acc:HGNC:1969]	0.653759	0.0069409	0.357396	174.159	155.604	126.12	137.169	156.487	148.952	127.127	178.617	120.994	314.854	332.091	177.859
ENSECAG00000011166	SYNPR	synaptoporin [Source:VGNC Symbol;Acc:VGNC:23810]	0.653675	0.258564	0.808606	4.40909	30.7691	10.2009	14.0927	8.5877	33.8528	23.5421	10.9765	11.4146	27.6188	53.7761	14.3613
ENSECAG00000011467	ALPL	alkaline phosphatase, biomineralization associated [Source:VGNC Symbol;Acc:VGNC:50647]	0.653236	0.238523	0.798806	41.8864	30.7691	142.812	32.8829	12.4045	59.9679	53.676	50.8908	17.1218	86.1705	149.064	81.749
ENSECAG00000015812	ECE1	endothelin converting enzyme 1 [Source:VGNC Symbol;Acc:VGNC:17401]	0.652832	0.0124814	0.39873	340.602	327.911	444.201	357.954	307.249	279.528	171.386	407.127	293.354	418.7	787.773	571.138
ENSECAG00000031122	0	0	0.652418	0.256321	0.807788	1.10227	7.03294	8.34616	15.9717	15.267	4.83612	4.70842	10.9765	9.13164	17.676	9.43441	17.6755
ENSECAG00000008893	PARVB	parvin beta [Source:VGNC Symbol;Acc:VGNC:21169]	0.651998	0.0262973	0.488757	72.75	53.6262	78.8248	50.7337	45.8011	52.2301	44.2591	101.782	67.3459	107.161	145.29	71.8066
ENSECAG00000018094	TBC1D16	TBC1 domain family member 16 [Source:HGNC Symbol;Acc:HGNC:28356]	0.651498	0.270344	0.815677	12.125	17.5823	59.3505	15.0322	8.5877	31.9184	11.3002	24.9465	11.4146	58.5518	57.5499	14.3613
ENSECAG00000029283	0	0	0.65063	0.124475	0.713108	24.25	48.3515	24.1111	12.2137	21.9463	19.3445	34.8423	32.9294	29.6778	39.771	80.1925	20.9896
ENSECAG00000002425	MFAP3L	microfibril associated protein 3 like [Source:VGNC Symbol;Acc:VGNC:58637]	0.649204	0.0493185	0.569484	29.7614	47.4723	33.3846	49.7942	34.3508	10.6395	32.0172	27.9401	50.224	57.447	42.4548	58.55
ENSECAG00000039448	0	0	0.648971	0.0180769	0.437683	24.25	24.6153	38.9487	27.2459	38.1676	55.1317	32.0172	24.9465	53.6484	54.1328	44.3417	56.3405
ENSECAG00000031861	GPRASP1	G protein-coupled receptor associated sorting protein 1 [Source:HGNC Symbol;Acc:HGNC:24834]	0.646668	0.649924	0.951374	0	14.0659	0	11.2741	18.1296	0	0	27.9401	28.5364	1.10475	0.943441	25.4085
ENSECAG00000016503	MLF1	myeloid leukemia factor 1 [Source:HGNC Symbol;Acc:HGNC:7125]	0.646292	0.116487	0.700148	29.7614	68.5712	47.2949	22.5483	41.0301	67.7056	36.7257	41.9101	23.9706	69.5993	131.138	53.0264
ENSECAG00000019442	CYP1B1	cytochrome P450 family 1 subfamily B member 1 [Source:VGNC Symbol;Acc:VGNC:50559]	0.645933	0.306254	0.833869	11.0227	9.67029	11.1282	21.6088	22.9005	21.2789	9.41683	90.8052	43.3753	26.514	67.9277	16.5707
ENSECAG00000024199	FUT4	fucosyltransferase 4 [Source:HGNC Symbol;Acc:HGNC:4015]	0.645609	0.0195959	0.446992	45.1932	38.6812	25.9658	41.3385	49.6178	38.6889	35.784	55.8801	45.6582	78.4373	89.6269	44.1887
ENSECAG00000010653	SOX2	SRY-box transcription factor 2 [Source:VGNC Symbol;Acc:VGNC:23460]	0.644137	0.336997	0.847932	6.61364	13.1868	12.0556	4.69756	3.81676	27.0823	16.0086	12.9722	4.56582	16.5713	47.172	6.6283
ENSECAG00000017598	IMPA2	inositol monophosphatase 2 [Source:VGNC Symbol;Acc:VGNC:19050]	0.643356	0.0698797	0.625242	28.6591	38.6812	33.3846	16.9112	23.8547	33.8528	26.3671	29.9358	50.224	76.2278	19.8123	35.3509
ENSECAG00000042431	0	0	0.640035	0.114334	0.696155	160.932	61.5382	288.406	322.253	138.357	437.185	306.989	292.373	375.539	591.042	176.423	422.002
ENSECAG00000015688	NEK11	NIMA related kinase 11 [Source:VGNC Symbol;Acc:VGNC:56837]	0.63995	0.136907	0.722087	14.3295	21.0988	9.27351	14.0927	9.54189	13.5411	12.2419	5.98716	10.2731	28.7235	24.5295	14.3613
ENSECAG00000005796	ATP2C2	ATPase secretory pathway Ca2+ transporting 2 [Source:VGNC Symbol;Acc:VGNC:15657]	0.639835	0.439783	0.891199	9.92046	11.4285	25.0385	0.939512	0.954189	18.3772	13.1836	6.98502	3.42437	11.0475	46.2286	6.6283
ENSECAG00000013957	PDE5A	phosphodiesterase 5A [Source:VGNC Symbol;Acc:VGNC:21247]	0.639083	0.310727	0.834981	14.3295	19.3406	3.7094	8.45561	5.72513	4.83612	2.82505	14.9679	20.5462	4.419	22.6426	9.94245
ENSECAG00000019457	CFAP65	cilia and flagella associated protein 65 [Source:VGNC Symbol;Acc:VGNC:16458]	0.638483	0.403354	0.878394	5.51137	14.0659	1.8547	1.87902	7.63351	21.2789	13.1836	12.9722	3.42437	20.9903	33.0204	3.31415
ENSECAG00000017896	PDLIM3	PDZ and LIM domain 3 [Source:VGNC Symbol;Acc:VGNC:21274]	0.638201	0.426365	0.88316	7.71591	3.51647	25.0385	1.87902	1.90838	10.6395	9.41683	8.98074	5.70728	3.31425	37.7376	6.6283
ENSECAG00000024886	CCL14	C-C motif chemokine ligand 14 [Source:HGNC Symbol;Acc:HGNC:10612]	0.637523	0.0624548	0.607813	27.5568	43.0768	36.1667	80.7981	43.8927	37.7217	47.0842	93.7988	61.6386	115.999	77.3622	64.0735
ENSECAG00000020618	C8orf58	chromosome 8 open reading frame 58 [Source:HGNC Symbol;Acc:HGNC:32233]	0.63717	0.0289057	0.496399	48.5	52.747	38.0214	77.9795	45.8011	46.4267	82.8681	50.8908	132.409	91.6943	66.0409	55.2358
ENSECAG00000005234	0	0	0.637146	0.00966622	0.383171	880.716	669.887	562.902	1247.67	698.466	660.614	757.113	496.934	942.842	1826.15	858.531	1018.55
ENSECAG00000033152	0	0	0.636526	0.28747	0.824676	5941.25	2282.19	2131.05	5036.73	1001.9	1231.28	2322.19	3731	1070.69	1633.93	8621.16	7077.92
ENSECAG00000032855	0	0	0.636423	0.387788	0.874062	1.10227	19.3406	5.56411	5.63707	10.4961	1.93445	3.76673	29.9358	19.4047	8.838	17.9254	14.3613
ENSECAG00000008266	ENKUR	enkurin, TRPC channel interacting protein [Source:VGNC Symbol;Acc:VGNC:17582]	0.636266	0.0873772	0.652919	9.92046	17.5823	21.3291	17.8507	30.534	18.3772	20.717	14.9679	20.5462	39.771	40.568	16.5707
ENSECAG00000037095	UGT2A1	UDP glucuronosyltransferase family 2 member A1 complex locus [Source:HGNC Symbol;Acc:HGNC:12542]	0.636183	0.393546	0.874083	33.0682	157.362	90.8804	6.57659	5.72513	92.8535	29.1922	54.8823	20.5462	54.1328	237.747	53.0264
ENSECAG00000015484	ATP6V0D2	ATPase H+ transporting V0 subunit d2 [Source:VGNC Symbol;Acc:VGNC:15673]	0.635575	0.0847097	0.652387	15.4318	45.7141	24.1111	42.2781	26.7173	21.2789	37.6673	26.9422	26.2535	79.542	41.5114	39.7698
ENSECAG00000018828	STEAP4	STEAP4 metalloreductase [Source:VGNC Symbol;Acc:VGNC:23675]	0.634646	0.106619	0.685099	39.6818	50.1097	49.1496	64.8264	20.9922	34.82	41.4341	102.78	45.6582	91.6943	123.591	51.9217
ENSECAG00000007351	PLAU	plasminogen activator, urokinase [Source:VGNC Symbol;Acc:VGNC:21530]	0.634094	0.00136571	0.198382	393.511	468.57	218.855	464.119	404.576	356.905	348.423	550.818	553.606	750.126	577.386	606.489
ENSECAG00000007010	CLU	clusterin [Source:VGNC Symbol;Acc:VGNC:16642]	0.633714	0.163228	0.743135	15.4318	15.8241	151.158	9.39512	12.4045	19.3445	39.5507	12.9722	22.8291	16.5713	51.8893	20.9896
ENSECAG00000018312	OXCT1	3-oxoacid CoA-transferase 1 [Source:VGNC Symbol;Acc:VGNC:21099]	0.632965	0.0881401	0.653619	128.966	189.889	299.534	139.987	126.907	158.625	361.606	138.702	438.319	144.722	451.908	162.393
ENSECAG00000009798	0	0	0.63276	0.251818	0.803812	12.125	7.91206	51.9317	31.9434	15.267	7.73779	12.2419	40.9122	31.9607	28.7235	56.6065	22.0943
ENSECAG00000020266	CIBAR2	CBY1 interacting BAR domain containing 2 [Source:HGNC Symbol;Acc:HGNC:24781]	0.632505	0.261629	0.811282	14.3295	39.5603	9.27351	14.0927	13.3586	48.3612	32.0172	11.9743	17.1218	36.4568	73.5884	14.3613
ENSECAG00000009172	0	0	0.632256	0.404983	0.879098	31.9659	8.79117	0.927351	15.0322	5.72513	1.93445	1.88337	12.9722	20.5462	14.3618	15.0951	11.0472
ENSECAG00000012007	0	0	0.63162	0.540171	0.926193	1.10227	23.7362	0	1.87902	4.77095	18.3772	19.7754	9.9786	1.14146	24.3045	33.9639	2.20943
ENSECAG00000029274	0	0	0.630761	0.343311	0.849858	608.455	5349.43	4822.22	7404.3	5751.85	5998.72	337.123	6405.26	5560.03	7092.5	7880.56	7862.27
ENSECAG00000019177	CCDC146	coiled-coil domain containing 146 [Source:VGNC Symbol;Acc:VGNC:16126]	0.627818	0.210575	0.7786	12.125	47.4723	22.2564	8.45561	20.9922	17.41	31.0756	26.9422	26.2535	29.8283	73.5884	14.3613
ENSECAG00000023720	SLAMF8	SLAM family member 8 [Source:VGNC Symbol;Acc:VGNC:23009]	0.627804	0.0398772	0.541151	218.25	435.163	158.577	298.765	174.617	212.789	162.911	463.007	323.032	550.166	412.284	355.719
ENSECAG00000006669	ACSM3	acyl-CoA synthetase medium chain family member 3 [Source:VGNC Symbol;Acc:VGNC:49262]	0.627657	0.176513	0.759009	37.4773	24.6153	89.0257	49.7942	12.4045	88.9846	25.4255	42.908	62.78	68.4945	109.439	45.2934
ENSECAG00000017218	EPB41L1	erythrocyte membrane protein band 4.1 like 1 [Source:VGNC Symbol;Acc:VGNC:17609]	0.627554	0.218597	0.783405	34.1705	19.3406	24.1111	15.0322	5.72513	11.6067	35.784	13.97	61.6386	17.676	26.4163	17.6755
ENSECAG00000034113	CITED4	Cbp/p300 interacting transactivator with Glu/Asp rich carboxy-terminal domain 4 [Source:HGNC Symbol;Acc:HGNC:18696]	0.626898	0.0617822	0.605801	67.2387	81.7579	136.321	114.621	134.541	168.297	42.3758	55.8801	122.136	154.665	199.066	142.508
ENSECAG00000029341	0	0	0.625377	0.137332	0.722087	19.8409	36.0438	21.3291	52.6127	18.1296	8.70501	42.3758	24.9465	33.1022	41.9805	62.2671	35.3509
ENSECAG00000023363	SLC26A2	solute carrier family 26 member 2 [Source:VGNC Symbol;Acc:VGNC:55509]	0.624444	0.00884412	0.376328	243.602	177.582	156.722	259.305	232.822	153.789	339.006	244.476	259.11	332.53	509.458	290.54
ENSECAG00000013745	SNX10	sorting nexin 10 [Source:VGNC Symbol;Acc:VGNC:23410]	0.623281	0.000291068	0.0850116	5116.75	5291.41	3159.48	5714.11	3852.06	3633.86	4594.47	3947.53	5251.84	8709.85	6288.03	6945.35
ENSECAG00000013324	TXN	thioredoxin [Source:VGNC Symbol;Acc:VGNC:56744]	0.622471	0.0142691	0.410456	7176.9	8889.63	6472.91	10037.8	12210.8	9019.36	7842.34	7275.39	8794.91	24744.2	9409.88	10107
ENSECAG00000023122	PALLD	palladin, cytoskeletal associated protein [Source:VGNC Symbol;Acc:VGNC:21142]	0.621311	0.051953	0.579633	345.011	382.416	441.419	228.302	171.754	314.348	419.991	357.234	220.301	347.996	590.594	887.087
ENSECAG00000001443	SCNN1A	sodium channel epithelial 1 subunit alpha [Source:VGNC Symbol;Acc:VGNC:22744]	0.620715	0.132684	0.720115	33.0682	29.89	38.9487	15.9717	23.8547	63.8368	42.3758	27.9401	38.8095	54.1328	95.2875	23.199
ENSECAG00000028680	0	0	0.620348	0.100293	0.670109	41.8864	29.89	15.765	47.9151	37.2134	13.5411	38.609	44.9037	37.668	55.2375	78.3056	35.3509
ENSECAG00000021075	FGD6	FYVE, RhoGEF and PH domain containing 6 [Source:VGNC Symbol;Acc:VGNC:18007]	0.619045	0.245883	0.801788	20.9432	7.03294	10.2009	12.2137	3.81676	14.5084	10.3585	12.9722	25.112	4.419	27.3598	13.2566
ENSECAG00000013743	FAM227B	family with sequence similarity 227 member B [Source:VGNC Symbol;Acc:VGNC:17863]	0.618519	0.00408272	0.309811	44.0909	57.1426	54.7137	65.7659	44.8469	62.8695	45.2008	35.9229	69.6288	99.4275	71.7015	75.1207
ENSECAG00000035459	BATF2	basic leucine zipper ATF-like transcription factor 2 [Source:VGNC Symbol;Acc:VGNC:15771]	0.618303	0.050434	0.574989	73.8523	157.362	108.5	95.8303	76.3351	72.5418	122.419	107.769	60.4971	188.912	233.03	142.508
ENSECAG00000035305	0	0	0.618022	0.00210265	0.244095	97	81.7579	59.3505	63.8868	60.1139	60.9351	93.2267	84.8181	139.258	93.9038	116.043	111.576
ENSECAG00000018474	DDR1	discoidin domain receptor tyrosine kinase 1 [Source:VGNC Symbol;Acc:VGNC:56661]	0.615623	0.174709	0.758256	61.7273	111.648	114.992	34.762	44.8469	115.1	53.676	82.8223	36.5266	83.961	258.503	95.0056
ENSECAG00000017807	NAV2	neuron navigator 2 [Source:VGNC Symbol;Acc:VGNC:20568]	0.615265	0.172507	0.755807	9.92046	14.945	14.8376	5.63707	8.5877	12.5739	9.41683	21.9529	12.556	16.5713	32.077	13.2566
ENSECAG00000009100	SLCO4C1	solute carrier organic anion transporter family member 4C1 [Source:VGNC Symbol;Acc:VGNC:55510]	0.614725	0.247809	0.802425	20.9432	13.1868	43.5855	6.57659	5.72513	13.5411	18.8337	32.9294	18.2633	19.8855	39.6245	40.8745
ENSECAG00000021543	CDKN1A	cyclin dependent kinase inhibitor 1A [Source:VGNC Symbol;Acc:VGNC:16363]	0.613328	0.00950981	0.380131	2313.67	3156.91	1572.79	2186.25	2234.71	1750.67	2373.04	1833.07	3367.29	5493.92	2139.72	2325.43
ENSECAG00000013180	LRP5	LDL receptor related protein 5 [Source:VGNC Symbol;Acc:VGNC:97708]	0.613305	0.210449	0.7786	24.25	36.0438	24.1111	22.5483	9.54189	34.82	14.1253	26.9422	31.9607	24.3045	79.249	11.0472
ENSECAG00000003025	HLX	H2.0 like homeobox [Source:VGNC Symbol;Acc:VGNC:58173]	0.612495	0.0408899	0.545952	42.9886	50.1097	37.094	30.0644	28.6257	29.9839	32.0172	65.8587	39.9509	67.3898	82.0794	51.9217
ENSECAG00000009974	PON3	paraoxonase 3 [Source:VGNC Symbol;Acc:VGNC:21696]	0.61172	0.362939	0.859775	13.2273	47.4723	60.2778	9.39512	19.0838	75.4434	35.784	30.9336	23.9706	23.1998	164.159	11.0472
ENSECAG00000016060	FAM114A1	family with sequence similarity 114 member A1 [Source:VGNC Symbol;Acc:VGNC:17789]	0.611297	0.136604	0.722087	19.8409	33.4065	40.8034	18.7902	35.305	15.4756	49.9092	66.8566	45.6582	62.9708	75.4753	29.8273
ENSECAG00000006290	TGM2	transglutaminase 2 [Source:VGNC Symbol;Acc:VGNC:24061]	0.61068	0.210635	0.7786	473.977	494.943	705.714	536.462	261.448	210.855	718.504	956.947	372.114	619.765	1809.52	525.845
ENSECAG00000006273	PPIC	peptidylprolyl isomerase C [Source:VGNC Symbol;Acc:VGNC:21729]	0.610669	0.405368	0.879098	177.466	148.571	208.654	5.63707	64.8849	417.841	255.196	135.709	261.393	324.797	92.4572	401.012
ENSECAG00000008942	FAM81B	family with sequence similarity 81 member B [Source:VGNC Symbol;Acc:VGNC:17887]	0.610297	0.361215	0.857969	9.92046	29.89	4.63675	4.69756	3.81676	31.9184	35.784	18.9593	12.556	36.4568	45.2852	12.1519
ENSECAG00000008300	FLACC1	flagellum associated containing coiled-coil domains 1 [Source:VGNC Symbol;Acc:VGNC:58909]	0.60974	0.134936	0.722087	24.25	32.5273	8.34616	31.0039	41.0301	37.7217	32.9589	10.9765	37.668	43.0853	30.1901	56.3405
ENSECAG00000016730	0	0	0.609119	0.00434295	0.31242	2644.35	2484.39	1835.23	3929.98	3281.46	2168.52	1582.97	2861.86	3078.5	3663.35	4436.06	4676.26
ENSECAG00000017502	PCDH9	protocadherin 9 [Source:VGNC Symbol;Acc:VGNC:82067]	0.60907	0.32977	0.845265	27.5568	34.2856	19.4744	63.8868	16.2212	18.3772	59.3261	43.9058	18.2633	60.7613	5.66065	131.461
ENSECAG00000007129	LRP6	LDL receptor related protein 6 [Source:VGNC Symbol;Acc:VGNC:19764]	0.609055	0.103127	0.67691	27.5568	29.0109	44.5128	36.641	27.6715	8.70501	38.609	51.8887	34.2437	48.609	68.8712	49.7122
ENSECAG00000018481	TMEM35B	transmembrane protein 35B [Source:VGNC Symbol;Acc:VGNC:24287]	0.606866	0.217749	0.783405	48.5	145.054	111.282	70.4634	190.838	131.542	77.218	85.8159	237.423	317.063	71.7015	29.8273
ENSECAG00000001249	SOCS3	suppressor of cytokine signaling 3 [Source:VGNC Symbol;Acc:VGNC:58582]	0.606639	0.0371473	0.535949	256.83	428.13	196.598	401.172	162.212	164.428	231.654	335.281	248.837	559.004	434.926	414.269
ENSECAG00000019176	KRT80	keratin 80 [Source:VGNC Symbol;Acc:VGNC:19541]	0.605828	0.10976	0.690421	8.81818	26.3735	22.2564	20.6693	14.3128	14.5084	19.7754	25.9443	29.6778	37.5615	35.8508	13.2566
ENSECAG00000037588	0	0	0.605682	7.72225e-08	0.000100405	364.852	374.504	341.265	445.329	345.416	417.841	345.598	399.144	567.303	613.137	647.2	479.447
ENSECAG00000012330	LRRC31	leucine rich repeat containing 31 [Source:VGNC Symbol;Acc:VGNC:19776]	0.604584	0.204413	0.774104	15.4318	23.7362	51.9317	20.6693	33.3966	42.5578	48.9675	15.9658	52.5069	14.3618	89.6269	35.3509
ENSECAG00000022239	ANKRD22	ankyrin repeat domain 22 [Source:VGNC Symbol;Acc:VGNC:15327]	0.604228	0.0981589	0.665643	239.193	422.855	67.6966	329.769	227.097	112.198	228.829	276.407	233.998	459.576	412.284	341.357
ENSECAG00000014178	GSR	glutathione-disulfide reductase [Source:VGNC Symbol;Acc:VGNC:55353]	0.603761	0.010798	0.384666	2068.97	2686.58	1626.57	2876.79	3858.74	2410.32	2128.2	2336.99	2575.12	6144.62	3174.68	3297.58
ENSECAG00000022118	IDO1	indoleamine 2,3-dioxygenase 1 [Source:VGNC Symbol;Acc:VGNC:18938]	0.602554	0.0656621	0.615233	1019.6	920.436	1045.12	1001.52	494.27	313.38	664.828	1218.39	585.567	1630.61	1145.34	1707.89
ENSECAG00000035010	0	0	0.601256	0.664998	0.95591	82.6705	72.9667	814.214	3.75805	347.325	25.1478	869.174	342.266	13.6975	1818.42	105.665	2.20943
ENSECAG00000023200	SCMH1	Scm polycomb group protein homolog 1 [Source:VGNC Symbol;Acc:VGNC:22728]	0.600369	0.0123437	0.398246	153.216	250.548	149.303	245.213	206.105	142.182	172.328	122.737	182.633	391.082	275.485	244.142
ENSECAG00000023297	TDRD10	tudor domain containing 10 [Source:HGNC Symbol;Acc:HGNC:25316]	0.600234	0.231175	0.796014	16.5341	21.9779	22.2564	9.39512	13.3586	21.2789	3.76673	25.9443	18.2633	16.5713	50.0024	16.5707
ENSECAG00000014320	PPL	periplakin [Source:VGNC Symbol;Acc:VGNC:21739]	0.599906	0.263475	0.812741	63.9318	87.0326	98.2992	19.7298	31.4882	89.9518	51.7926	70.848	23.9706	45.2948	248.125	70.7018
ENSECAG00000003193	BAMBI	BMP and activin membrane bound inhibitor [Source:VGNC Symbol;Acc:VGNC:15762]	0.599681	0.185613	0.762406	24.25	9.67029	25.9658	21.6088	13.3586	20.3117	16.0086	22.9508	9.13164	35.352	53.7761	17.6755
ENSECAG00000028214	0	0	0.599406	0.372044	0.864887	30.8636	70.3294	22.2564	46.0361	26.7173	15.4756	32.0172	218.531	63.9215	211.007	24.5295	50.817
ENSECAG00000019174	FXN	frataxin [Source:VGNC Symbol;Acc:VGNC:18162]	0.598959	0.0857995	0.652387	453.034	222.417	331.992	261.184	312.974	297.905	288.155	228.51	213.452	852.867	577.386	170.126
ENSECAG00000018675	0	0	0.596868	0.00598652	0.352826	51.8068	65.9338	47.2949	69.5239	48.6636	40.6234	47.0842	58.8737	76.4775	74.0183	107.552	66.283
ENSECAG00000008044	PPP1R27	protein phosphatase 1 regulatory subunit 27 [Source:VGNC Symbol;Acc:VGNC:21766]	0.592786	0.224643	0.789622	16.5341	14.945	12.9829	15.9717	11.4503	11.6067	14.1253	21.9529	2.28291	29.8283	23.586	34.2462
ENSECAG00000028253	0	0	0.592528	0.651083	0.951808	4.40909	1.75823	83.4616	3.75805	28.6257	2.90167	95.11	36.9208	1.14146	180.074	10.3779	2.20943
ENSECAG00000004150	H4-16	H4 histone 16 [Source:VGNC Symbol;Acc:VGNC:83844]	0.590112	0.134279	0.722087	38.5796	22.8571	27.8205	21.6088	6.67932	23.2134	15.0669	31.9315	33.1022	30.933	50.0024	26.5132
ENSECAG00000011351	PDZK1	PDZ domain containing 1 [Source:VGNC Symbol;Acc:VGNC:50859]	0.589471	0.214646	0.780533	6.61364	14.945	14.8376	3.75805	15.267	17.41	9.41683	7.98288	9.13164	15.4665	25.4729	17.6755
ENSECAG00000012825	ARHGAP24	Rho GTPase activating protein 24 [Source:VGNC Symbol;Acc:VGNC:15464]	0.588546	0.0613716	0.604496	31.9659	78.2414	40.8034	60.1288	41.9843	60.9351	37.6673	39.9144	37.668	71.8088	79.249	106.053
ENSECAG00000021296	RFTN2	raftlin family member 2 [Source:VGNC Symbol;Acc:VGNC:22324]	0.588494	0.24501	0.801402	67.2387	95.8238	40.8034	102.407	49.6178	42.5578	24.4838	127.726	93.5993	164.608	16.9819	139.194
ENSECAG00000031455	0	0	0.587572	0.264914	0.813337	19.8409	28.1318	12.9829	67.6449	63.9307	28.0495	29.1922	15.9658	27.3949	111.58	31.1336	29.8273
ENSECAG00000027763	0	0	0.58426	0.105152	0.681211	373.671	197.801	182.688	73.282	229.96	295.003	168.561	216.536	148.389	524.756	368.885	259.608
ENSECAG00000000164	0	0	0.584143	0.082295	0.648611	34.1705	21.9779	13.9103	33.8224	21.9463	27.0823	27.3088	43.9058	50.224	57.447	28.3032	32.0368
ENSECAG00000037450	PTPRB	protein tyrosine phosphatase receptor type B [Source:HGNC Symbol;Acc:HGNC:9665]	0.581112	0.0757319	0.63558	123.455	76.4832	61.2052	73.282	88.7396	24.1806	74.393	80.8266	97.0237	91.6943	166.989	93.9009
ENSECAG00000000288	IL1R2	interleukin 1 receptor type 2 [Source:VGNC Symbol;Acc:VGNC:19009]	0.580898	0.293103	0.827922	38.5796	14.945	6.49146	124.016	42.9385	43.5251	35.784	57.8759	69.6288	53.028	108.496	40.8745
ENSECAG00000010238	CECR2	CECR2 histone acetyl-lysine reader [Source:VGNC Symbol;Acc:VGNC:50587]	0.580456	0.316555	0.838509	15.4318	9.67029	13.9103	11.2741	5.72513	0.967223	7.53347	18.9593	10.2731	11.0475	12.2647	28.7226
ENSECAG00000023336	0	0	0.580408	0.495879	0.914329	114.636	244.395	2043.88	202.935	45.8011	323.053	99.8184	447.041	475.987	422.015	714.185	1020.76
ENSECAG00000035702	0	0	0.579382	0.0852828	0.652387	8.81818	23.7362	19.4744	18.7902	21.9463	22.2461	33.9006	15.9658	30.8193	37.5615	32.077	23.199
ENSECAG00000029773	0	0	0.579089	0.301429	0.832292	57.3182	77.3623	39.8761	51.6732	40.0759	11.6067	71.5679	25.9443	51.3655	181.179	28.3032	19.8849
ENSECAG00000019364	GALNT18	polypeptide N-acetylgalactosaminyltransferase 18 [Source:VGNC Symbol;Acc:VGNC:18231]	0.578806	0.512691	0.920362	5.51137	15.8241	2.78205	0	10.4961	14.5084	8.47515	15.9658	1.14146	14.3618	35.8508	3.31415
ENSECAG00000008177	PRXL2B	peroxiredoxin like 2B [Source:VGNC Symbol;Acc:VGNC:50795]	0.577333	0.473663	0.905703	166.443	91.4282	0	112.741	157.441	96.7223	86.6349	76.8352	216.877	205.484	90.5703	75.1207
ENSECAG00000024692	ATP13A5	ATPase 13A5 [Source:VGNC Symbol;Acc:VGNC:15643]	0.576655	0.464558	0.902897	16.5341	19.3406	43.5855	1.87902	2.86257	11.6067	11.3002	7.98288	5.70728	5.52375	56.6065	17.6755
ENSECAG00000039241	0	0	0.57627	0.137345	0.722087	12.125	10.5494	19.4744	15.0322	10.4961	5.80334	12.2419	18.9593	14.8389	19.8855	17.9254	25.4085
ENSECAG00000013932	LYPD6B	LY6/PLAUR domain containing 6B [Source:VGNC Symbol;Acc:VGNC:19856]	0.576053	0.449127	0.896875	1.10227	6.15382	12.9829	2.81854	10.4961	18.3772	5.6501	12.9722	1.14146	7.73325	30.1901	13.2566
ENSECAG00000013662	DNAI2	dynein axonemal intermediate chain 2 [Source:VGNC Symbol;Acc:VGNC:17242]	0.575518	0.392398	0.874062	14.3295	42.1976	5.56411	2.81854	20.9922	29.0167	35.784	21.9529	10.2731	36.4568	71.7015	9.94245
ENSECAG00000032321	0	0	0.575446	0.428805	0.885113	34.1705	8.79117	31.5299	4.69756	18.1296	26.115	5.6501	14.9679	4.56582	76.2278	6.60409	19.8849
ENSECAG00000017281	SORBS3	sorbin and SH3 domain containing 3 [Source:VGNC Symbol;Acc:VGNC:23447]	0.574233	0.00199001	0.241241	419.966	666.371	497.06	761.945	603.047	791.189	516.984	741.41	752.219	1194.24	953.819	820.804
ENSECAG00000024719	0	0	0.573377	0.00279762	0.269672	1927.88	1511.2	1801.84	2131.75	1915.06	1298.98	1446.43	2360.94	1951.89	2248.17	3824.71	2682.25
ENSECAG00000038039	TBXA2R	thromboxane A2 receptor [Source:HGNC Symbol;Acc:HGNC:11608]	0.573376	0.205577	0.774959	16.5341	11.4285	18.547	16.9112	14.3128	1.93445	10.3585	15.9658	18.2633	22.095	13.2082	25.4085
ENSECAG00000026965	SOCS1	suppressor of cytokine signaling 1 [Source:VGNC Symbol;Acc:VGNC:23437]	0.573302	0.0485731	0.56845	333.989	289.23	411.744	209.511	115.457	220.527	155.378	245.473	369.832	487.195	366.055	250.771
ENSECAG00000030691	GSTA3	glutathione S-transferase alpha 3 [Source:NCBI gene (formerly Entrezgene);Acc:100056418]	0.573274	0.383069	0.870713	87.0796	203.076	354.248	19.7298	115.457	147.985	73.4513	137.705	59.3557	169.027	459.456	159.079
ENSECAG00000005924	TSKU	tsukushi, small leucine rich proteoglycan [Source:VGNC Symbol;Acc:VGNC:52451]	0.572743	0.120472	0.704624	37.4773	52.747	49.1496	21.6088	62.0223	54.1645	34.8423	50.8908	63.9215	123.732	53.7761	28.7226
ENSECAG00000009385	ABHD12B	abhydrolase domain containing 12B [Source:VGNC Symbol;Acc:VGNC:14937]	0.571696	0.285496	0.822	5.51137	8.79117	11.1282	20.6693	8.5877	6.77056	3.76673	6.98502	17.1218	5.52375	18.8688	12.1519
ENSECAG00000018830	DYNLRB2	dynein light chain roadblock-type 2 [Source:VGNC Symbol;Acc:VGNC:51177]	0.571418	0.123527	0.710037	42.9886	81.7579	58.4231	37.5805	63.9307	53.1973	106.41	70.848	61.6386	156.875	125.478	38.6651
ENSECAG00000013965	SLC6A8	solute carrier family 6 member 8 [Source:VGNC Symbol;Acc:VGNC:55537]	0.570201	0.024602	0.4708	73.8523	123.076	97.3718	90.1932	62.0223	131.542	97.9351	109.765	127.843	183.389	186.801	85.0632
ENSECAG00000020113	SEMA3C	semaphorin 3C [Source:VGNC Symbol;Acc:VGNC:22809]	0.568735	0.0629744	0.609381	27.5568	54.5053	37.094	70.4634	39.1218	32.8856	52.7343	54.8823	55.9313	68.4945	103.779	45.2934
ENSECAG00000024619	S100A14	S100 calcium binding protein A14 [Source:VGNC Symbol;Acc:VGNC:22650]	0.568698	0.445799	0.895591	3.30682	13.1868	60.2778	4.69756	3.81676	26.115	12.2419	11.9743	6.84873	16.5713	33.0204	44.1887
ENSECAG00000020419	RAB3D	RAB3D, member RAS onco family [Source:VGNC Symbol;Acc:VGNC:22120]	0.568501	0.235527	0.797194	88.1818	155.604	194.744	139.048	292.936	70.6073	405.866	210.548	192.906	538.013	356.621	67.3877
ENSECAG00000016537	IL12RB2	interleukin 12 receptor subunit beta 2 [Source:VGNC Symbol;Acc:VGNC:18996]	0.567924	0.199355	0.770785	27.5568	36.0438	25.9658	68.5844	9.54189	22.2461	34.8423	63.863	52.5069	34.2473	78.3056	48.6075
ENSECAG00000021057	ADGRV1	adhesion G protein-coupled receptor V1 [Source:VGNC Symbol;Acc:VGNC:15116]	0.567679	0.18068	0.760607	26.4546	14.945	12.9829	32.8829	9.54189	16.4428	35.784	29.9358	30.8193	37.5615	47.172	16.5707
ENSECAG00000014774	MMP23B	matrix metallopeptidase 23B [Source:HGNC Symbol;Acc:HGNC:7171]	0.567498	0.333896	0.84593	41.8864	196.922	82.5342	321.313	62.9765	76.4107	106.41	46.8994	212.311	155.77	20.7557	304.902
ENSECAG00000000398	PITRM1	pitrilysin metallopeptidase 1 [Source:VGNC Symbol;Acc:VGNC:21478]	0.56591	0.0311947	0.502978	2000.63	1695.82	1201.85	1288.07	1236.63	1528.21	1722.34	2820.95	1643.7	2487.9	4105.85	1748.77
ENSECAG00000024529	KIAA0895L	KIAA0895 like [Source:VGNC Symbol;Acc:VGNC:19367]	0.565251	0.0887466	0.653619	23.1477	12.3076	16.6923	15.0322	34.3508	28.0495	16.0086	21.9529	27.3949	27.6188	32.077	36.4556
ENSECAG00000014658	SCD	stearoyl-CoA desaturase [Source:VGNC Symbol;Acc:VGNC:22717]	0.564685	0.029959	0.502798	367.057	356.922	361.667	551.494	519.079	433.316	314.522	515.893	772.765	336.949	995.33	423.106
ENSECAG00000031913	0	0	0.563487	0.125782	0.715589	112.432	97.582	76.0428	176.628	154.579	39.6562	68.7429	190.591	98.1652	166.817	202.84	208.791
ENSECAG00000042590	0	0	0.563476	0.137901	0.722087	37.4773	18.4615	12.0556	20.6693	20.038	11.6067	16.9503	9.9786	31.9607	23.1998	24.5295	28.7226
ENSECAG00000018324	SLC43A2	solute carrier family 43 member 2 [Source:VGNC Symbol;Acc:VGNC:23217]	0.562335	0.00321584	0.28081	3133.76	2363.07	2516.83	2279.26	2241.39	1835.79	2938.05	2918.74	2837.66	3637.94	5626.68	2829.18
ENSECAG00000011624	0	0	0.56209	0.425649	0.882432	6.61364	21.9779	2.78205	3.75805	13.3586	18.3772	38.609	16.9636	3.42437	14.3618	41.5114	30.9321
ENSECAG00000015635	FAM216A	family with sequence similarity 216 member A [Source:VGNC Symbol;Acc:VGNC:17857]	0.56073	0.089241	0.653619	29.7614	27.2526	23.1838	28.1854	20.9922	10.6395	23.5421	11.9743	31.9607	39.771	30.1901	27.6179
ENSECAG00000016742	TJP2	tight junction protein 2 [Source:VGNC Symbol;Acc:VGNC:24119]	0.560093	0.182295	0.760895	83.7727	56.2635	89.0257	46.0361	35.305	29.9839	89.4599	94.7967	53.6484	87.2753	196.236	48.6075
ENSECAG00000006473	OR10P1	olfactory receptor family 10 subfamily P member 1 [Source:VGNC Symbol;Acc:VGNC:54680]	0.558718	0.314789	0.838303	11.0227	7.91206	17.6197	20.6693	6.67932	3.86889	2.82505	8.98074	18.2633	16.5713	16.0385	7.73301
ENSECAG00000016383	USP53	ubiquitin specific peptidase 53 [Source:VGNC Symbol;Acc:VGNC:24852]	0.558703	0.0407985	0.545743	38.5796	33.4065	26.8932	30.0644	34.3508	37.7217	45.2008	53.8844	44.5168	38.6663	79.249	57.4452
ENSECAG00000005405	BDKRB2	bradykinin receptor B2 [Source:VGNC Symbol;Acc:VGNC:55269]	0.557849	0.297224	0.831615	8.81818	14.0659	12.0556	22.5483	5.72513	11.6067	3.76673	6.98502	5.70728	14.3618	20.7557	22.0943
ENSECAG00000016351	SPATA1	spermatogenesis associated 1 [Source:HGNC Symbol;Acc:HGNC:14682]	0.557465	0.13385	0.721484	31.9659	30.7691	26.8932	20.6693	50.572	22.2461	55.5593	23.9486	38.8095	80.6468	46.2286	27.6179
ENSECAG00000009067	SLC16A6	solute carrier family 16 member 6 [Source:VGNC Symbol;Acc:VGNC:23044]	0.557052	0.0827946	0.648611	82.6705	75.6041	52.859	82.6771	113.548	62.8695	110.177	159.658	117.57	152.456	202.84	70.7018
ENSECAG00000010807	PXYLP1	2-phosphoxylose phosphatase 1 [Source:VGNC Symbol;Acc:VGNC:52424]	0.556523	0.115611	0.697382	72.75	30.7691	96.4445	34.762	49.6178	57.0662	73.4513	115.752	109.58	95.0085	126.421	58.55
ENSECAG00000011443	GNAZ	G protein subunit alpha z [Source:VGNC Symbol;Acc:VGNC:18422]	0.556331	0.301435	0.832292	15.4318	14.945	17.6197	15.0322	24.8089	38.6889	7.53347	17.9615	11.4146	7.73325	41.5114	50.817
ENSECAG00000007112	0	0	0.556263	0.0262665	0.488757	108.023	76.4832	80.6795	95.8303	52.4804	52.2301	75.3347	125.73	117.57	117.104	102.835	152.451
ENSECAG00000022078	CHST15	carbohydrate sulfotransferase 15 [Source:VGNC Symbol;Acc:VGNC:16536]	0.555429	0.000643446	0.129696	131.17	92.3073	107.573	117.439	98.2815	96.7223	111.119	111.76	136.975	154.665	206.614	135.88
ENSECAG00000013135	PLS3	plastin 3 [Source:VGNC Symbol;Acc:VGNC:21595]	0.555396	0.388054	0.874062	18.7386	6.15382	41.7308	5.63707	6.67932	22.2461	29.1922	16.9636	6.84873	18.7808	62.2671	19.8849
ENSECAG00000021914	PDE1C	phosphodiesterase 1C [Source:VGNC Symbol;Acc:VGNC:21241]	0.555313	0.203995	0.774104	17.6364	20.2197	28.7479	9.39512	8.5877	11.6067	5.6501	21.9529	25.112	20.9903	21.6991	23.199
ENSECAG00000014880	CFAP45	cilia and flagella associated protein 45 [Source:VGNC Symbol;Acc:VGNC:16453]	0.554782	0.183744	0.761084	84.875	114.285	76.0428	48.8546	56.2972	118.001	124.302	90.8052	45.6582	130.361	283.032	64.0735
ENSECAG00000020208	LIFR	LIF receptor subunit alpha [Source:VGNC Symbol;Acc:VGNC:19662]	0.554634	0.314722	0.838303	6.61364	14.0659	6.49146	15.9717	5.72513	16.4428	20.717	14.9679	43.3753	8.838	11.3213	11.0472
ENSECAG00000006637	NECTIN3	nectin cell adhesion molecule 3 [Source:VGNC Symbol;Acc:VGNC:57089]	0.554164	0.395821	0.874802	11.0227	14.0659	12.0556	12.2137	7.63351	4.83612	3.76673	22.9508	9.13164	2.2095	37.7376	15.466
ENSECAG00000028005	FRAT1	FRAT regulator of WNT signaling pathway 1 [Source:HGNC Symbol;Acc:HGNC:3944]	0.553452	0.143483	0.728453	8.81818	19.3406	21.3291	21.6088	27.6715	17.41	7.53347	23.9486	34.2437	22.095	22.6426	29.8273
ENSECAG00000012253	CXCL11	C-X-C motif chemokine ligand 11 [Source:VGNC Symbol;Acc:VGNC:16982]	0.55214	0.364625	0.8606	217.148	676.041	182.688	149.382	52.4804	77.3779	261.788	392.159	168.935	505.976	488.702	309.321
ENSECAG00000010349	CIART	circadian associated repressor of transcription [Source:VGNC Symbol;Acc:VGNC:16544]	0.549757	0.114095	0.696155	45.1932	56.2635	32.4573	75.161	41.0301	34.82	32.9589	79.8288	44.5168	114.894	49.0589	82.8537
ENSECAG00000023979	SCN3B	sodium voltage-gated channel beta subunit 3 [Source:VGNC Symbol;Acc:VGNC:22737]	0.548896	0.325889	0.84438	49.6023	23.7362	71.406	39.4595	15.267	21.2789	26.3671	55.8801	27.3949	14.3618	141.516	37.5604
ENSECAG00000021239	CCDC92	coiled-coil domain containing 92 [Source:VGNC Symbol;Acc:VGNC:16190]	0.54831	0.131152	0.720115	15.4318	25.4944	17.6197	10.3346	16.2212	16.4428	11.3002	15.9658	19.4047	18.7808	36.7942	18.7802
ENSECAG00000020518	GNA14	G protein subunit alpha 14 [Source:VGNC Symbol;Acc:VGNC:52392]	0.548101	0.402179	0.878394	11.0227	23.7362	44.5128	5.63707	9.54189	32.8856	16.0086	16.9636	4.56582	16.5713	73.5884	22.0943
ENSECAG00000006110	ESAM	endothelial cell adhesion molecule [Source:VGNC Symbol;Acc:VGNC:49340]	0.548062	0.299146	0.831935	15.4318	9.67029	13.9103	3.75805	6.67932	17.41	11.3002	4.9893	10.2731	6.6285	23.586	19.8849
ENSECAG00000006881	CKAP4	cytoskeleton associated protein 4 [Source:VGNC Symbol;Acc:VGNC:56355]	0.548039	0.224527	0.789427	217.148	97.582	124.265	148.443	312.974	81.2468	65.9178	205.559	125.56	494.928	198.123	97.215
ENSECAG00000003837	CXCR4	C-X-C motif chemokine receptor 4 [Source:VGNC Symbol;Acc:VGNC:16987]	0.547584	0.0248563	0.472881	3844.73	4869.43	3184.52	3106.97	3412.18	4118.44	2058.52	3812.82	5126.28	8610.43	3568.09	3456.66
ENSECAG00000021209	CRELD2	cysteine rich with EGF like domains 2 [Source:VGNC Symbol;Acc:VGNC:16862]	0.546994	0.0197032	0.448009	587.512	901.095	689.949	826.771	758.58	589.039	675.187	883.106	666.61	1674.8	1310.44	666.144
ENSECAG00000026851	GDF1	growth differentiation factor 1 [Source:HGNC Symbol;Acc:HGNC:4214]	0.546361	0.260039	0.809438	13.2273	12.3076	25.0385	18.7902	7.63351	31.9184	13.1836	21.9529	37.668	36.4568	24.5295	6.6283
ENSECAG00000023741	EGR3	early growth response 3 [Source:VGNC Symbol;Acc:VGNC:17464]	0.545048	0.182179	0.760895	38.5796	29.89	45.4402	22.5483	20.038	10.6395	29.1922	45.9015	26.2535	27.6188	66.9843	55.2358
ENSECAG00000027864	IL1RN	interleukin 1 receptor antagonist [Source:NCBI gene (formerly Entrezgene);Acc:100034236]	0.544648	0.0424634	0.553216	7917.63	7802.17	8078.15	12271	4451.29	5241.38	9932.88	12717.7	7275.64	15685.2	15201.7	11732.1
ENSECAG00000012416	MKRN2OS	MKRN2 opposite strand [Source:VGNC Symbol;Acc:VGNC:53560]	0.543687	0.275227	0.815677	31.9659	44.835	8.34616	62.0078	47.7095	45.4595	76.2764	8.98074	49.0826	49.7138	54.7196	83.9584
ENSECAG00000040065	0	0	0.543501	0.24019	0.798946	12.125	25.4944	15.765	54.4917	17.1754	28.0495	21.6587	16.9636	12.556	54.1328	30.1901	43.0839
ENSECAG00000019334	SLC24A3	solute carrier family 24 member 3 [Source:VGNC Symbol;Acc:VGNC:23087]	0.543073	0.442689	0.893065	6.61364	11.4285	8.34616	8.45561	1.90838	9.67223	1.88337	21.9529	7.99019	20.9903	19.8123	2.20943
ENSECAG00000014338	EGR1	early growth response 1 [Source:VGNC Symbol;Acc:VGNC:17462]	0.542454	0.00873698	0.376153	621.682	828.129	713.133	1040.04	655.528	689.63	640.345	863.149	595.84	1262.73	1118.92	1429.5
ENSECAG00000021424	LMNTD1	lamin tail domain containing 1 [Source:VGNC Symbol;Acc:VGNC:58499]	0.542144	0.17796	0.759009	12.125	39.5603	14.8376	19.7298	26.7173	16.4428	43.3174	18.9593	50.224	29.8283	36.7942	23.199
ENSECAG00000035457	LRRIQ3	leucine rich repeats and IQ motif containing 3 [Source:HGNC Symbol;Acc:HGNC:28318]	0.541773	0.24461	0.801402	23.1477	8.79117	16.6923	7.5161	9.54189	5.80334	14.1253	10.9765	25.112	11.0475	22.6426	11.0472
ENSECAG00000041410	0	0	0.541604	0.259651	0.80894	19.8409	10.5494	9.27351	11.2741	18.1296	3.86889	9.41683	16.9636	17.1218	8.838	30.1901	15.466
ENSECAG00000041081	0	0	0.540963	0.0399142	0.541151	125.659	126.593	166.923	222.664	151.716	151.854	121.477	204.561	292.213	341.368	145.29	146.927
ENSECAG00000021487	TRIM66	tripartite motif containing 66 [Source:VGNC Symbol;Acc:VGNC:24521]	0.540352	0.120806	0.705755	18.7386	22.8571	18.547	12.2137	14.3128	7.73779	18.8337	17.9615	25.112	16.5713	29.2467	24.3038
ENSECAG00000010334	CES3	carboxylesterase 3 [Source:VGNC Symbol;Acc:VGNC:16445]	0.539621	0.257947	0.808606	20.9432	15.8241	60.2778	30.0644	19.0838	23.2134	11.3002	20.9551	12.556	32.0378	50.9458	50.817
ENSECAG00000024630	EPCAM	epithelial cell adhesion molecule [Source:VGNC Symbol;Acc:VGNC:17614]	0.539538	0.236813	0.797194	41.8864	58.0217	148.376	32.8829	27.6715	49.3284	142.194	58.8737	110.721	58.5518	150.951	86.1679
ENSECAG00000024887	PC	pyruvate carboxylase [Source:VGNC Symbol;Acc:VGNC:69324]	0.539331	0.0525156	0.579633	76.0568	93.1864	103.863	170.052	108.778	80.2796	125.244	120.741	180.35	96.1133	246.238	114.89
ENSECAG00000008375	ST7	suppression of tumorigenicity 7 [Source:VGNC Symbol;Acc:VGNC:56054]	0.539282	0.123081	0.709824	30.8636	32.5273	41.7308	28.1854	27.6715	23.2134	22.6004	35.9229	28.5364	29.8283	84.9097	32.0368
ENSECAG00000010523	ADGRG3	adhesion G protein-coupled receptor G3 [Source:VGNC Symbol;Acc:VGNC:15109]	0.538604	0.0673633	0.621718	147.705	154.725	106.645	108.044	88.7396	77.3779	74.393	96.7924	74.1946	188.912	228.313	128.147
ENSECAG00000000637	CACNB1	calcium voltage-gated channel auxiliary subunit beta 1 [Source:VGNC Symbol;Acc:VGNC:15990]	0.535614	0.117603	0.702376	201.716	481.756	237.402	446.268	541.025	650.941	252.371	310.334	373.256	1045.09	415.114	429.735
ENSECAG00000029277	0	0	0.535062	0.389738	0.874062	5.51137	23.7362	40.8034	3.75805	13.3586	12.5739	2.82505	14.9679	25.112	23.1998	15.0951	22.0943
ENSECAG00000036115	0	0	0.535029	0.299526	0.831935	14.3295	73.8459	33.3846	77.9795	126.907	20.3117	55.5593	79.8288	81.0433	97.218	30.1901	141.404
ENSECAG00000002658	PRR15L	proline rich 15 like [Source:VGNC Symbol;Acc:VGNC:21899]	0.53487	0.397526	0.876003	7.71591	5.2747	19.4744	3.75805	5.72513	24.1806	6.59178	14.9679	7.99019	15.4665	33.0204	6.6283
ENSECAG00000033359	0	0	0.533722	0.143141	0.728453	105.818	189.889	132.611	302.523	217.555	157.657	141.253	330.292	218.018	205.484	565.121	152.451
ENSECAG00000018752	APOL6	apolipoprotein L6 [Source:VGNC Symbol;Acc:VGNC:51918]	0.53355	0.0512959	0.579633	99.2046	159.999	113.137	78.919	65.839	62.8695	98.8768	85.8159	105.014	133.675	203.783	110.472
ENSECAG00000015885	0	0	0.533493	0.0994456	0.669161	115.739	72.9667	119.628	90.1932	79.1977	56.099	163.853	118.745	179.208	59.6565	185.858	165.707
ENSECAG00000034990	0	0	0.533254	0.449453	0.897111	22.0455	14.0659	50.0769	11.2741	2.86257	47.394	31.0756	0.99786	21.6877	41.9805	24.5295	41.9792
ENSECAG00000008322	0	0	0.532824	0.247254	0.802425	33.0682	27.2526	26.8932	15.0322	46.7553	7.73779	18.8337	10.9765	33.1022	50.8185	31.1336	19.8849
ENSECAG00000001583	ARMC9	armadillo repeat containing 9 [Source:VGNC Symbol;Acc:VGNC:15534]	0.532491	0.0250991	0.475019	37.4773	45.7141	48.2222	32.8829	50.572	68.6729	38.609	48.8951	55.9313	59.6565	85.8531	66.283
ENSECAG00000000396	ICAM2	intercellular adhesion molecule 2 [Source:VGNC Symbol;Acc:VGNC:18928]	0.531782	0.0263783	0.488757	300.921	291.867	169.705	311.918	441.79	253.413	220.354	356.236	361.841	478.357	564.178	290.54
ENSECAG00000022305	TSPAN1	tetraspanin 1 [Source:VGNC Symbol;Acc:VGNC:58264]	0.531278	0.385356	0.872892	147.705	336.702	221.637	38.52	94.4647	274.691	253.313	200.57	82.1848	240.836	674.56	134.775
ENSECAG00000024343	0	0	0.530902	0.00353097	0.290043	152.114	269.01	182.688	246.152	199.426	266.954	210.937	176.621	295.637	371.196	327.374	237.514
ENSECAG00000020326	CLSTN3	calsyntenin 3 [Source:VGNC Symbol;Acc:VGNC:16639]	0.53083	0.369462	0.86235	11.0227	28.1318	3.7094	15.9717	7.63351	9.67223	4.70842	10.9765	13.6975	14.3618	6.60409	32.0368
ENSECAG00000017979	SPEF1	sperm flagellar 1 [Source:VGNC Symbol;Acc:VGNC:23511]	0.529783	0.412001	0.880458	4.40909	19.3406	10.2009	7.5161	14.3128	46.4267	23.5421	17.9615	6.84873	20.9903	62.2671	13.2566
ENSECAG00000007133	TPPP3	tubulin polymerization promoting protein family member 3 [Source:VGNC Symbol;Acc:VGNC:24442]	0.529664	0.373708	0.865602	2348.94	1644.83	4479.1	1075.74	1189.87	2358.09	1607.45	1408.98	324.173	1970.87	5150.24	4184.67
ENSECAG00000010371	GAS2L3	growth arrest specific 2 like 3 [Source:VGNC Symbol;Acc:VGNC:18252]	0.52945	0.00414759	0.309925	100.307	79.9997	80.6795	85.4956	104.007	84.1484	52.7343	95.7945	115.287	110.475	128.308	138.09
ENSECAG00000015436	PLEKHS1	pleckstrin homology domain containing S1 [Source:VGNC Symbol;Acc:VGNC:51639]	0.52937	0.434645	0.888561	16.5341	21.0988	21.3291	6.57659	4.77095	5.80334	37.6673	9.9786	2.28291	16.5713	41.5114	28.7226
ENSECAG00000037072	0	0	0.52927	0.478342	0.906014	4.40909	6.15382	28.7479	4.69756	1.90838	21.2789	4.70842	13.97	9.13164	3.31425	20.7557	28.7226
ENSECAG00000019904	CHST11	carbohydrate sulfotransferase 11 [Source:VGNC Symbol;Acc:VGNC:16534]	0.529266	0.0107431	0.384666	151.011	130.109	168.778	231.12	141.22	110.263	104.527	188.595	200.896	211.007	236.804	235.305
ENSECAG00000020137	LAPTM4B	lysosomal protein transmembrane 4 beta [Source:HGNC Symbol;Acc:HGNC:13646]	0.528287	0.0211961	0.460086	267.852	197.801	182.688	241.455	185.113	227.298	211.879	305.345	246.554	409.862	459.456	194.43
ENSECAG00000011229	SLC1A4	solute carrier family 1 member 4 [Source:VGNC Symbol;Acc:VGNC:23063]	0.528084	0.104839	0.681173	97	167.911	85.3163	131.532	161.258	53.1973	101.702	201.568	102.731	218.741	165.102	234.2
ENSECAG00000000051	IL1B	interleukin 1, beta [Source:NCBI gene (formerly Entrezgene);Acc:100034237]	0.527835	0.275055	0.815677	627.193	1319.56	458.111	2011.5	642.169	552.285	924.733	1310.19	636.932	1713.47	772.678	2533.11
ENSECAG00000006500	ADAMTS5	ADAM metallopeptidase with thrombospondin type 1 motif 5 [Source:VGNC Symbol;Acc:VGNC:59233]	0.526101	0.468724	0.904236	460.75	118.681	259.658	167.233	1032.43	443.956	793.839	732.429	1414.26	87.2753	272.654	1112.45
ENSECAG00000039998	0	0	0.525943	0.274057	0.815677	36.375	4.39559	17.6197	18.7902	18.1296	10.6395	8.47515	17.9615	28.5364	25.4093	26.4163	14.3613
ENSECAG00000020958	ARL6	ADP ribosylation factor like GTPase 6 [Source:VGNC Symbol;Acc:VGNC:15522]	0.525468	0.00603133	0.353241	93.6932	87.0326	73.2607	72.3425	85.877	57.0662	65.9178	104.775	92.4579	114.894	127.365	124.833
ENSECAG00000010437	TCEA3	transcription elongation factor A3 [Source:VGNC Symbol;Acc:VGNC:50773]	0.525447	0.204569	0.774104	20.9432	35.1647	47.2949	29.1249	12.4045	23.2134	14.1253	14.9679	31.9607	49.7138	40.568	19.8849
ENSECAG00000024148	RAB39A	RAB39A, member RAS onco family [Source:VGNC Symbol;Acc:VGNC:22115]	0.524867	0.0621288	0.607185	98.1023	80.8788	40.8034	58.2498	46.7553	47.394	34.8423	55.8801	78.7604	97.218	86.7966	69.5971
ENSECAG00000040484	H4C6	H4 clustered histone 6 [Source:VGNC Symbol;Acc:VGNC:84552]	0.524728	0.165006	0.745125	41.8864	19.3406	83.4616	31.0039	36.2592	49.3284	26.3671	33.9272	78.7604	32.0378	57.5499	62.9688
ENSECAG00000014359	GPR35	G protein-coupled receptor 35 [Source:VGNC Symbol;Acc:VGNC:56575]	0.524616	0.0352542	0.526883	228.171	227.691	253.167	298.765	229.005	136.379	181.745	338.274	336.729	327.006	491.533	205.477
ENSECAG00000019660	TRIB1	tribbles pseudokinase 1 [Source:VGNC Symbol;Acc:VGNC:56312]	0.524372	0.0152467	0.416466	649.239	384.174	348.684	416.204	293.89	270.823	401.157	382.18	412.065	707.04	615.123	526.95
ENSECAG00000014455	0	0	0.524262	0.000579232	0.123462	2046.92	2164.39	1762.89	1879.96	2343.49	2809.78	2521.83	1757.23	2726.94	4006.93	3011.46	2685.57
ENSECAG00000039132	0	0	0.52364	0.0279766	0.4949	5876.22	6616.24	5245.1	11476.1	7274.74	7490.18	3308.13	7630.63	7800.71	9247.87	12018.5	10406.4
ENSECAG00000014259	TIMP1	TIMP metallopeptidase inhibitor 1 [Source:VGNC Symbol;Acc:VGNC:59009]	0.523556	0.00662336	0.355855	1010.78	909.886	783.612	1095.47	966.594	847.288	945.45	1249.32	784.18	1920.06	1436.86	1470.38
ENSECAG00000035318	0	0	0.522073	0.579121	0.934442	277.773	16642.6	16496.6	27976.8	20980.7	16894.5	168.561	15225.3	19569.1	17245.2	21499.1	24015.4
ENSECAG00000016891	CLIC6	chloride intracellular channel 6 [Source:HGNC Symbol;Acc:HGNC:2065]	0.52196	0.443313	0.893346	38.5796	44.835	126.12	15.0322	6.67932	39.6562	12.2419	28.9379	33.1022	34.2473	138.686	17.6755
ENSECAG00000007737	PLEKHA8	pleckstrin homology domain containing A8 [Source:VGNC Symbol;Acc:VGNC:56043]	0.521684	0.0707225	0.627077	48.5	70.3294	25.9658	45.0966	51.5262	29.9839	43.3174	60.8694	47.9411	88.38	66.9843	66.283
ENSECAG00000000480	ABI3BP	ABI family member 3 binding protein [Source:HGNC Symbol;Acc:HGNC:17265]	0.521631	0.0791276	0.642208	25.3523	21.0988	18.547	38.52	17.1754	24.1806	29.1922	17.9615	29.6778	33.1425	41.5114	33.1415
ENSECAG00000007543	LRRC46	leucine rich repeat containing 46 [Source:VGNC Symbol;Acc:VGNC:52407]	0.52111	0.290686	0.826723	35.2727	42.1976	21.3291	16.9112	14.3128	54.1645	64.9762	30.9336	17.1218	64.0755	90.5703	28.7226
ENSECAG00000010384	ARSL	arylsulfatase L [Source:VGNC Symbol;Acc:VGNC:55095]	0.520113	0.417326	0.881466	5.51137	21.0988	5.56411	1.87902	6.67932	17.41	17.892	15.9658	7.99019	20.9903	30.1901	6.6283
ENSECAG00000006777	CFAP46	cilia and flagella associated protein 46 [Source:HGNC Symbol;Acc:HGNC:25247]	0.51959	0.511806	0.919855	4.40909	18.4615	3.7094	2.81854	9.54189	7.73779	14.1253	7.98288	1.14146	3.31425	36.7942	7.73301
ENSECAG00000031951	0	0	0.519202	0.00502525	0.330071	467.364	412.306	204.945	397.414	388.355	386.889	293.805	384.176	494.25	455.157	571.725	581.081
ENSECAG00000023472	KCNK2	potassium two pore domain channel subfamily K member 2 [Source:VGNC Symbol;Acc:VGNC:19297]	0.518116	0.508241	0.918836	15.4318	7.03294	59.3505	1.87902	2.86257	17.41	11.3002	8.98074	4.56582	16.5713	30.1901	37.5604
ENSECAG00000019691	LTBP1	latent transforming growth factor beta binding protein 1 [Source:VGNC Symbol;Acc:VGNC:19832]	0.518016	0.463519	0.902897	7.71591	7.03294	6.49146	2.81854	6.67932	11.6067	19.7754	12.9722	5.70728	3.31425	38.6811	5.52358
ENSECAG00000019506	ARRDC3	arrestin domain containing 3 [Source:VGNC Symbol;Acc:VGNC:15546]	0.51759	0.037888	0.535949	554.443	660.217	364.449	564.647	459.919	387.857	601.736	846.185	604.971	761.173	1256.66	553.463
ENSECAG00000014144	SMCHD1	structural maintenance of chromosomes flexible hinge domain containing 1 [Source:VGNC Symbol;Acc:VGNC:58700]	0.51718	0.000153763	0.0571208	3636.4	3382.84	3158.56	4224.05	3605.88	3468.46	3375.93	5166.92	4415.15	6057.35	5792.73	5214.26
ENSECAG00000029414	0	0	0.515642	0.517863	0.921102	1.10227	9.67029	10.2009	7.5161	6.67932	32.8856	15.0669	1.99572	3.42437	26.514	26.4163	4.41887
ENSECAG00000032367	0	0	0.515231	0.540682	0.926348	2.20455	7.03294	6.49146	0	25.7631	8.70501	28.2505	6.98502	20.5462	28.7235	7.54753	4.41887
ENSECAG00000039768	CYP2D84	cytochrome P450 family 2 subfamily D member 84 [Source:VGNC Symbol;Acc:VGNC:103400]	0.515092	0.691191	0.958591	116.841	6.15382	10.2009	9.39512	0.954189	125.739	7.53347	113.756	5.70728	4.419	257.559	11.0472
ENSECAG00000015814	LRRC73	leucine rich repeat containing 73 [Source:VGNC Symbol;Acc:VGNC:56672]	0.515072	0.491321	0.911221	12.125	14.945	5.56411	2.81854	0.954189	15.4756	4.70842	14.9679	6.84873	14.3618	27.3598	2.20943
ENSECAG00000016815	CCDC173	coiled-coil domain containing 173 [Source:VGNC Symbol;Acc:VGNC:16142]	0.514697	0.240426	0.798946	68.3409	53.6262	50.0769	37.5805	41.9843	66.7384	81.9265	107.769	26.2535	70.704	201.896	62.9688
ENSECAG00000013952	CADM4	cell adhesion molecule 4 [Source:VGNC Symbol;Acc:VGNC:16001]	0.513503	0.244757	0.801402	15.4318	41.3185	28.7479	18.7902	6.67932	29.9839	31.0756	41.9101	26.2535	30.933	63.2105	32.0368
ENSECAG00000006496	LEKR1	leucine, glutamate and lysine rich 1 [Source:HGNC Symbol;Acc:HGNC:33765]	0.513038	0.156289	0.737442	29.7614	24.6153	15.765	19.7298	14.3128	6.77056	22.6004	21.9529	28.5364	30.933	30.1901	20.9896
ENSECAG00000019259	0	0	0.512461	0.0473334	0.566431	40.7841	30.7691	37.094	43.2176	40.0759	26.115	40.4924	62.8652	71.9117	44.19	56.6065	56.3405
ENSECAG00000011930	0	0	0.512451	0.710346	0.958591	6572.85	257.581	20585.3	219.846	192.746	9878.25	5440.1	185.602	16016.9	14450.1	300.958	138.09
ENSECAG00000014969	TP53I3	tumor protein p53 inducible protein 3 [Source:VGNC Symbol;Acc:VGNC:24422]	0.512325	0.0200191	0.451171	198.409	300.658	197.526	273.398	340.645	252.445	232.596	239.486	344.72	570.051	266.05	271.76
ENSECAG00000004587	ANKRD34B	ankyrin repeat domain 34B [Source:VGNC Symbol;Acc:VGNC:15333]	0.512133	0.198415	0.769559	29.7614	83.5161	38.0214	73.282	34.3508	27.0823	48.0259	95.7945	47.9411	128.151	62.2671	68.4924
ENSECAG00000029010	0	0	0.511876	0.386628	0.874062	15.4318	34.2856	1.8547	11.2741	45.8011	25.1478	34.8423	7.98288	38.8095	39.771	25.4729	22.0943
ENSECAG00000017305	SEZ6L2	seizure related 6 homolog like 2 [Source:VGNC Symbol;Acc:VGNC:22884]	0.511449	0.501237	0.915809	38.5796	216.263	15.765	27.2459	16.2212	30.9512	26.3671	70.848	53.6484	226.474	12.2647	23.199
ENSECAG00000023836	HCFC2	host cell factor C2 [Source:VGNC Symbol;Acc:VGNC:56396]	0.511372	0.0447562	0.564423	5781.42	7653.6	3081.59	6647.05	10098.2	5225.91	6459.01	6316.45	6958.31	14313.1	7758.86	7505.44
ENSECAG00000021413	ADGRG1	adhesion G protein-coupled receptor G1 [Source:VGNC Symbol;Acc:VGNC:15107]	0.511072	0.147593	0.734552	72.75	126.593	163.214	72.3425	58.2055	64.804	35.784	92.8009	85.6091	129.256	173.593	100.529
ENSECAG00000006595	0	0	0.510279	0.128032	0.718956	68.3409	60.6591	57.4958	147.503	62.0223	48.3612	74.393	115.752	70.7702	103.847	179.254	97.215
ENSECAG00000020193	TGFBI	transforming growth factor beta induced [Source:VGNC Symbol;Acc:VGNC:24055]	0.510059	0.000470581	0.115443	5160.84	6529.2	5253.44	7803.59	6102.04	7319.95	5360.06	6625.79	6491.46	9250.08	9958.96	10012
ENSECAG00000002928	INKA2	inka box actin regulator 2 [Source:VGNC Symbol;Acc:VGNC:49409]	0.510015	0.331255	0.845265	13.2273	11.4285	21.3291	2.81854	8.5877	7.73779	9.41683	4.9893	11.4146	22.095	13.2082	9.94245
ENSECAG00000009142	DQA	MHC class II DQ-alpha chain [Source:NCBI gene (formerly Entrezgene);Acc:100052125]	0.509427	0.605124	0.94289	6.61364	993.403	651.928	3697.92	6703.18	4832.25	922.85	4130.14	5728.96	2205.08	3119.02	4561.37
ENSECAG00000008852	ABCA1	ATP binding cassette subfamily A member 1 [Source:VGNC Symbol;Acc:VGNC:14898]	0.509232	0.037353	0.535949	2052.43	2861.53	1163.83	1763.46	2488.53	1464.38	2308.07	1912.9	3019.15	1548.86	3927.54	2900.99
ENSECAG00000018258	WDR35	WD repeat domain 35 [Source:VGNC Symbol;Acc:VGNC:24992]	0.5092	0.148487	0.734844	25.3523	26.3735	17.6197	22.5483	11.4503	24.1806	27.3088	27.9401	19.4047	40.8758	48.1155	20.9896
ENSECAG00000028908	CXCL17	C-X-C motif chemokine ligand 17 [Source:HGNC Symbol;Acc:HGNC:19232]	0.508877	0.473961	0.905712	125.659	235.603	1038.63	138.108	73.4726	310.479	215.645	228.51	117.57	292.759	967.97	304.902
ENSECAG00000007412	RAMP2	receptor activity modifying protein 2 [Source:VGNC Symbol;Acc:VGNC:56472]	0.508672	0.00642082	0.354701	351.625	404.394	307.881	612.562	514.308	531.006	355.015	435.067	582.142	776.64	542.479	597.652
ENSECAG00000015922	MBOAT2	membrane bound O-acyltransferase domain containing 2 [Source:VGNC Symbol;Acc:VGNC:51337]	0.508572	0.188623	0.763867	67.2387	18.4615	47.2949	38.52	45.8011	48.3612	37.6673	89.8074	30.8193	64.0755	94.3441	89.482
ENSECAG00000034282	0	0	0.507836	0.274503	0.815677	97	43.9559	204.017	113.681	84.9228	73.509	366.315	164.647	257.969	186.703	283.032	88.3773
ENSECAG00000038526	DUSP28	dual specificity phosphatase 28 [Source:HGNC Symbol;Acc:HGNC:33237]	0.507594	0.0724867	0.630605	23.1477	36.9229	20.4017	35.7015	34.3508	46.4267	32.9589	37.9187	36.5266	68.4945	41.5114	44.1887
ENSECAG00000006474	LGALS3	galectin 3 [Source:VGNC Symbol;Acc:VGNC:19641]	0.506473	0.0316474	0.504889	14108	26199.5	13914	17546.3	31050.3	23981.3	27942.6	21897	19187.9	41580.6	33427.1	31269
ENSECAG00000022702	ARHGEF12	Rho guanine nucleotide exchange factor 12 [Source:VGNC Symbol;Acc:VGNC:15484]	0.506188	0.0432833	0.559254	1165.1	1236.92	1029.36	581.558	645.986	776.68	1049.04	633.641	1003.34	1217.44	1961.41	871.621
ENSECAG00000005420	BBOF1	basal body orientation factor 1 [Source:VGNC Symbol;Acc:VGNC:15776]	0.505919	0.379419	0.867911	7.71591	32.5273	15.765	12.2137	9.54189	26.115	34.8423	13.97	4.56582	30.933	52.8327	19.8849
ENSECAG00000016648	IL5	interleukin 5 [Source:VGNC Symbol;Acc:VGNC:55440]	0.505552	0.269924	0.815677	15.4318	16.7032	25.9658	17.8507	17.1754	16.4428	16.0086	16.9636	9.13164	36.4568	46.2286	8.83773
ENSECAG00000016735	VCAM1	vascular cell adhesion molecule 1 [Source:VGNC Symbol;Acc:VGNC:24891]	0.504236	0.29231	0.827897	58.4205	37.802	26.8932	139.987	41.0301	21.2789	32.9589	130.72	93.5993	81.7515	76.4187	95.0056
ENSECAG00000020644	LTC4S	leukotriene C4 synthase [Source:VGNC Symbol;Acc:VGNC:55449]	0.503871	0.156206	0.737442	182.977	260.219	382.069	282.793	153.624	266.954	56.501	187.598	259.11	422.015	353.79	222.048
ENSECAG00000001669	0	0	0.503326	0.0482662	0.56845	143.295	123.956	87.171	190.721	123.09	181.838	96.0517	86.8138	213.452	225.369	164.159	129.252
ENSECAG00000030648	0	0	0.502538	0.0128707	0.400495	279.977	376.262	462.748	368.289	556.292	514.563	282.505	412.116	578.718	416.491	673.617	635.212
ENSECAG00000041707	0	0	0.501866	0.0983465	0.665643	141.091	137.142	145.594	105.225	218.509	147.985	90.4016	65.8587	115.287	286.13	149.064	194.43
ENSECAG00000011389	0	0	0.500678	0.0369496	0.535897	288.796	205.713	164.141	297.825	305.34	270.823	200.579	231.503	211.169	449.633	473.607	254.085
ENSECAG00000041909	0	0	0.499775	0.0689404	0.624531	54.0114	65.9338	59.3505	86.4351	67.7474	39.6562	64.9762	73.8416	79.9019	140.303	50.9458	91.6915
ENSECAG00000003160	ZNF502	zinc finger protein 502 [Source:HGNC Symbol;Acc:HGNC:23718]	0.499663	0.359783	0.856758	17.6364	5.2747	8.34616	12.2137	16.2212	6.77056	2.82505	8.98074	10.2731	12.1523	24.5295	7.73301
ENSECAG00000037857	CAV2	caveolin 2 [Source:VGNC Symbol;Acc:VGNC:16087]	0.498704	0.233523	0.79713	337.296	83.5161	134.466	94.8908	49.6178	149.92	72.5096	164.647	152.955	243.045	254.729	115.995
ENSECAG00000011486	ATF3	activating transcription factor 3 [Source:VGNC Symbol;Acc:VGNC:15611]	0.498229	0.0472161	0.566431	1274.23	1414.5	790.103	843.682	902.663	784.418	1166.75	1103.63	1056.99	2558.6	931.176	1301.36
ENSECAG00000023875	DNAI4	dynein axonemal intermediate chain 4 [Source:VGNC Symbol;Acc:VGNC:25019]	0.498192	0.311792	0.83569	20.9432	29.0109	16.6923	19.7298	9.54189	46.4267	41.4341	28.9379	19.4047	35.352	78.3056	16.5707
ENSECAG00000019717	ECM2	extracellular matrix protein 2 [Source:VGNC Symbol;Acc:VGNC:17410]	0.496825	0.483971	0.908546	4.40909	8.79117	6.49146	20.6693	11.4503	0.967223	20.717	9.9786	20.5462	6.6285	28.3032	3.31415
ENSECAG00000021865	UST	uronyl 2-sulfotransferase [Source:VGNC Symbol;Acc:VGNC:24858]	0.496486	0.164848	0.745125	34.1705	28.1318	59.3505	52.6127	26.7173	25.1478	16.9503	51.8887	45.6582	72.9135	51.8893	37.5604
ENSECAG00000008274	CLEC4E	C-type lectin domain family 4 member E [Source:VGNC Symbol;Acc:VGNC:16605]	0.496187	0.0131855	0.406234	776	937.139	639.872	711.211	1361.63	1072.65	1082.94	779.328	1524.98	1540.02	1089.67	1037.33
ENSECAG00000020788	MECOM	MDS1 and EVI1 complex locus [Source:VGNC Symbol;Acc:VGNC:20065]	0.496075	0.246963	0.802425	11.0227	17.5823	26.8932	15.9717	9.54189	28.0495	13.1836	24.9465	13.6975	18.7808	44.3417	26.5132
ENSECAG00000038175	FAM219A	family with sequence similarity 219 member A [Source:VGNC Symbol;Acc:VGNC:57183]	0.495987	0.00412224	0.309811	102.511	167.911	138.175	161.596	176.525	118.968	136.544	134.711	165.511	247.464	187.745	202.163
ENSECAG00000020927	NEK10	NIMA related kinase 10 [Source:VGNC Symbol;Acc:VGNC:56836]	0.495475	0.33146	0.845265	13.2273	12.3076	8.34616	8.45561	4.77095	20.3117	16.9503	13.97	6.84873	19.8855	32.077	9.94245
ENSECAG00000011438	IFT57	intraflagellar transport 57 [Source:VGNC Symbol;Acc:VGNC:18963]	0.495208	0.0320754	0.508591	314.148	583.734	233.692	289.37	344.462	338.528	318.289	368.21	384.67	415.386	721.732	444.096
ENSECAG00000024882	0	0	0.49496	0.0740523	0.631086	1335.95	1706.37	957.026	2267.98	1367.35	1095.86	2018.03	2276.12	2264.65	2796.12	3048.26	1068.26
ENSECAG00000012789	AQP9	aquaporin 9 [Source:VGNC Symbol;Acc:VGNC:15436]	0.494511	0.08281	0.648611	3197.69	3189.44	1956.71	3269.5	2362.57	1545.62	6044.67	2207.27	5265.53	4627.8	3243.55	3610.21
ENSECAG00000014326	SNX25	sorting nexin 25 [Source:VGNC Symbol;Acc:VGNC:23423]	0.494066	0.0644943	0.612749	74.9546	53.6262	54.7137	32.8829	43.8927	38.6889	52.7343	83.8202	73.0531	86.1705	86.7966	59.6547
ENSECAG00000041067	H2BC21	H2B clustered histone 21 [Source:VGNC Symbol;Acc:VGNC:83820]	0.493938	0.0471146	0.566431	314.148	385.053	406.18	321.313	308.203	308.544	338.064	334.283	550.181	423.119	741.545	196.64
ENSECAG00000016802	PEG3	paternally expressed 3 [Source:VGNC Symbol;Acc:VGNC:21304]	0.49366	0.285609	0.822	13.2273	23.7362	17.6197	60.1288	8.5877	13.5411	31.0756	28.9379	35.3851	40.8758	34.9073	27.6179
ENSECAG00000036564	C9orf16	chromosome 9 open reading frame 16 [Source:HGNC Symbol;Acc:HGNC:17823]	0.492972	0.340784	0.849314	1780.17	804.392	1072.95	755.368	1189.87	2280.71	2043.45	1504.77	3743.97	2929.8	887.778	482.761
ENSECAG00000042952	GPX3	glutathione peroxidase 3 [Source:NCBI gene (formerly Entrezgene);Acc:100033835]	0.492484	0.35073	0.852119	447.523	218.9	882.838	554.312	188.929	608.384	325.822	303.349	271.666	252.988	1212.32	745.684
ENSECAG00000001784	CD14	CD14 molecule [Source:VGNC Symbol;Acc:VGNC:16245]	0.491326	0.207306	0.777346	48.5	27.2526	60.2778	29.1249	22.9005	23.2134	67.8012	51.8887	47.9411	59.6565	93.4007	30.9321
ENSECAG00000037196	0	0	0.491241	0.350459	0.852031	18.7386	6.15382	6.49146	14.0927	7.63351	11.6067	8.47515	35.9229	22.8291	17.676	23.586	12.1519
ENSECAG00000012354	LMLN	leishmanolysin like peptidase [Source:VGNC Symbol;Acc:VGNC:19706]	0.490377	0.162919	0.743135	54.0114	116.923	38.0214	36.641	62.0223	62.8695	97.9351	85.8159	50.224	110.475	137.742	90.5867
ENSECAG00000014874	SLC23A2	solute carrier family 23 member 2 [Source:VGNC Symbol;Acc:VGNC:23083]	0.490117	0.000506915	0.119744	462.955	467.69	296.752	315.676	423.66	342.397	430.349	445.045	570.728	564.527	574.556	525.845
ENSECAG00000022376	0	0	0.489764	0.0226316	0.462667	130.068	128.351	91.8077	91.1327	108.778	87.0501	161.028	145.687	136.975	133.675	214.161	176.755
ENSECAG00000043383	0	0	0.488752	0.0278159	0.493324	35.2727	43.0768	33.3846	48.8546	39.1218	29.0167	34.8423	50.8908	53.6484	59.6565	48.1155	59.6547
ENSECAG00000018028	TLR2	toll like receptor 2 [Source:VGNC Symbol;Acc:VGNC:50779]	0.488592	0.0152962	0.416694	2146.13	1370.54	1458.72	2221.95	1965.63	2299.09	3311.9	1742.26	3252.01	3049.11	2352.94	2933.02
ENSECAG00000000502	0	0	0.488352	0.245548	0.801402	11.0227	19.3406	10.2009	10.3346	19.0838	17.41	13.1836	13.97	6.84873	24.3045	31.1336	17.6755
ENSECAG00000003051	SLC30A1	solute carrier family 30 member 1 [Source:VGNC Symbol;Acc:VGNC:58679]	0.487554	0.0551835	0.587115	865.284	621.536	387.633	539.28	744.267	452.661	684.604	727.44	547.899	857.286	1437.8	676.086
ENSECAG00000038632	0	0	0.486777	0.370978	0.863844	13.2273	20.2197	38.9487	9.39512	6.67932	13.5411	23.5421	41.9101	11.4146	26.514	54.7196	24.3038
ENSECAG00000014210	CCM2L	CCM2 like scaffold protein [Source:VGNC Symbol;Acc:VGNC:58947]	0.484996	0.109493	0.689406	116.841	161.758	73.2607	129.653	128.816	48.3612	104.527	72.8437	152.955	96.1133	200.953	134.775
ENSECAG00000019156	CCDC187	coiled-coil domain containing 187 [Source:VGNC Symbol;Acc:VGNC:58716]	0.483959	0.546057	0.92792	13.2273	58.0217	0.927351	4.69756	11.4503	55.1317	32.9589	28.9379	12.556	34.2473	87.74	8.83773
ENSECAG00000021544	FAIM2	Fas apoptotic inhibitory molecule 2 [Source:VGNC Symbol;Acc:VGNC:17780]	0.483838	0.529421	0.924207	0	21.9779	3.7094	6.57659	5.72513	28.0495	3.76673	20.9551	12.556	12.1523	25.4729	13.2566
ENSECAG00000018142	CYB561A3	cytochrome b561 family member A3 [Source:VGNC Symbol;Acc:VGNC:50458]	0.483702	0.000313064	0.0850116	988.739	1029.45	813.287	937.633	978.044	885.009	655.412	870.134	1181.41	1533.39	1251.95	1037.33
ENSECAG00000020299	RGL1	ral guanine nucleotide dissociation stimulator like 1 [Source:VGNC Symbol;Acc:VGNC:22334]	0.482353	0.0429031	0.556158	924.807	1168.35	528.59	1102.05	1038.16	928.535	1580.14	1375.05	1381.16	1598.57	2018.02	1040.64
ENSECAG00000009199	MAP3K13	mitogen-activated protein kinase kinase kinase 13 [Source:VGNC Symbol;Acc:VGNC:19932]	0.482044	0.114955	0.696226	44.0909	58.9009	83.4616	54.4917	64.8849	45.4595	85.6932	52.8866	68.4873	129.256	41.5114	103.843
ENSECAG00000015104	0	0	0.482001	0.114396	0.696155	4777.25	9320.4	8856.2	12576.3	13063.8	10300.9	6100.22	5105.05	8762.95	13623.8	19876.4	6690.16
ENSECAG00000021675	BMP1	bone morphotic protein 1 [Source:VGNC Symbol;Acc:VGNC:15844]	0.481822	0.055333	0.587115	1319.42	1447.03	1778.66	1376.39	1158.39	1756.48	1432.3	1648.46	1493.02	1365.47	3992.64	1468.17
ENSECAG00000015808	CFAP94	cilia and flagella associated protein 94 [Source:VGNC Symbol;Acc:VGNC:99770]	0.481765	0.390442	0.874062	6.61364	14.0659	2.78205	8.45561	7.63351	9.67223	15.0669	12.9722	13.6975	12.1523	24.5295	3.31415
ENSECAG00000013567	DRD2	dopamine receptor D2 [Source:VGNC Symbol;Acc:VGNC:17315]	0.481698	0.176865	0.759009	29.7614	53.6262	74.1881	31.9434	53.4346	61.9023	24.4838	65.8587	71.9117	57.447	107.552	38.6651
ENSECAG00000016586	NUCB2	nucleobindin 2 [Source:VGNC Symbol;Acc:VGNC:20935]	0.481556	0.0235982	0.465651	648.137	756.92	423.799	892.537	646.94	596.777	818.323	575.765	773.907	1108.06	1244.4	614.222
ENSECAG00000022853	CD28	CD28 molecule [Source:VGNC Symbol;Acc:VGNC:16257]	0.480916	0.0155649	0.416878	406.739	338.46	368.158	360.773	571.559	293.069	332.414	428.082	583.284	700.412	526.44	352.405
ENSECAG00000014608	ELF3	E74 like ETS transcription factor 3 [Source:VGNC Symbol;Acc:VGNC:17520]	0.478817	0.407839	0.879557	47.3977	120.439	88.0983	30.0644	28.6257	144.116	127.127	95.7945	21.6877	82.8563	311.336	58.55
ENSECAG00000035927	0	0	0.478742	0.276981	0.816252	16.5341	21.0988	19.4744	2.81854	13.3586	23.2134	31.0756	24.9465	33.1022	26.514	23.586	23.199
ENSECAG00000009133	ACVRL1	activin A receptor like type 1 [Source:VGNC Symbol;Acc:VGNC:15040]	0.477377	0.110375	0.691422	1438.47	1845.27	1046.98	1172.51	905.525	660.614	1425.71	1095.65	1090.09	1201.97	3209.59	1173.21
ENSECAG00000036967	0	0	0.476685	0.190632	0.767368	388	153.846	736.317	464.119	693.695	295.97	876.707	276.407	530.777	724.716	545.309	902.553
ENSECAG00000004548	0	0	0.476204	0.487118	0.909595	11.0227	17.5823	7.41881	3.75805	5.72513	20.3117	18.8337	8.98074	9.13164	9.94275	43.3983	2.20943
ENSECAG00000009957	LRGUK	leucine rich repeats and guanylate kinase domain containing [Source:VGNC Symbol;Acc:VGNC:52404]	0.476029	0.00980225	0.384666	116.841	149.45	111.282	108.044	136.449	126.706	113.944	178.617	241.989	155.77	160.385	166.812
ENSECAG00000028958	0	0	0.476012	0.344893	0.850289	47.3977	107.252	34.312	21.6088	62.0223	170.231	135.602	56.878	54.7899	122.627	200.009	64.0735
ENSECAG00000010452	TMEM202	transmembrane protein 202 [Source:VGNC Symbol;Acc:VGNC:24246]	0.475862	0.349055	0.851245	5.51137	18.4615	14.8376	9.39512	13.3586	2.90167	11.3002	9.9786	23.9706	13.257	7.54753	15.466
ENSECAG00000020378	NQO1	NAD(P)H quinone dehydrogenase 1 [Source:VGNC Symbol;Acc:VGNC:53552]	0.475491	0.0722401	0.630605	707.659	1098.02	717.77	1329.41	2177.46	1131.65	955.809	1034.78	1606.03	2070.3	1081.18	1606.26
ENSECAG00000015510	FGF7	fibroblast growth factor 7 [Source:VGNC Symbol;Acc:VGNC:18020]	0.475149	0.218535	0.783405	30.8636	31.6482	40.8034	19.7298	20.9922	31.9184	46.1425	16.9636	33.1022	78.4373	27.3598	27.6179
ENSECAG00000002390	0	0	0.475118	0.387337	0.874062	6.61364	8.79117	34.312	6.57659	16.2212	21.2789	11.3002	9.9786	6.84873	23.1998	32.077	17.6755
ENSECAG00000010522	BACH2	BTB domain and CNC homolog 2 [Source:VGNC Symbol;Acc:VGNC:15751]	0.474795	0.14576	0.733533	23.1477	28.1318	25.9658	20.6693	12.4045	14.5084	16.0086	27.9401	38.8095	24.3045	23.586	30.9321
ENSECAG00000012552	DRC7	dynein regulatory complex subunit 7 [Source:VGNC Symbol;Acc:VGNC:17314]	0.474699	0.433142	0.887869	11.0227	38.6812	9.27351	8.45561	8.5877	29.9839	25.4255	12.9722	15.9804	19.8855	57.5499	6.6283
ENSECAG00000013738	SLC25A13	solute carrier family 25 member 13 [Source:VGNC Symbol;Acc:VGNC:23092]	0.474437	0.225076	0.789747	102.511	168.791	80.6795	207.632	421.752	78.3451	104.527	150.677	278.515	202.169	219.822	213.21
ENSECAG00000008351	MMP14	matrix metallopeptidase 14 [Source:VGNC Symbol;Acc:VGNC:20224]	0.4738	0.0946785	0.661478	1204.78	1090.11	423.799	931.996	955.143	1428.59	499.092	1135.56	1434.81	1545.55	834.945	1510.15
ENSECAG00000011606	TMIGD2	transmembrane and immunoglobulin domain containing 2 [Source:VGNC Symbol;Acc:VGNC:52029]	0.473464	0.281225	0.818158	41.8864	47.4723	40.8034	24.4273	9.54189	31.9184	11.3002	19.9572	33.1022	50.8185	25.4729	48.6075
ENSECAG00000013918	ZFYVE16	zinc finger FYVE-type containing 16 [Source:VGNC Symbol;Acc:VGNC:25228]	0.473339	0.000668792	0.129696	1387.76	1795.16	982.065	1220.43	1347.31	1109.41	1313.65	1273.27	1580.92	1850.46	1867.07	1940.99
ENSECAG00000041323	0	0	0.472902	0.0237141	0.465651	166.443	86.1535	100.154	92.0722	90.648	85.1157	100.76	80.8266	116.428	130.361	162.272	145.823
ENSECAG00000025122	KIF9	kinesin family member 9 [Source:VGNC Symbol;Acc:VGNC:19424]	0.472815	0.0402286	0.543873	123.455	96.7029	86.2436	62.9473	88.7396	77.3779	72.5096	123.735	99.3066	100.532	166.046	140.299
ENSECAG00000014891	NRCAM	neuronal cell adhesion molecule [Source:VGNC Symbol;Acc:VGNC:20879]	0.47225	0.519206	0.921823	36.375	7.03294	31.5299	38.52	113.548	9.67223	1.88337	82.8223	29.6778	49.7138	46.2286	97.215
ENSECAG00000000054	CCL17	C-C motif chemokine ligand 17 [Source:VGNC Symbol;Acc:VGNC:51150]	0.47209	0.558343	0.93005	47.3977	7.91206	49.1496	14.0927	19.0838	8.70501	209.054	41.9101	19.4047	62.9708	177.367	15.466
ENSECAG00000004678	CYSLTR2	cysteinyl leukotriene receptor 2 [Source:VGNC Symbol;Acc:VGNC:50472]	0.471744	0.00134073	0.198382	139.989	149.45	142.812	115.56	151.716	129.608	187.395	171.632	198.613	220.95	222.652	181.173
ENSECAG00000022900	RAP1GAP	RAP1 GTPase activating protein [Source:VGNC Symbol;Acc:VGNC:50749]	0.471331	0.45639	0.901835	15.4318	30.7691	173.415	25.3668	16.2212	52.2301	19.7754	38.9165	36.5266	30.933	133.969	56.3405
ENSECAG00000026130	SNORA48	small nucleolar RNA, H/ACA box 48 [Source:HGNC Symbol;Acc:HGNC:32641]	0.470652	0.308245	0.834575	11.0227	3.51647	14.8376	6.57659	11.4503	10.6395	13.1836	14.9679	21.6877	9.94275	17.9254	9.94245
ENSECAG00000024064	AKAP4	A-kinase anchoring protein 4 [Source:VGNC Symbol;Acc:VGNC:15203]	0.470511	0.309327	0.834575	365.955	981.974	317.154	476.333	447.515	651.909	1689.38	541.838	534.201	857.286	1460.45	939.009
ENSECAG00000000153	FRMPD4	FERM and PDZ domain containing 4 [Source:VGNC Symbol;Acc:VGNC:52390]	0.469866	0.13241	0.720115	267.852	258.461	179.906	138.108	127.861	126.706	229.771	253.456	152.955	166.817	437.757	336.938
ENSECAG00000019977	C7H19orf38	chromosome 7 C19orf38 homolog [Source:VGNC Symbol;Acc:VGNC:52354]	0.469376	0.0726733	0.630605	345.011	404.394	343.12	330.708	335.875	377.217	350.306	252.458	329.881	916.943	314.166	335.834
ENSECAG00000020957	LCN2	lipocalin 2 [Source:VGNC Symbol;Acc:VGNC:19609]	0.469279	0.240446	0.798946	111.33	92.3073	257.804	63.8868	68.7016	135.411	152.553	132.715	116.428	108.266	357.564	119.309
ENSECAG00000008517	PNMA2	PNMA family member 2 [Source:VGNC Symbol;Acc:VGNC:21625]	0.469249	0.416904	0.881466	12.125	14.0659	1.8547	13.1532	2.86257	5.80334	8.47515	21.9529	13.6975	12.1523	14.1516	15.466
ENSECAG00000023335	SLC9A3	solute carrier family 9 member A3 [Source:VGNC Symbol;Acc:VGNC:23278]	0.468864	0.230607	0.796014	31.9659	13.1868	35.2393	8.45561	14.3128	29.0167	18.8337	27.9401	33.1022	32.0378	33.9639	24.3038
ENSECAG00000022169	PDSS1	decaprenyl diphosphate synthase subunit 1 [Source:VGNC Symbol;Acc:VGNC:21283]	0.468516	0.00920862	0.377699	100.307	84.3953	70.4787	110.862	86.8312	97.6896	80.0431	73.8416	94.7408	149.141	123.591	119.309
ENSECAG00000031983	MTUS1	microtubule associated scaffold protein 1 [Source:HGNC Symbol;Acc:HGNC:29789]	0.468447	0.0777194	0.638753	497.125	460.657	255.949	187.902	238.547	426.546	517.926	418.103	367.549	545.747	620.784	542.416
ENSECAG00000008850	OSCP1	organic solute carrier partner 1 [Source:VGNC Symbol;Acc:VGNC:21070]	0.467651	0.400342	0.877042	17.6364	17.5823	5.56411	8.45561	6.67932	32.8856	28.2505	13.97	14.8389	19.8855	44.3417	11.0472
ENSECAG00000034906	0	0	0.467569	0.404705	0.879098	7.71591	11.4285	15.765	13.1532	10.4961	6.77056	1.88337	6.98502	13.6975	18.7808	3.77376	15.466
ENSECAG00000006153	C5AR1	complement C5a receptor 1 [Source:VGNC Symbol;Acc:VGNC:15953]	0.467435	0.105054	0.681173	3430.27	1841.75	2252.54	4793.39	2643.1	2270.07	4734.78	3043.47	5137.69	2523.25	6649.37	2978.32
ENSECAG00000023882	EPHA1	EPH receptor A1 [Source:VGNC Symbol;Acc:VGNC:17616]	0.467371	0.465222	0.903078	7.71591	12.3076	27.8205	5.63707	6.67932	13.5411	0.941683	9.9786	7.99019	19.8855	21.6991	8.83773
ENSECAG00000020702	NPHP1	nephrocystin 1 [Source:VGNC Symbol;Acc:VGNC:20836]	0.467234	0.276484	0.816252	24.25	33.4065	12.0556	16.9112	46.7553	22.2461	44.2591	27.9401	18.2633	69.5993	38.6811	30.9321
ENSECAG00000010967	MMP19	matrix metallopeptidase 19 [Source:VGNC Symbol;Acc:VGNC:20228]	0.466762	0.414594	0.880666	41.8864	92.3073	30.6026	172.87	60.1139	16.4428	139.369	198.574	51.3655	249.674	135.855	82.8537
ENSECAG00000020782	SSBP2	single stranded DNA binding protein 2 [Source:VGNC Symbol;Acc:VGNC:49322]	0.466759	0.198231	0.769559	41.8864	50.9888	42.6581	40.399	10.4961	25.1478	25.4255	41.9101	36.5266	51.9233	64.154	39.7698
ENSECAG00000024742	PFN2	profilin 2 [Source:VGNC Symbol;Acc:VGNC:56839]	0.464636	0.107074	0.685802	87.0796	116.923	127.047	194.479	104.007	109.296	76.2764	162.651	82.1848	207.693	200.009	184.488
ENSECAG00000013470	RBMS2	RNA binding motif single stranded interacting protein 2 [Source:VGNC Symbol;Acc:VGNC:22254]	0.464496	0.19689	0.769015	23.1477	15.8241	14.8376	10.3346	6.67932	16.4428	18.8337	14.9679	18.2633	23.1998	20.7557	20.9896
ENSECAG00000041615	0	0	0.4636	0.208267	0.778322	289.898	218.9	333.846	573.103	200.38	324.02	450.125	91.8031	455.441	470.624	216.991	568.929
ENSECAG00000020587	GM2A	GM2 ganglioside activator [Source:VGNC Symbol;Acc:VGNC:18400]	0.463116	0.00994088	0.384666	3052.19	2672.52	2544.65	3693.22	3270.01	3938.53	3050.11	3765.92	4587.51	6479.36	3673.76	3171.64
ENSECAG00000020950	AKAP14	A-kinase anchoring protein 14 [Source:VGNC Symbol;Acc:VGNC:51917]	0.461812	0.437811	0.890833	3.30682	16.7032	4.63675	2.81854	6.67932	20.3117	14.1253	19.9572	12.556	9.94275	20.7557	17.6755
ENSECAG00000008678	PRDX1	peroxiredoxin 1 [Source:VGNC Symbol;Acc:VGNC:58643]	0.459567	0.0405981	0.544625	22942.7	33606.9	21552.6	29102.3	40197.1	30138.7	29560.4	22366	32992.6	65745.9	29587.3	29448.4
ENSECAG00000016168	CLIC4	chloride intracellular channel 4 [Source:VGNC Symbol;Acc:VGNC:16613]	0.459379	0.00246763	0.252631	1308.4	1324.83	930.133	1099.23	1104.95	935.305	1108.36	1451.89	1284.14	1524.56	2055.76	1501.31
ENSECAG00000028288	IFNG	interferon gamma [Source:VGNC Symbol;Acc:VGNC:18951]	0.457136	0.308856	0.834575	19.8409	22.8571	23.1838	66.7054	27.6715	16.4428	16.0086	44.9037	31.9607	19.8855	54.7196	56.3405
ENSECAG00000000697	BLVRB	biliverdin reductase B [Source:VGNC Symbol;Acc:VGNC:15841]	0.45701	0.111196	0.692564	2193.52	4550.31	2119.92	4451.41	4983.73	4982.17	3552.03	3365.78	3471.17	9198.15	3492.62	4565.79
ENSECAG00000015196	TTC39A	tetratricopeptide repeat domain 39A [Source:VGNC Symbol;Acc:VGNC:24629]	0.456934	0.358834	0.856675	14.3295	43.0768	85.3163	22.5483	20.038	23.2134	28.2505	11.9743	29.6778	28.7235	59.4368	53.0264
ENSECAG00000014841	0	0	0.456495	0.322701	0.842352	23.1477	73.8459	31.5299	33.8224	31.4882	80.2796	66.8595	52.8866	22.8291	77.3325	132.082	37.5604
ENSECAG00000000395	RAPGEF5	Rap guanine nucleotide exchange factor 5 [Source:VGNC Symbol;Acc:VGNC:22183]	0.455963	0.293835	0.829089	27.5568	26.3735	34.312	32.8829	21.9463	6.77056	14.1253	26.9422	54.7899	15.4665	32.077	28.7226
ENSECAG00000028820	HEY1	hes related family bHLH transcription factor with YRPW motif 1 [Source:VGNC Symbol;Acc:VGNC:18763]	0.455753	0.50587	0.91798	3.30682	25.4944	11.1282	13.1532	8.5877	16.4428	2.82505	18.9593	2.28291	8.838	26.4163	30.9321
ENSECAG00000016378	ABCB6	ATP binding cassette subfamily B member 6 [Source:VGNC Symbol;Acc:VGNC:53553]	0.455742	0.0457159	0.566153	94.7955	171.428	136.321	179.447	166.983	160.559	157.261	138.702	144.965	321.482	161.328	199.954
ENSECAG00000011658	FAM135A	family with sequence similarity 135 member A [Source:VGNC Symbol;Acc:VGNC:17803]	0.455614	0.285024	0.822	16.5341	22.8571	8.34616	10.3346	9.54189	10.6395	13.1836	24.9465	17.1218	18.7808	30.1901	13.2566
ENSECAG00000004830	KATNAL1	katanin catalytic subunit A1 like 1 [Source:VGNC Symbol;Acc:VGNC:58180]	0.455345	0.185695	0.762406	23.1477	30.7691	59.3505	28.1854	66.7932	39.6562	26.3671	56.878	38.8095	69.5993	69.8146	48.6075
ENSECAG00000015273	IRX1	iroquois homeobox 1 [Source:VGNC Symbol;Acc:VGNC:58178]	0.455218	0.559394	0.93005	11.0227	6.15382	10.2009	3.75805	0.954189	34.82	1.88337	5.98716	14.8389	6.6285	20.7557	8.83773
ENSECAG00000000382	CLEC2B	C-type lectin domain family 2 member B [Source:VGNC Symbol;Acc:VGNC:16602]	0.455146	0.0201893	0.452465	1159.59	2693.62	1807.41	2067.87	2594.44	2201.4	2308.07	2103.49	3088.78	3741.79	2358.6	2421.54
ENSECAG00000011885	TJP3	tight junction protein 3 [Source:VGNC Symbol;Acc:VGNC:24120]	0.454989	0.113798	0.695954	90.3864	87.0326	150.231	57.3103	94.4647	47.394	62.1511	66.8566	93.5993	96.1133	129.251	130.357
ENSECAG00000002481	0	0	0.454595	0.0898384	0.653619	93.6932	47.4723	70.4787	72.3425	91.6021	93.8207	62.1511	39.9144	132.409	71.8088	94.3441	92.7962
ENSECAG00000024512	0	0	0.454433	0.0338779	0.521896	105.818	81.7579	50.0769	78.919	56.2972	62.8695	68.7429	85.8159	115.287	87.2753	95.2875	106.053
ENSECAG00000038107	LRG1	leucine rich alpha-2-glycoprotein 1 [Source:HGNC Symbol;Acc:HGNC:29480]	0.453174	0.149116	0.735085	115.739	353.405	172.487	335.406	140.266	140.247	227.887	158.66	200.896	410.967	267.937	246.352
ENSECAG00000002522	RAB15	RAB15, member RAS onco family [Source:VGNC Symbol;Acc:VGNC:22090]	0.452378	0.242245	0.799854	57.3182	63.2965	142.812	50.7337	32.4424	49.3284	42.3758	47.8973	50.224	82.8563	133.969	65.1783
ENSECAG00000042449	0	0	0.452363	0.000137606	0.0542169	144.398	118.681	137.248	139.048	116.411	124.772	129.952	137.705	166.652	191.122	186.801	171.231
ENSECAG00000000077	CPEB3	cytoplasmic polyadenylation element binding protein 3 [Source:HGNC Symbol;Acc:HGNC:21746]	0.451298	0.149763	0.735642	20.9432	22.8571	22.2564	14.0927	19.0838	15.4756	20.717	31.9315	20.5462	28.7235	26.4163	38.6651
ENSECAG00000023651	SLC18B1	solute carrier family 18 member B1 [Source:VGNC Symbol;Acc:VGNC:23057]	0.451251	0.232904	0.796488	81.5682	63.2965	93.6624	137.169	113.548	47.394	244.838	127.726	210.028	165.713	164.159	81.749
ENSECAG00000015006	FGFR1	fibroblast growth factor receptor 1 [Source:VGNC Symbol;Acc:VGNC:18022]	0.450981	0.540545	0.926348	57.3182	23.7362	43.5855	16.9112	3.81676	26.115	10.3585	5.98716	7.99019	22.095	87.74	9.94245
ENSECAG00000018230	MYL6B	myosin light chain 6B [Source:VGNC Symbol;Acc:VGNC:20487]	0.450872	0.439769	0.891199	142.193	39.5603	153.94	391.777	45.8011	29.9839	29.1922	115.752	167.794	209.903	117.93	152.451
ENSECAG00000000816	AMPD3	adenosine monophosphate deaminase 3 [Source:VGNC Symbol;Acc:VGNC:15285]	0.450665	0.0962061	0.663903	97	162.637	125.192	114.621	71.5642	70.6073	77.218	167.64	126.702	177.865	177.367	123.728
ENSECAG00000027995	FOXA1	forkhead box A1 [Source:HGNC Symbol;Acc:HGNC:5021]	0.449137	0.469844	0.904334	9.92046	33.4065	22.2564	4.69756	5.72513	17.41	36.7257	20.9551	6.84873	29.8283	51.8893	14.3613
ENSECAG00000024972	OCIAD2	OCIA domain containing 2 [Source:VGNC Symbol;Acc:VGNC:21002]	0.448925	0.0819378	0.647632	590.818	746.371	446.983	1114.26	914.113	768.943	667.654	615.679	577.576	1564.33	1063.26	797.605
ENSECAG00000014698	SCD5	stearoyl-CoA desaturase 5 [Source:VGNC Symbol;Acc:VGNC:51306]	0.448547	0.331022	0.845265	14.3295	7.03294	8.34616	7.5161	19.0838	11.6067	5.6501	12.9722	14.8389	8.838	22.6426	12.1519
ENSECAG00000012692	FAM81A	family with sequence similarity 81 member A [Source:VGNC Symbol;Acc:VGNC:17886]	0.448339	0.557384	0.92991	6.61364	11.4285	1.8547	19.7298	0.954189	9.67223	25.4255	4.9893	29.6778	8.838	12.2647	4.41887
ENSECAG00000000799	0	0	0.448337	0.560064	0.930243	7.71591	23.7362	7.41881	0.939512	2.86257	24.1806	16.9503	11.9743	3.42437	23.1998	33.0204	5.52358
ENSECAG00000017748	0	0	0.448246	0.565767	0.932565	5.51137	14.945	7.41881	18.7902	5.72513	47.394	8.47515	3.99144	1.14146	34.2473	10.3779	30.9321
ENSECAG00000010099	SLC26A11	solute carrier family 26 member 11 [Source:VGNC Symbol;Acc:VGNC:23123]	0.44679	0.229566	0.796014	39.6818	217.142	135.393	171.931	231.868	103.493	171.386	195.58	120.994	345.787	192.462	204.373
ENSECAG00000003418	TMEM140	transmembrane protein 140 [Source:VGNC Symbol;Acc:VGNC:24201]	0.44588	0.0133685	0.40625	478.386	681.316	533.227	710.271	357.821	530.038	506.626	553.812	627.8	985.437	690.599	660.62
ENSECAG00000022791	0	0	0.445248	0.321597	0.841509	455.239	294.504	811.432	1326.59	1237.58	789.254	344.656	792.301	1252.18	531.385	795.321	1541.08
ENSECAG00000021342	CCT6B	chaperonin containing TCP1 subunit 6B [Source:VGNC Symbol;Acc:VGNC:16240]	0.445062	0.372249	0.865031	14.3295	12.3076	4.63675	15.0322	9.54189	15.4756	2.82505	15.9658	9.13164	12.1523	19.8123	19.8849
ENSECAG00000017566	MVB12B	multivesicular body subunit 12B [Source:VGNC Symbol;Acc:VGNC:20450]	0.444742	0.0306846	0.502798	66.1364	78.2414	72.3334	72.3425	66.7932	46.4267	66.8595	63.863	91.3164	95.0085	115.1	60.7594
ENSECAG00000011728	PYGL	glycogen phosphorylase L [Source:VGNC Symbol;Acc:VGNC:22062]	0.444223	0.0151195	0.416466	1297.38	1725.71	1439.25	1689.24	1495.21	1331.87	1578.26	2048.61	2538.6	1441.7	2909.57	1684.69
ENSECAG00000010555	ATP6V1C2	ATPase H+ transporting V1 subunit C2 [Source:VGNC Symbol;Acc:VGNC:15679]	0.443483	0.0383879	0.536113	101.409	152.966	150.231	140.927	89.6938	158.625	121.477	130.72	143.823	164.608	259.446	142.508
ENSECAG00000018466	MTFR1	mitochondrial fission regulator 1 [Source:VGNC Symbol;Acc:VGNC:20411]	0.443297	0.00291174	0.27113	604.046	597.8	506.334	679.267	706.1	481.677	629.044	541.838	630.083	996.485	914.194	684.924
ENSECAG00000031680	PHOSPHO2	phosphatase, orphan 2 [Source:HGNC Symbol;Acc:HGNC:28316]	0.442953	0.140779	0.725003	20.9432	25.4944	34.312	32.8829	23.8547	23.2134	23.5421	15.9658	26.2535	48.609	34.9073	26.5132
ENSECAG00000021805	LAMB2	laminin subunit beta 2 [Source:VGNC Symbol;Acc:VGNC:19566]	0.442765	0.547306	0.928404	8.81818	17.5823	82.5342	11.2741	6.67932	17.41	6.59178	20.9551	5.70728	24.3045	68.8712	17.6755
ENSECAG00000033822	0	0	0.442283	0.600593	0.941741	850.955	388.57	1144.35	114.621	596.368	309.512	1315.53	676.549	111.863	2364.17	1122.69	67.3877
ENSECAG00000042356	COL5A1	collagen type V alpha 1 chain [Source:HGNC Symbol;Acc:HGNC:2209]	0.442248	0.457771	0.901979	14.3295	26.3735	24.1111	7.5161	0.954189	11.6067	5.6501	16.9636	11.4146	19.8855	20.7557	20.9896
ENSECAG00000024206	ASGR1	asialoglycoprotein receptor 1 [Source:VGNC Symbol;Acc:VGNC:15580]	0.441521	0.423424	0.882291	24.25	11.4285	13.9103	8.45561	5.72513	10.6395	8.47515	22.9508	4.56582	11.0475	30.1901	25.4085
ENSECAG00000023820	CTSB	cathepsin B [Source:VGNC Symbol;Acc:VGNC:16948]	0.441275	0.0156183	0.416878	117223	128970	78522.5	130230	134777	111901	141676	124691	132994	246912	137857	139409
ENSECAG00000020874	TCN2	transcobalamin 2 [Source:VGNC Symbol;Acc:VGNC:23960]	0.440592	0.0726177	0.630605	1531.06	3613.17	4632.12	4530.33	2242.34	3158.95	3085.9	4544.25	5555.46	4048.91	4695.51	4252.05
ENSECAG00000007686	RP1	RP1 axonemal microtubule associated [Source:HGNC Symbol;Acc:HGNC:10263]	0.440545	0.494277	0.913387	12.125	12.3076	3.7094	5.63707	12.4045	20.3117	33.9006	15.9658	6.84873	18.7808	46.2286	6.6283
ENSECAG00000018128	MTERF1	mitochondrial transcription termination factor 1 [Source:HGNC Symbol;Acc:HGNC:21463]	0.440509	0.088861	0.653619	98.1023	58.9009	46.3675	77.9795	49.6178	43.5251	67.8012	80.8266	70.7702	118.208	86.7966	78.4349
ENSECAG00000022288	ADCY6	adenylate cyclase 6 [Source:VGNC Symbol;Acc:VGNC:15091]	0.43925	0.25138	0.803812	42.9886	44.835	121.483	52.6127	29.5799	73.509	47.0842	75.8373	73.0531	65.1803	143.403	48.6075
ENSECAG00000021277	LAMA3	laminin subunit alpha 3 [Source:HGNC Symbol;Acc:HGNC:6483]	0.439048	0.521911	0.922641	14.3295	7.03294	9.27351	20.6693	13.3586	45.4595	3.76673	18.9593	6.84873	13.257	59.4368	9.94245
ENSECAG00000015697	TMEM17	transmembrane protein 17 [Source:VGNC Symbol;Acc:VGNC:24219]	0.437538	0.402673	0.878394	17.6364	17.5823	14.8376	15.0322	4.77095	6.77056	7.53347	7.98288	6.84873	19.8855	26.4163	8.83773
ENSECAG00000036075	0	0	0.435863	0.106065	0.684585	38.5796	55.3844	51.0043	71.4029	54.3888	29.0167	39.5507	68.8523	91.3164	54.1328	66.9843	64.0735
ENSECAG00000009025	CDHR3	cadherin related family member 3 [Source:VGNC Symbol;Acc:VGNC:16335]	0.435697	0.471364	0.904334	14.3295	45.7141	6.49146	7.5161	11.4503	40.6234	20.717	33.9272	11.4146	38.6663	57.5499	14.3613
ENSECAG00000022525	AREG	amphiregulin [Source:VGNC Symbol;Acc:VGNC:49479]	0.435494	0.244798	0.801402	71.6477	60.6591	44.5128	96.7698	55.343	25.1478	79.1014	32.9294	53.6484	133.675	51.8893	76.2254
ENSECAG00000009697	CFAP54	cilia and flagella associated protein 54 [Source:HGNC Symbol;Acc:HGNC:26456]	0.43523	0.212003	0.779393	30.8636	36.0438	35.2393	23.4878	21.9463	33.8528	29.1922	51.8887	36.5266	19.8855	71.7015	48.6075
ENSECAG00000006350	GAPT	GRB2 binding adaptor protein, transmembrane [Source:VGNC Symbol;Acc:VGNC:56733]	0.434653	0.0707102	0.627077	127.864	200.439	215.145	167.233	211.83	277.593	158.203	147.683	157.521	240.836	367.942	250.771
ENSECAG00000009519	C1S	complement C1s [Source:VGNC Symbol;Acc:VGNC:15946]	0.434444	0.0582321	0.593696	69.4432	90.5491	57.4958	80.7981	44.8469	74.4762	58.3844	70.848	63.9215	83.961	108.496	112.681
ENSECAG00000000583	C4H7orf57	chromosome 4 C7orf57 homolog [Source:VGNC Symbol;Acc:VGNC:49238]	0.43348	0.491768	0.911342	19.8409	35.1647	39.8761	3.75805	16.2212	17.41	17.892	22.9508	6.84873	20.9903	76.4187	12.1519
ENSECAG00000015198	CPM	carboxypeptidase M [Source:VGNC Symbol;Acc:VGNC:16821]	0.433389	0.020432	0.452831	2989.36	3025.04	1787.01	1806.68	1876.89	2087.27	2643.31	1985.74	2414.18	2524.35	3481.3	3868.72
ENSECAG00000012921	ALPK2	alpha kinase 2 [Source:VGNC Symbol;Acc:VGNC:15266]	0.433344	0.205941	0.774959	15.4318	29.89	12.9829	27.2459	30.534	15.4756	19.7754	12.9722	26.2535	27.6188	25.4729	32.0368
ENSECAG00000037185	0	0	0.433146	0.554899	0.928978	7.71591	7.91206	40.8034	0.939512	7.63351	8.70501	30.1339	9.9786	28.5364	11.0475	6.60409	30.9321
ENSECAG00000014764	ABITRAM	actin binding transcription modulator [Source:VGNC Symbol;Acc:VGNC:17844]	0.431799	0.0639728	0.610701	77.1591	54.5053	85.3163	94.8908	62.9765	64.804	96.9934	104.775	82.1848	122.627	140.573	86.1679
ENSECAG00000009192	SRGN	serglycin [Source:VGNC Symbol;Acc:VGNC:23583]	0.431391	0.000196381	0.0671931	42757.2	42820.9	38224.5	49409	45391.7	38891.1	54066.8	39217.9	60220.9	68035	59817.9	48445.1
ENSECAG00000000011	ADGRA2	adhesion G protein-coupled receptor A2 [Source:VGNC Symbol;Acc:VGNC:15099]	0.431304	0.367676	0.862289	436.5	103.736	180.833	144.685	168.891	302.741	209.995	66.8566	372.114	225.369	55.663	435.258
ENSECAG00000000671	LRRC27	leucine rich repeat containing 27 [Source:VGNC Symbol;Acc:VGNC:55914]	0.430927	0.200729	0.771566	44.0909	62.4173	21.3291	26.3063	36.2592	59.9679	55.5593	43.9058	37.668	66.285	84.9097	46.3981
ENSECAG00000017782	SPATA18	spermatosis associated 18 [Source:VGNC Symbol;Acc:VGNC:23484]	0.43083	0.48043	0.906039	17.6364	29.0109	16.6923	4.69756	9.54189	46.4267	31.0756	22.9508	9.13164	24.3045	71.7015	14.3613
ENSECAG00000021047	EFEMP2	EGF containing fibulin extracellular matrix protein 2 [Source:VGNC Symbol;Acc:VGNC:17443]	0.428745	0.424805	0.882432	5.51137	12.3076	44.5128	16.9112	11.4503	18.3772	10.3585	16.9636	11.4146	15.4665	41.5114	23.199
ENSECAG00000021691	RHOV	ras homolog family member V [Source:VGNC Symbol;Acc:VGNC:51668]	0.428672	0.343303	0.849858	8.81818	5.2747	12.0556	7.5161	6.67932	11.6067	9.41683	11.9743	9.13164	12.1523	19.8123	7.73301
ENSECAG00000011265	GSTZ1	glutathione S-transferase zeta 1 [Source:VGNC Symbol;Acc:VGNC:18630]	0.427975	0.1695	0.750371	40.7841	22.8571	25.0385	31.0039	21.9463	24.1806	20.717	35.9229	51.3655	34.2473	42.4548	20.9896
ENSECAG00000015809	ZBTB20	zinc finger and BTB domain containing 20 [Source:VGNC Symbol;Acc:VGNC:57102]	0.427726	0.084265	0.651763	56.2159	29.89	38.9487	43.2176	28.6257	37.7217	43.3174	48.8951	55.9313	38.6663	61.3237	62.9688
ENSECAG00000000221	ETV5	ETS variant transcription factor 5 [Source:VGNC Symbol;Acc:VGNC:17705]	0.427433	0.0230697	0.464322	50.7046	61.5382	61.2052	73.282	67.7474	71.5745	72.5096	44.9037	89.0335	74.0183	80.1925	96.1103
ENSECAG00000015466	LRRC20	leucine rich repeat containing 20 [Source:VGNC Symbol;Acc:VGNC:19772]	0.427258	0.477115	0.905765	7.71591	10.5494	12.0556	7.5161	18.1296	5.80334	6.59178	11.9743	27.3949	2.2095	18.8688	5.52358
ENSECAG00000017905	LTBP4	latent transforming growth factor beta binding protein 4 [Source:VGNC Symbol;Acc:VGNC:51048]	0.426918	0.406956	0.879557	11.0227	30.7691	34.312	22.5483	32.4424	17.41	18.8337	41.9101	7.99019	26.514	80.1925	25.4085
ENSECAG00000016566	TEK	TEK receptor tyrosine kinase [Source:VGNC Symbol;Acc:VGNC:23992]	0.426805	0.513058	0.920362	20.9432	9.67029	11.1282	11.2741	11.4503	0	12.2419	28.9379	10.2731	23.1998	28.3032	8.83773
ENSECAG00000014962	FAXDC2	fatty acid hydroxylase domain containing 2 [Source:VGNC Symbol;Acc:VGNC:55428]	0.426685	0.279934	0.816305	27.5568	42.1976	21.3291	19.7298	29.5799	27.0823	22.6004	36.9208	31.9607	29.8283	74.5318	15.466
ENSECAG00000011703	STYK1	serine/threonine/tyrosine kinase 1 [Source:VGNC Symbol;Acc:VGNC:23739]	0.426563	0.484333	0.908596	6.61364	21.9779	17.6197	5.63707	7.63351	0.967223	7.53347	13.97	21.6877	11.0475	9.43441	13.2566
ENSECAG00000019478	CCDC158	coiled-coil domain containing 158 [Source:VGNC Symbol;Acc:VGNC:51147]	0.426137	0.392345	0.874062	7.71591	10.5494	8.34616	7.5161	24.8089	10.6395	7.53347	15.9658	6.84873	17.676	25.4729	12.1519
ENSECAG00000018875	0	0	0.426063	0.211899	0.779393	145.5	62.4173	114.992	92.0722	78.2435	121.87	101.702	127.726	103.872	82.8563	290.58	88.3773
ENSECAG00000033931	C22H20orf85	chromosome 22 C20orf85 homolog [Source:VGNC Symbol;Acc:VGNC:51516]	0.425809	0.460107	0.902897	18.7386	36.0438	7.41881	4.69756	16.2212	42.5578	27.3088	17.9615	12.556	29.8283	56.6065	15.466
ENSECAG00000015189	FAM216B	family with sequence similarity 216 member B [Source:VGNC Symbol;Acc:VGNC:17858]	0.425774	0.441913	0.892494	40.7841	81.7579	20.4017	9.39512	35.305	108.329	72.5096	54.8823	31.9607	76.2278	141.516	34.2462
ENSECAG00000012040	ST6GALNAC6	ST6 N-acetylgalactosaminide alpha-2,6-sialyltransferase 6 [Source:VGNC Symbol;Acc:VGNC:23638]	0.425532	0.00643661	0.354701	417.761	574.064	417.308	431.236	479.003	460.398	497.209	388.167	713.41	731.345	600.028	417.583
ENSECAG00000013058	PBX1	PBX homeobox 1 [Source:VGNC Symbol;Acc:VGNC:21185]	0.423835	0.276868	0.816252	31.9659	50.9888	41.7308	54.4917	45.8011	19.3445	63.0928	70.848	73.0531	55.2375	101.892	23.199
ENSECAG00000018818	TMPRSS4	transmembrane serine protease 4 [Source:VGNC Symbol;Acc:VGNC:24343]	0.423119	0.535871	0.925848	6.61364	29.0109	6.49146	2.81854	8.5877	14.5084	19.7754	15.9658	10.2731	13.257	42.4548	3.31415
ENSECAG00000013660	RHEX	regulator of hemoglobinization and erythroid cell expansion [Source:VGNC Symbol;Acc:VGNC:50451]	0.422994	0.279913	0.816305	537.909	308.57	274.496	304.402	256.677	292.101	120.535	656.592	236.281	473.938	856.644	276.179
ENSECAG00000038949	KCTD21	potassium channel tetramerization domain containing 21 [Source:HGNC Symbol;Acc:HGNC:27452]	0.422819	0.029425	0.49864	141.091	116.043	86.2436	125.895	112.594	89.9518	109.235	92.8009	178.067	173.446	128.308	106.053
ENSECAG00000036649	0	0	0.422705	0.398682	0.87621	67.2387	219.779	67.6966	310.039	437.019	93.8207	99.8184	236.493	278.515	86.1705	432.096	229.781
ENSECAG00000005083	IL1RAP	interleukin 1 receptor accessory protein [Source:VGNC Symbol;Acc:VGNC:19010]	0.422627	0.0110463	0.384666	1059.28	837.799	720.552	962.061	1028.62	796.025	1197.82	670.562	1039.87	1337.85	1457.62	1037.33
ENSECAG00000038836	0	0	0.422622	0.264476	0.813337	39.6818	25.4944	8.34616	32.8829	29.5799	23.2134	29.1922	24.9465	42.2338	49.7138	32.077	18.7802
ENSECAG00000010817	CTTNBP2NL	CTTNBP2 N-terminal like [Source:VGNC Symbol;Acc:VGNC:16960]	0.422485	0.0185493	0.43771	798.046	991.644	498.915	636.989	663.161	600.646	744.872	856.164	792.17	907	1252.89	926.857
ENSECAG00000011290	PPP1R14A	protein phosphatase 1 regulatory inhibitor subunit 14A [Source:VGNC Symbol;Acc:VGNC:21758]	0.422343	0.273831	0.815677	27.5568	29.0109	53.7864	42.2781	24.8089	14.5084	36.7257	50.8908	26.2535	33.1425	75.4753	51.9217
ENSECAG00000023137	ANKUB1	ankyrin repeat and ubiquitin domain containing 1 [Source:VGNC Symbol;Acc:VGNC:58746]	0.421318	0.140354	0.725003	25.3523	23.7362	28.7479	40.399	24.8089	22.2461	26.3671	14.9679	28.5364	36.4568	35.8508	37.5604
ENSECAG00000006857	DCAF10	DDB1 and CUL4 associated factor 10 [Source:VGNC Symbol;Acc:VGNC:17026]	0.421288	0.00536581	0.33381	526.887	454.504	415.453	397.414	403.622	354.971	522.634	457.02	442.885	614.241	750.036	555.672
ENSECAG00000014914	FCRLA	Fc receptor like A [Source:VGNC Symbol;Acc:VGNC:17982]	0.420833	0.548809	0.928404	39.6818	20.2197	36.1667	16.9112	2.86257	5.80334	15.0669	58.8737	13.6975	11.0475	80.1925	25.4085
ENSECAG00000003988	0	0	0.420756	0.043357	0.559254	105.818	87.9117	66.7693	86.4351	80.1519	53.1973	93.2267	75.8373	92.4579	89.4848	138.686	112.681
ENSECAG00000019540	0	0	0.420625	0.118845	0.702761	2000.63	2767.46	1198.14	1829.23	2366.39	2437.4	1546.24	1844.04	2085.44	4930.5	1846.31	1839.35
ENSECAG00000017761	NEK4	NIMA related kinase 4 [Source:VGNC Symbol;Acc:VGNC:20671]	0.420378	0.275884	0.815978	20.9432	17.5823	12.9829	14.0927	20.038	21.2789	19.7754	26.9422	15.9804	24.3045	47.172	14.3613
ENSECAG00000000344	PON1	paraoxonase 1 [Source:VGNC Symbol;Acc:VGNC:21694]	0.420327	0.537949	0.92618	5.51137	31.6482	31.5299	3.75805	3.81676	15.4756	3.76673	9.9786	15.9804	15.4665	29.2467	9.94245
ENSECAG00000020431	SGK1	serum/glucocorticoid regulated kinase 1 [Source:VGNC Symbol;Acc:VGNC:56741]	0.420181	0.0729343	0.630605	1499.09	1749.44	1069.24	2354.42	2126.89	1444.06	1606.51	2994.58	2067.18	3404.84	2256.71	2202.8
ENSECAG00000031522	0	0	0.420106	0.640866	0.949412	1299.58	163.516	228.128	151.261	12.4045	128.641	393.624	822.236	171.218	271.769	1175.53	521.426
ENSECAG00000023727	IL1A	interleukin 1 alpha [Source:VGNC Symbol;Acc:VGNC:51324]	0.419452	0.473963	0.905712	259.034	528.35	126.12	846.501	220.418	138.313	260.846	682.536	243.13	439.691	332.091	1032.91
ENSECAG00000016708	HSF4	heat shock transcription factor 4 [Source:VGNC Symbol;Acc:VGNC:18895]	0.419302	0.430514	0.886108	3.30682	21.0988	12.0556	6.57659	3.81676	11.6067	11.3002	15.9658	10.2731	22.095	14.1516	11.0472
ENSECAG00000000743	PRUNE1	prune exopolyphosphatase 1 [Source:VGNC Symbol;Acc:VGNC:21925]	0.419007	0.00282705	0.269672	142.193	159.12	128.902	168.173	187.975	147.985	135.602	167.64	208.886	241.94	199.066	177.859
ENSECAG00000000967	LTA	lymphotoxin alpha [Source:VGNC Symbol;Acc:VGNC:19829]	0.418935	0.402976	0.878394	20.9432	41.3185	30.6026	16.9112	8.5877	12.5739	16.0086	59.8716	30.8193	17.676	44.3417	45.2934
ENSECAG00000011876	ZNF565	zinc finger protein 565 [Source:VGNC Symbol;Acc:VGNC:25343]	0.418709	0.0249134	0.472881	117.943	86.1535	109.427	110.862	129.77	96.7223	93.2267	91.8031	186.057	106.056	117.93	149.137
ENSECAG00000000835	CCDC152	coiled-coil domain containing 152 [Source:VGNC Symbol;Acc:VGNC:16130]	0.418597	0.10829	0.688842	623.887	813.184	304.171	864.351	968.502	833.747	941.683	627.654	1383.44	775.535	733.997	1102.51
ENSECAG00000011086	PPP1R3B	protein phosphatase 1 regulatory subunit 3B [Source:VGNC Symbol;Acc:VGNC:21769]	0.418594	0.0155784	0.416878	261.239	342.856	287.479	370.168	246.181	246.642	251.429	265.431	263.676	436.376	355.677	462.876
ENSECAG00000027878	0	0	0.418328	0.329808	0.845265	8.81818	13.1868	9.27351	7.5161	11.4503	7.73779	8.47515	9.9786	5.70728	18.7808	12.2647	14.3613
ENSECAG00000041291	0	0	0.418262	0.489556	0.910998	27.5568	5.2747	4.63675	12.2137	22.9005	9.67223	17.892	25.9443	5.70728	44.19	20.7557	13.2566
ENSECAG00000026842	ACER3	alkaline ceramidase 3 [Source:VGNC Symbol;Acc:VGNC:14978]	0.417968	0.00234706	0.249318	590.818	634.723	523.953	675.509	763.351	675.122	813.614	596.72	851.526	1007.53	969.857	693.762
ENSECAG00000009195	ARL5B	ADP ribosylation factor like GTPase 5B [Source:VGNC Symbol;Acc:VGNC:15520]	0.417646	0.108656	0.689116	105.818	74.725	54.7137	92.0722	62.9765	48.3612	104.527	99.786	82.1848	87.2753	133.025	125.938
ENSECAG00000032204	0	0	0.417422	0.292521	0.827897	15.4318	25.4944	47.2949	10.3346	26.7173	19.3445	19.7754	15.9658	34.2437	26.514	22.6426	37.5604
ENSECAG00000018720	AGBL2	ATP/GTP binding protein like 2 [Source:VGNC Symbol;Acc:VGNC:15155]	0.417033	0.46396	0.902897	5.51137	10.5494	4.63675	3.75805	13.3586	9.67223	16.0086	11.9743	6.84873	12.1523	25.4729	5.52358
ENSECAG00000019995	KIAA1841	KIAA1841 [Source:VGNC Symbol;Acc:VGNC:19389]	0.416223	0.0901155	0.653619	116.841	91.4282	88.0983	68.5844	154.579	134.444	172.328	127.726	162.087	127.046	201.896	144.718
ENSECAG00000000158	SPATA6	spermatosis associated 6 [Source:VGNC Symbol;Acc:VGNC:23496]	0.416106	0.0277056	0.49278	188.489	299.779	252.239	165.354	198.471	297.905	254.255	314.326	302.486	330.32	393.415	288.331
ENSECAG00000024232	A2ML1	alpha-2-macroglobulin like 1 [Source:VGNC Symbol;Acc:VGNC:14882]	0.414826	0.350187	0.851848	23.1477	66.8129	69.5513	33.8224	20.038	29.0167	15.0669	45.9015	83.3262	30.933	51.8893	36.4556
ENSECAG00000038935	0	0	0.414424	0.461372	0.902897	18.7386	99.3403	115.919	29.1249	66.7932	24.1806	63.0928	43.9058	94.7408	19.8855	33.0204	160.184
ENSECAG00000015354	C3H16orf46	chromosome 3 C16orf46 homolog [Source:VGNC Symbol;Acc:VGNC:51362]	0.413679	0.439989	0.891199	19.8409	11.4285	19.4744	9.39512	4.77095	17.41	9.41683	10.9765	18.2633	12.1523	33.0204	4.41887
ENSECAG00000040705	0	0	0.413672	0.517516	0.921102	8.81818	56.2635	19.4744	7.5161	13.3586	49.3284	32.0172	26.9422	14.8389	26.514	89.6269	11.0472
ENSECAG00000000141	PTCH1	patched 1 [Source:VGNC Symbol;Acc:VGNC:21979]	0.412994	0.179043	0.759208	85.9773	171.428	51.0043	114.621	105.915	88.9846	57.4427	84.8181	136.975	113.789	84.9097	171.231
ENSECAG00000035789	0	0	0.412412	0.26906	0.815677	12.125	23.7362	16.6923	18.7902	10.4961	10.6395	24.4838	11.9743	29.6778	19.8855	16.9819	19.8849
ENSECAG00000008570	GAB1	GRB2 associated binding protein 1 [Source:VGNC Symbol;Acc:VGNC:18185]	0.411864	0.21444	0.780408	57.3182	71.2085	113.137	85.4956	50.572	36.7545	34.8423	116.75	100.448	99.4275	83.0228	93.9009
ENSECAG00000038678	0	0	0.411258	0.368629	0.86235	18.7386	21.9779	22.2564	12.2137	15.267	11.6067	18.8337	4.9893	27.3949	33.1425	10.3779	13.2566
ENSECAG00000022776	QPCT	glutaminyl-peptide cyclotransferase [Source:VGNC Symbol;Acc:VGNC:22071]	0.410945	0.0995565	0.669161	133.375	202.197	107.573	181.326	166.029	289.2	145.019	247.469	294.495	278.397	215.105	191.116
ENSECAG00000009866	GRHL3	grainyhead like transcription factor 3 [Source:VGNC Symbol;Acc:VGNC:18576]	0.41087	0.281584	0.818318	6.61364	16.7032	9.27351	11.2741	15.267	16.4428	11.3002	9.9786	13.6975	16.5713	19.8123	14.3613
ENSECAG00000015726	NR1H3	nuclear receptor subfamily 1 group H member 3 [Source:VGNC Symbol;Acc:VGNC:20861]	0.41077	0.0111207	0.384666	2734.74	3549	1948.36	2465.28	2001.89	2312.63	2226.14	2849.89	2813.69	3434.67	4073.78	3029.13
ENSECAG00000021515	CD22	CD22 molecule [Source:VGNC Symbol;Acc:VGNC:16252]	0.410745	0.149175	0.735085	141.091	153.846	104.791	158.778	145.037	145.084	61.2094	205.559	175.784	148.037	283.976	132.566
ENSECAG00000034739	ADORA2A	adenosine A2a receptor [Source:NCBI gene (formerly Entrezgene);Acc:100034039]	0.410289	0.199638	0.770921	145.5	116.923	111.282	175.689	107.823	78.3451	56.501	215.538	109.58	186.703	144.346	228.676
ENSECAG00000003106	C3AR1	complement C3a receptor 1 [Source:VGNC Symbol;Acc:VGNC:15952]	0.409932	0.320575	0.841434	317.455	210.109	71.406	209.511	134.541	132.51	253.313	509.906	200.896	256.302	530.214	233.095
ENSECAG00000018415	TANC1	tetratricopeptide repeat, ankyrin repeat and coiled-coil containing 1 [Source:VGNC Symbol;Acc:VGNC:23864]	0.409484	0.192983	0.768372	1074.72	1727.47	657.492	1879.96	1230.9	875.337	1030.2	2001.71	1053.56	1269.36	3101.09	1533.35
ENSECAG00000013042	ENTPD6	ectonucleoside triphosphate diphosphohydrolase 6 [Source:VGNC Symbol;Acc:VGNC:56173]	0.409046	0.00829828	0.371962	144.398	162.637	135.393	187.902	130.724	128.641	132.777	146.685	155.238	225.369	177.367	218.734
ENSECAG00000024899	PLA2G7	phospholipase A2 group VII [Source:VGNC Symbol;Acc:VGNC:21519]	0.408744	0.000214969	0.0698757	1966.46	2754.27	1866.76	2112.02	2350.17	2376.47	2549.14	2005.7	3151.56	3031.44	2983.16	2770.63
ENSECAG00000022197	CASP3	caspase 3 [Source:VGNC Symbol;Acc:VGNC:16068]	0.40865	0.00989779	0.384666	801.352	753.404	579.594	924.48	784.343	504.891	693.079	893.084	880.062	1130.16	907.59	1020.76
ENSECAG00000026892	MIPOL1	mirror-image polydactyly 1 [Source:VGNC Symbol;Acc:VGNC:20198]	0.40687	0.0380024	0.535949	112.432	95.8238	89.953	83.6166	106.869	94.7879	70.6263	120.741	107.297	151.351	97.1744	157.974
ENSECAG00000009689	GAMT	guanidinoacetate N-methyltransferase [Source:VGNC Symbol;Acc:VGNC:18239]	0.406701	0.126757	0.717185	297.614	395.603	343.12	347.62	446.56	423.644	226.946	233.499	241.989	695.993	328.317	533.578
ENSECAG00000000360	RGS18	regulator of G protein signaling 18 [Source:VGNC Symbol;Acc:VGNC:22346]	0.40638	0.0368418	0.535813	954.568	1395.16	1034	1567.11	1366.4	1368.62	957.692	868.138	1056.99	1572.06	1634.04	2040.41
ENSECAG00000023771	BCL6B	BCL6B transcription repressor [Source:VGNC Symbol;Acc:VGNC:57979]	0.406153	0.298864	0.831935	9.92046	20.2197	15.765	18.7902	20.038	8.70501	15.0669	28.9379	17.1218	15.4665	26.4163	32.0368
ENSECAG00000002919	ATP2B4	ATPase plasma membrane Ca2+ transporting 4 [Source:VGNC Symbol;Acc:VGNC:49512]	0.405551	0.0148812	0.416389	1543.18	1457.58	1283.45	1295.59	1099.23	1013.65	1199.7	1382.04	1255.6	1385.36	2359.55	1801.79
ENSECAG00000023351	LY49B	killer cell lectin-like receptor [Source:NCBI gene (formerly Entrezgene);Acc:100034118]	0.405373	0.249457	0.803112	69.4432	70.3294	83.4616	45.0966	67.7474	36.7545	55.5593	67.8545	43.3753	39.771	146.233	98.3198
ENSECAG00000023015	CDKL1	cyclin dependent kinase like 1 [Source:VGNC Symbol;Acc:VGNC:16359]	0.404162	0.332815	0.845265	11.0227	10.5494	14.8376	9.39512	9.54189	17.41	8.47515	16.9636	7.99019	15.4665	25.4729	15.466
ENSECAG00000021799	MYRF	myelin regulatory factor [Source:VGNC Symbol;Acc:VGNC:20525]	0.404109	0.427108	0.883586	11.0227	10.5494	11.1282	6.57659	14.3128	23.2134	8.47515	8.98074	14.8389	14.3618	28.3032	4.41887
ENSECAG00000009376	AQP8	aquaporin 8 [Source:VGNC Symbol;Acc:VGNC:15435]	0.403418	0.160898	0.742253	720.887	663.734	391.342	682.086	579.193	234.068	1085.76	524.874	668.893	915.838	893.439	750.102
ENSECAG00000041817	0	0	0.403168	0.385266	0.872839	16.5341	10.5494	50.0769	27.2459	13.3586	40.6234	17.892	36.9208	33.1022	59.6565	27.3598	20.9896
ENSECAG00000032757	0	0	0.403016	0.211273	0.779298	62.8296	26.3735	18.547	35.7015	29.5799	28.0495	26.3671	33.9272	50.224	47.5043	43.3983	30.9321
ENSECAG00000030381	0	0	0.402642	0.233504	0.79713	28.6591	28.1318	28.7479	11.2741	23.8547	21.2789	16.9503	32.9294	42.2338	20.9903	36.7942	26.5132
ENSECAG00000027677	MT-ND6	mitochondrially encoded NADH:ubiquinone oxidoreductase core subunit 6 [Source:VGNC Symbol;Acc:VGNC:99803]	0.402399	0.0781953	0.640236	1610.42	1229.89	826.27	1073.86	1472.31	865.665	1003.83	832.215	1447.37	976.599	1277.42	2189.55
ENSECAG00000012655	CYSTM1	cysteine rich transmembrane module containing 1 [Source:VGNC Symbol;Acc:VGNC:50303]	0.402193	0.00200385	0.241241	1780.17	1821.53	1490.25	2138.33	2108.76	1517.57	1811.8	2052.6	2422.17	2830.37	2552.95	1921.1
ENSECAG00000007736	SLC38A7	solute carrier family 38 member 7 [Source:VGNC Symbol;Acc:VGNC:51316]	0.402152	0.0085252	0.371962	679	755.162	572.176	621.018	670.795	728.319	467.075	507.911	654.054	846.239	1007.59	795.396
ENSECAG00000034235	0	0	0.401489	0.655573	0.953827	54.0114	42.1976	233.692	25.3668	10.4961	82.214	151.611	51.8887	13.6975	89.4848	311.336	15.466
ENSECAG00000014474	EPB41L3	erythrocyte membrane protein band 4.1 like 3 [Source:VGNC Symbol;Acc:VGNC:52379]	0.401247	0.18798	0.763867	417.761	657.58	280.987	615.381	320.608	464.267	432.233	889.093	388.095	515.918	1031.18	756.731
ENSECAG00000006763	GPBAR1	G protein-coupled bile acid receptor 1 [Source:VGNC Symbol;Acc:VGNC:18482]	0.401235	0.457175	0.901835	7.71591	29.0109	17.6197	15.0322	10.4961	24.1806	4.70842	23.9486	36.5266	8.838	30.1901	12.1519
ENSECAG00000041629	0	0	0.401032	0.445861	0.895591	44.0909	12.3076	73.2607	88.3142	103.052	17.41	137.486	54.8823	90.175	61.866	146.233	51.9217
ENSECAG00000023791	SLC16A11	solute carrier family 16 member 11 [Source:VGNC Symbol;Acc:VGNC:23037]	0.400757	0.391638	0.874062	16.5341	31.6482	51.0043	11.2741	22.9005	43.5251	14.1253	15.9658	19.4047	23.1998	51.8893	41.9792
ENSECAG00000015009	UGDH	UDP-glucose 6-dehydrogenase [Source:VGNC Symbol;Acc:VGNC:24775]	0.400434	0.00553289	0.336584	532.398	397.361	478.513	497.002	516.216	447.824	444.475	472.985	471.421	652.908	829.285	542.416
ENSECAG00000021411	TM7SF2	transmembrane 7 superfamily member 2 [Source:VGNC Symbol;Acc:VGNC:24147]	0.400201	0.175542	0.759009	41.8864	103.736	78.8248	62.0078	48.6636	117.034	63.0928	80.8266	138.116	87.2753	100.005	68.4924
ENSECAG00000021145	GSDME	gasdermin E [Source:VGNC Symbol;Acc:VGNC:17143]	0.399771	0.255955	0.807674	134.477	254.065	221.637	307.221	270.99	138.313	154.436	488.951	196.33	219.845	535.874	346.881
ENSECAG00000006485	MILR1	mast cell immunoglobulin like receptor 1 [Source:VGNC Symbol;Acc:VGNC:20188]	0.399485	0.0907834	0.656092	165.341	159.999	128.902	184.144	215.647	137.346	225.062	207.555	310.476	181.179	306.618	140.299
ENSECAG00000032258	0	0	0.399068	0.0797675	0.644111	61.7273	56.2635	49.1496	85.4956	68.7016	69.6401	58.3844	65.8587	60.4971	91.6943	118.874	67.3877
ENSECAG00000011371	UBE2E1	ubiquitin conjugating enzyme E2 E1 [Source:VGNC Symbol;Acc:VGNC:24716]	0.399054	0.188336	0.763867	967.796	1300.21	569.393	1304.04	862.587	713.811	376.673	564.789	703.136	1587.53	962.31	1137.86
ENSECAG00000008534	LNPK	lunapark, ER junction formation factor [Source:VGNC Symbol;Acc:VGNC:19718]	0.398911	7.27631e-05	0.0363871	406.739	377.141	307.881	393.656	404.576	379.152	403.982	363.221	455.441	549.061	528.327	467.295
ENSECAG00000034604	0	0	0.397965	0.574161	0.934024	9.92046	4.39559	4.63675	14.0927	1.90838	22.2461	7.53347	18.9593	10.2731	17.676	1.88688	25.4085
ENSECAG00000016275	GPRC5D	G protein-coupled receptor class C group 5 member D [Source:VGNC Symbol;Acc:VGNC:18556]	0.397932	0.238789	0.798806	198.409	153.846	155.795	271.519	75.3809	111.231	103.585	107.769	303.627	212.112	150.951	109.367
ENSECAG00000018831	0	0	0.39731	0.0221817	0.462291	1878.27	1872.52	1379.9	1966.4	2625.93	1864.81	1300.46	1816.1	2222.41	2943.06	1925.56	2592.77
ENSECAG00000015440	TBC1D9	TBC1 domain family member 9 [Source:VGNC Symbol;Acc:VGNC:23914]	0.396988	0.0563487	0.588494	4924.96	4558.22	2886.84	3770.26	3335.84	3143.48	4874.15	2735.13	4565.82	7174.25	3393.56	4769.06
ENSECAG00000017891	FSTL1	follistatin like 1 [Source:VGNC Symbol;Acc:VGNC:18146]	0.39687	0.373554	0.865602	18.7386	7.03294	12.0556	16.9112	20.9922	7.73779	9.41683	6.98502	17.1218	23.1998	13.2082	12.1519
ENSECAG00000018292	FZD3	frizzled class receptor 3 [Source:VGNC Symbol;Acc:VGNC:18172]	0.396267	0.478951	0.906014	5.51137	7.91206	12.0556	10.3346	10.4961	7.73779	0.941683	18.9593	12.556	15.4665	7.54753	13.2566
ENSECAG00000024815	RFESD	Rieske Fe-S domain containing [Source:VGNC Symbol;Acc:VGNC:55486]	0.395777	0.0434892	0.559927	79.3637	74.725	75.1154	87.3747	102.098	74.4762	112.06	86.8138	86.7506	154.665	105.665	108.262
ENSECAG00000008293	AVPI1	arginine vasopressin induced 1 [Source:VGNC Symbol;Acc:VGNC:15709]	0.39572	0.0101571	0.384666	633.807	785.052	551.774	567.465	615.452	678.991	623.394	613.684	730.531	1155.57	823.624	625.269
ENSECAG00000011096	0	0	0.39549	0.312418	0.836134	29.7614	21.0988	11.1282	18.7902	12.4045	16.4428	13.1836	18.9593	31.9607	9.94275	24.5295	26.5132
ENSECAG00000016534	ARG2	arginase 2 [Source:VGNC Symbol;Acc:VGNC:15455]	0.395156	0.110224	0.691422	1384.45	1982.41	2052.23	3125.76	3915.04	2472.22	2425.78	1933.85	2142.51	4581.4	3228.45	2733.07
ENSECAG00000017682	LRRC25	leucine rich repeat containing 25 [Source:VGNC Symbol;Acc:VGNC:58187]	0.394707	0.0101461	0.384666	806.864	956.48	856.872	997.762	853.999	944.01	822.09	970.917	809.292	1594.15	1316.1	1018.55
ENSECAG00000018696	PDE2A	phosphodiesterase 2A [Source:VGNC Symbol;Acc:VGNC:21242]	0.394525	0.464637	0.902897	3.30682	28.1318	5.56411	13.1532	18.1296	27.0823	9.41683	13.97	14.8389	12.1523	23.586	27.6179
ENSECAG00000021753	AP4S1	adaptor related protein complex 4 subunit sigma 1 [Source:VGNC Symbol;Acc:VGNC:15391]	0.393885	0.00132124	0.198382	233.682	194.285	183.615	224.543	209.922	172.166	211.879	201.568	246.554	319.273	253.786	251.875
ENSECAG00000007977	CBY1	chibby family member 1, beta catenin antagonist [Source:VGNC Symbol;Acc:VGNC:16101]	0.393398	0.0572013	0.591671	60.625	101.098	52.859	89.2537	67.7474	73.509	78.1597	90.8052	99.3066	124.837	91.5138	88.3773
ENSECAG00000027905	0	0	0.392859	0.388624	0.874062	19.8409	23.7362	6.49146	7.5161	17.1754	15.4756	14.1253	29.9358	11.4146	23.1998	32.077	20.9896
ENSECAG00000009277	ZNF583	zinc finger protein 583 [Source:VGNC Symbol;Acc:VGNC:25350]	0.392759	0.12605	0.715589	38.5796	21.9779	23.1838	31.9434	33.3966	28.0495	37.6673	43.9058	36.5266	40.8758	45.2852	46.3981
ENSECAG00000021627	SLC16A1	solute carrier family 16 member 1 [Source:VGNC Symbol;Acc:VGNC:50886]	0.392482	0.00368142	0.295666	3865.67	4850.97	2982.36	4970.02	4919.8	3817.63	4145.29	3777.9	5029.25	6241.84	5133.26	5471.66
ENSECAG00000018398	TRIM69	tripartite motif containing 69 [Source:VGNC Symbol;Acc:VGNC:24523]	0.392477	0.391674	0.874062	6.61364	21.0988	8.34616	31.0039	20.9922	15.4756	15.0669	17.9615	9.13164	22.095	26.4163	32.0368
ENSECAG00000010321	FNIP2	folliculin interacting protein 2 [Source:VGNC Symbol;Acc:VGNC:18093]	0.392091	0.0205452	0.452831	1844.1	1917.35	1097.06	1254.25	1494.26	1062.98	1383.33	1390.02	1546.67	1851.56	2259.54	1849.3
ENSECAG00000009363	ACOD1	aconitate decarboxylase 1 [Source:VGNC Symbol;Acc:VGNC:14987]	0.392043	0.0916708	0.657239	7712.6	10570.5	4523.62	5785.52	3312.94	4853.53	6523.04	5736.69	7288.19	7624.99	8440.02	8809.01
ENSECAG00000005887	LRRN2	leucine rich repeat neuronal 2 [Source:VGNC Symbol;Acc:VGNC:19803]	0.391706	0.417344	0.881466	97	86.1535	103.863	86.4351	10.4961	39.6562	88.5182	70.848	136.975	69.5993	142.46	33.1415
ENSECAG00000022236	PLEKHA5	pleckstrin homology domain containing A5 [Source:VGNC Symbol;Acc:VGNC:21560]	0.391481	0.256637	0.807838	29.7614	30.7691	17.6197	33.8224	20.038	17.41	35.784	37.9187	33.1022	27.6188	59.4368	25.4085
ENSECAG00000003002	CD9	CD9 molecule [Source:VGNC Symbol;Acc:VGNC:16283]	0.391217	0.339557	0.848972	1048.26	1369.66	1510.65	714.029	637.398	1104.57	1346.61	849.178	1472.48	1515.72	2287.84	350.195
ENSECAG00000023779	ARMCX1	armadillo repeat containing X-linked 1 [Source:HGNC Symbol;Acc:HGNC:18073]	0.391215	0.425415	0.882432	11.0227	10.5494	18.547	21.6088	9.54189	10.6395	2.82505	19.9572	11.4146	12.1523	21.6991	23.199
ENSECAG00000014699	NUAK2	NUAK family kinase 2 [Source:VGNC Symbol;Acc:VGNC:49425]	0.389958	0.326475	0.84438	17.6364	50.9888	33.3846	46.9756	31.4882	15.4756	32.0172	77.833	43.3753	40.8758	50.0024	66.283
ENSECAG00000000949	GPR84	G protein-coupled receptor 84 [Source:VGNC Symbol;Acc:VGNC:18550]	0.388207	0.189476	0.764845	197.307	319.999	77.8975	239.576	191.792	162.494	169.503	263.435	226.008	343.577	183.028	309.321
ENSECAG00000017903	PSAT1	phosphoserine aminotransferase 1 [Source:VGNC Symbol;Acc:VGNC:21927]	0.387772	0.29366	0.828823	680.102	334.944	500.769	810.799	441.79	680.925	336.181	268.424	362.983	866.124	263.22	1159.95
ENSECAG00000032154	0	0	0.387527	0.206954	0.777151	31.9659	22.8571	24.1111	22.5483	13.3586	25.1478	13.1836	28.9379	31.9607	30.933	28.3032	27.6179
ENSECAG00000023259	NUDT17	nudix hydrolase 17 [Source:VGNC Symbol;Acc:VGNC:20945]	0.387521	0.147559	0.734552	26.4546	36.0438	32.4573	32.8829	48.6636	42.5578	41.4341	29.9358	47.9411	69.5993	37.7376	35.3509
ENSECAG00000034383	AHNAK	AHNAK nucleoprotein [Source:HGNC Symbol;Acc:HGNC:347]	0.387271	0.020624	0.453512	28321.8	26731.3	28256.4	23560.2	28026.4	29398.8	30230.9	26544.1	28237.3	23160	46556.9	46614.6
ENSECAG00000022058	ODF2L	outer dense fiber of sperm tails 2 like [Source:VGNC Symbol;Acc:VGNC:21009]	0.387154	0.26858	0.815677	46.2955	18.4615	34.312	27.2459	14.3128	28.0495	34.8423	24.9465	33.1022	35.352	55.663	24.3038
ENSECAG00000011651	ICA1	islet cell autoantigen 1 [Source:VGNC Symbol;Acc:VGNC:18925]	0.387149	0.302706	0.832522	9.92046	15.8241	29.6752	20.6693	12.4045	17.41	20.717	14.9679	25.112	22.095	32.077	13.2566
ENSECAG00000004961	TACSTD2	tumor associated calcium signal transducer 2 [Source:HGNC Symbol;Acc:HGNC:11530]	0.387032	0.498241	0.915274	24.25	72.9667	23.1838	11.2741	16.2212	49.3284	40.4924	33.9272	14.8389	20.9903	110.383	30.9321
ENSECAG00000012526	DNAJB9	DnaJ heat shock protein family (Hsp40) member B9 [Source:HGNC Symbol;Acc:HGNC:6968]	0.386627	0.0228571	0.464298	780.409	705.931	588.868	846.501	845.411	527.137	832.448	738.416	884.628	1288.14	947.215	713.647
ENSECAG00000017426	FGF11	fibroblast growth factor 11 [Source:VGNC Symbol;Acc:VGNC:18010]	0.386533	0.468395	0.904048	4.40909	14.0659	4.63675	16.9112	13.3586	9.67223	6.59178	4.9893	17.1218	12.1523	5.66065	14.3613
ENSECAG00000021758	ATP10B	ATPase phospholipid transporting 10B (putative) [Source:HGNC Symbol;Acc:HGNC:13543]	0.38619	0.37558	0.866379	66.1364	66.8129	153.94	15.0322	62.9765	37.7217	85.6932	70.848	136.975	91.6943	70.7581	66.283
ENSECAG00000019931	GPR161	G protein-coupled receptor 161 [Source:VGNC Symbol;Acc:VGNC:18525]	0.386143	0.839038	0.978814	40.7841	0	54.7137	0	0.954189	65.7712	0	0	78.7604	9.94275	15.0951	2.20943
ENSECAG00000037580	TEX49	testis expressed 49 [Source:HGNC Symbol;Acc:HGNC:48628]	0.385587	0.0867215	0.652632	61.7273	79.1206	81.6069	72.3425	88.7396	79.3123	48.0259	70.848	86.7506	134.78	92.4572	66.283
ENSECAG00000011561	HPD	4-hydroxyphenylpyruvate dioxygenase [Source:VGNC Symbol;Acc:VGNC:18856]	0.385478	0.633959	0.947924	1.10227	11.4285	89.0257	6.57659	8.5877	20.3117	6.59178	9.9786	22.8291	28.7235	10.3779	38.6651
ENSECAG00000019055	TSGA10	testis specific 10 [Source:VGNC Symbol;Acc:VGNC:51421]	0.385194	0.184511	0.762008	47.3977	43.9559	14.8376	35.7015	41.9843	35.7873	40.4924	50.8908	50.224	40.8758	50.9458	60.7594
ENSECAG00000019236	LDLRAD3	low density lipoprotein receptor class A domain containing 3 [Source:VGNC Symbol;Acc:VGNC:19623]	0.383704	0.241246	0.799154	166.443	96.7029	95.5171	159.717	68.7016	133.477	68.7429	225.516	173.501	218.741	169.819	99.4245
ENSECAG00000001021	ARL4D	ADP ribosylation factor like GTPase 4D [Source:VGNC Symbol;Acc:VGNC:15518]	0.383616	0.511056	0.919819	50.7046	7.91206	31.5299	8.45561	25.7631	13.5411	5.6501	10.9765	13.6975	20.9903	36.7942	28.7226
ENSECAG00000019644	DNAJC28	DnaJ heat shock protein family (Hsp40) member C28 [Source:VGNC Symbol;Acc:VGNC:84650]	0.383298	0.00657275	0.355855	128.966	133.626	134.466	162.536	135.495	112.198	161.028	132.715	195.189	202.169	166.989	154.66
ENSECAG00000024908	ERC1	ELKS/RAB6-interacting/CAST family member 1 [Source:VGNC Symbol;Acc:VGNC:17653]	0.3831	0.00205573	0.242	533.5	654.063	528.59	626.655	599.231	523.268	579.135	508.908	575.293	687.155	872.683	832.956
ENSECAG00000006745	LGALS1	galectin 1 [Source:VGNC Symbol;Acc:VGNC:19638]	0.382582	0.0223684	0.462375	10014.2	11218.4	8799.63	9742.74	10867.3	8627.63	6713.26	10825.8	14255.6	16048.7	11059	8704.06
ENSECAG00000040129	0	0	0.382225	0.229841	0.796014	37.4773	48.3515	29.6752	28.1854	25.7631	14.5084	33.9006	20.9551	30.8193	41.9805	46.2286	36.4556
ENSECAG00000032312	0	0	0.382169	0.560981	0.930412	9.92046	9.67029	4.63675	21.6088	18.1296	12.5739	16.9503	17.9615	43.3753	4.419	22.6426	2.20943
ENSECAG00000010385	MET	MET proto-onco, receptor tyrosine kinase [Source:VGNC Symbol;Acc:VGNC:20111]	0.381203	0.301551	0.832315	48.5	26.3735	45.4402	38.52	44.8469	29.9839	58.3844	32.9294	29.6778	43.0853	105.665	32.0368
ENSECAG00000019898	TTC21B	tetratricopeptide repeat domain 21B [Source:VGNC Symbol;Acc:VGNC:24615]	0.381023	0.186985	0.763867	147.705	91.4282	165.068	140.927	216.601	62.8695	154.436	97.7902	159.804	171.236	133.969	236.409
ENSECAG00000005602	SHD	Src homology 2 domain containing transforming protein D [Source:VGNC Symbol;Acc:VGNC:56784]	0.380642	0.273654	0.815677	287.693	195.164	648.218	172.87	410.301	182.805	385.149	413.114	264.818	636.336	534.931	318.158
ENSECAG00000011301	SPINT2	serine peptidase inhibitor, Kunitz type 2 [Source:VGNC Symbol;Acc:VGNC:49270]	0.380524	0.185822	0.762406	174.159	267.252	426.581	211.39	157.441	240.839	215.645	337.277	233.998	311.54	536.818	238.619
ENSECAG00000042200	U1	U1 spliceosomal RNA [Source:RFAM;Acc:RF00003]	0.380207	0.620918	0.947645	7.71591	6.15382	8.34616	7.5161	35.305	32.8856	3.76673	22.9508	3.42437	37.5615	3.77376	36.4556
ENSECAG00000018948	HSP90AA1	heat shock protein 90 alpha family class A member 1 [Source:VGNC Symbol;Acc:VGNC:55283]	0.379699	0.0314751	0.503963	39315.9	25655.3	31341.7	32073.1	31298.4	29144.4	28883.3	35457.9	29036.3	35320	62780.3	37555.9
ENSECAG00000008083	SLC29A1	solute carrier family 29 member 1 [Source:VGNC Symbol;Acc:VGNC:53563]	0.379218	0.239851	0.798806	40.7841	29.0109	63.9872	61.0683	35.305	34.82	27.3088	56.878	43.3753	40.8758	86.7966	55.2358
ENSECAG00000027670	0	0	0.379209	0.244966	0.801402	173.057	116.923	247.603	62.0078	139.312	233.101	105.469	185.602	238.564	271.769	183.971	127.042
ENSECAG00000010288	LRRK2	leucine rich repeat kinase 2 [Source:VGNC Symbol;Acc:VGNC:19801]	0.378888	0.175824	0.759009	101.409	87.0326	154.868	142.806	112.594	137.346	84.7515	172.63	141.54	80.6468	233.973	188.906
ENSECAG00000007026	SOX15	SRY-box transcription factor 15 [Source:VGNC Symbol;Acc:VGNC:23459]	0.378534	0.301636	0.832315	13.2273	16.7032	25.9658	13.1532	11.4503	20.3117	15.0669	11.9743	28.5364	23.1998	13.2082	18.7802
ENSECAG00000005306	RAB7B	RAB7B, member RAS onco family [Source:VGNC Symbol;Acc:VGNC:22127]	0.377156	0.0112856	0.387306	4253.67	5230.75	3463.66	4739.84	4615.41	4292.54	4615.19	3979.46	4221.1	7583.01	6108.78	4939.19
ENSECAG00000016582	SSPO	SCO-spondin [Source:VGNC Symbol;Acc:VGNC:23613]	0.376761	0.42419	0.882291	16.5341	51.8679	38.9487	17.8507	5.72513	27.0823	37.6673	43.9058	26.2535	33.1425	58.4933	37.5604
ENSECAG00000040980	0	0	0.376678	0.0363045	0.532166	90.3864	65.0547	76.0428	74.2215	78.2435	74.4762	65.9178	53.8844	91.3164	107.161	100.948	75.1207
ENSECAG00000013937	TFEC	transcription factor EC [Source:VGNC Symbol;Acc:VGNC:24040]	0.376383	0.0142463	0.410456	454.136	526.591	379.287	464.119	426.523	335.627	468.958	352.244	402.934	627.498	595.311	585.5
ENSECAG00000008428	CEP83	centrosomal protein 83 [Source:VGNC Symbol;Acc:VGNC:16429]	0.376335	0.0224993	0.462667	465.159	485.273	341.265	488.546	461.827	352.069	461.425	492.943	426.904	746.811	643.427	484.97
ENSECAG00000035510	0	0	0.376262	0.341291	0.849858	15.4318	29.0109	20.4017	20.6693	33.3966	58.0334	32.9589	46.8994	31.9607	26.514	67.9277	39.7698
ENSECAG00000041392	0	0	0.375878	0.062611	0.608876	134.477	260.219	193.816	209.511	184.158	137.346	155.378	160.655	184.916	285.026	264.163	197.744
ENSECAG00000011111	FMNL2	formin like 2 [Source:VGNC Symbol;Acc:VGNC:18073]	0.375668	0.193963	0.768372	146.602	163.516	157.65	215.148	118.319	103.493	125.244	256.45	195.189	111.58	323.6	203.268
ENSECAG00000005039	CORIN	corin, serine peptidase [Source:VGNC Symbol;Acc:VGNC:16789]	0.375186	0.30475	0.832839	81.5682	64.1756	53.7864	61.0683	30.534	49.3284	23.5421	37.9187	28.5364	88.38	80.1925	62.9688
ENSECAG00000004698	PTGR1	prostaglandin reductase 1 [Source:VGNC Symbol;Acc:VGNC:56893]	0.375118	0.182696	0.760895	5171.87	5494.48	3434.91	7350.75	6975.12	5356.48	7800.91	5682.81	7069.03	14080	5860.66	3642.25
ENSECAG00000000508	0	0	0.37508	0.193292	0.768372	35.2727	32.5273	33.3846	35.7015	26.7173	26.115	16.0086	36.9208	46.7997	25.4093	47.172	37.5604
ENSECAG00000010397	KCTD15	potassium channel tetramerization domain containing 15 [Source:VGNC Symbol;Acc:VGNC:19320]	0.374989	0.579655	0.934757	6.61364	13.1868	35.2393	11.2741	7.63351	13.5411	2.82505	2.99358	5.70728	12.1523	29.2467	13.2566
ENSECAG00000024077	JCAD	junctional cadherin 5 associated [Source:VGNC Symbol;Acc:VGNC:55380]	0.374912	0.0577421	0.591957	235.886	168.791	211.436	117.439	193.7	142.182	200.579	205.559	222.584	244.15	302.845	185.592
ENSECAG00000008287	SLC39A14	solute carrier family 39 member 14 [Source:VGNC Symbol;Acc:VGNC:50766]	0.374723	0.109056	0.689116	1666.64	2708.56	906.022	1764.4	1664.11	1546.59	1395.57	1695.36	1332.08	2278	2340.68	2702.14
ENSECAG00000010623	TSPAN13	tetraspanin 13 [Source:VGNC Symbol;Acc:VGNC:56056]	0.374647	0.409559	0.879557	65.0341	39.5603	102.936	40.399	87.7854	30.9512	47.0842	77.833	46.7997	45.2948	185.858	39.7698
ENSECAG00000001049	DYNLT4	dynein light chain Tctex-type 4 [Source:HGNC Symbol;Acc:HGNC:32315]	0.374509	0.607137	0.943807	4.40909	30.7691	18.547	8.45561	6.67932	38.6889	36.7257	36.9208	9.13164	24.3045	79.249	4.41887
ENSECAG00000015794	ANXA1	annexin A1 [Source:VGNC Symbol;Acc:VGNC:57172]	0.373902	0.0217875	0.462291	27016.7	26599.5	24020.2	20307.6	17757.5	28790.4	20569.2	25410.5	26493.2	25744	43159.6	28012.3
ENSECAG00000008658	MORN4	MORN repeat containing 4 [Source:VGNC Symbol;Acc:VGNC:20270]	0.373467	0.140656	0.725003	62.8296	87.0326	87.171	85.4956	80.1519	84.1484	55.5593	83.8202	58.2142	163.503	92.4572	91.6915
ENSECAG00000023291	0	0	0.373367	0.46334	0.902897	20.9432	12.3076	5.56411	10.3346	10.4961	11.6067	16.9503	14.9679	5.70728	25.4093	27.3598	7.73301
ENSECAG00000012104	TNFAIP6	TNF alpha induced protein 6 [Source:VGNC Symbol;Acc:VGNC:24360]	0.372933	0.239711	0.798806	934.728	1595.6	459.039	1484.43	902.663	841.484	1333.42	1617.53	673.459	1717.89	1425.54	2119.95
ENSECAG00000023888	ALDH1L2	aldehyde dehydrogenase 1 family member L2 [Source:VGNC Symbol;Acc:VGNC:15233]	0.372664	0.133368	0.720115	550.034	513.405	336.628	897.234	673.657	503.923	568.777	561.795	705.419	1137.89	446.248	692.657
ENSECAG00000034655	0	0	0.372601	0.291351	0.827649	39.6818	34.2856	21.3291	29.1249	24.8089	15.4756	16.9503	32.9294	27.3949	40.8758	50.0024	19.8849
ENSECAG00000007518	MARCHF3	membrane associated ring-CH-type finger 3 [Source:VGNC Symbol;Acc:VGNC:59270]	0.371858	0.105087	0.681173	332.886	354.284	268.004	267.761	222.326	292.101	427.524	204.561	454.299	512.604	242.464	324.787
ENSECAG00000000270	CAGE1	cancer antigen 1 [Source:HGNC Symbol;Acc:HGNC:21622]	0.371037	0.30705	0.833869	47.3977	51.8679	18.547	40.399	57.2513	39.6562	43.3174	47.8973	47.9411	77.3325	20.7557	78.4349
ENSECAG00000004592	DUSP4	dual specificity phosphatase 4 [Source:VGNC Symbol;Acc:VGNC:17356]	0.370973	0.22371	0.788769	169.75	159.999	248.53	291.249	166.029	221.494	145.019	297.362	107.297	262.931	421.718	306.006
ENSECAG00000005250	STARD3NL	STARD3 N-terminal like [Source:VGNC Symbol;Acc:VGNC:23658]	0.370902	0.0276554	0.49278	1506.81	1911.2	1583.92	2227.58	2314.86	1827.09	2078.3	1658.44	2309.16	3479.96	2045.38	1935.46
ENSECAG00000010270	0	0	0.369093	0.405985	0.879293	128.966	25.4944	87.171	153.141	99.2357	28.0495	142.194	91.8031	74.1946	186.703	85.8531	141.404
ENSECAG00000013105	MRS2	magnesium transporter MRS2 [Source:VGNC Symbol;Acc:VGNC:20374]	0.368947	0.0483387	0.56845	70.5455	79.9997	51.9317	90.1932	77.2893	65.7712	64.0345	66.8566	108.438	78.4373	96.231	82.8537
ENSECAG00000043501	H2BC19	H2B clustered histone 19 [Source:VGNC Symbol;Acc:VGNC:83817]	0.368657	0.106272	0.685051	139.989	208.351	275.423	232.999	208.967	286.298	171.386	231.503	241.989	386.663	326.431	177.859
ENSECAG00000021849	TFPI	tissue factor pathway inhibitor [Source:VGNC Symbol;Acc:VGNC:24045]	0.368628	0.466797	0.903721	30.8636	8.79117	18.547	6.57659	9.54189	7.73779	22.6004	8.98074	17.1218	23.1998	22.6426	9.94245
ENSECAG00000011068	CHIT1	chitinase 1 [Source:VGNC Symbol;Acc:VGNC:58147]	0.368511	0.114816	0.696226	2642.15	3149	2191.33	2926.58	3489.47	2209.14	4434.39	3459.58	4475.65	5645.27	3582.25	2113.32
ENSECAG00000008337	RAD9B	RAD9 checkpoint clamp component B [Source:VGNC Symbol;Acc:VGNC:22151]	0.368248	0.282516	0.81883	45.1932	34.2856	55.6411	111.802	56.2972	56.099	39.5507	46.8994	57.0728	40.8758	100.948	88.3773
ENSECAG00000022448	INHBA	inhibin subunit beta A [Source:VGNC Symbol;Acc:VGNC:49475]	0.368048	0.401892	0.878394	61.7273	60.6591	74.1881	43.2176	12.4045	32.8856	30.1339	64.8609	25.112	51.9233	70.7581	97.215
ENSECAG00000007145	FAM20C	FAM20C golgi associated secretory pathway kinase [Source:VGNC Symbol;Acc:VGNC:17850]	0.36746	0.0826708	0.648611	1464.92	1672.08	1604.32	1011.85	1032.43	1012.68	1350.37	1644.47	1087.81	2156.47	2266.15	1450.49
ENSECAG00000016754	0	0	0.367066	0.00329919	0.281849	2939.76	3674.71	2974.01	4161.1	3540.04	3006.13	3870.32	3860.72	4808.95	5212.21	4354.92	3698.59
ENSECAG00000039088	0	0	0.366828	0.132534	0.720115	77741.1	123949	66571.7	113565	132647	93167.8	81018.7	85643.3	106168	215676	88457	88937.4
ENSECAG00000002250	SPRY2	sprouty RTK signaling antagonist 2 [Source:VGNC Symbol;Acc:VGNC:23544]	0.36583	0.354615	0.85431	77.1591	52.747	84.3889	93.0117	142.174	83.1812	25.4255	152.673	83.3262	68.4945	164.159	141.404
ENSECAG00000005550	SFN	stratifin [Source:VGNC Symbol;Acc:VGNC:22897]	0.365815	0.0982284	0.665643	117.943	106.373	157.65	159.717	139.312	150.887	145.961	185.602	118.711	152.456	272.654	204.373
ENSECAG00000043215	0	0	0.365066	0.72772	0.961674	8.81818	105.494	23.1838	54.4917	18.1296	4.83612	8.47515	149.679	200.896	18.7808	7.54753	13.2566
ENSECAG00000008094	BCL11A	BAF chromatin remodeling complex subunit BCL11A [Source:VGNC Symbol;Acc:VGNC:58914]	0.364913	0.499175	0.915274	40.7841	16.7032	18.547	12.2137	4.77095	9.67223	7.53347	22.9508	18.2633	13.257	35.8508	17.6755
ENSECAG00000018514	ADAM23	ADAM metallopeptidase domain 23 [Source:VGNC Symbol;Acc:VGNC:15053]	0.364383	0.382556	0.870337	51.8068	29.89	49.1496	81.7376	146.945	37.7217	56.501	78.8309	122.136	115.999	65.0974	39.7698
ENSECAG00000017940	HAAO	3-hydroxyanthranilate 3,4-dioxygenase [Source:VGNC Symbol;Acc:VGNC:18676]	0.364054	0.0455858	0.566153	309.739	520.437	383.923	390.837	419.843	424.611	278.738	346.257	434.894	670.584	397.189	477.237
ENSECAG00000003137	P4HTM	prolyl 4-hydroxylase, transmembrane [Source:VGNC Symbol;Acc:VGNC:21119]	0.363779	0.529648	0.924207	291	110.769	124.265	135.29	632.627	124.772	366.315	119.743	114.146	222.055	343.412	545.73
ENSECAG00000010745	CLCN5	chloride voltage-gated channel 5 [Source:VGNC Symbol;Acc:VGNC:16579]	0.362918	0.0588167	0.594617	148.807	113.406	109.427	96.7698	158.395	110.263	145.019	104.775	159.804	120.418	203.783	149.137
ENSECAG00000029465	CHI3L1	chitinase 3 like 1 [Source:HGNC Symbol;Acc:HGNC:1932]	0.362511	0.64509	0.949412	124.557	56.2635	38.9487	448.147	413.164	58.0334	38.609	152.673	63.9215	346.892	348.13	96.1103
ENSECAG00000018914	EPB41L4B	erythrocyte membrane protein band 4.1 like 4B [Source:VGNC Symbol;Acc:VGNC:17611]	0.362	0.61097	0.945244	12.125	15.8241	26.8932	2.81854	2.86257	18.3772	16.0086	9.9786	1.14146	12.1523	33.9639	19.8849
ENSECAG00000020491	CD84	CD84 molecule [Source:VGNC Symbol;Acc:VGNC:50819]	0.361998	0.0811711	0.646287	1472.64	1528.79	771.556	1524.83	1432.24	751.533	1561.31	1464.86	1851.44	1888.02	1561.39	1451.6
ENSECAG00000033122	DNAL1	dynein axonemal light chain 1 [Source:HGNC Symbol;Acc:HGNC:23247]	0.361602	0.25546	0.806773	27.5568	38.6812	19.4744	25.3668	26.7173	24.1806	47.0842	47.8973	30.8193	50.8185	50.0024	33.1415
ENSECAG00000005708	ABL2	ABL proto-onco 2, non-receptor tyrosine kinase [Source:VGNC Symbol;Acc:VGNC:49498]	0.361554	0.0497813	0.571917	505.943	469.449	436.782	351.378	302.478	317.249	522.634	475.979	493.109	473.938	725.506	478.342
ENSECAG00000021844	CALML4	calmodulin like 4 [Source:VGNC Symbol;Acc:VGNC:16015]	0.361302	0.389831	0.874062	40.7841	46.5932	67.6966	24.4273	28.6257	59.9679	84.7515	44.9037	36.5266	62.9708	125.478	29.8273
ENSECAG00000010296	ODF3B	outer dense fiber of sperm tails 3B [Source:HGNC Symbol;Acc:HGNC:34388]	0.360895	0.324733	0.84438	28.6591	59.78	21.3291	26.3063	18.1296	44.4923	39.5507	47.8973	30.8193	40.8758	70.7581	40.8745
ENSECAG00000020816	PDLIM1	PDZ and LIM domain 1 [Source:VGNC Symbol;Acc:VGNC:21272]	0.360778	0.100375	0.670109	4658.21	4656.68	6018.51	3606.79	3443.67	5176.58	3469.16	3744.97	3361.59	4189.21	7289.97	7485.56
ENSECAG00000021257	KCNQ4	potassium voltage-gated channel subfamily Q member 4 [Source:VGNC Symbol;Acc:VGNC:58633]	0.360621	0.323421	0.843622	28.6591	35.1647	40.8034	18.7902	12.4045	22.2461	33.9006	31.9315	44.5168	18.7808	32.077	48.6075
ENSECAG00000011831	INTU	inturned planar cell polarity protein [Source:VGNC Symbol;Acc:VGNC:19098]	0.360344	0.389868	0.874062	12.125	8.79117	17.6197	8.45561	13.3586	4.83612	12.2419	14.9679	11.4146	16.5713	18.8688	12.1519
ENSECAG00000035500	0	0	0.359787	0.465628	0.903375	19.8409	1.75823	14.8376	15.0322	12.4045	12.5739	8.47515	12.9722	15.9804	12.1523	11.3213	23.199
ENSECAG00000000660	PROK2	prokineticin 2 [Source:HGNC Symbol;Acc:HGNC:18455]	0.359728	0.243358	0.801402	68.3409	105.494	45.4402	115.56	81.1061	76.4107	85.6932	139.7	94.7408	64.0755	164.159	136.985
ENSECAG00000008009	C7H11orf16	chromosome 7 C11orf16 homolog [Source:VGNC Symbol;Acc:VGNC:55807]	0.359651	0.487498	0.909782	12.125	36.0438	19.4744	15.9717	7.63351	46.4267	39.5507	20.9551	14.8389	47.5043	48.1155	16.5707
ENSECAG00000000424	SDHAF3	succinate dehydrogenase complex assembly factor 3 [Source:VGNC Symbol;Acc:VGNC:22772]	0.359563	0.0716968	0.629016	65.0341	90.5491	100.154	89.2537	102.098	74.4762	136.544	94.7967	108.438	110.475	118.874	145.823
ENSECAG00000023120	ZFP69B	ZFP69 zinc finger protein B [Source:VGNC Symbol;Acc:VGNC:25221]	0.359527	0.319546	0.840971	20.9432	13.1868	25.9658	23.4878	29.5799	10.6395	16.0086	22.9508	39.9509	22.095	22.6426	19.8849
ENSECAG00000008237	KLHL13	kelch like family member 13 [Source:VGNC Symbol;Acc:VGNC:19462]	0.359289	0.213124	0.780133	37.4773	79.1206	70.4787	93.9512	80.1519	58.0334	42.3758	113.756	91.3164	88.38	114.156	75.1207
ENSECAG00000024722	SCARB2	scavenger receptor class B member 2 [Source:VGNC Symbol;Acc:VGNC:22716]	0.358912	0.0757578	0.63558	3656.24	4076.47	2522.39	4147.01	4865.41	2857.18	3611.36	3265.99	5222.16	6494.83	3809.61	3071.11
ENSECAG00000021316	FAM221A	family with sequence similarity 221 member A [Source:VGNC Symbol;Acc:VGNC:17861]	0.358729	0.408636	0.879557	7.71591	12.3076	7.41881	7.5161	17.1754	19.3445	14.1253	7.98288	12.556	11.0475	20.7557	15.466
ENSECAG00000014812	KRT23	keratin 23 [Source:VGNC Symbol;Acc:VGNC:19524]	0.358397	0.254409	0.805805	52.9091	58.9009	82.5342	48.8546	37.2134	36.7545	44.2591	38.9165	58.2142	30.933	88.6834	78.4349
ENSECAG00000024444	CTNNA2	catenin alpha 2 [Source:HGNC Symbol;Acc:HGNC:2510]	0.358321	0.68738	0.958591	12.125	8.79117	24.1111	15.9717	25.7631	0	6.59178	6.98502	0	37.5615	11.3213	15.466
ENSECAG00000009526	CFAP73	cilia and flagella associated protein 73 [Source:VGNC Symbol;Acc:VGNC:16461]	0.35829	0.741427	0.9641	3.30682	14.945	0	0	6.67932	38.6889	4.70842	4.9893	2.28291	9.94275	30.1901	4.41887
ENSECAG00000043731	0	0	0.358223	0.157504	0.738235	44.0909	47.4723	69.5513	53.5522	48.6636	62.8695	32.9589	63.863	55.9313	92.799	50.0024	72.9113
ENSECAG00000012209	FMN1	formin 1 [Source:HGNC Symbol;Acc:HGNC:3768]	0.35808	0.07165	0.629016	397.921	589.009	379.287	557.131	471.369	383.021	715.679	553.812	563.879	496.033	860.418	672.772
ENSECAG00000023295	MAGIX	MAGI family member, X-linked [Source:VGNC Symbol;Acc:VGNC:55495]	0.358015	0.356482	0.855024	15.4318	15.8241	26.8932	10.3346	14.3128	25.1478	21.6587	26.9422	17.1218	36.4568	32.077	14.3613
ENSECAG00000010802	AMMECR1	AMMECR nuclear protein 1 [Source:HGNC Symbol;Acc:HGNC:467]	0.357725	0.0892317	0.653619	88.1818	106.373	93.6624	87.3747	93.5105	88.9846	87.5766	120.741	76.4775	106.056	174.537	132.566
ENSECAG00000013391	KLF12	Kruppel like factor 12 [Source:VGNC Symbol;Acc:VGNC:19442]	0.357584	0.256979	0.808038	45.1932	37.802	38.0214	26.3063	49.6178	39.6562	20.717	39.9144	62.78	24.3045	41.5114	61.8641
ENSECAG00000012791	GBP6	guanylate binding protein family member 6 [Source:HGNC Symbol;Acc:HGNC:25395]	0.357263	0.0817847	0.647322	6474.75	7641.29	7700.72	6359.56	5597.27	4919.3	6127.53	7029.92	5579.43	7665.86	13632.7	6330.02
ENSECAG00000010227	LGMN	legumain [Source:VGNC Symbol;Acc:VGNC:19648]	0.356868	0.0426801	0.554622	24753.7	31324.7	24673.1	28173.2	26066.5	23137.9	35653.1	27324.4	34968.5	51602.9	31313.7	23695.1
ENSECAG00000014298	DHX32	DEAH-box helicase 32 (putative) [Source:HGNC Symbol;Acc:HGNC:16717]	0.356797	0.12578	0.715589	79.3637	136.263	65.8419	93.9512	70.61	75.4434	85.6932	114.754	95.8822	142.513	132.082	91.6915
ENSECAG00000006380	UFSP1	UFM1 specific peptidase 1 (inactive) [Source:HGNC Symbol;Acc:HGNC:33821]	0.35676	0.153076	0.737001	27.5568	24.6153	35.2393	31.9434	35.305	22.2461	26.3671	38.9165	37.668	46.3995	36.7942	34.2462
ENSECAG00000007363	ZFYVE9	zinc finger FYVE-type containing 9 [Source:VGNC Symbol;Acc:VGNC:25232]	0.356661	0.203533	0.774104	153.216	120.439	67.6966	188.842	102.098	129.608	171.386	144.69	119.853	165.713	270.768	132.566
ENSECAG00000016212	SDAD1	SDA1 domain containing 1 [Source:VGNC Symbol;Acc:VGNC:22760]	0.356584	0.0913089	0.656999	1119.91	1255.38	910.659	896.295	735.68	643.204	946.392	1288.24	794.453	1236.22	1658.57	1300.25
ENSECAG00000026920	HSBP1	heat shock factor binding protein 1 [Source:VGNC Symbol;Acc:VGNC:18878]	0.356047	0.0325569	0.512814	2509.88	2357.79	2451.92	2911.55	3075.35	2167.55	2340.08	2539.55	2273.78	4421.21	3784.14	2545.27
ENSECAG00000022015	ALOX12	arachidonate 12-lipoxygenase, 12S type [Source:HGNC Symbol;Acc:HGNC:429]	0.356006	0.530576	0.924575	9.92046	35.1647	12.9829	21.6088	11.4503	29.9839	3.76673	11.9743	13.6975	9.94275	40.568	23.199
ENSECAG00000038250	0	0	0.356003	0.00242705	0.251781	845.443	915.161	726.116	1149.96	921.747	973.994	852.223	773.341	1115.2	1195.34	1067.03	1204.14
ENSECAG00000015500	0	0	0.355492	0.209735	0.7786	490.511	1270.32	910.659	749.731	426.523	499.087	591.377	496.934	1175.7	551.27	899.099	851.736
ENSECAG00000016341	TREML2	triggering receptor expressed on myeloid cells like 2 [Source:VGNC Symbol;Acc:VGNC:24484]	0.35524	0.0491475	0.569088	327.375	258.461	355.175	306.281	300.57	376.25	438.824	267.426	417.773	367.882	572.669	322.577
ENSECAG00000024859	0	0	0.355086	0.262062	0.811383	44.0909	57.1426	41.7308	33.8224	40.0759	29.0167	29.1922	81.8245	68.4873	39.771	68.8712	50.817
ENSECAG00000036403	0	0	0.354857	0.328199	0.844816	40.7841	11.4285	22.2564	31.9434	46.7553	16.4428	33.9006	28.9379	45.6582	34.2473	32.077	36.4556
ENSECAG00000023564	ACOT7	acyl-CoA thioesterase 7 [Source:VGNC Symbol;Acc:VGNC:50643]	0.354705	0.0356926	0.528087	510.352	488.789	497.06	563.707	595.414	699.303	389.857	503.919	481.694	699.307	864.192	669.458
ENSECAG00000043213	0	0	0.353974	0.108474	0.689116	56.2159	50.9888	70.4787	42.2781	41.0301	75.4434	65.9178	54.8823	69.6288	60.7613	75.4753	86.1679
ENSECAG00000015140	LIPG	lipase G, endothelial type [Source:VGNC Symbol;Acc:VGNC:50947]	0.353617	0.539681	0.926193	56.2159	19.3406	30.6026	11.2741	7.63351	11.6067	15.0669	55.8801	13.6975	57.447	30.1901	30.9321
ENSECAG00000013487	0	0	0.353377	0.185612	0.762406	59.5227	59.78	97.3718	43.2176	65.839	91.8862	63.0928	66.8566	97.0237	125.942	62.2671	65.1783
ENSECAG00000015597	HIF1A	hypoxia inducible factor 1 subunit alpha [Source:VGNC Symbol;Acc:VGNC:18782]	0.353259	0.0126045	0.400495	3313.43	2385.92	2328.58	2930.34	2408.37	2261.37	3049.17	3069.42	3460.89	3568.34	4192.65	2665.68
ENSECAG00000029925	0	0	0.352981	0.146127	0.733676	143.295	246.153	119.628	198.237	133.586	179.904	253.313	123.735	200.896	244.15	166.989	281.703
ENSECAG00000020148	SGCB	sarcoglycan beta [Source:VGNC Symbol;Acc:VGNC:22912]	0.352964	0.334928	0.846704	25.3523	9.67029	20.4017	32.8829	22.9005	13.5411	20.717	35.9229	25.112	37.5615	26.4163	26.5132
ENSECAG00000001545	TSPAN12	tetraspanin 12 [Source:VGNC Symbol;Acc:VGNC:24588]	0.352438	0.635123	0.947983	3.30682	12.3076	45.4402	3.75805	4.77095	17.41	3.76673	3.99144	12.556	11.0475	16.0385	20.9896
ENSECAG00000008738	ID2	inhibitor of DNA binding 2 [Source:VGNC Symbol;Acc:VGNC:51321]	0.35229	0.231288	0.796014	1029.52	741.096	876.347	1037.22	978.044	844.386	1521.76	2150.39	1025.03	2036.06	1947.26	849.527
ENSECAG00000015003	PLGRKT	plasminogen receptor with a C-terminal lysine [Source:VGNC Symbol;Acc:VGNC:21577]	0.352254	0.00280719	0.269672	325.171	352.526	363.522	383.321	369.271	336.594	333.356	301.354	402.934	559.004	407.566	396.593
ENSECAG00000033770	0	0	0.352103	0.113773	0.695954	282.182	219.779	167.851	250.85	334.92	225.363	233.537	192.587	340.154	415.386	279.259	182.278
ENSECAG00000008755	POR	cytochrome p450 oxidoreductase [Source:VGNC Symbol;Acc:VGNC:21702]	0.351717	0.0374694	0.535949	2754.58	4358.66	2779.27	4664.68	4666.94	3465.56	3535.08	3848.74	4258.77	6187.71	4635.13	4107.34
ENSECAG00000012293	EML5	EMAP like 5 [Source:VGNC Symbol;Acc:VGNC:17568]	0.351405	0.080636	0.645187	74.9546	64.1756	63.9872	76.1005	44.8469	64.804	64.9762	60.8694	71.9117	62.9708	102.835	89.482
ENSECAG00000013131	PECR	peroxisomal trans-2-enoyl-CoA reductase [Source:VGNC Symbol;Acc:VGNC:21302]	0.350766	0.0792301	0.642501	378.08	501.976	403.398	456.603	374.042	296.938	361.606	729.435	536.484	577.785	537.761	581.081
ENSECAG00000027679	MT-ATP8	mitochondrially encoded ATP synthase membrane subunit 8 [Source:VGNC Symbol;Acc:VGNC:59014]	0.349805	0.0570316	0.590857	21978.2	17821.5	11556.6	26848.4	23036	16926.4	14243.9	17223.1	22838.2	24092.4	23195.4	25219.6
ENSECAG00000013991	ZNF672	zinc finger protein 672 [Source:HGNC Symbol;Acc:HGNC:26179]	0.349639	0.128176	0.718956	55.1137	70.3294	40.8034	43.2176	68.7016	44.4923	63.0928	71.8459	70.7702	90.5895	71.7015	58.55
ENSECAG00000000478	CA5B	carbonic anhydrase 5B [Source:VGNC Symbol;Acc:VGNC:55444]	0.349454	0.0124145	0.398428	935.83	740.217	678.821	904.75	1101.13	878.239	936.033	758.373	934.852	1035.15	1110.43	1335.6
ENSECAG00000033821	0	0	0.349392	0.170778	0.752088	109.125	66.8129	74.1881	70.4634	66.7932	51.2628	89.4599	106.771	65.063	141.408	100.005	97.215
ENSECAG00000022971	PLXNC1	plexin C1 [Source:VGNC Symbol;Acc:VGNC:21606]	0.349063	0.190637	0.767368	555.546	414.943	470.167	659.538	520.987	339.495	548.06	968.922	656.337	535.804	1137.79	520.321
ENSECAG00000020949	ATP9A	ATPase phospholipid transporting 9A (putative) [Source:VGNC Symbol;Acc:VGNC:56195]	0.349034	0.438094	0.89113	18.7386	14.0659	11.1282	12.2137	8.5877	12.5739	14.1253	29.9358	22.8291	6.6285	26.4163	20.9896
ENSECAG00000016921	CPEB4	cytoplasmic polyadenylation element binding protein 4 [Source:VGNC Symbol;Acc:VGNC:16815]	0.348376	0.0228349	0.464298	1291.86	1359.99	843.889	1202.58	1348.27	943.043	1329.66	1224.37	1184.83	1503.57	1852.92	1532.24
ENSECAG00000007658	MGLL	monoglyceride lipase [Source:VGNC Symbol;Acc:VGNC:20161]	0.348118	0.317923	0.838977	131.17	75.6041	55.6411	60.1288	33.3966	128.641	56.501	129.722	123.277	114.894	86.7966	101.634
ENSECAG00000012344	PTPRU	protein tyrosine phosphatase receptor type U [Source:VGNC Symbol;Acc:VGNC:58645]	0.346978	0.021987	0.462291	1410.91	1163.95	786.394	1450.61	1129.76	1042.67	1471.85	1195.44	1634.56	1509.09	1400.07	1594.11
ENSECAG00000021048	ALDH1L1	aldehyde dehydrogenase 1 family member L1 [Source:VGNC Symbol;Acc:VGNC:15232]	0.346893	0.000958408	0.168129	7970.54	6959.97	6593.47	8371.06	8383.5	7684.59	6894.06	7567.77	10822.1	10575.8	7725.84	9302.82
ENSECAG00000028085	0	0	0.346892	0.177149	0.759009	405.636	378.02	498.915	489.486	350.187	265.019	369.14	657.589	354.993	705.936	750.036	359.033
ENSECAG00000020219	ZNF579	zinc finger protein 579 [Source:HGNC Symbol;Acc:HGNC:26646]	0.346829	0.18167	0.760895	221.557	518.679	219.782	283.733	261.448	308.544	205.287	398.146	247.696	482.776	365.112	441.887
ENSECAG00000003068	0	0	0.346644	0.0607379	0.602376	94.7955	95.8238	82.5342	146.564	84.9228	126.706	117.71	88.8095	138.116	130.361	125.478	139.194
ENSECAG00000019591	ANKRD28	ankyrin repeat domain 28 [Source:VGNC Symbol;Acc:VGNC:15330]	0.345288	0.14617	0.733676	174.159	145.933	149.303	148.443	107.823	173.133	149.728	224.518	151.814	140.303	316.996	197.744
ENSECAG00000021896	FAM161B	FAM161 centrosomal protein B [Source:VGNC Symbol;Acc:VGNC:17814]	0.345283	0.194152	0.768372	218.25	141.538	136.321	157.838	212.784	109.296	98.8768	171.632	102.731	246.359	206.614	235.305
ENSECAG00000014646	KNG1	kininogen 1 [Source:VGNC Symbol;Acc:VGNC:19498]	0.345191	0.644383	0.949412	22.0455	96.7029	86.2436	2.81854	85.877	46.4267	116.769	32.9294	179.208	40.8758	86.7966	4.41887
ENSECAG00000043011	0	0	0.34475	0.107072	0.685802	339.5	300.658	168.778	412.446	280.532	255.347	286.272	216.536	393.802	397.71	257.559	386.651
ENSECAG00000009292	SLC35F5	solute carrier family 35 member F5 [Source:VGNC Symbol;Acc:VGNC:23176]	0.344737	0.0113547	0.387306	820.091	1105.93	699.223	807.981	785.298	907.256	855.049	889.093	1067.26	1378.73	911.364	1006.4
ENSECAG00000039036	SCGB1A1	secretoglobin, family 1A, member 1 (uteroglobin) [Source:NCBI gene (formerly Entrezgene);Acc:100033916]	0.344476	0.701018	0.958591	130.068	109.011	429.363	47.9151	32.4424	183.772	359.723	122.737	27.3949	133.675	710.411	26.5132
ENSECAG00000010245	ZNF365	zinc finger protein 365 [Source:VGNC Symbol;Acc:VGNC:51822]	0.344412	0.323955	0.843826	116.841	174.065	41.7308	189.782	201.334	112.198	103.585	176.621	118.711	247.464	215.105	127.042
ENSECAG00000042198	GPX2	glutathione peroxidase 2 [Source:NCBI gene (formerly Entrezgene);Acc:100146145]	0.344318	0.588246	0.939316	138.886	287.471	774.338	64.8264	86.8312	351.102	283.447	192.587	124.419	310.435	649.087	299.378
ENSECAG00000015619	TMEM50B	transmembrane protein 50B [Source:VGNC Symbol;Acc:VGNC:24295]	0.344081	0.0446468	0.564423	365.955	291.867	279.133	310.979	395.988	276.626	358.781	392.159	466.855	478.357	476.438	272.865
ENSECAG00000005497	0	0	0.343958	0.218029	0.783405	36.375	26.3735	17.6197	30.0644	23.8547	29.0167	23.5421	23.9486	35.3851	27.6188	43.3983	26.5132
ENSECAG00000007880	ABCA5	ATP binding cassette subfamily A member 5 [Source:VGNC Symbol;Acc:VGNC:14904]	0.34391	0.564212	0.931659	17.6364	9.67029	8.34616	15.0322	12.4045	7.73779	3.76673	21.9529	3.42437	13.257	33.9639	9.94245
ENSECAG00000041112	0	0	0.34389	0.48703	0.909595	15.4318	16.7032	11.1282	18.7902	4.77095	13.5411	17.892	16.9636	6.84873	19.8855	35.8508	9.94245
ENSECAG00000000658	GPNMB	glycoprotein nmb [Source:VGNC Symbol;Acc:VGNC:18503]	0.343786	0.0860813	0.652387	91069.8	110433	51680.3	107720	115292	84605.9	111785	89755.5	121909	166701	98670.7	96457.2
ENSECAG00000009400	ARRDC4	arrestin domain containing 4 [Source:VGNC Symbol;Acc:VGNC:15547]	0.343678	0.40445	0.879098	374.773	56.2635	141.885	122.137	83.9686	230.199	136.544	84.8181	172.36	145.827	272.654	188.906
ENSECAG00000031036	H2AC9	H2A clustered histone 9 [Source:VGNC Symbol;Acc:VGNC:83804]	0.343531	0.181348	0.760607	128.966	182.856	135.393	98.6488	80.1519	75.4434	105.469	114.754	188.34	149.141	154.724	92.7962
ENSECAG00000023433	TMEM231	transmembrane protein 231 [Source:VGNC Symbol;Acc:VGNC:97720]	0.343476	0.341989	0.849858	17.6364	43.9559	18.547	28.1854	40.0759	26.115	35.784	33.9272	33.1022	35.352	65.0974	20.9896
ENSECAG00000020629	ELMOD3	ELMO domain containing 3 [Source:VGNC Symbol;Acc:VGNC:17534]	0.342674	0.143449	0.728453	167.545	196.043	181.761	155.959	202.288	234.068	226.946	255.452	182.633	285.026	399.076	159.079
ENSECAG00000008154	PAQR5	progestin and adipoQ receptor family member 5 [Source:VGNC Symbol;Acc:VGNC:21156]	0.342519	0.0878353	0.653619	99.2046	129.23	77.8975	118.379	109.732	84.1484	79.1014	73.8416	127.843	144.722	119.817	97.215
ENSECAG00000032923	0	0	0.342382	0.139325	0.72349	1817.65	1687.91	1463.36	2361.93	3316.76	2102.74	1529.29	1841.05	2196.16	3488.8	2933.16	1600.73
ENSECAG00000039206	eca-mir-8957	eca-mir-8957 [Source:miRBase;Acc:MI0028110]	0.342265	0.184257	0.761509	41.8864	49.2306	24.1111	46.9756	30.534	33.8528	35.784	36.9208	63.9215	40.8758	44.3417	40.8745
ENSECAG00000039203	SOX4	SRY-box transcription factor 4 [Source:HGNC Symbol;Acc:HGNC:11200]	0.342038	0.43192	0.887176	17.6364	7.03294	16.6923	7.5161	7.63351	11.6067	9.41683	7.98288	13.6975	9.94275	17.9254	12.1519
ENSECAG00000010488	ETV2	ETS variant transcription factor 2 [Source:VGNC Symbol;Acc:VGNC:17703]	0.341361	0.280722	0.817641	20.9432	19.3406	34.312	15.9717	20.038	20.3117	14.1253	18.9593	20.5462	25.4093	31.1336	26.5132
ENSECAG00000035844	ZNF37A	zinc finger protein 37A [Source:HGNC Symbol;Acc:HGNC:13102]	0.341104	0.309871	0.834667	35.2727	43.9559	36.1667	70.4634	33.3966	18.3772	40.4924	50.8908	42.2338	38.6663	48.1155	79.5396
ENSECAG00000021778	SLC16A7	solute carrier family 16 member 7 [Source:VGNC Symbol;Acc:VGNC:23045]	0.340092	0.443863	0.893775	25.3523	18.4615	17.6197	26.3063	28.6257	12.5739	42.3758	40.9122	13.6975	18.7808	53.7761	47.5028
ENSECAG00000017419	MTHFD2	methylenetetrahydrofolate dehydrogenase (NADP+ dependent) 2, methenyltetrahydrofolate cyclohydrolase [Source:VGNC Symbol;Acc:VGNC:55256]	0.339033	0.0772907	0.638753	3291.39	4983.72	3329.19	5679.35	4793.85	4154.22	3522.84	3428.65	4022.49	6427.44	3939.81	6598.47
ENSECAG00000017715	CSF1	colony stimulating factor 1 [Source:VGNC Symbol;Acc:VGNC:50826]	0.33878	0.108822	0.689116	1427.44	1270.32	1090.56	907.569	1232.81	1196.46	1780.72	1464.86	1130.04	1615.15	2530.31	1280.37
ENSECAG00000006658	FKBP11	FKBP prolyl isomerase 11 [Source:VGNC Symbol;Acc:VGNC:18047]	0.338777	0.244726	0.801402	24.25	42.1976	46.3675	48.8546	52.4804	40.6234	39.5507	53.8844	59.3557	80.6468	51.8893	28.7226
ENSECAG00000000460	FAM185A	family with sequence similarity 185 member A [Source:VGNC Symbol;Acc:VGNC:55970]	0.3387	0.163167	0.743135	93.6932	48.3515	59.3505	89.2537	95.4189	81.2468	72.5096	68.8523	91.3164	133.675	95.2875	64.0735
ENSECAG00000038904	ANKRD66	ankyrin repeat domain 66 [Source:HGNC Symbol;Acc:HGNC:44669]	0.338274	0.578832	0.934416	2.20455	15.8241	12.9829	2.81854	6.67932	20.3117	16.9503	5.98716	9.13164	20.9903	14.1516	8.83773
ENSECAG00000011144	PUS7	pseudouridine synthase 7 [Source:VGNC Symbol;Acc:VGNC:54562]	0.338227	0.000814417	0.14707	464.057	418.46	460.893	457.543	376.905	470.071	379.498	425.088	494.25	563.423	615.123	507.065
ENSECAG00000003118	DOLK	dolichol kinase [Source:VGNC Symbol;Acc:VGNC:17278]	0.337974	0.203478	0.774104	92.5909	66.8129	122.41	129.653	109.732	94.7879	69.6846	48.8951	102.731	138.094	135.855	87.2726
ENSECAG00000010953	TNIP3	TNFAIP3 interacting protein 3 [Source:VGNC Symbol;Acc:VGNC:24383]	0.337905	0.453434	0.899599	117.943	325.273	85.3163	153.141	98.2815	124.772	68.7429	129.722	52.5069	150.246	130.195	364.556
ENSECAG00000007161	CYP2F1	cytochrome P450 family 2 subfamily F member 1 [Source:VGNC Symbol;Acc:VGNC:50429]	0.337833	0.602305	0.942542	27.5568	94.0656	192.889	23.4878	17.1754	164.428	62.1511	33.9272	28.5364	76.2278	225.482	58.55
ENSECAG00000037138	ATP6V1G1	ATPase H+ transporting V1 subunit G1 [Source:VGNC Symbol;Acc:VGNC:56864]	0.33772	0.0590337	0.595467	9641.58	11992.9	8515.86	11388.8	13666.8	11930.7	11094	9164.34	11683.9	20910.7	10750.5	11879
ENSECAG00000024189	LIMD1	LIM domain containing 1 [Source:VGNC Symbol;Acc:VGNC:19669]	0.337327	0.214788	0.78065	232.58	409.669	273.569	287.491	215.647	214.724	301.339	464.005	254.545	301.597	636.823	321.472
ENSECAG00000039059	CD99	CD99 molecule (Xg blood group) [Source:HGNC Symbol;Acc:HGNC:7082]	0.337322	0.135638	0.722087	1539.88	3911.19	2164.44	3742.08	3900.72	3556.48	3486.11	3292.94	3327.34	4782.46	3249.21	4809.93
ENSECAG00000015796	LIAS	lipoic acid synthetase [Source:VGNC Symbol;Acc:VGNC:19661]	0.336754	0.048305	0.56845	500.432	534.503	368.158	580.619	622.131	527.137	411.516	410.12	633.508	817.515	525.497	521.426
ENSECAG00000037943	eca-mir-8971	eca-mir-8971 [Source:miRBase;Acc:MI0028127]	0.336716	0.326709	0.84438	35.2727	26.3735	16.6923	29.1249	13.3586	29.0167	18.8337	30.9336	20.5462	24.3045	39.6245	40.8745
ENSECAG00000040004	CD300H	CD300H molecule (gene/pseudogene) [Source:HGNC Symbol;Acc:HGNC:52292]	0.336591	0.334638	0.846655	106.92	50.9888	51.9317	59.1893	29.5799	37.7217	33.9006	88.8095	55.9313	77.3325	91.5138	64.0735
ENSECAG00000023695	USP50	ubiquitin specific peptidase 50 [Source:VGNC Symbol;Acc:VGNC:51825]	0.336583	0.430745	0.886302	5.51137	21.9779	20.4017	22.5483	17.1754	25.1478	11.3002	11.9743	14.8389	28.7235	14.1516	28.7226
ENSECAG00000009625	0	0	0.336577	0.702517	0.958591	5104.63	872.084	2813.58	771.34	170.8	1256.42	2832.58	11844.6	760.209	2103.44	6899.38	6441.6
ENSECAG00000002370	GPR141	G protein-coupled receptor 141 [Source:VGNC Symbol;Acc:VGNC:18513]	0.336423	0.210773	0.7786	90.3864	59.78	63.9872	107.104	88.7396	42.5578	94.1683	99.786	120.994	65.1803	98.1179	123.728
ENSECAG00000000214	IL18RAP	interleukin 18 receptor accessory protein [Source:VGNC Symbol;Acc:VGNC:51323]	0.336355	0.0312931	0.503556	291	342.856	399.688	465.059	457.057	342.397	355.015	518.887	436.036	505.976	503.797	556.777
ENSECAG00000008628	TSPAN6	tetraspanin 6 [Source:VGNC Symbol;Acc:VGNC:24594]	0.336068	0.47425	0.905765	22.0455	30.7691	39.8761	15.9717	9.54189	60.9351	25.4255	39.9144	21.6877	40.8758	66.9843	24.3038
ENSECAG00000011969	AFF4	AF4/FMR2 family member 4 [Source:VGNC Symbol;Acc:VGNC:15146]	0.335472	0.0294806	0.49864	823.398	597.8	585.158	669.872	670.795	450.726	806.081	640.626	715.692	760.068	966.084	864.993
ENSECAG00000034971	0	0	0.335365	0.197182	0.769015	60.625	85.2744	106.645	40.399	55.343	75.4434	80.9848	108.767	113.004	100.532	87.74	86.1679
ENSECAG00000011808	SLC25A22	solute carrier family 25 member 22 [Source:VGNC Symbol;Acc:VGNC:58246]	0.335364	0.195459	0.768779	48.5	38.6812	38.9487	26.3063	27.6715	53.1973	35.784	48.8951	42.2338	49.7138	44.3417	64.0735
ENSECAG00000016624	SAMD15	sterile alpha motif domain containing 15 [Source:VGNC Symbol;Acc:VGNC:55315]	0.335215	0.573757	0.934024	12.125	12.3076	10.2009	4.69756	10.4961	8.70501	25.4255	4.9893	6.84873	12.1523	31.1336	5.52358
ENSECAG00000001949	0	0	0.335211	0.00265826	0.262178	3358.63	3702.84	3181.74	2874.91	3169.82	3871.8	3613.24	3305.91	5135.41	4148.34	4353.04	3444.51
ENSECAG00000029781	0	0	0.335096	0.271802	0.815677	67.2387	51.8679	97.3718	54.4917	113.548	75.4434	35.784	78.8309	81.0433	131.465	65.0974	85.0632
ENSECAG00000015877	HOATZ	HOATZ cilia and flagella associated protein [Source:VGNC Symbol;Acc:VGNC:52353]	0.334831	0.605024	0.94289	7.71591	17.5823	3.7094	9.39512	6.67932	19.3445	26.3671	2.99358	7.99019	20.9903	24.5295	5.52358
ENSECAG00000019990	WNK2	WNK lysine deficient protein kinase 2 [Source:VGNC Symbol;Acc:VGNC:57197]	0.334652	0.514225	0.920696	6.61364	29.89	21.3291	27.2459	3.81676	9.67223	11.3002	15.9658	23.9706	22.095	16.0385	17.6755
ENSECAG00000015789	ZNF397	zinc finger protein 397 [Source:HGNC Symbol;Acc:HGNC:18818]	0.334641	0.203804	0.774104	46.2955	39.5603	30.6026	31.9434	24.8089	21.2789	27.3088	36.9208	39.9509	34.2473	45.2852	43.0839
ENSECAG00000000113	ACOT11	acyl-CoA thioesterase 11 [Source:VGNC Symbol;Acc:VGNC:14988]	0.334108	0.574131	0.934024	6.61364	79.9997	17.6197	58.2498	19.0838	34.82	11.3002	35.9229	12.556	40.8758	64.154	48.6075
ENSECAG00000017662	NLRP12	NLR family pyrin domain containing 12 [Source:VGNC Symbol;Acc:VGNC:58773]	0.33381	0.274339	0.815677	236.989	150.329	111.282	253.668	118.319	87.0501	209.054	239.486	140.399	205.484	302.845	236.409
ENSECAG00000016428	0	0	0.333612	0.461956	0.902897	346.114	1058.46	573.103	168.173	528.621	556.154	1009.48	1022.81	493.109	803.154	1226.47	793.186
ENSECAG00000020559	ZNF555	zinc finger protein 555 [Source:VGNC Symbol;Acc:VGNC:25342]	0.333336	0.401339	0.878044	8.81818	15.8241	6.49146	13.1532	7.63351	11.6067	10.3585	15.9658	14.8389	13.257	13.2082	15.466
ENSECAG00000011931	IDH1	isocitrate dehydrogenase (NADP(+)) 1 [Source:VGNC Symbol;Acc:VGNC:51462]	0.332911	0.03085	0.502798	1070.31	1828.56	1080.36	1465.64	1437.96	1422.79	1536.83	1228.37	2117.4	1764.29	1403.84	1689.11
ENSECAG00000015695	PTPRO	protein tyrosine phosphatase receptor type O [Source:VGNC Symbol;Acc:VGNC:22037]	0.332542	0.317546	0.838977	67.2387	32.5273	49.1496	35.7015	42.9385	22.2461	54.6176	64.8609	50.224	38.6663	90.5703	51.9217
ENSECAG00000026834	TMEM167A	transmembrane protein 167A [Source:VGNC Symbol;Acc:VGNC:24215]	0.332473	0.0136729	0.40625	933.625	727.03	835.543	972.395	978.044	763.139	915.316	786.313	980.51	1427.34	1040.62	902.553
ENSECAG00000011848	PLEKHA7	pleckstrin homology domain containing A7 [Source:VGNC Symbol;Acc:VGNC:21562]	0.33193	0.626892	0.947924	13.2273	20.2197	19.4744	1.87902	6.67932	18.3772	7.53347	7.98288	13.6975	1.10475	27.3598	17.6755
ENSECAG00000004371	RPP38	ribonuclease P/MRP subunit p38 [Source:VGNC Symbol;Acc:VGNC:22539]	0.33181	0.0156385	0.416878	126.761	123.956	119.628	140.927	112.594	128.641	109.235	151.675	146.106	184.493	148.12	159.079
ENSECAG00000043715	0	0	0.331745	0.172288	0.755682	35.2727	50.1097	36.1667	60.1288	63.9307	69.6401	43.3174	38.9165	60.4971	60.7613	57.5499	71.8066
ENSECAG00000013630	SULF2	sulfatase 2 [Source:VGNC Symbol;Acc:VGNC:23754]	0.331385	0.177419	0.759009	915.989	868.568	642.654	1102.05	703.237	535.842	683.662	1369.06	1580.92	952.295	985.896	772.197
ENSECAG00000009690	0	0	0.331343	0.110294	0.691422	173.057	292.746	242.039	251.789	186.067	175.067	237.304	201.568	192.906	299.387	388.698	225.362
ENSECAG00000027686	0	0	0.331273	0.403372	0.878394	11.0227	12.3076	23.1838	8.45561	12.4045	12.5739	19.7754	11.9743	21.6877	19.8855	18.8688	9.94245
ENSECAG00000024018	TWF1	twinfilin actin binding protein 1 [Source:VGNC Symbol;Acc:VGNC:24669]	0.331259	0.0589526	0.59511	406.739	298.021	243.893	307.221	307.249	240.839	306.047	354.24	291.071	363.463	514.175	378.918
ENSECAG00000006095	0	0	0.33123	0.78493	0.973683	2396.34	72.9667	1477.27	43.2176	23.8547	93.8207	139.369	444.048	180.35	64.0755	2265.2	440.782
ENSECAG00000039849	HCN2	hyperpolarization activated cyclic nucleotide gated potassium and sodium channel 2 [Source:HGNC Symbol;Acc:HGNC:4846]	0.331171	0.416036	0.880994	9.92046	5.2747	23.1838	10.3346	18.1296	20.3117	16.9503	19.9572	19.4047	17.676	18.8688	22.0943
ENSECAG00000022933	ELL2	elongation factor for RNA polymerase II 2 [Source:VGNC Symbol;Acc:VGNC:17527]	0.331072	0.0584432	0.594466	687.818	865.931	706.641	593.772	857.816	395.594	658.237	598.716	759.068	887.115	843.436	884.878
ENSECAG00000019065	ABCG1	ATP binding cassette subfamily G member 1 [Source:VGNC Symbol;Acc:VGNC:59232]	0.330822	0.177205	0.759009	739.625	750.766	397.834	571.224	681.291	492.317	902.133	817.247	819.565	556.794	1326.48	661.725
ENSECAG00000008913	CPQ	carboxypeptidase Q [Source:VGNC Symbol;Acc:VGNC:16831]	0.330473	0.0222577	0.462291	801.352	640.877	492.423	634.171	732.817	489.415	700.612	707.482	825.272	942.352	726.45	774.406
ENSECAG00000018280	TACC2	transforming acidic coiled-coil containing protein 2 [Source:VGNC Symbol;Acc:VGNC:23838]	0.330432	0.438905	0.891199	25.3523	31.6482	30.6026	33.8224	19.0838	46.4267	27.3088	44.9037	22.8291	29.8283	90.5703	18.7802
ENSECAG00000015483	0	0	0.330368	0.116392	0.700148	149.909	149.45	91.8077	150.322	99.2357	144.116	187.395	154.668	238.564	148.037	164.159	157.974
ENSECAG00000024578	NFIB	nuclear factor I B [Source:VGNC Symbol;Acc:VGNC:20710]	0.329884	0.626641	0.947924	14.3295	29.89	53.7864	19.7298	55.343	135.411	8.47515	24.9465	14.8389	28.7235	37.7376	133.671
ENSECAG00000020841	MRPS25	mitochondrial ribosomal protein S25 [Source:VGNC Symbol;Acc:VGNC:20362]	0.329055	0.0406269	0.544625	778.205	845.711	830.906	1168.75	749.038	827.943	934.15	819.243	891.477	1533.39	1013.26	930.171
ENSECAG00000006067	USP31	ubiquitin specific peptidase 31 [Source:VGNC Symbol;Acc:VGNC:55249]	0.329048	0.0648439	0.612749	267.852	289.23	222.564	323.192	308.203	178.936	360.665	242.48	305.91	381.139	306.618	384.441
ENSECAG00000002402	0	0	0.328814	0.483942	0.908546	61.7273	49.2306	35.2393	14.0927	10.4961	25.1478	20.717	37.9187	19.4047	37.5615	39.6245	62.9688
ENSECAG00000015025	GCH1	GTP cyclohydrolase 1 [Source:HGNC Symbol;Acc:HGNC:4193]	0.328671	0.0827998	0.648611	320.761	212.746	280.06	232.06	336.829	378.184	258.963	335.281	279.657	324.797	494.363	377.813
ENSECAG00000021220	GBP5	guanylate binding protein 5 [Source:NCBI gene (formerly Entrezgene);Acc:100052023]	0.328653	0.087284	0.652632	13681.4	19008.3	17064.2	14558.7	9607.73	12149.3	16320.3	16359.9	14731.6	17016.5	27281.5	15534.5
ENSECAG00000009617	UBE2Q2	ubiquitin conjugating enzyme E2 Q2 [Source:VGNC Symbol;Acc:VGNC:24726]	0.328453	0.216315	0.783405	109.125	98.4611	107.573	128.713	67.7474	82.214	70.6263	166.643	114.146	133.675	180.197	92.7962
ENSECAG00000005529	FBXL7	F-box and leucine rich repeat protein 7 [Source:VGNC Symbol;Acc:VGNC:52387]	0.328201	0.510529	0.919819	17.6364	20.2197	19.4744	15.9717	2.86257	28.0495	9.41683	19.9572	10.2731	15.4665	30.1901	27.6179
ENSECAG00000020648	0	0	0.327751	0.610701	0.945179	28.6591	158.241	106.645	54.4917	56.2972	225.363	292.864	354.24	78.7604	186.703	226.426	309.321
ENSECAG00000011680	TBC1D19	TBC1 domain family member 19 [Source:VGNC Symbol;Acc:VGNC:23900]	0.32711	0.208417	0.778322	73.8523	114.285	39.8761	77.04	94.4647	73.509	96.9934	100.784	79.9019	136.989	113.213	90.5867
ENSECAG00000009339	THNSL1	threonine synthase like 1 [Source:VGNC Symbol;Acc:VGNC:24080]	0.327071	0.123472	0.710032	127.864	86.1535	58.4231	131.532	96.3731	82.214	113.002	95.7945	141.54	114.894	116.987	122.624
ENSECAG00000016556	LRP12	LDL receptor related protein 12 [Source:VGNC Symbol;Acc:VGNC:19760]	0.327018	0.344131	0.850159	542.318	251.428	207.727	213.269	248.089	230.199	657.295	314.326	232.857	594.356	317.94	525.845
ENSECAG00000014418	GABRP	gamma-aminobutyric acid type A receptor subunit pi [Source:VGNC Symbol;Acc:VGNC:18203]	0.326937	0.681781	0.958326	24.25	39.5603	96.4445	13.1532	0.954189	23.2134	36.7257	23.9486	10.2731	5.52375	102.835	43.0839
ENSECAG00000039508	PGRMC1	progesterone receptor membrane component 1 [Source:VGNC Symbol;Acc:VGNC:21363]	0.326647	0.00132369	0.198382	1492.48	1301.97	1427.19	1562.41	1597.31	1443.1	1688.44	1441.91	1822.9	2287.94	1738.76	1647.13
ENSECAG00000014253	PMPCB	peptidase, mitochondrial processing subunit beta [Source:VGNC Symbol;Acc:VGNC:21617]	0.326607	0.0559222	0.588494	1736.08	1128.79	1592.26	2355.36	2291.01	2317.47	2002.96	1752.24	2406.19	2574.07	2251.05	2284.55
ENSECAG00000034056	ABHD17C	abhydrolase domain containing 17C, depalmitoylase [Source:HGNC Symbol;Acc:HGNC:26925]	0.326547	0.559217	0.93005	44.0909	7.91206	10.2009	22.5483	36.2592	14.5084	38.609	20.9551	18.2633	61.866	33.0204	8.83773
ENSECAG00000015585	TBL2	transducin beta like 2 [Source:VGNC Symbol;Acc:VGNC:23924]	0.326471	0.0657879	0.615579	309.739	387.691	373.722	191.661	342.554	331.758	363.49	400.142	359.558	461.786	485.872	385.546
ENSECAG00000013488	TMEM38B	transmembrane protein 38B [Source:VGNC Symbol;Acc:VGNC:56899]	0.326228	0.436695	0.890061	23.1477	14.0659	21.3291	28.1854	30.534	8.70501	23.5421	48.8951	25.112	36.4568	42.4548	19.8849
ENSECAG00000024824	ADGRL2	adhesion G protein-coupled receptor L2 [Source:VGNC Symbol;Acc:VGNC:15113]	0.325851	0.495454	0.914262	13.2273	14.945	21.3291	6.57659	20.038	7.73779	6.59178	15.9658	13.6975	11.0475	12.2647	29.8273
ENSECAG00000023175	GAREM2	GRB2 associated regulator of MAPK1 subtype 2 [Source:VGNC Symbol;Acc:VGNC:58920]	0.325549	0.0184931	0.43771	2718.21	2410.54	2345.27	2741.5	3443.67	3511.02	2643.31	2178.33	3079.65	3978.21	3260.53	3461.08
ENSECAG00000035182	0	0	0.325385	0.30675	0.833869	97	76.4832	69.5513	55.4312	161.258	68.6729	51.7926	56.878	86.7506	135.884	106.609	69.5971
ENSECAG00000001088	LARP1B	La ribonucleoprotein 1B [Source:VGNC Symbol;Acc:VGNC:58634]	0.325269	0.21901	0.783405	26.4546	46.5932	29.6752	36.641	38.1676	46.4267	34.8423	32.9294	30.8193	45.2948	64.154	41.9792
ENSECAG00000038218	0	0	0.324909	0.752345	0.967085	166.443	7.91206	70.4787	3.75805	2.86257	27.0823	36.7257	144.69	19.4047	19.8855	175.48	72.9113
ENSECAG00000036563	0	0	0.324713	0.430929	0.886541	216.046	207.472	131.684	230.181	142.174	107.362	132.777	125.73	47.9411	347.996	315.109	98.3198
ENSECAG00000018711	NAT14	N-acetyltransferase 14 (putative) [Source:VGNC Symbol;Acc:VGNC:51056]	0.32464	0.515874	0.920696	22.0455	46.5932	15.765	15.0322	20.038	30.9512	35.784	33.9272	11.4146	30.933	78.3056	16.5707
ENSECAG00000024868	DAB2IP	DAB2 interacting protein [Source:VGNC Symbol;Acc:VGNC:52375]	0.324421	0.597701	0.941473	58.4205	60.6591	298.607	72.3425	112.594	43.5251	64.9762	132.715	194.047	25.4093	282.089	26.5132
ENSECAG00000009159	PLXND1	plexin D1 [Source:VGNC Symbol;Acc:VGNC:21607]	0.324038	0.147686	0.734552	364.852	321.757	290.261	264.943	279.577	233.101	226.946	544.831	337.871	422.015	482.098	338.043
ENSECAG00000020076	ASAH1	N-acylsphingosine amidohydrolase 1 [Source:VGNC Symbol;Acc:VGNC:15557]	0.323281	0.701852	0.958591	12.125	14.945	12.0556	7.5161	9.54189	90.919	108.294	16.9636	73.0531	4.419	83.9662	8.83773
ENSECAG00000016596	RARG	retinoic acid receptor gamma [Source:VGNC Symbol;Acc:VGNC:22186]	0.323086	0.167047	0.746116	89.2841	75.6041	120.556	133.411	101.144	91.8862	79.1014	165.645	98.1652	142.513	150.951	143.613
ENSECAG00000021339	0	0	0.322944	0.0708898	0.627077	98.1023	82.637	89.953	88.3142	110.686	64.804	84.7515	72.8437	94.7408	114.894	95.2875	128.147
ENSECAG00000010395	RIN1	Ras and Rab interactor 1 [Source:HGNC Symbol;Acc:HGNC:18749]	0.322934	0.297053	0.831615	127.864	173.186	94.5898	172.87	82.0603	105.427	147.844	182.608	113.004	167.922	298.127	99.4245
ENSECAG00000002782	CSRNP3	cysteine and serine rich nuclear protein 3 [Source:VGNC Symbol;Acc:VGNC:16912]	0.322721	0.502598	0.916325	37.4773	11.4285	19.4744	25.3668	29.5799	8.70501	10.3585	32.9294	29.6778	30.933	10.3779	38.6651
ENSECAG00000028346	IGF2	insulin like growth factor 2 [Source:NCBI gene (formerly Entrezgene);Acc:100034182]	0.322614	0.258223	0.808606	127.864	152.087	239.257	141.866	140.266	181.838	114.885	262.437	292.213	197.75	255.672	104.948
ENSECAG00000014013	GOLT1B	golgi transport 1B [Source:VGNC Symbol;Acc:VGNC:18461]	0.32235	0.0102066	0.384666	345.011	327.032	259.658	397.414	323.47	304.675	358.781	285.388	391.519	419.805	453.795	360.138
ENSECAG00000032517	0	0	0.322101	0.321687	0.841509	15.4318	16.7032	19.4744	17.8507	17.1754	14.5084	17.892	20.9551	26.2535	11.0475	22.6426	27.6179
ENSECAG00000042780	0	0	0.321818	0.0365753	0.533729	144.398	237.362	181.761	175.689	212.784	207.953	214.704	196.578	260.252	283.921	191.519	248.561
ENSECAG00000022394	NUDT8	nudix hydrolase 8 [Source:VGNC Symbol;Acc:VGNC:20952]	0.321746	0.100646	0.670421	131.17	150.329	232.765	183.205	208.967	226.33	127.127	195.58	223.725	281.711	197.179	207.687
ENSECAG00000035021	0	0	0.321489	0.633737	0.947924	407.841	448.35	2170	1210.09	343.508	2506.08	349.365	1154.52	339.012	1819.52	2241.62	966.627
ENSECAG00000011084	RUFY2	RUN and FYVE domain containing 2 [Source:VGNC Symbol;Acc:VGNC:22625]	0.321453	0.0466005	0.566431	256.83	252.307	208.654	194.479	270.99	185.707	292.864	234.497	275.091	268.454	381.15	258.504
ENSECAG00000014406	IL15	interleukin 15 [Source:VGNC Symbol;Acc:VGNC:18998]	0.321441	0.0438691	0.561956	236.989	354.284	301.389	285.612	292.936	294.036	326.764	214.54	418.914	410.967	274.541	339.148
ENSECAG00000014328	SLC45A1	solute carrier family 45 member 1 [Source:VGNC Symbol;Acc:VGNC:23223]	0.321347	0.366871	0.862109	639.318	543.295	378.359	681.146	110.686	590.974	791.014	347.255	711.127	770.011	413.227	656.202
ENSECAG00000034988	MAPK6	mitogen-activated protein kinase 6 [Source:HGNC Symbol;Acc:HGNC:6879]	0.321317	0.0104095	0.384666	1825.36	1818.89	1359.5	1961.7	1997.12	1521.44	1693.15	1917.89	1792.08	2380.74	2539.74	2091.23
ENSECAG00000024054	SLC18A2	solute carrier family 18 member A2 [Source:VGNC Symbol;Acc:VGNC:23056]	0.321126	0.129464	0.719578	211.636	254.944	217.927	192.6	110.686	189.576	155.378	143.692	252.262	204.379	276.428	188.906
ENSECAG00000014872	DHDH	dihydrodiol dehydrogenase [Source:VGNC Symbol;Acc:VGNC:17160]	0.320813	0.136662	0.722087	224.864	325.273	247.603	338.224	436.064	340.463	233.537	286.386	337.871	549.061	269.824	363.452
ENSECAG00000001516	HCAR1	hydroxycarboxylic acid receptor 1 [Source:VGNC Symbol;Acc:VGNC:18705]	0.320709	0.066226	0.61687	2102.03	3469	2051.3	3365.33	2617.34	2878.46	3014.33	2202.28	2797.71	4303	2783.15	3668.76
ENSECAG00000015236	PEDS1	plasmanylethanolamine desaturase 1 [Source:HGNC Symbol;Acc:HGNC:16735]	0.320675	0.0817745	0.647322	816.784	769.228	633.381	825.831	593.506	1004.95	792.897	866.142	954.257	1406.35	905.703	669.458
ENSECAG00000002472	NHSL2	NHS like 2 [Source:HGNC Symbol;Acc:HGNC:33737]	0.320648	0.350049	0.851816	282.182	104.615	198.453	117.439	253.814	74.4762	160.086	132.715	119.853	164.608	265.107	276.179
ENSECAG00000011504	PRRG2	proline rich and Gla domain 2 [Source:VGNC Symbol;Acc:VGNC:58779]	0.320126	0.425537	0.882432	6.61364	10.5494	6.49146	15.9717	12.4045	10.6395	14.1253	16.9636	17.1218	12.1523	16.0385	13.2566
ENSECAG00000021708	0	0	0.319946	0.633338	0.947924	17.6364	16.7032	15.765	35.7015	93.5105	69.6401	4.70842	70.848	27.3949	56.3423	15.0951	103.843
ENSECAG00000041266	0	0	0.319887	0.703407	0.958591	111.33	184.615	106.645	97.7093	0	181.838	118.652	104.775	127.843	170.132	38.6811	228.676
ENSECAG00000016643	VMO1	vitelline membrane outer layer 1 homolog [Source:VGNC Symbol;Acc:VGNC:24912]	0.319801	0.578995	0.934442	399.023	1565.71	2504.77	355.136	593.506	1241.91	709.088	333.285	962.247	740.183	1950.09	1154.43
ENSECAG00000023826	ZFAND5	zinc finger AN1-type containing 5 [Source:VGNC Symbol;Acc:VGNC:25211]	0.319725	0.00439723	0.31242	1953.23	2440.43	1741.57	2269.86	2221.35	1992.48	2124.44	1893.94	2431.3	3175.05	2352.94	2424.85
ENSECAG00000019948	TNFRSF4	TNF receptor superfamily member 4 [Source:VGNC Symbol;Acc:VGNC:24372]	0.319462	0.292476	0.827897	109.125	116.923	69.5513	69.5239	66.7932	79.3123	46.1425	171.632	103.872	124.837	120.76	104.948
ENSECAG00000038536	CCND1	cyclin D1 [Source:HGNC Symbol;Acc:HGNC:1582]	0.319379	0.138646	0.722087	181.875	148.571	208.654	195.419	159.35	143.149	164.795	198.574	141.54	181.179	342.469	206.582
ENSECAG00000019889	ATP6AP2	ATPase H+ transporting accessory protein 2 [Source:VGNC Symbol;Acc:VGNC:15666]	0.319305	0.00399096	0.309811	10062.7	10355.1	8408.29	11339.9	11395.9	9760.25	12337.9	8774.18	13773.9	13974	11654.3	12027
ENSECAG00000000567	NIPA1	NIPA magnesium transporter 1 [Source:VGNC Symbol;Acc:VGNC:55921]	0.319089	0.191424	0.767702	62.8296	60.6591	35.2393	53.5522	76.3351	33.8528	52.7343	50.8908	76.4775	60.7613	69.8146	58.55
ENSECAG00000020125	BCR	BCR activator of RhoGEF and GTPase [Source:VGNC Symbol;Acc:VGNC:58127]	0.317941	0.258671	0.808606	243.602	283.076	367.231	458.482	470.415	185.707	212.82	560.797	356.134	444.11	556.63	376.708
ENSECAG00000019120	0	0	0.317549	0.277402	0.816305	38.5796	40.4394	37.094	59.1893	53.4346	29.9839	35.784	40.9122	47.9411	43.0853	83.9662	33.1415
ENSECAG00000020258	SSC4D	scavenger receptor cysteine rich family member with 4 domains [Source:VGNC Symbol;Acc:VGNC:51247]	0.317347	0.589823	0.939566	17.6364	13.1868	14.8376	0.939512	5.72513	19.3445	7.53347	6.98502	20.5462	9.94275	13.2082	9.94245
ENSECAG00000015830	CLUH	clustered mitochondria homolog [Source:VGNC Symbol;Acc:VGNC:49421]	0.317155	0.0407431	0.545563	1706.32	1479.55	1110.97	1388.6	1157.43	1327.03	1244.91	1378.04	1755.56	1712.36	1146.28	2110.01
ENSECAG00000020893	ZC2HC1A	zinc finger C2HC-type containing 1A [Source:VGNC Symbol;Acc:VGNC:25159]	0.317072	0.36299	0.859775	26.4546	16.7032	23.1838	25.3668	34.3508	29.9839	23.5421	24.9465	20.5462	46.3995	44.3417	15.466
ENSECAG00000024204	CASTOR1	cytosolic arginine sensor for mTORC1 subunit 1 [Source:VGNC Symbol;Acc:VGNC:16078]	0.316714	0.123911	0.711613	103.614	94.0656	103.863	102.407	86.8312	98.6568	80.0431	103.777	106.155	178.97	118.874	77.3301
ENSECAG00000006756	MYH14	myosin heavy chain 14 [Source:VGNC Symbol;Acc:VGNC:55230]	0.316695	0.565208	0.932238	55.1137	95.8238	162.286	28.1854	49.6178	307.577	209.995	120.741	67.3459	81.7515	323.6	167.917
ENSECAG00000013757	ERO1A	endoplasmic reticulum oxidoreductase 1 alpha [Source:VGNC Symbol;Acc:VGNC:55280]	0.31611	0.00309041	0.278011	1725.06	1729.22	1399.37	1696.76	1708	1408.28	1833.46	1733.28	1813.77	2030.53	2472.76	1917.79
ENSECAG00000005659	TPST1	tyrosylprotein sulfotransferase 1 [Source:VGNC Symbol;Acc:VGNC:51255]	0.3159	0.0204709	0.452831	402.33	469.449	409.889	605.986	463.736	401.398	472.725	463.007	577.576	692.679	555.687	470.609
ENSECAG00000024396	LMBR1	limb development membrane protein 1 [Source:VGNC Symbol;Acc:VGNC:59265]	0.315579	0.0662321	0.61687	1047.16	990.765	941.261	893.476	810.106	560.99	1041.5	629.649	1220.22	1152.25	936.837	994.245
ENSECAG00000011617	CYB561	cytochrome b561 [Source:VGNC Symbol;Acc:VGNC:50457]	0.315546	0.390408	0.874062	41.8864	43.0768	92.7351	39.4595	37.2134	62.8695	27.3088	59.8716	36.5266	56.3423	109.439	48.6075
ENSECAG00000030219	0	0	0.315312	0.346529	0.851071	29.7614	30.7691	32.4573	32.8829	49.6178	53.1973	22.6004	34.9251	18.2633	58.5518	49.0589	51.9217
ENSECAG00000021921	SCAMP1	secretory carrier membrane protein 1 [Source:VGNC Symbol;Acc:VGNC:55490]	0.314755	0.0101061	0.384666	1040.55	986.37	742.808	802.344	963.731	762.172	1051.86	872.129	979.369	1074.92	1264.21	1171
ENSECAG00000009958	DUSP1	dual specificity phosphatase 1 [Source:VGNC Symbol;Acc:VGNC:17346]	0.314479	0.20204	0.774027	3077.55	2367.46	3728.88	2985.77	1710.86	3292.43	1668.66	2229.22	3797.62	4717.28	2413.32	2167.45
ENSECAG00000031885	0	0	0.314309	0.667997	0.956848	276.671	61.5382	186.398	172.87	104.007	59.0006	456.716	50.8908	422.338	203.274	202.84	22.0943
ENSECAG00000016219	KANK1	KN motif and ankyrin repeat domains 1 [Source:VGNC Symbol;Acc:VGNC:57186]	0.313997	0.584418	0.938328	15.4318	2.63735	13.9103	25.3668	20.9922	19.3445	3.76673	36.9208	14.8389	27.6188	24.5295	18.7802
ENSECAG00000026862	GCSH	glycine cleavage system protein H [Source:VGNC Symbol;Acc:VGNC:51193]	0.313635	0.0895463	0.653619	847.648	681.316	495.205	709.332	777.664	889.846	494.384	674.553	705.419	1147.84	860.418	746.788
ENSECAG00000010682	GNPTAB	N-acetylglucosamine-1-phosphate transferase subunits alpha and beta [Source:VGNC Symbol;Acc:VGNC:18447]	0.313227	0.00197099	0.241241	2918.82	2732.3	1997.51	2298.99	2561.04	2259.43	2421.07	2445.75	2747.48	3257.91	3153.92	3036.87
ENSECAG00000040670	0	0	0.312994	0.325367	0.84438	18.7386	23.7362	16.6923	13.1532	16.2212	27.0823	21.6587	13.97	28.5364	23.1998	23.586	18.7802
ENSECAG00000009999	ERLIN2	ER lipid raft associated 2 [Source:VGNC Symbol;Acc:VGNC:17670]	0.312947	0.0092684	0.377884	466.261	376.262	390.415	336.345	390.263	316.282	335.239	358.232	487.401	513.709	441.53	401.012
ENSECAG00000007212	RAB34	RAB34, member RAS onco family [Source:VGNC Symbol;Acc:VGNC:22110]	0.312632	0.328552	0.844904	34.1705	50.1097	62.1325	108.983	31.4882	67.7056	47.0842	40.9122	60.4971	70.704	76.4187	67.3877
ENSECAG00000025076	CTTNBP2	cortactin binding protein 2 [Source:VGNC Symbol;Acc:VGNC:16959]	0.312629	0.580159	0.934757	8.81818	21.9779	7.41881	7.5161	11.4503	9.67223	5.6501	12.9722	3.42437	22.095	20.7557	6.6283
ENSECAG00000010814	0	0	0.312484	0.21409	0.780408	444.216	269.01	628.744	547.736	696.558	543.58	384.207	681.538	996.49	520.337	533.044	555.672
ENSECAG00000033993	0	0	0.312365	0.660523	0.954906	36.375	0	69.5513	124.016	66.7932	70.6073	29.1922	97.7902	159.804	59.6565	30.1901	57.4452
ENSECAG00000025135	MOGAT2	monoacylglycerol O-acyltransferase 2 [Source:VGNC Symbol;Acc:VGNC:20256]	0.312208	0.425201	0.882432	59.5227	84.3953	67.6966	85.4956	147.899	44.4923	29.1922	56.878	58.2142	133.675	112.269	53.0264
ENSECAG00000006436	COQ10B	coenzyme Q10B [Source:VGNC Symbol;Acc:VGNC:16782]	0.311554	0.00851291	0.371962	308.636	324.394	321.791	393.656	351.142	318.217	287.213	353.242	420.056	494.928	375.489	360.138
ENSECAG00000027674	0	0	0.310975	0.151282	0.735642	59.5227	96.7029	104.791	93.0117	82.0603	86.0829	98.8768	50.8908	105.014	92.799	126.421	92.7962
ENSECAG00000025109	EEF1A2	eukaryotic translation elongation factor 1 alpha 2 [Source:VGNC Symbol;Acc:VGNC:49441]	0.310201	0.461759	0.902897	87.0796	226.812	100.154	121.197	228.051	141.215	86.6349	219.529	268.242	323.692	102.835	56.3405
ENSECAG00000037752	0	0	0.31015	0.373396	0.865602	58.4205	61.5382	66.7693	90.1932	69.6558	47.394	36.7257	43.9058	87.8921	127.046	43.3983	36.4556
ENSECAG00000024880	BCL2L14	BCL2 like 14 [Source:VGNC Symbol;Acc:VGNC:15794]	0.30994	0.435309	0.889219	18.7386	10.5494	25.0385	15.0322	12.4045	8.70501	17.892	25.9443	12.556	20.9903	20.7557	28.7226
ENSECAG00000020400	ENO3	enolase 3 [Source:VGNC Symbol;Acc:VGNC:17584]	0.309208	0.381132	0.869077	37.4773	34.2856	59.3505	46.0361	28.6257	92.8535	22.6004	40.9122	43.3753	61.866	52.8327	66.283
ENSECAG00000009016	METTL1	methyltransferase like 1 [Source:VGNC Symbol;Acc:VGNC:20116]	0.308563	0.0489331	0.569088	487.205	572.305	470.167	612.562	416.026	593.875	542.41	557.804	434.894	715.878	768.904	712.542
ENSECAG00000015514	PLEC	plectin [Source:VGNC Symbol;Acc:VGNC:21553]	0.308432	0.0825956	0.648611	11247.6	14487.9	13670.1	9381.97	11922.6	11201.4	12369	11179	12742.1	9128.55	19966	17268.9
ENSECAG00000033286	0	0	0.308236	0.45913	0.902897	7.71591	18.4615	11.1282	10.3346	14.3128	11.6067	15.0669	10.9765	21.6877	20.9903	7.54753	12.1519
ENSECAG00000016973	FILIP1L	filamin A interacting protein 1 like [Source:VGNC Symbol;Acc:VGNC:18044]	0.307928	0.220214	0.784991	185.182	200.439	129.829	263.063	159.35	144.116	204.345	247.469	174.643	153.56	353.79	266.237
ENSECAG00000017470	MAFG	MAF bZIP transcription factor G [Source:VGNC Symbol;Acc:VGNC:19891]	0.307813	0.0901539	0.653619	302.023	524.833	366.304	415.264	383.584	425.578	363.49	366.214	323.032	652.908	516.062	456.248
ENSECAG00000004819	DNAH11	dynein axonemal heavy chain 11 [Source:VGNC Symbol;Acc:VGNC:56728]	0.307751	0.161515	0.742387	133.375	132.747	194.744	131.532	83.0144	186.674	141.253	135.709	139.258	151.351	223.596	190.011
ENSECAG00000036014	0	0	0.30736	0.41398	0.880458	36.375	45.7141	16.6923	17.8507	14.3128	38.6889	47.0842	21.9529	34.2437	38.6663	41.5114	33.1415
ENSECAG00000018002	FOSB	FosB proto-onco, AP-1 transcription factor subunit [Source:VGNC Symbol;Acc:VGNC:18096]	0.307107	0.479793	0.906039	114.636	43.9559	72.3334	36.641	33.3966	33.8528	80.0431	117.747	35.3851	60.7613	126.421	106.053
ENSECAG00000029514	SLC2A6	solute carrier family 2 member 6 [Source:HGNC Symbol;Acc:HGNC:11011]	0.307083	0.191331	0.767702	1928.98	4251.41	2551.14	3399.16	1950.36	2235.25	2495.46	1983.74	1937.05	3488.8	3297.33	4141.58
ENSECAG00000018099	LGALSL	galectin like [Source:VGNC Symbol;Acc:VGNC:51335]	0.307038	0.514668	0.920696	15.4318	13.1868	8.34616	11.2741	14.3128	6.77056	26.3671	27.9401	11.4146	22.095	29.2467	13.2566
ENSECAG00000015062	TMA16	translation machinery associated 16 homolog [Source:HGNC Symbol;Acc:HGNC:25638]	0.306989	0.217146	0.783405	152.114	101.098	65.8419	154.08	101.144	126.706	77.218	82.8223	108.438	163.503	133.025	127.042
ENSECAG00000010218	CFAP70	cilia and flagella associated protein 70 [Source:VGNC Symbol;Acc:VGNC:16460]	0.306568	0.355369	0.855024	20.9432	18.4615	20.4017	19.7298	13.3586	30.9512	31.0756	28.9379	36.5266	23.1998	34.9073	18.7802
ENSECAG00000024790	0	0	0.306561	0.059685	0.598678	16399.6	28044.7	18914.2	27499.5	21663	15309.2	21637.1	22284.2	23363.3	31319.7	27056.9	24468.4
ENSECAG00000006694	S100A2	S100 calcium binding protein A2 [Source:VGNC Symbol;Acc:VGNC:50881]	0.3062	0.539177	0.926193	19.8409	45.7141	53.7864	7.5161	17.1754	40.6234	23.5421	22.9508	25.112	20.9903	68.8712	27.6179
ENSECAG00000000744	TBC1D2	TBC1 domain family member 2 [Source:VGNC Symbol;Acc:VGNC:23901]	0.306042	0.335161	0.84677	39.6818	68.5712	47.2949	48.8546	37.2134	63.8368	55.5593	98.7881	52.5069	51.9233	116.043	62.9688
ENSECAG00000013046	ZBTB21	zinc finger and BTB domain containing 21 [Source:VGNC Symbol;Acc:VGNC:25138]	0.306042	0.144224	0.730351	430.989	371.867	315.299	300.644	338.737	321.118	361.606	475.979	315.042	353.52	714.185	417.583
ENSECAG00000008240	HMBOX1	homeobox containing 1 [Source:VGNC Symbol;Acc:VGNC:18800]	0.305729	0.0855499	0.652387	82.6705	73.8459	75.1154	95.8303	62.0223	77.3779	97.9351	73.8416	82.1848	90.5895	116.043	104.948
ENSECAG00000031289	eca-mir-9148	eca-mir-9148 [Source:miRBase;Acc:MI0028370]	0.305507	0.555192	0.928978	8.81818	2.63735	12.9829	18.7902	9.54189	10.6395	10.3585	9.9786	4.56582	18.7808	16.0385	12.1519
ENSECAG00000017766	CHST10	carbohydrate sulfotransferase 10 [Source:VGNC Symbol;Acc:VGNC:16533]	0.305486	0.315891	0.838303	239.193	248.79	112.209	271.519	248.089	206.986	167.62	351.247	360.7	365.672	119.817	294.959
ENSECAG00000038903	0	0	0.305272	0.366518	0.861777	20.9432	14.0659	11.1282	25.3668	20.9922	24.1806	17.892	28.9379	35.3851	19.8855	23.586	22.0943
ENSECAG00000016652	PPFIBP1	PPFIA binding protein 1 [Source:VGNC Symbol;Acc:VGNC:21725]	0.304814	0.362838	0.859775	30.8636	15.8241	47.2949	57.3103	32.4424	46.4267	32.9589	53.8844	57.0728	38.6663	63.2105	36.4556
ENSECAG00000038588	TLR1	toll like receptor 1 [Source:VGNC Symbol;Acc:VGNC:49284]	0.304623	0.290459	0.826723	196.205	261.098	299.534	489.486	270.99	291.134	362.548	629.649	400.651	339.158	650.974	338.043
ENSECAG00000039641	0	0	0.304552	0.31279	0.836253	19.8409	21.0988	32.4573	30.0644	18.1296	21.2789	33.9006	25.9443	25.112	29.8283	44.3417	25.4085
ENSECAG00000015276	PDIA5	protein disulfide isomerase family A member 5 [Source:VGNC Symbol;Acc:VGNC:21265]	0.304483	0.286003	0.822	330.682	314.724	270.786	291.249	245.227	97.6896	322.056	229.508	319.607	437.481	359.451	181.173
ENSECAG00000011562	SMARCAD1	SWI/SNF-related, matrix-associated actin-dependent regulator of chromatin, subfamily a, containing DEAD/H box 1 [Source:VGNC Symbol;Acc:VGNC:23321]	0.304446	0.0563912	0.588494	225.966	213.626	176.197	222.664	191.792	153.789	234.479	203.563	232.857	231.998	328.317	206.582
ENSECAG00000005594	PAQR8	progestin and adipoQ receptor family member 8 [Source:VGNC Symbol;Acc:VGNC:21159]	0.3043	0.10886	0.689116	514.762	533.624	306.953	590.014	525.758	472.972	437.883	582.75	503.382	871.648	528.327	544.625
ENSECAG00000017063	TIMM9	translocase of inner mitochondrial membrane 9 [Source:VGNC Symbol;Acc:VGNC:55336]	0.304072	0.0614273	0.604496	246.909	303.295	255.949	378.624	229.96	268.888	261.788	249.465	288.788	437.481	290.58	339.148
ENSECAG00000011484	EPS8L2	EPS8 like 2 [Source:VGNC Symbol;Acc:VGNC:17639]	0.303959	0.688827	0.958591	1494.68	45.7141	1886.23	223.604	354.958	681.893	788.189	609.692	1501.01	554.585	1363.27	336.938
ENSECAG00000032734	GTPBP6	GTP binding protein 6 (putative) [Source:HGNC Symbol;Acc:HGNC:30189]	0.303847	0.0540707	0.584646	588.614	927.469	513.752	786.372	712.779	701.237	561.243	811.26	873.213	742.392	869.853	973.255
ENSECAG00000000411	MCFD2	multiple coagulation factor deficiency 2, ER cargo receptor complex subunit [Source:VGNC Symbol;Acc:VGNC:51338]	0.303134	0.0611859	0.604496	378.08	437.8	307.881	434.994	454.194	413.004	535.818	432.073	573.011	667.269	442.474	412.059
ENSECAG00000017140	C11H17orf58	chromosome 11 C17orf58 homolog [Source:VGNC Symbol;Acc:VGNC:51381]	0.302993	0.508756	0.918954	17.6364	10.5494	22.2564	16.9112	2.86257	31.9184	16.0086	16.9636	19.4047	19.8855	20.7557	23.199
ENSECAG00000015981	INPP5A	inositol polyphosphate-5-phosphatase A [Source:VGNC Symbol;Acc:VGNC:19072]	0.30285	0.159821	0.741642	88.1818	99.3403	118.701	105.225	68.7016	74.4762	69.6846	127.726	141.54	108.266	94.3441	120.414
ENSECAG00000010260	IFNAR1	interferon alpha and beta receptor subunit 1 [Source:VGNC Symbol;Acc:VGNC:18949]	0.302082	0.136774	0.722087	2560.58	2751.64	2178.35	1648.84	1952.27	1124.88	2231.79	2717.17	3068.23	2863.51	2302.94	2347.52
ENSECAG00000020528	TJP1	tight junction protein 1 [Source:VGNC Symbol;Acc:VGNC:24118]	0.301989	0.208388	0.778322	110.227	147.692	123.338	64.8264	92.5563	108.329	152.553	111.76	136.975	128.151	194.349	101.634
ENSECAG00000019938	GFPT1	glutamine--fructose-6-phosphate transaminase 1 [Source:VGNC Symbol;Acc:VGNC:18315]	0.301826	0.00914938	0.377652	768.284	578.459	730.753	703.695	704.192	571.629	761.822	693.512	850.384	936.828	916.081	692.657
ENSECAG00000018803	PGM2L1	phosphoglucomutase 2 like 1 [Source:VGNC Symbol;Acc:VGNC:21359]	0.301703	0.150884	0.735642	208.33	189.889	128.902	149.382	124.999	173.133	177.036	152.673	221.442	114.894	235.86	230.886
ENSECAG00000006230	ZNF135	zinc finger protein 135 [Source:VGNC Symbol;Acc:VGNC:49296]	0.301602	0.192958	0.768372	42.9886	44.835	42.6581	34.762	32.4424	34.82	46.1425	46.8994	46.7997	40.8758	68.8712	43.0839
ENSECAG00000014330	CYCS	cytochrome c, somatic [Source:VGNC Symbol;Acc:VGNC:50468]	0.301499	0.0104197	0.384666	2130.69	2004.39	1765.68	2482.19	2174.6	2200.43	2302.42	2018.67	2159.63	3264.54	2661.45	2438.11
ENSECAG00000008745	0	0	0.301478	0.360755	0.857501	11.0227	19.3406	19.4744	29.1249	17.1754	18.3772	33.9006	27.9401	23.9706	29.8283	26.4163	28.7226
ENSECAG00000043020	0	0	0.301289	0.0887687	0.653619	63.9318	52.747	48.2222	60.1288	71.5642	63.8368	66.8595	52.8866	68.4873	72.9135	74.5318	79.5396
ENSECAG00000031200	0	0	0.301265	0.702458	0.958591	5.51137	13.1868	2.78205	8.45561	8.5877	3.86889	1.88337	34.9251	7.99019	29.8283	6.60409	4.41887
ENSECAG00000016638	CUBN	cubilin [Source:VGNC Symbol;Acc:VGNC:16963]	0.301037	0.450368	0.897365	35.2727	32.5273	34.312	31.0039	11.4503	31.9184	36.7257	40.9122	14.8389	28.7235	45.2852	67.3877
ENSECAG00000027859	0	0	0.300963	0.624829	0.947645	31.9659	190.768	76.9701	101.467	44.8469	58.0334	31.0756	116.75	31.9607	277.292	19.8123	72.9113
ENSECAG00000012277	ZNF10	zinc finger protein 10 [Source:VGNC Symbol;Acc:VGNC:50989]	0.300959	0.515631	0.920696	33.0682	14.945	12.0556	8.45561	6.67932	7.73779	19.7754	18.9593	17.1218	22.095	19.8123	15.466
ENSECAG00000018530	SCRN3	secernin 3 [Source:VGNC Symbol;Acc:VGNC:22753]	0.3006	0.269857	0.815677	195.102	159.999	167.851	204.814	154.579	76.4107	295.689	138.702	160.945	216.531	248.125	231.99
ENSECAG00000023011	RIPK2	receptor interacting serine/threonine kinase 2 [Source:VGNC Symbol;Acc:VGNC:22399]	0.300359	0.00931562	0.377884	655.852	632.965	611.124	660.477	703.237	497.153	642.228	681.538	714.551	944.562	679.277	793.186
ENSECAG00000013272	MRPS22	mitochondrial ribosomal protein S22 [Source:VGNC Symbol;Acc:VGNC:20360]	0.300312	0.000992158	0.169737	1251.08	1158.68	1016.38	1290.89	1020.98	1239.98	1143.2	997.86	1375.45	1479.26	1334.97	1425.08
ENSECAG00000019199	0	0	0.300106	0.189298	0.764845	93.6932	226.812	166.923	200.116	133.586	142.182	126.186	193.585	158.662	233.102	172.65	226.467
ENSECAG00000037915	0	0	0.300057	0.195652	0.769015	10956.6	9860.18	15420	13620.1	16216.4	19980.9	11385	8161.49	16270.3	23808.5	12755.3	12174
ENSECAG00000019544	CFAP206	cilia and flagella associated protein 206 [Source:VGNC Symbol;Acc:VGNC:51014]	0.299781	0.310099	0.834937	70.5455	56.2635	53.7864	35.7015	53.4346	87.0501	64.0345	93.7988	55.9313	118.208	86.7966	55.2358
ENSECAG00000024205	HSPA5	heat shock protein family A (Hsp70) member 5 [Source:HGNC Symbol;Acc:HGNC:5238]	0.299311	0.0441641	0.562492	16357.7	16486.1	13941.8	15656	14248	13085.6	16960.7	16609.4	16343.4	23576.5	23021.8	12948.4
ENSECAG00000020503	MZB1	marginal zone B and B1 cell specific protein [Source:VGNC Symbol;Acc:VGNC:20530]	0.299251	0.738558	0.963558	39.6818	3.51647	12.9829	4.69756	1.90838	2.90167	7.53347	23.9486	2.28291	2.2095	34.9073	19.8849
ENSECAG00000015471	IFT81	intraflagellar transport 81 [Source:VGNC Symbol;Acc:VGNC:18965]	0.299003	0.151596	0.736018	59.5227	87.0326	47.2949	65.7659	66.7932	70.6073	65.9178	91.8031	76.4775	90.5895	101.892	71.8066
ENSECAG00000016634	0	0	0.298945	0.308089	0.834575	22.0455	21.0988	23.1838	31.0039	18.1296	22.2461	15.0669	15.9658	27.3949	26.514	23.586	26.5132
ENSECAG00000011988	ZNF436	zinc finger protein 436 [Source:VGNC Symbol;Acc:VGNC:25323]	0.298833	0.0896746	0.653619	99.2046	59.78	76.0428	87.3747	87.7854	66.7384	88.5182	89.8074	105.014	88.38	112.269	96.1103
ENSECAG00000024345	SUCNR1	succinate receptor 1 [Source:VGNC Symbol;Acc:VGNC:23745]	0.297935	0.199053	0.77046	1199.27	902.854	769.701	600.348	780.527	956.584	1621.58	883.106	994.208	939.038	1601.96	1205.25
ENSECAG00000018490	HIVEP3	HIVEP zinc finger 3 [Source:VGNC Symbol;Acc:VGNC:81685]	0.297905	0.199638	0.770921	511.455	436.042	566.611	405.869	608.773	370.447	533.934	639.628	372.114	436.376	878.344	815.281
ENSECAG00000017104	ERRFI1	ERBB receptor feedback inhibitor 1 [Source:VGNC Symbol;Acc:VGNC:17677]	0.297725	0.170527	0.752088	276.671	195.164	136.321	188.842	144.083	221.494	297.572	178.617	205.462	258.512	244.351	298.273
ENSECAG00000017023	TOMM20L	translocase of outer mitochondrial membrane 20 like [Source:VGNC Symbol;Acc:VGNC:55345]	0.297681	0.278648	0.816305	50.7046	36.9229	31.5299	52.6127	42.9385	29.9839	72.5096	36.9208	42.2338	57.447	62.2671	55.2358
ENSECAG00000010849	MDH1	malate dehydrogenase 1 [Source:VGNC Symbol;Acc:VGNC:20056]	0.297357	0.0101212	0.384666	2522	2546.8	2093.03	2799.75	2437.95	2707.26	2535.01	2482.67	3043.12	3752.84	3204.87	2364.09
ENSECAG00000000607	TRIB3	tribbles pseudokinase 3 [Source:VGNC Symbol;Acc:VGNC:51621]	0.29673	0.187672	0.763867	353.83	489.668	487.787	705.574	655.528	551.317	552.768	530.861	353.851	925.781	621.728	756.731
ENSECAG00000019652	GLO1	glyoxalase I [Source:VGNC Symbol;Acc:VGNC:49457]	0.29657	0.0514197	0.579633	1630.26	1410.98	1400.3	1066.35	1291.02	1364.75	1220.42	1265.29	1240.76	1449.43	2254.82	1591.9
ENSECAG00000012134	ASNS	asparagine synthetase (glutamine-hydrolyzing) [Source:HGNC Symbol;Acc:HGNC:753]	0.296443	0.230864	0.796014	565.466	514.284	702.005	1045.68	507.629	587.105	485.909	588.737	526.211	810.887	532.101	1199.72
ENSECAG00000018625	0	0	0.296434	0.0547946	0.58637	126.761	113.406	97.3718	97.7093	129.77	102.526	88.5182	119.743	123.277	153.56	139.629	120.414
ENSECAG00000013722	PLD3	phospholipase D family member 3 [Source:VGNC Symbol;Acc:VGNC:21550]	0.296335	0.187527	0.763867	5060.54	10045.7	4420.68	10174.9	9024.72	8333.6	8581.56	9752.08	8362.3	13440.4	10426	7924.13
ENSECAG00000006764	CCL20	C-C motif chemokine ligand 20 [Source:VGNC Symbol;Acc:VGNC:16198]	0.29611	0.572005	0.934024	24.25	35.1647	27.8205	64.8264	14.3128	17.41	19.7754	99.786	25.112	56.3423	33.0204	71.8066
ENSECAG00000018326	METTL15	methyltransferase like 15 [Source:HGNC Symbol;Acc:HGNC:26606]	0.296096	0.173003	0.755807	116.841	150.329	123.338	143.745	124.045	134.444	116.769	92.8009	130.126	170.132	94.3441	222.048
ENSECAG00000011422	DHRS7	dehydrogenase/reductase 7 [Source:VGNC Symbol;Acc:VGNC:17166]	0.295771	0.188023	0.763867	438.705	724.393	449.765	621.957	1124.03	707.04	660.12	859.157	714.551	775.535	1053.82	883.773
ENSECAG00000006801	NMI	N-myc and STAT interactor [Source:VGNC Symbol;Acc:VGNC:20779]	0.295746	0.0107472	0.384666	3501.92	3724.82	3704.77	3793.75	3787.18	3456.86	4101.03	3128.29	3837.57	5851.86	4220.01	4012.33
ENSECAG00000014950	BAD	BCL2 associated agonist of cell death [Source:VGNC Symbol;Acc:VGNC:15752]	0.295697	0.0435005	0.559927	201.716	252.307	294.898	272.459	343.508	309.512	258.963	250.463	302.486	366.777	379.263	291.645
ENSECAG00000024264	ARMH1	armadillo like helical domain containing 1 [Source:VGNC Symbol;Acc:VGNC:50659]	0.295025	0.386246	0.873995	16.5341	33.4065	31.5299	15.9717	30.534	29.9839	42.3758	22.9508	38.8095	32.0378	46.2286	19.8849
ENSECAG00000025102	0	0	0.295001	0.787168	0.973705	139.989	9.67029	16.6923	13.1532	143.128	20.3117	187.395	14.9679	291.071	24.3045	10.3779	8.83773
ENSECAG00000017042	0	0	0.294203	0.209578	0.7786	1136.44	2730.54	2337.85	2653.18	2149.79	2201.4	1509.52	2165.36	2097.99	1657.13	3241.66	3355.02
ENSECAG00000041596	PIGBOS1	PIGB opposite strand 1 [Source:HGNC Symbol;Acc:HGNC:50696]	0.293961	0.14233	0.727427	124.557	170.549	129.829	203.874	152.67	129.608	177.036	119.743	156.379	257.407	150.951	176.755
ENSECAG00000014947	OPN3	opsin 3 [Source:VGNC Symbol;Acc:VGNC:58203]	0.293552	0.253052	0.804628	54.0114	47.4723	70.4787	46.9756	37.2134	50.2956	63.0928	81.8245	57.0728	50.8185	90.5703	77.3301
ENSECAG00000007808	DCBLD1	discoidin, CUB and LCCL domain containing 1 [Source:VGNC Symbol;Acc:VGNC:17034]	0.293117	0.126828	0.717277	278.875	254.944	150.231	236.757	326.333	344.332	274.03	285.388	351.568	381.139	272.654	312.635
ENSECAG00000018428	HSPH1	heat shock protein family H (Hsp110) member 1 [Source:VGNC Symbol;Acc:VGNC:84462]	0.292595	0.174191	0.756709	4593.17	2273.4	3063.04	2541.38	2646.92	2364.86	2688.51	4158.08	2628.77	3392.69	5153.07	3722.89
ENSECAG00000014569	MRPL38	mitochondrial ribosomal protein L38 [Source:VGNC Symbol;Acc:VGNC:20339]	0.29152	0.0108628	0.384666	869.693	994.282	1080.36	1050.37	775.756	1013.65	939.8	1117.6	998.773	1299.19	1304.78	1195.3
ENSECAG00000015560	0	0	0.291492	0.0305082	0.502798	545.625	535.382	396.906	540.22	595.414	490.382	621.511	475.979	559.313	788.792	585.877	637.421
ENSECAG00000038367	JOSD2	Josephin domain containing 2 [Source:HGNC Symbol;Acc:HGNC:28853]	0.291466	0.0403547	0.543906	177.466	195.164	239.257	206.693	240.456	196.346	229.771	176.621	248.837	304.911	260.39	203.268
ENSECAG00000022984	ZFHX3	zinc finger homeobox 3 [Source:VGNC Symbol;Acc:VGNC:25215]	0.291322	0.149022	0.735085	311.943	269.01	229.983	225.483	247.135	171.199	348.423	286.386	296.778	220.95	348.13	412.059
ENSECAG00000026949	0	0	0.291035	0.243616	0.801402	38.5796	47.4723	33.3846	27.2459	43.8927	44.4923	37.6673	57.8759	38.8095	56.3423	45.2852	61.8641
ENSECAG00000009026	CYP2S1	cytochrome P450 family 2 subfamily S member 1 [Source:VGNC Symbol;Acc:VGNC:50430]	0.291022	0.253199	0.804628	1596.09	1879.55	2133.83	4256.93	2312	1707.15	3220.56	3602.27	2860.49	2502.26	4150.2	3155.07
ENSECAG00000002313	TRAM1L1	translocation associated membrane protein 1 like 1 [Source:HGNC Symbol;Acc:HGNC:28371]	0.290887	0.53432	0.925553	18.7386	16.7032	12.0556	26.3063	22.9005	17.41	4.70842	31.9315	15.9804	28.7235	34.9073	12.1519
ENSECAG00000017243	LZTFL1	leucine zipper transcription factor like 1 [Source:VGNC Symbol;Acc:VGNC:19871]	0.290861	0.372271	0.865031	34.1705	41.3185	31.5299	27.2459	16.2212	51.2628	43.3174	44.9037	36.5266	44.19	65.0974	30.9321
ENSECAG00000010262	PERP	p53 apoptosis effector related to PMP22 [Source:VGNC Symbol;Acc:VGNC:21315]	0.290677	0.263098	0.812157	72.75	119.56	112.209	73.282	70.61	123.805	78.1597	90.8052	63.9215	109.37	162.272	117.1
ENSECAG00000015182	OSBPL1A	oxysterol binding protein like 1A [Source:VGNC Symbol;Acc:VGNC:21063]	0.290161	0.0709206	0.627077	384.693	349.01	228.128	409.627	401.714	388.824	358.781	331.289	398.368	509.29	353.79	482.761
ENSECAG00000010500	ITGA4	integrin subunit alpha 4 [Source:VGNC Symbol;Acc:VGNC:19165]	0.28941	0.178504	0.759009	4114.79	1626.37	3237.38	3105.09	2828.22	2100.81	3514.36	3136.27	3568.19	2546.45	3830.37	4513.87
ENSECAG00000022429	DMAC2L	distal membrane arm assembly complex 2 like [Source:VGNC Symbol;Acc:VGNC:49187]	0.289266	0.0840943	0.651763	92.5909	128.351	114.064	122.137	163.166	153.789	123.361	162.651	157.521	155.77	176.423	157.974
ENSECAG00000008904	ZNF346	zinc finger protein 346 [Source:VGNC Symbol;Acc:VGNC:25307]	0.289053	0.325583	0.84438	33.0682	29.89	23.1838	35.7015	18.1296	28.0495	42.3758	41.9101	25.112	44.19	42.4548	41.9792
ENSECAG00000003512	PCYT2	phosphate cytidylyltransferase 2, ethanolamine [Source:VGNC Symbol;Acc:VGNC:21224]	0.288943	0.0630356	0.609381	1257.69	1413.62	1628.43	1278.68	1258.58	1554.33	949.217	1241.34	1325.23	2142.11	1465.16	1532.24
ENSECAG00000021613	WWTR1	WW domain containing transcription regulator 1 [Source:VGNC Symbol;Acc:VGNC:25062]	0.288795	0.431616	0.8871	18.7386	13.1868	16.6923	23.4878	19.0838	26.115	12.2419	17.9615	15.9804	38.6663	18.8688	16.5707
ENSECAG00000002257	TASL	TLR adaptor interacting with endolysosomal SLC15A4 [Source:VGNC Symbol;Acc:VGNC:52370]	0.288741	0.0955723	0.663903	470.671	655.822	454.402	717.787	380.721	574.531	650.703	639.628	620.952	616.451	840.606	697.076
ENSECAG00000031669	SLC48A1	solute carrier family 48 member 1 [Source:VGNC Symbol;Acc:VGNC:56604]	0.288712	0.143125	0.728453	2229.9	3738.89	2618.84	4246.6	3900.72	3597.1	3366.52	2524.58	3493.99	5709.35	3702.06	3111.99
ENSECAG00000002668	RHOB	ras homolog family member B [Source:VGNC Symbol;Acc:VGNC:22371]	0.288569	0.176977	0.759009	1061.49	723.514	903.24	814.557	560.109	892.747	1001.01	951.958	969.096	844.029	1667.06	736.846
ENSECAG00000033060	0	0	0.288528	0.15549	0.737425	351.625	293.625	446.983	353.257	524.804	550.35	507.567	264.433	521.645	574.47	489.646	425.316
ENSECAG00000021968	SAT1	spermidine/spermine N1-acetyltransferase 1 [Source:VGNC Symbol;Acc:VGNC:22698]	0.288182	0.0110193	0.384666	9590.88	12733.1	9728.84	10028.4	10896.8	11057.3	9811.4	11314.7	11217.1	16286.2	11685.5	12808.1
ENSECAG00000022939	S100A1	S100 calcium binding protein A1 [Source:VGNC Symbol;Acc:VGNC:22645]	0.287692	0.696109	0.958591	108.023	733.184	158.577	253.668	809.152	317.249	1250.56	887.097	1124.33	1256.1	198.123	178.964
ENSECAG00000001079	KCNK13	potassium two pore domain channel subfamily K member 13 [Source:VGNC Symbol;Acc:VGNC:55287]	0.287658	0.425742	0.882432	293.205	110.769	97.3718	79.8586	114.503	84.1484	105.469	158.66	93.5993	171.236	253.786	117.1
ENSECAG00000003755	PIGW	phosphatidylinositol glycan anchor biosynthesis class W [Source:VGNC Symbol;Acc:VGNC:21437]	0.287424	0.180507	0.760607	119.045	138.021	98.2992	204.814	105.915	133.477	120.535	121.739	136.975	184.493	193.405	120.414
ENSECAG00000023319	TM6SF2	transmembrane 6 superfamily member 2 [Source:VGNC Symbol;Acc:VGNC:24146]	0.28703	0.433057	0.887869	16.5341	16.7032	14.8376	15.9717	27.6715	17.41	8.47515	17.9615	15.9804	20.9903	16.0385	29.8273
ENSECAG00000023901	ARFGAP3	ADP ribosylation factor GTPase activating protein 3 [Source:VGNC Symbol;Acc:VGNC:15448]	0.28695	0.0926859	0.657807	601.841	418.46	390.415	474.454	368.317	549.383	547.118	706.485	555.889	670.584	642.483	604.28
ENSECAG00000033327	TMIGD3	transmembrane and immunoglobulin domain containing 3 [Source:HGNC Symbol;Acc:HGNC:51375]	0.286939	0.127498	0.717629	211.636	138.901	199.38	193.54	141.22	148.952	184.57	165.645	273.949	198.855	228.313	142.508
ENSECAG00000026880	TEN1	TEN1 subunit of CST complex [Source:VGNC Symbol;Acc:VGNC:54261]	0.286545	0.18129	0.760607	101.409	116.923	144.667	186.963	135.495	83.1812	94.1683	120.741	136.975	174.551	132.082	156.87
ENSECAG00000002732	MORF4L2	mortality factor 4 like 2 [Source:VGNC Symbol;Acc:VGNC:20266]	0.286519	0.013742	0.40625	744.034	712.085	645.436	743.154	729.955	687.696	766.53	820.241	785.321	962.238	1095.33	721.38
ENSECAG00000014626	WNT8A	Wnt family member 8A [Source:VGNC Symbol;Acc:VGNC:25050]	0.286366	0.305587	0.833838	56.2159	75.6041	35.2393	54.4917	71.5642	52.2301	96.9934	45.9015	52.5069	92.799	84.9097	67.3877
ENSECAG00000006755	RAB3IL1	RAB3A interacting protein like 1 [Source:VGNC Symbol;Acc:VGNC:58228]	0.286291	0.350335	0.852016	164.239	298.9	297.68	636.05	356.867	196.346	229.771	270.42	319.607	492.719	417.944	264.027
ENSECAG00000020451	COA7	cytochrome c oxidase assembly factor 7 [Source:VGNC Symbol;Acc:VGNC:50679]	0.28622	0.0641655	0.61135	130.068	105.494	83.4616	112.741	95.4189	106.395	129.011	110.762	133.55	119.313	149.064	129.252
ENSECAG00000021545	MTSS1	MTSS I-BAR domain containing 1 [Source:VGNC Symbol;Acc:VGNC:20438]	0.286216	0.273826	0.815677	707.659	679.558	587.94	362.652	395.034	401.398	721.329	754.382	491.967	563.423	1146.28	607.594
ENSECAG00000032188	0	0	0.286082	0.147139	0.734115	6092.26	7257.99	4925.16	7993.37	6205.09	6245.36	6236.77	3970.48	4872.87	10411.2	7593.76	6950.88
ENSECAG00000017794	IRF1	interferon regulatory factor 1 [Source:VGNC Symbol;Acc:VGNC:19130]	0.285877	0.161033	0.742387	2140.61	3103.28	2373.09	2618.42	2162.19	1771.95	2044.39	3567.35	1975.86	2789.49	4028.49	3263.33
ENSECAG00000006210	NCOA4	nuclear receptor coactivator 4 [Source:VGNC Symbol;Acc:VGNC:20598]	0.285573	0.0353688	0.526883	9130.13	9566.56	5823.76	8730.89	9515.17	7378.95	8219.01	7133.7	9587.08	11485	8589.09	10257.3
ENSECAG00000017507	0	0	0.2855	0.598783	0.941473	11.0227	29.0109	51.9317	13.1532	12.4045	51.2628	15.0669	23.9486	18.2633	23.1998	66.0409	18.7802
ENSECAG00000031840	0	0	0.285352	0.209865	0.7786	42.9886	58.9009	34.312	60.1288	39.1218	41.5906	50.8509	39.9144	55.9313	58.5518	45.2852	65.1783
ENSECAG00000028930	C12H11orf24	chromosome 12 C11orf24 homolog [Source:VGNC Symbol;Acc:VGNC:52302]	0.284957	0.139243	0.72349	208.33	225.933	161.359	225.483	165.075	237.937	178.92	293.371	236.281	279.502	326.431	190.011
ENSECAG00000000300	ARL3	ADP ribosylation factor like GTPase 3 [Source:VGNC Symbol;Acc:VGNC:15515]	0.284933	0.0287275	0.496399	264.546	300.658	285.624	289.37	292.936	314.348	271.205	253.456	309.334	454.052	288.693	333.624
ENSECAG00000013706	SMAD6	SMAD family member 6 [Source:VGNC Symbol;Acc:VGNC:51416]	0.28466	0.194749	0.768372	34.1705	43.9559	38.9487	54.4917	47.7095	36.7545	39.5507	49.893	38.8095	58.5518	56.6065	56.3405
ENSECAG00000027833	0	0	0.284634	0.701651	0.958591	34.1705	11.4285	41.7308	2.81854	2.86257	25.1478	48.9675	76.8352	6.84873	57.447	37.7376	46.3981
ENSECAG00000008426	PAPSS2	3'-phosphoadenosine 5'-phosphosulfate synthase 2 [Source:VGNC Symbol;Acc:VGNC:21154]	0.284328	0.638906	0.94927	33.0682	35.1647	143.739	56.3707	18.1296	43.5251	15.0669	50.8908	15.9804	36.4568	146.233	41.9792
ENSECAG00000021782	DCK	deoxycytidine kinase [Source:VGNC Symbol;Acc:VGNC:17040]	0.284129	0.106701	0.685099	209.432	159.12	134.466	154.08	174.617	150.887	118.652	174.625	157.521	165.713	211.331	240.828
ENSECAG00000020930	NR1I3	nuclear receptor subfamily 1 group I member 3 [Source:VGNC Symbol;Acc:VGNC:20863]	0.284127	0.44998	0.897365	24.25	22.8571	9.27351	26.3063	21.9463	38.6889	16.0086	25.9443	28.5364	33.1425	16.0385	35.3509
ENSECAG00000002496	ZFP3	ZFP3 zinc finger protein [Source:HGNC Symbol;Acc:HGNC:12861]	0.283728	0.523796	0.922641	24.25	13.1868	17.6197	8.45561	10.4961	17.41	16.9503	15.9658	7.99019	16.5713	35.8508	14.3613
ENSECAG00000022780	TTYH2	tweety family member 2 [Source:VGNC Symbol;Acc:VGNC:56506]	0.283526	0.531479	0.925097	567.671	1665.05	300.462	542.099	692.741	1081.36	1069.75	394.155	515.938	1292.56	806.642	1227.34
ENSECAG00000005265	NAAA	N-acylethanolamine acid amidase [Source:VGNC Symbol;Acc:VGNC:20534]	0.283417	0.112861	0.695904	15717.3	20794.6	11144.9	20357.4	21799.4	20230.4	16781.7	20718.6	17248.5	29187.5	20024.5	23326.1
ENSECAG00000034380	0	0	0.282956	0.37325	0.865602	19.8409	13.1868	19.4744	18.7902	20.038	14.5084	27.3088	15.9658	27.3949	22.095	24.5295	16.5707
ENSECAG00000030869	0	0	0.282775	0.435241	0.889219	17.6364	11.4285	15.765	15.9717	19.0838	21.2789	31.0756	23.9486	27.3949	17.676	33.9639	15.466
ENSECAG00000002234	0	0	0.282748	0.40288	0.878394	44.0909	59.78	94.5898	58.2498	70.61	128.641	31.0756	62.8652	71.9117	58.5518	106.609	97.215
ENSECAG00000021473	PREB	prolactin regulatory element binding [Source:VGNC Symbol;Acc:VGNC:21822]	0.282742	0.0376605	0.535949	973.307	1395.16	943.116	1122.72	1019.07	1156.8	1170.51	1194.44	1076.39	1501.36	1658.57	1221.82
ENSECAG00000041912	0	0	0.28239	0.334436	0.846473	50.7046	30.7691	50.0769	36.641	54.3888	64.804	33.9006	41.9101	43.3753	88.38	40.568	48.6075
ENSECAG00000020463	HSPB1	heat shock protein family B (small) member 1 [Source:VGNC Symbol;Acc:VGNC:51154]	0.282259	0.0587243	0.594617	3446.81	4724.38	4600.59	3696.98	2957.99	4526.61	3412.66	5026.22	4935.65	4518.43	5838.01	4403.4
ENSECAG00000038762	0	0	0.282253	0.0899612	0.653619	774.898	1048.79	878.201	989.307	1124.03	771.844	1246.79	1284.25	1333.22	1446.12	1228.36	929.066
ENSECAG00000010978	HIGD1A	HIG1 hypoxia inducible domain family member 1A [Source:NCBI gene (formerly Entrezgene);Acc:100629311]	0.282241	0.0152153	0.416466	1655.61	1415.38	1531.98	1634.75	1904.56	1674.26	1601.8	1414.96	1582.06	2336.55	2106.7	1776.38
ENSECAG00000010983	AP1S1	adaptor related protein complex 1 subunit sigma 1 [Source:VGNC Symbol;Acc:VGNC:51103]	0.281868	0.0594586	0.596974	1420.83	1541.09	1828.74	1576.5	2071.54	1780.66	1652.65	1218.39	1812.63	2555.29	1959.53	1630.56
ENSECAG00000031937	TGFBR3L	transforming growth factor beta receptor 3 like [Source:HGNC Symbol;Acc:HGNC:44152]	0.281812	0.20457	0.774104	46.2955	64.1756	53.7864	66.7054	53.4346	59.0006	32.0172	52.8866	60.4971	54.1328	71.7015	74.016
ENSECAG00000029515	0	0	0.281279	0.490375	0.910998	14.3295	14.0659	15.765	26.3063	23.8547	19.3445	25.4255	6.98502	34.2437	16.5713	14.1516	24.3038
ENSECAG00000007491	MDH1B	malate dehydrogenase 1B [Source:VGNC Symbol;Acc:VGNC:51468]	0.28125	0.666585	0.955983	5.51137	19.3406	10.2009	4.69756	5.72513	18.3772	13.1836	5.98716	1.14146	17.676	22.6426	8.83773
ENSECAG00000002701	UHRF1BP1L	UHRF1 binding protein 1 like [Source:VGNC Symbol;Acc:VGNC:24783]	0.281004	0.00146824	0.199461	1554.2	1292.3	1245.43	1312.5	1378.8	1350.24	1306.11	1145.54	1469.05	1545.55	1783.1	1629.46
ENSECAG00000031619	CD164	CD164 molecule [Source:HGNC Symbol;Acc:HGNC:1632]	0.280993	0.0320001	0.508017	10361.4	9155.13	7133.18	7773.53	7109.66	6777.34	10213.5	8333.13	10447.7	8798.23	10462.8	10906.9
ENSECAG00000018308	GREB1	growth regulating estrogen receptor binding 1 [Source:VGNC Symbol;Acc:VGNC:53637]	0.280977	0.513505	0.920696	33.0682	14.0659	20.4017	34.762	33.3966	12.5739	16.9503	48.8951	53.6484	19.8855	32.077	24.3038
ENSECAG00000017661	ZC2HC1C	zinc finger C2HC-type containing 1C [Source:VGNC Symbol;Acc:VGNC:25161]	0.280515	0.0883398	0.653619	114.636	97.582	137.248	124.955	93.5105	94.7879	137.486	118.745	157.521	140.303	145.29	114.89
ENSECAG00000015076	INO80D	INO80 complex subunit D [Source:VGNC Symbol;Acc:VGNC:58938]	0.28033	0.109467	0.689406	314.148	261.977	280.06	216.088	235.685	176.035	290.98	259.443	311.617	219.845	339.639	363.452
ENSECAG00000035161	0	0	0.280063	0.292803	0.827922	332.886	499.339	223.492	309.1	510.491	324.987	185.512	263.435	414.348	541.328	366.999	286.122
ENSECAG00000021859	VLDLR	very low density lipoprotein receptor [Source:VGNC Symbol;Acc:VGNC:24911]	0.279855	0.608363	0.944479	279.977	37.802	87.171	25.3668	51.5262	151.854	92.285	59.8716	93.5993	70.704	72.645	239.723
ENSECAG00000024506	ARMC2	armadillo repeat containing 2 [Source:VGNC Symbol;Acc:VGNC:15528]	0.2795	0.348548	0.851198	29.7614	37.802	33.3846	40.399	26.7173	50.2956	39.5507	36.9208	19.4047	49.7138	58.4933	50.817
ENSECAG00000011239	LPIN1	lipin 1 [Source:VGNC Symbol;Acc:VGNC:19737]	0.279262	0.0647347	0.612749	521.375	370.108	506.334	477.272	416.026	317.249	395.507	350.249	595.84	477.252	513.232	448.515
ENSECAG00000022988	0	0	0.279252	0.253233	0.804628	1794.5	1611.42	2105.09	2136.45	1815.82	2350.35	1310.82	948.964	2850.21	2603.9	1208.55	1878.02
ENSECAG00000029275	0	0	0.279155	0.143377	0.728453	77.1591	85.2744	121.483	154.08	113.548	102.526	115.827	111.76	149.531	148.037	117.93	120.414
ENSECAG00000019410	FXYD5	FXYD domain containing ion transport regulator 5 [Source:VGNC Symbol;Acc:VGNC:18165]	0.279119	0.0833262	0.649172	1964.25	2431.64	3095.5	3243.2	3162.18	3085.44	2410.71	2271.13	3480.3	4154.97	2732.2	2778.36
ENSECAG00000016313	PTPN4	protein tyrosine phosphatase non-receptor type 4 [Source:VGNC Symbol;Acc:VGNC:22021]	0.278745	0.0832291	0.649172	368.159	307.691	306.026	388.019	335.875	265.019	402.099	347.255	410.924	283.921	446.248	508.17
ENSECAG00000018050	0	0	0.278745	0.0129044	0.400495	758.364	736.7	590.723	703.695	702.283	549.383	801.373	711.474	917.73	884.905	807.585	758.94
ENSECAG00000015382	NLRP3	NLR family pyrin domain containing 3 [Source:VGNC Symbol;Acc:VGNC:55462]	0.278562	0.104858	0.681173	541.216	555.602	523.953	839.924	676.52	672.22	652.587	755.38	562.737	688.26	956.649	955.58
ENSECAG00000009507	0	0	0.278437	0.00599713	0.352826	1784.58	1769.66	1493.03	1801.05	1824.41	1585.28	1752.47	1372.06	1792.08	2327.71	2002.93	1992.91
ENSECAG00000008401	S100A6	S100 calcium binding protein A6 [Source:VGNC Symbol;Acc:VGNC:22655]	0.278396	0.231939	0.796014	1269.82	2761.31	2613.27	2364.75	3872.1	2659.86	4126.46	2650.32	2697.26	3991.46	3437.9	3408.05
ENSECAG00000013124	0	0	0.278386	0.150666	0.735642	693.33	1133.18	919.005	1036.28	608.773	798.927	958.634	1148.54	743.087	1190.92	1131.19	1359.91
ENSECAG00000018735	MORN2	MORN repeat containing 2 [Source:VGNC Symbol;Acc:VGNC:20268]	0.277699	0.247787	0.802425	62.8296	72.0876	46.3675	63.8868	69.6558	72.5418	73.4513	60.8694	60.4971	109.37	97.1744	48.6075
ENSECAG00000032782	UBE2D1	ubiquitin conjugating enzyme E2 D1 [Source:VGNC Symbol;Acc:VGNC:24715]	0.277673	0.051989	0.579633	1341.47	1741.53	1180.52	1278.68	1093.5	1362.82	1185.58	1288.24	1442.8	2000.7	1259.49	1646.03
ENSECAG00000022445	SNX16	sorting nexin 16 [Source:VGNC Symbol;Acc:VGNC:23415]	0.277639	0.0148363	0.416389	363.75	336.702	285.624	293.128	300.57	289.2	332.414	324.304	367.549	436.376	409.453	315.949
ENSECAG00000007210	CTSL	cathepsin L [Source:HGNC Symbol;Acc:HGNC:2537]	0.277454	0.363557	0.860049	2149.43	2963.5	1187.94	2668.22	3152.64	1652.98	5894.94	3576.33	3811.32	3940.64	3131.28	3204.78
ENSECAG00000009704	CAMKV	CaM kinase like vesicle associated [Source:VGNC Symbol;Acc:VGNC:16025]	0.277243	0.645488	0.949412	38.5796	13.1868	54.7137	6.57659	47.7095	14.5084	6.59178	12.9722	13.6975	32.0378	30.1901	41.9792
ENSECAG00000008623	SPRED1	sprouty related EVH1 domain containing 1 [Source:VGNC Symbol;Acc:VGNC:23539]	0.277209	0.327022	0.84438	81.5682	94.9447	71.406	114.621	98.2815	37.7217	124.302	97.7902	97.0237	96.1133	155.668	87.2726
ENSECAG00000018059	SC5D	sterol-C5-desaturase [Source:VGNC Symbol;Acc:VGNC:22708]	0.277039	0.0264023	0.488757	2359.97	1891.86	2017.92	2766.86	2090.63	1924.77	1851.35	2233.21	2694.98	2631.52	2940.71	2113.32
ENSECAG00000020234	TUBB	tubulin beta class I [Source:VGNC Symbol;Acc:VGNC:49368]	0.276903	0.287001	0.823931	128.966	87.0326	158.577	217.967	152.67	154.756	116.769	221.525	156.379	127.046	240.577	225.362
ENSECAG00000015444	SLC37A1	solute carrier family 37 member 1 [Source:VGNC Symbol;Acc:VGNC:23184]	0.276798	0.448586	0.896496	146.602	236.483	198.453	92.0722	81.1061	74.4762	88.5182	129.722	100.448	199.96	245.295	88.3773
ENSECAG00000009014	PUDP	pseudouridine 5'-phosphatase [Source:VGNC Symbol;Acc:VGNC:55527]	0.276237	0.0838901	0.65112	342.807	232.966	342.192	266.822	257.631	253.413	257.08	235.495	288.788	426.434	333.978	275.074
ENSECAG00000021009	GUCY1B1	guanylate cyclase 1 soluble subunit beta 1 [Source:VGNC Symbol;Acc:VGNC:18661]	0.276108	0.399394	0.876591	116.841	61.5382	96.4445	60.1288	83.9686	130.575	34.8423	70.848	87.8921	123.732	123.591	60.7594
ENSECAG00000015898	CMBL	carboxymethylenebutenolidase homolog [Source:VGNC Symbol;Acc:VGNC:16649]	0.275959	0.173404	0.75607	653.648	1003.07	680.676	951.726	956.097	757.336	1129.08	542.836	1345.78	897.057	775.508	1024.07
ENSECAG00000002021	0	0	0.275929	0.648452	0.95088	35.2727	30.7691	5.56411	11.2741	16.2212	3.86889	6.59178	28.9379	22.8291	12.1523	33.0204	15.466
ENSECAG00000023766	VSIG4	V-set and immunoglobulin domain containing 4 [Source:VGNC Symbol;Acc:VGNC:24943]	0.275925	0.608954	0.944824	1518.93	639.997	441.419	2329.99	1260.48	1182.91	1973.77	2460.72	1110.64	2812.69	2719.94	504.855
ENSECAG00000018301	CAPN8	calpain 8 [Source:VGNC Symbol;Acc:VGNC:58136]	0.275762	0.371148	0.863979	57.3182	109.011	124.265	135.29	51.5262	118.968	49.9092	72.8437	81.0433	117.104	116.987	120.414
ENSECAG00000023050	MORN5	MORN repeat containing 5 [Source:VGNC Symbol;Acc:VGNC:20271]	0.275556	0.585802	0.938751	13.2273	36.9229	12.0556	11.2741	15.267	32.8856	41.4341	17.9615	13.6975	34.2473	48.1155	13.2566
ENSECAG00000022241	CACNA1H	calcium voltage-gated channel subunit alpha1 H [Source:VGNC Symbol;Acc:VGNC:51118]	0.27554	0.334983	0.846704	42.9886	65.0547	89.0257	49.7942	36.2592	62.8695	78.1597	53.8844	73.0531	89.4848	84.9097	41.9792
ENSECAG00000024970	KCNQ1	potassium voltage-gated channel subfamily Q member 1 [Source:VGNC Symbol;Acc:VGNC:19306]	0.275451	0.258917	0.808657	1240.06	2512.52	1737.86	1487.25	1296.74	1581.41	1053.74	1081.68	1047.86	1692.48	2089.72	2427.06
ENSECAG00000036923	RAB8B	RAB8B, member RAS onco family [Source:VGNC Symbol;Acc:VGNC:22129]	0.275426	0.0175286	0.434074	10142	8234.69	7413.24	8864.3	8495.15	6331.45	8430.89	7528.85	8702.46	9852.16	9991.04	11056
ENSECAG00000013903	0	0	0.275425	0.249848	0.803112	314.148	419.339	218.855	295.946	363.546	285.331	172.328	326.3	281.939	545.747	333.978	288.331
ENSECAG00000014687	ECHDC3	enoyl-CoA hydratase domain containing 3 [Source:VGNC Symbol;Acc:VGNC:58983]	0.275157	0.768969	0.970863	148.807	29.0109	35.2393	15.9717	2.86257	19.3445	159.144	134.711	198.613	17.676	27.3598	86.1679
ENSECAG00000001845	P2RY1	purinergic receptor P2Y1 [Source:VGNC Symbol;Acc:VGNC:21109]	0.27507	0.331865	0.845265	79.3637	73.8459	107.573	89.2537	67.7474	106.395	61.2094	140.698	83.3262	87.2753	180.197	87.2726
ENSECAG00000023399	GADD45G	growth arrest and DNA damage inducible gamma [Source:VGNC Symbol;Acc:VGNC:18209]	0.275028	0.436856	0.890061	69.4432	128.351	51.9317	66.7054	75.3809	125.739	66.8595	134.711	54.7899	109.37	190.575	79.5396
ENSECAG00000007767	REEP5	receptor accessory protein 5 [Source:VGNC Symbol;Acc:VGNC:22291]	0.274962	0.00435812	0.31242	4601.99	4239.1	3740.01	4944.65	4939.84	3832.14	4003.1	4380.6	4864.88	5731.45	5463.47	4920.41
ENSECAG00000020810	TNFRSF18	TNF receptor superfamily member 18 [Source:VGNC Symbol;Acc:VGNC:50785]	0.274876	0.389148	0.874062	111.33	119.56	142.812	86.4351	47.7095	62.8695	96.9934	167.64	71.9117	134.78	155.668	142.508
ENSECAG00000010702	CD300LB	CD300 molecule like family member b [Source:VGNC Symbol;Acc:VGNC:56402]	0.274807	0.275212	0.815677	221.557	123.956	252.239	196.358	108.778	184.74	248.604	256.45	171.218	237.521	322.657	230.886
ENSECAG00000024159	ATP6V1H	ATPase H+ transporting V1 subunit H [Source:VGNC Symbol;Acc:VGNC:15683]	0.274641	0.000589464	0.123616	2579.32	2534.5	2284.99	2629.7	2769.06	2688.88	2416.36	2207.27	2995.18	3360.65	2976.56	2831.39
ENSECAG00000015480	0	0	0.274438	0.218382	0.783405	109.125	129.23	102.936	112.741	98.2815	86.0829	64.0345	80.8266	78.7604	149.141	134.912	110.472
ENSECAG00000006177	TIE1	tyrosine kinase with immunoglobulin like and EGF like domains 1 [Source:VGNC Symbol;Acc:VGNC:24101]	0.274432	0.347354	0.851168	25.3523	62.4173	71.406	63.8868	38.1676	36.7545	59.3261	57.8759	73.0531	59.6565	74.5318	44.1887
ENSECAG00000017239	IL23R	interleukin 23 receptor [Source:VGNC Symbol;Acc:VGNC:19022]	0.274301	0.53375	0.925553	46.2955	39.5603	31.5299	34.762	16.2212	23.2134	27.3088	74.8395	43.3753	80.6468	35.8508	17.6755
ENSECAG00000017120	GINM1	glycoprotein integral membrane 1 [Source:VGNC Symbol;Acc:VGNC:18341]	0.274206	0.000303194	0.0850116	1680.97	1956.92	1800.92	1712.73	1500.94	1652.98	1802.38	1775.19	2039.78	2108.97	2242.56	2002.85
ENSECAG00000008961	0	0	0.274202	0.117184	0.701636	573.182	657.58	495.205	905.69	728.046	796.025	518.868	514.896	723.683	940.143	704.75	769.987
ENSECAG00000006322	GPR55	G protein-coupled receptor 55 [Source:VGNC Symbol;Acc:VGNC:56557]	0.274177	0.571981	0.934024	13.2273	14.945	21.3291	5.63707	7.63351	5.80334	5.6501	15.9658	14.8389	15.4665	13.2082	11.0472
ENSECAG00000019219	SETD7	SET domain containing 7, histone lysine methyltransferase [Source:VGNC Symbol;Acc:VGNC:22878]	0.274094	0.0775073	0.638753	2451.46	2523.07	1710.04	2758.41	2812.95	1681.03	2710.16	1934.85	3059.1	2576.28	2771.83	2828.07
ENSECAG00000003581	ZNF449	zinc finger protein 449 [Source:HGNC Symbol;Acc:HGNC:21039]	0.273992	0.157797	0.73923	171.955	145.933	114.992	142.806	138.357	81.2468	137.486	135.709	136.975	162.398	203.783	141.404
ENSECAG00000005151	0	0	0.273966	0.574483	0.934024	17.6364	6.15382	5.56411	15.0322	13.3586	11.6067	5.6501	9.9786	14.8389	15.4665	5.66065	15.466
ENSECAG00000041606	0	0	0.273891	0.298106	0.831935	35.2727	29.0109	29.6752	40.399	22.9005	30.9512	26.3671	28.9379	29.6778	27.6188	47.172	41.9792
ENSECAG00000016965	SUV39H2	suppressor of variegation 3-9 homolog 2 [Source:VGNC Symbol;Acc:VGNC:23776]	0.273821	0.151799	0.736721	85.9773	53.6262	64.9146	62.0078	47.7095	62.8695	65.9178	64.8609	66.2044	88.38	76.4187	75.1207
ENSECAG00000005075	TMEM251	transmembrane protein 251 [Source:VGNC Symbol;Acc:VGNC:55344]	0.272852	0.14651	0.733676	186.284	238.241	157.65	167.233	228.051	161.526	141.253	184.604	180.35	302.702	192.462	209.896
ENSECAG00000030803	ARMCX4	armadillo repeat containing X-linked 4 [Source:HGNC Symbol;Acc:HGNC:28615]	0.272787	0.536689	0.925848	20.9432	10.5494	22.2564	17.8507	5.72513	14.5084	9.41683	20.9551	20.5462	14.3618	27.3598	11.0472
ENSECAG00000023388	0	0	0.272662	0.112685	0.695904	300.921	516.921	525.808	432.176	405.53	560.022	398.332	450.035	450.875	663.955	601.915	451.829
ENSECAG00000033942	0	0	0.272503	0.619673	0.947634	35.2727	13.1868	25.0385	8.45561	42.9385	38.6889	17.892	25.9443	69.6288	7.73325	30.1901	17.6755
ENSECAG00000043307	0	0	0.272449	0.63765	0.948591	23.1477	9.67029	53.7864	79.8586	15.267	93.8207	27.3088	24.9465	46.7997	41.9805	18.8688	90.5867
ENSECAG00000006729	DTWD2	DTW domain containing 2 [Source:VGNC Symbol;Acc:VGNC:17336]	0.272066	0.247967	0.802425	52.9091	55.3844	39.8761	32.8829	57.2513	41.5906	49.9092	64.8609	49.0826	72.9135	66.0409	49.7122
ENSECAG00000017953	TCP1	t-complex 1 [Source:VGNC Symbol;Acc:VGNC:23961]	0.271851	0.02225	0.462291	4438.85	3686.14	3491.48	4142.31	4329.16	3574.86	3913.64	3914.6	3778.22	5780.05	5285.16	4164.78
ENSECAG00000021269	ETS2	ETS proto-onco 2, transcription factor [Source:VGNC Symbol;Acc:VGNC:17701]	0.27184	0.042078	0.551511	1138.65	1351.2	886.547	1090.77	1028.62	1244.82	1024.55	933.997	1199.67	1647.18	1213.27	1191.99
ENSECAG00000024489	TCTN2	tectonic family member 2 [Source:VGNC Symbol;Acc:VGNC:23968]	0.271166	0.267682	0.815677	116.841	97.582	63.0599	70.4634	105.915	129.608	123.361	142.694	87.8921	127.046	158.498	138.09
ENSECAG00000018783	WDR54	WD repeat domain 54 [Source:VGNC Symbol;Acc:VGNC:25004]	0.271003	0.327179	0.84438	40.7841	47.4723	34.312	24.4273	34.3508	43.5251	45.2008	58.8737	34.2437	65.1803	56.6065	41.9792
ENSECAG00000028644	CMC4	C-X9-C motif containing 4 [Source:HGNC Symbol;Acc:HGNC:35428]	0.270945	0.463972	0.902897	12.125	21.0988	12.0556	11.2741	14.3128	14.5084	8.47515	15.9658	12.556	18.7808	14.1516	20.9896
ENSECAG00000015909	MYBPHL	myosin binding protein H like [Source:VGNC Symbol;Acc:VGNC:20466]	0.270855	0.511685	0.919819	60.625	43.0768	23.1838	38.52	35.305	7.73779	48.9675	29.9358	57.0728	48.609	30.1901	37.5604
ENSECAG00000013956	ROBO3	roundabout guidance receptor 3 [Source:VGNC Symbol;Acc:VGNC:22494]	0.270808	0.576654	0.934188	14.3295	12.3076	5.56411	10.3346	32.4424	23.2134	7.53347	13.97	13.6975	23.1998	20.7557	14.3613
ENSECAG00000013641	HOOK1	hook microtubule tethering protein 1 [Source:VGNC Symbol;Acc:VGNC:18835]	0.270802	0.713557	0.959092	6.61364	8.79117	66.7693	21.6088	2.86257	11.6067	15.0669	4.9893	10.2731	11.0475	37.7376	24.3038
ENSECAG00000009540	PPP3CC	protein phosphatase 3 catalytic subunit gamma [Source:VGNC Symbol;Acc:VGNC:21787]	0.270375	0.00206599	0.242	541.216	558.24	545.282	651.082	571.559	527.137	564.068	616.677	631.225	773.325	698.146	656.202
ENSECAG00000012813	TSEN2	tRNA splicing endonuclease subunit 2 [Source:VGNC Symbol;Acc:VGNC:56856]	0.270366	0.243081	0.801354	295.409	203.076	179.906	181.326	182.25	151.854	298.514	146.685	232.857	190.017	337.752	226.467
ENSECAG00000020412	LDAH	lipid droplet associated hydrolase [Source:VGNC Symbol;Acc:VGNC:19615]	0.269874	0.0528869	0.580773	162.034	161.758	129.829	159.717	161.258	167.33	158.203	114.754	210.028	181.179	163.215	178.964
ENSECAG00000012316	DTWD1	DTW domain containing 1 [Source:VGNC Symbol;Acc:VGNC:17335]	0.269823	0.137284	0.722087	834.421	888.788	710.351	1006.22	805.336	867.599	857.874	526.87	897.184	1396.4	826.454	797.605
ENSECAG00000019249	PRKCG	protein kinase C gamma [Source:VGNC Symbol;Acc:VGNC:21845]	0.269716	0.59026	0.939566	9.92046	8.79117	6.49146	16.9112	7.63351	10.6395	5.6501	16.9636	11.4146	8.838	22.6426	6.6283
ENSECAG00000016415	MYO9A	myosin IXA [Source:VGNC Symbol;Acc:VGNC:20512]	0.269657	0.0872886	0.652632	481.693	443.954	446.983	362.652	437.973	374.315	418.107	499.928	478.27	359.044	567.951	682.715
ENSECAG00000017448	0	0	0.269651	0.758738	0.969595	159.83	297.142	114.992	2.81854	95.4189	88.0173	13.1836	103.777	127.843	194.436	19.8123	185.592
ENSECAG00000013845	HUS1	HUS1 checkpoint clamp component [Source:VGNC Symbol;Acc:VGNC:18915]	0.269607	0.053977	0.584646	240.296	176.703	198.453	183.205	240.456	167.33	232.596	210.548	222.584	265.14	278.315	226.467
ENSECAG00000014446	SPTBN1	spectrin beta, non-erythrocytic 1 [Source:VGNC Symbol;Acc:VGNC:23556]	0.269458	0.233367	0.797016	721.989	482.635	665.838	581.558	486.636	510.694	429.408	977.902	715.692	475.043	927.402	807.548
ENSECAG00000003001	0	0	0.269454	0.277633	0.816305	59.5227	47.4723	33.3846	46.9756	38.1676	51.2628	29.1922	47.8973	41.0924	46.3995	65.0974	59.6547
ENSECAG00000020535	DDIT3	DNA damage inducible transcript 3 [Source:VGNC Symbol;Acc:VGNC:17075]	0.269408	0.322767	0.842355	595.227	1414.5	874.492	1216.67	876.9	1051.37	792.897	908.052	660.903	1969.77	765.131	1263.8
ENSECAG00000027669	MT-CYB	mitochondrially encoded cytochrome b [Source:VGNC Symbol;Acc:VGNC:99801]	0.269223	0.18409	0.761327	29205.8	17905.9	16492	28904.1	22478.8	29015.7	17371.2	30611.3	20548.5	35493.4	27079.6	32563.7
ENSECAG00000008471	GPR155	G protein-coupled receptor 155 [Source:VGNC Symbol;Acc:VGNC:18520]	0.269195	0.268271	0.815677	116.841	100.219	119.628	138.108	109.732	70.6073	144.078	207.555	146.106	130.361	185.858	143.613
ENSECAG00000040743	SELENOK	selenoprotein K [Source:NCBI gene (formerly Entrezgene);Acc:100316857]	0.269156	0.0225838	0.462667	1684.27	1549	1488.4	1683.61	1940.82	1709.08	1839.11	1801.14	1795.51	2684.54	1895.37	1876.91
ENSECAG00000019684	GNPNAT1	glucosamine-phosphate N-acetyltransferase 1 [Source:VGNC Symbol;Acc:VGNC:18446]	0.269015	0.0314434	0.503963	424.375	411.427	364.449	431.236	471.369	350.135	479.317	407.127	418.914	577.785	563.234	450.724
ENSECAG00000020881	CTSC	cathepsin C [Source:VGNC Symbol;Acc:VGNC:16949]	0.268889	0.110478	0.691422	4128.01	4114.27	3287.46	5700.02	6295.74	4588.51	4569.99	6219.66	7006.25	5260.82	5742.72	5427.47
ENSECAG00000019795	ARID5B	AT-rich interaction domain 5B [Source:VGNC Symbol;Acc:VGNC:15505]	0.268871	0.0920948	0.657807	221.557	291.867	174.342	223.604	203.242	164.428	200.579	216.536	245.413	224.264	250.955	301.588
ENSECAG00000012409	SAR1B	secretion associated Ras related GTPase 1B [Source:VGNC Symbol;Acc:VGNC:22691]	0.268799	0.0346009	0.524706	1322.73	1202.63	1212.05	1210.09	1583.95	1126.82	1569.79	1292.23	1388.01	1781.96	1830.28	1335.6
ENSECAG00000009216	0	0	0.268519	0.396802	0.875334	27.5568	16.7032	31.5299	13.1532	20.9922	20.3117	18.8337	30.9336	31.9607	27.6188	25.4729	23.199
ENSECAG00000008028	KLC2	kinesin light chain 2 [Source:VGNC Symbol;Acc:VGNC:19437]	0.268482	0.348738	0.851198	69.4432	103.736	69.5513	117.439	71.5642	61.9023	149.728	122.737	95.8822	165.713	81.1359	119.309
ENSECAG00000012173	SPART	spartin [Source:VGNC Symbol;Acc:VGNC:23480]	0.268458	0.0802229	0.644599	1408.7	1267.69	1097.06	1296.53	979.952	887.911	1425.71	1020.81	1126.62	1525.66	1694.42	1303.57
ENSECAG00000032167	GNG12	G protein subunit gamma 12 [Source:VGNC Symbol;Acc:VGNC:18429]	0.268051	0.0978287	0.665643	259.034	227.691	224.419	268.701	296.753	278.56	288.155	208.553	265.959	424.224	250.955	294.959
ENSECAG00000022950	NDRG2	NDRG family member 2 [Source:VGNC Symbol;Acc:VGNC:20615]	0.268036	0.395376	0.874706	101.409	87.9117	199.38	62.9473	96.3731	80.2796	66.8595	53.8844	135.833	115.999	106.609	92.7962
ENSECAG00000011160	TP53INP2	tumor protein p53 inducible nuclear protein 2 [Source:HGNC Symbol;Acc:HGNC:16104]	0.267905	0.481957	0.906665	23.1477	24.6153	25.9658	15.9717	25.7631	15.4756	22.6004	20.9551	45.6582	24.3045	26.4163	8.83773
ENSECAG00000000307	BACH1	BTB domain and CNC homolog 1 [Source:VGNC Symbol;Acc:VGNC:58125]	0.267859	0.0236298	0.465651	623.887	675.162	518.389	491.365	514.308	474.907	661.062	576.763	648.347	675.003	750.036	656.202
ENSECAG00000001317	MYADM	myeloid associated differentiation marker [Source:VGNC Symbol;Acc:VGNC:20458]	0.267854	0.319027	0.840695	2805.28	2047.46	3149.28	1817.96	1862.58	2185.93	1719.51	3488.52	1673.37	2029.43	4981.37	2798.25
ENSECAG00000002438	SIRPB2	signal regulatory protein beta 2 [Source:HGNC Symbol;Acc:HGNC:16247]	0.267591	0.058858	0.594617	3235.17	3037.35	1833.37	3215.95	2952.26	2552.5	2991.73	2663.29	3132.15	3394.9	3953.96	3049.02
ENSECAG00000031571	0	0	0.267588	0.701374	0.958591	653.648	1989.44	101.081	1158.42	2963.71	472.972	1045.27	1084.67	442.885	2542.03	1639.7	1074.89
ENSECAG00000005751	GYG2	glycogenin 2 [Source:VGNC Symbol;Acc:VGNC:18669]	0.26737	0.585979	0.938751	5.51137	12.3076	17.6197	9.39512	4.77095	15.4756	5.6501	10.9765	11.4146	8.838	10.3779	18.7802
ENSECAG00000006204	CCDC73	coiled-coil domain containing 73 [Source:HGNC Symbol;Acc:HGNC:23261]	0.26729	0.020189	0.452465	213.841	232.087	191.034	258.366	209.922	216.658	228.829	221.525	247.696	251.883	253.786	313.739
ENSECAG00000021448	PADI1	peptidyl arginine deiminase 1 [Source:VGNC Symbol;Acc:VGNC:21127]	0.26694	0.615694	0.946754	103.614	184.615	129.829	35.7015	15.267	60.9351	103.585	110.762	49.0826	62.9708	235.86	99.4245
ENSECAG00000021265	APLP2	amyloid beta like protein 2 [Source:VGNC Symbol;Acc:VGNC:15411]	0.266891	0.0874543	0.653119	1252.18	1466.37	794.74	1251.43	1283.38	1145.19	902.133	1198.43	1390.29	1180.98	1365.16	1654.87
ENSECAG00000020499	DNAJC24	DnaJ heat shock protein family (Hsp40) member C24 [Source:HGNC Symbol;Acc:HGNC:26979]	0.266611	0.166009	0.745125	485	475.602	407.107	445.329	594.46	503.923	467.075	375.195	523.928	853.972	512.288	367.871
ENSECAG00000008193	UPP1	uridine phosphorylase 1 [Source:VGNC Symbol;Acc:VGNC:24812]	0.26652	0.549813	0.928852	886.228	2124.83	4448.5	1319.08	3058.18	2461.58	2831.64	1045.76	2334.28	3034.75	4113.4	1449.39
ENSECAG00000017266	CCKAR	cholecystokinin A receptor [Source:VGNC Symbol;Acc:VGNC:16194]	0.266292	0.747688	0.966538	3.30682	5.2747	3.7094	6.57659	56.2972	2.90167	36.7257	19.9572	12.556	35.352	5.66065	27.6179
ENSECAG00000036534	KLF2	Kruppel like factor 2 [Source:HGNC Symbol;Acc:HGNC:6347]	0.266074	0.266577	0.814579	472.875	529.229	665.838	559.949	312.974	475.874	546.176	686.527	486.26	494.928	1064.2	508.17
ENSECAG00000010554	MSMO1	methylsterol monooxygenase 1 [Source:VGNC Symbol;Acc:VGNC:20390]	0.265966	0.0900537	0.653619	5174.07	3972.73	4646.96	6502.37	4887.36	5310.06	3866.55	4691.94	7124.96	6409.76	5748.39	4195.71
ENSECAG00000034219	0	0	0.265887	0.18866	0.763867	114.636	71.2085	82.5342	70.4634	104.007	73.509	72.5096	116.75	93.5993	122.627	107.552	99.4245
ENSECAG00000017416	GTPBP10	GTP binding protein 10 [Source:VGNC Symbol;Acc:VGNC:49390]	0.265854	0.203234	0.774104	299.818	222.417	150.231	276.217	229.005	205.051	240.129	188.595	218.018	383.348	279.259	207.687
ENSECAG00000011558	RITA1	RBPJ interacting and tubulin associated 1 [Source:VGNC Symbol;Acc:VGNC:22407]	0.265662	0.288051	0.825307	83.7727	52.747	96.4445	62.9473	67.7474	83.1812	68.7429	110.762	69.6288	101.637	132.082	71.8066
ENSECAG00000035516	0	0	0.265631	0.248345	0.802425	240.296	291.867	269.859	164.415	177.479	166.362	168.561	279.401	184.916	332.53	325.487	213.21
ENSECAG00000023588	EHHADH	enoyl-CoA hydratase and 3-hydroxyacyl CoA dehydrogenase [Source:VGNC Symbol;Acc:VGNC:17470]	0.265392	0.214067	0.780408	190.693	171.428	126.12	171.931	109.732	184.74	99.8184	130.72	233.998	148.037	161.328	169.022
ENSECAG00000005912	STARD8	StAR related lipid transfer domain containing 8 [Source:VGNC Symbol;Acc:VGNC:23662]	0.264805	0.017891	0.435615	508.148	523.075	486.859	412.446	440.835	400.431	565.01	515.893	514.796	595.461	598.142	605.385
ENSECAG00000017831	SDF4	stromal cell derived factor 4 [Source:VGNC Symbol;Acc:VGNC:22770]	0.264774	0.0308265	0.502798	3501.92	3936.69	3122.39	3683.83	3948.43	3510.05	3773.33	3680.11	4459.67	5761.27	3636.02	3659.93
ENSECAG00000018431	RIBC1	RIB43A domain with coiled-coils 1 [Source:VGNC Symbol;Acc:VGNC:22382]	0.264655	0.346337	0.850944	73.8523	58.0217	46.3675	30.0644	48.6636	66.7384	48.0259	49.893	55.9313	61.866	93.4007	40.8745
ENSECAG00000000224	BCS1L	BCS1 homolog, ubiquinol-cytochrome c reductase complex chaperone [Source:VGNC Symbol;Acc:VGNC:15803]	0.264593	0.00882926	0.376328	262.341	285.713	302.316	290.309	269.081	270.823	294.747	284.39	301.344	385.558	366.999	302.692
ENSECAG00000003961	BBS12	Bardet-Biedl syndrome 12 [Source:HGNC Symbol;Acc:HGNC:26648]	0.264473	0.366812	0.862109	51.8068	30.7691	46.3675	31.9434	24.8089	22.2461	33.9006	43.9058	29.6778	41.9805	53.7761	45.2934
ENSECAG00000023807	DNAJA4	DnaJ heat shock protein family (Hsp40) member A4 [Source:VGNC Symbol;Acc:VGNC:55909]	0.264467	0.223753	0.788769	473.977	504.613	531.372	378.624	431.293	395.594	501.917	621.667	385.812	566.737	929.289	422.002
ENSECAG00000016908	CD70	CD70 molecule [Source:VGNC Symbol;Acc:VGNC:16278]	0.264403	0.325038	0.84438	52.9091	39.5603	56.5684	67.6449	51.5262	29.0167	67.8012	61.8673	87.8921	50.8185	67.9277	49.7122
ENSECAG00000029352	FNDC10	fibronectin type III domain containing 10 [Source:HGNC Symbol;Acc:HGNC:42951]	0.264385	0.407849	0.879557	13.2273	23.7362	24.1111	24.4273	19.0838	33.8528	13.1836	20.9551	28.5364	25.4093	23.586	26.5132
ENSECAG00000022320	MGST3	microsomal glutathione S-transferase 3 [Source:VGNC Symbol;Acc:VGNC:20168]	0.264382	0.103837	0.677757	1486.97	1771.42	1870.47	1891.24	2628.79	2226.55	1932.33	1648.46	1804.64	3043.59	2135.95	2298.91
ENSECAG00000000703	OXSM	3-oxoacyl-ACP synthase, mitochondrial [Source:VGNC Symbol;Acc:VGNC:21103]	0.264377	0.0862377	0.652387	223.761	159.999	164.141	184.144	197.517	154.756	173.27	223.521	241.989	237.521	239.634	169.022
ENSECAG00000019355	ZEB2	zinc finger E-box binding homeobox 2 [Source:VGNC Symbol;Acc:VGNC:25206]	0.263914	0.0518727	0.579633	5176.27	5257.12	3921.77	4141.37	3936.03	3757.66	4234.75	4482.39	4571.53	4474.24	6889.95	5018.73
ENSECAG00000000057	TRMT5	tRNA methyltransferase 5 [Source:VGNC Symbol;Acc:VGNC:24541]	0.263591	0.0343565	0.523346	629.398	689.228	486.859	782.614	743.313	667.384	668.595	626.656	711.127	881.591	858.531	725.799
ENSECAG00000040214	HAUS2	HAUS augmin like complex subunit 2 [Source:HGNC Symbol;Acc:HGNC:25530]	0.263531	0.0780601	0.639532	190.693	181.098	178.051	221.725	199.426	230.199	219.412	149.679	200.896	292.759	222.652	226.467
ENSECAG00000017574	MICU1	mitochondrial calcium uptake 1 [Source:VGNC Symbol;Acc:VGNC:20172]	0.263512	0.00799102	0.369748	745.137	654.063	669.547	720.606	818.694	575.498	659.178	674.553	821.848	915.838	805.699	767.778
ENSECAG00000001775	RAB38	RAB38, member RAS onco family [Source:VGNC Symbol;Acc:VGNC:22114]	0.263451	0.186991	0.763867	67.2387	81.7579	52.859	66.7054	55.343	76.4107	75.3347	91.8031	89.0335	75.123	102.835	72.9113
ENSECAG00000021154	ZNF699	zinc finger protein 699 [Source:VGNC Symbol;Acc:VGNC:97729]	0.263172	0.29819	0.831935	89.2841	46.5932	46.3675	55.4312	78.2435	49.3284	94.1683	62.8652	84.4677	60.7613	86.7966	80.6443
ENSECAG00000008015	0	0	0.263106	0.390116	0.874062	22.0455	47.4723	35.2393	58.2498	29.5799	36.7545	29.1922	65.8587	47.9411	55.2375	44.3417	47.5028
ENSECAG00000024709	COPS2	COP9 signalosome subunit 2 [Source:VGNC Symbol;Acc:VGNC:16771]	0.263054	0.00722259	0.357396	1235.65	1078.68	940.334	1227	1028.62	957.551	1205.35	1009.83	1358.33	1300.29	1203.83	1347.75
ENSECAG00000001411	FAM83H	family with sequence similarity 83 member H [Source:HGNC Symbol;Acc:HGNC:24797]	0.262914	0.289718	0.82634	148.807	235.603	173.415	143.745	250.952	142.182	155.378	204.561	168.935	250.778	320.77	131.461
ENSECAG00000023540	0	0	0.262828	0.631475	0.947924	57.3182	32.5273	1.8547	15.9717	25.7631	20.3117	24.4838	18.9593	22.8291	36.4568	38.6811	19.8849
ENSECAG00000010552	0	0	0.262549	0.381729	0.869926	219.352	82.637	131.684	96.7698	87.7854	68.6729	186.453	156.664	130.126	149.141	156.611	181.173
ENSECAG00000018836	FAM3D	FAM3 metabolism regulating signaling molecule D [Source:VGNC Symbol;Acc:VGNC:56813]	0.262493	0.706192	0.958591	14.3295	16.7032	74.1881	4.69756	8.5877	25.1478	36.7257	25.9443	4.56582	16.5713	66.9843	35.3509
ENSECAG00000017520	PLXDC2	plexin domain containing 2 [Source:VGNC Symbol;Acc:VGNC:55384]	0.262303	0.188594	0.763867	346.114	340.218	356.103	282.793	238.547	336.594	445.416	430.077	400.651	267.35	541.535	454.038
ENSECAG00000017743	SESN3	sestrin 3 [Source:VGNC Symbol;Acc:VGNC:22871]	0.262246	0.31233	0.836134	199.511	81.7579	102.009	141.866	128.816	83.1812	138.427	201.568	183.774	133.675	164.159	163.498
ENSECAG00000039399	0	0	0.262237	0.590948	0.939566	12.125	13.1868	14.8376	40.399	17.1754	13.5411	6.59178	39.9144	17.1218	23.1998	25.4729	28.7226
ENSECAG00000022438	CTSS	cathepsin S [Source:VGNC Symbol;Acc:VGNC:16955]	0.262156	0.0165945	0.424836	37943.5	39250	36015.5	35006.2	48605.4	42554.9	41149.7	38530.4	51689.7	52943	48626.8	38057.5
ENSECAG00000021291	TMOD3	tropomodulin 3 [Source:VGNC Symbol;Acc:VGNC:24334]	0.262103	0.0648535	0.612749	852.057	660.217	693.658	645.445	823.465	541.645	805.139	728.437	737.38	729.135	969.857	1009.71
ENSECAG00000023985	MTRES1	mitochondrial transcription rescue factor 1 [Source:VGNC Symbol;Acc:VGNC:51005]	0.26209	0.081746	0.647322	229.273	217.142	192.889	248.971	166.029	275.659	203.404	191.589	219.159	291.654	247.182	276.179
ENSECAG00000011938	MANF	mesencephalic astrocyte derived neurotrophic factor [Source:VGNC Symbol;Acc:VGNC:19916]	0.262005	0.0668584	0.620021	2247.53	2484.39	2576.18	2743.38	2949.4	2398.71	2817.52	2759.08	2647.03	4289.75	3281.29	2358.57
ENSECAG00000013728	MFSD2A	major facilitator superfamily domain containing 2A [Source:VGNC Symbol;Acc:VGNC:20150]	0.261809	0.457319	0.901835	412.25	132.747	385.778	656.719	663.161	414.939	744.872	417.105	313.9	837.401	687.768	455.143
ENSECAG00000030580	HIC1	HIC ZBTB transcriptional repressor 1 [Source:HGNC Symbol;Acc:HGNC:4909]	0.261671	0.620704	0.947645	39.6818	17.5823	81.6069	22.5483	36.2592	37.7217	33.9006	108.767	17.1218	45.2948	116.043	47.5028
ENSECAG00000016338	BORCS5	BLOC-1 related complex subunit 5 [Source:VGNC Symbol;Acc:VGNC:15864]	0.26157	0.0160292	0.421886	391.307	399.998	383.923	481.03	419.843	431.382	338.064	388.167	503.382	528.071	491.533	415.373
ENSECAG00000031395	0	0	0.261447	0.18947	0.764845	351.625	310.328	256.876	419.023	333.966	268.888	192.103	287.384	352.71	420.91	419.831	256.294
ENSECAG00000005305	BACE2	beta-secretase 2 [Source:VGNC Symbol;Acc:VGNC:59237]	0.26143	0.398675	0.87621	841.034	2113.4	1373.41	674.57	1678.42	1777.76	2732.77	1610.55	1769.26	2960.73	1393.46	1549.92
ENSECAG00000039879	0	0	0.261393	0.40624	0.879293	48.5	27.2526	25.0385	20.6693	22.9005	40.6234	17.892	35.9229	38.8095	39.771	32.077	32.0368
ENSECAG00000005017	FBXW9	F-box and WD repeat domain containing 9 [Source:VGNC Symbol;Acc:VGNC:17970]	0.2613	0.333491	0.845265	58.4205	123.076	114.064	76.1005	85.877	153.789	65.9178	89.8074	87.8921	111.58	152.837	107.157
ENSECAG00000017241	SAMSN1	SAM domain, SH3 domain and nuclear localization signals 1 [Source:VGNC Symbol;Acc:VGNC:52432]	0.261209	0.113277	0.695904	1350.28	858.019	868.928	1184.73	754.764	771.844	871.999	1219.38	1110.64	1235.11	1177.41	1197.51
ENSECAG00000016312	CD274	CD274 molecule [Source:VGNC Symbol;Acc:VGNC:16256]	0.261185	0.292404	0.827897	208.33	210.988	173.415	171.931	123.09	94.7879	190.22	242.48	138.116	206.588	272.654	229.781
ENSECAG00000022555	KLC3	kinesin light chain 3 [Source:VGNC Symbol;Acc:VGNC:19438]	0.261015	0.446772	0.895591	49.6023	29.89	40.8034	15.9717	23.8547	30.9512	26.3671	48.8951	25.112	35.352	51.8893	46.3981
ENSECAG00000031705	LEAP2	liver enriched antimicrobial peptide 2 [Source:VGNC Symbol;Acc:VGNC:19625]	0.26101	0.499914	0.915274	14.3295	20.2197	9.27351	20.6693	10.4961	12.5739	15.0669	13.97	20.5462	25.4093	13.2082	11.0472
ENSECAG00000015370	MECR	mitochondrial trans-2-enoyl-CoA reductase [Source:VGNC Symbol;Acc:VGNC:20067]	0.260748	0.168947	0.748715	9962.34	9182.38	8985.1	16450.9	9144.95	10855.1	8383.81	10321.9	12809.4	17061.8	9451.39	10571
ENSECAG00000021441	BRCC3	BRCA1/BRCA2-containing complex subunit 3 [Source:VGNC Symbol;Acc:VGNC:15880]	0.260415	0.0498777	0.571917	227.068	199.56	193.816	155.02	187.975	167.33	210.937	180.613	244.271	188.912	243.408	234.2
ENSECAG00000024371	IKBIP	IKBKB interacting protein [Source:VGNC Symbol;Acc:VGNC:51983]	0.259701	0.00626501	0.354701	927.012	871.205	764.137	911.327	908.388	772.812	882.357	859.157	1056.99	1141.21	1078.35	850.632
ENSECAG00000021426	SLC30A6	solute carrier family 30 member 6 [Source:VGNC Symbol;Acc:VGNC:23151]	0.259595	0.0204069	0.452831	383.591	313.845	299.534	325.071	298.661	274.691	366.315	340.27	382.388	364.568	435.87	372.289
ENSECAG00000025107	COBLL1	cordon-bleu WH2 repeat protein like 1 [Source:VGNC Symbol;Acc:VGNC:16710]	0.259541	0.277241	0.816305	262.341	179.34	241.111	201.056	194.655	183.772	186.453	288.381	239.706	165.713	430.209	202.163
ENSECAG00000035713	0	0	0.259467	0.248415	0.802425	68.3409	77.3623	89.953	133.411	100.19	75.4434	75.3347	72.8437	87.8921	134.78	110.383	81.749
ENSECAG00000011079	MRPL19	mitochondrial ribosomal protein L19 [Source:VGNC Symbol;Acc:VGNC:20330]	0.259446	0.0128186	0.400495	399.023	384.174	419.163	489.486	444.652	454.595	462.367	398.146	490.826	604.299	458.512	513.693
ENSECAG00000019341	SYTL4	synaptotagmin like 4 [Source:VGNC Symbol;Acc:VGNC:23829]	0.259388	0.410217	0.879849	99.2046	62.4173	115.919	44.1571	56.2972	65.7712	69.6846	72.8437	60.4971	152.456	72.645	65.1783
ENSECAG00000035649	SMIM4	small integral membrane protein 4 [Source:HGNC Symbol;Acc:HGNC:37257]	0.258865	0.111862	0.694571	101.409	94.0656	118.701	101.467	130.724	122.837	90.4016	98.7881	126.702	157.979	119.817	109.367
ENSECAG00000016140	STAP1	signal transducing adaptor family member 1 [Source:VGNC Symbol;Acc:VGNC:23654]	0.258543	0.57676	0.934188	38.5796	28.1318	43.5855	32.8829	12.4045	8.70501	20.717	60.8694	23.9706	29.8283	44.3417	48.6075
ENSECAG00000022717	PDIA6	protein disulfide isomerase family A member 6 [Source:VGNC Symbol;Acc:VGNC:21266]	0.257977	0.0159938	0.421886	6870.47	6719.97	6190.99	7042.59	7247.07	6061.59	7394.1	6577.89	7428.59	10165.9	8085.29	6669.17
ENSECAG00000026944	NSMCE2	NSE2 (MMS21) homolog, SMC5-SMC6 complex SUMO ligase [Source:VGNC Symbol;Acc:VGNC:20906]	0.25776	0.0357894	0.528188	626.091	619.778	789.176	616.32	497.132	584.203	646.936	543.833	770.482	827.458	651.918	694.867
ENSECAG00000014260	FOS	Fos proto-onco, AP-1 transcription factor subunit [Source:VGNC Symbol;Acc:VGNC:18095]	0.257528	0.471348	0.904334	640.421	678.679	960.736	1332.23	409.347	1346.38	307.93	508.908	647.205	1415.19	674.56	959.998
ENSECAG00000011816	TMEM45A	transmembrane protein 45A [Source:VGNC Symbol;Acc:VGNC:24293]	0.257416	0.731129	0.962549	5.51137	23.7362	47.2949	4.69756	1.90838	14.5084	7.53347	13.97	11.4146	5.52375	38.6811	15.466
ENSECAG00000029848	C9orf116	chromosome 9 open reading frame 116 [Source:HGNC Symbol;Acc:HGNC:28435]	0.25718	0.222745	0.788397	351.625	437.8	299.534	306.281	388.355	445.89	267.438	411.118	352.71	589.937	522.666	271.76
ENSECAG00000009452	KLK15	kallikrein related peptidase 15 [Source:VGNC Symbol;Acc:VGNC:19487]	0.257033	0.498928	0.915274	26.4546	30.7691	44.5128	50.7337	22.9005	33.8528	11.3002	30.9336	36.5266	47.5043	46.2286	19.8849
ENSECAG00000013127	PTGES3	prostaglandin E synthase 3 [Source:VGNC Symbol;Acc:VGNC:21992]	0.256979	0.0174052	0.43353	6666.55	5197.34	5069.83	6999.37	5546.7	5488.99	5868.57	5280.67	5830.55	7514.51	7093.73	7114.37
ENSECAG00000019187	PEA15	proliferation and apoptosis adaptor protein 15 [Source:VGNC Symbol;Acc:VGNC:21296]	0.256842	0.041686	0.550814	861.978	843.953	811.432	918.843	1014.3	942.076	909.666	1171.49	1006.76	1306.92	1239.68	910.286
ENSECAG00000005447	GUCY1A1	guanylate cyclase 1 soluble subunit alpha 1 [Source:VGNC Symbol;Acc:VGNC:18660]	0.256318	0.697842	0.958591	244.705	50.9888	102.009	30.0644	245.227	324.02	49.9092	94.7967	320.749	183.389	78.3056	99.4245
ENSECAG00000012440	BSPRY	B-box and SPRY domain containing [Source:VGNC Symbol;Acc:VGNC:15905]	0.256224	0.315377	0.838303	61.7273	69.4503	75.1154	47.9151	50.572	75.4434	49.9092	57.8759	76.4775	37.5615	81.1359	96.1103
ENSECAG00000017459	ARRB1	arrestin beta 1 [Source:VGNC Symbol;Acc:VGNC:15543]	0.256064	0.20243	0.774027	843.239	852.744	651.928	609.744	593.506	719.614	987.826	688.523	733.956	1056.14	1202.89	556.777
ENSECAG00000019946	MEMO1	mediator of cell motility 1 [Source:VGNC Symbol;Acc:VGNC:20103]	0.255836	0.0537983	0.584509	524.682	409.669	420.09	506.397	586.826	529.071	467.075	443.05	515.938	623.079	485.872	695.971
ENSECAG00000008566	CTSE	cathepsin E [Source:VGNC Symbol;Acc:VGNC:16950]	0.255742	0.678644	0.958326	22.0455	14.945	12.0556	1.87902	4.77095	25.1478	18.8337	11.9743	9.13164	13.257	34.9073	8.83773
ENSECAG00000031624	0	0	0.255424	0.178412	0.759009	214.943	184.615	197.526	207.632	213.738	274.691	254.255	156.664	214.594	339.158	278.315	184.488
ENSECAG00000017812	AHRR	aryl-hydrocarbon receptor repressor [Source:VGNC Symbol;Acc:VGNC:15180]	0.25539	0.668179	0.956848	11.0227	1.75823	13.9103	7.5161	4.77095	10.6395	8.47515	26.9422	15.9804	16.5713	10.3779	7.73301
ENSECAG00000029581	0	0	0.254755	0.0656779	0.615233	6475.85	9045.24	5861.79	9050.32	5771.89	6985.29	6897.83	8453.87	9466.09	8108.87	8202.28	9148.16
ENSECAG00000011173	PPP2CB	protein phosphatase 2 catalytic subunit beta [Source:VGNC Symbol;Acc:VGNC:55359]	0.254554	0.0073921	0.357396	2465.78	2448.34	2043.88	2743.38	2330.13	2237.19	2372.1	2170.34	2570.56	3286.63	2667.11	2696.61
ENSECAG00000029541	0	0	0.254026	0.685133	0.958591	18.7386	25.4944	8.34616	6.57659	21.9463	29.9839	4.70842	1.99572	21.6877	19.8855	19.8123	8.83773
ENSECAG00000022233	KRT1	keratin 1 [Source:VGNC Symbol;Acc:VGNC:19520]	0.253977	0.683303	0.958331	12.125	14.945	6.49146	3.75805	23.8547	26.115	9.41683	1.99572	12.556	17.676	20.7557	7.73301
ENSECAG00000019794	OTUD3	OTU deubiquitinase 3 [Source:VGNC Symbol;Acc:VGNC:21088]	0.253961	0.31064	0.834981	50.7046	40.4394	49.1496	40.399	49.6178	33.8528	52.7343	42.908	50.224	36.4568	46.2286	81.749
ENSECAG00000019191	DCSTAMP	dendrocyte expressed seven transmembrane protein [Source:VGNC Symbol;Acc:VGNC:17052]	0.253794	0.321932	0.841509	1916.85	2270.76	680.676	1244.85	1953.22	1382.16	2286.41	1762.22	1514.71	1897.96	2227.46	2406.07
ENSECAG00000002321	SEC24A	SEC24 homolog A, COPII coat complex component [Source:VGNC Symbol;Acc:VGNC:22792]	0.253483	0.0454568	0.566153	923.705	756.041	574.03	803.283	808.198	618.056	838.098	756.378	974.803	832.982	945.328	868.307
ENSECAG00000014420	TRNT1	tRNA nucleotidyl transferase 1 [Source:VGNC Symbol;Acc:VGNC:24545]	0.253446	0.0549009	0.586688	307.534	303.295	254.094	390.837	342.554	250.511	319.231	307.341	325.315	361.253	398.132	389.965
ENSECAG00000037814	0	0	0.253202	0.477449	0.905765	51.8068	66.8129	28.7479	95.8303	98.2815	27.0823	75.3347	56.878	93.5993	62.9708	87.74	54.1311
ENSECAG00000023959	GTF2H3	ral transcription factor IIH subunit 3 [Source:VGNC Symbol;Acc:VGNC:18640]	0.253065	0.063321	0.609381	329.58	294.504	200.308	239.576	257.631	239.871	273.088	270.42	294.495	317.063	354.734	286.122
ENSECAG00000012993	JAG1	jagged canonical Notch ligand 1 [Source:VGNC Symbol;Acc:VGNC:19209]	0.253008	0.0969315	0.663903	434.296	623.294	465.53	499.821	520.033	558.088	431.291	457.02	460.006	502.661	760.413	652.887
ENSECAG00000018670	ALCAM	activated leukocyte cell adhesion molecule [Source:VGNC Symbol;Acc:VGNC:15225]	0.252984	0.202165	0.774027	2903.39	2138.89	2057.79	2256.71	2275.74	1930.58	3792.16	2441.76	3169.82	2733.15	1978.4	3915.11
ENSECAG00000020462	GSTP1	glutathione S-transferase pi 1 [Source:HGNC Symbol;Acc:HGNC:4638]	0.252522	0.0901856	0.653619	4878.66	6659.31	7701.65	6655.51	8140.19	8027.96	6414.75	6037.05	7476.53	10536	7473	6987.33
ENSECAG00000014741	OXNAD1	oxidoreductase NAD binding domain containing 1 [Source:VGNC Symbol;Acc:VGNC:21101]	0.252493	0.101855	0.675233	131.17	113.406	112.209	144.685	103.052	99.624	129.952	115.752	138.116	161.294	151.894	113.786
ENSECAG00000010752	0	0	0.252471	0.257829	0.808606	194	391.207	203.09	296.886	195.609	217.625	342.773	355.238	299.061	406.548	309.449	293.855
ENSECAG00000000963	CMC2	C-X9-C motif containing 2 [Source:VGNC Symbol;Acc:VGNC:16650]	0.252447	0.153853	0.737001	284.386	302.416	330.137	337.285	383.584	303.708	362.548	272.416	388.095	549.061	263.22	335.834
ENSECAG00000021602	PARM1	prostate androgen-regulated mucin-like protein 1 [Source:VGNC Symbol;Acc:VGNC:21166]	0.252388	NA	NA	804.659	471.207	470.167	357.954	405.53	330.79	1253.38	340.27	1479.33	367.882	318.883	475.028
ENSECAG00000005335	HDHD3	haloacid dehalogenase like hydrolase domain containing 3 [Source:VGNC Symbol;Acc:VGNC:18722]	0.252319	0.177912	0.759009	427.682	559.119	587.013	490.425	500.949	745.729	516.984	566.784	491.967	704.831	926.459	492.703
ENSECAG00000029877	0	0	0.251712	0.701651	0.958591	7.71591	30.7691	1.8547	1.87902	7.63351	11.6067	11.3002	10.9765	14.8389	8.838	14.1516	12.1519
ENSECAG00000010266	NFAT5	nuclear factor of activated T cells 5 [Source:VGNC Symbol;Acc:VGNC:20702]	0.251692	0.200432	0.771023	402.33	319.12	296.752	315.676	282.44	225.363	340.889	337.277	404.075	237.521	335.865	522.531
ENSECAG00000011656	DPH5	diphthamide biosynthesis 5 [Source:VGNC Symbol;Acc:VGNC:17289]	0.251591	0.208371	0.778322	256.83	145.054	158.577	215.148	142.174	146.051	173.27	216.536	157.521	222.055	250.955	233.095
ENSECAG00000026888	MRPL42	mitochondrial ribosomal protein L42 [Source:VGNC Symbol;Acc:VGNC:20341]	0.251514	0.0525072	0.579633	363.75	326.153	246.675	359.833	257.631	354.971	302.28	301.354	351.568	382.244	353.79	407.64
ENSECAG00000004843	MDM4	MDM4 regulator of p53 [Source:VGNC Symbol;Acc:VGNC:20060]	0.251378	0.124891	0.713112	153.216	167.032	150.231	124.955	130.724	112.198	168.561	168.638	166.652	138.094	209.444	184.488
ENSECAG00000010512	RCN3	reticulocalbin 3 [Source:VGNC Symbol;Acc:VGNC:51070]	0.251321	0.171709	0.7545	124.557	110.769	150.231	133.411	153.624	118.968	121.477	123.735	123.277	184.493	111.326	198.849
ENSECAG00000014599	LRRC4B	leucine rich repeat containing 4B [Source:VGNC Symbol;Acc:VGNC:51047]	0.251234	0.629305	0.947924	117.943	48.3515	48.2222	30.0644	51.5262	49.3284	121.477	88.8095	79.9019	184.493	51.8893	14.3613
ENSECAG00000016138	SLC66A1	solute carrier family 66 member 1 [Source:VGNC Symbol;Acc:VGNC:21804]	0.251104	0.169913	0.751686	760.568	749.008	772.483	906.629	1145.98	905.321	678.954	721.452	880.062	1058.35	1344.4	667.249
ENSECAG00000023286	SMIM1	small integral membrane protein 1 [Source:VGNC Symbol;Acc:VGNC:55176]	0.250825	0.546994	0.928404	12.125	11.4285	15.765	14.0927	6.67932	5.80334	15.0669	8.98074	11.4146	14.3618	11.3213	16.5707
ENSECAG00000029415	0	0	0.250465	0.517798	0.921102	15.4318	16.7032	11.1282	9.39512	10.4961	23.2134	9.41683	11.9743	14.8389	19.8855	16.0385	13.2566
ENSECAG00000013441	APOO	apolipoprotein O [Source:VGNC Symbol;Acc:VGNC:15425]	0.250282	0.154912	0.737001	326.273	355.163	221.637	322.253	410.301	389.791	316.406	244.476	389.236	473.938	346.243	329.205
ENSECAG00000020336	KIF1B	kinesin family member 1B [Source:VGNC Symbol;Acc:VGNC:19402]	0.250254	0.0568477	0.590357	1935.59	1482.19	1355.79	1434.64	1843.49	1391.83	2028.39	1544.69	1931.34	1656.02	2083.12	2069.13
ENSECAG00000000462	ZC3H12C	zinc finger CCCH-type containing 12C [Source:VGNC Symbol;Acc:VGNC:56805]	0.250218	0.205484	0.774959	457.443	428.13	255.022	295.946	270.99	245.675	269.321	365.217	324.173	355.73	374.546	483.866
ENSECAG00000015839	ZDHHC18	zinc finger DHHC-type palmitoyltransferase 18 [Source:VGNC Symbol;Acc:VGNC:25193]	0.250216	0.112016	0.694821	809.068	855.381	789.176	822.073	961.823	637.4	858.815	1045.76	865.223	953.4	1386.86	824.118
ENSECAG00000019382	S100A10	S100 calcium binding protein A10 [Source:VGNC Symbol;Acc:VGNC:22646]	0.250115	0.0220238	0.462291	11043.7	10089.6	13846.3	10810	11634.4	12234.4	10397.1	11063.3	10888.3	13196.2	15176.2	14921.4
ENSECAG00000041174	0	0	0.250074	0.26926	0.815677	97	146.813	134.466	123.076	92.5563	118.001	112.06	178.617	166.652	203.274	126.421	100.529
ENSECAG00000010624	NECTIN1	nectin cell adhesion molecule 1 [Source:VGNC Symbol;Acc:VGNC:20656]	0.250023	0.478194	0.906014	103.614	278.68	112.209	93.0117	64.8849	67.7056	111.119	132.715	130.126	192.227	152.837	98.3198
ENSECAG00000032664	GPR27	G protein-coupled receptor 27 [Source:HGNC Symbol;Acc:HGNC:4482]	0.249834	0.253644	0.805284	133.375	169.67	113.137	134.35	103.052	99.624	89.4599	168.638	120.994	124.837	194.349	160.184
ENSECAG00000042150	0	0	0.249814	0.793955	0.974764	915.989	84.3953	600.923	62.9473	13.3586	128.641	339.006	1028.79	164.37	151.351	1007.59	563.405
ENSECAG00000026911	UBE2D2	ubiquitin conjugating enzyme E2 D2 [Source:VGNC Symbol;Acc:VGNC:59305]	0.249806	0.030474	0.502798	1882.68	1664.17	1475.42	1984.25	2038.15	1679.1	1695.03	1570.63	1910.8	2551.97	1885.94	1968.6
ENSECAG00000011309	ARHGAP21	Rho GTPase activating protein 21 [Source:VGNC Symbol;Acc:VGNC:15463]	0.249794	0.0601483	0.601576	1426.34	1992.96	1251.92	1490.07	1235.67	1368.62	1505.75	1512.76	1435.95	1752.13	1987.83	1829.41
ENSECAG00000019559	WHRN	whirlin [Source:VGNC Symbol;Acc:VGNC:25032]	0.24979	0.271727	0.815677	144.398	217.142	91.8077	145.624	110.686	127.674	118.652	193.585	150.672	195.541	186.801	150.241
ENSECAG00000009462	COL14A1	collagen type XIV alpha 1 chain [Source:VGNC Symbol;Acc:VGNC:56239]	0.249725	0.694483	0.958591	23.1477	5.2747	25.9658	12.2137	0.954189	16.4428	17.892	8.98074	7.99019	17.676	10.3779	29.8273
ENSECAG00000040168	0	0	0.249475	0.0480471	0.56845	281.08	305.054	293.043	299.704	274.806	265.986	317.347	300.356	273.949	381.139	427.379	304.902
ENSECAG00000013569	LAMTOR3	late endosomal/lysosomal adaptor, MAPK and MTOR activator 3 [Source:VGNC Symbol;Acc:VGNC:19576]	0.249461	0.0833674	0.649172	1076.92	1178.9	936.624	1298.41	1377.85	1179.05	1180.87	1055.74	1236.2	1883.6	1134.96	1264.9
ENSECAG00000020945	MNS1	meiosis specific nuclear structural 1 [Source:VGNC Symbol;Acc:VGNC:20245]	0.249078	0.522511	0.922641	127.864	46.5932	49.1496	38.52	88.7396	56.099	36.7257	65.8587	38.8095	53.028	123.591	86.1679
ENSECAG00000019097	TANK	TRAF family member associated NFKB activator [Source:VGNC Symbol;Acc:VGNC:58941]	0.249069	0.0188834	0.440234	3770.88	3637.79	3510.95	4424.16	4459.88	3806.02	3962.6	3593.29	3924.32	5332.63	4141.71	5121.46
ENSECAG00000026978	0	0	0.248509	0.129532	0.719578	394.614	455.383	404.325	402.111	418.889	306.61	387.032	317.319	577.576	327.006	533.044	395.488
ENSECAG00000020273	MRPL2	mitochondrial ribosomal protein L2 [Source:VGNC Symbol;Acc:VGNC:20331]	0.248423	0.11653	0.700148	304.227	252.307	248.53	344.801	347.325	360.774	297.572	257.448	307.051	448.529	291.523	386.651
ENSECAG00000008285	PSEN2	presenilin 2 [Source:VGNC Symbol;Acc:VGNC:21930]	0.248309	0.188669	0.763867	724.193	1291.42	767.847	1038.16	1059.15	889.846	1120.6	1042.76	955.398	1731.14	1004.76	1021.86
ENSECAG00000021214	0	0	0.248246	0.748864	0.967085	3.30682	10.5494	12.9829	9.39512	4.77095	79.3123	9.41683	7.98288	21.6877	38.6663	9.43441	12.1519
ENSECAG00000042543	0	0	0.248005	0.377938	0.867079	48.5	93.1864	53.7864	68.5844	70.61	64.804	97.9351	36.9208	68.4873	112.685	72.645	64.0735
ENSECAG00000008113	LAMP3	lysosomal associated membrane protein 3 [Source:VGNC Symbol;Acc:VGNC:19572]	0.247438	0.413657	0.880458	1286.35	722.634	1246.36	816.436	549.613	678.024	950.159	1317.17	817.282	667.269	2105.76	899.239
ENSECAG00000040841	0	0	0.247347	0.720338	0.959522	16.5341	9.67029	9.27351	6.57659	29.5799	29.9839	16.0086	17.9615	5.70728	1.10475	29.2467	44.1887
ENSECAG00000020066	DNAJB1	DnaJ heat shock protein family (Hsp40) member B1 [Source:VGNC Symbol;Acc:VGNC:59155]	0.247272	0.0865652	0.652387	3018.02	3212.29	3449.75	2944.43	2853.03	3609.68	2936.17	3219.09	2897.01	5298.38	3669.04	3116.4
ENSECAG00000017856	ZNF839	zinc finger protein 839 [Source:VGNC Symbol;Acc:VGNC:58974]	0.24709	0.125439	0.715332	117.943	136.263	157.65	113.681	136.449	145.084	147.844	168.638	173.501	164.608	201.896	125.938
ENSECAG00000012963	TBCEL	tubulin folding cofactor E like [Source:VGNC Symbol;Acc:VGNC:23921]	0.246568	0.18915	0.764845	101.409	87.9117	77.8975	103.346	109.732	73.509	60.2677	99.786	108.438	110.475	112.269	91.6915
ENSECAG00000038332	0	0	0.246288	0.0684353	0.624531	6122.02	4294.49	5328.56	6988.09	6000.89	4992.81	7416.7	6189.72	6193.54	7124.54	7519.22	7233.68
ENSECAG00000005110	MSRB3	methionine sulfoxide reductase B3 [Source:VGNC Symbol;Acc:VGNC:56586]	0.246135	0.464625	0.902897	65.0341	35.1647	49.1496	41.3385	34.3508	26.115	25.4255	70.848	37.668	43.0853	74.5318	49.7122
ENSECAG00000014138	AHCYL2	adenosylhomocysteinase like 2 [Source:VGNC Symbol;Acc:VGNC:15179]	0.246113	0.131436	0.720115	368.159	261.977	399.688	266.822	318.699	320.151	244.838	293.371	281.939	343.577	411.34	428.63
ENSECAG00000008968	HSPD1	heat shock protein family D (Hsp60) member 1 [Source:VGNC Symbol;Acc:VGNC:51461]	0.245986	0.027003	0.492416	9033.13	7458.43	6920.82	9330.3	7820.53	7484.38	6635.1	7070.83	7880.61	10403.4	9411.77	8919.48
ENSECAG00000030595	0	0	0.245949	0.811172	0.976766	91.4887	14.945	16.6923	244.273	9.54189	133.477	22.6004	10.9765	11.4146	149.141	151.894	9.94245
ENSECAG00000014382	ZDHHC23	zinc finger DHHC-type palmitoyltransferase 23 [Source:VGNC Symbol;Acc:VGNC:25198]	0.245882	0.209157	0.778322	177.466	101.978	130.756	101.467	124.999	92.8535	121.477	135.709	128.984	121.523	150.007	183.383
ENSECAG00000015945	SLC17A5	solute carrier family 17 member 5 [Source:VGNC Symbol;Acc:VGNC:23051]	0.245871	0.0236918	0.465651	462.955	490.547	387.633	521.429	437.973	452.661	521.693	466	611.82	605.403	473.607	529.159
ENSECAG00000022992	0	0	0.245857	0.238486	0.798806	1360.2	1685.27	1490.25	2240.74	1499.03	1755.51	1308.94	2564.5	1364.04	1987.45	2084.06	2808.19
ENSECAG00000025028	MARCHF2	membrane associated ring-CH-type finger 2 [Source:VGNC Symbol;Acc:VGNC:19975]	0.245856	0.132969	0.720115	606.25	738.459	777.12	727.183	729.955	969.158	724.155	677.547	821.848	1252.79	781.169	672.772
ENSECAG00000006497	SETD9	SET domain containing 9 [Source:VGNC Symbol;Acc:VGNC:58239]	0.245726	0.0976729	0.66524	112.432	141.538	108.5	147.503	136.449	118.968	133.719	128.724	141.54	190.017	132.082	146.927
ENSECAG00000016573	0	0	0.245615	0.660919	0.954906	7.71591	6.15382	28.7479	16.9112	5.72513	19.3445	8.47515	20.9551	5.70728	14.3618	19.8123	27.6179
ENSECAG00000009315	DHTKD1	dehydrogenase E1 and transketolase domain containing 1 [Source:VGNC Symbol;Acc:VGNC:17170]	0.245463	0.524706	0.922641	33.0682	46.5932	17.6197	46.0361	35.305	23.2134	28.2505	22.9508	41.0924	65.1803	18.8688	25.4085
ENSECAG00000024817	P4HA2	prolyl 4-hydroxylase subunit alpha 2 [Source:VGNC Symbol;Acc:VGNC:21117]	0.245427	0.0659268	0.615791	831.114	574.064	740.026	540.22	722.321	734.123	698.729	583.748	753.361	755.649	962.31	741.265
ENSECAG00000017352	SYNPO	synaptopodin [Source:VGNC Symbol;Acc:VGNC:55513]	0.245319	0.28594	0.822	142.193	102.857	139.103	95.8303	77.2893	151.854	126.186	200.57	135.833	165.713	146.233	165.707
ENSECAG00000019476	ACTN1	actinin alpha 1 [Source:VGNC Symbol;Acc:VGNC:15022]	0.245304	0.125603	0.715589	4801.5	3698.45	4431.81	4426.04	4776.67	3656.1	6351.65	6538.97	6032.59	5201.17	6350.3	5340.2
ENSECAG00000016062	KLF8	Kruppel like factor 8 [Source:VGNC Symbol;Acc:VGNC:19449]	0.245184	0.295143	0.829677	48.5	49.2306	38.0214	35.7015	42.9385	49.3284	40.4924	37.9187	69.6288	37.5615	55.663	39.7698
ENSECAG00000009343	GALC	galactosylceramidase [Source:VGNC Symbol;Acc:VGNC:18217]	0.245139	0.0825743	0.648611	470.671	408.79	484.077	409.627	501.903	370.447	387.974	521.881	497.675	406.548	556.63	645.154
ENSECAG00000019242	PLXNB2	plexin B2 [Source:VGNC Symbol;Acc:VGNC:21604]	0.245064	0.420882	0.881933	201.716	322.636	308.808	173.81	183.204	210.855	505.684	337.277	336.729	215.426	520.779	256.294
ENSECAG00000000373	LOXL3	lysyl oxidase like 3 [Source:VGNC Symbol;Acc:VGNC:19725]	0.244781	0.273246	0.815677	40.7841	44.835	27.8205	37.5805	37.2134	31.9184	39.5507	46.8994	52.5069	40.8758	46.2286	41.9792
ENSECAG00000030746	ILT11A	immunoglobulin-like transcript 11 A [Source:NCBI gene (formerly Entrezgene);Acc:100036551]	0.244752	0.279866	0.816305	7241.93	8655.79	4643.25	6965.55	9333.88	5951.33	8621.11	5933.27	5843.11	13481.3	8424.93	6225.08
ENSECAG00000007800	ESYT2	extended synaptotagmin 2 [Source:VGNC Symbol;Acc:VGNC:17691]	0.244529	0.0103519	0.384666	1620.34	1498.9	1562.59	1646.97	1504.76	1369.59	1704.45	1795.15	1732.73	1652.71	2130.29	2006.16
ENSECAG00000001958	TLR6	toll like receptor 6 [Source:VGNC Symbol;Acc:VGNC:49327]	0.244218	0.0342939	0.523346	291	341.098	309.735	355.136	270.99	375.283	339.006	338.274	347.002	365.672	448.134	389.965
ENSECAG00000010042	EMP3	epithelial membrane protein 3 [Source:VGNC Symbol;Acc:VGNC:17572]	0.244154	0.155189	0.737001	4868.74	6183.71	7585.73	8136.18	6738.48	8274.6	5359.12	6986.01	6276.86	6819.62	10860.9	8098.68
ENSECAG00000018548	TRIM35	tripartite motif containing 35 [Source:VGNC Symbol;Acc:VGNC:24504]	0.24412	0.192961	0.768372	415.557	712.085	437.71	553.373	547.705	496.186	639.403	703.491	487.401	623.079	903.816	652.887
ENSECAG00000015714	RIT1	Ras like without CAAX 1 [Source:VGNC Symbol;Acc:VGNC:22405]	0.244074	0.0967928	0.663903	1036.14	1121.75	827.197	871.868	1290.06	761.205	1106.48	916.035	962.247	1273.78	1289.68	1169.89
ENSECAG00000030659	0	0	0.243781	0.619147	0.947563	23.1477	21.0988	19.4744	18.7902	14.3128	14.5084	31.0756	12.9722	6.84873	51.9233	11.3213	22.0943
ENSECAG00000031020	0	0	0.243775	0.38731	0.874062	27.5568	27.2526	37.094	19.7298	29.5799	15.4756	26.3671	25.9443	34.2437	29.8283	32.077	27.6179
ENSECAG00000004651	RAP1B	RAP1B, member of RAS onco family [Source:NCBI gene (formerly Entrezgene);Acc:100052025]	0.243102	0.0161775	0.422283	9257.99	8280.41	6370.9	8277.1	7685.04	6894.37	7064.51	7927	9218.39	9926.18	8351.34	9049.84
ENSECAG00000017703	SLC35F6	solute carrier family 35 member F6 [Source:VGNC Symbol;Acc:VGNC:23177]	0.243078	0.075313	0.63558	662.466	678.679	644.509	667.054	754.764	694.466	786.306	859.157	729.39	839.61	1130.24	699.285
ENSECAG00000017347	MS4A7	membrane spanning 4-domains A7 [Source:VGNC Symbol;Acc:VGNC:20380]	0.242938	0.63545	0.948083	451.932	214.505	1080.36	1019.37	516.216	315.315	312.639	805.273	390.378	426.434	1416.1	556.777
ENSECAG00000024510	WDR19	WD repeat domain 19 [Source:VGNC Symbol;Acc:VGNC:24984]	0.24293	0.236743	0.797194	234.784	200.439	253.167	142.806	147.899	195.379	282.505	245.473	270.525	291.654	260.39	184.488
ENSECAG00000019371	SLC1A3	solute carrier family 1 member 3 [Source:VGNC Symbol;Acc:VGNC:23062]	0.242872	0.399188	0.876591	287.693	360.438	202.162	445.329	396.943	216.658	550.885	231.503	376.68	561.213	421.718	233.095
ENSECAG00000005163	SLC38A6	solute carrier family 38 member 6 [Source:VGNC Symbol;Acc:VGNC:23195]	0.242774	0.032302	0.509697	1669.94	1949	1451.3	1894.06	2092.54	1838.69	1899.38	1580.61	1978.14	2482.37	1869.9	2176.29
ENSECAG00000020338	PLCD3	phospholipase C delta 3 [Source:VGNC Symbol;Acc:VGNC:21540]	0.242551	0.628432	0.947924	6.61364	14.945	33.3846	8.45561	7.63351	25.1478	16.9503	12.9722	10.2731	24.3045	24.5295	15.466
ENSECAG00000029783	CRIP2	cysteine rich protein 2 [Source:HGNC Symbol;Acc:HGNC:2361]	0.242527	0.392143	0.874062	202.818	277.801	356.103	177.568	374.996	265.986	152.553	276.407	212.311	195.541	477.381	346.881
ENSECAG00000003599	0	0	0.242177	0.237466	0.798226	1774.66	2518.67	1544.04	2263.29	2161.24	1175.18	2116.9	1655.45	1857.15	3198.25	2208.6	1731.09
ENSECAG00000024986	RAP2B	RAP2B, member of RAS oncogene family [Source:HGNC Symbol;Acc:HGNC:9862]	0.242014	0.114589	0.696208	1703.01	2145.05	1281.6	1493.82	1813.91	1907.36	1646.06	1646.47	1732.73	2639.25	2081.23	1610.68
ENSECAG00000005670	RAB40B	RAB40B, member RAS oncogene family [Source:HGNC Symbol;Acc:HGNC:18284]	0.241943	0.386664	0.874062	26.4546	25.4944	30.6026	21.6088	25.7631	37.7217	26.3671	42.908	46.7997	33.1425	27.3598	33.1415
ENSECAG00000013806	FBXO17	F-box protein 17 [Source:VGNC Symbol;Acc:VGNC:58713]	0.241544	0.690703	0.958591	24.25	27.2526	9.27351	43.2176	7.63351	13.5411	5.6501	20.9551	13.6975	5.52375	34.9073	35.3509
ENSECAG00000025140	GALE	UDP-galactose-4-epimerase [Source:VGNC Symbol;Acc:VGNC:18218]	0.241405	0.102466	0.675932	300.921	341.098	365.376	390.837	407.439	421.709	292.864	422.095	352.71	522.547	482.098	381.127
ENSECAG00000031980	BTG1	BTG anti-proliferation factor 1 [Source:VGNC Symbol;Acc:VGNC:56400]	0.241381	0.128604	0.719207	6839.6	5794.26	5098.58	7900.36	5149.76	5365.19	5072.85	6710.61	8324.63	8581.7	5533.28	5891.45
ENSECAG00000022725	LRTOMT	leucine rich transmembrane and O-methyltransferase domain containing [Source:HGNC Symbol;Acc:HGNC:25033]	0.241306	0.155946	0.737442	98.1023	133.626	113.137	124.016	141.22	141.215	128.069	118.745	155.238	192.227	133.025	110.472
ENSECAG00000023795	MOB1B	MOB kinase activator 1B [Source:VGNC Symbol;Acc:VGNC:20247]	0.240997	0.12267	0.709303	220.455	229.45	147.449	194.479	187.021	155.723	222.237	148.681	216.877	237.521	219.822	215.42
ENSECAG00000014270	GDAP2	ganglioside induced differentiation associated protein 2 [Source:VGNC Symbol;Acc:VGNC:50838]	0.240975	0.0404943	0.544625	375.875	348.13	282.842	352.317	342.554	295.003	375.732	290.377	349.285	445.214	404.736	373.394
ENSECAG00000012264	TMCC2	transmembrane and coiled-coil domain family 2 [Source:VGNC Symbol;Acc:VGNC:24160]	0.240709	0.373449	0.865602	31.9659	35.1647	43.5855	31.0039	33.3966	32.8856	20.717	48.8951	50.224	35.352	46.2286	32.0368
ENSECAG00000016515	0	0	0.240679	0.348619	0.851198	67.2387	66.8129	50.0769	33.8224	60.1139	69.6401	61.2094	87.8116	71.9117	54.1328	99.0613	67.3877
ENSECAG00000020144	UBXN2A	UBX domain protein 2A [Source:VGNC Symbol;Acc:VGNC:24755]	0.24047	0.0553699	0.587115	352.727	310.328	290.261	335.406	350.187	255.347	373.848	325.302	397.226	445.214	360.394	329.205
ENSECAG00000022437	PSMA6	proteasome 20S subunit alpha 6 [Source:VGNC Symbol;Acc:VGNC:21936]	0.24046	0.0388065	0.539714	4254.77	4219.76	4421.61	4656.22	4853.01	4509.2	5070.02	3793.86	4764.43	6801.95	5086.09	4481.83
ENSECAG00000015270	TREM2	triggering receptor expressed on myeloid cells 2 [Source:VGNC Symbol;Acc:VGNC:24482]	0.240205	0.50267	0.916325	443.114	356.043	459.039	612.562	756.672	538.743	907.783	911.046	1026.17	1257.21	280.202	381.127
ENSECAG00000038126	PSMC6	proteasome 26S subunit, ATPase 6 [Source:HGNC Symbol;Acc:HGNC:9553]	0.239933	0.00722284	0.357396	1849.61	1856.7	1761.04	1948.55	2079.18	1867.71	1957.76	1764.22	1865.14	2589.54	2135.01	2317.69
ENSECAG00000024085	PDSS2	decaprenyl diphosphate synthase subunit 2 [Source:VGNC Symbol;Acc:VGNC:21284]	0.239664	0.228342	0.794324	93.6932	67.692	53.7864	82.6771	89.6938	88.9846	90.4016	64.8609	108.438	80.6468	80.1925	103.843
ENSECAG00000023467	TMEM69	transmembrane protein 69 [Source:VGNC Symbol;Acc:VGNC:24311]	0.239563	0.224919	0.789747	231.477	134.505	232.765	260.245	266.219	251.478	339.006	283.392	321.89	292.759	320.77	244.142
ENSECAG00000010079	ACP1	acid phosphatase 1 [Source:VGNC Symbol;Acc:VGNC:51272]	0.239129	0.338283	0.848123	442.011	410.548	999.684	945.149	880.716	1006.88	820.206	564.789	727.107	1147.84	887.778	819.7
ENSECAG00000007773	ZMPSTE24	zinc metallopeptidase STE24 [Source:VGNC Symbol;Acc:VGNC:25248]	0.238679	0.0150558	0.416466	2147.23	1880.43	1684.07	2105.45	2084.9	1617.2	2002.96	1715.32	2090	2334.34	2425.59	2137.63
ENSECAG00000010107	TAGLN2	transgelin 2 [Source:VGNC Symbol;Acc:VGNC:23860]	0.238488	0.18025	0.760607	18969	15543.7	22255.5	17219.4	17050.4	18268.9	12669.4	18535.2	13268.3	19587.2	28558	21469.1
ENSECAG00000025085	MRRF	mitochondrial ribosome recycling factor [Source:VGNC Symbol;Acc:VGNC:20373]	0.237959	0.0505281	0.575276	342.807	265.493	252.239	355.136	306.295	295.97	279.68	262.437	359.558	377.825	345.299	308.216
ENSECAG00000020873	GIN1	gypsy retrotransposon integrase 1 [Source:VGNC Symbol;Acc:VGNC:52391]	0.237949	0.144174	0.730351	224.864	212.746	168.778	173.81	137.403	148.952	178.92	141.696	174.643	209.903	230.2	202.163
ENSECAG00000011292	MSR1	macrophage scavenger receptor 1 [Source:VGNC Symbol;Acc:VGNC:55355]	0.237921	0.0558654	0.588494	26089.7	21534	21905.9	25592.3	27703.9	22264.5	32353.4	20992	29852.5	29167.6	32609.1	25376.4
ENSECAG00000003387	BTD	biotinidase [Source:VGNC Symbol;Acc:VGNC:15916]	0.2379	0.0563641	0.588494	360.443	501.976	469.24	466.938	528.621	431.382	564.068	514.896	594.698	603.194	589.651	476.133
ENSECAG00000010908	CCDC30	coiled-coil domain containing 30 [Source:VGNC Symbol;Acc:VGNC:50675]	0.237899	0.747528	0.966538	6.61364	20.2197	1.8547	4.69756	6.67932	23.2134	28.2505	9.9786	2.28291	14.3618	33.0204	9.94245
ENSECAG00000017274	KRT15	keratin 15 [Source:VGNC Symbol;Acc:VGNC:83247]	0.237796	0.6975	0.958591	25.3523	37.802	8.34616	9.39512	10.4961	79.3123	66.8595	27.9401	25.112	17.676	59.4368	54.1311
ENSECAG00000036575	MACIR	macrophage immunometabolism regulator [Source:VGNC Symbol;Acc:VGNC:49243]	0.237717	0.508394	0.918914	33.0682	18.4615	34.312	24.4273	23.8547	17.41	13.1836	25.9443	18.2633	18.7808	33.9639	40.8745
ENSECAG00000011361	SLC8B1	solute carrier family 8 member B1 [Source:VGNC Symbol;Acc:VGNC:23276]	0.237683	0.218562	0.783405	2318.08	3803.94	2540.01	2831.69	3376.88	2820.42	2682.86	2823.94	2674.43	5444.21	2780.32	2778.36
ENSECAG00000019681	MAN1A2	mannosidase alpha class 1A member 2 [Source:VGNC Symbol;Acc:VGNC:19908]	0.23766	0.105464	0.681616	826.705	521.317	560.12	595.651	709.917	502.956	728.863	662.579	837.828	620.87	766.074	785.453
ENSECAG00000041353	0	0	0.237611	0.30541	0.833531	45.1932	60.6591	72.3334	47.9151	47.7095	48.3612	33.9006	39.9144	53.6484	55.2375	66.0409	58.55
ENSECAG00000024920	XPO1	exportin 1 [Source:VGNC Symbol;Acc:VGNC:25075]	0.237526	0.0396555	0.540499	2735.84	1909.44	2000.3	2376.03	2020.97	1927.68	1898.43	2208.26	2350.26	2397.31	2929.38	2386.19
ENSECAG00000024352	MYO1E	myosin IE [Source:VGNC Symbol;Acc:VGNC:20503]	0.23743	0.456602	0.901835	299.818	218.9	268.004	301.583	249.043	133.477	328.647	619.671	243.13	412.072	498.137	271.76
ENSECAG00000010127	INSR	insulin receptor [Source:VGNC Symbol;Acc:VGNC:19083]	0.237181	0.482686	0.907313	24.25	29.89	32.4573	35.7015	24.8089	32.8856	12.2419	34.9251	26.2535	28.7235	52.8327	25.4085
ENSECAG00000023327	0	0	0.237161	0.50825	0.918836	35.2727	22.8571	20.4017	26.3063	27.6715	14.5084	21.6587	20.9551	13.6975	26.514	46.2286	24.3038
ENSECAG00000010188	ABHD3	abhydrolase domain containing 3, phospholipase [Source:VGNC Symbol;Acc:VGNC:14945]	0.237112	0.103831	0.677757	218.25	201.318	177.124	202.935	199.426	291.134	213.762	240.484	302.486	237.521	232.086	256.294
ENSECAG00000042795	0	0	0.237062	0.645647	0.949412	4.40909	19.3406	12.9829	8.45561	15.267	13.5411	15.0669	6.98502	28.5364	12.1523	6.60409	9.94245
ENSECAG00000020128	ACAT1	acetyl-CoA acetyltransferase 1 [Source:VGNC Symbol;Acc:VGNC:14971]	0.237043	0.143339	0.728453	1571.84	2068.56	1553.31	1577.44	2066.77	1644.28	1655.48	1810.12	1752.13	3030.33	1647.25	1790.75
ENSECAG00000011021	NDUFAF5	NADH:ubiquinone oxidoreductase complex assembly factor 5 [Source:VGNC Symbol;Acc:VGNC:20633]	0.236959	0.300261	0.831935	56.2159	75.6041	81.6069	100.528	110.686	80.2796	141.253	80.8266	116.428	91.6943	111.326	109.367
ENSECAG00000016824	NRP2	neuropilin 2 [Source:VGNC Symbol;Acc:VGNC:20892]	0.236888	0.239477	0.798806	804.659	930.985	544.355	823.013	606.864	527.137	503.801	814.253	731.673	646.279	771.735	1123.5
ENSECAG00000007805	CCDC141	coiled-coil domain containing 141 [Source:VGNC Symbol;Acc:VGNC:16125]	0.23683	0.306767	0.833869	550.034	476.482	512.825	271.519	418.889	354.004	611.153	365.217	751.078	505.976	337.752	503.751
ENSECAG00000013074	FPGS	folylpolyglutamate synthase [Source:VGNC Symbol;Acc:VGNC:18122]	0.236806	0.34677	0.851071	250.216	261.098	90.8804	314.737	273.852	325.954	257.08	294.369	262.535	298.283	335.865	321.472
ENSECAG00000005750	ZNF664	zinc finger protein 664 [Source:HGNC Symbol;Acc:HGNC:25406]	0.236566	0.290516	0.826723	122.352	130.988	96.4445	117.439	92.5563	74.4762	90.4016	164.647	123.277	123.732	169.819	106.053
ENSECAG00000023311	ZNF106	zinc finger protein 106 [Source:VGNC Symbol;Acc:VGNC:25258]	0.236432	0.166018	0.745125	605.148	407.031	473.876	393.656	409.347	364.643	560.302	479.97	633.508	380.034	566.065	595.442
ENSECAG00000020200	DPYSL3	dihydropyrimidinase like 3 [Source:VGNC Symbol;Acc:VGNC:17305]	0.236342	0.789021	0.973705	9.92046	1.75823	27.8205	2.81854	3.81676	78.3451	0	2.99358	11.4146	5.52375	6.60409	8.83773
ENSECAG00000020376	SPATA24	spermatosis associated 24 [Source:VGNC Symbol;Acc:VGNC:23489]	0.236042	0.388148	0.874062	45.1932	40.4394	52.859	30.0644	46.7553	44.4923	50.8509	42.908	44.5168	47.5043	83.0228	32.0368
ENSECAG00000019657	TRAPPC2L	trafficking protein particle complex 2 like [Source:VGNC Symbol;Acc:VGNC:24471]	0.236002	0.119537	0.704298	332.886	436.921	355.175	425.599	425.568	547.448	376.673	396.15	422.338	626.394	449.078	444.096
ENSECAG00000020408	PSMD7	proteasome 26S subunit, non-ATPase 7 [Source:VGNC Symbol;Acc:VGNC:21965]	0.235972	0.0578963	0.591957	1440.67	1478.68	1347.44	1751.25	1696.55	1589.15	1447.37	1464.86	1316.1	2182.99	1864.24	1829.41
ENSECAG00000016353	OLA1	Obg like ATPase 1 [Source:VGNC Symbol;Acc:VGNC:21020]	0.235909	0.0995354	0.669161	1286.35	1134.06	1085	1640.39	1426.51	1238.05	1165.8	993.868	1201.95	1702.42	1335.91	1630.56
ENSECAG00000002916	CA14	carbonic anhydrase 14 [Source:VGNC Symbol;Acc:VGNC:15962]	0.23574	0.318592	0.840108	97	117.802	76.0428	79.8586	48.6636	92.8535	92.285	85.8159	122.136	66.285	107.552	110.472
ENSECAG00000006031	H2BU1	H2B.U histone 1 [Source:VGNC Symbol;Acc:VGNC:83831]	0.235694	0.27685	0.816252	85.9773	102.857	111.282	119.318	60.1139	117.034	78.1597	94.7967	125.56	88.38	141.516	97.215
ENSECAG00000019894	RBMS1	RNA binding motif single stranded interacting protein 1 [Source:VGNC Symbol;Acc:VGNC:22253]	0.235543	0.00748456	0.357396	2094.32	2106.37	1909.42	2049.08	1794.83	1959.59	2019.91	2045.61	2112.83	2100.13	2799.19	2390.61
ENSECAG00000019064	GHITM	growth hormone inducible transmembrane protein [Source:VGNC Symbol;Acc:VGNC:18332]	0.235458	0.00707384	0.357396	7157.06	6239.98	7222.21	7564.95	7652.6	6930.16	7408.22	6539.97	7767.6	9801.35	8335.3	7480.03
ENSECAG00000020948	PANK3	pantothenate kinase 3 [Source:VGNC Symbol;Acc:VGNC:21146]	0.235454	0.154409	0.737001	818.989	599.558	713.133	722.485	758.58	681.893	1103.65	635.637	789.887	764.487	867.022	1130.12
ENSECAG00000005661	TMEM43	transmembrane protein 43 [Source:VGNC Symbol;Acc:VGNC:56852]	0.235411	0.0478999	0.568243	2917.72	2852.74	2599.36	2093.23	2476.12	2376.47	2747.83	2716.17	2777.16	2550.87	3777.54	3123.03
ENSECAG00000021650	TIPRL	TOR signaling pathway regulator [Source:VGNC Symbol;Acc:VGNC:24115]	0.235335	0.133422	0.720115	1443.98	887.029	1303.86	1037.22	1383.57	1354.11	945.45	972.913	1659.68	1218.54	1270.81	1341.13
ENSECAG00000011257	MXD1	MAX dimerization protein 1 [Source:VGNC Symbol;Acc:VGNC:20455]	0.235004	0.0909553	0.656271	388	318.24	302.316	366.41	339.691	248.576	367.257	329.294	345.861	471.728	408.51	338.043
ENSECAG00000004162	EVI2B	ecotropic viral integration site 2B [Source:VGNC Symbol;Acc:VGNC:54642]	0.234941	0.0190448	0.440606	3390.59	3600.86	3643.56	4820.64	3900.72	3818.6	3447.5	3766.92	4806.67	3937.33	4652.11	4486.25
ENSECAG00000010974	FAM83C	family with sequence similarity 83 member C [Source:VGNC Symbol;Acc:VGNC:17889]	0.234852	0.570863	0.934024	14.3295	21.0988	15.765	6.57659	15.267	11.6067	14.1253	17.9615	29.6778	11.0475	16.0385	12.1519
ENSECAG00000015946	KLHL15	kelch like family member 15 [Source:VGNC Symbol;Acc:VGNC:19463]	0.234808	0.130075	0.719578	152.114	114.285	127.974	135.29	164.121	107.362	142.194	158.66	147.248	143.618	185.858	170.126
ENSECAG00000013623	PIK3AP1	phosphoinositide-3-kinase adaptor protein 1 [Source:VGNC Symbol;Acc:VGNC:21441]	0.234771	0.0730463	0.630605	3378.47	2757.79	2219.15	2727.4	2625.93	2033.1	2607.52	2612.4	2795.42	2648.09	3525.64	3361.65
ENSECAG00000021304	ZNF362	zinc finger protein 362 [Source:VGNC Symbol;Acc:VGNC:25308]	0.234683	0.51674	0.921102	157.625	107.252	111.282	123.076	46.7553	139.28	37.6673	107.769	189.482	77.3325	117.93	103.843
ENSECAG00000006784	ABCC1	ATP binding cassette subfamily C member 1 [Source:VGNC Symbol;Acc:VGNC:14913]	0.234532	0.158502	0.74051	896.148	1287.91	1143.42	1260.83	1517.16	1070.72	988.768	1263.29	1328.65	1915.64	1189.68	1113.55
ENSECAG00000035119	0	0	0.234522	0.430322	0.885872	50.7046	90.5491	100.154	78.919	117.365	106.395	75.3347	31.9315	99.3066	96.1133	108.496	79.5396
ENSECAG00000024548	POLR3G	RNA polymerase III subunit G [Source:VGNC Symbol;Acc:VGNC:21689]	0.234119	0.314972	0.838303	37.4773	39.5603	34.312	44.1571	31.4882	30.9512	46.1425	46.8994	33.1022	45.2948	50.0024	54.1311
ENSECAG00000015274	MRPS10	mitochondrial ribosomal protein S10 [Source:VGNC Symbol;Acc:VGNC:20351]	0.234086	0.0566701	0.589606	429.886	530.987	450.693	558.07	522.896	485.546	556.535	426.086	523.928	702.621	603.802	499.332
ENSECAG00000024952	TEKT1	tektin 1 [Source:VGNC Symbol;Acc:VGNC:23993]	0.233947	0.734937	0.963385	7.71591	37.802	6.49146	8.45561	4.77095	37.7217	36.7257	14.9679	9.13164	19.8855	52.8327	8.83773
ENSECAG00000000122	GDA	guanine deaminase [Source:VGNC Symbol;Acc:VGNC:18283]	0.233811	0.222659	0.788397	1231.24	905.491	957.953	796.707	806.29	950.781	1275.98	1189.45	1190.54	823.039	1713.29	1041.75
ENSECAG00000020710	DRC1	dynein regulatory complex subunit 1 [Source:VGNC Symbol;Acc:VGNC:17313]	0.233799	0.0825145	0.648611	673.489	655.822	545.282	677.388	605.91	541.645	645.053	615.679	619.81	682.736	986.839	624.165
ENSECAG00000034000	0	0	0.233708	0.255101	0.80618	2293.83	1288.79	1157.33	1691.12	2101.12	2421.93	1942.69	1483.82	1691.64	2627.1	1740.65	2395.03
ENSECAG00000008465	STRBP	spermatid perinuclear RNA binding protein [Source:VGNC Symbol;Acc:VGNC:23716]	0.233638	0.264993	0.813337	345.011	185.494	200.308	206.693	158.395	170.231	230.712	245.473	228.291	249.674	331.148	213.21
ENSECAG00000020759	CATSPER2	cation channel sperm associated 2 [Source:VGNC Symbol;Acc:VGNC:16081]	0.233605	0.544828	0.927206	18.7386	14.945	15.765	30.0644	14.3128	31.9184	12.2419	15.9658	35.3851	18.7808	18.8688	17.6755
ENSECAG00000009335	DNAJC3	DnaJ heat shock protein family (Hsp40) member C3 [Source:VGNC Symbol;Acc:VGNC:84467]	0.233457	0.0305539	0.502798	3880	3502.4	3350.52	4047.42	4422.67	3299.2	4373.18	3414.68	4241.65	4954.81	4698.34	3909.59
ENSECAG00000011478	NLN	neurolysin [Source:VGNC Symbol;Acc:VGNC:20763]	0.233435	0.198634	0.769559	133.375	121.318	77.8975	108.044	106.869	88.9846	112.06	115.752	128.984	102.742	116.043	160.184
ENSECAG00000023690	STK38L	serine/threonine kinase 38 like [Source:VGNC Symbol;Acc:VGNC:49343]	0.233221	0.0745325	0.631728	556.648	479.998	510.97	456.603	528.621	463.3	677.07	564.789	682.59	492.719	630.219	684.924
ENSECAG00000014308	PACRG	parkin coregulated [Source:VGNC Symbol;Acc:VGNC:21121]	0.233159	0.42268	0.882028	28.6591	30.7691	26.8932	27.2459	21.9463	28.0495	40.4924	21.9529	20.5462	38.6663	44.3417	28.7226
ENSECAG00000004338	AIFM2	apoptosis inducing factor mitochondria associated 2 [Source:VGNC Symbol;Acc:VGNC:15187]	0.233116	0.300398	0.831935	305.33	687.47	358.885	401.172	528.621	435.251	488.734	415.11	341.295	735.764	479.268	572.243
ENSECAG00000010726	DDR2	discoidin domain receptor tyrosine kinase 2 [Source:VGNC Symbol;Acc:VGNC:17081]	0.233058	0.615904	0.946754	8.81818	27.2526	22.2564	10.3346	21.9463	10.6395	15.0669	16.9636	20.5462	7.73325	15.0951	35.3509
ENSECAG00000020147	ENTPD7	ectonucleoside triphosphate diphosphohydrolase 7 [Source:VGNC Symbol;Acc:VGNC:17600]	0.232854	0.11992	0.704298	735.216	571.426	606.487	561.828	743.313	486.513	748.638	551.816	679.166	676.107	934.007	649.573
ENSECAG00000007962	SOAT1	sterol O-acyltransferase 1 [Source:VGNC Symbol;Acc:VGNC:23435]	0.232733	0.0604679	0.601661	2925.43	2633.84	1927.96	2138.33	2703.22	1993.45	2711.11	2230.22	2588.82	2844.73	3029.39	2853.48
ENSECAG00000015768	CCNT1	cyclin T1 [Source:VGNC Symbol;Acc:VGNC:16222]	0.232653	0.149289	0.735085	487.205	307.691	347.757	323.192	333.966	275.659	385.149	375.195	399.509	323.692	500.967	439.677
ENSECAG00000018943	JPT1	Jupiter microtubule associated homolog 1 [Source:VGNC Symbol;Acc:VGNC:19229]	0.232607	0.00519677	0.330071	2465.78	2390.32	2608.64	2611.84	2661.23	2604.73	2611.29	2835.92	2844.51	3421.41	3328.46	2617.07
ENSECAG00000008937	CAMKK1	calcium/calmodulin dependent protein kinase kinase 1 [Source:VGNC Symbol;Acc:VGNC:16024]	0.232383	0.463947	0.902897	139.989	174.944	175.269	183.205	117.365	204.084	161.028	249.465	82.1848	181.179	389.641	171.231
ENSECAG00000015379	FGD4	FYVE, RhoGEF and PH domain containing 4 [Source:VGNC Symbol;Acc:VGNC:18005]	0.232215	0.111164	0.692564	975.512	800.876	792.885	710.271	770.985	552.285	741.105	610.69	853.809	721.402	937.78	983.198
ENSECAG00000024992	HSD17B7	hydroxysteroid 17-beta dehydrogenase 7 [Source:VGNC Symbol;Acc:VGNC:18888]	0.232081	0.261292	0.810815	182.977	186.373	244.821	254.608	186.067	229.232	113.002	239.486	275.091	198.855	280.202	206.582
ENSECAG00000022381	UTP25	UTP25 small subunit processor component [Source:VGNC Symbol;Acc:VGNC:54262]	0.232068	0.0785048	0.640684	360.443	349.889	327.355	390.837	283.394	332.725	370.082	364.219	332.163	350.206	492.476	455.143
ENSECAG00000042321	0	0	0.232027	0.694469	0.958591	7.71591	2.63735	21.3291	11.2741	17.1754	4.83612	15.0669	4.9893	20.5462	8.838	7.54753	13.2566
ENSECAG00000016854	ACSL4	acyl-CoA synthetase long chain family member 4 [Source:VGNC Symbol;Acc:VGNC:15006]	0.231671	0.154181	0.737001	2564.99	1941.97	1771.24	2175.91	2394.06	1568.84	2927.69	2126.44	2681.28	2422.72	3086	2065.82
ENSECAG00000017373	MAPK12	mitogen-activated protein kinase 12 [Source:VGNC Symbol;Acc:VGNC:19957]	0.231652	0.557701	0.92991	12.125	13.1868	11.1282	10.3346	7.63351	15.4756	10.3585	14.9679	7.99019	14.3618	19.8123	13.2566
ENSECAG00000022461	SLC33A1	solute carrier family 33 member 1 [Source:VGNC Symbol;Acc:VGNC:23158]	0.231644	0.0627509	0.609381	739.625	674.283	635.235	735.638	708.962	671.253	835.273	717.461	760.209	905.895	1038.73	649.573
ENSECAG00000015633	DNAH12	dynein axonemal heavy chain 12 [Source:HGNC Symbol;Acc:HGNC:2943]	0.231495	0.652675	0.952743	48.5	33.4065	11.1282	14.0927	16.2212	29.9839	64.9762	61.8673	19.4047	34.2473	72.645	37.5604
ENSECAG00000020902	0	0	0.231353	0.254052	0.805458	87.0796	66.8129	63.0599	115.56	61.0681	72.5418	83.8098	73.8416	94.7408	93.9038	78.3056	99.4245
ENSECAG00000012502	GLIPR2	GLI pathosis related 2 [Source:VGNC Symbol;Acc:VGNC:56881]	0.231214	0.117768	0.702423	3790.72	3480.43	3597.19	4563.21	4049.58	3315.64	3985.2	3721.02	3141.28	3920.76	5946.51	4891.68
ENSECAG00000013762	NCR1	natural cytotoxicity triggering receptor 1 [Source:VGNC Symbol;Acc:VGNC:20603]	0.231165	0.0725392	0.630605	1337.06	1672.96	1664.59	2066.93	1952.27	1539.82	2084.89	1586.6	2214.42	2226.07	1944.43	1777.49
ENSECAG00000009031	IFT140	intraflagellar transport 140 [Source:VGNC Symbol;Acc:VGNC:18959]	0.231114	0.523848	0.922641	48.5	56.2635	36.1667	28.1854	17.1754	44.4923	38.609	75.8373	31.9607	45.2948	71.7015	53.0264
ENSECAG00000011528	ABHD2	abhydrolase domain containing 2, acylglycerol lipase [Source:VGNC Symbol;Acc:VGNC:14944]	0.231089	0.0632649	0.609381	1575.15	1372.3	1263.98	1483.49	1259.53	1018.49	1488.8	1346.11	1585.48	1488.1	1898.2	1368.74
ENSECAG00000038182	GFY	golgi associated olfactory signaling regulator [Source:HGNC Symbol;Acc:HGNC:44663]	0.230941	0.724795	0.960904	12.125	27.2526	8.34616	1.87902	28.6257	47.394	64.9762	13.97	20.5462	45.2948	17.9254	36.4556
ENSECAG00000018929	UBE2A	ubiquitin conjugating enzyme E2 A [Source:VGNC Symbol;Acc:VGNC:24712]	0.230924	0.00622751	0.354701	1224.63	1163.07	1190.72	1345.38	1206.09	1300.92	1170.51	1135.56	1297.83	1677.01	1388.75	1349.96
ENSECAG00000020843	0	0	0.230909	0.134652	0.722087	93.6932	106.373	89.953	77.04	79.1977	85.1157	79.1014	82.8223	89.0335	108.266	98.1179	111.576
ENSECAG00000013857	DIMT1	DIMT1 rRNA methyltransferase and ribosome maturation factor [Source:VGNC Symbol;Acc:VGNC:17188]	0.230859	0.0751082	0.634952	483.898	400.878	422.872	500.76	435.11	418.808	560.302	439.058	409.782	608.718	541.535	587.709
ENSECAG00000016330	TNFRSF1A	TNF receptor superfamily member 1A [Source:VGNC Symbol;Acc:VGNC:24369]	0.230837	0.0294919	0.49864	1559.72	2093.18	1540.33	2172.15	1839.68	1755.51	1937.04	1922.88	2087.72	2412.78	2138.78	2058.09
ENSECAG00000006472	EIF4E	eukaryotic translation initiation factor 4E [Source:VGNC Symbol;Acc:VGNC:17502]	0.230806	0.0200475	0.451171	1662.23	1460.21	1433.68	1690.18	1701.32	1422.79	1567.9	1428.93	1608.31	2085.77	1971.79	1588.58
ENSECAG00000023497	0	0	0.230671	0.633259	0.947924	5.51137	14.945	9.27351	13.1532	16.2212	12.5739	16.0086	12.9722	7.99019	27.6188	17.9254	5.52358
ENSECAG00000013041	ETF1	eukaryotic translation termination factor 1 [Source:VGNC Symbol;Acc:VGNC:17693]	0.230454	0.0283786	0.495939	2214.47	1848.78	1746.2	2065.05	2066.77	1594.95	2146.1	1899.92	2119.68	2393.99	2585.03	2039.31
ENSECAG00000017881	CDC42BPA	CDC42 binding protein kinase alpha [Source:VGNC Symbol;Acc:VGNC:16296]	0.230324	0.477825	0.906014	251.318	521.317	684.385	214.209	398.851	464.267	207.17	230.506	567.303	331.425	321.713	523.636
ENSECAG00000016251	0	0	0.230143	0.288351	0.825437	975.512	846.59	752.082	837.106	645.032	423.644	928.5	1190.45	826.414	957.819	1220.81	863.888
ENSECAG00000021173	RHBDD2	rhomboid domain containing 2 [Source:VGNC Symbol;Acc:VGNC:58815]	0.230096	0.0894319	0.653619	1526.65	2236.47	1663.67	1958.88	1732.81	2363.89	1724.22	2107.48	2326.29	2198.45	2619.94	1836.04
ENSECAG00000020631	CISD2	CDGSH iron sulfur domain 2 [Source:VGNC Symbol;Acc:VGNC:16556]	0.230094	0.0915505	0.657239	800.25	1054.94	842.962	1103.93	1159.34	881.141	941.683	817.247	948.549	1387.57	1062.31	1060.53
ENSECAG00000016346	LEPROT	leptin receptor overlapping transcript [Source:VGNC Symbol;Acc:VGNC:19634]	0.23002	0.0192012	0.441866	8171.15	7581.51	7023.76	8492.25	8154.5	7573.36	8592.86	6885.23	9482.07	10659.7	8888.16	7607.08
ENSECAG00000018151	OPTC	opticin [Source:VGNC Symbol;Acc:VGNC:21046]	0.229936	0.343701	0.849858	261.239	199.56	250.385	295.007	199.426	123.805	164.795	121.739	252.262	270.664	236.804	187.802
ENSECAG00000020173	ENG	endoglin [Source:VGNC Symbol;Acc:VGNC:17578]	0.229725	0.195938	0.769015	2573.81	3105.04	1956.71	2918.13	1966.58	2287.48	3377.82	2832.92	2698.4	3198.25	4075.66	2349.73
ENSECAG00000008130	DNASE1	deoxyribonuclease 1 [Source:VGNC Symbol;Acc:VGNC:49426]	0.229221	0.522977	0.922641	16.5341	26.3735	13.9103	14.0927	20.038	21.2789	22.6004	8.98074	26.2535	23.1998	20.7557	14.3613
ENSECAG00000023606	PKD2L1	polycystin 2 like 1, transient receptor potential cation channel [Source:VGNC Symbol;Acc:VGNC:59284]	0.229195	0.482914	0.90761	17.6364	12.3076	18.547	20.6693	16.2212	18.3772	25.4255	28.9379	29.6778	25.4093	17.9254	19.8849
ENSECAG00000005267	BAG3	BAG cochaperone 3 [Source:VGNC Symbol;Acc:VGNC:15753]	0.229186	0.349219	0.851245	868.591	990.765	469.24	980.851	424.614	501.989	907.783	559.799	722.541	988.752	886.834	744.579
ENSECAG00000011765	C1QBP	complement C1q binding protein [Source:VGNC Symbol;Acc:VGNC:51386]	0.229094	0.0649237	0.612749	2943.07	2574.93	2483.45	3107.91	3060.08	2957.77	2587.75	2291.09	2578.55	3956.11	2940.71	3421.31
ENSECAG00000007559	KIF16B	kinesin family member 16B [Source:VGNC Symbol;Acc:VGNC:19396]	0.22832	0.138362	0.722087	742.932	763.953	497.987	805.162	543.888	632.564	713.796	580.754	633.508	693.783	840.606	924.648
ENSECAG00000008722	CPEB2	cytoplasmic polyadenylation element binding protein 2 [Source:VGNC Symbol;Acc:VGNC:51161]	0.228203	0.168256	0.748176	164.239	203.076	137.248	132.471	188.929	171.199	164.795	204.561	202.038	152.456	233.03	212.106
ENSECAG00000023192	GYG1	glycogenin 1 [Source:VGNC Symbol;Acc:VGNC:18668]	0.22806	0.161956	0.743135	1485.86	1477.8	1382.68	2554.53	1847.31	1519.51	1485.03	1671.41	1824.05	2402.83	1903.86	1731.09
ENSECAG00000012321	ANXA4	annexin A4 [Source:VGNC Symbol;Acc:VGNC:15363]	0.228057	0.0887166	0.653619	10289.7	12312.9	8820.03	10801.6	12107.7	11144.3	12921.8	9784.01	10521.9	16765.7	12536.4	11818.3
ENSECAG00000034046	0	0	0.228054	0.42262	0.882028	31.9659	30.7691	23.1838	35.7015	22.9005	47.394	32.0172	44.9037	39.9509	26.514	45.2852	45.2934
ENSECAG00000022716	0	0	0.228004	0.154031	0.737001	2623.41	3124.38	1981.75	2509.44	1987.58	2652.13	2131.03	1778.19	2615.07	2871.25	3352.05	2163.03
ENSECAG00000013749	MBOAT1	membrane bound O-acyltransferase domain containing 1 [Source:VGNC Symbol;Acc:VGNC:20016]	0.227997	0.0449469	0.565184	994.25	1108.57	853.163	1281.49	1127.85	983.666	983.117	919.029	1063.84	1326.81	1194.4	1247.22
ENSECAG00000019919	GLDN	gliomedin [Source:VGNC Symbol;Acc:VGNC:51525]	0.227965	0.653312	0.952818	197.307	395.603	177.124	263.063	434.156	362.709	786.306	1090.66	271.666	702.621	451.908	744.579
ENSECAG00000014963	PIK3C2A	phosphatidylinositol-4-phosphate 3-kinase catalytic subunit type 2 alpha [Source:VGNC Symbol;Acc:VGNC:21442]	0.227469	0.0832336	0.649172	551.137	449.229	446.983	413.385	510.491	467.169	500.034	484.96	544.474	574.47	419.831	700.39
ENSECAG00000013002	C1GALT1	core 1 synthase, glycoprotein-N-acetylgalactosamine 3-beta-galactosyltransferase 1 [Source:VGNC Symbol;Acc:VGNC:15934]	0.227226	0.18527	0.762406	820.091	672.525	592.577	582.498	733.771	559.055	1015.13	710.476	858.374	617.556	918.911	932.381
ENSECAG00000008782	RPH3AL	rabphilin 3A like (without C2 domains) [Source:HGNC Symbol;Acc:HGNC:10296]	0.227222	0.603649	0.942542	13.2273	29.89	13.9103	18.7902	25.7631	17.41	12.2419	26.9422	6.84873	36.4568	29.2467	19.8849
ENSECAG00000027684	MT-ND1	mitochondrially encoded NADH:ubiquinone oxidoreductase core subunit 1 [Source:VGNC Symbol;Acc:VGNC:99800]	0.226869	0.1361	0.722087	26312.4	21685.2	16724.8	33301	24885.3	25436	21041	27054	27888	29082.6	25101.2	32874.1
ENSECAG00000008446	NCF2	neutrophil cytosolic factor 2 [Source:VGNC Symbol;Acc:VGNC:20586]	0.226804	0.0537002	0.584509	3350.91	3262.4	2673.55	3073.15	2553.41	2475.12	2774.2	2592.44	2785.15	3454.55	3968.11	3104.25
ENSECAG00000005844	RGL3	ral guanine nucleotide dissociation stimulator like 3 [Source:VGNC Symbol;Acc:VGNC:58233]	0.226449	0.672539	0.95779	12.125	25.4944	18.547	7.5161	8.5877	29.0167	23.5421	15.9658	7.99019	27.6188	38.6811	7.73301
ENSECAG00000004117	0	0	0.226287	0.678991	0.958326	7.71591	7.03294	6.49146	18.7902	18.1296	7.73779	6.59178	8.98074	22.8291	12.1523	8.49097	4.41887
ENSECAG00000012487	PIGF	phosphatidylinositol glycan anchor biosynthesis class F [Source:VGNC Symbol;Acc:VGNC:21422]	0.226066	0.0219975	0.462291	895.046	871.205	720.552	873.747	926.518	842.452	976.526	777.333	1022.74	1144.52	917.025	942.323
ENSECAG00000010436	0	0	0.225994	0.263768	0.813068	57.3182	60.6591	95.5171	69.5239	71.5642	59.9679	80.9848	72.8437	60.4971	88.38	99.0613	83.9584
ENSECAG00000009296	DCHS1	dachsous cadherin-related 1 [Source:VGNC Symbol;Acc:VGNC:17039]	0.225905	0.375303	0.866379	485	581.097	512.825	541.159	408.393	688.663	675.187	660.583	1077.53	314.854	508.515	762.254
ENSECAG00000021693	CAPZA2	capping actin protein of muscle Z-line subunit alpha 2 [Source:VGNC Symbol;Acc:VGNC:16050]	0.225817	0.00237991	0.249545	5541.13	4827.23	4846.34	5611.71	5807.19	5054.71	5436.34	4646.03	5903.61	6162.3	6345.58	6010.76
ENSECAG00000008024	CLIC2	chloride intracellular channel 2 [Source:VGNC Symbol;Acc:VGNC:16611]	0.225456	0.40333	0.878394	284.386	269.889	175.269	251.789	120.228	118.001	161.028	303.349	214.594	279.502	208.5	281.703
ENSECAG00000017984	LITAF	lipopolysaccharide induced TNF factor [Source:VGNC Symbol;Acc:VGNC:19691]	0.225439	0.0185348	0.43771	23600.8	24815.7	20393.4	20958.6	21400.6	19856.1	26012.1	20823.3	25183.9	29367.6	26378.6	23041.1
ENSECAG00000027796	SEMA6B	semaphorin 6B [Source:HGNC Symbol;Acc:HGNC:10739]	0.225296	0.215925	0.782675	1472.64	2658.45	1547.75	2119.54	2016.2	1981.84	1901.26	1633.5	1637.99	3054.64	1918.96	2350.84
ENSECAG00000012224	PSMD12	proteasome 26S subunit, non-ATPase 12 [Source:VGNC Symbol;Acc:VGNC:21958]	0.225215	0.0637676	0.609381	1706.32	1473.4	1272.33	1781.32	1644.07	1282.54	1831.57	1485.81	1551.24	1978.61	1971.79	1789.64
ENSECAG00000023579	C28H12orf45	chromosome 28 C12orf45 homolog [Source:VGNC Symbol;Acc:VGNC:49253]	0.225082	0.200185	0.771023	199.511	210.988	245.748	247.092	259.539	306.61	238.246	207.555	221.442	388.872	285.863	223.153
ENSECAG00000032798	RAB10	RAB10, member RAS onco family [Source:VGNC Symbol;Acc:VGNC:22083]	0.224931	0.0724284	0.630605	3766.47	3400.43	2713.43	4015.48	3610.65	3196.67	3828.88	3238.05	3262.28	4521.74	4714.37	3727.31
ENSECAG00000019769	PPARGC1B	PPARG coactivator 1 beta [Source:VGNC Symbol;Acc:VGNC:21718]	0.224871	0.252248	0.803812	232.58	181.098	177.124	124.016	127.861	196.346	188.337	206.557	202.038	154.665	256.616	223.153
ENSECAG00000024086	PSMA1	proteasome 20S subunit alpha 1 [Source:VGNC Symbol;Acc:VGNC:59416]	0.224758	0.0423177	0.552917	2459.17	2268.12	2174.64	2678.55	2726.12	2685.98	2633.89	2140.41	2724.65	3566.13	2722.77	2536.43
ENSECAG00000022802	CFAP57	cilia and flagella associated protein 57 [Source:VGNC Symbol;Acc:VGNC:16456]	0.224752	0.676145	0.958326	33.0682	17.5823	2.78205	15.9717	12.4045	23.2134	15.0669	9.9786	17.1218	9.94275	33.9639	14.3613
ENSECAG00000023543	BNIP1	BCL2 interacting protein 1 [Source:VGNC Symbol;Acc:VGNC:55406]	0.224743	0.157221	0.737442	197.307	245.274	268.932	241.455	191.792	246.642	222.237	190.591	198.613	285.026	332.091	237.514
ENSECAG00000009317	PLBD2	phospholipase B domain containing 2 [Source:VGNC Symbol;Acc:VGNC:21534]	0.224699	0.310758	0.834981	10908.1	20358.6	12188.2	13961.2	16851	19237.1	14557.5	12446.3	19604.5	26192.5	10855.2	13758.1
ENSECAG00000023989	OSBPL3	oxysterol binding protein like 3 [Source:VGNC Symbol;Acc:VGNC:21065]	0.224685	0.223378	0.788769	120.148	88.7909	130.756	125.895	105.915	77.3779	92.285	130.72	136.975	103.847	138.686	129.252
ENSECAG00000023191	RAB25	RAB25, member RAS onco family [Source:VGNC Symbol;Acc:VGNC:22098]	0.22464	0.790401	0.973988	6.61364	9.67029	38.9487	1.87902	2.86257	28.0495	8.47515	2.99358	3.42437	7.73325	36.7942	9.94245
ENSECAG00000008202	SBDS	SBDS ribosome maturation factor [Source:VGNC Symbol;Acc:VGNC:22704]	0.224515	0.0863975	0.652387	1451.69	1194.72	1085	1603.75	1322.51	952.715	1427.59	1167.5	1465.63	1579.79	1508.56	1407.41
ENSECAG00000016866	HSPA13	heat shock protein family A (Hsp70) member 13 [Source:VGNC Symbol;Acc:VGNC:84732]	0.224212	0.0468417	0.566431	656.955	555.602	577.74	550.554	624.04	446.857	603.619	608.694	647.205	777.744	678.334	596.547
ENSECAG00000035356	GZMM	granzyme M [Source:HGNC Symbol;Acc:HGNC:4712]	0.224014	0.437088	0.890061	68.3409	105.494	161.359	133.411	134.541	101.558	58.3844	178.617	118.711	148.037	173.593	109.367
ENSECAG00000015230	LGALS8	galectin 8 [Source:VGNC Symbol;Acc:VGNC:19644]	0.223681	0.0552385	0.587115	998.659	850.106	794.74	915.085	831.099	718.647	1106.48	857.161	973.661	1043.99	1152.88	956.684
ENSECAG00000038362	0	0	0.223659	0.535888	0.925848	121.25	140.659	137.248	113.681	173.662	165.395	23.5421	102.78	107.297	182.284	150.007	131.461
[truncated: 11,050 more rows]

## Sheet: Sig
ID	Gene name	Gene description	log2FoldChange	pvalue	padj	1-Control	2-Control	3-Control	4-Control	5-Control	6-Control	7-Control	8-Control	25-CASE-NEUT-MAST	26-CASE-NEUT-MAST	27-CASE-NEUT-MAST	28-CASE-NEUT-MAST
[truncated: 31 more rows]
