# Supplementary material for: Distinct Molecular Profiles Underpin Mild-To-Moderate Equine Asthma Cytological Profiles
Source: Cells. 2024 Nov 20;13(22):1926. doi: 10.3390/cells13221926 (PMC11593015; doi:10.3390/cells13221926)
Supplement: Supplementary file 1 [file cells-13-01926-s001.zip › Supplementary Material S7_CONvsNEUT_MAST_Proteomic_DAVID.xlsx]

## Sheet: CONvsPMN_MAST_final_results
UniProt_ID...1	UniProt_ID...2	Enesembl_ID	Gene_Name_Final	Gene_Description_A	Description	Gene_Name	H1 Area (top-3 peptides)	H2 Area (top-3 peptides)	H3 Area (top-3 peptides)	H4 Area (top-3 peptides)	H5 Area (top-3 peptides)	H6 Area (top-3 peptides)	H7 Area (top-3 peptides)	H8 Area (top-3 peptides)	H25 Area (top-3 peptides)	H26 Area (top-3 peptides)	H27 Area (top-3 peptides)	H28 Area (top-3 peptides)	Volcano Plot	All/CON (Fold Change)...21	minus log2 p-value	F-test	Score	All/CON (Fold Change)...25	p-value	statistic	p	p.signif	test
F6QXN5	F6QXN5_HORSE	ENSECAG00000010107	TAGLN2	transgelin 2 [Source:VGNC Symbol;Acc:VGNC:23860]	Transgelin OS=Equus caballus OX=9796 GN=TAGLN2 PE=3 SV=2	TAGLN2	1.37047	1.93787	1.2286	1.60916	1.68335	1.35232	1.63776	0.575509	3.79436	4.26012	4.30441	4.13306	NA	-2.69861	21.7643	0.373501	-58.7332	-2.69861	2.80736e-07	12.0509	2.81e-07	****	T-test (hom)
F6XA04	F6XA04_HORSE	ENSECAG00000009536	YWHAE	tyrosine 3-monooxygenase/tryptophan 5-monooxygenase activation protein epsilon [Source:VGNC Symbol;Acc:VGNC:25118]	Tyrosine 3-monooxygenase/tryptophan 5-monooxygenase activation protein epsilon OS=Equus caballus OX=9796 GN=YWHAE PE=3 SV=2	YWHAE	0.995853	0.440208	0.138536	0.140059	0.328046	0.143996	0.61254	0.994743	2.21461	2.6274	2.68761	2.82509	NA	-2.11443	19.6464	0.643874	-41.5409	-2.11443	1.21858e-06	10.2935	1.22e-06	****	T-test (hom)
A0A5F5PEF5	A0A5F5PEF5_HORSE	ENSECAG00000018949	DBI	diazepam binding inhibitor, acyl-CoA binding protein [Source:VGNC Symbol;Acc:VGNC:17017]	Diazepam binding inhibitor acyl-CoA binding protein OS=Equus caballus OX=9796 GN=DBI PE=4 SV=1	DBI	-5.11421	-4.2133	-4.18773	-5.31316	-2.55494	-4.92057	-3.52093	-5.25763	0.966196	0.44727	0.29789	1.42647	NA	-5.16977	19.0137	0.324713	-98.2963	-5.16977	1.88935e-06	9.81297	1.89e-06	****	T-test (hom)
F6UL68	F6UL68_HORSE	ENSECAG00000015875	TTR	transthyretin [Source:VGNC Symbol;Acc:VGNC:24652]	Transthyretin OS=Equus caballus OX=9796 GN=TTR PE=3 SV=3	TTR	3.56641	5.17706	3.80097	4.06746	5.02765	4.64114	4.43023	4.39343	7.10219	7.72642	7.77656	7.12986	NA	-3.04571	18.8702	0.51901	-57.4734	-3.04571	2.08684e-06	9.70666	2.09e-06	****	T-test (hom)
A0A3Q2KXP3	A0A3Q2KXP3_HORSE	ENSECAG00000012210	CAPNS1	calpain small subunit 1 [Source:VGNC Symbol;Acc:VGNC:51007]	Calcium-activated neutral proteinase small subunit OS=Equus caballus OX=9796 GN=CAPNS1 PE=4 SV=2	CAPNS1	-2.7059	-1.81841	-2.62254	-2.99081	-2.82894	-2.44744	-4.15468	-2.99489	0.101074	0.605751	0.930688	0.217727	NA	-3.28426	18.0411	0.392586	-59.2516	-3.28426	3.70756e-06	9.1105	3.71e-06	****	T-test (hom)
F7AB03	F7AB03_HORSE	ENSECAG00000018046	GRN	granulin [Source:VGNC Symbol;Acc:VGNC:18607]	Granulin precursor OS=Equus caballus OX=9796 GN=GRN PE=3 SV=2	GRN	-5.03053	-5.12747	-4.91215	-2.70238	-3.15087	-4.86877	-4.41647	-3.30239	0.114854	-0.0958697	0.150708	0.562748	NA	-4.37199	17.2627	0.0615991	-75.4725	-4.37199	6.35919e-06	8.57799	6.36e-06	****	T-test (hom)
F6QP34	F6QP34_HORSE	ENSECAG00000017609	WFDC2	WAP four-disulfide core domain 2 [Source:VGNC Symbol;Acc:VGNC:25027]	WAP four-disulfide core domain 2 OS=Equus caballus OX=9796 GN=WFDC2 PE=4 SV=1	WFDC2	-5.71669	-3.00622	-5.36658	-4.12908	-4.87185	-3.62314	-2.97449	-4.20964	1.82175	1.95449	-0.318541	0.903456	NA	-5.3275	17.029	0.859771	-90.7219	-5.3275	7.47766e-06	8.42297	7.48e-06	****	T-test (hom)
A0A3Q2I427	A0A3Q2I427_HORSE	ENSECAG00000038107	LRG1	leucine rich alpha-2-glycoprotein 1 [Source:HGNC Symbol;Acc:HGNC:29480]	Leucine rich alpha-2-glycoprotein 1 OS=Equus caballus OX=9796 GN=LRG1 PE=4 SV=1	LRG1	1.80412	0.401395	1.25223	0.524475	0.428338	1.04677	0.708594	0.0749922	3.69154	3.63253	2.90264	3.21147	NA	-2.57943	16.7984	0.54341	-43.3302	-2.57943	8.77381e-06	8.27215	8.77e-06	****	T-test (hom)
B8K1X7	B8K1X7_HORSE	ENSECAG00000013062	RPSA	ribosomal protein SA [Source:NCBI gene (formerly Entrezgene);Acc:100055367]	40S ribosomal protein SA OS=Equus caballus OX=9796 GN=RPSA PE=2 SV=1	RPSA	0.158797	-0.0971447	-0.00163182	-0.49933	-0.289961	-0.972842	-0.190325	-0.0431245	1.34921	1.54707	1.5528	2.34927	NA	-1.94153	16.777	0.566134	-32.5731	-1.94153	8.90462e-06	8.2583	8.9e-06	****	T-test (hom)
TPM4_HORSE	NA	NA	TPM4	NA	Tropomyosin alpha-4 chain OS=Equus caballus OX=9796 GN=TPM4 PE=1 SV=2	TPM4	-5.14003	-5.04914	-2.78333	-6.01668	-3.71736	-5.10382	-3.50675	-4.83807	-0.857654	-0.71964	-0.902569	-0.598699	NA	-3.74976	15.8633	0.00638024	-59.4837	-3.74976	1.67748e-05	9.73995	1.68e-05	****	T-test (het)
A0A3Q2GT53	A0A3Q2GT53_HORSE	ENSECAG00000006251	CLEC3B	C-type lectin domain family 3 member B [Source:VGNC Symbol;Acc:VGNC:16604]	C-type lectin domain family 3 member B OS=Equus caballus OX=9796 GN=CLEC3B PE=4 SV=1	CLEC3B	1.43872	1.94381	1.22566	0.904435	2.22296	2.08575	1.7088	1.41019	3.13637	3.92635	3.82926	3.51908	NA	-1.98522	15.7348	0.749344	-31.237	-1.98522	1.83386e-05	7.60294	1.83e-05	****	T-test (hom)
A0A3Q2KU08	A0A3Q2KU08_HORSE	ENSECAG00000001599	RPS12	ribosomal protein S12 [Source:NCBI gene (formerly Entrezgene);Acc:100034144]	40S ribosomal protein S12 OS=Equus caballus OX=9796 GN=RPS12 PE=3 SV=1	RPS12	-0.825346	-0.776995	-0.635674	-1.20805	-1.49107	-1.29581	-1.20134	-1.09986	0.827077	-0.027635	0.264863	0.727923	NA	-1.51483	15.601	0.444291	-23.6328	-1.51483	2.01199e-05	7.52174	2.01e-05	****	T-test (hom)
F6VK89	F6VK89_HORSE	ENSECAG00000001784	CD14	CD14 molecule [Source:VGNC Symbol;Acc:VGNC:16245]	Monocyte differentiation antigen CD14 OS=Equus caballus OX=9796 GN=CD14 PE=4 SV=2	CD14	2.17651	2.19291	2.16056	2.82624	2.81741	2.38499	2.97039	2.57625	3.6084	3.52814	3.56427	3.42461	NA	-1.0182	15.2844	0.0381576	-15.5625	-1.0182	2.50581e-05	8.28279	2.51e-05	****	T-test (het)
F7DZV9	F7DZV9_HORSE	ENSECAG00000020397	YWHAB	tyrosine 3-monooxygenase/tryptophan 5-monooxygenase activation protein beta [Source:VGNC Symbol;Acc:VGNC:25117]	Tyrosine 3-monooxygenase/tryptophan 5-monooxygenase activation protein beta OS=Equus caballus OX=9796 GN=YWHAB PE=3 SV=3	YWHAB	2.09991	2.23986	2.42963	1.27191	1.95718	1.39578	2.38079	1.68599	3.05844	3.22389	3.2471	3.32937	NA	-1.28207	14.7427	0.0481402	-18.9012	-1.28207	3.64757e-05	7.73862	3.65e-05	****	T-test (het)
A0A3Q2HIE9	A0A3Q2HIE9_HORSE	ENSECAG00000039438	MYL6	myosin light chain 6 [Source:VGNC Symbol;Acc:VGNC:49494]	Myosin light chain 6 OS=Equus caballus OX=9796 GN=MYL6 PE=4 SV=2	MYL6	-2.72586	-2.29051	-1.04171	-0.85119	0.189585	-1.73217	-2.1884	-2.33556	1.02885	2.1429	2.69678	2.97195	NA	-3.8321	14.041	0.907112	-53.8065	-3.8321	5.93248e-05	6.61935	5.93e-05	****	T-test (hom)
F6VEA3	F6VEA3_HORSE	ENSECAG00000011835	PSMA5	proteasome 20S subunit alpha 5 [Source:VGNC Symbol;Acc:VGNC:21935]	Proteasome subunit alpha type OS=Equus caballus OX=9796 GN=PSMA5 PE=3 SV=1	PSMA5	0.637375	0.642116	0.80005	0.060329	0.288258	0.312708	0.168626	-0.18527	1.39902	2.17026	2.50913	1.6062	NA	-1.58063	13.8963	0.320077	-21.9649	-1.58063	6.55838e-05	6.53961	6.56e-05	****	T-test (hom)
F6XJD0	F6XJD0_HORSE	ENSECAG00000023669	ROS1	ROS proto-onco 1, receptor tyrosine kinase [Source:VGNC Symbol;Acc:VGNC:22506]	Tyrosine-protein kinase receptor OS=Equus caballus OX=9796 GN=ROS1 PE=3 SV=1	ROS1	1.31065	2.11793	1.75627	1.84299	2.17039	0.650484	0.920813	0.956737	2.87515	3.11495	2.94139	3.19077	NA	-1.56478	13.7931	0.0447806	-21.5832	-1.56478	7.04472e-05	7.13138	7.04e-05	****	T-test (het)
H9GZL8	H9GZL8_HORSE	ENSECAG00000000008	RPLP2	ribosomal protein lateral stalk subunit P2 [Source:VGNC Symbol;Acc:VGNC:69333]	60S acidic ribosomal protein P2 OS=Equus caballus OX=9796 GN=RPLP2 PE=3 SV=2	RPLP2	-2.9366	-2.80693	-2.09263	-3.81701	-2.91377	-4.31431	-3.77651	-1.91102	0.201246	-0.0193367	-0.764417	0.694417	NA	-3.09908	13.7677	0.628687	-42.667	-3.09908	7.17007e-05	6.46924	7.17e-05	****	T-test (hom)
A0A3Q2I8P4	A0A3Q2I8P4_HORSE	ENSECAG00000016147	MYH10	myosin heavy chain 10 [Source:VGNC Symbol;Acc:VGNC:20477]	Myosin heavy chain 10 OS=Equus caballus OX=9796 GN=MYH10 PE=3 SV=2	MYH10	2.8691	1.39244	2.26993	2.47603	1.05926	1.9765	2.14725	2.72473	-0.500253	0.200347	-0.465971	0.239434	NA	2.24601	13.7072	0.51135	30.7866	2.24601	7.47679e-05	-6.43636	7.48e-05	****	T-test (hom)
A0A3Q2HJE7	A0A3Q2HJE7_HORSE	ENSECAG00000034000	CSTB	0	Cystatin-B OS=Equus caballus OX=9796 GN=LOC100050835 PE=3 SV=1	LOC100050835	2.557	2.90558	1.83522	2.29983	2.65757	0.87051	2.45252	1.21484	3.85731	4.7858	5.00858	5.21036	NA	-2.61638	13.2405	0.813033	-34.6422	-2.61638	0.000103328	6.186	0.000103	***	T-test (hom)
F6YQM5	F6YQM5_HORSE	ENSECAG00000021672	PSAP	prosaposin [Source:VGNC Symbol;Acc:VGNC:21926]	Prosaposin OS=Equus caballus OX=9796 GN=PSAP PE=4 SV=3	PSAP	-1.34238	-1.13145	-1.66641	-1.32231	0.423839	-1.9168	-2.54609	-1.20235	1.04321	0.895088	0.698022	0.819859	NA	-2.20204	13.0783	0.0143717	-28.799	-2.20204	0.000115619	7.11779	0.000116	***	T-test (het)
A0A3Q2GYK6	A0A3Q2GYK6_HORSE	ENSECAG00000021882	YWHAZ	tyrosine 3-monooxygenase/tryptophan 5-monooxygenase activation protein zeta [Source:VGNC Symbol;Acc:VGNC:25121]	Tyrosine 3-monooxygenase/tryptophan 5-monooxygenase activation protein zeta OS=Equus caballus OX=9796 GN=YWHAZ PE=3 SV=2	YWHAZ	2.45211	2.89592	2.42046	1.55771	2.22045	1.59874	2.6862	1.73601	3.54303	3.41262	3.42	3.61469	NA	-1.30164	13.0396	0.0208216	-16.9728	-1.30164	0.000118768	6.96129	0.000119	***	T-test (het)
F7DW15	F7DW15_HORSE	ENSECAG00000015089	RPS8	ribosomal protein S8 [Source:VGNC Symbol;Acc:VGNC:22568]	40S ribosomal protein S8 OS=Equus caballus OX=9796 GN=RPS8 PE=3 SV=3	RPS8	1.46798	1.84842	1.77493	2.31632	2.03157	1.13005	2.22294	2.20415	0.861473	0.212161	0.288993	0.675333	NA	1.36506	12.5309	0.695686	17.1054	1.36506	0.000168977	-5.81713	0.000169	***	T-test (hom)
A0A3Q2HP43	A0A3Q2HP43_HORSE	ENSECAG00000010942	TPM3	tropomyosin 3 [Source:VGNC Symbol;Acc:VGNC:24435]	Tropomyosin 3 OS=Equus caballus OX=9796 GN=TPM3 PE=3 SV=2	TPM3	0.686014	1.14811	1.48333	-0.173781	-0.181469	0.663569	1.36171	-0.935209	2.78343	2.35609	2.32418	2.6046	NA	-2.01054	12.3813	0.045504	-24.8931	-2.01054	0.000187437	6.23113	0.000187	***	T-test (het)
F6T0A6	F6T0A6_HORSE	ENSECAG00000026874	HSP10	0	10 kDa heat shock protein mitochondrial OS=Equus caballus OX=9796 GN=LOC100070523 PE=3 SV=3	LOC100070523	0.56288	1.11932	1.50831	1.59921	1.5528	0.358174	1.19506	0.698787	2.29896	2.6853	2.31913	2.90042	NA	-1.47664	12.0162	0.444885	-17.7436	-1.47664	0.000241411	5.55794	0.000241	***	T-test (hom)
F7CVH6	F7CVH6_HORSE	ENSECAG00000015220	PKP1	plakophilin 1 [Source:VGNC Symbol;Acc:VGNC:59286]	Plakophilin 1 OS=Equus caballus OX=9796 GN=PKP1 PE=3 SV=2	PKP1	0.369896	-1.68255	0.782715	-0.110533	-0.491854	0.790623	-0.783654	-0.251546	-2.18249	-2.68347	-3.53488	-2.65367	NA	2.59152	11.9649	0.553199	31.0072	2.59152	0.000250156	-5.53246	0.00025	***	T-test (hom)
A0A5F5PYS7	A0A5F5PYS7_HORSE	ENSECAG00000022233	KRT1	keratin 1 [Source:VGNC Symbol;Acc:VGNC:19520]	Cytokeratin-1 OS=Equus caballus OX=9796 GN=KRT1 PE=3 SV=1	KRT1	9.33207	7.90882	9.17414	8.72031	8.38522	9.28506	8.29039	8.91145	7.60842	7.25302	6.60301	6.93769	NA	1.6504	11.8123	0.824798	19.4949	1.6504	0.000278068	-5.45708	0.000278	***	T-test (hom)
F6Q1M4	F6Q1M4_HORSE	ENSECAG00000017274	KRT15	keratin 15 [Source:VGNC Symbol;Acc:VGNC:83247]	Keratin 15 OS=Equus caballus OX=9796 GN=KRT15 PE=3 SV=3	KRT15	5.9756	4.20039	5.78151	5.77759	5.37816	5.90895	4.23731	5.11609	3.62564	3.11183	2.30624	3.13	NA	2.25352	11.7969	0.694701	26.5847	2.25352	0.000281039	-5.44954	0.000281	***	T-test (hom)
F6W8W3	F6W8W3_HORSE	ENSECAG00000016177	KRT24	keratin 24 [Source:VGNC Symbol;Acc:VGNC:19525]	Keratin 24 OS=Equus caballus OX=9796 GN=KRT24 PE=3 SV=1	KRT24	1.86726	0.824392	1.58901	1.85896	1.38126	1.85867	0.0629179	0.499286	-0.919379	-2.79256	-2.05712	-0.376692	NA	2.77916	11.7594	0.297186	32.6812	2.77916	0.000288452	-5.43109	0.000288	***	T-test (hom)
F6XM13	F6XM13_HORSE	ENSECAG00000022047	APOD	apolipoprotein D [Source:VGNC Symbol;Acc:VGNC:15421]	Apolipoprotein D OS=Equus caballus OX=9796 GN=APOD PE=3 SV=1	APOD	-3.53651	-2.10984	-2.08936	-2.14448	-0.197627	-1.22789	-2.03304	-2.40362	0.424847	0.702422	1.4805	0.656558	NA	-2.78388	11.7368	0.255485	-32.6738	-2.78388	0.000293004	5.42001	0.000293	***	T-test (hom)
F7D6J7	F7D6J7_HORSE	ENSECAG00000001261	MSLN	0	Mesothelin OS=Equus caballus OX=9796 GN=LOC100067178 PE=3 SV=2	LOC100067178	-5.06149	-0.812065	-3.34431	-4.85444	-2.68386	-4.84116	-4.63303	-2.27176	2.88745	1.38299	-0.596526	3.2021	NA	-5.28176	11.6368	0.718586	-61.4627	-5.28176	0.000314037	5.3711	0.000314	***	T-test (hom)
F7DEN7	F7DEN7_HORSE	ENSECAG00000019676	CNPY2	0	Canopy FGF signaling regulator 2 OS=Equus caballus OX=9796 GN=CNPY2 PE=3 SV=1	CNPY2	-4.88723	-5.10581	-3.92261	-4.68341	-2.28289	-3.32562	-4.84021	-5.06826	-1.82977	-1.4435	-1.57852	-0.900203	NA	-2.82651	11.4533	0.147703	-32.3727	-2.82651	0.000356635	5.28197	0.000357	***	T-test (hom)
F7CQ86	F7CQ86_HORSE	ENSECAG00000036100	AGP	0	Alpha-1-acid glycoprotein 2 OS=Equus caballus OX=9796 GN=LOC100050034 PE=3 SV=1	LOC100050034	-0.749948	-0.473093	-0.34144	-0.0558126	-0.307308	-1.27905	-0.843299	-0.365434	0.57112	1.4099	0.254559	1.1176	NA	-1.39022	11.4131	0.460735	-15.8667	-1.39022	0.000366691	5.26259	0.000367	***	T-test (hom)
F6SIE2	F6SIE2_HORSE	ENSECAG00000024723	ICAM3	intercellular adhesion molecule 3 [Source:VGNC Symbol;Acc:VGNC:18929]	Intercellular adhesion molecule 3 OS=Equus caballus OX=9796 GN=ICAM3 PE=3 SV=2	ICAM3	-2.54951	-2.59313	-1.31728	-1.21638	-1.55166	-2.0166	-1.50881	-1.3488	-0.501559	-0.0339765	-0.360974	0.261958	NA	-1.60414	11.3616	0.459749	-18.2255	-1.60414	0.000380042	5.23772	0.00038	***	T-test (hom)
F6RL46	F6RL46_HORSE	ENSECAG00000010333	PGLS	6-phosphogluconolactonase [Source:VGNC Symbol;Acc:VGNC:21355]	6-phosphogluconolactonase OS=Equus caballus OX=9796 GN=PGLS PE=3 SV=2	PGLS	-1.68553	-1.88893	-1.04707	-2.68159	-1.33152	-2.24183	-1.23755	-2.49983	-0.10936	0.334232	-0.61363	0.301899	NA	-1.80502	11.3569	0.651912	-20.4995	-1.80502	0.000381259	5.2355	0.000381	***	T-test (hom)
A0A3Q2I854	A0A3Q2I854_HORSE	ENSECAG00000034483	0	0	IF rod domain-containing protein OS=Equus caballus OX=9796 PE=3 SV=2	IF	6.45395	4.40416	5.68058	5.77406	4.62843	5.71436	4.6138	5.69571	3.73258	3.46916	2.18398	2.92169	NA	2.29378	11.3564	0.989685	26.0491	2.29378	0.000381397	-5.23525	0.000381	***	T-test (hom)
F6ZSS7	F6ZSS7_HORSE	ENSECAG00000011552	NUDT2	nudix hydrolase 2 [Source:VGNC Symbol;Acc:VGNC:20946]	Bis(5'-nucleosyl)-tetraphosphatase [asymmetrical] OS=Equus caballus OX=9796 GN=NUDT2 PE=4 SV=1	NUDT2	-5.056	-3.7652	-4.91506	-4.92065	-6.11786	-4.97797	-4.30859	-5.01691	-3.10248	-2.07951	-3.4453	-2.57001	NA	-2.08545	11.341	0.932509	-23.6512	-2.08545	0.000385491	5.22784	0.000385	***	T-test (hom)
F7E3Y7	F7E3Y7_HORSE	ENSECAG00000020463	HSPB1	heat shock protein family B (small) member 1 [Source:VGNC Symbol;Acc:VGNC:51154]	Heat shock 27 kDa protein OS=Equus caballus OX=9796 GN=HSPB1 PE=3 SV=1	HSPB1	2.0327	2.75977	2.41326	2.05904	1.61164	1.30569	1.99772	2.5103	3.43601	3.10871	3.37643	3.59664	NA	-1.29318	11.0877	0.189296	-14.3384	-1.29318	0.000459497	5.10672	0.000459	***	T-test (hom)
F6SHJ8	F6SHJ8_HORSE	ENSECAG00000018183	KRT2	keratin 2 [Source:HGNC Symbol;Acc:HGNC:6439]	Keratin 2 OS=Equus caballus OX=9796 GN=KRT2 PE=3 SV=3	KRT2	6.25206	5.22732	5.91916	5.62472	5.46574	6.92448	5.1225	6.15344	4.6105	4.03961	2.70934	3.65626	NA	2.08225	11.0763	0.480582	23.0637	2.08225	0.000463126	-5.10133	0.000463	***	T-test (hom)
FRIL_HORSE	NA	ENSECAG00000029371	FTL	ferritin light chain [Source:NCBI gene (formerly Entrezgene);Acc:100051593]	Ferritin light chain OS=Equus caballus OX=9796 GN=FTL PE=1 SV=4	FTL	0.842966	3.98285	0.741879	4.27543	4.34093	2.13616	2.95039	3.40794	6.1746	7.02137	7.18689	6.35461	NA	-3.84955	10.9409	0.103644	-42.1175	-3.84955	0.000508702	5.03722	0.000509	***	T-test (hom)
F7D7I2	F7D7I2_HORSE	ENSECAG00000000779	SERPINB12	serpin family B member 12 [Source:VGNC Symbol;Acc:VGNC:22849]	Serpin family B member 12 OS=Equus caballus OX=9796 GN=SERPINB12 PE=3 SV=3	SERPINB12	2.80002	0.298355	2.30783	1.92829	2.07275	2.71453	0.99117	2.27262	-0.130605	-0.0528201	-0.944974	-0.425442	NA	2.31166	10.8745	0.241073	25.1382	2.31166	0.000532643	-5.00595	0.000533	***	T-test (hom)
A0A3Q2L2R4	A0A3Q2L2R4_HORSE	ENSECAG00000035262	AGP2	0	Alpha-1-acid glycoprotein 2 OS=Equus caballus OX=9796 GN=LOC100051562 PE=3 SV=1	LOC100051562	0.966799	2.27129	1.73797	1.02306	2.69036	1.39771	1.21666	1.06437	2.59548	3.91131	4.80961	3.81197	NA	-2.23607	10.87	0.395017	-24.3059	-2.23607	0.00053434	5.00379	0.000534	***	T-test (hom)
A0A3Q2HNU8	A0A3Q2HNU8_HORSE	ENSECAG00000024779	SERPINA5	serpin family A member 5 [Source:VGNC Symbol;Acc:VGNC:58581]	Serpin family A member 5 OS=Equus caballus OX=9796 GN=SERPINA5 PE=3 SV=1	SERPINA5	1.33652	1.15882	1.43293	1.15802	1.20506	1.33892	0.896228	1.60324	0.669092	0.741569	0.608822	0.816944	NA	0.55711	10.7236	0.186761	5.97423	0.55711	0.000591382	-4.93518	0.000591	***	T-test (hom)
F7DB59	F7DB59_HORSE	ENSECAG00000010970	PAFAH1B3	platelet activating factor acetylhydrolase 1b catalytic subunit 3 [Source:VGNC Symbol;Acc:VGNC:21134]	Platelet activating factor acetylhydrolase 1b catalytic subunit 3 OS=Equus caballus OX=9796 GN=PAFAH1B3 PE=4 SV=1	PAFAH1B3	-3.89692	-2.69592	-3.39121	-5.10356	-3.74612	-3.89835	-2.56133	-4.79054	-1.62861	-1.45827	-1.76717	-0.970397	NA	-2.30438	10.5818	0.148106	-24.3846	-2.30438	0.00065246	4.86913	0.000652	***	T-test (hom)
A0A3Q2HYF9	A0A3Q2HYF9_HORSE	ENSECAG00000032026	LY6G6C	0	Lymphocyte antigen 6 family member G6C OS=Equus caballus OX=9796 GN=LY6G6C PE=4 SV=2	LY6G6C	4.74459	4.97512	4.24889	3.75485	4.56647	4.59705	4.38619	4.25875	5.23009	5.43473	5.44365	5.35883	NA	-0.925334	10.4339	0.0527725	-9.65483	-0.925334	0.000722919	4.80066	0.000723	***	T-test (hom)
A1AT2_HORSE	NA	NA	SERPINA2	NA	Alpha-1-antiproteinase 2 OS=Equus caballus OX=9796 PE=1 SV=2	Alpha-1-antiproteinase	6.09411	6.54889	6.41599	6.47902	7.03159	6.80409	6.02347	5.84575	7.19696	7.77645	7.89498	7.26723	NA	-1.12854	10.3179	0.907114	-11.6442	-1.12854	0.000783461	4.74727	0.000783	***	T-test (hom)
F6XZQ1	F6XZQ1_HORSE	ENSECAG00000024097	CAPS	calcyphosine [Source:VGNC Symbol;Acc:VGNC:56019]	Calcyphosine OS=Equus caballus OX=9796 GN=CAPS PE=4 SV=1	CAPS	2.05391	2.85296	1.12978	1.96702	1.00324	2.34428	1.99998	0.826815	3.42081	4.8695	3.25197	3.75586	NA	-2.05229	10.1491	0.864157	-20.829	-2.05229	0.00088065	4.67012	0.000881	***	T-test (hom)
F7AS57	F7AS57_HORSE	ENSECAG00000017910	PSME2	proteasome activator subunit 2 [Source:VGNC Symbol;Acc:VGNC:21966]	Proteasome activator subunit 2 OS=Equus caballus OX=9796 GN=PSME2 PE=3 SV=1	PSME2	-1.2879	-1.62147	-0.606768	-1.34878	-1.05199	-1.1131	-0.495986	-1.1495	-0.186895	-0.360333	0.244125	0.825847	NA	-1.21512	10.1124	0.406874	-12.2879	-1.21512	0.000903343	4.65341	0.000903	***	T-test (hom)
A0A3Q2GWF9	A0A3Q2GWF9_HORSE	ENSECAG00000010117	S100A9	0	S100 calcium binding protein A9 OS=Equus caballus OX=9796 GN=S100A9 PE=4 SV=2	S100A9	-0.507252	1.2714	-1.69413	1.02119	1.40654	-0.834273	0.151215	0.585776	2.21515	3.77965	2.61515	3.48478	NA	-2.84863	10.0146	0.532074	-28.5279	-2.84863	0.00096672	4.60899	0.000967	***	T-test (hom)
A0A3Q2HNJ9	A0A3Q2HNJ9_HORSE	ENSECAG00000037706	GMFG	glia maturation factor gamma [Source:VGNC Symbol;Acc:VGNC:18405]	Glia maturation factor gamma OS=Equus caballus OX=9796 GN=GMFG PE=3 SV=1	GMFG	0.165674	-0.142532	0.357537	-0.118755	0.709204	-1.11701	-0.288659	-0.562473	1.69106	1.13195	0.966632	1.37074	NA	-1.41472	10.0141	0.367974	-14.1671	-1.41472	0.000967096	4.60874	0.000967	***	T-test (hom)
F6YWV8	F6YWV8_HORSE	ENSECAG00000016918	TMED4	transmembrane p24 trafficking protein 4 [Source:VGNC Symbol;Acc:VGNC:24169]	Transmembrane p24 trafficking protein 4 OS=Equus caballus OX=9796 GN=TMED4 PE=3 SV=2	TMED4	-0.334617	-0.751966	0.173963	-1.57546	-0.550804	-0.703737	-0.456056	-0.00512148	-1.66059	-1.73167	-1.78318	-2.02499	NA	1.27463	9.95788	0.071329	12.6926	1.27463	0.00100549	-4.58332	0.00101	**	T-test (hom)
H9GZX2	H9GZX2_HORSE	ENSECAG00000012169	ATP5F1D	ATP synthase F1 subunit delta [Source:VGNC Symbol;Acc:VGNC:58124]	ATP synthase F1 subunit delta OS=Equus caballus OX=9796 GN=ATP5F1D PE=3 SV=2	ATP5F1D	-4.42427	-4.35283	-2.26697	-3.72347	-3.15857	-1.72747	-5.04892	-3.45236	-1.67745	-0.614249	-0.6129	-0.0613155	NA	-2.77788	9.76377	0.436345	-27.1226	-2.77788	0.0011503	4.49594	0.00115	**	T-test (hom)
A0A3Q2LCW0	A0A3Q2LCW0_HORSE	ENSECAG00000039058	KRT6C	keratin 6C [Source:NCBI gene (formerly Entrezgene);Acc:100061525]	Keratin type II cuticular Hb5 OS=Equus caballus OX=9796 GN=KRT85 PE=3 SV=1	KRT85	6.25887	4.35369	5.68564	5.83458	5.39962	6.18743	3.94509	5.18435	3.82073	3.42449	2.39663	3.42261	NA	2.09005	9.57606	0.652132	20.0144	2.09005	0.00131014	-4.4121	0.00131	**	T-test (hom)
F6ZFH9	F6ZFH9_HORSE	ENSECAG00000006452	YWHAG	tyrosine 3-monooxygenase/tryptophan 5-monooxygenase activation protein gamma [Source:VGNC Symbol;Acc:VGNC:25119]	Tyrosine 3-monooxygenase/tryptophan 5-monooxygenase activation protein gamma OS=Equus caballus OX=9796 GN=YWHAG PE=3 SV=2	YWHAG	0.194759	0.784819	0.199703	-0.499026	0.414312	0.507656	0.963472	0.704087	1.40217	1.20825	2.00303	1.57523	NA	-1.13845	9.49653	0.672739	-10.8113	-1.13845	0.00138439	4.37676	0.00138	**	T-test (hom)
F6UZ08	F6UZ08_HORSE	ENSECAG00000015269	TGFBR2	transforming growth factor beta receptor 2 [Source:VGNC Symbol;Acc:VGNC:24056]	Serine/threonine-protein kinase receptor OS=Equus caballus OX=9796 GN=TGFBR2 PE=3 SV=2	TGFBR2	-0.126931	0.313128	-0.428993	-0.546477	0.277735	-0.622887	-0.03615	-0.29261	0.323958	0.742134	1.51922	1.80248	NA	-1.27985	9.49538	0.139488	-12.1526	-1.27985	0.0013855	4.37625	0.00139	**	T-test (hom)
F6QYH5	F6QYH5_HORSE	ENSECAG00000008912	0	0	Uncharacterized protein OS=Equus caballus OX=9796 PE=4 SV=2	Uncharacterized	-2.87235	-1.96167	-2.16637	-2.03016	-1.86848	-3.48736	-2.74631	-2.9732	-0.719247	-0.486809	-1.79659	-0.802665	NA	-1.56191	9.45676	0.916602	-14.7706	-1.56191	0.00142309	4.35913	0.00142	**	T-test (hom)
A0A3Q2LAQ0	A0A3Q2LAQ0_HORSE	ENSECAG00000011109	ADGRF5	adhesion G protein-coupled receptor F5 [Source:VGNC Symbol;Acc:VGNC:58727]	Adhesion G protein-coupled receptor F5 OS=Equus caballus OX=9796 GN=ADGRF5 PE=3 SV=1	ADGRF5	-2.58671	-2.00808	-2.2446	-2.04321	-1.38431	-2.26257	-2.66171	-2.34155	-1.82628	-0.289185	0.486517	-0.499798	NA	-1.6594	9.42749	0.0518183	-15.644	-1.6594	0.00145225	4.34618	0.00145	**	T-test (hom)
F6WDW3	F6WDW3_HORSE	ENSECAG00000020036	KRT10A	keratin 10A [Source:VGNC Symbol;Acc:VGNC:83254]	Keratin 10A OS=Equus caballus OX=9796 GN=KRT10A PE=3 SV=2	KRT10A	9.31215	7.63629	8.82963	8.4394	7.9332	9.3849	7.71771	8.63745	7.45165	6.72349	5.78186	6.76208	NA	1.80657	9.36952	0.884737	16.9267	1.80657	0.0015118	-4.32056	0.00151	**	T-test (hom)
F6VFB4	F6VFB4_HORSE	ENSECAG00000011846	RTN4	reticulon 4 [Source:VGNC Symbol;Acc:VGNC:58925]	Reticulon OS=Equus caballus OX=9796 GN=RTN4 PE=4 SV=2	RTN4	2.45225	2.1947	2.27586	1.84975	0.746794	2.59199	3.09282	2.37366	0.409705	0.429895	0.605422	1.06443	NA	1.56987	9.31149	0.210125	14.6178	1.56987	0.00157384	-4.29497	0.00157	**	T-test (hom)
F7DYV0	F7DYV0_HORSE	ENSECAG00000006745	LGALS1	galectin 1 [Source:VGNC Symbol;Acc:VGNC:19638]	Galectin OS=Equus caballus OX=9796 GN=LGALS1 PE=2 SV=1	LGALS1	1.87273	1.85188	1.24421	1.20999	1.491	-0.732892	0.726582	1.00585	3.67856	2.63936	2.78802	2.94898	NA	-1.93006	9.21665	0.359368	-17.7887	-1.93006	0.00168078	4.25328	0.00168	**	T-test (hom)
A0A3Q2LFN8	A0A3Q2LFN8_HORSE	ENSECAG00000019386	CARHSP1	calcium regulated heat stable protein 1 [Source:VGNC Symbol;Acc:VGNC:16057]	Calcium regulated heat stable protein 1 OS=Equus caballus OX=9796 GN=CARHSP1 PE=4 SV=2	CARHSP1	-2.22127	-1.49539	-1.27486	-3.20039	-2.19483	-1.8547	-1.71781	-2.28992	-0.816481	-0.905191	-0.73089	-0.00655358	NA	-1.41637	9.15712	0.583944	-12.9699	-1.41637	0.00175159	4.22718	0.00175	**	T-test (hom)
F6VBP9	F6VBP9_HORSE	ENSECAG00000008236	APOE	apolipoprotein E [Source:VGNC Symbol;Acc:VGNC:50996]	Apolipoprotein E OS=Equus caballus OX=9796 GN=APOE PE=3 SV=9	APOE	4.50718	4.47515	3.93518	3.32985	4.35011	4.79736	4.45234	4.1446	6.01327	5.22055	4.8735	5.69761	NA	-1.20226	9.08886	0.723625	-10.9272	-1.20226	0.00183645	4.19733	0.00184	**	T-test (hom)
F6VE52	F6VE52_HORSE	ENSECAG00000011431	KRT3	keratin 3 [Source:VGNC Symbol;Acc:VGNC:19528]	Keratin 3 OS=Equus caballus OX=9796 GN=KRT3 PE=3 SV=3	KRT3	5.9148	4.06484	5.54065	5.28278	4.76107	5.92462	3.57853	5.55627	3.50215	3.51125	2.30816	2.95128	NA	2.00973	8.98093	0.525928	18.0493	2.00973	0.00197912	-4.15029	0.00198	**	T-test (hom)
F6Y205	F6Y205_HORSE	ENSECAG00000008826	SQOR	sulfide quinone oxidoreductase [Source:VGNC Symbol;Acc:VGNC:101476]	Sulfide quinone oxidoreductase OS=Equus caballus OX=9796 GN=SQOR PE=4 SV=1	SQOR	2.66278	2.10507	2.53692	2.81254	1.6743	2.82554	2.31451	2.80131	0.799189	1.50912	0.263728	1.92921	NA	1.34131	8.90886	0.182124	11.9495	1.34131	0.00208049	-4.11898	0.00208	**	T-test (hom)
A0A5F5PRK0	A0A5F5PRK0_HORSE	ENSECAG00000024390	COPE	COPI coat complex subunit epsilon [Source:VGNC Symbol;Acc:VGNC:16770]	COPI coat complex subunit epsilon OS=Equus caballus OX=9796 GN=COPE PE=4 SV=1	COPE	-5.09662	-4.53473	-3.21976	-3.54503	-4.35917	-4.88846	-4.83493	-4.8553	-3.32994	-3.08276	-0.877812	-0.534396	NA	-2.46052	8.86583	0.0911677	-21.8146	-2.46052	0.00214348	4.10032	0.00214	**	T-test (hom)
S10A6_HORSE	NA	ENSECAG00000008401	S100A6	S100 calcium binding protein A6 [Source:VGNC Symbol;Acc:VGNC:22655]	Protein S100-A6 OS=Equus caballus OX=9796 GN=S100A6 PE=3 SV=1	S100A6	-4.02646	-4.57638	-3.27128	-1.60881	-2.12207	-3.08526	-2.0825	-2.79476	-0.937825	1.41775	1.17955	-1.58432	NA	-2.96473	8.85417	0.350673	-26.2502	-2.96473	0.00216087	4.09527	0.00216	**	T-test (hom)
A0A3Q2H6K9	A0A3Q2H6K9_HORSE	ENSECAG00000029928	WFDC2	0	WAP four-disulfide core domain protein 2 OS=Equus caballus OX=9796 GN=LOC102148710 PE=4 SV=1	LOC102148710	1.09499	2.27025	1.44264	2.27501	2.80704	0.301065	1.09213	1.26815	3.45066	3.69106	2.79216	3.47514	NA	-1.78335	8.77495	0.248494	-15.6488	-1.78335	0.00228285	4.06101	0.00228	**	T-test (hom)
F6ULE3	F6ULE3_HORSE	ENSECAG00000002048	MOGS	mannosyl-oligosaccharide glucosidase [Source:VGNC Symbol;Acc:VGNC:20257]	Mannosyl-oligosaccharide glucosidase OS=Equus caballus OX=9796 GN=MOGS PE=3 SV=2	MOGS	0.105104	0.211342	0.181958	-0.440586	0.494279	-0.554148	-1.06239	0.0997117	0.837633	0.827839	1.32363	0.972272	NA	-1.11093	8.72322	0.217071	-9.69092	-1.11093	0.00236619	4.03869	0.00237	**	T-test (hom)
H9GZV1	H9GZV1_HORSE	ENSECAG00000009625	0	0	Uncharacterized protein OS=Equus caballus OX=9796 PE=4 SV=2	Uncharacterized	8.84824	9.61326	8.59138	9.72797	8.77484	8.92462	9.14304	9.5045	8.50316	7.8718	8.3257	8.03372	NA	0.957386	8.68632	0.543397	8.31617	0.957386	0.00242749	-4.0228	0.00243	**	T-test (hom)
F6WGX6	F6WGX6_HORSE	ENSECAG00000008673	KRT77	keratin 77 [Source:VGNC Symbol;Acc:VGNC:19539]	Keratin 77 OS=Equus caballus OX=9796 GN=KRT77 PE=3 SV=3	KRT77	8.3261	6.75151	7.73399	6.59791	6.80425	7.77413	6.40568	7.6271	6.19673	5.97294	4.84324	5.43318	NA	1.64106	8.63222	0.890598	14.166	1.64106	0.00252025	-3.99953	0.00252	**	T-test (hom)
EF1G_HORSE	NA	NA	EEF1G	NA	Elongation factor 1-gamma OS=Equus caballus OX=9796 GN=EEF1G PE=2 SV=1	EEF1G	1.42014	1.09024	2.02088	0.825613	1.01512	1.25017	1.72687	1.3032	0.166455	0.309346	0.808027	0.53569	NA	0.876648	8.57631	0.633971	7.51841	0.876648	0.00261983	-3.97553	0.00262	**	T-test (hom)
A0A452GER3	A0A452GER3_HORSE	ENSECAG00000014334	EEF1G	eukaryotic translation elongation factor 1 gamma [Source:VGNC Symbol;Acc:VGNC:17431]	Elongation factor 1-gamma OS=Equus caballus OX=9796 GN=EEF1G PE=4 SV=1	EEF1G	1.42014	1.09024	2.02088	0.825613	1.01512	1.25017	1.72687	1.3032	0.166455	0.309346	0.808027	0.53569	NA	0.876648	8.57631	0.633971	7.51841	0.876648	0.00261983	-3.97553	0.00262	**	T-test (hom)
F6QE14	F6QE14_HORSE	ENSECAG00000025078	SUSD2	sushi domain containing 2 [Source:VGNC Symbol;Acc:VGNC:23772]	Sushi domain containing 2 OS=Equus caballus OX=9796 GN=SUSD2 PE=4 SV=2	SUSD2	-1.5912	-0.0714713	0.0526372	0.593479	-0.446156	-0.602349	-0.475883	-0.760199	0.876816	0.411192	2.73116	1.85214	NA	-1.88047	8.46989	0.271311	-15.9274	-1.88047	0.0028204	3.92996	0.00282	**	T-test (hom)
F6U6K1	F6U6K1_HORSE	ENSECAG00000023254	SUCLG2	succinate-CoA ligase GDP-forming subunit beta [Source:VGNC Symbol;Acc:VGNC:23744]	Succinate--CoA ligase [GDP-forming] subunit beta mitochondrial OS=Equus caballus OX=9796 GN=SUCLG2 PE=3 SV=2	SUCLG2	1.89181	0.974083	1.8115	1.31387	1.35713	1.45116	1.39011	1.72106	1.11261	0.636112	-0.169456	0.664885	NA	0.927804	8.43145	0.197784	7.82274	0.927804	0.00289654	-3.91355	0.0029	**	T-test (hom)
F6Y0D9	F6Y0D9_HORSE	ENSECAG00000021418	CDH1	cadherin 1 [Source:VGNC Symbol;Acc:VGNC:16315]	Cadherin-1 OS=Equus caballus OX=9796 GN=CDH1 PE=4 SV=2	CDH1	-0.395476	-0.461176	-0.482241	-0.00122694	-0.314161	-1.73389	-0.608887	-1.26404	0.624343	0.546835	0.0959015	1.10858	NA	-1.25155	8.42449	0.664328	-10.5437	-1.25155	0.00291055	3.91058	0.00291	**	T-test (hom)
F6UVQ0	F6UVQ0_HORSE	ENSECAG00000007787	HP1BP3	heterochromatin protein 1 binding protein 3 [Source:VGNC Symbol;Acc:VGNC:18855]	Heterochromatin protein 1-binding protein 3 OS=Equus caballus OX=9796 GN=HP1BP3 PE=4 SV=2	HP1BP3	-0.662832	-0.954256	-0.535331	-0.618678	-1.23678	-0.564043	-0.416485	-1.10946	-1.91729	-1.40513	-2.37935	-1.11466	NA	0.941872	8.38113	0.155225	7.89395	0.941872	0.00299935	-3.89209	0.003	**	T-test (hom)
A0A5F5PTA0	A0A5F5PTA0_HORSE	ENSECAG00000019176	KRT80	keratin 80 [Source:VGNC Symbol;Acc:VGNC:19541]	Keratin 80 OS=Equus caballus OX=9796 GN=KRT80 PE=4 SV=1	KRT80	4.09439	2.0639	3.97012	3.38143	2.31295	4.13713	1.72116	3.52903	1.78925	0.736475	-0.854088	1.1737	NA	2.43993	8.37902	0.672029	20.4442	2.43993	0.00300375	-3.89119	0.003	**	T-test (hom)
F6XS73	F6XS73_HORSE	ENSECAG00000009586	C13H16orf89	chromosome 13 C16orf89 homolog [Source:VGNC Symbol;Acc:VGNC:51112]	Chromosome 13 C16orf89 homolog OS=Equus caballus OX=9796 GN=C13H16orf89 PE=4 SV=2	C13H16orf89	1.25895	1.49409	0.507738	1.67723	1.7744	2.38947	2.01803	0.920551	3.14635	2.16571	3.45727	2.81462	NA	-1.39093	8.30637	0.973883	-11.5536	-1.39093	0.00315888	3.86027	0.00316	**	T-test (hom)
A0A3Q2I8Y6	A0A3Q2I8Y6_HORSE	ENSECAG00000014927	AZGP1	alpha-2-glycoprotein 1, zinc-binding [Source:VGNC Symbol;Acc:VGNC:15719]	Alpha-2-glycoprotein 1 zinc-binding OS=Equus caballus OX=9796 GN=AZGP1 PE=3 SV=1	AZGP1	1.07055	2.43361	1.95829	2.28205	3.12958	1.4819	1.59024	1.27787	2.83714	3.82192	4.33458	3.06713	NA	-1.61218	8.24205	0.885886	-13.2877	-1.61218	0.0033029	3.83295	0.0033	**	T-test (hom)
F6Z2L5	F6Z2L5_HORSE	ENSECAG00000009752	APOA1	apolipoprotein A1 [Source:VGNC Symbol;Acc:VGNC:15413]	Apolipoprotein E OS=Equus caballus OX=9796 GN=APOA1 PE=3 SV=1	APOA1	5.36586	5.98181	4.8405	5.76329	6.4271	6.30015	5.79598	6.40881	6.39928	8.16947	8.27016	6.98251	NA	-1.59492	8.21874	0.243457	-13.1082	-1.59492	0.00335671	3.82306	0.00336	**	T-test (hom)
F7ATI0	F7ATI0_HORSE	ENSECAG00000013809	DSC1	desmocollin 1 [Source:VGNC Symbol;Acc:VGNC:17319]	Desmocollin 1 OS=Equus caballus OX=9796 GN=DSC1 PE=4 SV=2	DSC1	0.261639	-2.91095	0.227815	-0.936102	-1.45075	0.898604	-2.8446	-0.708445	-2.46782	-5.03165	-5.09487	-3.89092	NA	3.18847	8.21155	0.897439	26.1823	3.18847	0.00337346	-3.82002	0.00337	**	T-test (hom)
F6Z5C4	F6Z5C4_HORSE	ENSECAG00000009162	CALM1	0	Calmodulin 1 OS=Equus caballus OX=9796 GN=CALM1 PE=4 SV=2	CALM1	-5.13225	-5.09337	-1.74044	-4.99805	-4.95937	-4.88522	-4.2223	-5.04112	-0.146585	1.04653	1.52399	2.21441	NA	-5.6686	16.9084	0.878199	-95.8469	-5.6686	8.12961e-06	32	0.00404	**	MannWhitney
B2MG_HORSE	NA	ENSECAG00000000685	B2M	beta-2-microglobulin [Source:VGNC Symbol;Acc:VGNC:15722]	Beta-2-microglobulin OS=Equus caballus OX=9796 GN=B2M PE=1 SV=1	B2M	-1.49522	0.866781	0.370455	0.495292	0.52455	-1.61975	-1.2205	-1.52184	3.64421	3.74202	3.8561	3.76553	NA	-4.20199	16.4563	0.00150343	-69.1494	-4.20199	1.11212e-05	32	0.00404	**	MannWhitney
F7BKY7	F7BKY7_HORSE	ENSECAG00000019382	S100A10	S100 calcium binding protein A10 [Source:VGNC Symbol;Acc:VGNC:22646]	Calpactin I light chain OS=Equus caballus OX=9796 GN=S100A10 PE=4 SV=1	S100A10	0.953575	0.337583	0.874281	0.604076	2.30824	0.261854	0.209169	0.213675	2.73182	3.24091	3.27031	3.94884	NA	-2.57766	13.7645	0.612584	-35.4802	-2.57766	7.18592e-05	32	0.00404	**	MannWhitney
A0A3Q2H9T8	A0A3Q2H9T8_HORSE	ENSECAG00000039689	EIF3F	eukaryotic translation initiation factor 3 subunit F [Source:HGNC Symbol;Acc:HGNC:3275]	Eukaryotic translation initiation factor 3 subunit F OS=Equus caballus OX=9796 GN=EIF3F PE=4 SV=1	EIF3F	-4.62216	-5.05597	-3.04658	-4.72922	-5.01095	-5.01304	-4.69398	-4.46497	-2.73508	-2.74597	-2.09061	-1.37153	NA	-2.34382	12.5973	0.899393	-29.5257	-2.34382	0.000161379	32	0.00404	**	MannWhitney
F6UJN2	F6UJN2_HORSE	ENSECAG00000021111	PDCD6	programmed cell death 6 [Source:VGNC Symbol;Acc:VGNC:59282]	Programmed cell death 6 OS=Equus caballus OX=9796 GN=PDCD6 PE=4 SV=3	PDCD6	-5.12736	-4.89199	-3.22669	-4.9077	-4.99383	-5.03542	-4.94903	-4.86577	-2.86488	-1.81642	-1.89505	-1.66021	NA	-2.69059	15.2758	0.909454	-41.1008	-2.69059	2.52078e-05	32	0.00404	**	MannWhitney
A0A3Q2LDH0	A0A3Q2LDH0_HORSE	ENSECAG00000013874	SPARC	secreted protein acidic and cysteine rich [Source:VGNC Symbol;Acc:VGNC:23478]	Osteonectin OS=Equus caballus OX=9796 GN=SPARC PE=3 SV=1	SPARC	0.965605	0.789451	1.88697	0.967861	1.03101	1.62119	1.86174	0.973569	1.94563	2.55657	2.97055	2.95744	NA	-1.34537	10.399	0.789017	-13.9906	-1.34537	0.000740595	32	0.00404	**	MannWhitney
A0A5F5PII4	A0A5F5PII4_HORSE	ENSECAG00000019597	UBE2N	ubiquitin conjugating enzyme E2 N [Source:NCBI gene (formerly Entrezgene);Acc:100051493]	Ubiquitin conjugating enzyme E2 N OS=Equus caballus OX=9796 GN=UBE2N PE=3 SV=1	UBE2N	-0.185125	-0.0245615	-2.37303	-0.21352	-1.77882	-0.35701	-2.09589	0.000611404	0.684889	0.576594	0.199835	1.05471	NA	-1.50742	5.79465	0.109058	-8.73499	-1.50742	0.0180151	32	0.00404	**	MannWhitney
UTER_HORSE	NA	NA	SCGB1A1	NA	Uteroglobin OS=Equus caballus OX=9796 GN=SCGB1A1 PE=2 SV=2	SCGB1A1	2.46582	3.00782	2.58537	2.35745	1.14846	2.9285	3.1592	2.85665	4.47067	4.28574	4.60746	3.86778	NA	-1.74426	11.0436	0.290675	-19.2628	-1.74426	0.000473752	32	0.00404	**	MannWhitney
F6ZSQ2	F6ZSQ2_HORSE	ENSECAG00000039036	SCGB1A1	secretoglobin, family 1A, member 1 (uteroglobin) [Source:NCBI gene (formerly Entrezgene);Acc:100033916]	Secretoglobin family 1A member 1 OS=Equus caballus OX=9796 GN=SCGB1A1 PE=3 SV=2	SCGB1A1	2.46582	3.00782	2.58537	2.35745	1.14846	2.9285	3.1592	2.85665	4.47067	4.28574	4.60746	3.86778	NA	-1.74426	11.0436	0.290675	-19.2628	-1.74426	0.000473752	32	0.00404	**	MannWhitney
A0A5F5PEE6	A0A5F5PEE6_HORSE	ENSECAG00000004903	APOA4	apolipoprotein A4 [Source:VGNC Symbol;Acc:VGNC:15414]	Apolipoprotein E OS=Equus caballus OX=9796 GN=APOA4 PE=3 SV=1	APOA4	1.89689	2.95381	1.25673	3.09681	3.45129	3.01352	3.26737	3.12474	3.48793	5.03986	5.28809	4.42221	NA	-1.80188	8.14848	0.820508	-14.6826	-1.80188	0.00352422	32	0.00404	**	MannWhitney
A0A3Q2HEJ5	A0A3Q2HEJ5_HORSE	ENSECAG00000010267	CD44	CD44 molecule [Source:VGNC Symbol;Acc:VGNC:59434]	CD44 antigen OS=Equus caballus OX=9796 GN=CD44 PE=4 SV=1	CD44	2.39469	2.46996	2.99517	2.78909	2.19896	1.95383	2.08359	2.43869	3.32317	3.25624	4.4092	2.88183	NA	-1.05211	7.95018	0.151362	-8.36448	-1.05211	0.00404351	3.70967	0.00404	**	T-test (hom)
A0A3Q2GVR4	A0A3Q2GVR4_HORSE	ENSECAG00000040546	MARCKSL1	MARCKS like 1 [Source:VGNC Symbol;Acc:VGNC:19981]	MARCKS like 1 OS=Equus caballus OX=9796 GN=MARCKSL1 PE=3 SV=1	MARCKSL1	-4.91794	-4.20712	-4.88852	-4.98224	-4.40099	-5.04212	-4.32907	-4.89099	-4.05603	-3.99413	-2.9562	-3.48262	NA	-1.08513	9.69378	0.31844	-10.519	-1.08513	0.00120748	32	0.00404	**	MannWhitney
F6VEV4	F6VEV4_HORSE	ENSECAG00000011471	AXL	AXL receptor tyrosine kinase [Source:VGNC Symbol;Acc:VGNC:15718]	Receptor protein-tyrosine kinase OS=Equus caballus OX=9796 GN=AXL PE=4 SV=2	AXL	-1.24656	-0.873053	-0.920411	-1.58179	-1.06458	-0.974383	-1.33079	-1.75936	0.136007	0.195111	-1.00635	-0.47721	NA	-0.930754	7.90917	0.198442	-7.36149	-0.930754	0.00416008	3.69244	0.00416	**	T-test (hom)
F6T8Y6	F6T8Y6_HORSE	ENSECAG00000008446	NCF2	neutrophil cytosolic factor 2 [Source:VGNC Symbol;Acc:VGNC:20586]	Neutrophil cytosolic factor 2 OS=Equus caballus OX=9796 GN=NCF2 PE=3 SV=1	NCF2	-0.975392	-2.70111	-1.03714	-1.73671	-1.43188	-2.17537	-1.60596	-1.60882	1.82686	-0.11496	-0.208376	-0.921699	NA	-1.80451	7.8682	0.103605	-14.1982	-1.80451	0.00427992	3.67524	0.00428	**	T-test (hom)
F6TIB2	F6TIB2_HORSE	ENSECAG00000020881	CTSC	cathepsin C [Source:VGNC Symbol;Acc:VGNC:16949]	Cathepsin C OS=Equus caballus OX=9796 GN=CTSC PE=3 SV=2	CTSC	0.0908705	0.938704	-0.196812	1.0203	2.35916	-1.2755	0.965053	1.26773	2.68744	3.62078	2.45584	2.47014	NA	-2.16236	7.84839	0.288805	-16.9711	-2.16236	0.0043391	3.66693	0.00434	**	T-test (hom)
A0A3Q2L8X2	A0A3Q2L8X2_HORSE	ENSECAG00000020755	CCT2	chaperonin containing TCP1 subunit 2 [Source:VGNC Symbol;Acc:VGNC:16235]	CCT-beta OS=Equus caballus OX=9796 GN=CCT2 PE=3 SV=2	CCT2	1.19292	0.793481	1.82663	3.60787	3.27458	2.08724	2.14966	2.95719	0.873843	-0.228399	0.690102	-0.542011	NA	2.03781	7.82742	0.595646	15.9508	2.03781	0.00440262	-3.65814	0.0044	**	T-test (hom)
A0A0B4J1B8	A0A0B4J1B8_HORSE	ENSECAG00000011837	SH3BGRL3	SH3 domain binding glutamate rich protein like 3 [Source:VGNC Symbol;Acc:VGNC:22932]	SH3 domain-binding glutamic acid-rich-like protein OS=Equus caballus OX=9796 GN=SH3BGRL3 PE=3 SV=1	SH3BGRL3	-2.02956	-2.02731	-1.06169	-1.31689	-0.255959	-3.49737	-3.59267	-3.60672	-0.424426	0.192515	0.405791	1.36572	NA	-2.55842	7.78727	0.398871	-19.9231	-2.55842	0.00452687	3.64132	0.00453	**	T-test (hom)
F7CCF5	F7CCF5_HORSE	ENSECAG00000014405	LXN	latexin [Source:VGNC Symbol;Acc:VGNC:19842]	Latexin OS=Equus caballus OX=9796 GN=LXN PE=3 SV=2	LXN	-4.87723	-2.74862	-1.99399	-4.16693	-2.79251	-4.99204	-2.99279	-4.02565	-1.96618	-1.67668	-0.963593	-1.37778	NA	-2.07766	7.65935	0.151386	-15.9135	-2.07766	0.00494658	3.58787	0.00495	**	T-test (hom)
A0A3Q2GSU0	A0A3Q2GSU0_HORSE	ENSECAG00000018560	MYOF	myoferlin [Source:VGNC Symbol;Acc:VGNC:20517]	Myoferlin OS=Equus caballus OX=9796 GN=MYOF PE=3 SV=1	MYOF	1.2412	1.54807	0.463059	0.700167	0.901312	0.662496	2.10936	0.877361	0.543523	-0.4249	-0.247565	-0.0734596	NA	1.11348	7.59551	0.728275	8.45745	1.11348	0.00517038	-3.56126	0.00517	**	T-test (hom)
F6ZHQ5	F6ZHQ5_HORSE	ENSECAG00000009680	CLIC1	chloride intracellular channel 1 [Source:VGNC Symbol;Acc:VGNC:56655]	Chloride intracellular channel protein OS=Equus caballus OX=9796 GN=CLIC1 PE=3 SV=1	CLIC1	3.21974	3.4888	2.99998	2.75394	2.77654	3.04435	3.52627	2.90878	3.36506	4.06954	3.64204	3.90659	NA	-0.656008	7.58629	0.837153	-4.97666	-0.656008	0.00520355	3.55742	0.0052	**	T-test (hom)
A0A5F5Q0V8	A0A5F5Q0V8_HORSE	ENSECAG00000014858	AHSG	alpha 2-HS glycoprotein [Source:VGNC Symbol;Acc:VGNC:15182]	Alpha-2-HS-glycoprotein OS=Equus caballus OX=9796 GN=AHSG PE=4 SV=1	AHSG	7.79892	7.94339	8.37973	8.12882	8.02599	7.87777	7.98718	7.87866	7.9799	8.70698	8.91226	8.875	NA	-0.615977	7.5698	0.0554513	-4.66282	-0.615977	0.00526337	3.55056	0.00526	**	T-test (hom)
A0A3Q2H2R8	A0A3Q2H2R8_HORSE	ENSECAG00000012485	CDS2	CDP-diacylglycerol synthase 2 [Source:VGNC Symbol;Acc:VGNC:51520]	Phosphatidate cytidylyltransferase OS=Equus caballus OX=9796 GN=CDS2 PE=3 SV=1	CDS2	-2.2918	-3.08915	-1.37062	-0.788218	-1.80776	-2.68882	-2.13139	-0.9001	-3.52612	-2.7333	-5.08258	-3.71878	NA	1.88171	7.49365	0.640738	14.1009	1.88171	0.00554865	-3.5189	0.00555	**	T-test (hom)
F6WKI2	F6WKI2_HORSE	ENSECAG00000021993	GCLM	glutamate-cysteine ligase modifier subunit [Source:VGNC Symbol;Acc:VGNC:18278]	GCS light chain OS=Equus caballus OX=9796 GN=GCLM PE=3 SV=2	GCLM	-2.07846	-1.94782	-1.63874	-1.23057	0.157196	0.0761527	-1.71515	-0.327506	0.904512	0.470635	0.894301	0.191652	NA	-1.70339	7.47024	0.137605	-12.7247	-1.70339	0.00563941	3.50918	0.00564	**	T-test (hom)
A0A3Q2HRV7	A0A3Q2HRV7_HORSE	ENSECAG00000021116	PFN1	0	Profilin OS=Equus caballus OX=9796 PE=3 SV=2	Profilin	4.38483	4.29956	4.06297	3.77488	4.1888	3.20522	3.71063	3.55607	4.7805	4.60351	4.37426	5.03505	NA	-0.800463	7.45874	0.577443	-5.97044	-0.800463	0.00568454	3.5044	0.00568	**	T-test (hom)
A0A3Q2LEJ5	A0A3Q2LEJ5_HORSE	ENSECAG00000000438	VDAC3	voltage dependent anion channel 3 [Source:VGNC Symbol;Acc:VGNC:24897]	Voltage-dependent anion-selective channel protein 3 OS=Equus caballus OX=9796 GN=VDAC3 PE=3 SV=1	VDAC3	-0.409448	-0.488624	0.408531	0.385113	-0.354558	-0.719373	-0.100065	0.834841	-0.951893	-0.853925	-0.685793	-0.699676	NA	0.742374	7.45836	0.0375612	5.53689	0.742374	0.00568605	-3.68225	0.00569	**	T-test (het)
F6ZV64	F6ZV64_HORSE	ENSECAG00000014820	DSP	desmoplakin [Source:VGNC Symbol;Acc:VGNC:17328]	Desmoplakin OS=Equus caballus OX=9796 GN=DSP PE=4 SV=2	DSP	3.34228	3.0476	3.53005	2.40015	3.83249	3.69236	2.71825	2.47984	2.35399	0.481018	2.52437	0.243516	NA	1.72965	7.45441	0.0828969	12.8935	1.72965	0.00570165	-3.5026	0.0057	**	T-test (hom)
F6SEK7	F6SEK7_HORSE	ENSECAG00000010394	RAB27A	RAB27A, member RAS onco family [Source:VGNC Symbol;Acc:VGNC:22100]	Small monomeric GTPase OS=Equus caballus OX=9796 GN=RAB27A PE=3 SV=2	RAB27A	-2.83649	-1.70292	-2.45939	-1.95743	-3.07552	-4.32801	-2.27749	-2.65906	-5.22979	-5.20471	-3.59142	-3.76224	NA	1.785	7.42754	0.744938	13.2582	1.785	0.00580881	-3.49146	0.00581	**	T-test (hom)
F6PUW3	F6PUW3_HORSE	ENSECAG00000009647	MGAM	maltase-glucoamylase [Source:VGNC Symbol;Acc:VGNC:20159]	Maltase-glucoamylase OS=Equus caballus OX=9796 GN=MGAM PE=3 SV=2	MGAM	-1.59099	-0.516268	-0.444018	-0.379007	0.860014	0.26509	-1.23208	-1.06149	1.06423	1.51633	1.37075	0.257051	NA	-1.56443	7.35859	0.603285	-11.512	-1.56443	0.00609318	3.46289	0.00609	**	T-test (hom)
F6ZP69	F6ZP69_HORSE	ENSECAG00000013037	ALDOC	aldolase, fructose-bisphosphate C [Source:VGNC Symbol;Acc:VGNC:15244]	Fructose-bisphosphate aldolase OS=Equus caballus OX=9796 GN=ALDOC PE=3 SV=3	ALDOC	0.834666	0.932476	1.48704	1.20035	1.30921	1.57989	1.43377	1.17977	1.32242	1.93428	2.17767	2.21294	NA	-0.667177	7.34942	0.294488	-4.90337	-0.667177	0.00613204	3.4591	0.00613	**	T-test (hom)
A0A3Q2IDT8	A0A3Q2IDT8_HORSE	ENSECAG00000007665	PPP2R5A	protein phosphatase 2 regulatory subunit B'alpha [Source:VGNC Symbol;Acc:VGNC:21780]	Serine/threonine-protein phosphatase 2A 56 kDa regulatory subunit OS=Equus caballus OX=9796 GN=PPP2R5A PE=3 SV=1	PPP2R5A	-2.46388	-2.9933	-2.3312	-3.7343	-3.3609	-2.33985	-2.65667	-2.47221	-3.92829	-3.5655	-4.31059	-3.4547	NA	1.02073	7.30374	0.676798	7.45517	1.02073	0.0063293	-3.4402	0.00633	**	T-test (hom)
A0A3Q2HD21	A0A3Q2HD21_HORSE	ENSECAG00000011017	LMNB2	lamin B2 [Source:VGNC Symbol;Acc:VGNC:56758]	Lamin B2 OS=Equus caballus OX=9796 GN=LMNB2 PE=3 SV=1	LMNB2	-1.14363	0.024651	-0.28018	-0.108137	-0.234925	-0.71578	-0.809402	-0.202214	-1.46612	-1.3806	-0.699451	-1.605	NA	0.854093	7.30124	0.908028	6.23594	0.854093	0.00634025	-3.43917	0.00634	**	T-test (hom)
F7CVC4	F7CVC4_HORSE	ENSECAG00000014550	AP2A2	adaptor related protein complex 2 subunit alpha 2 [Source:VGNC Symbol;Acc:VGNC:15378]	AP-2 complex subunit alpha OS=Equus caballus OX=9796 GN=AP2A2 PE=3 SV=3	AP2A2	-0.387523	-1.11822	-0.231044	-0.0590932	-0.306504	0.261449	-1.06505	-1.74542	-2.39231	-1.71826	-1.6702	-1.53271	NA	1.24694	7.26213	0.39635	9.05547	1.24694	0.0065145	-3.423	0.00651	**	T-test (hom)
F6W4R2	F6W4R2_HORSE	ENSECAG00000015711	AGT	angiotensinogen [Source:VGNC Symbol;Acc:VGNC:50569]	Angiotensin 1-10 OS=Equus caballus OX=9796 GN=AGT PE=3 SV=3	AGT	3.35145	4.69089	3.44647	4.56553	4.57645	4.79257	3.6582	3.80382	4.70267	5.34806	6.22911	5.28085	NA	-1.2795	7.25521	0.826245	-9.28304	-1.2795	0.00654584	3.42014	0.00655	**	T-test (hom)
A0A3Q2KK04	A0A3Q2KK04_HORSE	ENSECAG00000023408	SMPDL3A	sphingomyelin phosphodiesterase acid like 3A [Source:VGNC Symbol;Acc:VGNC:23357]	Sphingomyelin phosphodiesterase acid like 3A OS=Equus caballus OX=9796 GN=SMPDL3A PE=3 SV=1	SMPDL3A	-3.37935	-1.8165	-1.88384	-2.70042	-3.04446	-2.54314	-1.56486	-4.37361	-0.542157	-0.815181	-0.396506	-1.78816	NA	-1.77777	7.19719	0.546875	-12.795	-1.77777	0.00681444	3.3962	0.00681	**	T-test (hom)
F6WE31	F6WE31_HORSE	ENSECAG00000020416	ARPC3	actin related protein 2/3 complex subunit 3 [Source:VGNC Symbol;Acc:VGNC:15538]	Actin-related protein 2/3 complex subunit 3 OS=Equus caballus OX=9796 GN=ARPC3 PE=2 SV=1	ARPC3	1.37563	0.618217	0.778111	0.645933	1.09433	0.326518	1.54826	0.469637	2.01812	1.64686	1.21142	2.13735	NA	-0.896359	7.1808	0.967904	-6.43657	-0.896359	0.0068923	3.38944	0.00689	**	T-test (hom)
F7ANC1	F7ANC1_HORSE	ENSECAG00000011101	PTK7	protein tyrosine kinase 7 (inactive) [Source:VGNC Symbol;Acc:VGNC:58740]	Protein tyrosine kinase 7 (inactive) OS=Equus caballus OX=9796 GN=PTK7 PE=3 SV=3	PTK7	-1.7298	-1.1416	-1.30318	-1.45554	-1.28349	-1.5597	-0.891885	-1.06571	-0.698674	-0.741358	-0.965056	-0.845842	NA	-0.491131	7.14015	0.199003	-3.50675	-0.491131	0.00708925	3.37269	0.00709	**	T-test (hom)
F6T323	F6T323_HORSE	ENSECAG00000015872	LOC100055297	0	Anionic trypsin OS=Equus caballus OX=9796 GN=LOC100055297 PE=4 SV=3	LOC100055297	5.16926	4.0336	4.15144	5.30043	4.61332	5.78918	5.32685	5.55398	4.41795	3.87158	2.66081	3.46154	NA	1.38929	7.07073	0.69692	9.82329	1.38929	0.00743873	-3.34412	0.00744	**	T-test (hom)
A0A3Q2GXQ7	A0A3Q2GXQ7_HORSE	ENSECAG00000006474	LGALS3	galectin 3 [Source:VGNC Symbol;Acc:VGNC:19641]	Galectin OS=Equus caballus OX=9796 GN=LGALS3 PE=4 SV=2	LGALS3	1.16744	3.16723	2.31252	2.35381	2.80286	0.600182	1.66522	1.84661	2.91907	3.55938	3.68602	3.8675	NA	-1.51851	7.04923	0.264692	-10.7043	-1.51851	0.0075504	3.33528	0.00755	**	T-test (hom)
A0A3Q2I484	A0A3Q2I484_HORSE	ENSECAG00000016530	LYPLA1	lysophospholipase 1 [Source:VGNC Symbol;Acc:VGNC:56737]	Lysophospholipase 1 OS=Equus caballus OX=9796 GN=LYPLA1 PE=3 SV=1	LYPLA1	-1.97132	-1.7589	-1.71298	-4.71609	-3.14816	-1.49436	-2.05206	-2.43321	-1.32163	-1.19491	-1.49949	-1.22752	NA	-1.09999	5.48969	0.00632507	-6.03863	-1.09999	0.0222555	31	0.00808	**	MannWhitney
A0A5F5PKD7	A0A5F5PKD7_HORSE	ENSECAG00000018626	PPP2R1A	protein phosphatase 2 scaffold subunit Aalpha [Source:VGNC Symbol;Acc:VGNC:21773]	Protein phosphatase 2 scaffold subunit Aalpha OS=Equus caballus OX=9796 GN=PPP2R1A PE=4 SV=1	PPP2R1A	0.0586199	0.116214	4.32927	-0.501154	0.0977019	0.0372553	0.511939	0.304427	-2.33302	-0.690273	-0.348425	-1.53581	NA	1.84617	4.26634	0.405521	7.87637	1.84617	0.0519641	1	0.00808	**	MannWhitney
F6UFT2	F6UFT2_HORSE	ENSECAG00000007865	C9	complement C9 [Source:VGNC Symbol;Acc:VGNC:15958]	Complement component C9 OS=Equus caballus OX=9796 GN=C9 PE=3 SV=1	C9	8.11128	6.56255	7.56236	7.29705	3.48198	7.72281	6.71446	7.37991	2.60599	2.94994	3.72762	2.81253	NA	3.83003	10.9104	0.101337	41.787	3.83003	0.000519578	1	0.00808	**	MannWhitney
A0A3Q2HRW5	A0A3Q2HRW5_HORSE	ENSECAG00000009901	DDX3X	DEAD-box helicase 3 X-linked [Source:VGNC Symbol;Acc:VGNC:55459]	RNA helicase OS=Equus caballus OX=9796 GN=DDX3X PE=3 SV=1	DDX3X	-0.249179	-0.147037	0.28013	-0.58293	-0.524576	-1.04393	0.514383	-0.519849	-1.12732	-1.23052	-1.84182	-0.814607	NA	0.969443	6.94624	0.875704	6.73398	0.969443	0.00810913	-3.29298	0.00811	**	T-test (hom)
F6WE78	F6WE78_HORSE	ENSECAG00000022804	DKK3	dickkopf WNT signaling pathway inhibitor 3 [Source:VGNC Symbol;Acc:VGNC:17203]	Dickkopf WNT signaling pathway inhibitor 3 OS=Equus caballus OX=9796 GN=DKK3 PE=3 SV=2	DKK3	-1.8248	-1.80241	-0.666631	-2.04353	-1.05199	-1.22304	-0.477843	-0.370649	-0.0770493	0.926632	1.34076	-0.838884	NA	-1.52048	6.80666	0.333069	-10.3494	-1.52048	0.00893286	3.23579	0.00893	**	T-test (hom)
F6R449	F6R449_HORSE	ENSECAG00000024786	PSMC3	proteasome 26S subunit, ATPase 3 [Source:VGNC Symbol;Acc:VGNC:21951]	Proteasome 26S subunit ATPase 3 OS=Equus caballus OX=9796 GN=PSMC3 PE=3 SV=2	PSMC3	-1.56781	-1.01885	-0.761128	-1.22147	-1.28231	-0.083495	-0.902127	-0.810214	-0.378108	0.456838	0.574681	-0.595367	NA	-0.970436	6.78099	0.486628	-6.58052	-0.970436	0.00909321	3.22529	0.00909	**	T-test (hom)
F7BL00	F7BL00_HORSE	ENSECAG00000019243	HSD11B1	hydroxysteroid 11-beta dehydrogenase 1 [Source:VGNC Symbol;Acc:VGNC:18880]	Hydroxysteroid 11-beta dehydrogenase 1 OS=Equus caballus OX=9796 GN=HSD11B1 PE=4 SV=1	HSD11B1	3.29705	3.12573	4.30081	3.44136	2.63786	2.69892	3.24582	3.96286	2.6497	2.42844	1.985	2.33344	NA	0.989656	6.77985	0.260941	6.70972	0.989656	0.00910043	-3.22482	0.0091	**	T-test (hom)
A0A5F5PT94	A0A5F5PT94_HORSE	ENSECAG00000003774	0	0	Uncharacterized protein OS=Equus caballus OX=9796 PE=4 SV=1	Uncharacterized	9.04615	9.24114	9.1109	8.91565	9.32765	9.93878	9.18927	8.79843	9.61211	9.62396	9.59171	9.68981	NA	-0.433399	6.76042	0.00551509	-2.92996	-0.433399	0.00922382	3.49184	0.00922	**	T-test (het)
F6YG82	F6YG82_HORSE	ENSECAG00000024205	HSPA5	heat shock protein family A (Hsp70) member 5 [Source:HGNC Symbol;Acc:HGNC:5238]	78 kDa glucose-regulated protein OS=Equus caballus OX=9796 GN=HSPA5 PE=3 SV=3	HSPA5	3.40687	3.01219	3.87795	3.43316	2.75446	2.63248	3.05772	3.46583	2.26504	2.44254	2.14037	2.89479	NA	0.769397	6.74751	0.767804	5.19151	0.769397	0.00930675	-3.2116	0.00931	**	T-test (hom)
F6QXW2	F6QXW2_HORSE	ENSECAG00000024564	PEBP1	phosphatidylethanolamine binding protein 1 [Source:VGNC Symbol;Acc:VGNC:21299]	Phosphatidylethanolamine binding protein 1 OS=Equus caballus OX=9796 GN=PEBP1 PE=3 SV=3	PEBP1	3.70535	3.8621	3.13729	2.80907	3.21822	3.24374	3.54886	3.13275	3.54763	4.51338	4.43457	3.86177	NA	-0.757166	6.74418	0.472745	-5.10646	-0.757166	0.00932826	3.21024	0.00933	**	T-test (hom)
SFTPA_HORSE	NA	NA	SFTPA1	NA	Pulmonary surfactant-associated protein A OS=Equus caballus OX=9796 GN=SFTPA1 PE=2 SV=1	SFTPA1	0.431304	0.261106	0.121113	0.902941	3.02168	2.31028	-0.58404	-1.14878	5.89657	5.16237	1.02486	3.61995	NA	-3.26149	6.73306	0.312121	-21.9598	-3.26149	0.00940042	3.2057	0.0094	**	T-test (hom)
A0A3Q2GXH5	A0A3Q2GXH5_HORSE	ENSECAG00000015705	KRT42	keratin 42 [Source:VGNC Symbol;Acc:VGNC:83245]	Keratin 42 OS=Equus caballus OX=9796 GN=KRT42 PE=3 SV=1	KRT42	3.70004	1.32759	3.46547	4.49963	3.33824	3.65918	1.68112	3.11311	1.21103	1.432	0.888128	1.70004	NA	1.79025	6.72606	0.089509	12.0413	1.79025	0.00944615	-3.20284	0.00945	**	T-test (hom)
A0A3Q2I1M9	A0A3Q2I1M9_HORSE	ENSECAG00000020699	PABPC1	0	Poly(A) binding protein cytoplasmic 1 OS=Equus caballus OX=9796 GN=PABPC1 PE=3 SV=1	PABPC1	0.484827	0.137316	0.469293	1.29659	-0.21744	1.86286	0.836292	1.21736	-0.787762	-0.162575	-0.208612	-0.409055	NA	1.15289	6.71412	0.181483	7.74062	1.15289	0.00952465	-3.19796	0.00952	**	T-test (hom)
F7AWQ9	F7AWQ9_HORSE	ENSECAG00000005083	IL1RAP	interleukin 1 receptor accessory protein [Source:VGNC Symbol;Acc:VGNC:19010]	Interleukin 1 receptor accessory protein OS=Equus caballus OX=9796 GN=IL1RAP PE=3 SV=2	IL1RAP	1.96511	2.40175	1.58689	2.69873	2.50265	2.1947	2.47574	1.14045	2.72499	3.39387	3.31968	2.80647	NA	-0.9405	6.69794	0.514918	-6.29941	-0.9405	0.00963204	3.19135	0.00963	**	T-test (hom)
F7DE75	F7DE75_HORSE	ENSECAG00000006959	NAPA	NSF attachment protein alpha [Source:VGNC Symbol;Acc:VGNC:20559]	NSF attachment protein alpha OS=Equus caballus OX=9796 GN=NAPA PE=3 SV=3	NAPA	-3.20954	-3.11975	-2.57378	-3.47684	-5.06299	-4.62302	-2.91778	-2.91617	-2.38998	-2.22813	-1.93504	-1.1921	NA	-1.55117	6.68872	0.432473	-10.3754	-1.55117	0.00969379	3.18759	0.00969	**	T-test (hom)
A0A3Q2H485	A0A3Q2H485_HORSE	ENSECAG00000030855	LOC106781592	0	Double-headed protease inhibitor submandibular gland OS=Equus caballus OX=9796 GN=LOC106781592 PE=4 SV=1	LOC106781592	2.41013	3.68843	3.76202	3.2198	2.14467	0.950524	0.236071	1.44157	3.58671	3.89902	3.96559	3.86325	NA	-1.59699	6.65404	0.00638271	-10.6264	-1.59699	0.00992966	3.43315	0.00993	**	T-test (het)
A0A5F5PVA4	A0A5F5PVA4_HORSE	ENSECAG00000015849	FLNB	filamin B [Source:VGNC Symbol;Acc:VGNC:18061]	Filamin B OS=Equus caballus OX=9796 GN=FLNB PE=3 SV=1	FLNB	-1.31047	-1.17311	-2.07738	-1.60323	-0.896661	-1.74023	-0.792457	-0.64063	-0.868904	-0.190023	-0.0593362	-0.410239	NA	-0.897145	6.6441	0.615419	-5.96072	-0.897145	0.00999834	3.16937	0.01	**	T-test (hom)
F6SKT2	F6SKT2_HORSE	ENSECAG00000018248	LUM	lumican [Source:VGNC Symbol;Acc:VGNC:19838]	Lumican OS=Equus caballus OX=9796 GN=LUM PE=3 SV=1	LUM	-0.140661	1.07756	0.663697	0.394082	1.77936	1.03505	0.605415	0.104104	0.883517	2.15669	3.47674	2.20021	NA	-1.48947	6.60582	0.204594	-9.83915	-1.48947	0.0102671	3.15376	0.0103	*	T-test (hom)
A0A3Q2H7V7	A0A3Q2H7V7_HORSE	ENSECAG00000010610	HSP90B1	heat shock protein 90 beta family member 1 [Source:VGNC Symbol;Acc:VGNC:49286]	Heat shock protein 90 beta family member 1 OS=Equus caballus OX=9796 GN=HSP90B1 PE=3 SV=1	HSP90B1	3.36275	3.10192	3.69364	3.28211	2.74257	2.665	3.25294	3.67941	2.45714	2.8633	1.85315	2.65151	NA	0.766267	6.59631	0.689085	5.05453	0.766267	0.0103351	-3.14988	0.0103	*	T-test (hom)
A0A3Q2GWC9	A0A3Q2GWC9_HORSE	ENSECAG00000039827	CEH	0	Carboxylic ester hydrolase OS=Equus caballus OX=9796 GN=LOC100050992 PE=3 SV=2	LOC100050992	6.07095	2.08327	2.66754	2.25507	2.00933	-0.108663	2.87888	1.82037	-2.35234	-1.11714	1.00164	-0.249239	NA	3.13886	6.57127	0.814658	20.6263	3.13886	0.010516	-3.13967	0.0105	*	T-test (hom)
A0A3Q2HUP5	A0A3Q2HUP5_HORSE	ENSECAG00000012357	RALY	RALY heteroous nuclear ribonucleoprotein [Source:VGNC Symbol;Acc:VGNC:22166]	RALY heterogeneous nuclear ribonucleoprotein OS=Equus caballus OX=9796 GN=RALY PE=4 SV=2	RALY	-1.98414	-2.47662	-1.00104	-1.59975	-2.28204	-3.3621	-2.45677	-1.56759	-4.43372	-5.23993	-4.94148	-1.80743	NA	2.01438	6.55481	0.0836876	13.2039	2.01438	0.0106367	-3.13297	0.0106	*	T-test (hom)
A0A3Q2GT24	A0A3Q2GT24_HORSE	ENSECAG00000012321	ANXA4	annexin A4 [Source:VGNC Symbol;Acc:VGNC:15363]	Annexin OS=Equus caballus OX=9796 GN=ANXA4 PE=3 SV=2	ANXA4	3.65799	3.54258	3.57686	3.53291	3.10653	3.31401	3.79569	3.69514	3.04264	3.33163	2.78456	3.21599	NA	0.434007	6.55072	0.783009	2.84306	0.434007	0.0106669	-3.1313	0.0107	*	T-test (hom)
F6Z3G9	F6Z3G9_HORSE	ENSECAG00000016508	HK3	hexokinase 3 [Source:VGNC Symbol;Acc:VGNC:18797]	Hexokinase OS=Equus caballus OX=9796 GN=HK3 PE=3 SV=1	HK3	2.07637	3.06372	3.39905	3.46906	3.09044	1.06118	3.15807	3.76234	3.85737	4.00389	4.02611	3.96475	NA	-1.078	6.53892	0.00181811	-7.04896	-1.078	0.0107545	3.41429	0.0108	*	T-test (het)
A0A5F5Q2I3	A0A5F5Q2I3_HORSE	ENSECAG00000018348	TPT1	tumor protein, translationally-controlled 1 [Source:HGNC Symbol;Acc:HGNC:12022]	Tumor protein translationally-controlled 1 OS=Equus caballus OX=9796 GN=TPT1 PE=3 SV=1	TPT1	-1.31935	-0.0250399	0.660171	-1.88795	-0.0982007	-2.25012	-0.225576	1.24419	0.598143	1.0429	1.05407	1.30196	NA	-1.487	6.52366	0.0387439	-9.7007	-1.487	0.0108689	3.25165	0.0109	*	T-test (het)
F6TLU0	F6TLU0_HORSE	ENSECAG00000015321	VDAC2	voltage dependent anion channel 2 [Source:VGNC Symbol;Acc:VGNC:24896]	Voltage-dependent anion-selective channel protein 2 OS=Equus caballus OX=9796 GN=VDAC2 PE=3 SV=2	VDAC2	2.77128	2.39247	3.36876	3.09707	2.40295	2.06124	2.43116	2.73781	2.03208	2.13374	2.12853	2.2897	NA	0.511831	6.46976	0.0446199	3.31142	0.511831	0.0112826	-3.21497	0.0113	*	T-test (het)
A0A5F5PLA5	A0A5F5PLA5_HORSE	ENSECAG00000008739	AOC3	amine oxidase copper containing 3 [Source:HGNC Symbol;Acc:HGNC:550]	Amine oxidase OS=Equus caballus OX=9796 GN=AOC3 PE=3 SV=1	AOC3	1.3039	2.23064	2.71433	2.88939	2.98898	1.96862	1.62519	2.6051	3.24435	3.69231	4.09153	2.72371	NA	-1.14721	6.43669	0.961622	-7.38421	-1.14721	0.0115442	3.08488	0.0115	*	T-test (hom)
A0A5F5PS03	A0A5F5PS03_HORSE	ENSECAG00000002088	ATP5MF	ATP synthase membrane subunit f [Source:VGNC Symbol;Acc:VGNC:15664]	ATP synthase membrane subunit f OS=Equus caballus OX=9796 GN=ATP5MF PE=3 SV=1	ATP5MF	-0.569561	-0.710082	0.422499	0.283585	-0.276201	-1.6901	-0.669474	0.0502321	-1.78308	-1.1137	-1.87616	-1.35212	NA	1.13638	6.44327	0.325251	7.32198	1.13638	0.0114917	-3.08756	0.0115	*	T-test (hom)
F7B994	F7B994_HORSE	ENSECAG00000006082	AKR7A3	0	Aflatoxin B1 aldehyde reductase member 3 OS=Equus caballus OX=9796 GN=LOC100146563 PE=4 SV=2	LOC100146563	-3.32537	-5.12382	-5.69555	-4.88308	-3.83412	-3.29878	-4.81115	-4.93068	-3.58119	-3.29074	-3.23884	-3.61278	NA	-1.05693	6.40271	0.0297051	-6.76724	-1.05693	0.0118193	3.21934	0.0118	*	T-test (het)
A0A3Q2I3K2	A0A3Q2I3K2_HORSE	ENSECAG00000026977	KRT20	keratin 20 [Source:VGNC Symbol;Acc:VGNC:19523]	Keratin 20 OS=Equus caballus OX=9796 GN=KRT20 PE=3 SV=1	KRT20	1.13465	-1.11191	-0.215681	0.110301	-0.870639	0.260368	-5.04282	-1.3462	-5.0595	-3.10558	-2.74963	-5.87852	NA	3.31307	6.37802	0.791524	21.1308	3.31307	0.0120233	-3.06103	0.012	*	T-test (hom)
FRIH_HORSE	NA	ENSECAG00000001669	FTH1	0	Ferritin heavy chain OS=Equus caballus OX=9796 GN=FTH1 PE=2 SV=3	FTH1	4.13512	6.18376	4.03509	6.27737	6.12562	5.01197	5.51584	5.89773	6.48524	7.03064	7.46987	6.59691	NA	-1.49785	6.37469	0.274166	-9.54835	-1.49785	0.0120511	3.05968	0.0121	*	T-test (hom)
F6TBM0	F6TBM0_HORSE	ENSECAG00000008173	HSD17B11	hydroxysteroid 17-beta dehydrogenase 11 [Source:VGNC Symbol;Acc:VGNC:18883]	Estradiol 17-beta-dehydrogenase 11-like protein OS=Equus caballus OX=9796 GN=HSD17B11 PE=2 SV=2	HSD17B11	1.7145	1.54552	2.36013	2.10223	1.43232	1.04919	1.7988	2.04878	1.12827	1.2482	1.34176	1.33046	NA	0.494263	6.34103	0.0372183	3.13414	0.494263	0.0123355	-3.17318	0.0123	*	T-test (het)
F6ZY40	F6ZY40_HORSE	ENSECAG00000011097	LMNA	lamin A/C [Source:VGNC Symbol;Acc:VGNC:19707]	Lamin A/C OS=Equus caballus OX=9796 GN=LMNA PE=3 SV=1	LMNA	3.1858	3.10893	4.16428	3.23693	2.76979	2.89049	2.97994	3.65737	2.42928	2.8731	2.17374	2.43099	NA	0.772412	6.34693	0.491627	4.90244	0.772412	0.0122853	-3.0484	0.0123	*	T-test (hom)
F7AUX9	F7AUX9_HORSE	ENSECAG00000018767	SFTPA1	surfactant protein A1 [Source:NCBI gene (formerly Entrezgene);Acc:100033826]	Pulmonary surfactant-associated protein A OS=Equus caballus OX=9796 GN=SFTPA1 PE=4 SV=2	SFTPA1	-1.44033	2.20434	-0.0907527	2.17977	-0.781472	-0.353388	-2.40968	0.796662	2.93967	0.284022	6.99743	5.83468	NA	-4.00081	6.32912	0.167808	-25.3216	-4.00081	0.0124379	3.04116	0.0124	*	T-test (hom)
CLUS_HORSE	NA	NA	CLU	NA	Clusterin OS=Equus caballus OX=9796 GN=CLU PE=2 SV=1	CLU	1.18918	1.87343	1.66441	1.48017	1.87171	1.06262	1.24968	1.12024	3.00332	3.89997	5.14105	3.27558	NA	-2.39105	6.32529	0.0214879	-15.1241	-2.39105	0.0124709	4.88111	0.0125	*	T-test (het)
A0A5S7MJB1	A0A5S7MJB1_HORSE	ENSECAG00000007010	CLU	clusterin [Source:VGNC Symbol;Acc:VGNC:16642]	Clusterin OS=Equus caballus OX=9796 GN=CLU PE=3 SV=1	CLU	1.18918	1.87343	1.66441	1.48017	1.87171	1.06262	1.24968	1.12024	3.00332	3.89997	5.14105	3.27558	NA	-2.39105	6.32529	0.0214879	-15.1241	-2.39105	0.0124709	4.88111	0.0125	*	T-test (het)
A0A3Q2LUC2	A0A3Q2LUC2_HORSE	ENSECAG00000019285	SFXN3	sideroflexin 3 [Source:VGNC Symbol;Acc:VGNC:22909]	Sidoreflexin OS=Equus caballus OX=9796 GN=SFXN3 PE=3 SV=1	SFXN3	0.239425	0.640156	1.12499	0.896066	0.407076	0.133633	0.43603	1.309	-0.410976	0.143023	-1.01363	0.293708	NA	0.895265	6.31514	0.417172	5.65373	0.895265	0.0125589	-3.03549	0.0126	*	T-test (hom)
A0A3Q2HI11	A0A3Q2HI11_HORSE	ENSECAG00000000797	SUN2	Sad1 and UNC84 domain containing 2 [Source:VGNC Symbol;Acc:VGNC:23759]	Sad1 and UNC84 domain containing 2 OS=Equus caballus OX=9796 GN=SUN2 PE=4 SV=1	SUN2	-0.184948	-0.78467	0.160798	0.281582	-0.546526	-1.13059	-0.805176	0.279456	-1.55366	-1.11089	-2.99713	-0.871135	NA	1.29194	6.30255	0.211127	8.14254	1.29194	0.012669	-3.03038	0.0127	*	T-test (hom)
A0A5F5PGT1	A0A5F5PGT1_HORSE	ENSECAG00000011235	AK3	adenylate kinase 3 [Source:VGNC Symbol;Acc:VGNC:15196]	GTP:AMP phosphotransferase AK3 mitochondrial OS=Equus caballus OX=9796 GN=AK3 PE=3 SV=1	AK3	-3.7216	-2.82314	-2.00592	-1.23222	-1.66496	-4.19455	-1.87695	-3.37879	-1.25924	-0.454274	-1.02815	-0.922295	NA	-1.69628	6.27381	0.0842081	-10.6421	-1.69628	0.012924	3.01871	0.0129	*	T-test (hom)
A0A5F5PQN7	A0A5F5PQN7_HORSE	ENSECAG00000028359	SLC25A5	solute carrier family 25 member 5 [Source:VGNC Symbol;Acc:VGNC:49266]	ADP/ATP translocase OS=Equus caballus OX=9796 GN=SLC25A5 PE=3 SV=1	SLC25A5	0.765069	-0.329885	1.00659	0.640657	-0.458159	-0.29375	0.399934	1.1474	-0.892697	-0.612598	-1.78637	-0.126917	NA	1.21438	6.27602	0.760378	7.62145	1.21438	0.0129042	-3.0196	0.0129	*	T-test (hom)
A0A5F5Q1G3	A0A5F5Q1G3_HORSE	ENSECAG00000012961	HSPG2	heparan sulfate proteoglycan 2 [Source:VGNC Symbol;Acc:VGNC:18898]	Heparan sulfate proteoglycan 2 OS=Equus caballus OX=9796 GN=HSPG2 PE=4 SV=1	HSPG2	-3.42045	-2.23165	-2.23963	-2.55881	-2.76362	-2.61796	-1.75125	-2.63347	-0.605854	-1.88978	-1.98712	-1.67606	NA	-0.987402	6.26497	0.498985	-6.18604	-0.987402	0.0130034	3.01512	0.013	*	T-test (hom)
A0A3Q2KRL5	A0A3Q2KRL5_HORSE	ENSECAG00000009926	RAB1A	RAB1A, member RAS onco family [Source:VGNC Symbol;Acc:VGNC:22093]	RAB1A member RAS oncogene family OS=Equus caballus OX=9796 GN=RAB1A PE=4 SV=2	RAB1A	0.223136	0.482499	1.20126	0.455614	-0.271722	-1.09404	0.320785	0.889735	-1.34853	-0.673819	-1.21486	-0.390512	NA	1.18284	6.2683	0.496071	7.41439	1.18284	0.0129734	-3.01647	0.013	*	T-test (hom)
THIO_HORSE	NA	ENSECAG00000013324	TXN	thioredoxin [Source:VGNC Symbol;Acc:VGNC:56744]	Thioredoxin OS=Equus caballus OX=9796 GN=TXN PE=3 SV=3	TXN	4.11297	4.46483	4.00377	3.95309	4.16389	3.51063	4.2256	3.46064	4.26518	5.17503	4.85268	4.38435	NA	-0.682385	6.24915	0.597779	-4.26433	-0.682385	0.0131467	3.0087	0.0131	*	T-test (hom)
F6TXZ9	F6TXZ9_HORSE	ENSECAG00000020978	RPS25	ribosomal protein S25 [Source:VGNC Symbol;Acc:VGNC:56781]	40S ribosomal protein S25 OS=Equus caballus OX=9796 GN=RPS25 PE=3 SV=2	RPS25	2.31614	1.4319	2.06413	1.44321	1.25841	1.25648	2.20586	1.76456	1.2488	1.03485	-0.135072	1.04371	NA	0.919511	6.25071	0.367509	5.7476	0.919511	0.0131325	-3.00934	0.0131	*	T-test (hom)
F6YDU6	F6YDU6_HORSE	ENSECAG00000038853	CCL8	chemokine (C-C motif) ligand 8 [Source:NCBI gene (formerly Entrezgene);Acc:100033927]	Chemokine (C-C motif) ligand 8 OS=Equus caballus OX=9796 GN=CCL8 PE=3 SV=2	CCL8	-2.69132	-4.37372	-4.77192	-5.26625	-5.3057	-5.02743	-6.49041	-3.31172	-3.00274	-1.51938	-2.62605	-3.41282	NA	-2.01456	6.22234	0.56279	-12.5353	-2.01456	0.0133933	2.99783	0.0134	*	T-test (hom)
F6SFH9	F6SFH9_HORSE	ENSECAG00000012902	CHMP6	charged multivesicular body protein 6 [Source:VGNC Symbol;Acc:VGNC:51464]	Charged multivesicular body protein 6 OS=Equus caballus OX=9796 GN=CHMP6 PE=3 SV=3	CHMP6	-3.60769	-4.18169	-2.30937	-2.2529	-3.71114	-2.68579	-2.72642	-2.8195	-5.1742	-4.19723	-3.92911	-3.82708	NA	1.24509	6.19316	0.893772	7.71105	1.24509	0.013667	-2.98599	0.0137	*	T-test (hom)
F6UCU8	F6UCU8_HORSE	ENSECAG00000007942	LMNB1	lamin B1 [Source:VGNC Symbol;Acc:VGNC:19708]	Lamin B1 OS=Equus caballus OX=9796 GN=LMNB1 PE=3 SV=2	LMNB1	2.39164	1.70414	2.6503	2.71596	2.06006	1.5294	1.90446	2.96333	1.48947	1.37814	0.91747	1.73025	NA	0.861078	6.17797	0.527925	5.31971	0.861078	0.0138116	-2.97983	0.0138	*	T-test (hom)
F7BJR6	F7BJR6_HORSE	ENSECAG00000013265	VAPB	VAMP associated protein B and C [Source:VGNC Symbol;Acc:VGNC:51622]	VAMP associated protein B and C OS=Equus caballus OX=9796 GN=VAPB PE=4 SV=2	VAPB	-0.489574	-0.599435	-0.205591	0.673057	0.465432	0.0154061	-0.124206	0.331866	-1.25079	-0.26134	-1.09867	-0.640844	NA	0.82128	6.14604	0.904537	5.04762	0.82128	0.0141208	-2.96689	0.0141	*	T-test (hom)
F6UF75	F6UF75_HORSE	ENSECAG00000008221	S100A4	S100 calcium binding protein A4 [Source:VGNC Symbol;Acc:VGNC:22653]	Protein S100 OS=Equus caballus OX=9796 GN=S100A4 PE=3 SV=1	S100A4	-1.04801	-2.19147	-1.18236	-0.386855	0.386341	-1.65204	0.3438	2.8183	1.81913	0.944448	1.55492	1.44901	NA	-1.80591	6.13443	0.0359233	-11.0782	-1.80591	0.0142348	3.08365	0.0142	*	T-test (het)
A0A5F5PYU9	A0A5F5PYU9_HORSE	ENSECAG00000024426	PDAP1	PDGFA associated protein 1 [Source:VGNC Symbol;Acc:VGNC:21225]	PDGFA associated protein 1 OS=Equus caballus OX=9796 GN=PDAP1 PE=4 SV=1	PDAP1	-2.87663	-3.03676	-3.28267	-3.92583	-3.32842	-3.4831	-4.02311	-5.23762	-2.93874	-2.33386	-2.20206	-2.38163	NA	-1.18519	6.11317	0.195359	-7.24529	-1.18519	0.0144462	2.95357	0.0144	*	T-test (hom)
F7C883	F7C883_HORSE	ENSECAG00000023592	YBX1	Y-box binding protein 1 [Source:VGNC Symbol;Acc:VGNC:25095]	Y-box binding protein 1 OS=Equus caballus OX=9796 GN=YBX1 PE=4 SV=3	YBX1	0.387353	-0.0177222	0.566808	0.122199	-0.315858	-0.744233	0.331059	0.464229	-0.74982	-0.875673	-0.296025	-0.557904	NA	0.719085	6.12025	0.37999	4.40098	0.719085	0.0143755	-2.95644	0.0144	*	T-test (hom)
F6VNI0	F6VNI0_HORSE	ENSECAG00000023224	DHX15	DEAH-box helicase 15 [Source:VGNC Symbol;Acc:VGNC:17171]	RNA helicase OS=Equus caballus OX=9796 GN=DHX15 PE=3 SV=2	DHX15	-4.11702	-2.59526	-2.1762	-2.38708	-1.39715	-2.49792	-1.10574	-2.2775	0.433944	0.55719	-0.316503	-2.34086	NA	-1.90268	6.11056	0.349794	-11.6264	-1.90268	0.0144723	2.95251	0.0145	*	T-test (hom)
F6TNX4	F6TNX4_HORSE	ENSECAG00000015944	TKFC	triokinase and FMN cyclase [Source:VGNC Symbol;Acc:VGNC:24122]	ATP-dependent dihydroxyacetone kinase OS=Equus caballus OX=9796 GN=TKFC PE=4 SV=2	TKFC	-1.54552	-0.581382	-0.537216	-0.669964	0.119942	-1.06088	-0.543979	-1.67843	0.0687181	0.109143	1.01012	-0.266357	NA	-1.04258	6.09924	0.98725	-6.35897	-1.04258	0.0145864	2.94792	0.0146	*	T-test (hom)
F6VNT7	F6VNT7_HORSE	ENSECAG00000029148	LOC100050047	0	Cationic trypsin-3 OS=Equus caballus OX=9796 GN=LOC100050047 PE=4 SV=2	LOC100050047	3.86526	2.94925	3.56208	4.84785	4.50506	5.36542	4.49112	4.51248	3.69089	3.28165	2.5201	2.34824	NA	1.3021	6.02452	0.82201	7.8445	1.3021	0.0153617	-2.91767	0.0154	*	T-test (hom)
A0A3Q2GVQ1	A0A3Q2GVQ1_HORSE	ENSECAG00000010020	HBE1	0	Hemoglobin subunit epsilon OS=Equus caballus OX=9796 GN=LOC100068926 PE=3 SV=1	LOC100068926	-4.85579	-5.04472	-4.93247	-4.28111	-2.67254	-5.10637	-4.82768	-4.98693	-3.30501	-1.53652	-0.287599	-4.10136	NA	-2.28083	6.72275	0.0944894	-15.3334	-2.28083	0.00946785	30	0.0162	*	MannWhitney
F7C708	F7C708_HORSE	ENSECAG00000000122	GDA	guanine deaminase [Source:VGNC Symbol;Acc:VGNC:18283]	Guanine deaminase OS=Equus caballus OX=9796 GN=GDA PE=3 SV=1	GDA	0.555706	0.287673	0.159247	0.33294	-0.864473	-0.0960672	0.535083	0.29869	0.995867	0.91118	0.658932	0.363443	NA	-0.581256	4.47012	0.463504	-2.59828	-0.581256	0.0451191	30	0.0162	*	MannWhitney
F6PTY9	F6PTY9_HORSE	ENSECAG00000010661	RPL21	ribosomal protein L21 [Source:HGNC Symbol;Acc:HGNC:10313]	60S ribosomal protein L21 OS=Equus caballus OX=9796 GN=LOC100051778 PE=3 SV=1	LOC100051778	0.530851	0.247043	0.399527	0.199543	0.00967331	-0.613448	0.477185	0.482177	-1.05434	-1.15737	-0.461272	-0.219076	NA	0.939585	8.18015	0.618802	7.68594	0.939585	0.0034477	2	0.0162	*	MannWhitney
F7CKI0	F7CKI0_HORSE	ENSECAG00000020066	DNAJB1	DnaJ heat shock protein family (Hsp40) member B1 [Source:VGNC Symbol;Acc:VGNC:59155]	DnaJ heat shock protein family (Hsp40) member B1 OS=Equus caballus OX=9796 GN=DNAJB1 PE=4 SV=2	DNAJB1	-2.25075	-0.426532	-2.20915	-1.8361	-2.19572	-1.88343	-2.17401	-1.29251	-3.19842	-3.50788	-3.76604	-2.20699	NA	1.38631	7.41692	0.782112	10.2821	1.38631	0.00585175	2	0.0162	*	MannWhitney
F6YXS1	F6YXS1_HORSE	ENSECAG00000000860	CSF1R	colony stimulating factor 1 receptor [Source:VGNC Symbol;Acc:VGNC:16896]	Receptor protein-tyrosine kinase OS=Equus caballus OX=9796 GN=CSF1R PE=3 SV=2	CSF1R	-1.50507	-0.20566	-0.0287227	0.610238	0.531896	-0.311213	-0.425826	0.162068	0.785965	0.394658	0.662854	0.543123	NA	-0.743186	5.93289	0.0447326	-4.40924	-0.743186	0.016369	2.97794	0.0164	*	T-test (het)
A0A3Q2LDG0	A0A3Q2LDG0_HORSE	ENSECAG00000007192	PTPRC	protein tyrosine phosphatase receptor type C [Source:VGNC Symbol;Acc:VGNC:22027]	Protein-tyrosine-phosphatase OS=Equus caballus OX=9796 GN=PTPRC PE=4 SV=2	PTPRC	1.73173	1.2944	2.20034	1.58192	0.883244	0.472806	0.942823	1.9465	0.419838	0.262415	-1.79	0.884236	NA	1.4376	5.93105	0.115818	8.52646	1.4376	0.0163899	-2.87984	0.0164	*	T-test (hom)
F7BC94	F7BC94_HORSE	ENSECAG00000013080	HYOU1	hypoxia up-regulated 1 [Source:VGNC Symbol;Acc:VGNC:49330]	Hypoxia up-regulated 1 OS=Equus caballus OX=9796 GN=HYOU1 PE=3 SV=2	HYOU1	-0.718529	0.450568	-0.209343	-0.159786	-0.663333	0.932577	-0.136836	0.33379	-1.86766	-1.59496	-1.30443	0.0427985	NA	1.1597	5.88518	0.337251	6.82507	1.1597	0.0169193	-2.86129	0.0169	*	T-test (hom)
F6RCN7	F6RCN7_HORSE	ENSECAG00000012619	CASP14	caspase 14 [Source:VGNC Symbol;Acc:VGNC:16066]	Caspase 14 OS=Equus caballus OX=9796 GN=CASP14 PE=3 SV=2	CASP14	-0.102108	-3.18048	1.47454	-0.852483	-0.543208	0.722671	-0.761198	0.114405	-2.98595	-1.98342	-4.97814	-1.56021	NA	2.48595	5.87753	0.736975	14.6112	2.48595	0.0170094	-2.8582	0.017	*	T-test (hom)
F6RHD5	F6RHD5_HORSE	ENSECAG00000026808	APRT	adenine phosphoribosyltransferase [Source:VGNC Symbol;Acc:VGNC:51140]	Adenine phosphoribosyltransferase OS=Equus caballus OX=9796 GN=APRT PE=3 SV=2	APRT	1.9621	1.90541	1.90468	0.990719	1.2454	0.110436	1.13105	0.660828	2.2994	1.90045	2.09845	2.85483	NA	-1.04945	5.87376	0.462723	-6.16424	-1.04945	0.0170538	2.85668	0.0171	*	T-test (hom)
F7CP69	F7CP69_HORSE	ENSECAG00000021471	CLK2	CDC like kinase 2 [Source:VGNC Symbol;Acc:VGNC:16620]	Secretory carrier-associated membrane protein OS=Equus caballus OX=9796 GN=CLK2 PE=3 SV=2	CLK2	-2.71843	0.548179	-1.6912	-3.27499	-2.84576	1.31713	-0.896622	-2.62298	-6.55425	-3.88086	-4.48488	-2.79797	NA	2.90641	5.85944	0.992675	17.0299	2.90641	0.0172239	-2.85089	0.0172	*	T-test (hom)
A0A5F5PLI4	A0A5F5PLI4_HORSE	ENSECAG00000000085	AGA	aspartylglucosaminidase [Source:VGNC Symbol;Acc:VGNC:15152]	Aspartylglucosaminidase OS=Equus caballus OX=9796 GN=AGA PE=3 SV=1	AGA	-0.112238	-0.924335	-0.188395	-0.754466	-1.39708	0.515658	-0.815881	-1.02815	-1.80989	-1.32664	-2.51534	-1.04278	NA	1.08555	5.83748	0.822007	6.33689	1.08555	0.0174881	-2.84201	0.0175	*	T-test (hom)
A0A3Q2GVG0	A0A3Q2GVG0_HORSE	ENSECAG00000000242	AP2M1	adaptor related protein complex 2 subunit mu 1 [Source:VGNC Symbol;Acc:VGNC:15380]	AP-2 complex subunit mu OS=Equus caballus OX=9796 GN=AP2M1 PE=3 SV=2	AP2M1	-0.831972	-0.887986	-0.621524	-1.51417	-0.560261	-0.0901119	-0.66681	-0.453705	-2.24762	-1.27561	-2.1544	-0.756662	NA	0.905257	5.82156	0.201201	5.27001	0.905257	0.0176822	-2.83557	0.0177	*	T-test (hom)
F6VM62	F6VM62_HORSE	ENSECAG00000015165	TMED9	transmembrane p24 trafficking protein 9 [Source:VGNC Symbol;Acc:VGNC:24172]	Transmembrane p24 trafficking protein 9 OS=Equus caballus OX=9796 GN=TMED9 PE=3 SV=1	TMED9	-0.0343154	-0.42285	0.775994	-0.209704	-0.471344	-0.571239	-0.467975	0.32967	-1.31907	-0.513433	-1.17311	-0.639372	NA	0.777277	5.7833	0.836661	4.49522	0.777277	0.0181574	-2.82011	0.0182	*	T-test (hom)
A0A3Q2HFH0	A0A3Q2HFH0_HORSE	ENSECAG00000012012	ENPP5	ectonucleotide pyrophosphatase/phosphodiesterase family member 5 [Source:VGNC Symbol;Acc:VGNC:96711]	Ectonucleotide pyrophosphatase/phosphodiesterase family member 5 OS=Equus caballus OX=9796 GN=ENPP5 PE=4 SV=1	ENPP5	-2.79657	-1.49539	-1.44881	-2.15172	-2.12385	-4.30299	-2.46494	-1.62405	1.93886	-1.59563	-0.928666	-0.700698	NA	-1.97951	5.71165	0.245585	-11.3063	-1.97951	0.0190819	2.79116	0.0191	*	T-test (hom)
F6ZK25	F6ZK25_HORSE	ENSECAG00000021886	SPTA1	spectrin alpha, erythrocytic 1 [Source:VGNC Symbol;Acc:VGNC:23553]	Spectrin alpha erythrocytic 1 OS=Equus caballus OX=9796 GN=SPTA1 PE=3 SV=3	SPTA1	0.532894	0.205441	0.770893	0.662776	1.19192	0.128905	0.524304	0.899948	0.438718	1.58856	1.86569	1.71986	NA	-0.788572	5.69577	0.158798	-4.49153	-0.788572	0.0192931	2.78474	0.0193	*	T-test (hom)
A0A3Q2HFE5	A0A3Q2HFE5_HORSE	ENSECAG00000018040	DSG1	desmoglein 1 [Source:VGNC Symbol;Acc:VGNC:17324]	Desmoglein 1 OS=Equus caballus OX=9796 GN=DSG1 PE=4 SV=2	DSG1	-0.34791	-2.10232	0.268847	-0.716768	-1.81047	0.0859441	-1.56437	-0.821476	-2.45746	-2.92609	-0.996528	-3.65331	NA	1.63228	5.69358	0.533479	9.29353	1.63228	0.0193224	-2.78386	0.0193	*	T-test (hom)
F6SAB2	F6SAB2_HORSE	ENSECAG00000010222	MAPRE1	microtubule associated protein RP/EB family member 1 [Source:VGNC Symbol;Acc:VGNC:19970]	APC-binding protein EB1 OS=Equus caballus OX=9796 GN=MAPRE1 PE=3 SV=2	MAPRE1	0.149998	-0.280979	0.0349849	-0.650152	0.633426	-0.70849	-0.783192	-0.0127783	0.556589	0.175051	0.590428	0.884008	NA	-0.753667	5.66812	0.412218	-4.27187	-0.753667	0.0196665	2.77357	0.0197	*	T-test (hom)
F7BTZ8	F7BTZ8_HORSE	ENSECAG00000019843	ATL3	atlastin GTPase 3 [Source:VGNC Symbol;Acc:VGNC:15633]	Atlastin GTPase 3 OS=Equus caballus OX=9796 GN=ATL3 PE=3 SV=1	ATL3	1.38107	0.27471	1.55228	0.70303	0.357869	0.237146	-0.0195329	0.819126	-0.707964	0.244131	-0.401268	-0.0387296	NA	0.889169	5.66574	0.665778	5.0378	0.889169	0.019699	-2.77261	0.0197	*	T-test (hom)
F6ZLR1	F6ZLR1_HORSE	ENSECAG00000013482	SERPINA3	serpin family A member 3 [Source:HGNC Symbol;Acc:HGNC:16]	Serpin family A member 3 OS=Equus caballus OX=9796 GN=SERPINA3 PE=3 SV=3	SERPINA3	2.87832	4.36886	3.92359	2.886	4.18827	3.20469	2.94483	3.23148	3.95874	4.91577	4.54297	4.18268	NA	-0.946782	5.62148	0.575145	-5.32231	-0.946782	0.0203126	2.75473	0.0203	*	T-test (hom)
A0A3Q2HR96	A0A3Q2HR96_HORSE	ENSECAG00000023461	TMPO	thymopoietin [Source:VGNC Symbol;Acc:VGNC:24336]	Thymopoietin OS=Equus caballus OX=9796 GN=TMPO PE=3 SV=1	TMPO	2.60084	1.83315	2.93681	2.70797	2.04912	1.68484	2.17765	2.89509	1.44748	1.57842	1.49889	2.01177	NA	0.726543	5.61174	0.322248	4.07717	0.726543	0.0204501	-2.7508	0.0205	*	T-test (hom)
F6X2E1	F6X2E1_HORSE	ENSECAG00000017164	PPIB	peptidylprolyl isomerase B [Source:VGNC Symbol;Acc:VGNC:21728]	Peptidyl-prolyl cis-trans isomerase OS=Equus caballus OX=9796 GN=PPIB PE=3 SV=2	PPIB	2.81865	2.39226	3.17927	2.99579	3.19392	2.05633	2.35533	3.14277	2.04969	2.01457	1.80475	2.51018	NA	0.671991	5.53361	0.554308	3.71853	0.671991	0.0215883	-2.71925	0.0216	*	T-test (hom)
A0A3Q2LPE6	A0A3Q2LPE6_HORSE	ENSECAG00000012670	ANXA2	annexin A2 [Source:VGNC Symbol;Acc:VGNC:50573]	Annexin OS=Equus caballus OX=9796 GN=ANXA2 PE=3 SV=2	ANXA2	6.27923	5.90464	6.26142	5.67671	5.66337	6.12399	6.23157	5.98484	5.58735	5.82249	4.92992	5.70828	NA	0.503711	5.51572	0.27964	2.77833	0.503711	0.0218576	-2.71202	0.0219	*	T-test (hom)
F6X485	F6X485_HORSE	ENSECAG00000020716	MYH9	myosin heavy chain 9 [Source:VGNC Symbol;Acc:VGNC:20481]	Myosin heavy chain 9 OS=Equus caballus OX=9796 GN=MYH9 PE=3 SV=2	MYH9	3.97693	3.43293	4.02518	3.74692	3.91628	3.10646	4.08189	3.82943	3.13207	2.96825	3.34512	3.55057	NA	0.5155	5.469	0.699013	2.81927	0.5155	0.022577	-2.69316	0.0226	*	T-test (hom)
F7BQ13	F7BQ13_HORSE	ENSECAG00000005437	MPDU1	mannose-P-dolichol utilization defect 1 [Source:VGNC Symbol;Acc:VGNC:20279]	Mannose-P-dolichol utilization defect 1 protein OS=Equus caballus OX=9796 GN=MPDU1 PE=3 SV=3	MPDU1	-1.23913	-3.18575	-1.12206	-1.09622	-5.06626	-2.61945	-2.35584	-0.91526	-4.98455	-3.76048	-5.04258	-3.40502	NA	2.09816	5.41442	0.409986	11.3603	2.09816	0.0234475	-2.67112	0.0234	*	T-test (hom)
F7D6J0	F7D6J0_HORSE	ENSECAG00000001317	MYADM	myeloid associated differentiation marker [Source:VGNC Symbol;Acc:VGNC:20458]	Myeloid associated differentiation marker OS=Equus caballus OX=9796 GN=MYADM PE=4 SV=3	MYADM	-0.409964	-1.45298	0.710947	-1.22701	-0.773673	-1.27479	-0.39137	-0.0641616	-2.547	-1.93061	-2.7456	-0.544227	NA	1.33149	5.39933	0.444147	7.18913	1.33149	0.0236941	-2.66502	0.0237	*	T-test (hom)
A0A3Q2IB34	A0A3Q2IB34_HORSE	ENSECAG00000019264	PICALM	phosphatidylinositol binding clathrin assembly protein [Source:VGNC Symbol;Acc:VGNC:21416]	Phosphatidylinositol binding clathrin assembly protein OS=Equus caballus OX=9796 GN=PICALM PE=3 SV=2	PICALM	-2.0486	-1.88441	-0.15865	-1.41673	-1.58267	0.590757	-1.30879	0.653398	-3.40456	-2.5685	-3.75689	-1.09212	NA	1.81106	5.32706	0.770914	9.64762	1.81106	0.0249112	-2.63584	0.0249	*	T-test (hom)
F7BK45	F7BK45_HORSE	ENSECAG00000022421	ABHD14B	abhydrolase domain containing 14B [Source:VGNC Symbol;Acc:VGNC:14940]	Abhydrolase domain containing 14B OS=Equus caballus OX=9796 GN=ABHD14B PE=4 SV=3	ABHD14B	-0.101775	0.954036	-0.61479	-0.784634	-0.911132	0.209001	0.888966	-0.735771	0.263242	1.5661	1.21753	0.891519	NA	-1.12161	5.28533	0.662096	-5.92809	-1.12161	0.0256422	2.61899	0.0256	*	T-test (hom)
F6V0N8	F6V0N8_HORSE	ENSECAG00000016233	OSBP	0	Oxysterol-binding protein OS=Equus caballus OX=9796 GN=LOC100052460 PE=3 SV=2	LOC100052460	-3.19076	-3.02977	-2.75959	-4.03999	-4.85142	-1.75632	-2.42754	-3.35014	-4.10472	-4.97164	-4.77472	-4.17818	NA	1.33162	5.27682	0.22007	7.02674	1.33162	0.025794	-2.61555	0.0258	*	T-test (hom)
F6YUV5	F6YUV5_HORSE	ENSECAG00000009171	NUP210	nucleoporin 210 [Source:VGNC Symbol;Acc:VGNC:20965]	Nucleoporin 210 OS=Equus caballus OX=9796 GN=NUP210 PE=3 SV=2	NUP210	-3.77678	-3.91225	-2.38614	-2.29349	-4.44009	-3.39466	-3.65815	-1.69118	-5.14589	-4.60192	-5.00646	-3.64824	NA	1.40653	5.25865	0.612209	7.39648	1.40653	0.0261209	-2.60821	0.0261	*	T-test (hom)
A0A3Q2IA43	A0A3Q2IA43_HORSE	ENSECAG00000009188	RPL7	ribosomal protein L7 [Source:VGNC Symbol;Acc:VGNC:101475]	Ribosomal protein L7 OS=Equus caballus OX=9796 GN=RPL7 PE=3 SV=1	RPL7	0.843356	0.869743	1.10217	1.20816	0.59039	0.189834	0.956714	1.26437	-0.131341	0.36866	-0.817356	0.91148	NA	0.795231	5.23547	0.10006	4.16341	0.795231	0.026544	-2.59885	0.0265	*	T-test (hom)
F6WLI6	F6WLI6_HORSE	ENSECAG00000009059	ATP5PO	0	ATP synthase subunit O mitochondrial OS=Equus caballus OX=9796 GN=ATP5PO PE=3 SV=3	ATP5PO	1.12331	0.889845	1.28873	1.11649	0.535039	-0.114432	0.886029	1.39263	0.340619	0.140577	-0.935949	0.553022	NA	0.865139	5.22211	0.449978	4.51785	0.865139	0.026791	-2.59345	0.0268	*	T-test (hom)
A0A3Q2LTU5	A0A3Q2LTU5_HORSE	ENSECAG00000007707	PIP4K2A	phosphatidylinositol-5-phosphate 4-kinase type 2 alpha [Source:VGNC Symbol;Acc:VGNC:21462]	Phosphatidylinositol-5-phosphate 4-kinase type 2 alpha OS=Equus caballus OX=9796 GN=PIP4K2A PE=4 SV=1	PIP4K2A	-0.48087	-3.11303	-1.9707	-2.08069	-0.672731	-0.491604	-1.59908	-0.597197	-2.94241	-3.75591	-4.17626	-1.35051	NA	1.68054	5.20184	0.52655	8.74188	1.68054	0.0271701	-2.58526	0.0272	*	T-test (hom)
A0A3Q2IA44	A0A3Q2IA44_HORSE	ENSECAG00000009314	TMEM132A	transmembrane protein 132A [Source:VGNC Symbol;Acc:VGNC:58259]	Transmembrane protein 132A OS=Equus caballus OX=9796 GN=TMEM132A PE=3 SV=1	TMEM132A	-0.878084	-1.11253	-0.470112	-0.771366	-1.82518	-2.15645	-1.45411	-0.29583	-1.52883	-1.88053	-4.1551	-2.24855	NA	1.3328	5.20264	0.180979	6.93406	1.3328	0.027155	-2.58558	0.0272	*	T-test (hom)
F7B5L3	F7B5L3_HORSE	ENSECAG00000018670	ALCAM	activated leukocyte cell adhesion molecule [Source:VGNC Symbol;Acc:VGNC:15225]	Activated leukocyte cell adhesion molecule OS=Equus caballus OX=9796 GN=ALCAM PE=4 SV=2	ALCAM	-0.880944	5.11065	4.32008	4.33827	0.232481	0.24297	3.61342	0.4177	-0.775731	0.0934183	-0.24288	0.188296	NA	2.35855	5.19967	0.0177421	12.2637	2.35855	0.027211	-2.70553	0.0272	*	T-test (het)
F6WQM7	F6WQM7_HORSE	ENSECAG00000001964	PDHA1	pyruvate dehydrogenase E1 subunit alpha 1 [Source:VGNC Symbol;Acc:VGNC:55508]	Pyruvate dehydrogenase E1 component subunit alpha OS=Equus caballus OX=9796 GN=PDHA1 PE=4 SV=2	PDHA1	-0.136469	-0.0556646	0.54741	1.05033	0.262157	-0.831967	-0.209199	0.408192	-0.089137	-0.544489	-2.06329	-0.980812	NA	1.04878	5.19056	0.349417	5.44376	1.04878	0.0273833	-2.5807	0.0274	*	T-test (hom)
A0A3Q2ICY6	A0A3Q2ICY6_HORSE	ENSECAG00000017917	CYBB	cytochrome b-245 beta chain [Source:VGNC Symbol;Acc:VGNC:50467]	Cytochrome b-245 beta chain OS=Equus caballus OX=9796 GN=CYBB PE=4 SV=1	CYBB	2.22691	1.44787	2.81496	2.1265	1.47093	1.16277	1.5145	2.75098	1.52964	0.972674	0.149726	1.21326	NA	0.973104	5.15599	0.996622	5.01732	0.973104	0.0280473	-2.56673	0.028	*	T-test (hom)
F6SPH9	F6SPH9_HORSE	ENSECAG00000003079	CANX	calnexin [Source:VGNC Symbol;Acc:VGNC:16033]	Calnexin OS=Equus caballus OX=9796 GN=CANX PE=3 SV=3	CANX	2.6795	2.36685	3.74111	3.16422	2.52111	2.32065	2.76725	3.44545	2.29642	2.15713	1.85085	2.35112	NA	0.71189	5.15734	0.193479	3.67146	0.71189	0.0280211	-2.56728	0.028	*	T-test (hom)
F6WVJ2	F6WVJ2_HORSE	ENSECAG00000017165	ENSA	endosulfine alpha [Source:VGNC Symbol;Acc:VGNC:17594]	Endosulfine alpha OS=Equus caballus OX=9796 GN=ENSA PE=3 SV=2	ENSA	-5.0173	-5.12385	-3.55603	-4.85675	-4.91521	-4.85301	-2.29233	-4.93342	-2.3415	-1.87592	-3.89931	-2.10364	NA	-1.88839	6.62001	0.970945	-12.5012	-1.88839	0.0101667	29	0.0283	*	MannWhitney
F7CHI7	F7CHI7_HORSE	ENSECAG00000019652	GLO1	glyoxalase I [Source:VGNC Symbol;Acc:VGNC:49457]	Lactoylglutathione lyase OS=Equus caballus OX=9796 GN=GLO1 PE=3 SV=2	GLO1	-0.855406	-0.420436	1.8991	-1.4331	-0.407108	-1.37145	-0.0637868	-1.41222	0.335308	1.73696	2.00587	0.892424	NA	-1.75069	5.76807	0.592033	-10.0981	-1.75069	0.01835	29	0.0283	*	MannWhitney
HBB_HORSE	NA	NA	HBB	NA	Hemoglobin subunit beta OS=Equus caballus OX=9796 GN=HBB PE=1 SV=1	HBB	3.19534	7.7028	3.10058	8.30096	8.69801	6.65115	6.72121	5.3597	9.41284	9.84724	9.62031	6.83739	NA	-2.71322	4.38404	0.514685	-11.8949	-2.71322	0.047893	29	0.0283	*	MannWhitney
A0A3Q2H680	A0A3Q2H680_HORSE	ENSECAG00000032968	CFH	0	Complement factor H-like OS=Equus caballus OX=9796 GN=LOC111771285 PE=4 SV=2	LOC111771285	-4.85632	-5.08568	-4.74799	-5.3307	-2.41053	-4.90656	-5.01392	-4.98089	-2.72124	-3.78222	-1.3598	-2.57089	NA	-2.05804	7.56139	0.792013	-15.5616	-2.05804	0.00529412	29	0.0283	*	MannWhitney
F7CHN8	F7CHN8_HORSE	ENSECAG00000010777	FAM107B	family with sequence similarity 107 member B [Source:VGNC Symbol;Acc:VGNC:55376]	Family with sequence similarity 107 member B OS=Equus caballus OX=9796 GN=FAM107B PE=4 SV=2	FAM107B	-4.90307	-5.09555	-4.97084	-5.08796	-5.0798	-4.88928	-3.02311	-4.88349	-4.20406	-2.65078	-3.45977	-3.58337	NA	-1.26714	6.30765	0.964447	-7.9927	-1.26714	0.0126243	29	0.0283	*	MannWhitney
F7BTU9	F7BTU9_HORSE	ENSECAG00000007536	HELB	DNA helicase B [Source:VGNC Symbol;Acc:VGNC:18741]	DNA helicase B OS=Equus caballus OX=9796 GN=HELB PE=4 SV=3	HELB	-5.08539	-4.96588	-4.87158	-3.33532	-1.66574	-4.99122	-3.91242	-4.99873	-2.87469	-3.228	0.140543	-3.06668	NA	-1.97108	4.73206	0.489352	-9.32725	-1.97108	0.0376278	29	0.0283	*	MannWhitney
F7DQS6	F7DQS6_HORSE	ENSECAG00000010786	PGAM1	phosphoglycerate mutase 1 [Source:VGNC Symbol;Acc:VGNC:57003]	Phosphoglycerate mutase OS=Equus caballus OX=9796 GN=PGAM1 PE=3 SV=2	PGAM1	2.62448	2.50117	2.41509	2.38939	2.54358	2.05633	1.97924	1.17289	2.46942	2.87567	3.15347	3.03965	NA	-0.674284	5.11665	0.476222	-3.45007	-0.674284	0.0288227	29	0.0283	*	MannWhitney
F6TGW9	F6TGW9_HORSE	ENSECAG00000008452	CYB5R3	cytochrome b5 reductase 3 [Source:VGNC Symbol;Acc:VGNC:49127]	NADH-cytochrome b5 reductase OS=Equus caballus OX=9796 GN=CYB5R3 PE=3 SV=3	CYB5R3	0.682774	0.230372	1.19446	0.397785	-0.0206633	1.12242	1.09382	1.53832	0.420716	0.273343	-0.632946	-0.240043	NA	0.824643	5.14376	0.930745	4.24177	0.824643	0.0282861	-2.56179	0.0283	*	T-test (hom)
A0A5F5PSC0	A0A5F5PSC0_HORSE	ENSECAG00000017252	RCC1	regulator of chromosome condensation 1 [Source:VGNC Symbol;Acc:VGNC:22267]	Regulator of chromosome condensation 1 OS=Equus caballus OX=9796 GN=RCC1 PE=4 SV=1	RCC1	-0.00235565	-0.901801	-4.4048	-0.870316	-3.78009	-0.061205	-4.07485	-4.61923	-5.04682	-4.6182	-4.63274	-4.15903	NA	2.27487	5.93333	0.0162169	13.4975	2.27487	0.016364	3	0.0283	*	MannWhitney
F6UP61	F6UP61_HORSE	ENSECAG00000022668	SEMA4B	semaphorin 4B [Source:VGNC Symbol;Acc:VGNC:22815]	Semaphorin 4B OS=Equus caballus OX=9796 GN=SEMA4B PE=4 SV=2	SEMA4B	-2.3858	-1.66993	-2.29529	-2.41459	-3.07316	-2.93736	-2.65088	-2.23171	-1.8919	-0.958215	-2.53152	-0.901378	NA	-0.886584	5.13699	0.186285	-4.55437	-0.886584	0.0284192	2.55905	0.0284	*	T-test (hom)
A0A3Q2HJG0	A0A3Q2HJG0_HORSE	ENSECAG00000018381	RPN2	ribophorin II [Source:VGNC Symbol;Acc:VGNC:22535]	Dolichyl-diphosphooligosaccharide--protein glycosyltransferase subunit 2 OS=Equus caballus OX=9796 GN=RPN2 PE=3 SV=1	RPN2	0.632921	1.05503	1.50287	1.69001	1.29421	0.609758	1.46385	0.98644	0.964993	0.661417	0.124003	0.432335	NA	0.608699	5.13403	0.920906	3.12508	0.608699	0.0284777	-2.55786	0.0285	*	T-test (hom)
A0A3Q2I189	A0A3Q2I189_HORSE	ENSECAG00000023318	GNS	glucosamine (N-acetyl)-6-sulfatase [Source:VGNC Symbol;Acc:VGNC:54641]	N-acetylglucosamine-6-sulfatase OS=Equus caballus OX=9796 GN=GNS PE=3 SV=1	GNS	0.247566	0.0893574	0.29442	0.790504	0.398078	0.804033	0.999682	0.906896	-0.383024	0.488492	0.191265	-0.376896	NA	0.586358	5.12745	0.564962	3.00652	0.586358	0.0286077	-2.5552	0.0286	*	T-test (hom)
A0A3Q2HXD5	A0A3Q2HXD5_HORSE	ENSECAG00000004216	VIM	vimentin [Source:VGNC Symbol;Acc:VGNC:55389]	Vimentin OS=Equus caballus OX=9796 GN=VIM PE=3 SV=1	VIM	7.07867	6.73469	7.40033	6.93478	6.25277	6.26376	6.66713	7.31956	6.13897	6.34059	5.92266	6.49135	NA	0.608071	5.12725	0.38057	3.11773	0.608071	0.0286118	-2.55512	0.0286	*	T-test (hom)
F6XUJ2	F6XUJ2_HORSE	ENSECAG00000021561	ATP5F1A	ATP synthase F1 subunit alpha [Source:VGNC Symbol;Acc:VGNC:15659]	ATP synthase subunit alpha OS=Equus caballus OX=9796 GN=ATP5F1A PE=3 SV=2	ATP5F1A	3.81047	3.43546	4.22728	3.86304	3.20186	2.93983	3.55326	3.95524	3.28331	3.01816	2.65465	3.15389	NA	0.595804	5.07776	0.499149	3.02535	0.595804	0.0296103	-2.53511	0.0296	*	T-test (hom)
A0A3Q2H452	A0A3Q2H452_HORSE	ENSECAG00000020246	SEPTIN9	septin 9 [Source:VGNC Symbol;Acc:VGNC:22836]	Septin 9 OS=Equus caballus OX=9796 GN=SEPTIN9 PE=3 SV=1	SEPTIN9	0.625584	-0.0228884	0.35817	-0.75193	-0.0339766	-0.538315	0.61074	0.196736	-1.31262	-0.812097	-2.67535	0.1993	NA	1.20571	5.06763	0.0546821	6.11008	1.20571	0.0298188	-2.53102	0.0298	*	T-test (hom)
F7BA94	F7BA94_HORSE	ENSECAG00000013915	RPS3	ribosomal protein S3 [Source:VGNC Symbol;Acc:VGNC:59420]	40S ribosomal protein S3 OS=Equus caballus OX=9796 GN=RPS3 PE=3 SV=2	RPS3	1.82494	1.48653	2.01941	1.40113	1.52089	1.16612	2.1175	1.61124	0.754828	0.955485	1.30069	1.52636	NA	0.509128	5.05435	0.788328	2.57331	0.509128	0.0300947	-2.52565	0.0301	*	T-test (hom)
A0A3Q2HGZ8	A0A3Q2HGZ8_HORSE	ENSECAG00000021380	RBMX	RNA binding motif protein X-linked [Source:VGNC Symbol;Acc:VGNC:55528]	RNA binding motif protein X-linked OS=Equus caballus OX=9796 GN=RBMX PE=4 SV=1	RBMX	0.42182	-0.170836	0.571991	0.283526	0.501964	-0.102916	0.622552	0.452909	-0.507749	-0.233943	-0.252752	0.325695	NA	0.489814	5.03896	0.663243	2.46815	0.489814	0.0304175	-2.51942	0.0304	*	T-test (hom)
A0A5F5PL33	A0A5F5PL33_HORSE	ENSECAG00000013424	KARS1	lysyl-tRNA synthetase 1 [Source:VGNC Symbol;Acc:VGNC:19239]	Lysine--tRNA ligase OS=Equus caballus OX=9796 GN=KARS1 PE=3 SV=1	KARS1	0.417404	-1.09616	0.188341	0.55469	-1.50955	0.225151	-0.532873	-0.681086	-2.57428	-1.00052	-1.33383	-0.9741	NA	1.16642	5.01508	0.909257	5.84971	1.16642	0.0309251	-2.50976	0.0309	*	T-test (hom)
F6WPB4	F6WPB4_HORSE	ENSECAG00000017251	PARK7	Parkinsonism associated deglycase [Source:VGNC Symbol;Acc:VGNC:21165]	Maillard deglycase OS=Equus caballus OX=9796 GN=PARK7 PE=3 SV=2	PARK7	1.24796	1.07105	-0.544859	1.29452	0.932976	0.617953	0.362077	1.10388	1.73452	2.2171	1.12172	1.49025	NA	-0.880204	5.01227	0.680651	-4.41182	-0.880204	0.0309854	2.50863	0.031	*	T-test (hom)
A0A3Q2KSQ5	A0A3Q2KSQ5_HORSE	ENSECAG00000031569	CRIP1	0	Cysteine rich protein 1 OS=Equus caballus OX=9796 GN=CRIP1 PE=4 SV=1	CRIP1	0.895387	1.36434	0.252074	-0.00906437	-1.03324	-1.13817	1.27542	-1.85329	1.46263	1.56692	0.886323	2.5785	NA	-1.65441	5.00423	0.40709	-8.27906	-1.65441	0.0311585	2.50538	0.0312	*	T-test (hom)
F6RPZ5	F6RPZ5_HORSE	ENSECAG00000012124	RAB2A	RAB2A, member RAS onco family [Source:VGNC Symbol;Acc:VGNC:22104]	RAB2A member RAS oncogene family OS=Equus caballus OX=9796 GN=RAB2A PE=4 SV=2	RAB2A	0.531443	0.143502	1.18537	0.653514	0.238498	-0.169244	0.201664	0.858507	-0.7559	0.167381	-0.879065	0.268112	NA	0.755274	5.004	0.439504	3.77939	0.755274	0.0311636	-2.50528	0.0312	*	T-test (hom)
F6S8T9	F6S8T9_HORSE	ENSECAG00000009999	ERLIN2	ER lipid raft associated 2 [Source:VGNC Symbol;Acc:VGNC:17670]	ER lipid raft associated 2 OS=Equus caballus OX=9796 GN=ERLIN2 PE=3 SV=2	ERLIN2	-1.86384	-1.85247	-1.45382	-3.17914	-2.85607	-2.87792	-2.54566	-1.80475	-3.58039	-3.7387	-2.71722	-2.85731	NA	0.919196	4.98553	0.78065	4.58268	0.919196	0.0315651	-2.49781	0.0316	*	T-test (hom)
F6VCE9	F6VCE9_HORSE	ENSECAG00000015427	ALAD	aminolevulinate dehydratase [Source:VGNC Symbol;Acc:VGNC:15222]	Delta-aminolevulinic acid dehydratase OS=Equus caballus OX=9796 GN=ALAD PE=3 SV=2	ALAD	-1.94975	0.133749	-1.34233	-0.325236	-1.16014	0.0296654	-0.0638569	-0.634345	-0.141208	0.329783	0.637581	0.529745	NA	-1.00301	4.97896	0.227626	-4.99392	-1.00301	0.031709	2.49515	0.0317	*	T-test (hom)
F7C3Z3	F7C3Z3_HORSE	ENSECAG00000023550	LPO	lactoperoxidase [Source:VGNC Symbol;Acc:VGNC:19741]	Lactoperoxidase OS=Equus caballus OX=9796 GN=LPO PE=4 SV=2	LPO	-5.12307	-3.35585	-3.55826	-0.689821	-1.98292	-3.23835	-3.02001	-2.90988	-5.08897	-4.07268	-4.93877	-4.51739	NA	1.66968	4.96189	0.119742	8.28479	1.66968	0.0320864	-2.48825	0.0321	*	T-test (hom)
A0A3Q2GUI8	A0A3Q2GUI8_HORSE	ENSECAG00000017237	ADGRE1	adhesion G protein-coupled receptor E1 [Source:VGNC Symbol;Acc:VGNC:59143]	Adhesion G protein-coupled receptor E1 OS=Equus caballus OX=9796 GN=ADGRE1 PE=4 SV=2	ADGRE1	1.60207	1.23847	0.78136	1.59193	1.38959	0.906137	0.479063	1.67669	-0.248956	0.261684	-0.326894	1.52314	NA	0.905922	4.94644	0.135543	4.48109	0.905922	0.032432	-2.48199	0.0324	*	T-test (hom)
F7D2D9	F7D2D9_HORSE	ENSECAG00000000697	BLVRB	biliverdin reductase B [Source:VGNC Symbol;Acc:VGNC:15841]	Biliverdin reductase B OS=Equus caballus OX=9796 GN=BLVRB PE=4 SV=2	BLVRB	2.13195	3.47124	1.60291	4.39144	4.92024	2.91247	2.99911	1.99716	4.0227	5.87022	6.18895	3.51376	NA	-1.84559	4.92768	0.698057	-9.0945	-1.84559	0.0328564	2.4744	0.0329	*	T-test (hom)
F6T530	F6T530_HORSE	ENSECAG00000007864	SH3BP1	SH3 domain binding protein 1 [Source:VGNC Symbol;Acc:VGNC:22933]	SH3 domain binding protein 1 OS=Equus caballus OX=9796 GN=SH3BP1 PE=4 SV=2	SH3BP1	-3.13043	-3.89536	-3.17814	-2.37595	-3.20732	-2.73628	-3.27665	-3.50819	-2.99168	-2.17555	-2.4492	-2.45076	NA	-0.646742	4.92376	0.67875	-3.18441	-0.646742	0.0329458	2.47281	0.0329	*	T-test (hom)
A0A3Q2HJM2	A0A3Q2HJM2_HORSE	ENSECAG00000009695	SYPL1	synaptophysin like 1 [Source:VGNC Symbol;Acc:VGNC:23813]	Synaptophysin like 1 OS=Equus caballus OX=9796 GN=SYPL1 PE=3 SV=1	SYPL1	-1.09843	-1.58319	-0.419546	-0.861828	0.231706	-1.99071	-1.19477	-0.592722	-2.49703	-1.52865	-2.23239	-1.42235	NA	0.981418	4.91718	0.700205	4.82581	0.981418	0.0330965	-2.47015	0.0331	*	T-test (hom)
A0A3Q2LBE4	A0A3Q2LBE4_HORSE	ENSECAG00000039211	IGFALS	insulin like growth factor binding protein acid labile subunit [Source:HGNC Symbol;Acc:HGNC:5468]	Insulin like growth factor binding protein acid labile subunit OS=Equus caballus OX=9796 GN=IGFALS PE=4 SV=1	IGFALS	-1.14857	-2.42201	-0.824166	0.0833689	-0.432057	-0.131172	-1.08	0.295511	-0.0650621	0.289609	0.248032	-0.0125719	NA	-0.822388	4.90859	0.0252564	-4.03677	-0.822388	0.0332941	2.56023	0.0333	*	T-test (het)
A0A3Q2H5J5	A0A3Q2H5J5_HORSE	ENSECAG00000032798	RAB10	RAB10, member RAS onco family [Source:VGNC Symbol;Acc:VGNC:22083]	RAB10 member RAS oncogene family OS=Equus caballus OX=9796 GN=RAB10 PE=4 SV=1	RAB10	1.18891	0.48927	1.48737	1.14502	-0.358802	-0.19134	0.149463	0.963003	-0.443811	-0.390972	-1.21594	0.386734	NA	1.02511	4.90644	0.972655	5.02964	1.02511	0.0333437	-2.4658	0.0333	*	T-test (hom)
D9ZFG8	D9ZFG8_HORSE	ENSECAG00000012148	C1H15orf48	chromosome 1 C15orf48 homolog [Source:VGNC Symbol;Acc:VGNC:49197]	Chromosome 1 C15orf48 homolog OS=Equus caballus OX=9796 GN=C1H15orf48 PE=2 SV=1	C1H15orf48	-1.52936	-3.16339	-2.83761	-2.72546	-2.80831	-5.06068	-4.86288	-3.03197	-2.54069	-1.27057	-1.59021	-1.4173	NA	-1.54777	4.90289	0.269052	-7.58852	-1.54777	0.0334259	2.46436	0.0334	*	T-test (hom)
A0A5F5PF14	A0A5F5PF14_HORSE	ENSECAG00000040740	BASP1	0	Brain abundant membrane attached signal protein 1 OS=Equus caballus OX=9796 GN=BASP1 PE=3 SV=1	BASP1	-1.76998	-1.41926	-1.83732	-1.6209	-1.63159	0.240643	-0.0858994	-3.52624	-1.27459	0.623729	0.592237	0.953221	NA	-1.67997	4.89668	0.904656	-8.22626	-1.67997	0.0335702	2.46185	0.0336	*	T-test (hom)
A0A3Q2L1W1	A0A3Q2L1W1_HORSE	ENSECAG00000017935	OSBPL9	0	Oxysterol-binding protein OS=Equus caballus OX=9796 GN=OSBPL9 PE=3 SV=2	OSBPL9	-3.19076	-3.02977	-2.75959	-4.03999	-5.03771	-1.75632	-2.42754	-3.35014	-4.10472	-4.97164	-4.77472	-4.17818	NA	1.30834	4.88253	0.194224	6.388	1.30834	0.033901	-2.45612	0.0339	*	T-test (hom)
F6SZQ4	F6SZQ4_HORSE	ENSECAG00000011776	MX1	MX dynamin like GTPase 1 [Source:NCBI gene (formerly Entrezgene);Acc:100034192]	MX dynamin like GTPase 2 OS=Equus caballus OX=9796 GN=MX2 PE=3 SV=3	MX2	1.25735	0.78691	1.03868	0.787227	-0.374304	-0.218763	-0.699224	1.05526	-0.354852	-0.141434	-0.470214	-0.0822049	NA	0.716319	4.87733	0.0386874	3.49373	0.716319	0.0340233	-2.5268	0.034	*	T-test (het)
A0A3Q2I2V8	A0A3Q2I2V8_HORSE	ENSECAG00000012862	LYN	LYN proto-onco, Src family tyrosine kinase [Source:VGNC Symbol;Acc:VGNC:19852]	Tyrosine-protein kinase OS=Equus caballus OX=9796 GN=LYN PE=3 SV=1	LYN	-2.29626	-2.67765	-2.15796	-2.39004	-2.75258	-2.34769	-2.07556	-3.39223	-3.45879	-4.02412	-2.27437	-3.51877	NA	0.807766	4.85336	0.203999	3.92037	0.807766	0.0345935	-2.4443	0.0346	*	T-test (hom)
A0A5F5Q0B3	A0A5F5Q0B3_HORSE	ENSECAG00000020547	EEF2	eukaryotic translation elongation factor 2 [Source:VGNC Symbol;Acc:VGNC:17432]	Eukaryotic translation elongation factor 2 OS=Equus caballus OX=9796 GN=EEF2 PE=3 SV=1	EEF2	2.40495	2.27379	2.32565	1.82353	2.20686	1.63121	2.55868	1.94704	1.45751	1.39604	1.66988	2.13759	NA	0.48121	4.84325	0.799127	2.33062	0.48121	0.0348366	-2.44021	0.0348	*	T-test (hom)
F7DSQ7	F7DSQ7_HORSE	ENSECAG00000014853	NDUFA7	0	Complex I-B14.5a OS=Equus caballus OX=9796 GN=NDUFA7 PE=3 SV=3	NDUFA7	-4.87301	-4.93617	-4.74565	-5.17965	-4.85261	-4.98961	-4.7968	-4.98076	-5.1407	-5.23031	-5.31514	-4.89341	NA	0.225606	4.8414	0.467155	1.09225	0.225606	0.0348814	-2.43946	0.0349	*	T-test (hom)
A0A3Q2HUS7	A0A3Q2HUS7_HORSE	ENSECAG00000035661	0	0	Major allergen Equ c 1 OS=Equus caballus OX=9796 GN=LOC100056127 PE=3 SV=1	LOC100056127	-1.68198	-1.61043	-0.790991	-0.355258	-1.92242	-0.905149	-1.77536	-1.83472	-1.8001	-3.69278	-1.6033	-2.61021	NA	1.06706	4.82625	0.267179	5.14989	1.06706	0.0352497	-2.43332	0.0352	*	T-test (hom)
F6X3K0	F6X3K0_HORSE	ENSECAG00000021868	NCL	nucleolin [Source:VGNC Symbol;Acc:VGNC:20593]	Nucleolin OS=Equus caballus OX=9796 GN=NCL PE=4 SV=2	NCL	1.05117	1.22176	1.1871	1.0887	1.27414	0.739344	1.83323	1.52829	0.450003	0.704867	-0.237326	1.3559	NA	0.672106	4.80268	0.115692	3.22791	0.672106	0.0358303	-2.42376	0.0358	*	T-test (hom)
F6XLM5	F6XLM5_HORSE	ENSECAG00000024336	RPS14	ribosomal protein S14 [Source:VGNC Symbol;Acc:VGNC:22547]	Ribosomal protein S14 OS=Equus caballus OX=9796 GN=RPS14 PE=3 SV=1	RPS14	0.315097	1.71435	0.684739	0.89113	1.21677	1.86457	0.97737	0.747291	0.149232	0.633722	0.301268	0.44001	NA	0.670356	4.77952	0.152593	3.20398	0.670356	0.0364099	-2.41438	0.0364	*	T-test (hom)
F6QDH8	F6QDH8_HORSE	ENSECAG00000038509	AMY1	0	Alpha-amylase OS=Equus caballus OX=9796 GN=LOC100049851 PE=3 SV=2	LOC100049851	4.46113	6.49387	4.9129	3.98778	5.64972	6.10437	5.71107	5.12022	4.41473	4.89442	3.86272	3.38088	NA	1.16695	4.76081	0.739864	5.5556	1.16695	0.0368854	-2.40679	0.0369	*	T-test (hom)
F6Q4A3	F6Q4A3_HORSE	ENSECAG00000004311	RPS16	ribosomal protein S16 [Source:VGNC Symbol;Acc:VGNC:22549]	Ribosomal protein S16 OS=Equus caballus OX=9796 GN=RPS16 PE=3 SV=2	RPS16	2.04967	1.07745	1.89318	1.49377	0.914372	1.2055	1.69025	1.59913	0.98802	0.609028	-0.480922	1.50961	NA	0.833982	4.7222	0.093487	3.93823	0.833982	0.0378859	-2.39112	0.0379	*	T-test (hom)
A0A3Q2IDL5	A0A3Q2IDL5_HORSE	ENSECAG00000022498	ITGB1	integrin subunit beta 1 [Source:VGNC Symbol;Acc:VGNC:19175]	Integrin beta OS=Equus caballus OX=9796 GN=ITGB1 PE=3 SV=1	ITGB1	1.6671	1.21114	0.133064	1.78783	0.722894	2.86217	-0.7825	2.36034	0.915452	-1.00376	-2.16981	0.0172716	NA	1.80547	4.71291	0.728881	8.50899	1.80547	0.0381306	-2.38735	0.0381	*	T-test (hom)
A0A5F5PSR8	A0A5F5PSR8_HORSE	ENSECAG00000014414	SPI2	alpha-1-antitrypsin [Source:NCBI gene (formerly Entrezgene);Acc:100065158]	Alpha-1-antiproteinase 2-like OS=Equus caballus OX=9796 GN=SPI2 PE=3 SV=1	SPI2	6.82976	7.67623	7.06417	7.80043	8.19455	7.48756	6.69562	6.64843	7.3956	8.66692	8.85153	7.84366	NA	-0.889831	4.70865	0.620322	-4.18991	-0.889831	0.0382432	2.38563	0.0382	*	T-test (hom)
F6S327	F6S327_HORSE	ENSECAG00000016883	FLII	FLII actin remodeling protein [Source:VGNC Symbol;Acc:VGNC:18059]	FLII actin remodeling protein OS=Equus caballus OX=9796 GN=FLII PE=4 SV=2	FLII	-0.486631	0.453776	-0.621024	0.625086	-0.123749	-0.972064	0.255362	-0.356699	-0.68054	-0.820533	-1.68452	-0.591648	NA	0.791068	4.69974	0.944178	3.71781	0.791068	0.0384803	-2.38201	0.0385	*	T-test (hom)
F6UU86	F6UU86_HORSE	ENSECAG00000002223	0	0	IF rod domain-containing protein OS=Equus caballus OX=9796 PE=3 SV=2	IF	2.21501	0.356744	2.10121	3.27132	2.12491	2.88074	1.71341	2.26829	-1.37358	1.25112	1.68454	0.857799	NA	1.51148	4.69038	0.288769	7.08943	1.51148	0.0387307	-2.37821	0.0387	*	T-test (hom)
F6RAT7	F6RAT7_HORSE	ENSECAG00000017887	FKBP1A	0	Peptidylprolyl isomerase OS=Equus caballus OX=9796 GN=FKBP1A PE=4 SV=2	FKBP1A	-5.12496	-4.98054	-3.04381	-4.50756	-1.82864	-3.34391	-4.20872	-4.50308	-4.04297	-1.05906	-2.3959	-1.30808	NA	-1.74115	4.67953	0.608546	-8.14776	-1.74115	0.0390231	2.3738	0.039	*	T-test (hom)
F7B570	F7B570_HORSE	ENSECAG00000019128	ARPC5	actin related protein 2/3 complex subunit 5 [Source:VGNC Symbol;Acc:VGNC:15539]	Actin-related protein 2/3 complex subunit 5 OS=Equus caballus OX=9796 GN=ARPC5 PE=3 SV=3	ARPC5	2.2318	2.1088	2.0605	1.47022	1.80812	1.10702	1.94749	2.04133	2.22734	2.31057	2.16511	2.63421	NA	-0.487397	4.6602	0.356625	-2.27136	-0.487397	0.0395495	2.36595	0.0395	*	T-test (hom)
F6SN37	F6SN37_HORSE	ENSECAG00000010598	S100A8	0	Protein S100 OS=Equus caballus OX=9796 GN=S100A8 PE=3 SV=2	S100A8	-4.94996	-2.50432	-2.32994	-1.43886	-0.130279	-0.399178	-1.39098	-0.304287	-1.55125	1.64345	1.4001	0.772169	NA	-2.24709	4.63635	0.96645	-10.4183	-2.24709	0.0402087	2.35626	0.0402	*	T-test (hom)
F7DJL1	F7DJL1_HORSE	ENSECAG00000006801	NMI	N-myc and STAT interactor [Source:VGNC Symbol;Acc:VGNC:20779]	N-myc and STAT interactor OS=Equus caballus OX=9796 GN=NMI PE=3 SV=1	NMI	-4.35937	-4.83493	-3.53717	-3.95043	-2.79323	-4.91629	-3.10599	-4.88454	-3.44594	-3.46002	-3.05508	-3.21364	NA	-0.754073	4.62555	0.0360538	-3.488	-0.754073	0.0405107	2.42049	0.0405	*	T-test (het)
A0A3Q2L8T9	A0A3Q2L8T9_HORSE	ENSECAG00000013475	SEC61A1	SEC61 translocon subunit alpha 1 [Source:VGNC Symbol;Acc:VGNC:50498]	SEC61 translocon subunit alpha 1 OS=Equus caballus OX=9796 GN=SEC61A1 PE=3 SV=1	SEC61A1	-1.2453	-1.33197	-0.19204	-0.767214	-2.05991	-1.43939	-1.11363	-0.370649	-2.04838	-1.2978	-3.21175	-1.63305	NA	0.982731	4.62409	0.436792	4.54423	0.982731	0.0405519	-2.35128	0.0406	*	T-test (hom)
F7DS56	F7DS56_HORSE	ENSECAG00000014928	RPS13	ribosomal protein S13 [Source:VGNC Symbol;Acc:VGNC:22546]	40S ribosomal protein S13 OS=Equus caballus OX=9796 GN=RPS13 PE=3 SV=3	RPS13	0.892124	0.504376	1.31424	0.635593	0.111725	0.573787	1.32989	0.763408	-0.297113	-0.0580789	-0.0108764	0.874286	NA	0.638588	4.61015	0.564894	2.94399	0.638588	0.0409455	-2.34562	0.0409	*	T-test (hom)
A0A3Q2H363	A0A3Q2H363_HORSE	ENSECAG00000008662	DPYSL2	dihydropyrimidinase like 2 [Source:VGNC Symbol;Acc:VGNC:17304]	Dihydropyrimidinase-related protein 2 OS=Equus caballus OX=9796 GN=DPYSL2 PE=3 SV=1	DPYSL2	2.22623	0.978783	1.97464	0.823064	0.881658	1.05504	1.89873	2.67319	0.0283161	0.769228	0.53464	1.17795	NA	0.936385	4.60568	0.552094	4.31269	0.936385	0.0410727	-2.3438	0.0411	*	T-test (hom)
A0A3Q2H238	A0A3Q2H238_HORSE	ENSECAG00000018995	CD47	CD47 molecule [Source:VGNC Symbol;Acc:VGNC:57080]	Integrin-associated protein OS=Equus caballus OX=9796 GN=CD47 PE=4 SV=1	CD47	-0.932511	-1.31051	-0.120823	-1.20021	-0.864946	0.42509	-1.03766	0.0380844	0.662057	0.719283	-0.113235	-0.272805	NA	-0.874261	4.60199	0.769072	-4.02334	-0.874261	0.0411777	2.3423	0.0412	*	T-test (hom)
A0A3Q2HVT4	A0A3Q2HVT4_HORSE	ENSECAG00000000449	NIT1	nitrilase 1 [Source:VGNC Symbol;Acc:VGNC:20744]	Nitrilase 1 OS=Equus caballus OX=9796 GN=NIT1 PE=3 SV=1	NIT1	-2.91387	-0.65339	-4.06092	-0.808403	-0.792462	-1.60811	-1.70915	-1.26002	-5.79724	-5.42003	-1.86912	-2.37724	NA	2.14012	4.59616	0.223241	9.83633	2.14012	0.0413444	-2.33993	0.0413	*	T-test (hom)
A0A3Q2H3F6	A0A3Q2H3F6_HORSE	ENSECAG00000002111	ITIH4	inter-alpha-trypsin inhibitor heavy chain 4 [Source:VGNC Symbol;Acc:VGNC:19187]	Inter-alpha-trypsin inhibitor heavy chain 4 OS=Equus caballus OX=9796 GN=ITIH4 PE=3 SV=1	ITIH4	0.687415	0.667305	1.06548	1.06506	2.8063	2.06455	0.374858	1.64821	1.87503	2.57401	3.54069	1.8567	NA	-1.16421	4.59524	0.946934	-5.34982	-1.16421	0.0413709	2.33956	0.0414	*	T-test (hom)
F7CU94	F7CU94_HORSE	ENSECAG00000018113	LYZ	lysozyme [Source:VGNC Symbol;Acc:VGNC:56581]	Lysozyme OS=Equus caballus OX=9796 GN=LYZ PE=2 SV=1	LYZ	2.61398	2.91818	2.50255	3.44176	2.99983	2.28016	1.43809	3.27742	2.96654	4.43082	3.08508	4.04598	NA	-0.948114	4.59124	0.708066	-4.35301	-0.948114	0.0414859	2.33793	0.0415	*	T-test (hom)
F7BUB9	F7BUB9_HORSE	ENSECAG00000029378	H4C2	H4 clustered histone 2 [Source:VGNC Symbol;Acc:VGNC:83850]	Histone H4 OS=Equus caballus OX=9796 GN=H4C2 PE=3 SV=2	H4C2	7.51972	7.11221	7.42478	7.87847	7.36229	6.84935	6.86066	8.01087	6.7649	6.42358	6.59739	7.3308	NA	0.59813	4.57509	0.971142	2.7365	0.59813	0.0419526	-2.33136	0.042	*	T-test (hom)
A0A3Q2LE90	A0A3Q2LE90_HORSE	ENSECAG00000037677	H4C7	H4 clustered histone 7 [Source:VGNC Symbol;Acc:VGNC:95400]	Histone H4 OS=Equus caballus OX=9796 GN=H4C7 PE=3 SV=2	H4C7	7.51972	7.11221	7.42478	7.87847	7.36229	6.84935	6.86066	8.01087	6.7649	6.42358	6.59739	7.3308	NA	0.59813	4.57509	0.971142	2.7365	0.59813	0.0419526	-2.33136	0.042	*	T-test (hom)
A0A3Q2IAY9	A0A3Q2IAY9_HORSE	ENSECAG00000004150	H4-16	H4 histone 16 [Source:VGNC Symbol;Acc:VGNC:83844]	Histone H4 OS=Equus caballus OX=9796 GN=H4C13 PE=3 SV=1	H4C13	7.51972	7.11221	7.42478	7.87847	7.36229	6.84935	6.86066	8.01087	6.7649	6.42358	6.59739	7.3308	NA	0.59813	4.57509	0.971142	2.7365	0.59813	0.0419526	-2.33136	0.042	*	T-test (hom)
A0A3Q2KVX0	A0A3Q2KVX0_HORSE	ENSECAG00000007426	SNX2	sorting nexin 2 [Source:VGNC Symbol;Acc:VGNC:23418]	Sorting nexin-2 OS=Equus caballus OX=9796 GN=SNX2 PE=3 SV=1	SNX2	0.803831	0.437086	0.802288	0.479963	0.591641	0.224182	0.904422	0.432396	0.347955	-0.0076224	0.210181	0.48911	NA	0.32457	4.56933	0.95176	1.48307	0.32457	0.0421206	-2.32902	0.0421	*	T-test (hom)
A0A5F5PH30	A0A5F5PH30_HORSE	ENSECAG00000008644	MEAK7	MTOR associated protein, eak-7 homolog [Source:VGNC Symbol;Acc:VGNC:24127]	MTOR associated protein eak-7 homolog OS=Equus caballus OX=9796 GN=MEAK7 PE=4 SV=1	MEAK7	1.89574	1.79429	1.69429	1.40302	2.3274	0.397958	1.83422	1.40425	2.01378	2.1526	2.05943	2.13628	NA	-0.496625	4.56015	0.00461596	-2.26469	-0.496625	0.0423895	2.45077	0.0424	*	T-test (het)
F7BFV0	F7BFV0_HORSE	ENSECAG00000011484	EPS8L2	EPS8 like 2 [Source:VGNC Symbol;Acc:VGNC:17639]	EPS8 like 2 OS=Equus caballus OX=9796 GN=EPS8L2 PE=3 SV=3	EPS8L2	-0.206042	-1.3865	-0.61421	0.56092	0.615975	-0.340933	0.409106	-0.101966	-1.10111	-1.85597	-0.817236	-0.464057	NA	0.926639	4.55797	0.905223	4.22359	0.926639	0.0424535	-2.3244	0.0425	*	T-test (hom)
F6YBQ6	F6YBQ6_HORSE	ENSECAG00000021705	RPL30	0	60S ribosomal protein L30 OS=Equus caballus OX=9796 GN=RPL30 PE=3 SV=1	RPL30	1.45625	0.81956	1.43559	0.89799	0.626917	0.212428	1.29499	1.37962	0.508444	-0.170755	0.442412	0.789293	NA	0.62307	4.5519	0.936569	2.83615	0.62307	0.0426327	-2.32193	0.0426	*	T-test (hom)
F6R2K0	F6R2K0_HORSE	ENSECAG00000017884	EFHC1	0	EF-hand domain-containing protein OS=Equus caballus OX=9796 PE=4 SV=2	EF-hand	-1.25962	-3.2283	-0.297581	-0.720777	-0.132059	0.513449	-4.14562	-0.508884	-2.654	-4.66097	-1.90474	-4.39616	NA	2.18154	4.52502	0.8188	9.87152	2.18154	0.0434343	-2.31099	0.0434	*	T-test (hom)
F7BB06	F7BB06_HORSE	ENSECAG00000013110	ESYT1	extended synaptotagmin 1 [Source:VGNC Symbol;Acc:VGNC:17690]	Extended synaptotagmin 1 OS=Equus caballus OX=9796 GN=ESYT1 PE=3 SV=3	ESYT1	1.15084	-0.419282	1.83834	0.447336	2.10787	-0.0246116	0.848487	1.66413	-0.813499	0.231773	-1.20743	0.567922	NA	1.25695	4.52422	0.989383	5.68671	1.25695	0.0434583	-2.31066	0.0435	*	T-test (hom)
F7B435	F7B435_HORSE	ENSECAG00000010087	GNAI3	G protein subunit alpha i3 [Source:VGNC Symbol;Acc:VGNC:50840]	G protein subunit alpha i3 OS=Equus caballus OX=9796 GN=GNAI3 PE=4 SV=2	GNAI3	-0.401418	-1.0404	0.00804076	-0.512454	-0.930202	-0.989373	-0.894127	-0.452138	-1.5232	-1.4181	-0.669008	-1.10763	NA	0.527977	4.50979	0.840012	2.38107	0.527977	0.0438952	-2.30479	0.0439	*	T-test (hom)
K9K4D8	K9K4D8_HORSE	ENSECAG00000033791	RHOA	ras homolog family member A [Source:NCBI gene (formerly Entrezgene);Acc:100053343]	Ras homolog family member A OS=Equus caballus OX=9796 GN=RHOA PE=2 SV=1	RHOA	2.80214	2.64693	2.81427	2.01272	2.07105	2.22011	3.13428	2.76788	2.36903	1.82123	1.69586	2.20044	NA	0.537034	4.49211	0.732302	2.41242	0.537034	0.0444364	-2.29759	0.0444	*	T-test (hom)
A0A3Q2HPD6	A0A3Q2HPD6_HORSE	ENSECAG00000009488	SYK	spleen associated tyrosine kinase [Source:VGNC Symbol;Acc:VGNC:23794]	Tyrosine-protein kinase OS=Equus caballus OX=9796 GN=SYK PE=3 SV=1	SYK	-0.191502	-0.387257	-0.0538001	-0.521168	-0.148534	0.0744631	-0.196692	0.278068	-1.48181	-0.670164	-1.90035	-0.589121	NA	1.01706	4.48299	0.0400681	4.55947	1.01706	0.0447183	-3.07598	0.0447	*	T-test (het)
F6R0W4	F6R0W4_HORSE	ENSECAG00000010701	EIF6	eukaryotic translation initiation factor 6 [Source:VGNC Symbol;Acc:VGNC:97703]	Eukaryotic translation initiation factor 6 OS=Equus caballus OX=9796 GN=EIF6 PE=2 SV=2	EIF6	-1.24271	-2.84984	-0.168963	-2.27885	-2.49678	-1.2299	-1.51333	-2.30725	-4.14046	-2.9412	-3.28805	-1.78485	NA	1.27769	4.47467	0.738903	5.71722	1.27769	0.044977	-2.29048	0.045	*	T-test (hom)
F7DNT0	F7DNT0_HORSE	ENSECAG00000033788	TUBA4A	tubulin alpha 4a [Source:VGNC Symbol;Acc:VGNC:49289]	Tubulin alpha chain OS=Equus caballus OX=9796 GN=TUBA4A PE=3 SV=1	TUBA4A	1.19506	0.907166	1.45603	0.696413	0.220984	0.458509	1.25814	0.66767	0.705308	0.272729	-0.440222	0.405544	NA	0.621657	4.46785	0.689977	2.77747	0.621657	0.0451899	-2.2877	0.0452	*	T-test (hom)
A0A3Q2LIC8	A0A3Q2LIC8_HORSE	ENSECAG00000022692	HNRNPDL	heteroous nuclear ribonucleoprotein D like [Source:VGNC Symbol;Acc:VGNC:51199]	Heterogeneous nuclear ribonucleoprotein D like OS=Equus caballus OX=9796 GN=HNRNPDL PE=4 SV=2	HNRNPDL	0.112241	-0.425163	0.0597732	-0.261324	-0.626645	-1.1811	0.811931	0.496568	-0.983431	-0.333473	-1.94474	-0.853782	NA	0.90214	4.44196	0.809187	4.00727	0.90214	0.0460083	-2.27715	0.046	*	T-test (hom)
F6VSN9	F6VSN9_HORSE	ENSECAG00000020252	PDIA3	protein disulfide isomerase family A member 3 [Source:VGNC Symbol;Acc:VGNC:21264]	Protein disulfide-isomerase OS=Equus caballus OX=9796 GN=PDIA3 PE=3 SV=2	PDIA3	4.38517	4.09055	4.73364	4.23453	4.03704	3.66251	4.29284	4.5631	3.79629	3.81388	3.46272	4.15968	NA	0.441781	4.421	0.87626	1.95312	0.441781	0.0466815	-2.2686	0.0467	*	T-test (hom)
A0A3Q2IED8	A0A3Q2IED8_HORSE	ENSECAG00000021995	M6PR	mannose-6-phosphate receptor, cation dependent [Source:VGNC Symbol;Acc:VGNC:19877]	Mannose-6-phosphate receptor cation dependent OS=Equus caballus OX=9796 GN=M6PR PE=4 SV=2	M6PR	-1.20538	-1.59493	-0.921231	-1.6882	-0.645228	-0.54964	-2.32117	-1.40821	-1.73754	-2.55988	-3.58618	-1.35453	NA	1.01778	4.42094	0.23538	4.49956	1.01778	0.0466837	-2.26857	0.0467	*	T-test (hom)
TFR1_HORSE	NA	ENSECAG00000024267	TFRC	transferrin receptor [Source:VGNC Symbol;Acc:VGNC:24048]	Transferrin receptor protein 1 OS=Equus caballus OX=9796 GN=TFRC PE=2 SV=1	TFRC	1.77316	0.554917	2.84007	0.897567	0.170597	0.17801	0.439596	1.28339	0.367273	-0.801004	-0.724907	0.464655	NA	1.19066	4.42113	0.669899	5.26405	1.19066	0.0466776	-2.26865	0.0467	*	T-test (hom)
F6S8M6	F6S8M6_HORSE	ENSECAG00000024945	ECH1	enoyl-CoA hydratase 1 [Source:VGNC Symbol;Acc:VGNC:17404]	Enoyl-CoA hydratase 1 OS=Equus caballus OX=9796 GN=ECH1 PE=3 SV=1	ECH1	-1.55268	-4.36202	-0.713373	-1.34076	-1.48897	-2.53135	-3.51678	-1.64751	-0.862299	-0.0528901	-0.3365	-1.35118	NA	-1.49346	4.3957	0.236534	-6.56481	-1.49346	0.0475075	2.25827	0.0475	*	T-test (hom)
A0A5F5Q1A5	A0A5F5Q1A5_HORSE	ENSECAG00000020406	PPP1R12A	protein phosphatase 1 regulatory subunit 12A [Source:VGNC Symbol;Acc:VGNC:21755]	Protein phosphatase 1 regulatory subunit OS=Equus caballus OX=9796 GN=PPP1R12A PE=4 SV=1	PPP1R12A	-4.97675	-3.58305	-2.82793	-1.6882	-3.47964	-5.05719	-2.32117	-2.81846	-2.32652	-1.1032	-0.177372	-3.03083	NA	-1.68457	4.39572	0.802768	-7.40489	-1.68457	0.0475068	2.25828	0.0475	*	T-test (hom)
F7B821	F7B821_HORSE	ENSECAG00000009583	P4HB	prolyl 4-hydroxylase subunit beta [Source:VGNC Symbol;Acc:VGNC:56462]	Protein disulfide-isomerase OS=Equus caballus OX=9796 GN=P4HB PE=3 SV=2	P4HB	2.51587	2.3305	3.12369	2.18176	1.97089	1.84861	2.58262	2.6733	1.60456	1.80023	1.5938	2.39525	NA	0.554946	4.39393	0.970403	2.43839	0.554946	0.0475659	-2.25755	0.0476	*	T-test (hom)
F6WGL8	F6WGL8_HORSE	ENSECAG00000008848	PDIA4	protein disulfide isomerase family A member 4 [Source:VGNC Symbol;Acc:VGNC:56044]	Protein disulfide-isomerase OS=Equus caballus OX=9796 GN=PDIA4 PE=3 SV=3	PDIA4	1.80416	1.59295	2.21837	1.68957	1.32696	0.891076	2.02928	2.15007	0.86705	1.4531	0.900594	1.36741	NA	0.565767	4.3925	0.575833	2.48513	0.565767	0.0476131	-2.25697	0.0476	*	T-test (hom)
F6YCC0	F6YCC0_HORSE	ENSECAG00000024043	CSTA	cystatin A [Source:VGNC Symbol;Acc:VGNC:16918]	Cystatin A OS=Equus caballus OX=9796 GN=CSTA PE=3 SV=3	CSTA	2.14345	1.68318	3.0749	1.1218	0.469005	1.95473	0.268508	1.18591	0.0432945	0.377464	1.08868	-0.108933	NA	1.13756	4.37972	0.396289	4.9822	1.13756	0.0480366	-2.25175	0.048	*	T-test (hom)
F6WFS0	F6WFS0_HORSE	ENSECAG00000021383	EFNA1	ephrin A1 [Source:VGNC Symbol;Acc:VGNC:17447]	Ephrin A1 OS=Equus caballus OX=9796 GN=EFNA1 PE=3 SV=2	EFNA1	-4.34943	-1.53479	-1.64082	-1.78899	-1.69908	-2.40791	-1.44021	-4.80981	-1.74897	-0.544096	0.295893	-1.04949	NA	-1.69721	4.42313	0.496501	-7.50699	-1.69721	0.0466128	28	0.0485	*	MannWhitney
A0A3Q2IGG6	A0A3Q2IGG6_HORSE	ENSECAG00000037138	ATP6V1G1	ATPase H+ transporting V1 subunit G1 [Source:VGNC Symbol;Acc:VGNC:56864]	V-type proton ATPase subunit G OS=Equus caballus OX=9796 GN=ATP6V1G1 PE=3 SV=1	ATP6V1G1	-2.76137	-2.34717	-1.95815	-1.6053	-1.53771	0.636498	-1.61829	-1.99892	-0.847367	-0.728333	-0.642276	-0.078047	NA	-1.07479	3.82249	0.10112	-4.10838	-1.07479	0.0706834	28	0.0485	*	MannWhitney
A0A3Q2I377	A0A3Q2I377_HORSE	ENSECAG00000009383	TBCA	tubulin folding cofactor A [Source:VGNC Symbol;Acc:VGNC:55514]	Tubulin-specific chaperone A OS=Equus caballus OX=9796 GN=TBCA PE=3 SV=1	TBCA	-2.86288	-3.28737	-2.95542	-1.84317	-2.90986	-3.17282	-2.84234	-1.19555	-2.40274	-0.783593	-1.29738	-1.29027	NA	-1.19018	5.54757	0.986689	-6.6026	-1.19018	0.0213804	28	0.0485	*	MannWhitney
A0A3Q2HQP3	A0A3Q2HQP3_HORSE	ENSECAG00000012882	MATR3	matrin 3 [Source:NCBI gene (formerly Entrezgene);Acc:100062181]	Matrin 3 OS=Equus caballus OX=9796 GN=MATR3 PE=4 SV=1	MATR3	-0.0880776	-0.992898	-0.513829	-0.461053	0.262103	1.73833	-0.561394	-0.367865	1.11776	0.807281	0.512978	0.336368	NA	-0.816682	3.39116	0.171374	-2.7695	-0.816682	0.0953147	28	0.0485	*	MannWhitney
A0A3Q2HIZ6	A0A3Q2HIZ6_HORSE	ENSECAG00000021658	NME1	NME/NM23 nucleoside diphosphate kinase 1 [Source:NCBI gene (formerly Entrezgene);Acc:100533966]	Nucleoside diphosphate kinase OS=Equus caballus OX=9796 GN=NME2 PE=3 SV=1	NME2	3.08681	2.46302	2.46871	2.54038	2.64619	2.55447	2.58251	2.50805	2.93375	2.8842	2.99871	2.67116	NA	-0.265687	4.54861	0.595873	-1.20851	-0.265687	0.0427299	28	0.0485	*	MannWhitney
F7BFM4	F7BFM4_HORSE	ENSECAG00000014090	RPL10A	ribosomal protein L10a [Source:VGNC Symbol;Acc:VGNC:22520]	Ribosomal protein OS=Equus caballus OX=9796 GN=RPL10A PE=3 SV=3	RPL10A	0.983287	0.831456	0.939862	0.970971	0.619448	-0.0150136	1.02808	0.961586	-0.400195	0.416965	0.0675019	0.780283	NA	0.573821	4.57046	0.385692	2.62263	0.573821	0.0420876	4	0.0485	*	MannWhitney
F6YZ24	F6YZ24_HORSE	ENSECAG00000023886	RPA1	replication protein A1 [Source:VGNC Symbol;Acc:VGNC:22508]	Replication protein A subunit OS=Equus caballus OX=9796 GN=RPA1 PE=3 SV=2	RPA1	-3.18071	-4.92358	-4.00429	-5.12223	0.239049	-5.13551	-4.0242	-5.02043	-5.15199	-5.17831	-5.14437	-4.14023	NA	1.00723	1.68416	0.0611924	1.69634	1.00723	0.311185	4	0.0485	*	MannWhitney
A0A3Q2HEU8	A0A3Q2HEU8_HORSE	ENSECAG00000037587	C1orf68	chromosome 1 open reading frame 68 [Source:HGNC Symbol;Acc:HGNC:29468]	Chromosome 5 C1orf68 homolog OS=Equus caballus OX=9796 GN=C1orf68 PE=4 SV=1	C1orf68	1.58611	-0.105046	0.966518	0.812006	-3.72422	1.31323	0.044695	1.36866	-1.04751	-1.21734	-2.27513	-2.55031	NA	2.05532	4.32777	0.19797	8.89494	2.05532	0.0497978	4	0.0485	*	MannWhitney
F6PQT9	F6PQT9_HORSE	ENSECAG00000012365	VDAC1	voltage dependent anion channel 1 [Source:VGNC Symbol;Acc:VGNC:24895]	Voltage-dependent anion-selective channel protein 1 OS=Equus caballus OX=9796 GN=VDAC1 PE=3 SV=3	VDAC1	3.1589	2.26792	3.85444	3.23305	2.81094	2.43473	2.44613	3.24724	2.31436	2.54979	2.57717	2.45166	NA	0.458425	4.3303	0.0307703	1.98512	0.458425	0.0497108	-2.29772	0.0497	*	T-test (het)
F7B3L3	F7B3L3_HORSE	ENSECAG00000022469	RPL27A	ribosomal protein L27a [Source:VGNC Symbol;Acc:VGNC:52023]	60S ribosomal protein L27a OS=Equus caballus OX=9796 GN=RPL27A PE=3 SV=3	RPL27A	0.143679	0.18387	0.23933	0.351309	0.473319	-0.198937	0.414552	0.547171	-0.15105	-0.299362	-0.434039	0.412338	NA	0.387315	4.32453	0.289996	1.67495	0.387315	0.04991	-2.2292	0.0499	*	T-test (hom)
A0A3Q2H6B6	A0A3Q2H6B6_HORSE	ENSECAG00000005781	SCPEP1	serine carboxypeptidase 1 [Source:VGNC Symbol;Acc:VGNC:22749]	Carboxypeptidase OS=Equus caballus OX=9796 GN=SCPEP1 PE=3 SV=1	SCPEP1	-0.234291	1.78861	-0.0171126	-3.26662	0.0545466	-0.822921	-2.27188	-2.0851	1.59631	1.18402	0.563657	0.72843	NA	-1.87495	4.32041	0.0661561	-8.10055	-1.87495	0.0500526	2.22752	0.0501	ns	T-test (hom)
F6T9B3	F6T9B3_HORSE	ENSECAG00000010815	ADGRE5	adhesion G protein-coupled receptor E5 [Source:HGNC Symbol;Acc:HGNC:1711]	Adhesion G protein-coupled receptor E5 OS=Equus caballus OX=9796 GN=ADGRE5 PE=4 SV=2	ADGRE5	0.945163	1.85617	1.43919	1.4989	1.97813	0.738617	1.55752	1.15147	1.54806	2.12225	1.94851	2.06086	NA	-0.524276	4.30745	0.436197	-2.25829	-0.524276	0.0505044	2.22222	0.0505	ns	T-test (hom)
F7CC77	F7CC77_HORSE	ENSECAG00000000066	NAP1L1	nucleosome assembly protein 1 like 1 [Source:VGNC Symbol;Acc:VGNC:20557]	Nucleosome assembly protein 1 like 1 OS=Equus caballus OX=9796 GN=NAP1L1 PE=3 SV=2	NAP1L1	-3.01234	-5.05558	-2.30806	-2.32674	-3.18735	-5.12464	-1.42498	-2.27287	-5.24209	-5.06032	-5.78358	-3.22365	NA	1.73834	4.29958	0.821555	7.47412	1.73834	0.0507805	-2.219	0.0508	ns	T-test (hom)
F7C625	F7C625_HORSE	ENSECAG00000013676	CAST	calpastatin [Source:VGNC Symbol;Acc:VGNC:16077]	Calpain inhibitor OS=Equus caballus OX=9796 GN=CAST PE=3 SV=2	CAST	0.165189	-0.34235	-0.427536	-0.830402	-0.263351	-0.84268	0.203588	-0.91653	0.0653541	-0.0846643	0.0830911	0.3897	NA	-0.520129	4.28515	0.220041	-2.22883	-0.520129	0.051291	2.2131	0.0513	ns	T-test (hom)
H9GZQ3	H9GZQ3_HORSE	ENSECAG00000002764	0	0	Ig-like domain-containing protein OS=Equus caballus OX=9796 PE=4 SV=2	Ig-like	2.31492	3.23139	2.25048	2.14624	-0.481109	3.39547	1.29669	2.14755	1.21139	-1.19636	-1.97595	2.13795	NA	1.99345	4.28041	0.273614	8.53277	1.99345	0.0514599	-2.21116	0.0515	ns	T-test (hom)
F6Y642	F6Y642_HORSE	ENSECAG00000023962	SF3A1	splicing factor 3a subunit 1 [Source:VGNC Symbol;Acc:VGNC:22886]	Splicing factor 3a subunit 1 OS=Equus caballus OX=9796 GN=SF3A1 PE=4 SV=1	SF3A1	-2.55741	-3.18191	-2.25472	-5.09865	-3.17256	-4.88308	-2.02219	-3.10715	-4.47518	-5.12441	-5.15344	-3.85503	NA	1.36731	4.27303	0.341237	5.84255	1.36731	0.0517236	-2.20814	0.0517	ns	T-test (hom)
A0A3Q2H2Q9	A0A3Q2H2Q9_HORSE	ENSECAG00000011954	ATG3	autophagy related 3 [Source:VGNC Symbol;Acc:VGNC:15622]	Autophagy related 3 OS=Equus caballus OX=9796 GN=ATG3 PE=4 SV=1	ATG3	-3.76553	-4.01696	-5.13114	-3.13391	-2.85494	-3.8593	-2.64474	-4.64165	-3.54921	-2.47502	-1.86301	-2.73824	NA	-1.09965	4.25649	0.794891	-4.68065	-1.09965	0.0523202	2.20136	0.0523	ns	T-test (hom)
F7BXQ8	F7BXQ8_HORSE	ENSECAG00000023732	H2AZ1	H2A.Z histone 1 [Source:VGNC Symbol;Acc:VGNC:83808]	Histone H2A OS=Equus caballus OX=9796 GN=H2AZ1 PE=3 SV=2	H2AZ1	2.50277	1.33451	2.48824	2.32892	2.1883	1.08747	1.92333	3.03146	1.03787	1.05477	-0.0582714	2.32812	NA	1.02	4.25061	0.325729	4.33563	1.02	0.0525338	-2.19896	0.0525	ns	T-test (hom)
F6X1H9	F6X1H9_HORSE	ENSECAG00000016692	H2AZ2	H2A.Z histone 2 [Source:VGNC Symbol;Acc:VGNC:83809]	Histone H2A OS=Equus caballus OX=9796 GN=H2AZ2 PE=3 SV=3	H2AZ2	2.50277	1.33451	2.48824	2.32892	2.1883	1.08747	1.92333	3.03146	1.03787	1.05477	-0.0582714	2.32812	NA	1.02	4.25061	0.325729	4.33563	1.02	0.0525338	-2.19896	0.0525	ns	T-test (hom)
A0A3Q2LRH6	A0A3Q2LRH6_HORSE	ENSECAG00000007371	GLUD1	0	Glutamate dehydrogenase (NAD(P)(+)) OS=Equus caballus OX=9796 GN=GLUD1 PE=3 SV=1	GLUD1	3.0721	2.19529	3.44035	2.89595	2.35447	2.26174	1.68047	2.87531	1.58338	1.93638	0.123878	2.67978	NA	1.01611	4.2322	0.152505	4.30037	1.01611	0.0532084	-2.19142	0.0532	ns	T-test (hom)
F6SXQ9	F6SXQ9_HORSE	ENSECAG00000004908	CDC42	0	Cell division control protein 42 homolog OS=Equus caballus OX=9796 PE=3 SV=2	Cell	3.07773	2.87385	3.33416	3.63234	3.43924	3.58473	3.29414	3.46088	2.57366	2.91288	2.94679	3.40033	NA	0.378718	4.20867	0.483769	1.5939	0.378718	0.0540833	-2.18177	0.0541	ns	T-test (hom)
A0A3Q2H0E3	A0A3Q2H0E3_HORSE	ENSECAG00000031341	SURF4	surfeit 4 [Source:HGNC Symbol;Acc:HGNC:11476]	Surfeit locus protein 4 OS=Equus caballus OX=9796 GN=SURF4 PE=3 SV=2	SURF4	-1.58354	-1.56466	-0.147329	-0.928719	-1.84889	-2.7808	-4.75991	-0.767059	-5.17855	-3.27602	-4.98275	-1.72263	NA	1.99237	4.20435	0.706718	8.37664	1.99237	0.0542455	-2.18	0.0542	ns	T-test (hom)
A0A3Q2HRL1	A0A3Q2HRL1_HORSE	ENSECAG00000018272	LAP3	leucine aminopeptidase 3 [Source:VGNC Symbol;Acc:VGNC:19581]	Cysteinylglycine-S-conjugate dipeptidase OS=Equus caballus OX=9796 GN=LAP3 PE=3 SV=1	LAP3	3.24545	2.8366	3.59405	2.99588	2.84842	2.51353	3.2101	3.11272	2.60943	1.676	2.73751	2.95859	NA	0.549213	4.19577	0.206911	2.30437	0.549213	0.0545691	-2.17648	0.0546	ns	T-test (hom)
A0A5F5PUU0	A0A5F5PUU0_HORSE	ENSECAG00000043725	AI182371	0	Anaphylatoxin-like domain-containing protein OS=Equus caballus OX=9796 PE=4 SV=1	Anaphylatoxin-like	-0.380727	-4.9137	-0.398334	-2.02785	-2.81918	-2.80893	-1.63995	1.06044	1.09888	-1.10274	0.029012	2.21011	NA	-2.29984	4.17389	0.718357	-9.59929	-2.29984	0.0554032	2.1675	0.0554	ns	T-test (hom)
F6QUD4	F6QUD4_HORSE	ENSECAG00000010268	WASF2	WASP family member 2 [Source:HGNC Symbol;Acc:HGNC:12733]	Wiskott-Aldrich syndrome protein family member OS=Equus caballus OX=9796 GN=WASF2 PE=3 SV=2	WASF2	-1.71011	-2.75967	-4.49938	-3.11027	-4.07399	-3.75895	-3.6119	-3.51742	-5.00084	-4.04725	-3.80294	-4.86584	NA	1.04901	4.17118	0.57965	4.3756	1.04901	0.0555073	-2.16639	0.0555	ns	T-test (hom)
A0A3Q2KKM2	A0A3Q2KKM2_HORSE	ENSECAG00000010728	MRC1	mannose receptor C-type 1 [Source:VGNC Symbol;Acc:VGNC:20308]	Mannose receptor C-type 1 OS=Equus caballus OX=9796 GN=MRC1 PE=4 SV=1	MRC1	1.79059	0.546088	1.79627	1.21472	0.771828	0.611401	1.00303	0.500429	0.875261	0.453984	-0.0761933	0.248689	NA	0.653859	4.16702	0.692503	2.72464	0.653859	0.0556676	-2.16468	0.0557	ns	T-test (hom)
A0A5F5PW18	A0A5F5PW18_HORSE	ENSECAG00000021794	SERPINF2	serpin family F member 2 [Source:VGNC Symbol;Acc:VGNC:22860]	Serpin family F member 2 OS=Equus caballus OX=9796 GN=SERPINF2 PE=3 SV=1	SERPINF2	1.82651	3.2937	2.72059	3.20752	3.54953	2.61595	2.77746	2.73144	2.59992	3.6762	4.80562	3.78381	NA	-0.876047	4.15305	0.220143	-3.63827	-0.876047	0.0562093	2.15895	0.0562	ns	T-test (hom)
F7BZ88	F7BZ88_HORSE	ENSECAG00000006662	MPO	myeloperoxidase [Source:VGNC Symbol;Acc:VGNC:20288]	Myeloperoxidase OS=Equus caballus OX=9796 GN=MPO PE=4 SV=2	MPO	-1.12308	-1.06028	-1.37806	0.392009	-0.345281	-2.3567	-2.57087	-0.174134	-0.439594	0.924288	-0.53184	0.852464	NA	-1.27838	4.14855	0.720366	-5.30343	-1.27838	0.0563847	2.1571	0.0564	ns	T-test (hom)
F6X0P8	F6X0P8_HORSE	ENSECAG00000000558	KIF5B	kinesin family member 5B [Source:VGNC Symbol;Acc:VGNC:19422]	Kinesin-like protein OS=Equus caballus OX=9796 GN=KIF5B PE=3 SV=2	KIF5B	0.564457	-1.27932	-0.562427	0.0825572	0.865161	0.355899	-0.413266	1.02358	-0.811863	-0.268393	-0.862118	-1.50849	NA	0.942295	4.14565	0.507537	3.90643	0.942295	0.0564981	-2.15591	0.0565	ns	T-test (hom)
A0A3Q2H2J1	A0A3Q2H2J1_HORSE	ENSECAG00000024844	ACADVL	acyl-CoA dehydrogenase very long chain [Source:VGNC Symbol;Acc:VGNC:49521]	Acyl-CoA dehydrogenase very long chain OS=Equus caballus OX=9796 GN=ACADVL PE=3 SV=1	ACADVL	0.906584	-0.206022	1.05319	0.824521	1.29527	0.0736175	0.751937	1.1624	-0.887798	-0.66716	1.18348	-0.257302	NA	0.88988	4.13617	0.197013	3.6807	0.88988	0.0568707	-2.15202	0.0569	ns	T-test (hom)
F7BXK6	F7BXK6_HORSE	ENSECAG00000020076	ASAH1	N-acylsphingosine amidohydrolase 1 [Source:VGNC Symbol;Acc:VGNC:15557]	Ceramidase OS=Equus caballus OX=9796 GN=ASAH1 PE=3 SV=1	ASAH1	2.11265	1.83115	2.57823	1.75033	1.04235	0.817732	1.26751	1.28869	1.07876	0.7035	-0.0447109	1.43856	NA	0.792052	4.1214	0.778779	3.26436	0.792052	0.0574558	-2.14595	0.0575	ns	T-test (hom)
F6XS05	F6XS05_HORSE	ENSECAG00000024350	ESD	esterase D [Source:VGNC Symbol;Acc:VGNC:17680]	S-formylglutathione hydrolase OS=Equus caballus OX=9796 GN=ESD PE=3 SV=2	ESD	-0.0567765	-0.0125743	-1.20129	-0.221601	0.0212473	-0.396939	0.710973	0.140359	1.74342	0.792904	0.577333	-0.263584	NA	-0.839593	4.11635	0.323265	-3.45606	-0.839593	0.0576573	2.14387	0.0577	ns	T-test (hom)
A0A5F5PPM3	A0A5F5PPM3_HORSE	ENSECAG00000036923	RAB8B	RAB8B, member RAS onco family [Source:VGNC Symbol;Acc:VGNC:22129]	RAB8B member RAS oncogene family OS=Equus caballus OX=9796 GN=RAB8B PE=4 SV=1	RAB8B	-1.33919	-2.24704	-0.891993	-0.850156	-1.22816	-2.93296	-1.54631	-0.924049	-3.46462	-2.55013	-2.16635	-1.69901	NA	0.975043	4.11482	0.876627	4.01213	0.975043	0.0577185	-2.14324	0.0577	ns	T-test (hom)
F6WT76	F6WT76_HORSE	ENSECAG00000021601	DNPEP	aspartyl aminopeptidase [Source:VGNC Symbol;Acc:VGNC:17258]	Aspartyl aminopeptidase OS=Equus caballus OX=9796 GN=DNPEP PE=3 SV=2	DNPEP	-0.192301	-0.137437	-0.938254	-0.698399	-1.14407	-1.91479	-1.24365	-1.39299	1.25511	0.159911	-1.20668	-0.110801	NA	-0.982122	4.10762	0.235407	-4.03418	-0.982122	0.0580076	2.14028	0.058	ns	T-test (hom)
A0A3Q2GZB6	A0A3Q2GZB6_HORSE	ENSECAG00000024967	CTSZ	cathepsin Z [Source:VGNC Symbol;Acc:VGNC:16957]	Cathepsin X OS=Equus caballus OX=9796 GN=CTSZ PE=3 SV=1	CTSZ	4.04627	3.99357	4.40431	4.50664	4.24438	3.09552	4.56059	3.95853	3.50089	3.92728	3.35501	3.4432	NA	0.544632	4.10553	0.343937	2.23601	0.544632	0.0580914	-2.13942	0.0581	ns	T-test (hom)
A0A3Q2GT22	A0A3Q2GT22_HORSE	ENSECAG00000024442	NIBAN2	niban apoptosis regulator 2 [Source:VGNC Symbol;Acc:VGNC:56878]	Niban apoptosis regulator 2 OS=Equus caballus OX=9796 GN=NIBAN2 PE=3 SV=1	NIBAN2	-5.04615	-4.06233	-3.4256	-3.36624	-1.93335	-4.62575	-2.45508	-3.71495	-2.22748	-2.07962	-1.03023	-3.54835	NA	-1.35726	4.10366	0.901762	-5.56974	-1.35726	0.0581668	2.13865	0.0582	ns	T-test (hom)
A0A3Q2LKR5	A0A3Q2LKR5_HORSE	ENSECAG00000020669	LDHA	lactate dehydrogenase A [Source:VGNC Symbol;Acc:VGNC:19618]	L-lactate dehydrogenase OS=Equus caballus OX=9796 GN=LDHA PE=3 SV=1	LDHA	3.8887	3.425	3.47534	3.68793	3.82536	3.01803	3.56062	3.96251	3.28967	3.54604	3.22722	2.46216	NA	0.474161	4.09836	0.325159	1.94328	0.474161	0.058381	-2.13647	0.0584	ns	T-test (hom)
A0A3Q2I4V6	A0A3Q2I4V6_HORSE	ENSECAG00000022500	ANXA6	annexin A6 [Source:VGNC Symbol;Acc:VGNC:15365]	Annexin OS=Equus caballus OX=9796 GN=ANXA6 PE=3 SV=2	ANXA6	2.94575	1.91733	3.16937	2.91944	2.72213	2.13548	3.06439	3.32583	2.60806	1.62088	2.0111	2.35809	NA	0.625431	4.09015	0.878641	2.55811	0.625431	0.058714	-2.1331	0.0587	ns	T-test (hom)
F7CMY7	F7CMY7_HORSE	ENSECAG00000019157	OXSR1	oxidative stress responsive kinase 1 [Source:VGNC Symbol;Acc:VGNC:21104]	Non-specific serine/threonine protein kinase OS=Equus caballus OX=9796 GN=OXSR1 PE=4 SV=1	OXSR1	-0.584285	-1.14397	-0.882976	-1.40769	-0.785387	0.491919	-0.341223	1.36286	2.02385	3.38428	0.113395	-0.611622	NA	-1.63882	4.08036	0.124006	-6.68698	-1.63882	0.0591137	2.12907	0.0591	ns	T-test (hom)
A0A3Q2HV51	A0A3Q2HV51_HORSE	ENSECAG00000000817	NAP1L4	nucleosome assembly protein 1 like 4 [Source:VGNC Symbol;Acc:VGNC:20558]	Nucleosome assembly protein 1 like 4 OS=Equus caballus OX=9796 GN=NAP1L4 PE=3 SV=1	NAP1L4	-0.76242	-1.01668	-0.776817	-0.800644	-1.321	-0.459095	-0.620906	-0.845596	-1.76657	-1.65557	-1.43216	-0.472473	NA	0.5063	4.08053	0.0663293	2.06597	0.5063	0.059107	-2.12914	0.0591	ns	T-test (hom)
F7AYG0	F7AYG0_HORSE	ENSECAG00000016326	ATP6V0A1	ATPase H+ transporting V0 subunit a1 [Source:VGNC Symbol;Acc:VGNC:15667]	V-type proton ATPase subunit a OS=Equus caballus OX=9796 GN=ATP6V0A1 PE=3 SV=3	ATP6V0A1	-2.63838	-2.60911	-1.90228	-2.15243	-4.20246	-3.00909	-3.45199	-1.94864	-3.95824	-4.13557	-3.32883	-3.23047	NA	0.923979	4.07743	0.380279	3.76746	0.923979	0.059234	-2.12786	0.0592	ns	T-test (hom)
F6WB41	F6WB41_HORSE	ENSECAG00000008403	RPL8	ribosomal protein L8 [Source:VGNC Symbol;Acc:VGNC:56305]	60S ribosomal protein L8 OS=Equus caballus OX=9796 GN=RPL8 PE=3 SV=2	RPL8	-0.282352	-0.585021	0.766252	1.01105	0.580167	1.16616	0.419224	1.16135	-0.00792497	-0.83864	-0.159679	0.0433584	NA	0.770325	4.06812	0.467877	3.13378	0.770325	0.0596174	-2.12403	0.0596	ns	T-test (hom)
A0A3Q2KVD1	A0A3Q2KVD1_HORSE	ENSECAG00000017024	SEC11C	SEC11 homolog C, signal peptidase complex subunit [Source:VGNC Symbol;Acc:VGNC:22782]	Signal peptidase complex catalytic subunit SEC11 OS=Equus caballus OX=9796 GN=SEC11C PE=3 SV=1	SEC11C	-4.66336	-2.72838	-2.55765	-1.6375	-2.22407	-3.7778	-4.89443	-2.20274	-5.23658	-3.75446	-4.07953	-4.90188	NA	1.40737	4.06936	0.386829	5.7271	1.40737	0.0595661	-2.12454	0.0596	ns	T-test (hom)
A0A3Q2IAH1	A0A3Q2IAH1_HORSE	ENSECAG00000018435	WDR1	WD repeat domain 1 [Source:VGNC Symbol;Acc:VGNC:24980]	WD repeat domain 1 OS=Equus caballus OX=9796 GN=WDR1 PE=4 SV=1	WDR1	3.58506	3.14366	3.14147	2.77262	2.8255	2.43236	3.57031	2.96833	2.65783	2.0212	2.3818	3.0476	NA	0.527804	4.05582	0.748468	2.14068	0.527804	0.0601278	-2.11897	0.0601	ns	T-test (hom)
F7C2N8	F7C2N8_HORSE	ENSECAG00000014244	MAN1C1	mannosidase alpha class 1C member 1 [Source:VGNC Symbol;Acc:VGNC:50715]	alpha-1 2-Mannosidase OS=Equus caballus OX=9796 GN=MAN1C1 PE=3 SV=2	MAN1C1	-5.60598	-4.5368	-3.1801	-3.37529	-2.69598	-3.49555	-2.62765	-3.19977	-2.88172	-2.75774	-2.45222	-3.02356	NA	-0.810827	4.03684	0.0402367	-3.27318	-0.810827	0.0609244	2.16013	0.0609	ns	T-test (het)
F7D7M7	F7D7M7_HORSE	ENSECAG00000000778	BPI1	0	BPI1 domain-containing protein OS=Equus caballus OX=9796 PE=4 SV=2	BPI1	3.541	2.67665	2.91945	5.00996	2.84986	3.17014	3.91214	3.11311	5.24065	4.55537	3.29378	4.51846	NA	-1.00303	4.03037	0.800711	-4.04256	-1.00303	0.0611981	2.10848	0.0612	ns	T-test (hom)
A0A3Q2HZX9	A0A3Q2HZX9_HORSE	ENSECAG00000040617	AZU1	azurocidin 1 [Source:HGNC Symbol;Acc:HGNC:913]	Azurocidin 1 OS=Equus caballus OX=9796 GN=AZU1 PE=4 SV=2	AZU1	-0.233651	0.53201	-0.332206	1.58658	2.08265	2.60986	1.45998	0.880657	2.10621	1.88584	1.92664	1.71753	NA	-0.835821	4.01933	0.0102165	-3.35944	-0.835821	0.0616681	2.18919	0.0617	ns	T-test (het)
F6TFF8	F6TFF8_HORSE	ENSECAG00000015278	IDH3A	isocitrate dehydrogenase (NAD(+)) 3 catalytic subunit alpha [Source:HGNC Symbol;Acc:HGNC:5384]	Isocitrate dehydrogenase [NAD] subunit mitochondrial OS=Equus caballus OX=9796 GN=IDH3A PE=3 SV=2	IDH3A	-4.17158	-4.73423	-2.6879	-3.50113	-1.57956	-3.2616	-4.96671	-4.21251	-2.60499	-2.25683	-2.04892	-2.72085	NA	-1.2315	4.00979	0.0578021	-4.93807	-1.2315	0.0620774	2.1	0.0621	ns	T-test (hom)
F6Z9M9	F6Z9M9_HORSE	ENSECAG00000018569	LETM1	leucine zipper and EF-hand containing transmembrane protein 1 [Source:VGNC Symbol;Acc:VGNC:51208]	Leucine zipper-EF-hand-containing transmembrane protein 1 OS=Equus caballus OX=9796 GN=LETM1 PE=3 SV=2	LETM1	-2.84758	-4.57354	-1.74854	-2.23336	-3.4483	-1.37728	-2.8099	-1.82517	-5.146	-3.2038	-3.46045	-3.74624	NA	1.28117	4.00916	0.822153	5.13641	1.28117	0.0621044	-2.09974	0.0621	ns	T-test (hom)
F6Z8V2	F6Z8V2_HORSE	ENSECAG00000018887	PSMB8	proteasome 20S subunit beta 8 [Source:VGNC Symbol;Acc:VGNC:21947]	Proteasome subunit beta OS=Equus caballus OX=9796 GN=PSMB8 PE=3 SV=1	PSMB8	1.10181	0.90361	0.92935	0.298808	0.423161	0.639774	1.12402	0.808976	0.665129	-0.292982	0.120935	0.736951	NA	0.471181	4.00202	0.271501	1.88567	0.471181	0.0624125	-2.09679	0.0624	ns	T-test (hom)
A0A5F5PGC3	A0A5F5PGC3_HORSE	ENSECAG00000008160	ADK	adenosine kinase [Source:VGNC Symbol;Acc:VGNC:15122]	Adenosine kinase OS=Equus caballus OX=9796 GN=ADK PE=3 SV=1	ADK	-0.061311	-0.37379	-0.07955	0.130011	-0.362725	0.269862	0.220209	-0.283975	-0.508226	-1.42016	0.0932846	-0.510367	NA	0.518709	4.00094	0.0501279	2.07532	0.518709	0.0624594	-2.09635	0.0625	ns	T-test (hom)
F7BPB8	F7BPB8_HORSE	ENSECAG00000018793	SPR	sepiapterin reductase [Source:VGNC Symbol;Acc:VGNC:58927]	Sepiapterin reductase OS=Equus caballus OX=9796 GN=SPR PE=3 SV=2	SPR	-3.30664	-1.69067	-4.26632	-4.75731	-4.10217	-1.77586	-1.91206	-3.84904	0.753535	-1.15775	-3.0392	-2.32448	NA	-1.76554	3.98892	0.475753	-7.04257	-1.76554	0.0629821	2.09139	0.063	ns	T-test (hom)
F6YV40	F6YV40_HORSE	ENSECAG00000022051	GAPDH	glyceraldehyde-3-phosphate dehydrogenase [Source:NCBI gene (formerly Entrezgene);Acc:100033897]	Glyceraldehyde-3-phosphate dehydrogenase OS=Equus caballus OX=9796 GN=GAPDH PE=3 SV=1	GAPDH	4.56904	4.04494	4.13335	4.40432	4.44784	4.10646	4.41506	3.91057	4.00687	3.83342	4.09465	4.03134	NA	0.262379	3.9825	0.251816	1.04492	0.262379	0.0632628	-2.08874	0.0633	ns	T-test (hom)
F6R6I2	F6R6I2_HORSE	ENSECAG00000024569	IMMT	inner membrane mitochondrial protein [Source:VGNC Symbol;Acc:VGNC:19047]	MICOS complex subunit MIC60 OS=Equus caballus OX=9796 GN=IMMT PE=3 SV=2	IMMT	0.342757	-0.816889	0.442563	-0.249011	-1.08635	-1.58608	-0.375968	0.198849	-1.19417	-1.17495	-1.4299	-0.928171	NA	0.790534	3.98189	0.0619642	3.14781	0.790534	0.0632897	-2.08849	0.0633	ns	T-test (hom)
F6T1A4	F6T1A4_HORSE	ENSECAG00000010622	RPL12	0	60S ribosomal protein L12 OS=Equus caballus OX=9796 GN=RPL12 PE=3 SV=3	RPL12	1.71102	1.08153	1.77983	1.60467	1.02643	0.930795	1.57235	1.85456	0.784504	1.04574	0.804871	1.37843	NA	0.44176	3.98036	0.679155	1.75836	0.44176	0.0633565	-2.08786	0.0634	ns	T-test (hom)
F6T988	F6T988_HORSE	ENSECAG00000006012	FMO1	flavin containing dimethylaniline monoxygenase 1 [Source:VGNC Symbol;Acc:VGNC:18075]	Flavin-containing monooxygenase OS=Equus caballus OX=9796 GN=FMO1 PE=3 SV=2	FMO1	-1.50944	-2.01234	-0.779046	-1.39467	-2.24011	-0.702025	-0.0826993	-1.36616	-3.36997	-2.25984	-1.60181	-1.63511	NA	0.955873	3.97777	0.668613	3.80225	0.955873	0.0634704	-2.08679	0.0635	ns	T-test (hom)
A0A5F5Q172	A0A5F5Q172_HORSE	ENSECAG00000009065	RPS2	ribosomal protein S2 [Source:VGNC Symbol;Acc:VGNC:51227]	40S ribosomal protein S2 OS=Equus caballus OX=9796 GN=RPS2 PE=3 SV=1	RPS2	-0.121594	-1.29291	-0.0764059	-0.612859	-0.97997	-1.13119	-0.155691	-0.770501	-2.494	-4.23892	-2.11472	-1.0832	NA	1.84007	3.97613	0.0278297	7.31637	1.84007	0.0635425	-2.71158	0.0635	ns	T-test (het)
F6ZRH8	F6ZRH8_HORSE	ENSECAG00000011534	0	0	Uncharacterized protein OS=Equus caballus OX=9796 PE=4 SV=3	Uncharacterized	1.54812	1.67449	1.48895	2.08879	2.95745	2.41864	1.90218	1.7119	1.21873	1.58809	1.7955	0.862104	NA	0.607712	3.97098	0.812493	2.41321	0.607712	0.0637698	-2.08399	0.0638	ns	T-test (hom)
A0A5F5Q220	A0A5F5Q220_HORSE	ENSECAG00000020592	JUP	junction plakoglobin [Source:VGNC Symbol;Acc:VGNC:19233]	Junction plakoglobin OS=Equus caballus OX=9796 GN=JUP PE=3 SV=1	JUP	3.36999	1.15667	3.25338	2.74585	1.91983	3.74882	1.80803	2.56685	0.864241	1.46895	2.40038	1.37829	NA	1.04321	3.94343	0.633936	4.11384	1.04321	0.0649993	-2.0726	0.065	ns	T-test (hom)
F6WDY8	F6WDY8_HORSE	ENSECAG00000022786	GBA	glucosylceramidase beta [Source:VGNC Symbol;Acc:VGNC:18261]	Glucosylceramidase OS=Equus caballus OX=9796 GN=GBA PE=3 SV=1	GBA	-1.56312	-1.26533	-0.573828	-0.673045	-0.811613	-2.13757	-2.85752	-1.29268	-0.527206	-0.708902	-0.716484	-0.279155	NA	-0.838901	3.92086	0.0506286	-3.28921	-0.838901	0.0660245	2.06327	0.066	ns	T-test (hom)
A0A3Q2L1U2	A0A3Q2L1U2_HORSE	ENSECAG00000013436	TCEA1	transcription elongation factor A1 [Source:VGNC Symbol;Acc:VGNC:56307]	Transcription elongation factor A1 OS=Equus caballus OX=9796 GN=TCEA1 PE=3 SV=1	TCEA1	-3.79598	-3.09089	-3.79934	-1.2944	-2.18185	-0.941424	-3.17713	-1.33978	-3.81827	-3.62146	-4.79435	-2.93764	NA	1.34033	3.92118	0.529031	5.25568	1.34033	0.0660098	-2.0634	0.066	ns	T-test (hom)
A0A5F5PUT8	A0A5F5PUT8_HORSE	ENSECAG00000007105	IDH2	isocitrate dehydrogenase (NADP(+)) 2 [Source:HGNC Symbol;Acc:HGNC:5383]	Isocitrate dehydrogenase [NADP] OS=Equus caballus OX=9796 GN=IDH2 PE=3 SV=1	IDH2	3.65996	3.45532	4.30753	3.13173	2.90782	2.53673	3.36695	3.70178	2.86654	2.76508	1.84511	3.24366	NA	0.703377	3.91975	0.750744	2.75706	0.703377	0.0660752	-2.06281	0.0661	ns	T-test (hom)
F7D301	F7D301_HORSE	ENSECAG00000000716	RAB11B	RAB11B, member RAS onco family [Source:VGNC Symbol;Acc:VGNC:22084]	RAB11B member RAS oncogene family OS=Equus caballus OX=9796 GN=RAB11B PE=4 SV=3	RAB11B	2.45664	1.9296	2.86897	2.30334	1.7385	1.48274	2.365	2.61183	2.06009	1.69634	0.839979	1.83105	NA	0.612715	3.90134	0.689912	2.39041	0.612715	0.0669237	-2.05519	0.0669	ns	T-test (hom)
A0A5F5PJ04	A0A5F5PJ04_HORSE	ENSECAG00000012399	SUB1	SUB1 regulator of transcription [Source:VGNC Symbol;Acc:VGNC:23741]	Activated RNA polymerase II transcriptional coactivator p15 OS=Equus caballus OX=9796 GN=SUB1 PE=3 SV=1	SUB1	1.05698	0.915666	0.858686	0.447966	1.13585	0.567794	1.46003	1.38159	0.334177	0.624911	0.492004	0.86746	NA	0.398431	3.79532	0.483676	1.51217	0.398431	0.072027	-2.01123	0.072	ns	T-test (hom)
F7BTW7	F7BTW7_HORSE	ENSECAG00000000339	C3	0	Complement C3 alpha chain OS=Equus caballus OX=9796 GN=LOC100060539 PE=4 SV=3	LOC100060539	1.95892	2.11957	3.05758	2.77336	2.69588	2.96771	2.34823	2.76382	2.83232	3.28519	3.55136	2.65593	NA	-0.495562	3.7943	0.850471	-1.88032	-0.495562	0.0720776	2.01081	0.0721	ns	T-test (hom)
F7C4H8	F7C4H8_HORSE	ENSECAG00000014477	GANAB	glucosidase II alpha subunit [Source:VGNC Symbol;Acc:VGNC:18241]	Glucosidase II alpha subunit OS=Equus caballus OX=9796 GN=GANAB PE=3 SV=3	GANAB	1.42706	1.81391	2.34188	2.55727	1.90659	1.79034	2.55925	1.97612	0.94334	1.46373	1.79286	1.94265	NA	0.510909	3.78691	0.752248	1.93476	0.510909	0.0724482	-2.00773	0.0724	ns	T-test (hom)
Q257U4	Q257U4_HORSE	ENSECAG00000007671	ATP2A2	ATPase sarcoplasmic/endoplasmic reticulum Ca2+ transporting 2 [Source:VGNC Symbol;Acc:VGNC:15651]	Calcium-transporting ATPase OS=Equus caballus OX=9796 GN=ATP2A2 PE=2 SV=1	ATP2A2	-2.3884	-1.81399	-0.871635	-1.91417	-1.58977	-2.79247	-1.6113	-1.14716	-3.52689	-3.20113	-1.87628	-1.91077	NA	0.862659	3.78885	0.431939	3.26849	0.862659	0.0723506	-2.00854	0.0724	ns	T-test (hom)
F6X1X3	F6X1X3_HORSE	ENSECAG00000016643	VMO1	vitelline membrane outer layer 1 homolog [Source:VGNC Symbol;Acc:VGNC:24912]	Vitelline membrane outer layer 1 homolog OS=Equus caballus OX=9796 GN=VMO1 PE=4 SV=3	VMO1	5.41546	6.85946	4.72844	5.607	6.69414	4.63948	5.14161	0.516947	7.08276	6.53633	6.13334	6.83284	NA	-1.696	4.40388	0.0257213	-7.46898	-1.696	0.047239	27	0.0727	ns	MannWhitney
A0A3Q2H3T3	A0A3Q2H3T3_HORSE	ENSECAG00000017782	SPATA18	spermatosis associated 18 [Source:VGNC Symbol;Acc:VGNC:23484]	Mitochondria-eating protein OS=Equus caballus OX=9796 GN=SPATA18 PE=3 SV=1	SPATA18	-4.97385	-4.89944	-4.83049	-5.39926	-4.49992	-2.45865	-1.66264	-4.7998	-3.7032	-2.19127	-0.846716	-3.13829	NA	-1.72064	4.06459	0.981756	-6.99369	-1.72064	0.0597634	27	0.0727	ns	MannWhitney
F6XRG6	F6XRG6_HORSE	ENSECAG00000024361	TSTD3	thiosulfate sulfurtransferase like domain containing 3 [Source:VGNC Symbol;Acc:VGNC:56743]	Sulfurtransferase OS=Equus caballus OX=9796 GN=TSTD3 PE=4 SV=1	TSTD3	-1.4894	-4.96432	-2.72094	-4.88479	-4.88593	-4.85308	-4.84742	-4.73653	-1.57858	-2.59235	-3.44218	-2.56448	NA	-1.6284	4.38334	0.396232	-7.13784	-1.6284	0.0479162	27	0.0727	ns	MannWhitney
A0A3Q2LHM3	A0A3Q2LHM3_HORSE	ENSECAG00000000532	EPS8L1	EPS8 like 1 [Source:VGNC Symbol;Acc:VGNC:17638]	EPS8 like 1 OS=Equus caballus OX=9796 GN=EPS8L1 PE=3 SV=2	EPS8L1	-4.87658	-5.02652	-4.95834	-5.12395	-4.87472	-5.0806	-4.15958	-4.83222	-5.00593	-3.57988	-2.93087	-2.39068	NA	-1.38972	3.49797	0.00505177	-4.86122	-1.38972	0.0885128	27	0.0727	ns	MannWhitney
F6QFQ3	F6QFQ3_HORSE	ENSECAG00000017520	PLXDC2	plexin domain containing 2 [Source:VGNC Symbol;Acc:VGNC:55384]	Plexin domain containing 2 OS=Equus caballus OX=9796 GN=PLXDC2 PE=3 SV=2	PLXDC2	-3.33053	-2.22808	-1.6743	-1.61518	-1.60973	-1.92511	-1.60797	-1.87301	-1.91855	-0.526884	0.183724	-0.451955	NA	-1.30457	6.44594	0.330978	-8.40919	-1.30457	0.0114704	27	0.0727	ns	MannWhitney
F6XSD1	F6XSD1_HORSE	ENSECAG00000009240	SNX17	sorting nexin 17 [Source:VGNC Symbol;Acc:VGNC:23416]	Sorting nexin-17 OS=Equus caballus OX=9796 GN=SNX17 PE=3 SV=3	SNX17	-4.52528	-4.98083	-4.18015	-5.07117	-5.1124	-2.62354	-4.94237	-4.93573	-1.4865	-2.64119	-4.91924	-3.84437	NA	-1.32361	3.79688	0.192838	-5.02558	-1.32361	0.0719491	27	0.0727	ns	MannWhitney
GLGB_HORSE	NA	ENSECAG00000014096	GBE1	1,4-alpha-glucan branching enzyme 1 [Source:VGNC Symbol;Acc:VGNC:18263]	1 4-alpha-glucan-branching enzyme OS=Equus caballus OX=9796 GN=GBE1 PE=1 SV=1	GBE1	-3.86792	-5.01259	-4.58439	-5.02576	-5.0135	-4.42083	-4.99095	-4.8188	-4.14157	-3.79509	-4.96139	-2.65437	NA	-0.828737	4.15313	0.06086	-3.44185	-0.828737	0.0562062	27	0.0727	ns	MannWhitney
F7DYC4	F7DYC4_HORSE	ENSECAG00000019375	SFTPB	surfactant protein B [Source:VGNC Symbol;Acc:VGNC:22904]	Surfactant protein B OS=Equus caballus OX=9796 GN=SFTPB PE=4 SV=3	SFTPB	4.69399	4.45528	4.17166	5.04556	4.45615	4.43775	4.07095	4.18285	5.3875	4.29026	5.38089	5.23842	NA	-0.634993	5.34369	0.243363	-3.39321	-0.634993	0.0246257	27	0.0727	ns	MannWhitney
A0A5F5PJX3	A0A5F5PJX3_HORSE	ENSECAG00000015518	DPP3	dipeptidyl peptidase 3 [Source:VGNC Symbol;Acc:VGNC:17293]	Dipeptidyl peptidase 3 OS=Equus caballus OX=9796 GN=DPP3 PE=3 SV=1	DPP3	-1.57666	-0.819653	-0.659599	-0.481814	3.04376	-0.663707	-0.105755	-0.880379	2.74703	-0.0996243	0.195616	-0.110234	NA	-0.951172	1.77691	0.913959	-1.69014	-0.951172	0.291808	27	0.0727	ns	MannWhitney
A0A3Q2HLB7	A0A3Q2HLB7_HORSE	ENSECAG00000000614	SNX27	sorting nexin 27 [Source:VGNC Symbol;Acc:VGNC:23424]	Sorting nexin 27 OS=Equus caballus OX=9796 GN=SNX27 PE=4 SV=1	SNX27	-2.83793	-2.97483	-2.62595	-3.75892	-2.80354	-5.11342	-2.65806	-3.19773	-5.15939	-5.1394	-2.97547	-3.2482	NA	0.88432	2.63327	0.409151	2.32865	0.88432	0.161178	5	0.0727	ns	MannWhitney
F6YKS7	F6YKS7_HORSE	ENSECAG00000008450	ATP2B1	ATPase plasma membrane Ca2+ transporting 1 [Source:VGNC Symbol;Acc:VGNC:15653]	Calcium-transporting ATPase OS=Equus caballus OX=9796 GN=ATP2B1 PE=3 SV=2	ATP2B1	-0.486086	-1.23198	-0.128617	-0.594243	-2.9633	-1.42822	-0.462327	-0.457306	-1.28443	-1.71671	-1.85744	-1.55004	NA	0.633144	2.23202	0.0543172	1.41319	0.633144	0.21286	5	0.0727	ns	MannWhitney
A0A3Q2GS42	A0A3Q2GS42_HORSE	ENSECAG00000015910	KTN1	kinectin 1 [Source:VGNC Symbol;Acc:VGNC:19551]	Kinectin 1 OS=Equus caballus OX=9796 GN=KTN1 PE=4 SV=2	KTN1	-4.88944	-5.07794	-2.67678	-4.15935	-4.83375	-4.54165	-3.10379	-2.73082	-5.19058	-5.15782	-5.13563	-3.5254	NA	0.750667	2.1284	0.792522	1.59772	0.750667	0.228711	5	0.0727	ns	MannWhitney
F7D3H6	F7D3H6_HORSE	ENSECAG00000014701	RALB	RAS like proto-onco B [Source:VGNC Symbol;Acc:VGNC:22160]	Small monomeric GTPase OS=Equus caballus OX=9796 GN=RALB PE=3 SV=2	RALB	-0.621229	-1.65895	-0.0150863	-0.671789	-0.745069	-2.00691	-0.999882	0.258724	-2.45143	-2.15278	-1.5948	-0.744485	NA	0.928348	3.78287	0.910043	3.51182	0.928348	0.072651	-2.00606	0.0727	ns	T-test (hom)
AATM_HORSE	NA	NA	GOT2	NA	Aspartate aminotransferase mitochondrial OS=Equus caballus OX=9796 GN=GOT2 PE=1 SV=1	GOT2	0.551628	1.30116	0.649025	0.409592	0.500127	0.646871	1.56239	1.55414	0.0540028	0.243219	-0.37832	0.743606	NA	0.731239	4.93312	0.972806	3.60728	0.731239	0.0327329	5	0.0727	ns	MannWhitney
F6U187	F6U187_HORSE	ENSECAG00000022627	ATP5F1B	ATP synthase F1 subunit beta [Source:VGNC Symbol;Acc:VGNC:15660]	ATP synthase subunit beta OS=Equus caballus OX=9796 GN=ATP5F1B PE=3 SV=1	ATP5F1B	4.26378	3.75704	4.65224	3.34812	2.96371	3.11077	3.84189	4.35242	3.13952	3.14531	2.45708	3.5886	NA	0.703618	3.78205	0.708289	2.66112	0.703618	0.0726927	-2.00571	0.0727	ns	T-test (hom)
F6WA92	F6WA92_HORSE	ENSECAG00000023306	RAB5B	RAB5B, member RAS onco family [Source:VGNC Symbol;Acc:VGNC:22125]	RAB5B member RAS oncogene family OS=Equus caballus OX=9796 GN=RAB5B PE=4 SV=1	RAB5B	-0.622665	-0.664403	-0.247023	-0.418489	-1.0501	-1.3561	-0.624107	-0.374485	-4.70364	-0.906835	-1.35481	-0.749061	NA	1.25891	1.88385	0.00074643	2.37161	1.25891	0.270959	5	0.0727	ns	MannWhitney
A0A3Q2HP00	A0A3Q2HP00_HORSE	ENSECAG00000024684	ATP5F1C	ATP synthase F1 subunit gamma [Source:VGNC Symbol;Acc:VGNC:58981]	ATP synthase subunit gamma OS=Equus caballus OX=9796 GN=ATP5F1C PE=3 SV=1	ATP5F1C	1.89683	1.11154	2.25718	1.72699	0.645899	0.803847	1.5126	2.06754	0.794649	0.848409	-0.709335	0.836342	NA	1.06029	5.3844	0.517072	5.70901	1.06029	0.0239405	5	0.0727	ns	MannWhitney
F6YF28	F6YF28_HORSE	ENSECAG00000024269	UGT8	UDP glycosyltransferase 8 [Source:VGNC Symbol;Acc:VGNC:24779]	UDP glycosyltransferase 8 OS=Equus caballus OX=9796 GN=UGT8 PE=3 SV=2	UGT8	0.670227	-0.253439	-0.246638	0.873014	1.42558	-1.44094	1.08721	0.206923	0.681597	1.95402	2.7135	0.537136	NA	-1.18132	3.77742	0.710313	-4.46236	-1.18132	0.0729259	2.00379	0.0729	ns	T-test (hom)
F6SL95	F6SL95_HORSE	ENSECAG00000017673	ALDH2	aldehyde dehydrogenase 2 family member [Source:VGNC Symbol;Acc:VGNC:57135]	Aldehyde dehydrogenase mitochondrial OS=Equus caballus OX=9796 GN=ALDH2 PE=3 SV=2	ALDH2	2.22162	2.4001	3.23733	2.84431	2.42066	2.19504	2.61714	3.17392	2.21752	2.14275	1.54411	2.60382	NA	0.511715	3.7784	0.783875	1.93347	0.511715	0.0728765	-2.0042	0.0729	ns	T-test (hom)
F6Z563	F6Z563_HORSE	ENSECAG00000023992	S100P	S100 calcium binding protein P [Source:VGNC Symbol;Acc:VGNC:22657]	S100 calcium binding protein P OS=Equus caballus OX=9796 GN=S100P PE=4 SV=3	S100P	-2.06152	-1.08107	-1.62561	-0.373149	0.224159	1.7087	2.28275	1.95946	2.14972	2.05166	1.03351	2.40192	NA	-1.77999	3.76235	0.117018	-6.69694	-1.77999	0.073692	1.99752	0.0737	ns	T-test (hom)
A0A3Q2GWV9	A0A3Q2GWV9_HORSE	ENSECAG00000013913	PCK2	phosphoenolpyruvate carboxykinase 2, mitochondrial [Source:VGNC Symbol;Acc:VGNC:21204]	Phosphoenolpyruvate carboxykinase (GTP) OS=Equus caballus OX=9796 GN=PCK2 PE=3 SV=1	PCK2	0.809918	0.241552	1.10199	0.00142382	0.0278925	0.0756921	0.270233	-0.0742645	1.36098	1.79016	1.43608	-0.312763	NA	-0.761809	3.74303	0.0766604	-2.85147	-0.761809	0.0746854	1.98948	0.0747	ns	T-test (hom)
A0A3Q2GWH4	A0A3Q2GWH4_HORSE	ENSECAG00000012083	ATP2A3	ATPase sarcoplasmic/endoplasmic reticulum Ca2+ transporting 3 [Source:VGNC Symbol;Acc:VGNC:15652]	Calcium-transporting ATPase OS=Equus caballus OX=9796 GN=ATP2A3 PE=3 SV=1	ATP2A3	-0.940067	-0.909273	-0.294588	-0.37668	-1.81141	-1.04358	-1.11974	0.120117	-1.7893	-0.84408	-1.62679	-1.61	NA	0.670639	3.73913	0.615084	2.50761	0.670639	0.0748877	-1.98785	0.0749	ns	T-test (hom)
F7AYA6	F7AYA6_HORSE	ENSECAG00000017246	PPP1R7	protein phosphatase 1 regulatory subunit 7 [Source:VGNC Symbol;Acc:VGNC:52421]	Protein phosphatase 1 regulatory subunit 7 OS=Equus caballus OX=9796 GN=PPP1R7 PE=4 SV=3	PPP1R7	-3.23325	-3.56726	-2.79388	-2.59619	-1.12467	-3.99141	-3.08939	-2.95554	-2.71765	-0.53654	-0.121886	-3.04021	NA	-1.31488	3.73696	0.199975	-4.91366	-1.31488	0.0750001	1.98695	0.075	ns	T-test (hom)
SODC_HORSE	NA	ENSECAG00000008958	SOD1	superoxide dismutase 1 [Source:VGNC Symbol;Acc:VGNC:23442]	Superoxide dismutase [Cu-Zn] OS=Equus caballus OX=9796 GN=SOD1 PE=1 SV=2	SOD1	5.28837	6.55382	5.12431	4.53597	4.90236	5.17454	5.38544	4.72672	5.70404	6.40952	5.48477	5.94469	NA	-0.674315	3.71062	0.5082	-2.50213	-0.674315	0.0763819	1.97598	0.0764	ns	T-test (hom)
F6XQN7	F6XQN7_HORSE	ENSECAG00000006203	RAP1A	0	RAP1A member of RAS oncogene family OS=Equus caballus OX=9796 GN=RAP1A PE=3 SV=1	RAP1A	0.000522037	-0.604789	0.447853	-0.0288097	-0.369426	-0.993057	-0.292268	0.0842324	-0.685794	-0.624095	-0.440407	-0.479256	NA	0.33792	3.70093	0.0496338	1.25062	0.33792	0.0768972	-2.0073	0.0769	ns	T-test (het)
A0A3Q2I903	A0A3Q2I903_HORSE	ENSECAG00000015150	EIF3L	eukaryotic translation initiation factor 3 subunit L [Source:VGNC Symbol;Acc:VGNC:17496]	Eukaryotic translation initiation factor 3 subunit L OS=Equus caballus OX=9796 GN=EIF3L PE=3 SV=1	EIF3L	-1.54733	-1.35246	-0.706817	-0.321202	-1.05307	-0.897049	-0.859272	-0.661249	-1.89965	-1.74039	-1.26117	-0.83308	NA	0.508766	3.70113	0.579841	1.88301	0.508766	0.0768861	-1.97202	0.0769	ns	T-test (hom)
F7CYW3	F7CYW3_HORSE	ENSECAG00000000577	DAD1	defender against cell death 1 [Source:VGNC Symbol;Acc:VGNC:16999]	Dolichyl-diphosphooligosaccharide--protein glycosyltransferase subunit DAD1 OS=Equus caballus OX=9796 GN=DAD1 PE=3 SV=2	DAD1	-1.30219	-2.18871	-0.573345	-0.813053	-1.34485	-1.36499	-1.49784	-0.719047	-2.53655	-1.35563	-1.92201	-1.58408	NA	0.624064	3.68833	0.91317	2.30175	0.624064	0.0775714	-1.96668	0.0776	ns	T-test (hom)
A0A3Q2KWC3	A0A3Q2KWC3_HORSE	ENSECAG00000019902	PMM2	phosphomannomutase 2 [Source:VGNC Symbol;Acc:VGNC:21614]	Phosphomannomutase OS=Equus caballus OX=9796 GN=PMM2 PE=3 SV=1	PMM2	-0.643276	-0.247751	-0.300579	0.454569	-0.808422	-0.640438	0.258338	-0.774642	-0.885053	-0.607551	-1.12551	-0.736774	NA	0.500947	3.67745	0.237523	1.84221	0.500947	0.0781584	-1.96214	0.0782	ns	T-test (hom)
A0A3Q2HCI1	A0A3Q2HCI1_HORSE	ENSECAG00000019207	PARP1	poly(ADP-ribose) polymerase 1 [Source:VGNC Symbol;Acc:VGNC:84740]	Poly [ADP-ribose] polymerase OS=Equus caballus OX=9796 GN=PARP1 PE=3 SV=1	PARP1	-1.60598	-2.50046	-1.87743	-1.43277	-1.3814	-2.65275	-1.64363	-1.54321	-0.223458	-2.43875	-0.0381181	-1.13859	NA	-0.869976	3.66695	0.0703803	-3.19016	-0.869976	0.0787297	1.95775	0.0787	ns	T-test (hom)
F6PJF0	F6PJF0_HORSE	ENSECAG00000012780	CBX3	chromobox 3 [Source:VGNC Symbol;Acc:VGNC:51930]	Chromobox 3 OS=Equus caballus OX=9796 GN=CBX3 PE=4 SV=1	CBX3	-0.216661	-0.813855	0.0590456	0.354058	-0.0725496	-0.27532	0.184709	0.265014	-1.32869	-1.09967	-0.871564	0.456537	NA	0.646402	3.66311	0.0915419	2.36784	0.646402	0.0789394	-1.95615	0.0789	ns	T-test (hom)
F6WKC9	F6WKC9_HORSE	ENSECAG00000021946	SYNGR2	synaptogyrin 2 [Source:HGNC Symbol;Acc:HGNC:11499]	Synaptogyrin OS=Equus caballus OX=9796 GN=SYNGR2 PE=3 SV=2	SYNGR2	-0.143835	-0.641849	0.752655	-0.0252326	-0.873971	-1.21241	-0.310203	0.309435	-1.37417	-0.885238	-3.24283	0.0173234	NA	1.10305	3.65263	0.0867436	4.02904	1.10305	0.079515	-1.95177	0.0795	ns	T-test (hom)
A0A3Q2IBF3	A0A3Q2IBF3_HORSE	ENSECAG00000028463	RAD23B	0	UV excision repair protein RAD23 OS=Equus caballus OX=9796 GN= PE=3 SV=1	NA	-1.15596	-1.63458	-2.50177	-1.49555	-0.440323	0.494736	0.195703	-0.906018	-1.85316	-1.42271	-2.0406	-2.52501	NA	1.0299	3.62894	0.230514	3.73744	1.0299	0.0808316	-1.94186	0.0808	ns	T-test (hom)
F6S8W6	F6S8W6_HORSE	ENSECAG00000009991	KRT75	keratin 75 [Source:VGNC Symbol;Acc:VGNC:56574]	Keratin 75 OS=Equus caballus OX=9796 GN=KRT75 PE=3 SV=2	KRT75	-0.439701	-5.02711	-2.31235	-1.65092	-1.91091	-2.91894	-5.06471	-4.11197	-5.15947	-4.06284	-5.11537	-4.2116	NA	1.70774	3.62917	0.109715	6.19768	1.70774	0.0808188	-1.94195	0.0808	ns	T-test (hom)
F6R1D6	F6R1D6_HORSE	ENSECAG00000000236	EIF3E	eukaryotic translation initiation factor 3 subunit E [Source:VGNC Symbol;Acc:VGNC:17491]	Eukaryotic translation initiation factor 3 subunit E OS=Equus caballus OX=9796 GN=EIF3E PE=3 SV=1	EIF3E	-3.55056	-3.32332	-2.72341	-4.5743	-2.30977	-4.64035	-2.69372	-3.36339	-2.77979	-3.35149	-1.10919	-2.13817	NA	-1.05269	3.62073	0.712251	-3.81152	-1.05269	0.0812927	1.93843	0.0813	ns	T-test (hom)
F6Z2I7	F6Z2I7_HORSE	ENSECAG00000024946	GSTA1	0	Glutathione S-transferase OS=Equus caballus OX=9796 GN=LOC100058329 PE=3 SV=3	LOC100058329	-1.42895	-0.857917	-5.60002	-4.62945	-3.09699	0.0689196	-1.58819	-3.55689	-1.2791	-0.351352	-0.088242	-0.769567	NA	-1.96412	3.59837	0.0522951	-7.06763	-1.96412	0.0825624	1.92906	0.0826	ns	T-test (hom)
A0A3Q2L321	A0A3Q2L321_HORSE	ENSECAG00000021898	COPB1	COPI coat complex subunit beta 1 [Source:VGNC Symbol;Acc:VGNC:16768]	Coatomer subunit beta OS=Equus caballus OX=9796 GN=COPB1 PE=4 SV=1	COPB1	-0.494274	-0.253345	0.397185	-0.3505	-0.250768	-0.826073	0.521736	-0.184658	-0.910125	-0.552285	-1.29013	-0.137031	NA	0.542305	3.5952	0.735199	1.9497	0.542305	0.0827441	-1.92773	0.0827	ns	T-test (hom)
A0A3Q2HZ72	A0A3Q2HZ72_HORSE	ENSECAG00000008242	ACSS3	acyl-CoA synthetase short chain family member 3 [Source:VGNC Symbol;Acc:VGNC:15011]	Propionate--CoA ligase OS=Equus caballus OX=9796 GN=ACSS3 PE=3 SV=1	ACSS3	-2.595	-4.78028	-1.34853	-2.66314	-3.99011	-3.32246	-1.53175	-2.78963	-5.1807	-4.03669	-3.82113	-3.41517	NA	1.23581	3.57487	0.522993	4.41786	1.23581	0.0839181	-1.91921	0.0839	ns	T-test (hom)
FIBA_HORSE	NA	NA	FGA	NA	Fibrinogen alpha chain (Fragment) OS=Equus caballus OX=9796 GN=FGA PE=1 SV=1	FGA	0.2387	0.661173	0.518099	0.18045	1.28666	1.24246	1.48197	1.68915	0.197958	0.257965	-0.546895	0.958116	NA	0.695547	3.5636	0.813935	2.47865	0.695547	0.0845762	-1.91448	0.0846	ns	T-test (hom)
A0A3Q2I574	A0A3Q2I574_HORSE	ENSECAG00000010860	OLFM4	olfactomedin 4 [Source:VGNC Symbol;Acc:VGNC:21024]	Olfactomedin 4 OS=Equus caballus OX=9796 GN=OLFM4 PE=4 SV=1	OLFM4	0.247697	-1.99421	-1.8961	1.61394	0.921218	-1.18233	0.223889	-0.145249	-5.06589	-0.458903	-1.13655	-1.77744	NA	1.8333	3.56236	0.29749	6.53089	1.8333	0.0846493	-1.91396	0.0846	ns	T-test (hom)
F6ZPY1	F6ZPY1_HORSE	ENSECAG00000026816	EFHD2	EF-hand domain family member D2 [Source:VGNC Symbol;Acc:VGNC:50688]	EF-hand domain family member D2 OS=Equus caballus OX=9796 GN=EFHD2 PE=4 SV=2	EFHD2	1.19696	0.631329	0.628923	-0.272272	-0.217666	-0.185071	0.814794	-0.0282836	1.03099	0.953291	0.305575	1.56411	NA	-0.642402	3.54977	0.970804	-2.28038	-0.642402	0.0853909	1.90868	0.0854	ns	T-test (hom)
F6SYM2	F6SYM2_HORSE	ENSECAG00000012231	DEK	DEK proto-onco [Source:VGNC Symbol;Acc:VGNC:17119]	DEK proto-oncogene OS=Equus caballus OX=9796 GN=DEK PE=4 SV=3	DEK	-2.01337	-1.69895	-1.34701	-2.62145	-1.16603	-0.999271	-1.16473	-1.49762	-1.85146	-0.454089	-0.57952	-0.702916	NA	-0.666557	3.53587	0.62342	-2.35686	-0.666557	0.0862177	1.90284	0.0862	ns	T-test (hom)
A0A3Q2HEK3	A0A3Q2HEK3_HORSE	ENSECAG00000015229	CD36	CD36 molecule [Source:VGNC Symbol;Acc:VGNC:16261]	Glycoprotein IIIb OS=Equus caballus OX=9796 GN=CD36 PE=3 SV=1	CD36	1.28823	1.71004	1.73562	1.5759	1.65754	1.13824	2.26416	1.78457	1.3882	1.29143	0.71933	1.56143	NA	0.404191	3.53563	0.782118	1.42907	0.404191	0.086232	-1.90274	0.0862	ns	T-test (hom)
A0A3Q2HZD2	A0A3Q2HZD2_HORSE	ENSECAG00000023762	ACO2	aconitase 2 [Source:VGNC Symbol;Acc:VGNC:14986]	Aconitate hydratase mitochondrial OS=Equus caballus OX=9796 GN=ACO2 PE=3 SV=1	ACO2	1.66015	0.712532	2.3333	1.59372	1.62203	0.88263	2.2721	2.35482	0.633026	1.34096	0.865676	1.26139	NA	0.653647	3.53313	0.319682	2.30942	0.653647	0.0863819	-1.90169	0.0864	ns	T-test (hom)
A0A3Q2LSB2	A0A3Q2LSB2_HORSE	ENSECAG00000000700	EPRS1	glutamyl-prolyl-tRNA synthetase 1 [Source:VGNC Symbol;Acc:VGNC:17635]	Glutamyl-tRNA synthetase OS=Equus caballus OX=9796 GN=EPRS1 PE=3 SV=1	EPRS1	-1.30021	-1.49692	-0.887177	-1.25223	-0.935413	-0.98301	-0.523972	-1.17509	-1.71291	-1.53099	-1.5293	-0.950598	NA	0.361696	3.52842	0.749263	1.27622	0.361696	0.086664	-1.89971	0.0867	ns	T-test (hom)
F7CMU1	F7CMU1_HORSE	ENSECAG00000007133	TPPP3	tubulin polymerization promoting protein family member 3 [Source:VGNC Symbol;Acc:VGNC:24442]	Tubulin polymerization-promoting protein family member 3 OS=Equus caballus OX=9796 GN=TPPP3 PE=3 SV=2	TPPP3	3.42197	3.99288	3.10864	2.89749	1.37776	3.87474	3.81111	2.38916	2.386	2.09639	1.25924	2.84545	NA	0.962451	3.52527	0.689199	3.3929	0.962451	0.0868537	-1.89838	0.0869	ns	T-test (hom)
A0A3Q2HWE7	A0A3Q2HWE7_HORSE	ENSECAG00000010224	MACROH2A1	macroH2A.1 histone [Source:VGNC Symbol;Acc:VGNC:81621]	MacroH2A.1 histone OS=Equus caballus OX=9796 GN=MACROH2A1 PE=4 SV=1	MACROH2A1	1.22324	1.21948	2.0447	2.99714	2.54737	0.940229	1.77085	2.71523	0.510036	0.420296	1.4795	1.83972	NA	0.869893	3.50316	0.971721	3.04737	0.869893	0.0881951	-1.88908	0.0882	ns	T-test (hom)
F7CI32	F7CI32_HORSE	ENSECAG00000018012	SELENBP1	selenium binding protein 1 [Source:VGNC Symbol;Acc:VGNC:22800]	Selenium binding protein 1 OS=Equus caballus OX=9796 GN=SELENBP1 PE=3 SV=2	SELENBP1	4.93257	5.65673	5.22996	5.07761	4.93127	5.43532	6.05205	4.25188	4.61636	4.94024	4.48784	4.58928	NA	0.537496	3.49835	0.12294	1.88035	0.537496	0.0884896	-1.88706	0.0885	ns	T-test (hom)
A0A3Q2L5I7	A0A3Q2L5I7_HORSE	ENSECAG00000017464	ZNF207	zinc finger protein 207 [Source:HGNC Symbol;Acc:HGNC:12998]	Zinc finger protein 207 OS=Equus caballus OX=9796 GN=ZNF207 PE=4 SV=2	ZNF207	-4.02317	-2.80227	-3.10288	-3.17137	-3.4078	-3.50958	-1.95129	-2.36568	-5.05283	-3.25803	-4.98894	-2.77769	NA	0.977616	3.49442	0.188961	3.4162	0.977616	0.0887306	-1.88541	0.0887	ns	T-test (hom)
F6ZDM5	F6ZDM5_HORSE	ENSECAG00000006430	RPS10	ribosomal protein S10 [Source:VGNC Symbol;Acc:VGNC:58742]	Ribosomal protein S10 OS=Equus caballus OX=9796 GN=RPS10 PE=3 SV=3	RPS10	-0.479677	-0.58608	0.250026	2.06475	0.597065	-2.08698	-0.651767	-1.47817	-2.29369	-2.01498	-1.2338	-0.86005	NA	1.30428	3.47836	0.310145	4.53674	1.30428	0.0897243	-1.87864	0.0897	ns	T-test (hom)
A0A3Q2GT03	A0A3Q2GT03_HORSE	ENSECAG00000015053	SDCBP	syndecan binding protein [Source:VGNC Symbol;Acc:VGNC:22765]	Syndecan binding protein OS=Equus caballus OX=9796 GN=SDCBP PE=4 SV=1	SDCBP	1.93298	1.5229	1.5717	1.34218	0.0804714	0.859002	1.37488	1.49556	0.525274	1.08307	-0.549785	1.10507	NA	0.731552	3.47621	0.444927	2.54303	0.731552	0.0898582	-1.87773	0.0899	ns	T-test (hom)
F6RMQ1	F6RMQ1_HORSE	ENSECAG00000012502	GLIPR2	GLI pathosis related 2 [Source:VGNC Symbol;Acc:VGNC:56881]	GLI pathogenesis related 2 OS=Equus caballus OX=9796 GN=GLIPR2 PE=4 SV=3	GLIPR2	0.813947	0.754573	1.04279	1.1738	0.182443	0.270802	0.440535	0.894198	-0.207384	-0.0297687	0.453005	0.778603	NA	0.448021	3.46893	0.568443	1.55415	0.448021	0.0903126	-1.87467	0.0903	ns	T-test (hom)
F7E2N9	F7E2N9_HORSE	ENSECAG00000006816	0	0	Uncharacterized protein OS=Equus caballus OX=9796 PE=4 SV=3	Uncharacterized	0.148526	0.249353	0.952034	0.891477	0.672934	0.383516	0.535546	0.588062	0.109031	-0.499535	0.441961	0.544993	NA	0.403569	3.4631	0.251837	1.3976	0.403569	0.0906785	-1.87221	0.0907	ns	T-test (hom)
A0A3Q2I637	A0A3Q2I637_HORSE	ENSECAG00000009738	RPS19	ribosomal protein S19 [Source:VGNC Symbol;Acc:VGNC:22550]	40S ribosomal protein S19 OS=Equus caballus OX=9796 GN=RPS19 PE=3 SV=1	RPS19	0.744154	-0.0547689	0.93876	0.468927	-0.0113313	-0.440308	0.638065	0.554892	0.378676	-0.989088	-0.3365	0.0347833	NA	0.582831	3.4599	0.5742	2.01654	0.582831	0.0908793	-1.87086	0.0909	ns	T-test (hom)
A0A3Q2GS71	A0A3Q2GS71_HORSE	ENSECAG00000036967	AGP	0	Alpha-1-acid glycoprotein 2 OS=Equus caballus OX=9796 GN=LOC100050100 PE=3 SV=2	LOC100050100	-5.08679	-4.85646	-4.65673	-5.82148	-3.7783	-4.89737	-4.83166	-2.47315	-1.77806	-3.84852	-4.79258	-2.70788	NA	-1.26848	3.45014	0.50553	-4.37645	-1.26848	0.0914964	1.86674	0.0915	ns	T-test (hom)
A0A3Q2GXB1	A0A3Q2GXB1_HORSE	ENSECAG00000010481	GC	GC vitamin D binding protein [Source:VGNC Symbol;Acc:VGNC:18267]	Gc-globulin OS=Equus caballus OX=9796 GN=GC PE=4 SV=2	GC	5.44245	6.46701	5.83874	6.57848	6.49157	5.88888	6.22127	6.72089	6.62772	6.52238	7.43272	6.32692	NA	-0.521274	3.4473	0.750477	-1.79699	-0.521274	0.0916771	1.86554	0.0917	ns	T-test (hom)
F7D8L9	F7D8L9_HORSE	ENSECAG00000006717	ASS1	argininosuccinate synthase 1 [Source:VGNC Symbol;Acc:VGNC:15595]	Argininosuccinate synthase OS=Equus caballus OX=9796 GN=ASS1 PE=3 SV=2	ASS1	0.32481	-0.495016	0.110618	-1.22319	-0.62785	-0.230202	-0.938688	-0.374834	-1.06473	-0.952067	-1.04844	-0.669084	NA	0.501786	3.43858	0.119019	1.72543	0.501786	0.0922327	-1.86186	0.0922	ns	T-test (hom)
F6PNU9	F6PNU9_HORSE	ENSECAG00000005219	ARF6	ADP ribosylation factor 6 [Source:VGNC Symbol;Acc:VGNC:15446]	ADP-ribosylation factor 6 OS=Equus caballus OX=9796 GN=ARF6 PE=3 SV=3	ARF6	0.129965	0.686959	0.639113	0.77002	1.28065	0.056446	0.146496	1.42135	-0.137511	0.207903	-0.177141	0.529527	NA	0.535681	3.43254	0.495053	1.83875	0.535681	0.0926193	-1.85931	0.0926	ns	T-test (hom)
F6SE67	F6SE67_HORSE	ENSECAG00000012107	CDIPT	CDP-diacylglycerol--inositol 3-phosphatidyltransferase [Source:VGNC Symbol;Acc:VGNC:16338]	CDP-diacylglycerol--inositol 3-phosphatidyltransferase OS=Equus caballus OX=9796 GN=CDIPT PE=3 SV=1	CDIPT	-1.77295	-2.09029	-1.44356	-2.19015	-2.92548	-3.66348	-3.24801	-1.46023	-3.27473	-2.99914	-5.13387	-2.35239	NA	1.09076	3.43293	0.395513	3.74452	1.09076	0.0925942	-1.85948	0.0926	ns	T-test (hom)
A0A5F5PI60	A0A5F5PI60_HORSE	ENSECAG00000018208	MECP2	methyl-CpG binding protein 2 [Source:VGNC Symbol;Acc:VGNC:20066]	Methyl-CpG-binding protein 2 OS=Equus caballus OX=9796 GN=MECP2 PE=4 SV=1	MECP2	-3.20423	-3.5342	-3.9933	-2.17137	-2.72787	-0.43166	-3.35691	-3.29127	-5.11291	-3.35073	-4.98542	-2.95376	NA	1.26185	3.41862	0.900957	4.3138	1.26185	0.0935175	-1.85343	0.0935	ns	T-test (hom)
F7C014	F7C014_HORSE	ENSECAG00000007179	SPCS2	signal peptidase complex subunit 2 [Source:VGNC Symbol;Acc:VGNC:23507]	Signal peptidase complex subunit 2 OS=Equus caballus OX=9796 GN=SPCS2 PE=3 SV=2	SPCS2	-3.87714	-4.58421	-1.82597	-2.16477	-3.45612	-5.06966	-3.49083	-1.92571	-5.03302	-4.0553	-6.9136	-3.26197	NA	1.51667	3.40529	0.526446	5.1647	1.51667	0.0943855	-1.8478	0.0944	ns	T-test (hom)
A0A3Q2L0S7	A0A3Q2L0S7_HORSE	ENSECAG00000005661	TMEM43	transmembrane protein 43 [Source:VGNC Symbol;Acc:VGNC:56852]	Transmembrane protein 43 OS=Equus caballus OX=9796 GN=TMEM43 PE=3 SV=2	TMEM43	-1.10696	-2.13978	0.247702	-1.74709	-2.26701	-3.19844	-1.51017	-0.0888722	-4.68446	-2.67733	-2.68478	-1.35896	NA	1.37506	3.40272	0.619853	4.67895	1.37506	0.0945536	-1.84671	0.0946	ns	T-test (hom)
A0A3Q2H2I7	A0A3Q2H2I7_HORSE	ENSECAG00000012337	LMAN2	lectin, mannose binding 2 [Source:VGNC Symbol;Acc:VGNC:19699]	Lectin mannose binding 2 OS=Equus caballus OX=9796 GN=LMAN2 PE=4 SV=1	LMAN2	-0.646192	-0.199707	0.39319	0.0466593	-0.851867	0.168538	-0.462327	-0.078027	-0.528416	-0.655635	-0.753805	-0.501728	NA	0.406179	3.39055	0.058492	1.37717	0.406179	0.0953547	-1.84156	0.0954	ns	T-test (hom)
F7DRP9	F7DRP9_HORSE	ENSECAG00000015242	NACA	0	Nascent polypeptide associated complex subunit alpha OS=Equus caballus OX=9796 GN=NACA PE=4 SV=2	NACA	0.868691	0.622753	1.60167	0.397186	0.733213	0.120072	0.956437	0.749175	-0.150957	-0.414071	0.522119	0.872282	NA	0.548806	3.38417	0.446787	1.85725	0.548806	0.0957777	-1.83886	0.0958	ns	T-test (hom)
A0A3Q2HL53	A0A3Q2HL53_HORSE	ENSECAG00000022694	RAB6A	RAB6A, member RAS onco family [Source:VGNC Symbol;Acc:VGNC:59418]	RAB6A member RAS oncogene family OS=Equus caballus OX=9796 GN=RAB6A PE=4 SV=1	RAB6A	0.0227273	0.835985	0.911696	-0.14268	0.390909	0.115673	0.890667	0.354848	0.31993	0.112517	-0.327578	-0.12417	NA	0.427303	3.37495	0.560777	1.44213	0.427303	0.0963915	-1.83495	0.0964	ns	T-test (hom)
A0A5F5PWB4	A0A5F5PWB4_HORSE	ENSECAG00000000465	PTPN6	protein tyrosine phosphatase non-receptor type 6 [Source:VGNC Symbol;Acc:VGNC:22023]	Tyrosine-protein phosphatase non-receptor type OS=Equus caballus OX=9796 GN=PTPN6 PE=3 SV=1	PTPN6	1.13404	0.669819	1.0693	0.58877	0.713451	0.025935	1.17131	0.722447	-0.0425052	-0.430527	0.263841	1.11448	NA	0.535563	3.36838	0.200921	1.80398	0.535563	0.0968314	-1.83217	0.0968	ns	T-test (hom)
F7ABC3	F7ABC3_HORSE	ENSECAG00000018599	ATP5PB	ATP synthase peripheral stalk-membrane subunit b [Source:VGNC Symbol;Acc:VGNC:15661]	ATP synthase subunit b OS=Equus caballus OX=9796 GN=ATP5PB PE=3 SV=2	ATP5PB	1.50493	0.822443	0.596912	1.61908	0.288737	1.49131	-0.122015	0.915776	0.217285	0.655603	-0.0622506	0.286717	NA	0.615309	3.36656	0.244329	2.07147	0.615309	0.096954	-1.8314	0.097	ns	T-test (hom)
F6UCZ2	F6UCZ2_HORSE	ENSECAG00000015930	TSN	translin [Source:VGNC Symbol;Acc:VGNC:24584]	Component 3 of promoter of RISC OS=Equus caballus OX=9796 GN=TSN PE=3 SV=1	TSN	-1.87121	-0.592919	-0.263701	-0.805019	-0.14695	-0.972842	-0.647558	-1.26885	-0.823502	-0.378024	0.604257	-0.133805	NA	-0.638364	3.36364	0.787786	-2.14723	-0.638364	0.0971499	1.83016	0.0971	ns	T-test (hom)
A0A5F5PG01	A0A5F5PG01_HORSE	ENSECAG00000021297	SPTAN1	spectrin alpha, non-erythrocytic 1 [Source:VGNC Symbol;Acc:VGNC:23554]	Spectrin alpha non-erythrocytic 1 OS=Equus caballus OX=9796 GN=SPTAN1 PE=3 SV=1	SPTAN1	-2.31544	-2.10825	-1.96591	-4.18115	-2.02238	-1.53348	-1.29971	-2.90902	-4.98485	-4.1976	-2.68338	-2.04379	NA	1.18549	3.36153	0.34382	3.98506	1.18549	0.0972921	-1.82927	0.0973	ns	T-test (hom)
A0A3Q2I9F2	A0A3Q2I9F2_HORSE	ENSECAG00000034839	FAM3C	0	Protein FAM3C OS=Equus caballus OX=9796 PE=3 SV=2	Protein	-3.31675	-2.47684	-3.13539	-2.74348	-2.61205	-1.3663	-1.51754	-2.0251	-3.58975	-2.46612	-3.01817	-3.4493	NA	0.731653	3.34224	0.618737	2.44536	0.731653	0.0986019	-1.82109	0.0986	ns	T-test (hom)
F7ATC8	F7ATC8_HORSE	ENSECAG00000014055	SEC22B	SEC22 homolog B, vesicle trafficking protein [Source:VGNC Symbol;Acc:VGNC:57134]	SEC22 vesicle-trafficking protein homolog B OS=Equus caballus OX=9796 GN=SEC22B PE=3 SV=2	SEC22B	-0.00805015	-0.787643	0.169636	-0.00906437	-1.29176	0.2927	-0.226047	0.00933551	-1.62389	-0.857465	-0.453506	-0.411285	NA	0.605176	3.32085	0.827031	2.0097	0.605176	0.100075	-1.812	0.1	ns	T-test (hom)
F7DA17	F7DA17_HORSE	ENSECAG00000006290	TGM2	transglutaminase 2 [Source:VGNC Symbol;Acc:VGNC:24061]	Transglutaminase 2 OS=Equus caballus OX=9796 GN=TGM2 PE=3 SV=2	TGM2	0.163732	0.485693	-0.479596	0.789592	0.481907	-0.150262	0.608058	-0.367778	1.0676	0.817654	0.536568	0.284997	NA	-0.485286	3.30325	0.623717	-1.60302	-0.485286	0.101303	1.80452	0.101	ns	T-test (hom)
F6TN55	F6TN55_HORSE	ENSECAG00000001697	MSRA	methionine sulfoxide reductase A [Source:VGNC Symbol;Acc:VGNC:20393]	Peptide-methionine (S)-S-oxide reductase OS=Equus caballus OX=9796 GN=MSRA PE=3 SV=2	MSRA	-1.1706	-1.52766	0.209103	-2.80585	-2.99694	-2.98045	-0.984007	-0.824096	-3.60203	-2.95966	-5.99859	-0.77557	NA	1.6989	3.30626	0.173278	5.617	1.6989	0.101092	-1.8058	0.101	ns	T-test (hom)
A0A3Q2I2E9	A0A3Q2I2E9_HORSE	ENSECAG00000010305	ALB	albumin [Source:VGNC Symbol;Acc:VGNC:49455]	Albumin OS=Equus caballus OX=9796 GN=ALB PE=4 SV=1	ALB	9.35302	9.19709	9.15915	9.77428	9.90311	9.71301	8.90424	9.27114	9.86058	9.6611	9.79141	9.63947	NA	-0.328763	3.29701	0.0752301	-1.08394	-0.328763	0.101742	1.80187	0.102	ns	T-test (hom)
F6V278	F6V278_HORSE	ENSECAG00000022985	USP14	ubiquitin specific peptidase 14 [Source:VGNC Symbol;Acc:VGNC:24832]	Ubiquitin carboxyl-terminal hydrolase OS=Equus caballus OX=9796 GN=USP14 PE=3 SV=2	USP14	-5.02663	-3.28432	-3.71137	-3.69573	-2.93972	-3.01981	-2.87774	-3.94981	-3.74444	-1.76871	-2.27701	-3.09638	NA	-0.841506	3.28311	0.590909	-2.76276	-0.841506	0.102727	1.79595	0.103	ns	T-test (hom)
A0A3Q2KSS6	A0A3Q2KSS6_HORSE	ENSECAG00000012900	MSN	moesin [Source:VGNC Symbol;Acc:VGNC:20392]	Moesin OS=Equus caballus OX=9796 GN=MSN PE=4 SV=1	MSN	4.32881	3.73485	4.12496	3.84061	4.03375	3.1387	4.36431	4.29885	3.61191	3.61418	3.74363	3.41869	NA	0.386004	3.27606	0.0924076	1.26457	0.386004	0.10323	-1.79295	0.103	ns	T-test (hom)
F7CFY5	F7CFY5_HORSE	ENSECAG00000007391	MAT2A	methionine adenosyltransferase 2A [Source:VGNC Symbol;Acc:VGNC:49482]	S-adenosylmethionine synthase OS=Equus caballus OX=9796 GN=MAT2A PE=3 SV=2	MAT2A	-0.66875	-1.00105	-0.474244	0.102247	-0.912844	-1.11212	-0.0943962	-1.16969	0.364147	0.92379	-0.915366	-0.420661	NA	-0.654333	3.25943	0.214997	-2.13276	-0.654333	0.104427	1.78586	0.104	ns	T-test (hom)
A0A3Q2HSC8	A0A3Q2HSC8_HORSE	ENSECAG00000021085	ACADM	acyl-CoA dehydrogenase medium chain [Source:VGNC Symbol;Acc:VGNC:14966]	Medium-chain specific acyl-CoA dehydrogenase mitochondrial OS=Equus caballus OX=9796 GN=ACADM PE=3 SV=1	ACADM	0.106116	-0.450642	0.497992	0.350635	0.0108994	-1.02809	0.106247	0.443432	-0.972556	0.226707	-1.39101	-0.376352	NA	0.632876	3.26199	0.440823	2.06443	0.632876	0.104242	-1.78695	0.104	ns	T-test (hom)
A0A3Q2HSJ1	A0A3Q2HSJ1_HORSE	ENSECAG00000015558	U2AF1	0	U2 small nuclear RNA auxiliary factor 1 OS=Equus caballus OX=9796 GN=U2AF1 PE=4 SV=1	U2AF1	-4.10066	-4.91358	-2.77578	-2.63893	-3.31581	-1.40881	-3.13822	-3.70526	-5.14313	-4.53822	-5.13324	-2.8314	NA	1.16187	3.26217	0.834353	3.79021	1.16187	0.104229	-1.78703	0.104	ns	T-test (hom)
F7C373	F7C373_HORSE	ENSECAG00000007513	HSPA9	heat shock protein family A (Hsp70) member 9 [Source:VGNC Symbol;Acc:VGNC:55438]	75 kDa glucose-regulated protein OS=Equus caballus OX=9796 GN=HSPA9 PE=3 SV=2	HSPA9	1.29522	1.01138	1.77392	1.31675	0.788141	2.51622	1.25649	1.77311	1.61602	0.803033	-0.340809	0.993578	NA	0.698449	3.27211	0.334406	2.2854	0.698449	0.103514	-1.79127	0.104	ns	T-test (hom)
MX1_HORSE	NA	NA	MX1	NA	Interferon-induced GTP-binding protein Mx1 OS=Equus caballus OX=9796 GN=MX1 PE=2 SV=1	MX1	-5.03208	-5.14867	-3.0341	-4.80713	-3.40016	-5.80933	-4.6678	-4.50063	-2.64536	0.12853	0.0429711	-4.86058	NA	-2.71638	3.2583	0.0348117	-8.85078	-2.71638	0.104509	2.19053	0.105	ns	T-test (het)
F6RP73	F6RP73_HORSE	ENSECAG00000024563	LOC100064703	0	15 kDa protein B OS=Equus caballus OX=9796 GN=LOC100064703 PE=3 SV=2	LOC100064703	-1.62941	-1.08217	-2.30436	-0.264419	-0.916152	-4.40915	-2.37062	-2.23326	-1.62126	-0.292817	-0.957095	0.291738	NA	-1.25633	3.25439	0.521884	-4.08859	-1.25633	0.104793	1.78371	0.105	ns	T-test (hom)
F6WCN4	F6WCN4_HORSE	ENSECAG00000023145	DOK2	docking protein 2 [Source:VGNC Symbol;Acc:VGNC:17273]	Docking protein 2 OS=Equus caballus OX=9796 GN=DOK2 PE=3 SV=2	DOK2	-5.10178	-1.58773	-3.35281	-3.07827	-2.16497	-5.03601	-1.55594	-1.11409	-5.2539	-3.62478	-4.0527	-4.47934	NA	1.47873	3.25202	0.213567	4.80887	1.47873	0.104965	-1.7827	0.105	ns	T-test (hom)
F7DXG8	F7DXG8_HORSE	ENSECAG00000019900	CFL1	cofilin 1 [Source:VGNC Symbol;Acc:VGNC:16464]	Cofilin non-muscle isoform OS=Equus caballus OX=9796 GN=CFL1 PE=3 SV=1	CFL1	6.03749	5.66411	5.26029	4.83176	4.79222	4.7743	5.73645	5.24082	5.37257	4.51733	4.11324	4.97682	NA	0.547191	3.24278	0.700593	1.77442	0.547191	0.10564	-1.77876	0.106	ns	T-test (hom)
A0A3Q2HLQ6	A0A3Q2HLQ6_HORSE	ENSECAG00000006649	CELF2	CUGBP Elav-like family member 2 [Source:VGNC Symbol;Acc:VGNC:16387]	CUGBP Elav-like family member 2 OS=Equus caballus OX=9796 GN=CELF2 PE=3 SV=1	CELF2	-4.86473	-4.96741	-4.70408	-5.06416	-4.88246	-5.04886	-4.83706	-4.92061	-5.26178	-1.56896	0.0291456	-2.69879	NA	-2.53607	3.22425	1.01749e-07	-8.17693	-2.53607	0.107005	2.27679	0.107	ns	T-test (het)
F6S535	F6S535_HORSE	ENSECAG00000008831	TMED10	transmembrane p24 trafficking protein 10 [Source:VGNC Symbol;Acc:VGNC:24168]	Transmembrane p24 trafficking protein 10 OS=Equus caballus OX=9796 GN=TMED10 PE=3 SV=1	TMED10	-0.0125122	-0.364074	1.20957	0.657244	-0.49414	-0.801467	-0.442411	0.778247	-1.72823	-0.61642	-0.431464	-0.0860964	NA	0.781859	3.22647	0.926537	2.52265	0.781859	0.10684	-1.7718	0.107	ns	T-test (hom)
F6Y351	F6Y351_HORSE	ENSECAG00000033009	MTAP	0	S-methyl-5'-thioadenosine phosphorylase OS=Equus caballus OX=9796 GN=MTAP PE=3 SV=2	MTAP	-0.599515	-2.29628	-0.801996	-1.45698	-2.17418	-1.48532	-1.59449	-1.951	-1.77014	-0.90254	-0.459303	-0.380237	NA	-0.666914	3.21211	0.8204	-2.1422	-0.666914	0.107909	1.76566	0.108	ns	T-test (hom)
F6YV16	F6YV16_HORSE	ENSECAG00000021989	DDX58	DExD/H-box helicase 58 [Source:VGNC Symbol;Acc:VGNC:17106]	RNA helicase OS=Equus caballus OX=9796 GN=DDX58 PE=3 SV=2	DDX58	-1.13386	-1.39352	-2.0503	-2.79636	-0.685949	-1.66268	-0.932018	-0.731292	-1.71963	-3.76883	-1.12402	-2.92991	NA	0.962351	3.21023	0.253973	3.08937	0.962351	0.10805	-1.76486	0.108	ns	T-test (hom)
A0A3Q2I636	A0A3Q2I636_HORSE	ENSECAG00000003103	PSMD13	proteasome 26S subunit, non-ATPase 13 [Source:VGNC Symbol;Acc:VGNC:21959]	26S proteasome non-ATPase regulatory subunit 13 OS=Equus caballus OX=9796 GN=PSMD13 PE=3 SV=1	PSMD13	-5.07059	-4.99794	-3.59535	-4.94881	-3.97521	-5.09818	-5.16342	-4.91822	-5.08328	-2.54465	-1.52965	-1.73802	NA	-1.99706	3.50156	0.0263178	-6.99284	-1.99706	0.0882929	26	0.109	ns	MannWhitney
F6Z230	F6Z230_HORSE	ENSECAG00000009742	S100A12	S100 calcium binding protein A12 [Source:VGNC Symbol;Acc:VGNC:22648]	Protein S100 OS=Equus caballus OX=9796 GN=S100A12 PE=3 SV=2	S100A12	-4.40476	-0.471354	-3.39948	-0.987737	-1.05563	-0.49024	-0.642733	-0.0928166	-1.28811	0.352421	0.450664	0.575579	NA	-1.46573	3.08286	0.368215	-4.51865	-1.46573	0.118023	26	0.109	ns	MannWhitney
F6UNR3	F6UNR3_HORSE	ENSECAG00000007976	EEF1D	eukaryotic translation elongation factor 1 delta [Source:VGNC Symbol;Acc:VGNC:17430]	Eukaryotic translation elongation factor 1 delta OS=Equus caballus OX=9796 GN=EEF1D PE=3 SV=1	EEF1D	2.11866	0.110055	0.231602	-0.925994	-0.568237	-0.855477	-0.106622	-0.497621	0.717963	0.0908864	0.855881	1.22284	NA	-0.783596	2.58438	0.257988	-2.02511	-0.783596	0.166734	26	0.109	ns	MannWhitney
A0A3Q2HXX1	A0A3Q2HXX1_HORSE	ENSECAG00000013883	ICAM1	intercellular adhesion molecule 1 [Source:VGNC Symbol;Acc:VGNC:18927]	Intercellular adhesion molecule 1 OS=Equus caballus OX=9796 GN=ICAM1 PE=3 SV=1	ICAM1	1.47751	1.82658	1.21446	1.44065	1.20731	0.149915	1.53244	0.583665	2.23338	2.28172	0.757483	2.37416	NA	-0.732621	3.56431	0.414674	-2.61129	-0.732621	0.0845351	26	0.109	ns	MannWhitney
A0A3Q2H4E7	A0A3Q2H4E7_HORSE	ENSECAG00000004288	CTSV	cathepsin V [Source:HGNC Symbol;Acc:HGNC:2538]	Cathepsin L1 OS=Equus caballus OX=9796 GN=CTSV PE=3 SV=1	CTSV	1.04941	1.31691	1.62686	1.68001	1.80749	-0.0775913	1.50543	1.21634	1.66343	1.95488	1.79514	1.59084	NA	-0.485467	2.73617	0.053196	-1.32832	-0.485467	0.150083	26	0.109	ns	MannWhitney
A0A3Q2I334	A0A3Q2I334_HORSE	ENSECAG00000035543	SOD3	superoxide dismutase 3 [Source:HGNC Symbol;Acc:HGNC:11181]	Superoxide dismutase [Cu-Zn] OS=Equus caballus OX=9796 GN=SOD3 PE=3 SV=1	SOD3	-0.337364	0.483452	-0.216373	0.536331	0.741633	0.332057	0.684297	0.161767	-0.133916	1.12368	1.06601	1.01844	NA	-0.470326	2.90096	0.336676	-1.3644	-0.470326	0.133882	26	0.109	ns	MannWhitney
A0A3Q2H8G8	A0A3Q2H8G8_HORSE	ENSECAG00000041124	CEH	0	Carboxylic ester hydrolase OS=Equus caballus OX=9796 GN=LOC100050764 PE=3 SV=1	LOC100050764	-0.347613	0.772485	-0.25353	0.513174	1.2579	0.0637418	0.0980609	-0.155189	0.00216385	1.61186	2.78238	0.237434	NA	-0.914831	3.19501	0.0626082	-2.92289	-0.914831	0.109196	1.75834	0.109	ns	T-test (hom)
A0A3Q2L4I4	A0A3Q2L4I4_HORSE	ENSECAG00000000782	HNRNPA2B1	heteroous nuclear ribonucleoprotein A2/B1 [Source:VGNC Symbol;Acc:VGNC:18822]	Heterogeneous nuclear ribonucleoprotein A2/B1 OS=Equus caballus OX=9796 GN=HNRNPA2B1 PE=4 SV=1	HNRNPA2B1	3.66872	3.46465	3.75204	3.1931	3.24376	2.85927	3.97205	3.5668	2.98287	2.97702	2.84386	3.56823	NA	0.372056	3.19377	0.963642	1.18826	0.372056	0.10929	-1.75782	0.109	ns	T-test (hom)
A0A3Q2L5D3	A0A3Q2L5D3_HORSE	ENSECAG00000021223	EIF4A2	eukaryotic translation initiation factor 4A2 [Source:VGNC Symbol;Acc:VGNC:17499]	RNA helicase OS=Equus caballus OX=9796 GN=EIF4A2 PE=3 SV=2	EIF4A2	1.04693	0.698837	0.787617	-1.37945	-0.958719	0.568886	1.02548	1.20552	0.0452474	-0.20807	-1.43976	0.0813276	NA	0.754701	2.28328	0.65516	1.72319	0.754701	0.20543	6	0.109	ns	MannWhitney
F7A1C3	F7A1C3_HORSE	ENSECAG00000005266	SORD	sorbitol dehydrogenase [Source:VGNC Symbol;Acc:VGNC:23451]	Sorbitol dehydrogenase OS=Equus caballus OX=9796 GN=SORD PE=4 SV=2	SORD	-2.73712	-3.37605	-2.36562	-5.0784	-4.97293	-2.89509	-1.48085	-4.12684	-5.12736	-5.14327	-5.1835	-2.46023	NA	1.09948	2.35956	0.803505	2.59429	1.09948	0.19485	6	0.109	ns	MannWhitney
F6XYB5	F6XYB5_HORSE	ENSECAG00000017006	CHMP4A	charged multivesicular body protein 4A [Source:VGNC Symbol;Acc:VGNC:51481]	Charged multivesicular body protein 4A OS=Equus caballus OX=9796 GN=CHMP4A PE=3 SV=3	CHMP4A	-3.11426	-0.345832	-2.73079	-2.84634	-2.14551	-2.39198	-2.97602	-2.17666	-3.18302	-3.23892	-2.94099	-2.54531	NA	0.636138	2.31558	0.118725	1.47303	0.636138	0.200882	6	0.109	ns	MannWhitney
A0A3Q2HB78	A0A3Q2HB78_HORSE	ENSECAG00000037332	HMGN2	0	High mobility group nucleosomal binding domain 2 OS=Equus caballus OX=9796 GN=HMGN2 PE=3 SV=2	HMGN2	-0.47071	-1.98903	0.579911	0.421944	0.328926	-1.53238	0.666278	1.1474	-2.0472	-1.64435	-2.0797	0.466098	NA	1.22033	3.13628	0.777645	3.8273	1.22033	0.113733	6	0.109	ns	MannWhitney
A0A3Q2I089	A0A3Q2I089_HORSE	ENSECAG00000040706	H2AC21	H2A clustered histone 21 [Source:HGNC Symbol;Acc:HGNC:20508]	Histone H2A OS=Equus caballus OX=9796 GN=H2AC21 PE=3 SV=2	H2AC21	-0.614193	-1.43923	-0.467564	0.224532	-0.290359	-5.12699	-1.04484	0.326505	-4.98965	-1.92748	-1.79049	-0.646989	NA	1.28463	1.90841	0.800776	2.45161	1.28463	0.266386	6	0.109	ns	MannWhitney
A0A3Q2I5K2	A0A3Q2I5K2_HORSE	ENSECAG00000003398	MARCKS	myristoylated alanine rich protein kinase C substrate [Source:HGNC Symbol;Acc:HGNC:6759]	Myristoylated alanine rich protein kinase C substrate OS=Equus caballus OX=9796 GN=MARCKS PE=3 SV=1	MARCKS	-0.807144	-1.68719	-0.944911	-2.56067	-1.38143	-5.01012	-1.12312	-3.00891	-1.40576	-1.31943	0.443264	-0.47291	NA	-1.37673	3.19043	0.444682	-4.39235	-1.37673	0.109543	1.75638	0.11	ns	T-test (hom)
F7D9I5	F7D9I5_HORSE	ENSECAG00000019677	EPHX1	epoxide hydrolase 1 [Source:VGNC Symbol;Acc:VGNC:17626]	Epoxide hydratase OS=Equus caballus OX=9796 GN=EPHX1 PE=3 SV=2	EPHX1	-0.604351	-2.46044	-2.25619	-2.88742	-0.696653	-1.33582	-1.34456	-2.94814	-4.48601	-2.24007	-1.9563	-2.86382	NA	1.06985	3.15757	0.619041	3.37813	1.06985	0.112067	-1.7423	0.112	ns	T-test (hom)
A0A5F5PR55	A0A5F5PR55_HORSE	ENSECAG00000012891	ARPC4	actin related protein 2/3 complex subunit 4 [Source:HGNC Symbol;Acc:HGNC:707]	Actin-related protein 2/3 complex subunit 4 OS=Equus caballus OX=9796 GN=ARPC4 PE=3 SV=1	ARPC4	2.42476	2.37239	2.59625	1.96971	2.61831	1.14509	2.27778	2.00275	2.7469	2.7152	2.03001	3.29708	NA	-0.52142	3.1258	0.77751	-1.62986	-0.52142	0.114562	1.72866	0.115	ns	T-test (hom)
F7AE68	F7AE68_HORSE	ENSECAG00000003355	ITIH3	inter-alpha-trypsin inhibitor heavy chain 3 [Source:VGNC Symbol;Acc:VGNC:19186]	Inter-alpha-trypsin inhibitor heavy chain 3 OS=Equus caballus OX=9796 GN=ITIH3 PE=3 SV=3	ITIH3	-3.83905	-4.87714	-3.69241	-3.85652	-1.22841	-4.0417	-4.90493	-2.84298	-3.93893	-0.425444	-0.366235	-3.70627	NA	-1.55117	3.11382	0.23743	-4.83007	-1.55117	0.115517	1.72351	0.116	ns	T-test (hom)
F7C5T6	F7C5T6_HORSE	ENSECAG00000014678	ACAT2	acetyl-CoA acetyltransferase 2 [Source:VGNC Symbol;Acc:VGNC:55394]	Acetyl-CoA acetyltransferase 2 OS=Equus caballus OX=9796 GN=ACAT2 PE=3 SV=2	ACAT2	-2.65816	-1.15083	-2.81816	-4.97006	-0.959983	-2.16383	-1.54772	-1.40498	-0.714007	-1.11439	-0.451268	-1.75893	NA	-1.19957	3.1114	0.199505	-3.73233	-1.19957	0.115711	1.72247	0.116	ns	T-test (hom)
A0A3Q2HW24	A0A3Q2HW24_HORSE	ENSECAG00000020041	JCHAIN	joining chain of multimeric IgA and IgM [Source:VGNC Symbol;Acc:VGNC:19219]	Joining chain of multimeric IgA and IgM OS=Equus caballus OX=9796 GN=JCHAIN PE=4 SV=1	JCHAIN	7.37926	8.02842	7.03308	8.45088	7.86275	7.62917	7.27574	8.14559	8.27921	7.92624	7.91124	8.68178	NA	-0.474007	3.11003	0.695257	-1.47418	-0.474007	0.115821	1.72188	0.116	ns	T-test (hom)
F6ZC51	F6ZC51_HORSE	ENSECAG00000007607	PTPRG	protein tyrosine phosphatase receptor type G [Source:VGNC Symbol;Acc:VGNC:22031]	Protein-tyrosine-phosphatase OS=Equus caballus OX=9796 GN=PTPRG PE=3 SV=3	PTPRG	-3.48452	-4.26377	-2.81678	-2.33377	-1.54768	-4.93198	-2.66404	-0.375009	-3.60264	3.85269	-0.987852	-1.57774	NA	-2.22331	3.09531	0.0839641	-6.88183	-2.22331	0.117009	1.71554	0.117	ns	T-test (hom)
A0A3Q2GTT0	A0A3Q2GTT0_HORSE	ENSECAG00000030159	0	0	Ig-like domain-containing protein OS=Equus caballus OX=9796 PE=4 SV=1	Ig-like	-0.61717	1.11831	-0.608997	-1.87422	1.18018	1.7591	0.34586	-0.358079	1.1378	2.54944	0.518032	0.950619	NA	-1.17085	3.08927	0.65307	-3.61708	-1.17085	0.117499	1.71294	0.117	ns	T-test (hom)
F6W6K4	F6W6K4_HORSE	ENSECAG00000022377	LGALS1	0	Galectin OS=Equus caballus OX=9796 GN=LOC100072001 PE=4 SV=2	LOC100072001	-0.682282	-4.90813	-3.54828	-0.742789	0.839167	1.65563	0.900079	-2.9443	0.26966	0.377101	-0.0933224	0.817748	NA	-1.52166	3.10015	0.0116325	-4.71737	-1.52166	0.116617	1.76815	0.117	ns	T-test (het)
F6V9H5	F6V9H5_HORSE	ENSECAG00000001722	NSDHL	NAD(P) dependent steroid dehydrogenase-like [Source:VGNC Symbol;Acc:VGNC:55499]	NAD(P) dependent steroid dehydrogenase-like OS=Equus caballus OX=9796 GN=NSDHL PE=2 SV=2	NSDHL	-1.07677	-3.64239	-1.44551	-3.04129	-2.10413	-3.41713	-2.25943	-1.68856	-5.09995	-2.95489	-1.96924	-3.8238	NA	1.12757	3.09365	0.409914	3.48832	1.12757	0.117143	-1.71483	0.117	ns	T-test (hom)
A0A3Q2HZ35	A0A3Q2HZ35_HORSE	ENSECAG00000021447	ASPH	aspartate beta-hydroxylase [Source:VGNC Symbol;Acc:VGNC:57204]	Aspartate beta-hydroxylase OS=Equus caballus OX=9796 GN=ASPH PE=3 SV=2	ASPH	-0.28908	0.198286	0.777416	0.00335509	-0.964541	-0.923632	0.209575	0.0633744	-0.872294	0.185828	-1.96508	-0.711822	NA	0.725187	3.08606	0.346228	2.23797	0.725187	0.117762	-1.71156	0.118	ns	T-test (hom)
F6UME7	F6UME7_HORSE	ENSECAG00000020363	EEF1A1	eukaryotic translation elongation factor 1 alpha 1 [Source:NCBI gene (formerly Entrezgene);Acc:100009682]	Elongation factor 1-alpha OS=Equus caballus OX=9796 GN=EEF1A1 PE=3 SV=1	EEF1A1	4.7285	4.95247	5.17664	4.32084	4.27934	4.45637	5.19895	4.64803	4.54116	4.01416	4.29451	4.61499	NA	0.353937	3.08355	0.685869	1.09138	0.353937	0.117966	-1.71048	0.118	ns	T-test (hom)
F7BGG8	F7BGG8_HORSE	ENSECAG00000014053	SF3B3	splicing factor 3b subunit 3 [Source:VGNC Symbol;Acc:VGNC:22890]	Splicing factor 3b subunit 3 OS=Equus caballus OX=9796 GN=SF3B3 PE=4 SV=1	SF3B3	-0.916754	-1.45442	-0.0505433	-0.177179	0.0554225	-0.959814	-0.397718	-0.790862	1.21732	-1.0134	0.79426	-0.358491	NA	-0.746406	3.07034	0.132824	-2.29172	-0.746406	0.119051	1.70478	0.119	ns	T-test (hom)
F6XSF7	F6XSF7_HORSE	ENSECAG00000008615	C4A	0	C4a anaphylatoxin OS=Equus caballus OX=9796 GN=LOC100059239 PE=4 SV=2	LOC100059239	4.22249	4.5991	4.39443	4.86835	5.2349	5.26723	4.41399	4.94938	4.95636	5.50025	5.42001	4.7212	NA	-0.405722	3.06638	0.985857	-1.2441	-0.405722	0.119379	1.70307	0.119	ns	T-test (hom)
F6TYW4	F6TYW4_HORSE	ENSECAG00000023094	MDH2	malate dehydrogenase 2 [Source:VGNC Symbol;Acc:VGNC:20057]	Malate dehydrogenase OS=Equus caballus OX=9796 GN=MDH2 PE=3 SV=1	MDH2	3.58	3.91324	3.71952	3.13189	3.96171	2.72167	3.22265	3.44909	2.73938	2.49051	2.03865	4.0881	NA	0.623313	3.06184	0.0993471	1.90849	0.623313	0.119755	-1.70111	0.12	ns	T-test (hom)
A0A3Q2HTG2	A0A3Q2HTG2_HORSE	ENSECAG00000027768	FGA	0	Fibrinogen alpha chain OS=Equus caballus OX=9796 GN=FGA PE=4 SV=2	FGA	2.90596	3.05233	3.32738	3.57818	4.52986	4.15064	3.96163	4.01851	3.94807	4.45947	4.49946	3.95189	NA	-0.524161	3.05104	0.336573	-1.59924	-0.524161	0.120655	1.69645	0.121	ns	T-test (hom)
A0A3Q2H396	A0A3Q2H396_HORSE	ENSECAG00000009674	ELANE	elastase, neutrophil expressed [Source:HGNC Symbol;Acc:HGNC:3309]	Elastase neutrophil expressed OS=Equus caballus OX=9796 GN=ELANE PE=4 SV=1	ELANE	0.160606	0.187522	-0.321609	1.45749	0.585374	-1.72324	-0.938817	1.18164	0.56444	1.76786	0.204456	1.88858	NA	-1.03271	3.02942	0.776354	-3.12852	-1.03271	0.122476	1.68711	0.122	ns	T-test (hom)
F6PWF8	F6PWF8_HORSE	ENSECAG00000003966	GPC4	glypican 4 [Source:VGNC Symbol;Acc:VGNC:55476]	Glypican 4 OS=Equus caballus OX=9796 GN=GPC4 PE=3 SV=2	GPC4	-4.11864	-3.15492	-4.89055	-3.07984	-2.45313	-4.91059	-2.15536	-2.93763	-4.0427	-5.15575	-4.73618	-3.82827	NA	0.97814	3.03396	0.402641	2.96764	0.97814	0.122092	-1.68907	0.122	ns	T-test (hom)
A0A3Q2HQI2	A0A3Q2HQI2_HORSE	ENSECAG00000010136	PPP3CA	protein phosphatase 3 catalytic subunit alpha [Source:VGNC Symbol;Acc:VGNC:21785]	Serine/threonine-protein phosphatase OS=Equus caballus OX=9796 GN=PPP3CA PE=3 SV=1	PPP3CA	-1.64821	-1.54397	-1.19371	-2.54382	-2.38545	-1.97437	-1.51476	-1.59799	-2.36789	-2.06227	-4.00805	-1.62111	NA	0.714545	3.03919	0.0717994	2.17164	0.714545	0.12165	-1.69133	0.122	ns	T-test (hom)
F6QL56	F6QL56_HORSE	ENSECAG00000012701	TRA2B	transformer 2 beta homolog [Source:VGNC Symbol;Acc:VGNC:49264]	Transformer 2 beta homolog OS=Equus caballus OX=9796 GN=TRA2B PE=4 SV=2	TRA2B	-0.550083	-1.11236	-0.323573	-0.257636	-1.82885	-1.65938	-1.24702	-0.317653	-1.41343	-1.49413	-2.99435	-0.792093	NA	0.761431	3.02951	0.357602	2.30676	0.761431	0.122469	-1.68714	0.122	ns	T-test (hom)
A0A3Q2H075	A0A3Q2H075_HORSE	ENSECAG00000016570	PROC	0	Vitamin K-dependent protein C OS=Equus caballus OX=9796 GN=PROC PE=4 SV=2	PROC	0.732319	1.32641	0.79219	0.682329	1.75898	1.5598	1.39311	1.2144	0.904781	1.92432	2.65649	1.42741	NA	-0.545809	3.01306	0.165534	-1.64455	-0.545809	0.123874	1.68002	0.124	ns	T-test (hom)
A0A5F5PF23	A0A5F5PF23_HORSE	ENSECAG00000011679	TALDO1	transaldolase 1 [Source:VGNC Symbol;Acc:VGNC:23863]	Transaldolase OS=Equus caballus OX=9796 GN=TALDO1 PE=3 SV=1	TALDO1	3.48926	3.38527	3.34139	2.95323	3.10766	2.90579	3.7508	2.97426	2.72244	3.46275	2.39054	2.92935	NA	0.362187	3.00762	0.346214	1.08932	0.362187	0.124341	-1.67767	0.124	ns	T-test (hom)
F7BLU1	F7BLU1_HORSE	ENSECAG00000019293	RPS15A	ribosomal protein S15a [Source:VGNC Symbol;Acc:VGNC:22548]	40S ribosomal protein S15a OS=Equus caballus OX=9796 GN=RPS15A PE=3 SV=1	RPS15A	0.47306	0.446663	0.930402	-0.497002	0.144492	-1.18298	0.931121	0.0185391	-1.26508	-0.372598	-0.316672	-0.136685	NA	0.680796	3.00867	0.602902	2.04829	0.680796	0.124251	-1.67812	0.124	ns	T-test (hom)
F7BZD8	F7BZD8_HORSE	ENSECAG00000007522	TMX4	thioredoxin related transmembrane protein 4 [Source:VGNC Symbol;Acc:VGNC:24355]	Thioredoxin related transmembrane protein 4 OS=Equus caballus OX=9796 GN=TMX4 PE=4 SV=2	TMX4	-4.92076	-3.42016	-1.97045	-2.47469	-3.23025	-5.07654	-3.70269	-2.56468	-5.20955	-5.14906	-3.74076	-3.8486	NA	1.06696	3.01165	0.621861	3.21332	1.06696	0.123995	-1.67941	0.124	ns	T-test (hom)
A0A3Q2GV00	A0A3Q2GV00_HORSE	ENSECAG00000017618	LAMP1	lysosomal associated membrane protein 1 [Source:VGNC Symbol;Acc:VGNC:19570]	Lysosomal associated membrane protein 1 OS=Equus caballus OX=9796 GN=LAMP1 PE=3 SV=1	LAMP1	1.99412	2.26254	2.76589	2.67155	1.68564	1.18251	2.41453	2.76996	2.46513	2.57899	2.70997	2.53699	NA	-0.354427	2.9861	0.0173693	-1.05835	-0.354427	0.12621	1.71027	0.126	ns	T-test (het)
F6SBI2	F6SBI2_HORSE	ENSECAG00000017556	ATP6V1D	ATPase H+ transporting V1 subunit D [Source:VGNC Symbol;Acc:VGNC:15680]	V-type proton ATPase subunit D OS=Equus caballus OX=9796 GN=ATP6V1D PE=2 SV=1	ATP6V1D	-1.00472	-1.05917	-0.691605	-1.32122	-1.11605	-1.50916	-0.70884	-0.994215	-0.350138	-1.34635	-0.577485	-0.563861	NA	-0.341165	2.99119	0.290296	-1.02049	-0.341165	0.125765	1.67055	0.126	ns	T-test (hom)
F7D8W6	F7D8W6_HORSE	ENSECAG00000021220	GBP5	guanylate binding protein 5 [Source:NCBI gene (formerly Entrezgene);Acc:100052023]	Guanylate binding protein 5 OS=Equus caballus OX=9796 GN=LOC105761007 PE=3 SV=2	LOC105761007	1.56832	1.47843	2.2363	1.03359	1.18304	0.193518	2.23268	2.11886	0.514977	0.364106	1.57927	0.864382	NA	0.674908	2.98322	0.715212	2.0134	0.674908	0.126462	-1.66709	0.126	ns	T-test (hom)
A0A5F5PU06	A0A5F5PU06_HORSE	ENSECAG00000012558	A2M	alpha-2-macroglobulin [Source:VGNC Symbol;Acc:VGNC:56528]	Alpha-2-macroglobulin OS=Equus caballus OX=9796 GN=A2M PE=3 SV=1	A2M	5.24389	4.23206	4.02926	6.1163	6.35524	4.64062	5.24058	4.85934	5.11602	6.26802	7.19119	5.32705	NA	-0.885908	2.98095	0.68434	-2.64084	-0.885908	0.126662	1.6661	0.127	ns	T-test (hom)
A0A3Q2HZM1	A0A3Q2HZM1_HORSE	ENSECAG00000024367	CASP1	caspase 1 [Source:VGNC Symbol;Acc:VGNC:52358]	Caspase-1 OS=Equus caballus OX=9796 GN=CASP1 PE=3 SV=1	CASP1	-2.11671	-1.95673	-0.667319	-1.34083	-2.92277	-4.89483	-0.937917	-2.41449	-5.064	-3.91008	-2.76289	-2.24713	NA	1.33957	2.97536	0.993783	3.98572	1.33957	0.127153	-1.66368	0.127	ns	T-test (hom)
A0A3Q2LMR5	A0A3Q2LMR5_HORSE	ENSECAG00000021241	CPNE3	copine 3 [Source:VGNC Symbol;Acc:VGNC:16824]	Copine 3 OS=Equus caballus OX=9796 GN=CPNE3 PE=3 SV=1	CPNE3	0.537882	0.421079	0.482687	-0.0815858	-0.106573	0.665815	0.57674	0.0356557	2.2447	3.45077	0.693098	0.576142	NA	-1.42471	2.96799	0.0019444	-4.22854	-1.42471	0.127804	2.05272	0.128	ns	T-test (het)
A0A3Q2I192	A0A3Q2I192_HORSE	ENSECAG00000022527	FMNL1	formin like 1 [Source:VGNC Symbol;Acc:VGNC:18072]	Formin like 1 OS=Equus caballus OX=9796 GN=FMNL1 PE=3 SV=2	FMNL1	0.140933	-1.08242	0.0533681	-0.2304	0.220147	-1.25176	-0.231313	0.503852	-0.217982	-1.46083	-0.964922	-0.711392	NA	0.604085	2.96552	0.824776	1.79142	0.604085	0.128024	-1.6594	0.128	ns	T-test (hom)
F6TZ46	F6TZ46_HORSE	ENSECAG00000023316	SNRPD3	small nuclear ribonucleoprotein D3 polypeptide [Source:VGNC Symbol;Acc:VGNC:23400]	Small nuclear ribonucleoprotein Sm D3 OS=Equus caballus OX=9796 GN=SNRPD3 PE=3 SV=1	SNRPD3	0.904343	0.184629	0.902455	0.0247119	-0.0127732	-0.117765	0.547299	0.39504	0.382865	0.211578	-0.857789	-0.152861	NA	0.457544	2.94982	0.448468	1.34967	0.457544	0.129424	-1.65258	0.129	ns	T-test (hom)
F6TF34	F6TF34_HORSE	ENSECAG00000001129	HMOX1	heme oxygenase 1 [Source:VGNC Symbol;Acc:VGNC:18814]	Heme oxygenase (biliverdin-producing) OS=Equus caballus OX=9796 GN=HMOX1 PE=3 SV=3	HMOX1	-0.197639	0.115418	0.109564	1.32138	1.37403	-1.16271	-0.280488	-0.177786	0.753136	1.89525	0.40435	0.708125	NA	-0.802495	2.9472	0.729668	-2.36512	-0.802495	0.129659	1.65144	0.13	ns	T-test (hom)
A0A3Q2IC51	A0A3Q2IC51_HORSE	ENSECAG00000023517	CYRIB	CYFIP related Rac1 interactor B [Source:VGNC Symbol;Acc:VGNC:17878]	CYFIP related Rac1 interactor B OS=Equus caballus OX=9796 GN=CYRIB PE=3 SV=1	CYRIB	1.86383	1.99672	2.36298	1.45287	2.07984	1.30166	1.82149	1.87364	1.43189	0.890728	1.55001	1.98685	NA	0.379258	2.94558	0.474316	1.11714	0.379258	0.129805	-1.65073	0.13	ns	T-test (hom)
F7BIR2	F7BIR2_HORSE	ENSECAG00000013635	SLC25A6	0	ADP/ATP translocase OS=Equus caballus OX=9796 GN=SLC25A6 PE=3 SV=3	SLC25A6	-1.81623	-2.16694	-0.645298	-0.723614	-1.00584	-2.96287	-1.79392	-0.618854	-3.41562	-2.14181	-2.17269	-1.52076	NA	0.846024	2.94448	0.993091	2.4911	0.846024	0.129904	-1.65025	0.13	ns	T-test (hom)
F7DIZ6	F7DIZ6_HORSE	ENSECAG00000007250	RNF114	ring finger protein 114 [Source:VGNC Symbol;Acc:VGNC:22427]	E3 ubiquitin-protein ligase RNF114 OS=Equus caballus OX=9796 GN=RNF114 PE=4 SV=3	RNF114	-3.53886	-3.04715	-3.71414	-4.88082	-4.38814	-5.98392	-3.56701	-2.07666	-2.5668	-3.91414	-1.60971	-2.98038	NA	-1.13183	2.93428	0.782509	-3.3211	-1.13183	0.130826	1.64581	0.131	ns	T-test (hom)
A0A3Q2HT03	A0A3Q2HT03_HORSE	ENSECAG00000015580	MTHFD1	methylenetetrahydrofolate dehydrogenase, cyclohydrolase and formyltetrahydrofolate synthetase 1 [Source:VGNC Symbol;Acc:VGNC:20414]	C-1-tetrahydrofolate synthase cytoplasmic OS=Equus caballus OX=9796 GN=MTHFD1 PE=3 SV=1	MTHFD1	0.908572	0.77967	0.829331	0.258948	0.326026	0.179011	1.16928	0.399539	-0.0910126	0.165337	0.429111	0.551878	NA	0.342469	2.92791	0.761559	1.00272	0.342469	0.131405	-1.64304	0.131	ns	T-test (hom)
A0A5F5PW11	A0A5F5PW11_HORSE	ENSECAG00000021193	PSMD6	proteasome 26S subunit, non-ATPase 6 [Source:VGNC Symbol;Acc:VGNC:21964]	26S proteasome non-ATPase regulatory subunit 6 OS=Equus caballus OX=9796 GN=PSMD6 PE=3 SV=1	PSMD6	-0.823694	-0.605027	-1.02211	-0.218347	-1.53025	0.0916505	-0.909542	0.0278165	-0.781777	-1.31918	-1.41867	-0.976059	NA	0.500233	2.93155	0.322618	1.46646	0.500233	0.131073	-1.64462	0.131	ns	T-test (hom)
A0A5F5PMW4	A0A5F5PMW4_HORSE	ENSECAG00000021359	RTN3	reticulon 3 [Source:VGNC Symbol;Acc:VGNC:58580]	Reticulon OS=Equus caballus OX=9796 GN=RTN3 PE=4 SV=1	RTN3	-1.73683	-1.84891	-0.0533504	-1.26883	-1.58146	-2.08887	-1.63005	-0.845233	-2.3866	-1.70866	-2.958	-1.2406	NA	0.691769	2.93142	0.682096	2.02787	0.691769	0.131085	-1.64457	0.131	ns	T-test (hom)
F6Z587	F6Z587_HORSE	ENSECAG00000008968	HSPD1	heat shock protein family D (Hsp60) member 1 [Source:VGNC Symbol;Acc:VGNC:51461]	60 kDa chaperonin OS=Equus caballus OX=9796 GN=HSPD1 PE=3 SV=2	HSPD1	2.66278	2.51055	3.52375	2.95572	2.58479	2.13548	2.77932	3.28931	1.96039	2.83956	2.43242	2.28809	NA	0.425098	2.93679	0.811018	1.24843	0.425098	0.130598	-1.64691	0.131	ns	T-test (hom)
A0A5F5Q1R1	A0A5F5Q1R1_HORSE	ENSECAG00000042198	GPX2	glutathione peroxidase 2 [Source:NCBI gene (formerly Entrezgene);Acc:100146145]	Glutathione peroxidase OS=Equus caballus OX=9796 GN=GPX2 PE=3 SV=1	GPX2	-0.457308	-0.11664	-0.954639	0.053027	0.957916	1.43158	0.00767712	-0.106962	1.8083	-0.299611	1.73381	0.547866	NA	-0.845758	2.91707	0.477122	-2.46713	-0.845758	0.132396	1.63831	0.132	ns	T-test (hom)
F7CZ92	F7CZ92_HORSE	ENSECAG00000000207	ACTA1	actin alpha 1, skeletal muscle [Source:VGNC Symbol;Acc:VGNC:15012]	Actin alpha 1 skeletal muscle OS=Equus caballus OX=9796 GN=ACTA1 PE=2 SV=1	ACTA1	5.96382	6.06177	6.14702	6.03603	6.67461	4.86572	5.52496	5.18965	5.9656	6.49249	6.74332	6.12412	NA	-0.523436	2.91204	0.443563	-1.52427	-0.523436	0.132858	1.63612	0.133	ns	T-test (hom)
A0A3Q2LFB3	A0A3Q2LFB3_HORSE	ENSECAG00000013022	ACTC1	actin alpha cardiac muscle 1 [Source:VGNC Symbol;Acc:VGNC:15015]	Actin alpha cardiac muscle 1 OS=Equus caballus OX=9796 GN=ACTC1 PE=3 SV=1	ACTC1	5.96382	6.06177	6.14702	6.03603	6.67461	4.86572	5.52496	5.18965	5.9656	6.49249	6.74332	6.12412	NA	-0.523436	2.91204	0.443563	-1.52427	-0.523436	0.132858	1.63612	0.133	ns	T-test (hom)
A0A5F5PNF9	A0A5F5PNF9_HORSE	ENSECAG00000016654	SRSF1	serine and arginine rich splicing factor 1 [Source:VGNC Symbol;Acc:VGNC:23598]	Serine/arginine-rich splicing factor 1 OS=Equus caballus OX=9796 GN=SRSF1 PE=3 SV=1	SRSF1	0.501888	-0.000450788	0.587211	0.893985	-0.494415	0.780248	0.679489	0.554846	-0.0213171	-0.456957	-0.0648858	0.519647	NA	0.443729	2.90542	0.897117	1.28922	0.443729	0.133469	-1.63323	0.133	ns	T-test (hom)
F7DYP0	F7DYP0_HORSE	ENSECAG00000019245	ACSF2	acyl-CoA synthetase family member 2 [Source:VGNC Symbol;Acc:VGNC:15002]	Acyl-CoA synthetase family member 2 OS=Equus caballus OX=9796 GN=ACSF2 PE=3 SV=2	ACSF2	-1.10228	-0.0968932	-0.611229	-1.87003	-1.10385	-0.147929	-0.499964	-0.762139	-1.50849	-0.617869	-1.74318	-1.45389	NA	0.55657	2.90647	0.851662	1.61765	0.55657	0.133372	-1.63369	0.133	ns	T-test (hom)
F6XSN2	F6XSN2_HORSE	ENSECAG00000017145	CCT7	chaperonin containing TCP1 subunit 7 [Source:VGNC Symbol;Acc:VGNC:16241]	T-complex protein 1 subunit eta OS=Equus caballus OX=9796 GN=CCT7 PE=3 SV=3	CCT7	-0.0902273	0.365712	0.077332	-0.183186	0.685233	-0.217257	0.80177	0.195148	0.232862	0.953674	0.671823	0.420237	NA	-0.365333	2.89913	0.79083	-1.05915	-0.365333	0.134052	1.63049	0.134	ns	T-test (hom)
A0A3Q2GZN7	A0A3Q2GZN7_HORSE	ENSECAG00000029497	0	0	Uncharacterized protein OS=Equus caballus OX=9796 PE=3 SV=1	Uncharacterized	-0.902997	-1.07488	-0.548023	-0.958344	-1.18801	-1.45151	-0.594535	-0.751784	-1.78461	-1.59299	-0.932173	-0.865104	NA	0.359956	2.90426	0.325833	1.04541	0.359956	0.133577	-1.63272	0.134	ns	T-test (hom)
F7BE95	F7BE95_HORSE	ENSECAG00000011858	UBE2V1	ubiquitin conjugating enzyme E2 V1 [Source:HGNC Symbol;Acc:HGNC:12494]	Ubiquitin conjugating enzyme E2 V1 OS=Equus caballus OX=9796 GN=UBE2V1 PE=4 SV=2	UBE2V1	-3.35871	-2.49418	-3.73793	-1.24069	-0.949778	-1.6418	-3.4003	-2.64395	-1.22027	-1.42499	-1.48429	-2.0133	NA	-0.897704	2.88759	0.0880858	-2.59221	-0.897704	0.135129	1.62545	0.135	ns	T-test (hom)
F6U592	F6U592_HORSE	ENSECAG00000020816	PDLIM1	PDZ and LIM domain 1 [Source:VGNC Symbol;Acc:VGNC:21272]	PDZ and LIM domain 1 OS=Equus caballus OX=9796 GN=PDLIM1 PE=4 SV=1	PDLIM1	0.0824532	0.344636	0.38438	-0.795661	-1.29466	0.310883	0.80569	-0.77165	-0.187277	0.598461	0.657247	1.22918	NA	-0.691144	2.88382	0.753795	-1.99313	-0.691144	0.135483	1.6238	0.135	ns	T-test (hom)
F6VC02	F6VC02_HORSE	ENSECAG00000015547	MBOAT7	membrane bound O-acyltransferase domain containing 7 [Source:VGNC Symbol;Acc:VGNC:51050]	Membrane bound O-acyltransferase domain containing 7 OS=Equus caballus OX=9796 GN=MBOAT7 PE=4 SV=2	MBOAT7	0.0687342	-0.952708	1.30949	0.0371944	-0.697496	-1.31479	-0.0494857	0.00967001	-0.858734	-0.907974	-1.28476	-0.506413	NA	0.690795	2.88053	0.155886	1.98986	0.690795	0.135792	-1.62236	0.136	ns	T-test (hom)
CASP1_HORSE	NA	NA	CASP1	NA	Caspase-1 OS=Equus caballus OX=9796 GN=CASP1 PE=2 SV=1	CASP1	-2.11671	-1.95673	-0.667319	-1.34083	-2.92277	-4.97187	-0.937917	-2.41449	-4.99857	-3.91008	-2.76289	-2.24713	NA	1.31359	2.87715	0.947831	3.77938	1.31359	0.136111	-1.62088	0.136	ns	T-test (hom)
F6S2F8	F6S2F8_HORSE	ENSECAG00000024980	H1-2	H1.2 linker histone, cluster member [Source:VGNC Symbol;Acc:VGNC:83783]	H1.2 linker histone cluster member OS=Equus caballus OX=9796 GN=H1-2 PE=3 SV=3	H1-2	-2.56259	-1.8328	-1.01476	-0.569896	0.729063	-2.70329	-0.562582	0.102286	-0.656932	-0.444232	0.701965	0.507783	NA	-1.07897	2.85289	0.354954	-3.07817	-1.07897	0.138419	1.61026	0.138	ns	T-test (hom)
A0A5F5PM56	A0A5F5PM56_HORSE	ENSECAG00000010079	ACP1	acid phosphatase 1 [Source:VGNC Symbol;Acc:VGNC:51272]	Low molecular weight cytosolic acid phosphatase OS=Equus caballus OX=9796 GN=ACP1 PE=3 SV=1	ACP1	-2.23918	-1.8055	-2.11876	-4.08027	-0.769235	0.499494	-3.27198	-2.27189	-1.78854	-0.632961	0.938247	-1.24544	NA	-1.32499	2.85241	0.837918	-3.77942	-1.32499	0.138464	1.61005	0.138	ns	T-test (hom)
F6UCB3	F6UCB3_HORSE	ENSECAG00000008548	RPL7A	ribosomal protein L7a [Source:VGNC Symbol;Acc:VGNC:81337]	60S ribosomal protein L7a OS=Equus caballus OX=9796 GN=RPL7A PE=3 SV=3	RPL7A	1.66475	1.07384	0.0838363	1.56611	1.09265	0.266301	1.10347	0.810973	-0.117712	0.10833	0.480961	1.15461	NA	0.551195	2.85844	0.900785	1.57556	0.551195	0.137887	-1.61269	0.138	ns	T-test (hom)
H9GZV0	H9GZV0_HORSE	ENSECAG00000009575	0	0	Uncharacterized protein OS=Equus caballus OX=9796 PE=4 SV=2	Uncharacterized	0.20747	0.305475	0.114525	3.44202	1.36344	3.26384	1.03189	1.44395	2.79448	3.991	2.65919	1.14532	NA	-1.25092	2.84773	0.926725	-3.56228	-1.25092	0.138915	1.608	0.139	ns	T-test (hom)
F7B9Q9	F7B9Q9_HORSE	ENSECAG00000011667	PACSIN2	protein kinase C and casein kinase substrate in neurons 2 [Source:VGNC Symbol;Acc:VGNC:21125]	Protein kinase C and casein kinase substrate in neurons 2 OS=Equus caballus OX=9796 GN=PACSIN2 PE=3 SV=3	PACSIN2	-0.210532	-0.688198	0.266418	0.104581	-0.61346	-0.425127	-0.240476	0.321341	-0.916002	-0.863837	-0.240221	-0.234171	NA	0.377876	2.8515	0.92796	1.07752	0.377876	0.138552	-1.60965	0.139	ns	T-test (hom)
A0A3Q2IHI6	A0A3Q2IHI6_HORSE	ENSECAG00000024920	XPO1	exportin 1 [Source:VGNC Symbol;Acc:VGNC:25075]	Exportin 1 OS=Equus caballus OX=9796 GN=XPO1 PE=3 SV=2	XPO1	-2.21943	-2.43166	-1.00647	-2.99863	-1.2888	-3.44356	-1.43354	-1.46764	-2.00012	-1.50013	-0.598898	-0.849145	NA	-0.799145	2.84076	0.638962	-2.27018	-0.799145	0.139587	1.60494	0.14	ns	T-test (hom)
A0A3Q2I691	A0A3Q2I691_HORSE	ENSECAG00000007152	TAP2	0	Transporter 2 ATP binding cassette subfamily B member OS=Equus caballus OX=9796 GN=TAP2 PE=3 SV=1	TAP2	0.115114	-1.06447	0.682041	0.20521	-0.735406	-0.650818	-0.402232	0.774788	-1.47561	-1.2251	0.356713	-1.03781	NA	0.710981	2.8318	0.611067	2.01336	0.710981	0.140457	-1.60101	0.14	ns	T-test (hom)
A0A5F5PI91	A0A5F5PI91_HORSE	ENSECAG00000024262	PGM1	phosphoglucomutase 1 [Source:VGNC Symbol;Acc:VGNC:58210]	Phosphoglucomutase 1 OS=Equus caballus OX=9796 GN=PGM1 PE=3 SV=1	PGM1	-0.77713	-0.640505	-1.34426	0.518386	-0.381821	-2.02814	-0.177828	-1.91668	0.118105	-0.877779	0.312836	0.170419	NA	-0.774392	2.82716	0.469526	-2.18933	-0.774392	0.14091	1.59898	0.141	ns	T-test (hom)
AT1A1_HORSE	NA	ENSECAG00000024623	ATP1A1	ATPase Na+/K+ transporting subunit alpha 1 [Source:VGNC Symbol;Acc:VGNC:49506]	Sodium/potassium-transporting ATPase subunit alpha-1 OS=Equus caballus OX=9796 GN=ATP1A1 PE=3 SV=1	ATP1A1	0.970849	0.790539	1.67854	1.42165	0.340419	1.13408	1.32649	1.67471	0.30622	0.628712	0.646273	1.32446	NA	0.440744	2.82864	0.999874	1.2467	0.440744	0.140765	-1.59962	0.141	ns	T-test (hom)
A0A5F5PUY6	A0A5F5PUY6_HORSE	ENSECAG00000016396	DDX1	DEAD-box helicase 1 [Source:VGNC Symbol;Acc:VGNC:17083]	ATP-dependent RNA helicase DDX1 OS=Equus caballus OX=9796 GN=DDX1 PE=3 SV=1	DDX1	-2.83705	-2.55133	-2.152	-1.56433	-1.88745	-3.40757	-1.67761	-2.12144	-5.26542	-2.66778	-2.70811	-2.1123	NA	0.913556	2.82825	0.0696801	2.58376	0.913556	0.140803	-1.59945	0.141	ns	T-test (hom)
F6STX5	F6STX5_HORSE	ENSECAG00000026846	ATP6V0C	ATPase H+ transporting V0 subunit c [Source:VGNC Symbol;Acc:VGNC:15671]	V-type proton ATPase proteolipid subunit OS=Equus caballus OX=9796 GN=ATP6V0C PE=3 SV=1	ATP6V0C	-1.05311	-0.273192	0.634202	1.59595	0.555084	-0.923632	-0.612883	0.425192	0.229646	1.2242	1.12841	0.729031	NA	-0.784369	2.81767	0.276441	-2.21009	-0.784369	0.141839	1.59481	0.142	ns	T-test (hom)
F7BZZ0	F7BZZ0_HORSE	ENSECAG00000007190	HNRNPH3	heteroous nuclear ribonucleoprotein H3 [Source:VGNC Symbol;Acc:VGNC:18827]	Heterogeneous nuclear ribonucleoprotein H3 OS=Equus caballus OX=9796 GN=HNRNPH3 PE=4 SV=1	HNRNPH3	-0.275186	0.184146	0.492498	0.971081	0.387385	1.02243	0.0056073	0.157547	-0.540935	0.776297	-0.324332	-0.404536	NA	0.491566	2.81716	0.470017	1.38482	0.491566	0.141889	-1.59458	0.142	ns	T-test (hom)
A0A3Q2HVZ0	A0A3Q2HVZ0_HORSE	ENSECAG00000008503	CD74	CD74 molecule [Source:VGNC Symbol;Acc:VGNC:55412]	CD74 molecule OS=Equus caballus OX=9796 GN=CD74 PE=4 SV=1	CD74	-3.11264	-5.02636	-1.50812	-2.67705	-3.03064	-4.07609	-2.33756	-1.30022	-1.64368	-2.32167	-2.17734	-1.18875	NA	-1.05072	2.80823	0.178955	-2.95067	-1.05072	0.142771	1.59066	0.143	ns	T-test (hom)
F6ZQE2	F6ZQE2_HORSE	ENSECAG00000011457	CCT8	chaperonin containing TCP1 subunit 8 [Source:VGNC Symbol;Acc:VGNC:16242]	CCT-theta OS=Equus caballus OX=9796 GN=CCT8 PE=3 SV=2	CCT8	1.37826	1.04576	1.28783	1.25751	0.864126	1.00714	1.84216	0.945382	0.859394	0.845633	0.777103	1.22126	NA	0.277672	2.80526	0.490835	0.778943	0.277672	0.143065	-1.58935	0.143	ns	T-test (hom)
F7DYV8	F7DYV8_HORSE	ENSECAG00000019131	MICAL1	microtubule associated monooxygenase, calponin and LIM domain containing 1 [Source:VGNC Symbol;Acc:VGNC:20171]	F-actin monooxygenase OS=Equus caballus OX=9796 GN=MICAL1 PE=3 SV=2	MICAL1	0.286259	0.49873	0.34676	0.0988393	-0.903817	-0.435485	0.719389	0.463985	-0.874523	0.028549	-1.38637	0.327618	NA	0.610514	2.8012	0.366107	1.71017	0.610514	0.143468	-1.58757	0.143	ns	T-test (hom)
HMGB1_HORSE	NA	ENSECAG00000008439	HMGB1	high mobility group box 1 [Source:NCBI gene (formerly Entrezgene);Acc:100033873]	High mobility group protein B1 OS=Equus caballus OX=9796 GN=HMGB1 PE=1 SV=3	HMGB1	3.59236	2.71857	2.57968	2.09267	2.45236	2.45298	3.10924	2.69447	2.39924	1.91449	1.76546	2.91266	NA	0.463572	2.79823	0.703734	1.29718	0.463572	0.143764	-1.58626	0.144	ns	T-test (hom)
F6VVG6	F6VVG6_HORSE	ENSECAG00000022413	EIF3D	eukaryotic translation initiation factor 3 subunit D [Source:VGNC Symbol;Acc:VGNC:17490]	Eukaryotic translation initiation factor 3 subunit D OS=Equus caballus OX=9796 GN=EIF3D PE=3 SV=1	EIF3D	-1.93886	-2.17665	-1.63569	-2.00906	-1.50956	-2.77836	-1.21841	-1.86134	-2.42727	-2.75737	-3.55717	-1.31602	NA	0.623465	2.78962	0.125602	1.73923	0.623465	0.144624	-1.58247	0.145	ns	T-test (hom)
F6T2L8	F6T2L8_HORSE	ENSECAG00000016128	RPS18	ribosomal protein S18 [Source:VGNC Symbol;Acc:VGNC:58743]	40S ribosomal protein S18 OS=Equus caballus OX=9796 GN=RPS18 PE=3 SV=2	RPS18	1.26102	0.715064	1.69392	1.50434	1.59076	0.631545	1.4748	1.23142	0.417515	0.851965	1.00548	1.28379	NA	0.373172	2.78192	0.969598	1.03813	0.373172	0.145398	-1.57908	0.145	ns	T-test (hom)
F7D9V4	F7D9V4_HORSE	ENSECAG00000019709	OSTC	oligosaccharyltransferase complex non-catalytic subunit [Source:VGNC Symbol;Acc:VGNC:50736]	Oligosaccharyltransferase complex subunit OS=Equus caballus OX=9796 GN=OSTC PE=3 SV=2	OSTC	-2.70498	-3.83037	-1.7823	-2.92012	-3.18682	-1.38379	-3.6775	-1.55015	-1.29035	-1.00403	-1.94288	-2.77935	NA	-0.875355	2.77202	0.819148	-2.4265	-0.875355	0.146399	1.57472	0.146	ns	T-test (hom)
A0A3Q2HP57	A0A3Q2HP57_HORSE	ENSECAG00000019509	IGF2R	insulin like growth factor 2 receptor [Source:VGNC Symbol;Acc:VGNC:18972]	Insulin like growth factor 2 receptor OS=Equus caballus OX=9796 GN=IGF2R PE=4 SV=1	IGF2R	-1.056	-1.12402	-0.226982	-0.540629	0.133573	-1.08662	0.346493	0.410575	-1.04266	-0.967817	-0.437081	-1.39271	NA	0.567117	2.78074	0.441093	1.577	0.567117	0.145517	-1.57856	0.146	ns	T-test (hom)
F6W0E0	F6W0E0_HORSE	ENSECAG00000020281	PAK2	p21 (RAC1) activated kinase 2 [Source:HGNC Symbol;Acc:HGNC:8591]	Non-specific serine/threonine protein kinase OS=Equus caballus OX=9796 GN=PAK2 PE=4 SV=1	PAK2	0.511789	0.650478	0.714417	0.00621149	-0.113518	-0.698607	1.056	0.455563	-0.0318294	-0.226503	-1.88761	0.57082	NA	0.716573	2.77699	0.152309	1.98992	0.716573	0.145895	-1.57691	0.146	ns	T-test (hom)
F7DE06	F7DE06_HORSE	ENSECAG00000019671	ANXA11	annexin A11 [Source:VGNC Symbol;Acc:VGNC:15360]	Annexin OS=Equus caballus OX=9796 GN=ANXA11 PE=3 SV=2	ANXA11	1.12349	0.893689	1.47142	0.631067	0.437197	0.613518	1.17746	1.06099	0.0850262	0.501419	0.901105	0.844484	NA	0.343095	2.77081	0.770944	0.950651	0.343095	0.146522	-1.57418	0.147	ns	T-test (hom)
A0A3Q2HKV6	A0A3Q2HKV6_HORSE	ENSECAG00000018996	PLEK	pleckstrin [Source:VGNC Symbol;Acc:VGNC:21554]	Pleckstrin OS=Equus caballus OX=9796 GN=PLEK PE=4 SV=1	PLEK	-3.01328	-2.99568	-2.31332	-3.01233	-2.51268	-2.64145	-3.25644	-3.74101	-1.61533	-2.4087	-2.87661	-2.91579	NA	-0.481663	2.75629	0.468458	-1.3276	-0.481663	0.148005	1.56777	0.148	ns	T-test (hom)
A0A3Q2HKU0	A0A3Q2HKU0_HORSE	ENSECAG00000009727	RAC1	Rac family small GTPase 1 [Source:VGNC Symbol;Acc:VGNC:51221]	Rac family small GTPase 1 OS=Equus caballus OX=9796 GN=RAC1 PE=4 SV=2	RAC1	1.49854	1.11582	1.2088	0.621552	-0.376074	0.550992	1.35297	1.01248	-0.17842	-0.549221	0.450165	1.23634	NA	0.633416	2.74742	0.512103	1.74026	0.633416	0.148917	-1.56386	0.149	ns	T-test (hom)
F6V3D5	F6V3D5_HORSE	ENSECAG00000020633	CCT3	chaperonin containing TCP1 subunit 3 [Source:VGNC Symbol;Acc:VGNC:16236]	T-complex protein 1 subunit gamma OS=Equus caballus OX=9796 GN=CCT3 PE=3 SV=1	CCT3	1.10997	0.275487	0.444156	-0.0272026	-0.0894612	1.35315	1.05532	0.427548	-0.274304	0.113328	-0.0901994	0.615456	NA	0.477551	2.74032	0.614033	1.30864	0.477551	0.149651	-1.56072	0.15	ns	T-test (hom)
A0A3Q2H9W5	A0A3Q2H9W5_HORSE	ENSECAG00000011236	PPA2	inorganic pyrophosphatase 2 [Source:VGNC Symbol;Acc:VGNC:81242]	Inorganic diphosphatase OS=Equus caballus OX=9796 GN=PPA2 PE=3 SV=2	PPA2	-4.02317	-3.55809	-1.98791	-3.96267	-4.86493	-4.91225	-5.18649	-2.36943	-4.26168	-2.43408	-2.36583	-2.077	NA	-1.07347	2.72686	0.852534	-2.9272	-1.07347	0.151055	1.55476	0.151	ns	T-test (hom)
F7CBX0	F7CBX0_HORSE	ENSECAG00000019546	DDOST	dolichyl-diphosphooligosaccharide--protein glycosyltransferase non-catalytic subunit [Source:VGNC Symbol;Acc:VGNC:17080]	Dolichyl-diphosphooligosaccharide--protein glycosyltransferase 48 kDa subunit OS=Equus caballus OX=9796 GN=DDOST PE=3 SV=3	DDOST	0.813372	0.264307	1.44982	1.08668	0.320207	-0.0292282	-0.225105	0.693966	-0.21175	0.279416	-0.183705	0.382798	NA	0.480062	2.72584	0.343661	1.30857	0.480062	0.151161	-1.55431	0.151	ns	T-test (hom)
F7D7Z9	F7D7Z9_HORSE	ENSECAG00000019862	PAICS	phosphoribosylaminoimidazole carboxylase and phosphoribosylaminoimidazolesuccinocarboxamide synthase [Source:VGNC Symbol;Acc:VGNC:21138]	AIR carboxylase OS=Equus caballus OX=9796 GN=PAICS PE=3 SV=3	PAICS	0.0839206	-1.524	-0.67223	-0.878459	-2.04127	-0.884044	0.0411791	-0.432738	-1.94338	-0.994321	-2.4603	-0.658781	NA	0.725739	2.73044	0.691323	1.98159	0.725739	0.15068	-1.55635	0.151	ns	T-test (hom)
F6T5Q6	F6T5Q6_HORSE	ENSECAG00000022958	STRAP	serine/threonine kinase receptor associated protein [Source:VGNC Symbol;Acc:VGNC:23715]	Serine/threonine kinase receptor associated protein OS=Equus caballus OX=9796 GN=STRAP PE=4 SV=1	STRAP	-1.71574	-0.730872	-0.771815	-0.911366	-0.886772	-1.56704	-1.06659	-0.601074	-0.0434561	-0.248939	-1.34919	-0.728409	NA	-0.438911	2.71042	0.383328	-1.18963	-0.438911	0.152786	1.54748	0.153	ns	T-test (hom)
A0A3Q2GX00	A0A3Q2GX00_HORSE	ENSECAG00000032464	BTNL10	0	Butyrophilin-like protein 10 OS=Equus caballus OX=9796 GN=LOC100061707 PE=4 SV=2	LOC100061707	1.15255	-1.29558	-2.43638	-0.979238	0.517575	-1.25931	-2.993	-2.12863	0.629017	1.25183	2.07248	-2.52296	NA	-1.53535	2.70978	0.406111	-4.16045	-1.53535	0.152853	1.5472	0.153	ns	T-test (hom)
A0A3Q2HP50	A0A3Q2HP50_HORSE	ENSECAG00000022334	DCTN2	dynactin subunit 2 [Source:VGNC Symbol;Acc:VGNC:17056]	Dynactin subunit 2 OS=Equus caballus OX=9796 GN=DCTN2 PE=3 SV=2	DCTN2	-5.08896	-2.63448	-4.82414	-4.94698	-4.93636	-5.0994	-4.92655	-5.01101	-5.00331	-4.56874	-1.29216	-3.08721	NA	-1.19563	3.04278	0.115661	-3.63804	-1.19563	0.121348	25	0.154	ns	MannWhitney
A0A3Q2HED0	A0A3Q2HED0_HORSE	ENSECAG00000019624	OSTF1	osteoclast stimulating factor 1 [Source:VGNC Symbol;Acc:VGNC:21076]	Osteoclast stimulating factor 1 OS=Equus caballus OX=9796 GN=OSTF1 PE=4 SV=1	OSTF1	-0.765456	-0.901757	0.414192	0.810781	-1.10538	0.00528353	-0.45339	-1.54968	0.459736	0.530578	-0.729533	0.622763	NA	-0.664063	2.46143	0.766769	-1.63454	-0.664063	0.181566	25	0.154	ns	MannWhitney
F6W6Z4	F6W6Z4_HORSE	ENSECAG00000020378	NQO1	NAD(P)H quinone dehydrogenase 1 [Source:VGNC Symbol;Acc:VGNC:53552]	NAD(P)H quinone dehydrogenase 1 OS=Equus caballus OX=9796 GN=NQO1 PE=3 SV=2	NQO1	1.10424	-0.767892	-1.21216	-1.06419	-0.68459	-0.632765	-0.578921	-1.28611	0.707673	0.465562	-0.250886	-0.7298	NA	-0.688437	2.70534	0.90015	-1.86246	-0.688437	0.153324	25	0.154	ns	MannWhitney
A0A5F5PGX7	A0A5F5PGX7_HORSE	ENSECAG00000027833	0	0	Ig-like domain-containing protein OS=Equus caballus OX=9796 PE=4 SV=1	Ig-like	-0.00695631	1.21668	1.44674	2.6572	2.68279	3.28176	2.68921	2.91397	3.48239	3.78181	3.67651	0.813188	NA	-0.828301	1.77711	0.535584	-1.47198	-0.828301	0.291767	25	0.154	ns	MannWhitney
F7AHF3	F7AHF3_HORSE	ENSECAG00000004482	ACTBL2	actin beta like 2 [Source:VGNC Symbol;Acc:VGNC:15014]	Actin beta like 2 OS=Equus caballus OX=9796 GN=ACTBL2 PE=3 SV=1	ACTBL2	-0.560018	-4.92094	-1.99911	-4.34172	-2.97951	-1.47466	-1.8348	-4.31105	-1.01839	-5.20381	-5.37277	-5.05905	NA	1.36078	2.09555	0.483477	2.85158	1.36078	0.233979	7	0.154	ns	MannWhitney
F6XCZ2	F6XCZ2_HORSE	ENSECAG00000002086	PRPS2	phosphoribosyl pyrophosphate synthetase 2 [Source:VGNC Symbol;Acc:VGNC:55526]	Ribose-phosphate diphosphokinase OS=Equus caballus OX=9796 GN=PRPS2 PE=3 SV=3	PRPS2	-5.08787	-5.08548	-3.31077	-4.43681	-3.18676	-5.00104	-4.81968	-4.85098	-3.64368	-3.15677	-3.21599	-4.82229	NA	-0.762741	2.81957	0.916076	-2.1506	-0.762741	0.141653	25	0.154	ns	MannWhitney
F6PY00	F6PY00_HORSE	ENSECAG00000009844	ARHGAP1	Rho GTPase activating protein 1 [Source:VGNC Symbol;Acc:VGNC:15456]	Rho GTPase activating protein 1 OS=Equus caballus OX=9796 GN=ARHGAP1 PE=4 SV=3	ARHGAP1	-4.5312	-2.85533	-2.79892	-5.36649	-5.12534	-2.20029	-2.82626	-2.71314	-2.1902	-1.89667	-2.75804	-3.1482	NA	-1.05384	2.79617	0.218884	-2.94673	-1.05384	0.143969	25	0.154	ns	MannWhitney
A0A3Q2HL64	A0A3Q2HL64_HORSE	ENSECAG00000008902	VPS29	VPS29 retromer complex component [Source:VGNC Symbol;Acc:VGNC:24921]	Vacuolar protein sorting-associated protein 29 OS=Equus caballus OX=9796 GN=VPS29 PE=3 SV=2	VPS29	-1.25481	-0.712135	-0.530395	-2.07948	0.246628	-1.46675	-0.946423	0.891696	-0.356999	-0.495534	0.672849	-0.506861	NA	-0.559821	1.69439	0.427648	-0.948558	-0.559821	0.308984	25	0.154	ns	MannWhitney
A0A3Q2GW83	A0A3Q2GW83_HORSE	ENSECAG00000039848	GIMAP7	GTPase, IMAP family member 7 [Source:HGNC Symbol;Acc:HGNC:22404]	GTPase IMAP family member 7 OS=Equus caballus OX=9796 GN=GIMAP7 PE=3 SV=1	GIMAP7	-0.629022	-0.961319	-1.36294	-0.513988	-0.720337	-0.761413	-2.60895	-2.72975	-0.51229	-0.879765	-0.741333	-0.472837	NA	-0.634408	3.47931	0.0290007	-2.2073	-0.634408	0.0896651	25	0.154	ns	MannWhitney
Q28383	Q28383_HORSE	ENSECAG00000031859	HBA2	hemoglobin, alpha 2 [Source:NCBI gene (formerly Entrezgene);Acc:100036558]	Hemoglobin alpha 2 OS=Equus caballus OX=9796 GN=HBA2 PE=3 SV=1	HBA2	-4.92996	-4.95385	-4.7789	1.35731	-3.98753	-5.02532	-4.92822	-4.94944	-5.26593	-5.04147	-0.412926	-5.02546	NA	-0.0880441	0.0736384	0.792336	-0.00648343	-0.0880441	0.950239	7	0.154	ns	MannWhitney
HS90B_HORSE	NA	NA	HSP90AB1	NA	Heat shock protein HSP 90-beta OS=Equus caballus OX=9796 GN=HSP90AB1 PE=2 SV=3	HSP90AB1	2.232	2.46883	2.3087	1.47983	2.22435	2.49843	2.52715	1.57774	1.75798	1.62513	1.55422	1.79849	NA	0.480676	4.37664	0.0591749	2.10375	0.480676	0.0481392	7	0.154	ns	MannWhitney
A0A5S7MMK9	A0A5S7MMK9_HORSE	ENSECAG00000008511	HSP90AB1	heat shock protein 90 alpha family class B member 1 [Source:VGNC Symbol;Acc:VGNC:56668]	Heat shock protein HSP 90-beta OS=Equus caballus OX=9796 GN=HSP90AB1 PE=3 SV=1	HSP90AB1	2.232	2.46883	2.3087	1.47983	2.22435	2.49843	2.52715	1.57774	1.75798	1.62513	1.55422	1.79849	NA	0.480676	4.37664	0.0591749	2.10375	0.480676	0.0481392	7	0.154	ns	MannWhitney
F6RKM7	F6RKM7_HORSE	ENSECAG00000025022	RPL22	ribosomal protein L22 [Source:VGNC Symbol;Acc:VGNC:22525]	Ribosomal protein L22 OS=Equus caballus OX=9796 GN=RPL22 PE=3 SV=1	RPL22	0.641117	1.07693	0.971857	1.17998	1.36515	0.768849	1.30404	0.82347	0.749398	0.83209	-0.155498	0.912818	NA	0.431722	3.81261	0.144117	1.64599	0.431722	0.0711687	7	0.154	ns	MannWhitney
F6SHH7	F6SHH7_HORSE	ENSECAG00000017553	SEPTIN2	septin 2 [Source:VGNC Symbol;Acc:VGNC:22832]	Septin OS=Equus caballus OX=9796 GN=SEPTIN2 PE=3 SV=3	SEPTIN2	0.362116	0.20992	0.687028	-0.0420267	0.0812703	-0.0354345	1.04291	0.250483	-0.233583	-0.107744	-0.213582	0.779275	NA	0.263441	1.63973	0.520479	0.431973	0.263441	0.320916	7	0.154	ns	MannWhitney
A0A3Q2LG18	A0A3Q2LG18_HORSE	ENSECAG00000013629	ADD3	adducin 3 [Source:VGNC Symbol;Acc:VGNC:15098]	Adducin 3 OS=Equus caballus OX=9796 GN=ADD3 PE=3 SV=1	ADD3	-3.16969	-3.74373	-3.34459	-2.19316	-3.35205	-5.1011	-3.73136	-3.13853	-3.7855	-4.74661	-5.0319	-3.37001	NA	0.76173	2.69713	0.954748	2.05449	0.76173	0.154199	-1.54159	0.154	ns	T-test (hom)
F7C5G3	F7C5G3_HORSE	ENSECAG00000014306	PSMD11	proteasome 26S subunit, non-ATPase 11 [Source:VGNC Symbol;Acc:VGNC:21957]	Proteasome 26S subunit non-ATPase 11 OS=Equus caballus OX=9796 GN=PSMD11 PE=3 SV=2	PSMD11	-0.672957	3.74336	-1.05639	-1.24451	3.85229	0.587206	-0.682872	-0.0156346	0.224987	-0.52145	3.85633	4.3648	NA	-1.41736	1.64681	0.625008	-2.33411	-1.41736	0.319347	25	0.154	ns	MannWhitney
F6QGE9	F6QGE9_HORSE	ENSECAG00000004824	UQCRFS1	ubiquinol-cytochrome c reductase, Rieske iron-sulfur polypeptide 1 [Source:HGNC Symbol;Acc:HGNC:12587]	Cytochrome b-c1 complex subunit Rieske mitochondrial OS=Equus caballus OX=9796 GN=UQCRFS1 PE=3 SV=2	UQCRFS1	-1.35899	-1.43763	-0.751979	-1.24927	-2.48385	-4.87145	-2.38979	-1.06515	-5.04194	-3.768	-2.7731	-1.34704	NA	1.28151	2.58692	0.648019	3.31515	1.28151	0.166441	7	0.154	ns	MannWhitney
A0A3Q2H2Z6	A0A3Q2H2Z6_HORSE	ENSECAG00000006904	H3-3A	H3.3 histone A [Source:VGNC Symbol;Acc:VGNC:83837]	H3.3 histone A OS=Equus caballus OX=9796 GN=H3-3A PE=3 SV=1	H3-3A	-4.90689	2.19464	1.13413	0.846921	0.78154	-4.83763	-4.80252	1.68073	-4.86467	-5.03544	0.481596	0.310298	NA	1.28842	0.932097	0.962599	1.20093	1.28842	0.524096	7	0.154	ns	MannWhitney
F7CA98	F7CA98_HORSE	ENSECAG00000014761	LONP1	lon peptidase 1, mitochondrial [Source:VGNC Symbol;Acc:VGNC:19720]	Lon protease homolog mitochondrial OS=Equus caballus OX=9796 GN=LONP1 PE=3 SV=2	LONP1	-3.67738	-4.91556	-2.35774	-2.91763	-4.56959	-5.52367	-4.12664	-3.26255	-5.1992	-5.1268	-5.00543	-3.77109	NA	0.856785	2.48947	0.484756	2.13294	0.856785	0.178072	7	0.154	ns	MannWhitney
A0A3Q2GYA8	A0A3Q2GYA8_HORSE	ENSECAG00000005517	ME2	malic enzyme 2 [Source:VGNC Symbol;Acc:VGNC:20062]	Malic enzyme OS=Equus caballus OX=9796 GN=ME2 PE=3 SV=1	ME2	-1.00341	-2.43132	-1.01039	-0.472042	-2.07859	-2.65438	-2.99943	-1.89008	-2.85799	-5.03478	-2.38928	-1.30018	NA	1.0781	2.69593	0.204673	2.90648	1.0781	0.154328	-1.54106	0.154	ns	T-test (hom)
F6XTW3	F6XTW3_HORSE	ENSECAG00000021483	SEC24C	SEC24 homolog C, COPII coat complex component [Source:VGNC Symbol;Acc:VGNC:22794]	SEC24 homolog C COPII coat complex component OS=Equus caballus OX=9796 GN=SEC24C PE=3 SV=2	SEC24C	-1.96241	-2.83004	-2.01934	-1.92812	-0.0387756	2.94067	-1.7577	-2.61124	-5.4643	-3.2313	-1.81769	-2.05419	NA	1.866	2.97644	0.909569	5.55404	1.866	0.127058	7	0.154	ns	MannWhitney
A0A5F5PPI4	A0A5F5PPI4_HORSE	ENSECAG00000043002	0	0	Ig-like domain-containing protein OS=Equus caballus OX=9796 PE=4 SV=1	Ig-like	1.40636	-1.27858	0.0363586	4.53985	2.5798	3.17041	0.695896	1.30867	-0.662764	-1.27627	-1.30237	2.02484	NA	1.86148	3.1066	0.875011	5.78288	1.86148	0.116097	7	0.154	ns	MannWhitney
F6UU57	F6UU57_HORSE	ENSECAG00000039811	H3C13	H3 clustered histone 13 [Source:VGNC Symbol;Acc:VGNC:95394]	Histone H3 OS=Equus caballus OX=9796 GN=H3C13 PE=3 SV=2	H3C13	-1.14363	0.852398	0.154389	-0.273397	-5.09984	-4.94595	-0.960713	0.691383	-5.15791	-3.49984	-5.15186	-0.10312	NA	2.13751	2.52952	0.892723	5.40689	2.13751	0.173196	7	0.154	ns	MannWhitney
F6R0Q5	F6R0Q5_HORSE	ENSECAG00000011991	LIMA1	LIM domain and actin binding 1 [Source:VGNC Symbol;Acc:VGNC:19667]	LIM domain and actin binding 1 OS=Equus caballus OX=9796 GN=LIMA1 PE=4 SV=3	LIMA1	-2.66505	-1.64408	-1.09902	-2.51425	-3.39646	-2.21618	-1.32027	-1.37954	-2.35599	-1.51679	-5.02144	-3.19854	NA	0.993834	2.67583	0.155557	2.65933	0.993834	0.156493	-1.53213	0.156	ns	T-test (hom)
F6RG17	F6RG17_HORSE	ENSECAG00000021472	CZIB	CXXC motif containing zinc binding protein [Source:VGNC Symbol;Acc:VGNC:50652]	CXXC motif containing zinc binding protein OS=Equus caballus OX=9796 GN=CZIB PE=3 SV=2	CZIB	-0.855688	-1.17944	-1.94408	-2.33207	-1.34126	-0.7073	-1.06491	-0.276859	-0.33683	-0.831658	-0.675416	-0.865964	NA	-0.535233	2.67209	0.124832	-1.43019	-0.535233	0.156899	1.53047	0.157	ns	T-test (hom)
A0A3Q2L9H8	A0A3Q2L9H8_HORSE	ENSECAG00000016439	STAT3	signal transducer and activator of transcription 3 [Source:VGNC Symbol;Acc:VGNC:23665]	Signal transducer and activator of transcription OS=Equus caballus OX=9796 GN=STAT3 PE=3 SV=1	STAT3	-0.0626092	-0.211637	0.615871	0.78082	-0.128644	-0.465337	0.376719	0.120488	-0.891872	-0.712878	-0.00778967	0.330374	NA	0.44875	2.66838	0.468163	1.19744	0.44875	0.157303	-1.52882	0.157	ns	T-test (hom)
A0A3Q2HF40	A0A3Q2HF40_HORSE	ENSECAG00000033575	MUC5B	0	Mucin 5B oligomeric mucus/gel-forming OS=Equus caballus OX=9796 GN=MUC5B PE=4 SV=1	MUC5B	-1.09374	3.30904	3.52995	2.21422	0.0390056	-0.0148501	0.429172	-1.36129	1.61158	3.01907	2.9662	2.03869	NA	-1.52745	2.65748	0.126732	-4.05916	-1.52745	0.158496	1.52397	0.158	ns	T-test (hom)
A0A5F5PIN5	A0A5F5PIN5_HORSE	ENSECAG00000000715	LPXN	leupaxin [Source:VGNC Symbol;Acc:VGNC:19742]	Leupaxin OS=Equus caballus OX=9796 GN=LPXN PE=3 SV=1	LPXN	-2.19321	-3.21689	-3.5465	-2.36613	-5.21248	-3.78347	-2.97633	-4.89348	-5.02036	-0.107599	-0.326638	-2.80283	NA	-1.45921	2.65863	0.0912053	-3.87949	-1.45921	0.15837	1.52448	0.158	ns	T-test (hom)
F7D0Q8	F7D0Q8_HORSE	ENSECAG00000015095	NCF1	neutrophil cytosolic factor 1 [Source:VGNC Symbol;Acc:VGNC:58808]	Neutrophil cytosolic factor 1 OS=Equus caballus OX=9796 GN=NCF1 PE=4 SV=3	NCF1	0.0299776	0.607146	-0.372513	0.620667	-1.41352	0.368552	-0.81789	0.600729	-0.0912807	-1.19483	-1.09954	-0.418136	NA	0.653843	2.66263	0.604044	1.74094	0.653843	0.157931	-1.52626	0.158	ns	T-test (hom)
A0A3Q2H703	A0A3Q2H703_HORSE	ENSECAG00000006756	MYH14	myosin heavy chain 14 [Source:VGNC Symbol;Acc:VGNC:55230]	Myosin heavy chain 14 OS=Equus caballus OX=9796 GN=MYH14 PE=3 SV=2	MYH14	-0.640486	0.40578	0.108359	0.0148178	0.326129	-1.03889	0.108613	0.52745	0.626899	-1.32838	-0.615195	-1.3029	NA	0.631365	2.6578	0.228644	1.67804	0.631365	0.158461	-1.52411	0.158	ns	T-test (hom)
A0A3Q2L0R7	A0A3Q2L0R7_HORSE	ENSECAG00000016874	PRKACA	protein kinase cAMP-activated catalytic subunit alpha [Source:VGNC Symbol;Acc:VGNC:49525]	cAMP-dependent protein kinase OS=Equus caballus OX=9796 GN=PRKACA PE=3 SV=1	PRKACA	-1.79568	-2.06915	-1.7362	-2.12045	-1.90723	-2.42828	-2.45556	-1.72652	-2.62348	-5.11979	-4.99391	-1.71831	NA	1.58399	2.64304	0.000300697	4.18655	1.58399	0.16009	-1.84193	0.16	ns	T-test (het)
A0A3Q2HU28	A0A3Q2HU28_HORSE	ENSECAG00000030969	CHST4	carbohydrate sulfotransferase 4 [Source:VGNC Symbol;Acc:VGNC:16538]	Sulfotransferase OS=Equus caballus OX=9796 GN=CHST4 PE=3 SV=1	CHST4	-4.90512	-4.21	-2.25679	-3.45759	-3.24558	-4.12184	-4.14848	-1.4567	-3.32228	-2.6515	-1.75677	-2.4018	NA	-0.942173	2.63551	0.382566	-2.4831	-0.942173	0.160929	1.51418	0.161	ns	T-test (hom)
F6YLK4	F6YLK4_HORSE	ENSECAG00000016077	NNT	nicotinamide nucleotide transhydrogenase [Source:VGNC Symbol;Acc:VGNC:20789]	Proton-translocating NAD(P)(+) transhydrogenase OS=Equus caballus OX=9796 GN=NNT PE=3 SV=2	NNT	0.35058	0.506695	0.812932	-0.237309	0.0260426	-0.659739	-0.438497	0.778129	1.39854	0.406109	1.28936	-0.206192	NA	-0.5796	2.63461	0.444679	-1.52702	-0.5796	0.161029	1.51378	0.161	ns	T-test (hom)
A0A3Q2KUG6	A0A3Q2KUG6_HORSE	ENSECAG00000011942	GLB1	galactosidase beta 1 [Source:VGNC Symbol;Acc:VGNC:18367]	Beta-galactosidase OS=Equus caballus OX=9796 GN=GLB1 PE=3 SV=1	GLB1	2.12901	1.45621	2.89548	2.06472	2.09867	1.7587	1.6214	1.85622	1.49386	1.74076	1.44061	1.84777	NA	0.354302	2.6324	0.210139	0.932666	0.354302	0.161276	-1.51279	0.161	ns	T-test (hom)
F7CDJ8	F7CDJ8_HORSE	ENSECAG00000020316	RPS9	ribosomal protein S9 [Source:VGNC Symbol;Acc:VGNC:22569]	40S ribosomal protein S9 OS=Equus caballus OX=9796 GN=RPS9 PE=3 SV=1	RPS9	-3.28194	-3.68721	-1.73813	-1.26471	-1.57475	-1.43533	-2.85567	-2.7357	-4.56103	-3.72489	-2.31849	-2.32582	NA	0.910878	2.62514	0.633223	2.39118	0.910878	0.16209	-1.50955	0.162	ns	T-test (hom)
A0A3Q2HND7	A0A3Q2HND7_HORSE	ENSECAG00000017687	GDI1	GDP dissociation inhibitor 1 [Source:VGNC Symbol;Acc:VGNC:18294]	Rab GDP dissociation inhibitor OS=Equus caballus OX=9796 GN=GDI1 PE=3 SV=1	GDI1	1.68377	2.0575	1.58568	1.34909	1.93073	1.56038	2.05366	1.36503	1.68554	2.35041	2.13216	1.7241	NA	-0.274825	2.6199	0.712836	-0.720014	-0.274825	0.162679	1.50721	0.163	ns	T-test (hom)
F7C1X7	F7C1X7_HORSE	ENSECAG00000014372	SLC9A3R1	SLC9A3 regulator 1 [Source:VGNC Symbol;Acc:VGNC:23279]	Na(+)/H(+) exchange regulatory cofactor NHE-RF OS=Equus caballus OX=9796 GN=SLC9A3R1 PE=4 SV=2	SLC9A3R1	0.523679	0.378248	0.941527	0.158279	-0.135981	0.0264912	1.19626	-0.218576	-0.619582	-0.264416	0.292224	0.236232	NA	0.447626	2.61376	0.869416	1.16999	0.447626	0.163373	-1.50446	0.163	ns	T-test (hom)
F6Y0C1	F6Y0C1_HORSE	ENSECAG00000021738	C8G	complement C8 gamma chain [Source:VGNC Symbol;Acc:VGNC:56867]	Complement C8 gamma chain OS=Equus caballus OX=9796 GN=C8G PE=3 SV=3	C8G	-2.24293	-0.865608	-0.237287	0.0316677	0.930591	0.858288	-0.118734	-0.114086	0.204235	0.666654	1.45248	0.127426	NA	-0.832462	2.60828	0.439922	-2.1713	-0.832462	0.163994	1.50202	0.164	ns	T-test (hom)
F6RIZ2	F6RIZ2_HORSE	ENSECAG00000013087	IGFBP7	insulin like growth factor binding protein 7 [Source:VGNC Symbol;Acc:VGNC:58463]	Insulin like growth factor binding protein 7 OS=Equus caballus OX=9796 GN=IGFBP7 PE=4 SV=1	IGFBP7	-3.39767	-3.02001	-3.29426	-2.17299	-0.625742	-4.76501	-1.91735	-2.74479	-0.610586	-2.64262	-0.992183	-2.45783	NA	-1.06642	2.59673	0.844929	-2.7692	-1.06642	0.165313	1.49684	0.165	ns	T-test (hom)
ALBU_HORSE	NA	NA	ALB	NA	Albumin OS=Equus caballus OX=9796 GN=ALB PE=1 SV=1	ALB	2.37024	0.149591	0.710683	1.58896	0.933316	0.704464	0.301538	0.598329	-0.277047	0.92144	0.0434341	0.519427	NA	0.617827	2.59279	0.639223	1.60189	0.617827	0.165765	-1.49508	0.166	ns	T-test (hom)
A0A3Q2HE09	A0A3Q2HE09_HORSE	ENSECAG00000022341	DNM2	dynamin 2 [Source:VGNC Symbol;Acc:VGNC:56351]	Dynamin GTPase OS=Equus caballus OX=9796 GN=DNM2 PE=3 SV=2	DNM2	-0.264316	-0.186448	0.0248	-0.760522	-0.210805	-1.36272	0.280044	-0.331313	-1.13039	-0.943996	-0.892033	-0.187737	NA	0.437128	2.57935	0.806218	1.1275	0.437128	0.167317	-1.48906	0.167	ns	T-test (hom)
F6YJR6	F6YJR6_HORSE	ENSECAG00000021927	RPL18	ribosomal protein L18 [Source:VGNC Symbol;Acc:VGNC:22524]	Ribosomal protein L18 OS=Equus caballus OX=9796 GN=RPL18 PE=3 SV=1	RPL18	-0.237586	0.204217	-0.194145	1.06766	0.403493	-0.493312	0.179388	0.506604	-0.0524773	-0.246696	-0.0679544	-0.477722	NA	0.390752	2.58429	0.161187	1.00982	0.390752	0.166745	-1.49127	0.167	ns	T-test (hom)
A0A3Q2I3Q9	A0A3Q2I3Q9_HORSE	ENSECAG00000038583	LOC100054114	0	Patr class I histocompatibility antigen A-2 alpha chain OS=Equus caballus OX=9796 GN=LOC100054114 PE=3 SV=2	LOC100054114	0.595139	-0.515595	-1.22654	-0.347762	-0.00694914	-2.76278	-3.26094	-1.49555	-2.49339	-3.85232	-1.38087	-1.47585	NA	1.17298	2.57932	0.87473	3.02551	1.17298	0.167319	-1.48905	0.167	ns	T-test (hom)
A0A5F5PM99	A0A5F5PM99_HORSE	ENSECAG00000008979	AQP1	0	Aquaporin-1 OS=Equus caballus OX=9796 GN=AQP1 PE=3 SV=1	AQP1	-2.34653	-3.63985	-2.8083	-1.82725	-1.18593	-2.7909	-1.88627	-1.41001	-3.22846	-1.58133	0.144494	-0.399685	NA	-0.970633	2.57164	0.1724	-2.49612	-0.970633	0.168212	1.4856	0.168	ns	T-test (hom)
F6VJR6	F6VJR6_HORSE	ENSECAG00000015604	A1BG	alpha-1-B glycoprotein [Source:HGNC Symbol;Acc:HGNC:5]	Alpha-1B-glycoprotein OS=Equus caballus OX=9796 GN=A1BG PE=4 SV=3	A1BG	7.14947	7.8018	7.34531	7.94208	8.42955	7.67586	7.70523	7.62979	7.79006	8.33125	8.5722	7.61653	NA	-0.367624	2.56543	0.660533	-0.943116	-0.367624	0.168938	1.48282	0.169	ns	T-test (hom)
A0A3Q2HHA9	A0A3Q2HHA9_HORSE	ENSECAG00000009117	SET	SET nuclear proto-oncogene [Source:HGNC Symbol;Acc:HGNC:10760]	SET nuclear proto-oncogene OS=Equus caballus OX=9796 GN=SET PE=3 SV=1	SET	0.782209	0.896344	0.950466	0.536924	-0.200836	0.201492	1.24521	0.764478	0.424284	0.246351	-0.0923775	0.518329	NA	0.372889	2.56101	0.410534	0.954973	0.372889	0.169457	-1.48083	0.169	ns	T-test (hom)
A0A3Q2GYN0	A0A3Q2GYN0_HORSE	ENSECAG00000018754	ALYREF	Aly/REF export factor [Source:VGNC Symbol;Acc:VGNC:56392]	Aly/REF export factor OS=Equus caballus OX=9796 GN=ALYREF PE=4 SV=2	ALYREF	-1.86611	-1.50668	-1.28538	-1.23753	-1.29182	-2.10539	-0.993725	-0.680115	-2.94933	-2.23098	-2.14886	-0.572882	NA	0.60467	2.55411	0.0792265	1.54439	0.60467	0.17027	-1.47773	0.17	ns	T-test (hom)
F7DWN5	F7DWN5_HORSE	ENSECAG00000000489	GNAI2	G protein subunit alpha i2 [Source:VGNC Symbol;Acc:VGNC:18416]	G protein subunit alpha i2 OS=Equus caballus OX=9796 GN=GNAI2 PE=4 SV=2	GNAI2	2.76854	2.23807	3.05907	2.93301	2.16075	1.66081	2.31357	2.87897	2.18146	1.92238	1.95244	2.41525	NA	0.383715	2.55547	0.247863	0.980573	0.383715	0.170109	-1.47834	0.17	ns	T-test (hom)
A0A3Q2L095	A0A3Q2L095_HORSE	ENSECAG00000021941	STK4	serine/threonine kinase 4 [Source:VGNC Symbol;Acc:VGNC:23695]	Non-specific serine/threonine protein kinase OS=Equus caballus OX=9796 GN=STK4 PE=3 SV=2	STK4	-2.26234	-2.90613	-2.35555	-0.81974	-2.02714	-4.19897	-0.494095	-0.72705	-3.47559	-2.24642	-3.02376	-3.10114	NA	0.987852	2.55268	0.170126	2.52167	0.987852	0.170438	-1.47709	0.17	ns	T-test (hom)
F7CK08	F7CK08_HORSE	ENSECAG00000007824	SNRPD2	small nuclear ribonucleoprotein D2 polypeptide [Source:VGNC Symbol;Acc:VGNC:23399]	Small nuclear ribonucleoprotein Sm D2 OS=Equus caballus OX=9796 GN=SNRPD2 PE=3 SV=3	SNRPD2	0.240938	0.0737301	0.569183	0.163918	0.330374	-0.223856	0.791072	0.84038	-0.837753	0.184107	0.539619	-0.0947509	NA	0.400412	2.55188	0.276584	1.0218	0.400412	0.170533	-1.47673	0.171	ns	T-test (hom)
A0A3Q2GRS8	A0A3Q2GRS8_HORSE	ENSECAG00000021191	UGGT1	UDP-glucose glycoprotein glucosyltransferase 1 [Source:VGNC Symbol;Acc:VGNC:24776]	UDP-glucose glycoprotein glucosyltransferase 1 OS=Equus caballus OX=9796 GN=UGGT1 PE=3 SV=1	UGGT1	1.34508	0.3328	0.546595	-0.0245766	-0.520096	-1.11217	-0.268561	0.196736	-1.3561	-0.1474	-1.20573	0.251203	NA	0.676482	2.52924	0.790829	1.71099	0.676482	0.17323	-1.46654	0.173	ns	T-test (hom)
F7DS71	F7DS71_HORSE	ENSECAG00000014921	GPRC5A	G protein-coupled receptor class C group 5 member A [Source:VGNC Symbol;Acc:VGNC:18554]	G protein-coupled receptor class C group 5 member A OS=Equus caballus OX=9796 GN=GPRC5A PE=4 SV=2	GPRC5A	2.51601	1.42099	0.966851	0.994536	0.867229	1.11178	2.85784	2.35929	0.574842	-0.132309	0.786221	2.21067	NA	0.77696	2.53519	0.600505	1.96974	0.77696	0.172517	-1.46922	0.173	ns	T-test (hom)
F6WVD1	F6WVD1_HORSE	ENSECAG00000017256	RPS28	ribosomal protein S28 [Source:VGNC Symbol;Acc:VGNC:22553]	40S ribosomal protein S28 OS=Equus caballus OX=9796 GN=RPS28 PE=3 SV=1	RPS28	-2.78485	-1.25542	-1.46819	-1.66026	-1.48129	-3.16503	-2.06099	-1.87783	-1.09859	-1.51654	-1.93478	-1.15835	NA	-0.542167	2.52596	0.384093	-1.36949	-0.542167	0.173624	1.46506	0.174	ns	T-test (hom)
F7E4G6	F7E4G6_HORSE	ENSECAG00000007955	HNRNPU	heteroous nuclear ribonucleoprotein U [Source:VGNC Symbol;Acc:VGNC:49463]	Heterogeneous nuclear ribonucleoprotein U OS=Equus caballus OX=9796 GN=HNRNPU PE=4 SV=3	HNRNPU	2.26819	1.98214	1.92502	1.78167	1.76	1.13673	2.25786	1.78553	1.38225	1.3076	1.12094	2.20897	NA	0.357202	2.5252	0.45919	0.902004	0.357202	0.173716	-1.46472	0.174	ns	T-test (hom)
F6RC09	F6RC09_HORSE	ENSECAG00000004911	VPS35	VPS35 retromer complex component [Source:VGNC Symbol;Acc:VGNC:24923]	Vacuolar protein sorting-associated protein 35 OS=Equus caballus OX=9796 GN=VPS35 PE=3 SV=3	VPS35	0.303681	0.488991	0.925563	0.125618	0.217969	1.51984	1.00804	0.0946124	-0.642976	0.0160587	0.15714	0.856959	NA	0.488744	2.51994	0.622043	1.23161	0.488744	0.17435	-1.46235	0.174	ns	T-test (hom)
F7B6D0	F7B6D0_HORSE	ENSECAG00000018500	GLA	galactosidase alpha [Source:VGNC Symbol;Acc:VGNC:18366]	Alpha-galactosidase OS=Equus caballus OX=9796 GN=GLA PE=3 SV=1	GLA	-1.49327	-1.05314	-0.748517	-0.654431	-0.7668	-2.02698	-0.947716	-0.936497	-2.66588	-1.34925	-1.49913	-0.844241	NA	0.511205	2.51174	0.240039	1.28402	0.511205	0.175343	-1.45865	0.175	ns	T-test (hom)
F7CWM1	F7CWM1_HORSE	ENSECAG00000014175	MAPK14	mitogen-activated protein kinase 14 [Source:VGNC Symbol;Acc:VGNC:56675]	Mitogen-activated protein kinase 14 OS=Equus caballus OX=9796 GN=MAPK14 PE=3 SV=3	MAPK14	-2.68141	-3.28844	-1.85191	-3.42706	-3.25287	-4.9147	-4.77153	-4.60681	-3.52602	-2.88145	-2.66045	-1.8051	NA	-0.881084	2.50376	0.521719	-2.20602	-0.881084	0.176317	1.45505	0.176	ns	T-test (hom)
F6XE64	F6XE64_HORSE	ENSECAG00000021880	EIF3A	eukaryotic translation initiation factor 3 subunit A [Source:VGNC Symbol;Acc:VGNC:17488]	Eukaryotic translation initiation factor 3 subunit A OS=Equus caballus OX=9796 GN=EIF3A PE=3 SV=2	EIF3A	-1.15468	-1.43787	-1.01826	-3.11995	-1.4198	-2.42597	-0.823102	-1.60122	-2.07104	-2.76373	-5.00374	-0.780065	NA	1.02954	2.47748	0.0661476	2.55065	1.02954	0.179558	-1.44316	0.18	ns	T-test (hom)
A0A3Q2GS39	A0A3Q2GS39_HORSE	ENSECAG00000031968	RPS23	ribosomal protein S23 [Source:VGNC Symbol;Acc:VGNC:22552]	40S ribosomal protein S23 OS=Equus caballus OX=9796 GN=RPS23 PE=3 SV=2	RPS23	-0.133141	-0.479417	-0.212602	-0.357643	-0.538291	-0.904527	-0.0196009	-0.65604	-1.51164	-1.02612	-0.701999	0.0564792	NA	0.383164	2.46236	0.0706503	0.943487	0.383164	0.181449	-1.43632	0.181	ns	T-test (hom)
F6QIV1	F6QIV1_HORSE	ENSECAG00000018072	LRRC59	0	Leucine rich repeat containing 59 OS=Equus caballus OX=9796 GN=LRRC59 PE=4 SV=2	LRRC59	0.24291	-0.35914	0.936697	0.493512	-0.57558	-0.904952	-0.215728	0.595836	-1.39339	-0.549616	-0.248779	0.0616641	NA	0.559225	2.46725	0.925318	1.37974	0.559225	0.180836	-1.43853	0.181	ns	T-test (hom)
F6RN56	F6RN56_HORSE	ENSECAG00000010153	IFIT3	interferon induced protein with tetratricopeptide repeats 3 [Source:HGNC Symbol;Acc:HGNC:5411]	Interferon induced protein with tetratricopeptide repeats 3 OS=Equus caballus OX=9796 GN=IFIT3 PE=4 SV=3	IFIT3	-1.41603	-0.347327	-0.173965	-0.948493	0.3722	-2.21908	0.451515	-1.00458	-0.521173	0.352896	0.599901	-0.231829	NA	-0.710669	2.43589	0.377428	-1.73111	-0.710669	0.184809	1.4243	0.185	ns	T-test (hom)
ANXA1_HORSE	NA	ENSECAG00000015794	ANXA1	annexin A1 [Source:VGNC Symbol;Acc:VGNC:57172]	Annexin A1 OS=Equus caballus OX=9796 GN=ANXA1 PE=2 SV=3	ANXA1	5.70449	6.03489	5.44257	4.95563	4.60164	5.77649	6.38013	5.21652	4.83758	5.07453	5.00844	5.3848	NA	0.43771	2.43418	0.153265	1.06547	0.43771	0.185028	-1.42352	0.185	ns	T-test (hom)
A0A5F5PZ47	A0A5F5PZ47_HORSE	ENSECAG00000011727	RNASE4	ribonuclease A family member 4 [Source:VGNC Symbol;Acc:VGNC:49257]	Ribonuclease A family member 4 OS=Equus caballus OX=9796 GN=RNASE4 PE=3 SV=1	RNASE4	3.3312	4.26736	2.65985	3.69431	3.95334	3.33557	3.79332	3.1218	3.23306	2.81186	3.00407	3.45084	NA	0.394638	2.43374	0.344703	0.960444	0.394638	0.185085	-1.42332	0.185	ns	T-test (hom)
F6WM79	F6WM79_HORSE	ENSECAG00000009219	ACTR2	actin related protein 2 [Source:VGNC Symbol;Acc:VGNC:15028]	Actin related protein 2 OS=Equus caballus OX=9796 GN=ACTR2 PE=3 SV=2	ACTR2	3.22623	2.62232	3.1149	2.12601	2.77711	2.20458	3.3777	3.01831	2.51477	2.24262	1.94481	2.95575	NA	0.393907	2.42364	0.989513	0.954687	0.393907	0.186386	-1.41873	0.186	ns	T-test (hom)
A0A5F5PFG7	A0A5F5PFG7_HORSE	ENSECAG00000022717	PDIA6	protein disulfide isomerase family A member 6 [Source:VGNC Symbol;Acc:VGNC:21266]	Protein disulfide-isomerase A6 OS=Equus caballus OX=9796 GN=PDIA6 PE=3 SV=1	PDIA6	2.6683	2.20194	3.14037	2.43223	1.85645	1.80767	2.53677	2.80304	1.8133	2.20221	1.70492	2.49621	NA	0.376687	2.42557	0.758919	0.913681	0.376687	0.186136	-1.41961	0.186	ns	T-test (hom)
F6XCF2	F6XCF2_HORSE	ENSECAG00000016535	TUBB6	tubulin beta 6 class V [Source:VGNC Symbol;Acc:VGNC:50983]	Tubulin beta chain OS=Equus caballus OX=9796 GN=TUBB6 PE=3 SV=2	TUBB6	-2.33056	-1.00886	-1.05977	-1.33531	-0.868739	-2.3699	-1.63386	-2.62322	-1.52395	-1.61625	0.0386648	-1.03416	NA	-0.619855	2.41243	0.762537	-1.49536	-0.619855	0.187839	1.41362	0.188	ns	T-test (hom)
A0A3Q2HNH7	A0A3Q2HNH7_HORSE	ENSECAG00000016917	TES	testin LIM domain protein [Source:VGNC Symbol;Acc:VGNC:49311]	Testin OS=Equus caballus OX=9796 GN=TES PE=3 SV=1	TES	-1.71776	-3.09356	-3.17598	-2.50138	-1.50399	-1.96859	-2.20655	-2.39772	-0.681078	-1.75009	-1.26844	-3.01599	NA	-0.641789	2.41371	0.248592	-1.54909	-0.641789	0.187672	1.41421	0.188	ns	T-test (hom)
F6PI70	F6PI70_HORSE	ENSECAG00000005231	IGLV2-33	immunoglobulin lambda variable 2-33 (non-functional) [Source:HGNC Symbol;Acc:HGNC:5892]	Ig-like domain-containing protein OS=Equus caballus OX=9796 PE=4 SV=2	Ig-like	1.48185	0.937682	1.40084	3.35226	1.96269	1.85353	1.86538	2.2047	0.445758	1.73061	1.00415	1.91857	NA	0.607594	2.4083	0.968943	1.46327	0.607594	0.188378	-1.41174	0.188	ns	T-test (hom)
A0A3Q2LQH7	A0A3Q2LQH7_HORSE	ENSECAG00000021999	GNB1	G protein subunit beta 1 [Source:VGNC Symbol;Acc:VGNC:18423]	G protein subunit beta 1 OS=Equus caballus OX=9796 GN=GNB1 PE=3 SV=1	GNB1	1.47415	-0.00429724	1.52353	0.779192	-0.159816	0.388284	0.876853	1.27737	0.332912	-0.203712	0.0884212	0.81462	NA	0.511349	2.4078	0.53936	1.23122	0.511349	0.188443	-1.41151	0.188	ns	T-test (hom)
A0A3Q2I6Q7	A0A3Q2I6Q7_HORSE	ENSECAG00000012151	MARCO	macrophage receptor with collagenous structure [Source:VGNC Symbol;Acc:VGNC:51467]	Macrophage receptor with collagenous structure OS=Equus caballus OX=9796 GN=MARCO PE=4 SV=1	MARCO	2.40591	3.06886	3.24501	3.02663	3.34298	2.5324	2.80757	2.83114	2.59173	4.22115	3.20663	3.19981	NA	-0.397267	2.40168	0.105067	-0.954107	-0.397267	0.189244	1.40872	0.189	ns	T-test (hom)
A0A3Q2HD59	A0A3Q2HD59_HORSE	ENSECAG00000021501	UQCRC2	ubiquinol-cytochrome c reductase core protein 2 [Source:VGNC Symbol;Acc:VGNC:24818]	Ubiquinol-cytochrome c reductase core protein 2 OS=Equus caballus OX=9796 GN=UQCRC2 PE=3 SV=1	UQCRC2	0.287087	-0.585727	0.747955	0.956386	0.485811	-0.664476	-0.457529	0.628655	-1.23738	-0.816963	0.524821	-0.140842	NA	0.59236	2.39564	0.627066	1.41908	0.59236	0.190038	-1.40596	0.19	ns	T-test (hom)
A0A5F5PNN6	A0A5F5PNN6_HORSE	ENSECAG00000019019	SNX1	sorting nexin 1 [Source:VGNC Symbol;Acc:VGNC:23409]	Sorting nexin-1 OS=Equus caballus OX=9796 GN=SNX1 PE=3 SV=1	SNX1	-1.51525	-1.49466	-1.29253	-1.99429	-1.74298	-2.68507	-1.42638	-1.91793	-3.09522	-2.0434	-1.94768	-1.68768	NA	0.434859	2.39755	0.427991	1.0426	0.434859	0.189787	-1.40683	0.19	ns	T-test (hom)
F7C3J5	F7C3J5_HORSE	ENSECAG00000023693	ECI1	enoyl-CoA delta isomerase 1 [Source:VGNC Symbol;Acc:VGNC:51125]	Enoyl-CoA delta isomerase 1 OS=Equus caballus OX=9796 GN=ECI1 PE=3 SV=3	ECI1	-2.29275	-2.74473	-2.32606	-0.254642	-0.494415	-0.525097	-0.805528	-0.916149	-1.7106	-1.93149	-1.99123	-1.61315	NA	0.516696	2.38737	0.0173152	1.23354	0.516696	0.19113	-1.43026	0.191	ns	T-test (het)
F6T0R5	F6T0R5_HORSE	ENSECAG00000010196	TCIRG1	T cell immune regulator 1, ATPase H+ transporting V0 subunit a3 [Source:VGNC Symbol;Acc:VGNC:23958]	V-type proton ATPase subunit a OS=Equus caballus OX=9796 GN=TCIRG1 PE=3 SV=2	TCIRG1	0.0594406	-0.0585183	1.44226	1.1658	0.0552349	-0.641321	-0.314618	1.12997	-0.885394	0.287896	-1.41885	0.578883	NA	0.714148	2.38502	0.596914	1.70326	0.714148	0.191442	-1.40111	0.191	ns	T-test (hom)
A0A3Q2GW51	A0A3Q2GW51_HORSE	ENSECAG00000020730	RNH1	ribonuclease/angiogenin inhibitor 1 [Source:VGNC Symbol;Acc:VGNC:22489]	Ribonuclease inhibitor OS=Equus caballus OX=9796 GN=RNH1 PE=4 SV=2	RNH1	-1.75309	-2.28493	-2.19408	-5.42015	0.0792416	-4.89194	-3.19373	-3.73975	-2.53932	-2.04761	-0.434224	-1.31733	NA	-1.34018	2.36658	0.303008	-3.17165	-1.34018	0.193904	1.39268	0.194	ns	T-test (hom)
F7CII9	F7CII9_HORSE	ENSECAG00000018134	STMN2	stathmin 2 [Source:VGNC Symbol;Acc:VGNC:23699]	Stathmin OS=Equus caballus OX=9796 GN=STMN2 PE=3 SV=1	STMN2	-1.87957	-2.5215	-1.78992	-5.10002	-2.57983	-3.43566	-1.68085	-3.70966	-1.35249	-3.3141	-1.87666	-0.931768	NA	-0.968371	2.35518	0.91049	-2.28069	-0.968371	0.195443	1.38746	0.195	ns	T-test (hom)
A0A3Q2LDC2	A0A3Q2LDC2_HORSE	ENSECAG00000018686	PPA1	inorganic pyrophosphatase 1 [Source:VGNC Symbol;Acc:VGNC:81241]	Inorganic diphosphatase OS=Equus caballus OX=9796 GN=PPA1 PE=3 SV=2	PPA1	1.31925	1.25376	0.944062	0.168897	0.441224	-0.0506068	1.00998	0.59316	1.26349	0.872159	0.734115	1.56716	NA	-0.399265	2.36139	0.692735	-0.94282	-0.399265	0.194604	1.3903	0.195	ns	T-test (hom)
A0A5F5PZX4	A0A5F5PZX4_HORSE	ENSECAG00000017025	ATRN	attractin [Source:HGNC Symbol;Acc:HGNC:885]	Attractin OS=Equus caballus OX=9796 GN=ATRN PE=4 SV=1	ATRN	2.55528	0.0472772	0.665064	1.19066	1.71686	-0.76691	-0.249777	1.00243	3.51299	0.653846	1.91752	0.915712	NA	-0.979909	2.35719	0.628693	-2.30983	-0.979909	0.195171	1.38838	0.195	ns	T-test (hom)
F7BKK5	F7BKK5_HORSE	ENSECAG00000018832	GSTM3	glutathione S-transferase mu 3 [Source:VGNC Symbol;Acc:VGNC:18627]	Glutathione S-transferase OS=Equus caballus OX=9796 GN=GSTM3 PE=3 SV=2	GSTM3	-1.33894	0.319233	-1.83236	-1.77342	-2.21566	0.518486	-0.702604	-3.09818	-1.94564	0.585255	0.0298133	0.418315	NA	-1.03737	2.35054	0.9919	-2.43837	-1.03737	0.196072	1.38533	0.196	ns	T-test (hom)
A0A3Q2HAI0	A0A3Q2HAI0_HORSE	ENSECAG00000013757	ERO1A	endoplasmic reticulum oxidoreductase 1 alpha [Source:VGNC Symbol;Acc:VGNC:55280]	Endoplasmic reticulum oxidoreductase 1 alpha OS=Equus caballus OX=9796 GN=ERO1A PE=3 SV=2	ERO1A	-2.76047	-1.16814	-0.457936	-1.06089	-1.27762	-2.36385	-1.73461	-0.635705	-3.8658	-1.79437	-2.2407	-1.02261	NA	0.798466	2.34995	0.346287	1.87635	0.798466	0.196153	-1.38505	0.196	ns	T-test (hom)
A0A3Q2H097	A0A3Q2H097_HORSE	ENSECAG00000015832	RPL13A	ribosomal protein L13a [Source:VGNC Symbol;Acc:VGNC:51074]	60S ribosomal protein L13a OS=Equus caballus OX=9796 GN=RPL13A PE=3 SV=1	RPL13A	-0.148394	-0.421275	-0.0294963	0.332428	0.166723	-0.476102	0.160667	0.17304	-1.05755	-0.989624	0.336507	0.0275983	NA	0.390466	2.35138	0.0537097	0.918133	0.390466	0.195959	-1.38571	0.196	ns	T-test (hom)
F6Q6X3	F6Q6X3_HORSE	ENSECAG00000024788	CORO1A	coronin 1A [Source:VGNC Symbol;Acc:VGNC:16790]	Coronin OS=Equus caballus OX=9796 GN=CORO1A PE=3 SV=1	CORO1A	4.1944	3.36305	3.99081	3.76279	3.9728	2.98488	3.97453	3.98276	3.60095	3.20616	2.83767	3.99874	NA	0.367371	2.33815	0.572626	0.858968	0.367371	0.197764	-1.37964	0.198	ns	T-test (hom)
F6U0H9	F6U0H9_HORSE	ENSECAG00000014846	ACO1	aconitase 1 [Source:VGNC Symbol;Acc:VGNC:14985]	Citrate hydro-lyase OS=Equus caballus OX=9796 GN=ACO1 PE=3 SV=2	ACO1	0.787172	0.108311	0.807186	-0.552349	-0.384873	-0.62077	0.910751	-0.0771742	-0.249954	-0.969138	-0.788582	0.375783	NA	0.530254	2.33925	0.971749	1.2404	0.530254	0.197614	-1.38014	0.198	ns	T-test (hom)
A0A3Q2GWX9	A0A3Q2GWX9_HORSE	ENSECAG00000011192	LBR	lamin B receptor [Source:VGNC Symbol;Acc:VGNC:19601]	3-beta-hydroxysterol Delta (14)-reductase OS=Equus caballus OX=9796 GN=LBR PE=3 SV=1	LBR	-0.403576	-2.69465	-0.641154	-0.72539	-1.32327	-2.77647	-1.98592	-0.290302	-1.82043	-2.5679	-3.37178	-1.05995	NA	0.849924	2.33952	0.923788	1.98841	0.849924	0.197577	-1.38027	0.198	ns	T-test (hom)
F6XJN4	F6XJN4_HORSE	ENSECAG00000023800	AK2	adenylate kinase 2 [Source:VGNC Symbol;Acc:VGNC:15195]	Adenylate kinase 2 mitochondrial OS=Equus caballus OX=9796 GN=AK2 PE=3 SV=1	AK2	-5.11319	-3.10074	-3.55164	-0.233766	-3.9637	-5.10714	-3.47471	0.0883553	-1.2578	-1.34109	-2.78569	-1.06367	NA	-1.445	2.32988	0.158946	-3.36668	-1.445	0.198901	1.37584	0.199	ns	T-test (hom)
F6UUX5	F6UUX5_HORSE	ENSECAG00000020665	RPL3	ribosomal protein L3 [Source:VGNC Symbol;Acc:VGNC:22528]	Ribosomal protein L3 OS=Equus caballus OX=9796 GN=RPL3 PE=3 SV=2	RPL3	0.280191	-0.272624	0.242218	-0.491452	-0.0348419	-1.06386	0.10936	0.354269	-0.848303	-1.15593	-0.609257	0.356701	NA	0.454605	2.33144	0.45697	1.05988	0.454605	0.198686	-1.37656	0.199	ns	T-test (hom)
A0A3Q2L588	A0A3Q2L588_HORSE	ENSECAG00000039479	GPATCH1	0	AIG1-type G domain-containing protein OS=Equus caballus OX=9796 PE=3 SV=2	AIG1-type	-2.82504	-2.88623	-1.84957	-1.96476	-0.736705	-3.06881	-2.5079	-2.94658	-3.08821	-3.5307	-3.42818	-1.94801	NA	0.650573	2.32256	0.968262	1.511	0.650573	0.199912	-1.37248	0.2	ns	T-test (hom)
F7DWC8	F7DWC8_HORSE	ENSECAG00000015091	ETFB	electron transfer flavoprotein subunit beta [Source:VGNC Symbol;Acc:VGNC:51024]	Electron transfer flavoprotein subunit beta OS=Equus caballus OX=9796 GN=ETFB PE=3 SV=2	ETFB	0.130604	-0.666765	0.295038	-0.0347424	-0.198895	-0.595119	-0.566649	0.181259	-0.492795	-0.163633	-1.55512	-0.145823	NA	0.407435	2.3208	0.211433	0.945574	0.407435	0.200157	-1.37166	0.2	ns	T-test (hom)
A0A3Q2HSG5	A0A3Q2HSG5_HORSE	ENSECAG00000030892	RPL37A	ribosomal protein L37a [Source:HGNC Symbol;Acc:HGNC:10348]	Ribosomal protein L37a OS=Equus caballus OX=9796 GN=RPL37A PE=3 SV=2	RPL37A	-1.72839	-2.41631	-0.87104	0.677589	-0.718411	-2.07186	-1.87029	-1.44934	-0.916905	-3.81167	-2.17054	-1.87505	NA	0.887537	2.32197	0.595653	2.06084	0.887537	0.199994	-1.3722	0.2	ns	T-test (hom)
F6X9U4	F6X9U4_HORSE	ENSECAG00000009665	DAG1	dystroglycan 1 [Source:VGNC Symbol;Acc:VGNC:17000]	Alpha-dystroglycan OS=Equus caballus OX=9796 GN=DAG1 PE=4 SV=2	DAG1	-4.52966	-3.43721	-3.45636	-3.35074	-3.74133	-5.07183	-4.88118	-4.98421	-5.19566	-1.06188	-3.01046	-0.877287	NA	-1.64524	2.30886	0.0313738	-3.79863	-1.64524	0.20182	1.57568	0.202	ns	T-test (het)
F6R6Z6	F6R6Z6_HORSE	ENSECAG00000024630	EPCAM	epithelial cell adhesion molecule [Source:VGNC Symbol;Acc:VGNC:17614]	Epithelial cell adhesion molecule OS=Equus caballus OX=9796 GN=EPCAM PE=3 SV=2	EPCAM	-5.10272	-5.04853	1.94062	-2.4622	0.635436	0.669076	1.49695	-3.76653	0.731367	1.51805	-0.972124	1.47085	NA	-2.14177	2.30385	0.151725	-4.93432	-2.14177	0.202522	1.36386	0.203	ns	T-test (hom)
A0A3Q2HMD8	A0A3Q2HMD8_HORSE	ENSECAG00000015807	SLC11A1	solute carrier family 11 member 1 [Source:VGNC Symbol;Acc:VGNC:23017]	Natural resistance-associated macrophage protein 1 OS=Equus caballus OX=9796 GN=SLC11A1 PE=3 SV=2	SLC11A1	-1.95176	-3.76424	-1.38724	-1.43474	-1.59379	-2.70218	-3.19575	-1.78742	-2.20371	-1.54449	-0.0393082	-2.05384	NA	-0.766805	2.29826	0.732159	-1.76232	-0.766805	0.203309	1.36128	0.203	ns	T-test (hom)
F6TAZ0	F6TAZ0_HORSE	ENSECAG00000015865	GLUL	glutamate-ammonia ligase [Source:VGNC Symbol;Acc:VGNC:18397]	Glutamine synthetase OS=Equus caballus OX=9796 GN=GLUL PE=3 SV=2	GLUL	-3.38194	-1.07743	-1.72709	-2.32369	-2.13066	-0.665374	-0.127939	-3.11863	-3.87279	-2.79266	-2.13392	-2.02683	NA	0.887453	2.29093	0.66637	2.0331	0.887453	0.204343	-1.3579	0.204	ns	T-test (hom)
F6Z049	F6Z049_HORSE	ENSECAG00000022275	MLEC	malectin [Source:VGNC Symbol;Acc:VGNC:20208]	Malectin OS=Equus caballus OX=9796 GN=MLEC PE=3 SV=1	MLEC	-1.86497	-4.92584	-1.88533	-2.57991	-2.67391	-3.21705	-3.07084	-1.60781	-4.43962	-3.7878	-3.09436	-2.83088	NA	0.809956	2.28995	0.566077	1.85476	0.809956	0.204483	-1.35744	0.204	ns	T-test (hom)
F6TIE2	F6TIE2_HORSE	ENSECAG00000023330	GZMA	granzyme A [Source:VGNC Symbol;Acc:VGNC:18673]	Granzyme A OS=Equus caballus OX=9796 GN=GZMA PE=4 SV=2	GZMA	1.22872	-0.363166	1.07987	0.658288	2.66086	0.503324	1.50793	1.37763	0.878232	-0.710999	-0.544408	1.55241	NA	0.787872	2.28332	0.55733	1.79897	0.787872	0.205424	-1.35439	0.205	ns	T-test (hom)
CLCA1_HORSE	NA	NA	CLCA1	NA	Calcium-activated chloride channel regulator 1 OS=Equus caballus OX=9796 GN=CLCA1 PE=1 SV=1	CLCA1	5.24238	6.82917	7.87017	6.70102	5.34558	6.22404	5.74311	4.952	6.49653	7.2689	6.45254	7.06331	NA	-0.706887	2.27799	0.17597	-1.61028	-0.706887	0.206185	1.35192	0.206	ns	T-test (hom)
A0A5S7NAP8	A0A5S7NAP8_HORSE	ENSECAG00000020901	CLCA2	chloride channel accessory 2 [Source:VGNC Symbol;Acc:VGNC:16572]	Chloride channel accessory 2 OS=Equus caballus OX=9796 GN=CLCA2 PE=3 SV=1	CLCA2	5.24238	6.82917	7.87017	6.70102	5.34558	6.22404	5.74311	4.952	6.49653	7.2689	6.45254	7.06331	NA	-0.706887	2.27799	0.17597	-1.61028	-0.706887	0.206185	1.35192	0.206	ns	T-test (hom)
F6U5R1	F6U5R1_HORSE	ENSECAG00000020726	FH	fumarate hydratase [Source:VGNC Symbol;Acc:VGNC:18033]	Fumarate hydratase mitochondrial OS=Equus caballus OX=9796 GN=FH PE=3 SV=2	FH	0.148876	-0.0186745	0.692534	0.0509536	-1.15522	-0.382521	-0.473832	0.304482	-0.120628	-0.679427	-1.70016	-0.0109857	NA	0.523625	2.27586	0.440834	1.19169	0.523625	0.20649	-1.35093	0.206	ns	T-test (hom)
F7BRA4	F7BRA4_HORSE	ENSECAG00000022437	PSMA6	proteasome 20S subunit alpha 6 [Source:VGNC Symbol;Acc:VGNC:21936]	Proteasome subunit alpha type OS=Equus caballus OX=9796 GN=PSMA6 PE=3 SV=2	PSMA6	2.29374	2.10862	2.13674	1.73825	2.33888	2.53784	2.36487	2.32018	1.57312	2.16583	2.48887	1.67022	NA	0.255378	2.26945	0.183577	0.579567	0.255378	0.207409	-1.34797	0.207	ns	T-test (hom)
A0A3Q2HE48	A0A3Q2HE48_HORSE	ENSECAG00000019520	SSR1	signal sequence receptor subunit 1 [Source:VGNC Symbol;Acc:VGNC:23614]	Signal sequence receptor subunit alpha OS=Equus caballus OX=9796 GN=SSR1 PE=3 SV=2	SSR1	-0.428465	-0.782242	0.302699	-0.354617	-0.806034	-1.23305	-0.83442	0.0030998	-0.667154	-0.861628	-1.93762	-0.427345	NA	0.456808	2.26203	0.474923	1.03331	0.456808	0.208479	-1.34453	0.208	ns	T-test (hom)
A0A3Q2LHZ1	A0A3Q2LHZ1_HORSE	ENSECAG00000019394	ACAA2	acetyl-CoA acyltransferase 2 [Source:VGNC Symbol;Acc:VGNC:50910]	Acetyl-CoA acyltransferase 2 OS=Equus caballus OX=9796 GN=ACAA2 PE=3 SV=2	ACAA2	1.50367	0.0789333	1.37311	1.27659	0.793326	0.14736	0.794015	0.608391	0.525799	0.141189	0.794417	0.252656	NA	0.39341	2.2599	0.344208	0.889067	0.39341	0.208787	-1.34355	0.209	ns	T-test (hom)
F6S642	F6S642_HORSE	ENSECAG00000008809	OAS3	2'-5'-oligoadenylate synthetase 3 [Source:VGNC Symbol;Acc:VGNC:50957]	2'-5' oligoadenylate synthase OS=Equus caballus OX=9796 GN=OAS3 PE=3 SV=2	OAS3	1.89034	1.76293	2.3615	1.19898	0.998624	2.97494	2.49835	2.23248	1.21873	2.22584	1.56966	0.834578	NA	0.527567	2.24883	0.92631	1.18641	0.527567	0.210394	-1.33842	0.21	ns	T-test (hom)
F6Y1E7	F6Y1E7_HORSE	ENSECAG00000024018	TWF1	twinfilin actin binding protein 1 [Source:VGNC Symbol;Acc:VGNC:24669]	Twinfilin actin binding protein 1 OS=Equus caballus OX=9796 GN=TWF1 PE=3 SV=2	TWF1	-1.08917	-0.986206	-1.10018	-0.0384903	0.113588	-0.160626	0.144798	-0.655934	-2.59644	0.0376491	-1.25474	-0.594416	NA	0.630457	2.25417	0.103724	1.42116	0.630457	0.209617	-1.34089	0.21	ns	T-test (hom)
COX2_HORSE	NA	ENSECAG00000027692	MT-CO2	mitochondrially encoded cytochrome c oxidase II [Source:VGNC Symbol;Acc:VGNC:59016]	Cytochrome c oxidase subunit 2 OS=Equus caballus OX=9796 GN=MT-CO2 PE=3 SV=1	MT-CO2	-0.624341	-0.743675	0.67113	1.20934	1.25297	-1.67039	-0.693789	-0.0996553	0.32891	0.394709	1.00866	0.840155	NA	-0.730411	2.24209	0.0869186	-1.63765	-0.730411	0.21138	1.33529	0.211	ns	T-test (hom)
A0A3Q2HMJ3	A0A3Q2HMJ3_HORSE	ENSECAG00000039599	0	0	Ig-like domain-containing protein OS=Equus caballus OX=9796 PE=4 SV=1	Ig-like	8.65153	9.37239	8.51211	9.70274	9.78814	9.67738	8.72727	9.29277	9.73023	9.21991	9.86991	9.53696	NA	-0.373709	2.23558	0.348277	-0.835457	-0.373709	0.212335	1.33227	0.212	ns	T-test (hom)
F6SD71	F6SD71_HORSE	ENSECAG00000012317	COX6B1	cytochrome c oxidase subunit 6B1 [Source:VGNC Symbol;Acc:VGNC:16807]	Cytochrome c oxidase subunit OS=Equus caballus OX=9796 GN=COX6B1 PE=3 SV=1	COX6B1	-5.00014	-4.99566	-4.91997	-3.68961	-4.368	-4.84417	-4.78858	-4.93014	-5.10089	-2.52716	-0.958022	-1.66825	NA	-2.12845	3.34893	0.00329296	-7.12806	-2.12845	0.0981455	24	0.214	ns	MannWhitney
A0A3Q2LN08	A0A3Q2LN08_HORSE	ENSECAG00000015766	SNCA	synuclein alpha [Source:VGNC Symbol;Acc:VGNC:23382]	Alpha-synuclein OS=Equus caballus OX=9796 GN=SNCA PE=3 SV=1	SNCA	-4.8597	-2.32827	-4.49241	1.13729	2.20911	-3.93167	-3.66707	-4.95665	0.308051	2.75062	3.99781	-4.83463	NA	-3.16663	2.90809	0.41532	-9.20884	-3.16663	0.133223	24	0.214	ns	MannWhitney
A0A3Q2GVS1	A0A3Q2GVS1_HORSE	ENSECAG00000036703	SPINK9	serine peptidase inhibitor Kazal type 9 [Source:HGNC Symbol;Acc:HGNC:32951]	Serine peptidase inhibitor Kazal type 9 OS=Equus caballus OX=9796 GN=SPINK9 PE=4 SV=1	SPINK9	0.656288	-0.292835	-0.268195	1.3584	1.39842	0.112757	0.04606	1.33694	1.63478	2.09837	-1.64264	2.03025	NA	-0.486712	0.9738	0.0501655	-0.47396	-0.486712	0.509163	24	0.214	ns	MannWhitney
A0A5F5PF68	A0A5F5PF68_HORSE	ENSECAG00000026978	CEACAM1	0	Carcinoembryonic antigen-related cell adhesion molecule 1 OS=Equus caballus OX=9796 GN=LOC100069287 PE=4 SV=1	LOC100069287	-4.89736	-5.01259	-3.56075	-3.3692	-4.87008	-5.04137	-4.91858	-4.88376	-4.50143	-2.4532	-4.94429	-2.49227	NA	-0.971414	3.11705	0.143416	-3.02795	-0.971414	0.115259	24	0.214	ns	MannWhitney
F6ZJJ9	F6ZJJ9_HORSE	ENSECAG00000024259	0	0	Ig-like domain-containing protein OS=Equus caballus OX=9796 PE=3 SV=2	Ig-like	-0.109133	-1.98252	-0.497758	0.0619085	0.338467	0.408116	-0.157785	0.380577	1.41182	-0.108399	0.0523998	0.735188	NA	-0.717517	2.69128	0.918904	-1.93104	-0.717517	0.154826	24	0.214	ns	MannWhitney
A0A3Q2HTB3	A0A3Q2HTB3_HORSE	ENSECAG00000022693	SEPTIN7	septin 7 [Source:VGNC Symbol;Acc:VGNC:22834]	Septin OS=Equus caballus OX=9796 GN=SEPTIN7 PE=3 SV=1	SEPTIN7	-0.108965	1.07366	-0.971001	-1.07464	-0.724089	1.07508	-0.350601	-0.951785	0.958013	1.4762	0.519364	-0.356677	NA	-0.903269	3.13078	0.910513	-2.82794	-0.903269	0.114167	24	0.214	ns	MannWhitney
F7CI38	F7CI38_HORSE	ENSECAG00000018148	SNRPN	small nuclear ribonucleoprotein polypeptide N [Source:VGNC Symbol;Acc:VGNC:23402]	Small nuclear ribonucleoprotein-associated protein OS=Equus caballus OX=9796 GN=SNRPN PE=3 SV=1	SNRPN	-4.97351	-3.88236	-4.73737	-4.98692	-4.20858	-4.95748	-3.4363	-3.161	-5.23837	-5.15912	-5.10744	-3.14412	NA	0.369322	1.04959	0.434446	0.387636	0.369322	0.483106	8	0.214	ns	MannWhitney
F6V5I0	F6V5I0_HORSE	ENSECAG00000001897	SUMO	0	Small ubiquitin-related modifier OS=Equus caballus OX=9796 GN=LOC100049890 PE=3 SV=3	LOC100049890	0.342205	0.327189	0.233953	2.92963	-0.632376	3.94262	0.126297	-0.603016	0.99738	1.19717	0.575687	1.37196	NA	-0.202237	0.41282	0.0247606	-0.0834876	-0.202237	0.751153	24	0.214	ns	MannWhitney
F7DF55	F7DF55_HORSE	ENSECAG00000006692	PSMB4	proteasome 20S subunit beta 4 [Source:VGNC Symbol;Acc:VGNC:21943]	Proteasome subunit beta OS=Equus caballus OX=9796 GN=PSMB4 PE=3 SV=2	PSMB4	0.814256	1.10667	1.04583	0.22054	1.24202	1.04324	1.11045	0.797166	0.734649	1.75588	2.00905	1.20434	NA	-0.50346	3.75787	0.190375	-1.89194	-0.50346	0.0739209	24	0.214	ns	MannWhitney
F7DQ00	F7DQ00_HORSE	ENSECAG00000010774	TRIM28	tripartite motif containing 28 [Source:VGNC Symbol;Acc:VGNC:24499]	Tripartite motif containing 28 OS=Equus caballus OX=9796 GN=TRIM28 PE=4 SV=3	TRIM28	-2.45149	-2.92404	-2.76124	-1.16644	-2.86334	-3.22127	-2.45244	-2.46454	-3.19473	-1.64673	-0.704884	-0.804038	NA	-0.950503	3.53634	0.158543	-3.3613	-0.950503	0.0861897	24	0.214	ns	MannWhitney
F6YZ44	F6YZ44_HORSE	ENSECAG00000008676	HNRNPA1	heteroous nuclear ribonucleoprotein A1 [Source:VGNC Symbol;Acc:VGNC:56561]	Helix-destabilizing protein OS=Equus caballus OX=9796 GN=HNRNPA1 PE=4 SV=1	HNRNPA1	2.14933	2.16159	2.46851	1.39452	2.5298	1.29524	2.51064	2.36518	3.57295	3.3311	2.21826	2.20101	NA	-0.721478	3.90363	0.365368	-2.81638	-0.721478	0.0668174	24	0.214	ns	MannWhitney
F7BBH3	F7BBH3_HORSE	ENSECAG00000013504	PSMD5	proteasome 26S subunit, non-ATPase 5 [Source:VGNC Symbol;Acc:VGNC:21963]	26S proteasome non-ATPase regulatory subunit 5 OS=Equus caballus OX=9796 GN=PSMD5 PE=4 SV=2	PSMD5	-1.0803	0.487706	0.653611	-0.29785	0.55694	0.0854103	-0.352912	0.082071	0.82381	0.637847	0.87481	-0.63774	NA	-0.407847	1.68278	0.58509	-0.686318	-0.407847	0.311482	24	0.214	ns	MannWhitney
F6QYS3	F6QYS3_HORSE	ENSECAG00000008545	ECM1	extracellular matrix protein 1 [Source:VGNC Symbol;Acc:VGNC:17409]	Extracellular matrix protein 1 OS=Equus caballus OX=9796 GN=ECM1 PE=4 SV=3	ECM1	2.2815	2.31229	3.08859	3.17076	3.53205	3.3061	2.90777	2.73286	2.73422	3.31057	3.40862	3.41166	NA	-0.299776	1.89855	0.633098	-0.56914	-0.299776	0.268213	24	0.214	ns	MannWhitney
A0A3Q2I3E5	A0A3Q2I3E5_HORSE	ENSECAG00000035327	GRK3	0	G protein-coupled receptor kinase OS=Equus caballus OX=9796 GN=GRK3 PE=3 SV=1	GRK3	-5.02757	-4.93647	-3.27709	-4.87732	-4.89231	-4.84124	-5.04136	-4.90005	-5.04853	-5.16518	-5.08481	-3.17344	NA	-0.10619	0.294903	0.255228	-0.0313158	-0.10619	0.815127	8	0.214	ns	MannWhitney
F6X509	F6X509_HORSE	ENSECAG00000021836	OGFR	opioid growth factor receptor [Source:VGNC Symbol;Acc:VGNC:58202]	Opioid growth factor receptor OS=Equus caballus OX=9796 GN=OGFR PE=3 SV=2	OGFR	-4.49237	-4.96221	-2.6864	-3.66369	-5.08427	-5.05384	-2.77946	-4.84461	-5.16714	-5.24241	-4.99902	-3.62069	NA	0.561461	1.49353	0.694327	0.838556	0.561461	0.355144	8	0.214	ns	MannWhitney
A0A5F5PKD5	A0A5F5PKD5_HORSE	ENSECAG00000034085	NUP188	0	Nucleoporin NUP188 homolog OS=Equus caballus OX=9796 GN=LOC111772183 PE=4 SV=1	LOC111772183	-3.26585	-2.51656	-2.90688	-5.0563	-4.96992	-4.83634	-2.38442	-3.26858	-5.17364	-5.18864	-4.95684	-2.63772	NA	0.838607	1.91474	0.746915	1.60571	0.838607	0.26522	8	0.214	ns	MannWhitney
F6R5B2	F6R5B2_HORSE	ENSECAG00000010132	HMGB2	high mobility group box 2 [Source:VGNC Symbol;Acc:VGNC:18803]	High mobility group box 2 OS=Equus caballus OX=9796 GN=HMGB2 PE=3 SV=2	HMGB2	2.01144	1.73897	2.12933	1.52845	2.04456	1.39688	1.4665	2.25	1.3251	1.2657	1.19091	2.67395	NA	0.206852	1.01572	0.0880523	0.210104	0.206852	0.494582	8	0.214	ns	MannWhitney
A0A3Q2H451	A0A3Q2H451_HORSE	ENSECAG00000016982	CCT4	chaperonin containing TCP1 subunit 4 [Source:VGNC Symbol;Acc:VGNC:16237]	T-complex protein 1 subunit delta OS=Equus caballus OX=9796 GN=CCT4 PE=3 SV=1	CCT4	0.899101	0.890437	0.830367	0.00656814	1.03796	0.93571	1.25024	0.873286	1.42881	1.17959	2.08319	0.646911	NA	-0.494165	3.31938	0.250693	-1.64032	-0.494165	0.100177	24	0.214	ns	MannWhitney
A0A5F5PRS7	A0A5F5PRS7_HORSE	ENSECAG00000024991	ARPC1B	actin related protein 2/3 complex subunit 1B [Source:VGNC Symbol;Acc:VGNC:15536]	Actin related protein 2/3 complex subunit 1B OS=Equus caballus OX=9796 GN=ARPC1B PE=3 SV=1	ARPC1B	2.91907	2.58676	2.95599	1.69825	2.4445	1.61103	3.12838	2.59977	2.25715	1.83262	2.21289	2.2326	NA	0.359155	1.97427	0.118446	0.709071	0.359155	0.254498	8	0.214	ns	MannWhitney
A0A3Q2HWP9	A0A3Q2HWP9_HORSE	ENSECAG00000010644	VCP	valosin containing protein [Source:VGNC Symbol;Acc:VGNC:24893]	15S Mg(2+)-ATPase p97 subunit OS=Equus caballus OX=9796 GN=VCP PE=3 SV=1	VCP	1.67688	4.87852	2.16031	1.94456	1.99587	2.14026	2.59633	2.05376	3.58615	2.34564	2.60969	2.12538	NA	-0.235905	0.543966	0.481298	-0.128324	-0.235905	0.685883	24	0.214	ns	MannWhitney
F6PHS4	F6PHS4_HORSE	ENSECAG00000017713	FKBP15	FKBP prolyl isomerase family member 15 [Source:VGNC Symbol;Acc:VGNC:18049]	Peptidylprolyl isomerase OS=Equus caballus OX=9796 GN=FKBP15 PE=4 SV=2	FKBP15	-4.00608	-4.92303	-3.74263	-4.81586	-4.41978	-4.9902	-3.33002	-4.15739	-5.13556	-5.26452	-5.05078	-3.32217	NA	0.395137	1.37909	0.315612	0.54493	0.395137	0.384461	8	0.214	ns	MannWhitney
A0A5F5PW07	A0A5F5PW07_HORSE	ENSECAG00000007750	DDX39B	DExD-box helicase 39B [Source:VGNC Symbol;Acc:VGNC:58730]	RNA helicase OS=Equus caballus OX=9796 GN=DDX39B PE=4 SV=1	DDX39B	-0.323583	-0.234598	-0.0600534	-0.582608	-0.771341	-2.3164	0.120756	0.052052	-2.46332	-1.69958	-0.923099	0.0368808	NA	0.747807	2.34482	0.456568	1.75348	0.747807	0.196851	8	0.214	ns	MannWhitney
F6Z7D1	F6Z7D1_HORSE	ENSECAG00000000896	ALDH3B2	aldehyde dehydrogenase 3 family member B2 [Source:HGNC Symbol;Acc:HGNC:411]	Aldehyde dehydrogenase family 3 member B2-like OS=Equus caballus OX=9796 GN=ALDH3B2 PE=3 SV=3	ALDH3B2	-1.07871	-0.131244	-0.410304	-0.773936	-1.28571	0.133191	0.316374	-1.08902	-5.10606	-1.22663	-0.844511	-0.673761	NA	1.42282	1.88208	0.00740805	2.67787	1.42282	0.271292	8	0.214	ns	MannWhitney
A0A3Q2KS36	A0A3Q2KS36_HORSE	ENSECAG00000023149	SCIN	scinderin [Source:VGNC Symbol;Acc:VGNC:22727]	Adseverin OS=Equus caballus OX=9796 GN=SCIN PE=3 SV=1	SCIN	3.23715	2.76508	2.04155	-1.16442	0.561131	2.7368	2.80901	3.13436	0.691658	1.01252	1.08238	2.04061	NA	0.80829	1.5374	0.136561	1.24266	0.80829	0.344507	8	0.214	ns	MannWhitney
F7DUN1	F7DUN1_HORSE	ENSECAG00000016082	HDAC1	histone deacetylase 1 [Source:VGNC Symbol;Acc:VGNC:50592]	Histone deacetylase 1 OS=Equus caballus OX=9796 GN=HDAC1 PE=3 SV=2	HDAC1	-1.28035	-1.47081	-1.26872	-4.36463	-2.10315	-0.775333	-1.6934	-1.30687	-1.97549	-3.70848	-3.36974	-1.35842	NA	0.820126	1.96283	0.883174	1.60977	0.820126	0.256525	8	0.214	ns	MannWhitney
A0A3Q2HGB4	A0A3Q2HGB4_HORSE	ENSECAG00000030691	GSTA3	glutathione S-transferase alpha 3 [Source:NCBI gene (formerly Entrezgene);Acc:100056418]	Glutathione S-transferase OS=Equus caballus OX=9796 GN=GSTA3 PE=3 SV=2	GSTA3	0.285621	-1.90158	0.19337	0.165643	-0.295854	1.01605	0.536333	0.458702	0.316498	-0.766964	-2.26927	-0.256112	NA	0.801246	2.32993	0.543645	1.86685	0.801246	0.198893	8	0.214	ns	MannWhitney
F6TFL5	F6TFL5_HORSE	ENSECAG00000020913	RAP1GDS1	Rap1 GTPase-GDP dissociation stimulator 1 [Source:VGNC Symbol;Acc:VGNC:51301]	Rap1 GTPase-GDP dissociation stimulator 1 OS=Equus caballus OX=9796 GN=RAP1GDS1 PE=4 SV=3	RAP1GDS1	-2.01062	-2.00078	-4.45143	-1.92311	-1.51132	-2.77847	-4.11183	-1.78264	-2.6418	-4.34489	-3.95245	-3.87375	NA	1.13195	3.32501	0.529397	3.76373	1.13195	0.0997865	8	0.214	ns	MannWhitney
F7AB94	F7AB94_HORSE	ENSECAG00000018554	RPL38	ribosomal protein L38 [Source:HGNC Symbol;Acc:HGNC:10349]	60S ribosomal protein L38 OS=Equus caballus OX=9796 GN=RPL38 PE=3 SV=1	RPL38	-0.68091	-0.0653902	-0.0308235	-0.279994	-0.36867	-1.55351	-0.0813503	-0.497906	-2.88662	-2.36641	-0.416742	-0.178034	NA	1.01713	2.09384	0.0285692	2.12971	1.01713	0.234256	8	0.214	ns	MannWhitney
A0A3Q2HIS9	A0A3Q2HIS9_HORSE	ENSECAG00000011403	ALDH3A2	aldehyde dehydrogenase 3 family member A2 [Source:VGNC Symbol;Acc:VGNC:15235]	Aldehyde dehydrogenase 3 family member A2 OS=Equus caballus OX=9796 GN=ALDH3A2 PE=3 SV=1	ALDH3A2	2.21589	4.5978	2.81865	5.47722	5.08367	5.25257	5.98766	5.90921	4.29207	4.84666	4.95514	1.24951	NA	0.831991	1.35112	0.572884	1.12412	0.831991	0.391989	8	0.214	ns	MannWhitney
F6Y044	F6Y044_HORSE	ENSECAG00000020822	DIAPH1	diaphanous related formin 1 [Source:VGNC Symbol;Acc:VGNC:17183]	Diaphanous related formin 1 OS=Equus caballus OX=9796 GN=DIAPH1 PE=3 SV=2	DIAPH1	1.54913	2.32434	-1.66105	2.72801	2.95803	2.83317	2.64142	2.72575	2.5535	-1.75519	-1.42543	2.7067	NA	1.49245	2.18549	0.289991	3.26175	1.49245	0.219837	8	0.214	ns	MannWhitney
A0A3Q2L3L1	A0A3Q2L3L1_HORSE	ENSECAG00000017905	LTBP4	latent transforming growth factor beta binding protein 4 [Source:VGNC Symbol;Acc:VGNC:51048]	Latent transforming growth factor beta binding protein 4 OS=Equus caballus OX=9796 GN=LTBP4 PE=4 SV=1	LTBP4	0.767583	-3.27814	-1.47869	-0.98419	-0.590867	-2.16703	-0.0025002	-1.523	0.697465	-1.20351	0.329908	-0.691438	NA	-0.940211	2.21461	0.597923	-2.0822	-0.940211	0.215444	1.32252	0.215	ns	T-test (hom)
F7CTS5	F7CTS5_HORSE	ENSECAG00000018424	EIF2S1	eukaryotic translation initiation factor 2 subunit alpha [Source:VGNC Symbol;Acc:VGNC:17487]	Eukaryotic translation initiation factor 2 subunit 1 OS=Equus caballus OX=9796 GN=EIF2S1 PE=2 SV=1	EIF2S1	-0.401316	-0.713805	0.386743	-0.67042	-0.65083	-0.914742	0.517104	-0.348016	-1.22775	-1.85844	-0.401358	0.0233217	NA	0.516649	2.21647	0.277616	1.14514	0.516649	0.215167	-1.32338	0.215	ns	T-test (hom)
F6QTC9	F6QTC9_HORSE	ENSECAG00000012979	SUCLG1	succinate-CoA ligase GDP/ADP-forming subunit alpha [Source:VGNC Symbol;Acc:VGNC:23743]	Succinate--CoA ligase [ADP/GDP-forming] subunit alpha mitochondrial OS=Equus caballus OX=9796 GN=SUCLG1 PE=3 SV=2	SUCLG1	1.20167	0.0853002	1.62959	0.430688	-0.0449309	-0.373793	0.701476	1.15037	0.109265	-0.619215	0.071334	0.709665	NA	0.529785	2.21478	0.739818	1.17336	0.529785	0.215419	-1.32259	0.215	ns	T-test (hom)
F6VZ73	F6VZ73_HORSE	ENSECAG00000022910	HABP2	hyaluronan binding protein 2 [Source:VGNC Symbol;Acc:VGNC:51530]	Hyaluronan binding protein 2 OS=Equus caballus OX=9796 GN=HABP2 PE=4 SV=3	HABP2	0.187406	0.488488	0.356945	-0.271061	1.34291	0.472747	1.15007	1.18739	0.395997	1.20085	2.10071	0.75974	NA	-0.499961	2.20509	0.502959	-1.10246	-0.499961	0.216871	1.31808	0.217	ns	T-test (hom)
F6URC7	F6URC7_HORSE	ENSECAG00000021053	SFTPC	surfactant protein C [Source:VGNC Symbol;Acc:VGNC:22905]	Pulmonary surfactant-associated protein C OS=Equus caballus OX=9796 GN=SFTPC PE=4 SV=3	SFTPC	0.719254	0.800428	0.909392	1.63315	0.879363	1.43089	1.93191	1.96407	1.48421	1.21196	2.07874	1.91829	NA	-0.389742	2.19061	0.713987	-0.853773	-0.389742	0.219059	1.31132	0.219	ns	T-test (hom)
A0A3Q2HGX2	A0A3Q2HGX2_HORSE	ENSECAG00000017370	PPT1	palmitoyl-protein thioesterase 1 [Source:VGNC Symbol;Acc:VGNC:21798]	Palmitoyl-protein hydrolase 1 OS=Equus caballus OX=9796 GN=PPT1 PE=3 SV=2	PPT1	1.72354	0.983071	1.94091	1.1396	1.83387	1.09567	1.6771	1.1574	2.85209	0.920977	1.70257	2.0457	NA	-0.436439	2.18602	0.101549	-0.954064	-0.436439	0.219757	1.30918	0.22	ns	T-test (hom)
F7BQ20	F7BQ20_HORSE	ENSECAG00000004617	PML	PML nuclear body scaffold [Source:VGNC Symbol;Acc:VGNC:99294]	PML nuclear body scaffold OS=Equus caballus OX=9796 GN=PML PE=4 SV=1	PML	-3.04289	-1.83176	-1.40434	-0.488534	-2.77616	0.128757	-2.73051	-2.82298	-3.32657	-1.36879	-3.94739	-2.58835	NA	0.936721	2.18581	0.99308	2.0475	0.936721	0.219788	-1.30908	0.22	ns	T-test (hom)
F6PZ12	F6PZ12_HORSE	ENSECAG00000012571	AMDHD2	amidohydrolase domain containing 2 [Source:VGNC Symbol;Acc:VGNC:58788]	N-acetylglucosamine-6-phosphate deacetylase OS=Equus caballus OX=9796 GN=AMDHD2 PE=3 SV=2	AMDHD2	-4.77323	-3.24552	-5.24168	-3.94314	-2.49939	-3.66748	-4.32221	-3.81955	-3.76528	-3.70162	-2.47845	-3.28884	NA	-0.630478	2.17496	0.579794	-1.37126	-0.630478	0.221448	1.30401	0.221	ns	T-test (hom)
F6QSF7	F6QSF7_HORSE	ENSECAG00000010324	DNAJA1	0	DnaJ heat shock protein family (Hsp40) member A1 OS=Equus caballus OX=9796 GN=DNAJA1 PE=3 SV=2	DNAJA1	-4.20445	-4.96191	-3.07295	-3.86694	-5.04941	-3.65407	-2.94273	-3.46554	-5.07693	-5.36166	-4.2449	-3.50561	NA	0.645023	2.17759	0.802924	1.40459	0.645023	0.221045	-1.30523	0.221	ns	T-test (hom)
A0A5F5PTR6	A0A5F5PTR6_HORSE	ENSECAG00000042976	0	0	Ig-like domain-containing protein OS=Equus caballus OX=9796 PE=4 SV=1	Ig-like	0.933489	1.72603	2.26024	1.4472	1.94776	2.91708	2.03155	1.64823	2.13538	2.03566	2.22721	2.18149	NA	-0.280987	2.16848	0.00811329	-0.609315	-0.280987	0.222444	1.32982	0.222	ns	T-test (het)
F6U999	F6U999_HORSE	ENSECAG00000011938	MANF	mesencephalic astrocyte derived neurotrophic factor [Source:VGNC Symbol;Acc:VGNC:19916]	Mesencephalic astrocyte derived neurotrophic factor OS=Equus caballus OX=9796 GN=MANF PE=3 SV=2	MANF	1.99945	-0.0907877	1.17094	0.4228	-0.096115	1.22961	0.0502768	0.926338	0.571628	0.0642229	-0.0416913	0.14266	NA	0.517359	2.16838	0.117479	1.12183	0.517359	0.222461	-1.30093	0.222	ns	T-test (hom)
A0A3Q2GYV6	A0A3Q2GYV6_HORSE	ENSECAG00000017396	STING1	stimulator of interferon response cGAMP interactor 1 [Source:VGNC Symbol;Acc:VGNC:24222]	Stimulator of interferon genes protein OS=Equus caballus OX=9796 GN=STING1 PE=3 SV=1	STING1	-3.11655	-2.21616	-2.31165	-3.00846	-1.31704	-4.15102	-2.91176	-3.28647	-1.60984	-2.5917	0.637976	-3.67773	NA	-0.979563	2.16758	0.0830123	-2.12328	-0.979563	0.222584	1.30055	0.223	ns	T-test (hom)
F6PR19	F6PR19_HORSE	ENSECAG00000024743	NEO1	neogenin 1 [Source:VGNC Symbol;Acc:VGNC:20685]	Neogenin 1 OS=Equus caballus OX=9796 GN=NEO1 PE=3 SV=2	NEO1	-2.47688	0.145133	-2.2088	-0.148386	-0.506275	-0.0344397	-1.99058	-3.05395	0.95451	-0.00119281	-1.31447	-0.945539	NA	-0.9576	2.16208	0.768783	-2.0704	-0.9576	0.223435	1.29797	0.223	ns	T-test (hom)
F6WQ61	F6WQ61_HORSE	ENSECAG00000017221	GNB2	G protein subunit beta 2 [Source:VGNC Symbol;Acc:VGNC:18425]	G protein subunit beta 2 OS=Equus caballus OX=9796 GN=GNB2 PE=3 SV=1	GNB2	0.382174	-0.499219	0.0404192	1.80753	-0.883891	-1.00191	-0.463066	0.132517	-0.407077	-0.900145	-1.07103	-0.332636	NA	0.617041	2.1571	0.165059	1.33102	0.617041	0.224206	-1.29564	0.224	ns	T-test (hom)
A0A3Q2I5S8	A0A3Q2I5S8_HORSE	ENSECAG00000021777	ACTN4	actinin alpha 4 [Source:VGNC Symbol;Acc:VGNC:15024]	Actinin alpha 4 OS=Equus caballus OX=9796 GN=ACTN4 PE=3 SV=1	ACTN4	2.14575	2.02083	2.60758	1.77581	1.89064	1.9803	2.65937	2.30186	1.50676	1.76039	2.11898	2.25826	NA	0.261671	2.15359	0.819234	0.563533	0.261671	0.224753	-1.294	0.225	ns	T-test (hom)
F7D3E3	F7D3E3_HORSE	ENSECAG00000000428	CMPK1	cytidine/uridine monophosphate kinase 1 [Source:VGNC Symbol;Acc:VGNC:16652]	UMP-CMP kinase OS=Equus caballus OX=9796 GN=CMPK1 PE=3 SV=2	CMPK1	0.464073	0.846657	0.19739	0.171126	-0.221374	0.313164	0.849418	-0.889332	0.0755024	0.545356	1.04842	0.879996	NA	-0.420928	2.14601	0.687869	-0.903315	-0.420928	0.225937	1.29044	0.226	ns	T-test (hom)
F6VR95	F6VR95_HORSE	ENSECAG00000015914	NDUFS1	NADH:ubiquinone oxidoreductase core subunit S1 [Source:VGNC Symbol;Acc:VGNC:51483]	NADH:ubiquinone oxidoreductase core subunit S1 OS=Equus caballus OX=9796 GN=NDUFS1 PE=4 SV=2	NDUFS1	-0.769292	0.487035	-0.0541374	-0.338311	2.62854	0.276758	-1.22094	-0.390991	0.926972	2.30607	2.05053	-0.968856	NA	-1.00135	2.13434	0.533391	-2.13721	-1.00135	0.227772	1.28495	0.228	ns	T-test (hom)
F6Q892	F6Q892_HORSE	ENSECAG00000012506	SERPINB9	serpin family B member 9 [Source:VGNC Symbol;Acc:VGNC:22853]	Serpin family B member 9 OS=Equus caballus OX=9796 GN=SERPINB9 PE=3 SV=1	SERPINB9	0.392632	-0.216091	0.323795	-0.512863	0.29955	-0.891424	0.351759	-0.0544786	-1.15359	-0.621705	0.0790967	-0.0435861	NA	0.396555	2.13599	0.619763	0.847038	0.396555	0.227511	-1.28573	0.228	ns	T-test (hom)
F7BLZ7	F7BLZ7_HORSE	ENSECAG00000006687	PIN1	peptidylprolyl cis/trans isomerase, NIMA-interacting 1 [Source:VGNC Symbol;Acc:VGNC:59412]	Peptidyl-prolyl cis-trans isomerase OS=Equus caballus OX=9796 GN=PIN1 PE=4 SV=2	PIN1	-3.3533	-2.78743	-3.53597	-4.4717	-3.96148	-4.10476	-4.36193	-4.9177	-4.07006	-2.82859	-3.32281	-3.52305	NA	-0.500657	2.12658	0.687145	-1.06469	-0.500657	0.228999	1.28131	0.229	ns	T-test (hom)
A0A3Q2HR49	A0A3Q2HR49_HORSE	ENSECAG00000011249	AP1S2	adaptor related protein complex 1 subunit sigma 2 [Source:VGNC Symbol;Acc:VGNC:49470]	Adaptor related protein complex 1 subunit sigma 2 OS=Equus caballus OX=9796 GN=AP1S2 PE=3 SV=1	AP1S2	-2.41775	-2.02396	-2.16659	-3.05177	-2.2846	-1.41817	-2.63646	-1.75383	-2.24055	-3.16341	-5.03962	-2.34328	NA	0.977574	2.11975	0.0393474	2.07222	0.977574	0.230086	-1.45353	0.23	ns	T-test (het)
A0A3Q2GUV7	A0A3Q2GUV7_HORSE	ENSECAG00000021243	PTBP3	polypyrimidine tract binding protein 3 [Source:VGNC Symbol;Acc:VGNC:52423]	Polypyrimidine tract binding protein 3 OS=Equus caballus OX=9796 GN=PTBP3 PE=4 SV=2	PTBP3	-5.0203	-4.96104	-2.52225	-3.00466	-4.84146	-3.14814	-3.62989	-1.9508	-3.17823	-2.21238	-3.41039	-2.48959	NA	-0.812172	2.11608	0.249739	-1.71862	-0.812172	0.230673	1.27636	0.231	ns	T-test (hom)
A0A5F5PLT6	A0A5F5PLT6_HORSE	ENSECAG00000022120	EWSR1	EWS RNA binding protein 1 [Source:VGNC Symbol;Acc:VGNC:17712]	EWS RNA binding protein 1 OS=Equus caballus OX=9796 GN=EWSR1 PE=3 SV=1	EWSR1	-1.29855	-1.86224	-0.927501	-0.546477	-0.636614	-0.519983	-0.895748	-0.913229	-2.47484	-1.71299	-1.27763	-0.285341	NA	0.487659	2.11029	0.109734	1.0291	0.487659	0.231601	-1.27363	0.232	ns	T-test (hom)
A0A3Q2I386	A0A3Q2I386_HORSE	ENSECAG00000001072	TYMP	thymidine phosphorylase [Source:VGNC Symbol;Acc:VGNC:24688]	Thymidine phosphorylase OS=Equus caballus OX=9796 GN=TYMP PE=3 SV=2	TYMP	-0.0183257	0.424002	0.0262366	-0.17953	0.363386	0.324516	0.557817	0.769227	-0.0598925	0.914083	1.19025	0.353093	NA	-0.315967	2.09973	0.197194	-0.663445	-0.315967	0.233302	1.26865	0.233	ns	T-test (hom)
F7DSP6	F7DSP6_HORSE	ENSECAG00000014422	OAS2	2'-5'-oligoadenylate synthetase 2 [Source:VGNC Symbol;Acc:VGNC:20998]	2'-5' oligoadenylate synthase OS=Equus caballus OX=9796 GN=OAS2 PE=3 SV=3	OAS2	1.36884	1.00366	1.35838	0.782112	-0.132486	-0.125688	0.517432	0.547539	0.201975	0.695814	0.303589	-0.186006	NA	0.411131	2.10226	0.462357	0.864305	0.411131	0.232893	-1.26984	0.233	ns	T-test (hom)
A0A3Q2I8V6	A0A3Q2I8V6_HORSE	ENSECAG00000007532	CSNK2A1	0	Casein kinase 2 alpha 1 OS=Equus caballus OX=9796 GN=CSNK2A1 PE=3 SV=1	CSNK2A1	-2.95903	-3.264	-3.62184	-3.12139	-5.1093	-4.98254	-3.63596	-2.56428	-4.98759	-4.94278	-4.30129	-3.19249	NA	0.698746	2.09959	0.952481	1.46708	0.698746	0.233324	-1.26858	0.233	ns	T-test (hom)
F6SCX8	F6SCX8_HORSE	ENSECAG00000008046	EIF4G1	eukaryotic translation initiation factor 4 gamma 1 [Source:VGNC Symbol;Acc:VGNC:17507]	Eukaryotic translation initiation factor 4 gamma 1 OS=Equus caballus OX=9796 GN=EIF4G1 PE=3 SV=3	EIF4G1	-2.15477	-2.56239	-1.94041	-3.4083	-1.84515	-4.11524	-1.47665	-2.50685	-2.25117	-1.29412	-2.53883	-1.42375	NA	-0.62425	2.09704	0.599889	-1.30908	-0.62425	0.233737	1.26738	0.234	ns	T-test (hom)
A0A3Q2LMN3	A0A3Q2LMN3_HORSE	ENSECAG00000007349	PTPA	protein phosphatase 2 phosphatase activator [Source:VGNC Symbol;Acc:VGNC:22007]	Serine/threonine-protein phosphatase 2A activator OS=Equus caballus OX=9796 GN=PTPA PE=3 SV=1	PTPA	-0.422619	-1.41359	-0.728189	-0.533871	-0.381991	-1.38956	-1.59201	-0.635286	-0.924354	0.549558	0.39588	-1.45691	NA	-0.528182	2.09712	0.120331	-1.10766	-0.528182	0.233724	1.26742	0.234	ns	T-test (hom)
F6VK74	F6VK74_HORSE	ENSECAG00000015175	MARS1	methionyl-tRNA synthetase 1 [Source:VGNC Symbol;Acc:VGNC:19986]	Methionine--tRNA ligase cytoplasmic OS=Equus caballus OX=9796 GN=MARS1 PE=3 SV=2	MARS1	-2.98273	-4.70632	-3.39429	-5.09793	-3.49649	-4.33374	-3.48534	-4.68082	-5.05981	-4.95919	-5.67235	-3.13414	NA	0.684166	2.0939	0.405746	1.43257	0.684166	0.234247	-1.26589	0.234	ns	T-test (hom)
F6ZS28	F6ZS28_HORSE	ENSECAG00000011134	PRKAG1	protein kinase AMP-activated non-catalytic subunit gamma 1 [Source:VGNC Symbol;Acc:VGNC:21839]	5'-AMP-activated protein kinase subunit gamma-1 OS=Equus caballus OX=9796 GN=PRKAG1 PE=3 SV=2	PRKAG1	-4.9592	-4.17687	-3.17154	-4.87012	-4.16654	-3.71983	-2.47997	-3.03682	-5.07974	-4.60663	-4.11039	-3.93885	NA	0.611291	2.07983	0.403398	1.27138	0.611291	0.236543	-1.25924	0.237	ns	T-test (hom)
A0A3Q2H5D8	A0A3Q2H5D8_HORSE	ENSECAG00000007161	CYP2F1	cytochrome P450 family 2 subfamily F member 1 [Source:VGNC Symbol;Acc:VGNC:50429]	Cytochrome P450 family 2 subfamily F member 1 OS=Equus caballus OX=9796 GN=CYP2F1 PE=3 SV=1	CYP2F1	1.98994	0.700477	1.57608	2.52241	1.21105	0.518937	1.76336	2.53688	1.07514	0.226707	1.19329	1.70146	NA	0.55324	2.07646	0.784022	1.14878	0.55324	0.237095	-1.25765	0.237	ns	T-test (hom)
F7ARB6	F7ARB6_HORSE	ENSECAG00000013411	TTC38	tetratricopeptide repeat domain 38 [Source:VGNC Symbol;Acc:VGNC:24628]	Tetratricopeptide repeat protein 38 OS=Equus caballus OX=9796 GN=TTC38 PE=3 SV=2	TTC38	-3.11426	-1.35122	-0.883875	-0.545536	-5.11635	-5.09363	-2.32164	-1.8241	-2.49992	-1.13241	-0.804206	-0.927273	NA	-1.19037	2.06885	0.205781	-2.4627	-1.19037	0.23835	1.25404	0.238	ns	T-test (hom)
A0A3Q2I0V0	A0A3Q2I0V0_HORSE	ENSECAG00000020227	ZYX	zyxin [Source:VGNC Symbol;Acc:VGNC:25430]	Zyxin OS=Equus caballus OX=9796 GN=ZYX PE=4 SV=1	ZYX	-1.4899	1.31174	-1.89213	-1.86875	-0.0928536	0.982368	-1.91591	-0.154814	0.278472	-0.181657	-0.389793	0.26458	NA	-0.632931	2.06931	0.0440188	-1.30973	-0.632931	0.238274	1.26791	0.238	ns	T-test (het)
F6UJZ8	F6UJZ8_HORSE	ENSECAG00000023356	PRCP	prolylcarboxypeptidase [Source:VGNC Symbol;Acc:VGNC:21810]	Prolylcarboxypeptidase OS=Equus caballus OX=9796 GN=PRCP PE=3 SV=2	PRCP	0.0745032	0.918364	0.912358	0.465196	-0.032314	1.08533	1.03045	0.873507	0.820963	0.0391603	-0.324673	0.677302	NA	0.362737	2.07196	0.590341	0.751577	0.362737	0.237835	-1.25552	0.238	ns	T-test (hom)
F6VZN7	F6VZN7_HORSE	ENSECAG00000022965	RHOG	ras homolog family member G [Source:VGNC Symbol;Acc:VGNC:22377]	Ras homolog family member G OS=Equus caballus OX=9796 GN=RHOG PE=4 SV=1	RHOG	1.72773	1.40291	1.83117	2.06734	0.981478	0.317651	1.39767	1.6416	1.04525	0.834249	0.657334	1.57421	NA	0.393184	2.07274	0.631781	0.814966	0.393184	0.237708	-1.25588	0.238	ns	T-test (hom)
F6RFS1	F6RFS1_HORSE	ENSECAG00000021311	NUDC	nuclear distribution C, dynein complex regulator [Source:VGNC Symbol;Acc:VGNC:20937]	Nuclear distribution protein C homolog OS=Equus caballus OX=9796 GN=NUDC PE=3 SV=2	NUDC	-1.54443	-0.886435	-1.1053	1.34153	0.663937	-0.579437	-0.0615451	0.808976	-1.06317	-0.0692913	-1.40525	-0.951714	NA	0.702018	2.0673	0.359653	1.45128	0.702018	0.238606	-1.2533	0.239	ns	T-test (hom)
A0A3Q2GZK6	A0A3Q2GZK6_HORSE	ENSECAG00000017197	RANBP1	RAN binding protein 1 [Source:VGNC Symbol;Acc:VGNC:58697]	RAN binding protein 1 OS=Equus caballus OX=9796 GN=RANBP1 PE=4 SV=1	RANBP1	-0.172456	-0.187875	-0.0893692	-0.337587	0.236072	-0.942621	0.0158605	-1.35837	-0.468559	0.97123	0.862569	-0.763679	NA	-0.504934	2.05449	0.23068	-1.03738	-0.504934	0.240734	1.24722	0.241	ns	T-test (hom)
F6XIB2	F6XIB2_HORSE	ENSECAG00000008755	POR	cytochrome p450 oxidoreductase [Source:VGNC Symbol;Acc:VGNC:21702]	NADPH--cytochrome P450 reductase OS=Equus caballus OX=9796 GN=POR PE=3 SV=3	POR	-0.831281	-0.64724	0.665781	0.142463	-0.784156	-1.18848	-0.466306	0.343217	-0.955875	-0.259966	-0.534898	-1.54502	NA	0.47819	2.05489	0.873249	0.982626	0.47819	0.240668	-1.24741	0.241	ns	T-test (hom)
A0A3Q2IC53	A0A3Q2IC53_HORSE	ENSECAG00000010200	OSBPL2	oxysterol binding protein like 2 [Source:VGNC Symbol;Acc:VGNC:21064]	Oxysterol-binding protein OS=Equus caballus OX=9796 GN=OSBPL2 PE=3 SV=2	OSBPL2	-3.95215	-4.18954	-3.35153	-5.17126	-5.00521	-5.07827	-2.8518	-4.75149	-5.10438	-3.82289	-2.73504	-2.57986	NA	-0.733365	2.04437	0.456075	-1.49927	-0.733365	0.242428	1.24242	0.242	ns	T-test (hom)
F7CNE1	F7CNE1_HORSE	ENSECAG00000014373	SNRPD1	small nuclear ribonucleoprotein D1 polypeptide [Source:VGNC Symbol;Acc:VGNC:23398]	Small nuclear ribonucleoprotein Sm D1 OS=Equus caballus OX=9796 GN=SNRPD1 PE=3 SV=3	SNRPD1	-0.392004	-0.162655	-0.148529	-0.63294	-0.441205	-1.24918	-0.258416	0.0635677	-1.25411	-2.47652	-1.24765	0.188066	NA	0.794883	2.04522	0.0288821	1.62571	0.794883	0.242285	-1.41182	0.242	ns	T-test (het)
F7CUX8	F7CUX8_HORSE	ENSECAG00000023415	PSMB7	proteasome 20S subunit beta 7 [Source:VGNC Symbol;Acc:VGNC:21946]	Proteasome subunit beta OS=Equus caballus OX=9796 GN=PSMB7 PE=2 SV=1	PSMB7	-4.82947	-1.56022	-1.76091	-3.86715	-1.31437	-2.2424	-2.02814	-4.11582	-3.65379	-1.04299	0.0611143	-1.93115	NA	-1.07311	2.03408	0.660782	-2.18279	-1.07311	0.244164	1.23752	0.244	ns	T-test (hom)
F7D5X8	F7D5X8_HORSE	ENSECAG00000021775	KRT4	keratin 4 [Source:NCBI gene (formerly Entrezgene);Acc:100061857]	Keratin 4 OS=Equus caballus OX=9796 GN=KRT8 PE=3 SV=2	KRT8	-4.87164	-5.05283	-4.82572	-5.05637	-5.12604	-4.05873	-3.66647	-5.91428	-5.03057	-3.61375	-1.84706	-5.54154	NA	-0.813278	2.03189	0.0521084	-1.65249	-0.813278	0.244535	1.23648	0.245	ns	T-test (hom)
F7A900	F7A900_HORSE	ENSECAG00000005244	PDHB	pyruvate dehydrogenase E1 subunit beta [Source:VGNC Symbol;Acc:VGNC:50491]	Pyruvate dehydrogenase E1 component subunit beta OS=Equus caballus OX=9796 GN=PDHB PE=4 SV=1	PDHB	0.638973	0.00510452	1.01706	0.600537	-0.337212	-1.24821	0.121187	0.520003	-0.861079	0.00244917	-0.456027	0.0378517	NA	0.483881	2.03104	0.429003	0.982784	0.483881	0.244678	-1.23607	0.245	ns	T-test (hom)
A0A3Q2I0X0	A0A3Q2I0X0_HORSE	ENSECAG00000011503	UROD	uroporphyrinogen decarboxylase [Source:VGNC Symbol;Acc:VGNC:24821]	Uroporphyrinogen decarboxylase OS=Equus caballus OX=9796 GN=UROD PE=3 SV=1	UROD	-0.997242	-1.25739	-2.9974	-0.260723	-0.20525	-1.30915	-1.12412	-2.48215	-1.10499	0.269094	0.939136	-2.08554	NA	-0.833603	2.02157	0.424217	-1.68518	-0.833603	0.24629	1.23156	0.246	ns	T-test (hom)
A0A3Q2HB83	A0A3Q2HB83_HORSE	ENSECAG00000006663	FCGR3B	0	Low affinity immunoglobulin gamma Fc region receptor III-B OS=Equus caballus OX=9796 GN=LOC100051526 PE=4 SV=2	LOC100051526	-4.85564	-3.69572	-1.92489	-3.71282	-4.44462	-5.07365	-3.12272	-2.34767	-5.26661	-3.70259	-5.05956	-3.74871	NA	0.797152	2.02339	0.657154	1.61295	0.797152	0.24598	-1.23243	0.246	ns	T-test (hom)
F7DB64	F7DB64_HORSE	ENSECAG00000010965	CYBA	cytochrome b-245 alpha chain [Source:VGNC Symbol;Acc:VGNC:50466]	Cytochrome b-245 light chain OS=Equus caballus OX=9796 GN=CYBA PE=3 SV=1	CYBA	-0.134676	-1.09708	1.28836	0.110832	-0.114573	-1.77196	-0.678142	1.11316	-1.72489	-0.757465	-0.562914	-0.394712	NA	0.699487	2.02147	0.390282	1.41399	0.699487	0.246307	-1.23151	0.246	ns	T-test (hom)
A0A5F5PN23	A0A5F5PN23_HORSE	ENSECAG00000028966	DMBT1	0	Deleted in malignant brain tumors 1 protein OS=Equus caballus OX=9796 GN=LOC100064515 PE=4 SV=1	LOC100064515	3.91532	4.62305	3.8918	5.52233	3.77573	3.16401	4.35008	3.32146	5.6587	4.46321	3.83567	4.60309	NA	-0.569693	2.01523	0.896056	-1.14806	-0.569693	0.247375	1.22853	0.247	ns	T-test (hom)
A0A3Q2HHY7	A0A3Q2HHY7_HORSE	ENSECAG00000028484	DMBT1	0	Deleted in malignant brain tumors 1 protein-like OS=Equus caballus OX=9796 GN=LOC111772215 PE=4 SV=2	LOC111772215	3.91532	4.62305	3.8918	5.52233	3.77573	3.16401	4.35008	3.32146	5.6587	4.46321	3.83567	4.60309	NA	-0.569693	2.01523	0.896056	-1.14806	-0.569693	0.247375	1.22853	0.247	ns	T-test (hom)
F7BR80	F7BR80_HORSE	ENSECAG00000009974	PON3	paraoxonase 3 [Source:VGNC Symbol;Acc:VGNC:21696]	Paraoxonase OS=Equus caballus OX=9796 GN=PON3 PE=3 SV=2	PON3	-0.542365	-1.28957	-0.140627	-2.39882	-2.82364	-0.0756287	-0.358835	-1.50689	1.75366	-1.01313	-0.408306	-1.38612	NA	-0.878575	2.02003	0.470559	-1.77475	-0.878575	0.246553	1.23082	0.247	ns	T-test (hom)
A0A3Q2H4X1	A0A3Q2H4X1_HORSE	ENSECAG00000000454	0	0	Ig-like domain-containing protein OS=Equus caballus OX=9796 PE=4 SV=1	Ig-like	-1.0315	-0.062523	0.386991	0.680944	0.156088	0.7151	0.91723	-0.502192	2.36542	1.09509	-0.912797	0.873599	NA	-0.697811	2.01926	0.113427	-1.40906	-0.697811	0.246685	1.23045	0.247	ns	T-test (hom)
F6ZKC8	F6ZKC8_HORSE	ENSECAG00000011722	COX4I1	cytochrome c oxidase subunit 4I1 [Source:VGNC Symbol;Acc:VGNC:16801]	Cytochrome c oxidase subunit 4 OS=Equus caballus OX=9796 GN=COX4I1 PE=3 SV=3	COX4I1	0.467674	-0.447432	0.441806	0.566156	1.73796	-0.843405	-0.279185	-0.196647	0.97587	1.7758	-0.355208	0.820037	NA	-0.62326	2.01974	0.75725	-1.25882	-0.62326	0.246603	1.23068	0.247	ns	T-test (hom)
A0A3Q2HRJ9	A0A3Q2HRJ9_HORSE	ENSECAG00000039655	RARRES1	retinoic acid receptor responder 1 [Source:HGNC Symbol;Acc:HGNC:9867]	Retinoic acid receptor responder 1 OS=Equus caballus OX=9796 GN=RARRES1 PE=3 SV=1	RARRES1	0.0252499	0.410328	-1.54511	-0.413041	-1.79578	-2.5928	-0.125596	-2.83811	-2.29369	-1.34075	-2.76419	-1.3853	NA	0.836625	2.01482	0.371039	1.68565	0.836625	0.247445	-1.22834	0.247	ns	T-test (hom)
F6YRE7	F6YRE7_HORSE	ENSECAG00000008767	LTA4H	leukotriene A4 hydrolase [Source:VGNC Symbol;Acc:VGNC:19830]	Leukotriene A(4) hydrolase OS=Equus caballus OX=9796 GN=LTA4H PE=3 SV=2	LTA4H	4.82044	4.53814	4.61409	3.14418	5.59886	3.97545	4.65802	3.6067	4.18622	3.7151	3.84466	3.76391	NA	0.492013	2.02028	0.0588378	0.994003	0.492013	0.246511	-1.23094	0.247	ns	T-test (hom)
A0A3Q2GYQ4	A0A3Q2GYQ4_HORSE	ENSECAG00000019077	CLTC	clathrin heavy chain [Source:VGNC Symbol;Acc:VGNC:16641]	Clathrin heavy chain OS=Equus caballus OX=9796 GN=CLTC PE=3 SV=1	CLTC	1.63505	2.49784	2.50283	2.00936	2.00226	2.35901	2.77785	2.2572	2.09148	2.03554	1.0937	2.47316	NA	0.331706	2.01485	0.26269	0.668337	0.331706	0.247441	-1.22835	0.247	ns	T-test (hom)
A0A3Q2KQU3	A0A3Q2KQU3_HORSE	ENSECAG00000019750	IL6ST	interleukin 6 signal transducer [Source:VGNC Symbol;Acc:VGNC:19036]	Interleukin 6 signal transducer OS=Equus caballus OX=9796 GN=IL6ST PE=3 SV=1	IL6ST	-0.403987	-0.545823	0.0325513	0.128963	0.689068	-1.01798	0.380898	-0.0340637	-0.0926221	0.165457	0.329528	0.67822	NA	-0.366442	2.0141	0.423602	-0.73805	-0.366442	0.247569	1.22799	0.248	ns	T-test (hom)
F6V881	F6V881_HORSE	ENSECAG00000015904	VTN	vitronectin [Source:VGNC Symbol;Acc:VGNC:56510]	Vitronectin OS=Equus caballus OX=9796 GN=VTN PE=4 SV=3	VTN	1.83695	1.05872	3.81339	2.62632	2.99396	2.49241	2.5707	3.91727	3.22671	2.45821	4.61268	3.16936	NA	-0.703024	2.01448	0.973121	-1.41623	-0.703024	0.247503	1.22818	0.248	ns	T-test (hom)
F6Z904	F6Z904_HORSE	ENSECAG00000019062	RAB5A	RAB5A, member RAS onco family [Source:VGNC Symbol;Acc:VGNC:22124]	RAB5A member RAS oncogene family OS=Equus caballus OX=9796 GN=RAB5A PE=4 SV=1	RAB5A	-0.409345	-0.248589	0.14281	0.364948	0.110401	-0.61543	-0.447707	0.260243	0.257358	-0.739667	-0.590869	-0.533636	NA	0.29637	2.01261	0.604452	0.596479	0.29637	0.247824	-1.22728	0.248	ns	T-test (hom)
F7AT17	F7AT17_HORSE	ENSECAG00000017707	HCK	HCK proto-onco, Src family tyrosine kinase [Source:VGNC Symbol;Acc:VGNC:18709]	Tyrosine-protein kinase OS=Equus caballus OX=9796 GN=HCK PE=3 SV=3	HCK	-5.14349	-3.23486	-2.43058	-3.22644	-5.03369	-5.0345	-4.09683	-3.97014	-5.13446	-5.49419	-5.01268	-3.40025	NA	0.739079	2.00982	0.983165	1.48542	0.739079	0.248304	-1.22595	0.248	ns	T-test (hom)
A0A3Q2HK14	A0A3Q2HK14_HORSE	ENSECAG00000005471	HAGH	hydroxyacylglutathione hydrolase [Source:VGNC Symbol;Acc:VGNC:18684]	Hydroxyacylglutathione hydrolase OS=Equus caballus OX=9796 GN=HAGH PE=3 SV=1	HAGH	-3.35863	-1.10222	-1.5843	1.03653	0.995726	-1.18741	-0.802951	-0.922644	-0.930322	0.937524	1.5392	-0.896488	NA	-1.02821	2.00746	0.938637	-2.0641	-1.02821	0.248711	1.22482	0.249	ns	T-test (hom)
A0A5F5PSE4	A0A5F5PSE4_HORSE	ENSECAG00000007134	AP2A1	adaptor related protein complex 2 subunit alpha 1 [Source:VGNC Symbol;Acc:VGNC:15377]	AP-2 complex subunit alpha OS=Equus caballus OX=9796 GN=AP2A1 PE=3 SV=1	AP2A1	-0.781933	-1.02361	-0.964011	-0.0170896	0.0424806	-0.126837	-0.282119	-1.41843	-1.76181	-0.543112	-1.55514	-0.255987	NA	0.457569	2.00346	0.454814	0.916719	0.457569	0.249402	-1.22291	0.249	ns	T-test (hom)
F6SP02	F6SP02_HORSE	ENSECAG00000004925	YWHAQ	tyrosine 3-monooxygenase/tryptophan 5-monooxygenase activation protein theta [Source:VGNC Symbol;Acc:VGNC:25120]	14-3-3 protein theta OS=Equus caballus OX=9796 GN=YWHAQ PE=3 SV=1	YWHAQ	1.78384	-0.0133651	-1.07475	2.06398	-0.735082	1.8387	-1.07689	-2.54572	0.225202	1.09114	1.84321	1.34859	NA	-1.09695	1.99917	0.159401	-2.19299	-1.09695	0.250143	1.22086	0.25	ns	T-test (hom)
F7DJE3	F7DJE3_HORSE	ENSECAG00000006706	SFTPD	surfactant protein D [Source:VGNC Symbol;Acc:VGNC:22906]	Surfactant protein D OS=Equus caballus OX=9796 GN=SFTPD PE=3 SV=1	SFTPD	8.13688	8.12096	8.08445	8.60799	8.3353	7.92462	8.24618	7.80656	8.45165	8.26188	8.63956	8.03017	NA	-0.187948	2.00102	0.810089	-0.376086	-0.187948	0.249824	1.22174	0.25	ns	T-test (hom)
F6XAL9	F6XAL9_HORSE	ENSECAG00000023868	HNRNPM	heteroous nuclear ribonucleoprotein M [Source:VGNC Symbol;Acc:VGNC:56633]	Heterogeneous nuclear ribonucleoprotein M OS=Equus caballus OX=9796 GN=HNRNPM PE=4 SV=3	HNRNPM	0.872644	0.0309547	1.04858	0.892211	0.25901	-0.308204	0.377546	0.958886	-0.327219	0.0612512	0.324312	0.600523	NA	0.351737	1.99747	0.757205	0.702586	0.351737	0.250438	-1.22005	0.25	ns	T-test (hom)
F7DU11	F7DU11_HORSE	ENSECAG00000014211	AGK	acylglycerol kinase [Source:VGNC Symbol;Acc:VGNC:15160]	Acylglycerol kinase OS=Equus caballus OX=9796 GN=AGK PE=4 SV=2	AGK	-1.46193	-1.92475	-0.91305	-1.28774	-2.99616	-4.99369	-2.50916	-0.838956	-1.7219	-3.0741	-5.13596	-2.72203	NA	1.04782	2.0013	0.841077	2.09699	1.04782	0.249775	-1.22188	0.25	ns	T-test (hom)
F7BQS3	F7BQS3_HORSE	ENSECAG00000010007	GRB2	growth factor receptor bound protein 2 [Source:VGNC Symbol;Acc:VGNC:18570]	Growth factor receptor bound protein 2 OS=Equus caballus OX=9796 GN=GRB2 PE=4 SV=1	GRB2	-2.81878	-0.809041	-0.629377	-1.22875	-0.674285	-3.90004	-2.03932	-1.31878	-1.59864	-1.06554	-0.807184	-0.15572	NA	-0.770522	1.99699	0.299937	-1.53872	-0.770522	0.250523	1.21981	0.251	ns	T-test (hom)
A0A5F5PPD6	A0A5F5PPD6_HORSE	ENSECAG00000024079	RPL31	ribosomal protein L31 [Source:VGNC Symbol;Acc:VGNC:51402]	60S ribosomal protein L31 OS=Equus caballus OX=9796 GN=RPL31 PE=3 SV=1	RPL31	-0.174647	0.0142126	-0.240099	-0.645325	-0.181617	-0.292164	0.0530596	-0.129694	-0.215155	-1.32867	-0.675851	-0.140148	NA	0.390422	1.99603	0.0401139	0.779294	0.390422	0.250688	-1.37651	0.251	ns	T-test (het)
F6T753	F6T753_HORSE	ENSECAG00000015448	TAPBP	TAP binding protein [Source:VGNC Symbol;Acc:VGNC:23872]	TAP binding protein OS=Equus caballus OX=9796 GN=TAPBP PE=4 SV=3	TAPBP	0.200249	-0.123027	1.39336	0.70457	-0.246136	-0.905588	0.208472	1.2212	-0.865659	-0.304602	-0.277486	0.53301	NA	0.535322	1.99338	0.681423	1.0671	0.535322	0.25115	-1.21809	0.251	ns	T-test (hom)
F6X277	F6X277_HORSE	ENSECAG00000016701	RUVBL2	RuvB like AAA ATPase 2 [Source:VGNC Symbol;Acc:VGNC:22633]	RuvB-like helicase OS=Equus caballus OX=9796 GN=RUVBL2 PE=3 SV=2	RUVBL2	1.47982	1.60745	-0.628875	0.987073	0.313581	-0.0592646	0.419876	0.827991	1.11261	0.527118	-1.66457	-0.230536	NA	0.682303	1.9928	0.288453	1.35969	0.682303	0.251251	-1.21781	0.251	ns	T-test (hom)
A0A3Q2HJJ4	A0A3Q2HJJ4_HORSE	ENSECAG00000012393	B4GALT1	beta-1,4-galactosyltransferase 1 [Source:VGNC Symbol;Acc:VGNC:15739]	Beta-1 4-galactosyltransferase 1 OS=Equus caballus OX=9796 GN=B4GALT1 PE=3 SV=1	B4GALT1	0.681805	0.548769	1.0468	-0.576399	-0.134982	0.485461	1.28465	0.777304	0.0663962	-0.0497439	-0.841455	0.960354	NA	0.480289	1.97095	0.604765	0.946627	0.480289	0.255084	-1.20733	0.255	ns	T-test (hom)
F6Q8K7	F6Q8K7_HORSE	ENSECAG00000021364	ST3GAL1	ST3 beta-galactoside alpha-2,3-sialyltransferase 1 [Source:VGNC Symbol;Acc:VGNC:23627]	ST3 beta-galactoside alpha-2 3-sialyltransferase 1 OS=Equus caballus OX=9796 GN=ST3GAL1 PE=3 SV=1	ST3GAL1	2.10527	-0.133649	-0.415062	-1.04058	-0.087112	2.17384	1.31109	-0.570551	0.379837	-0.319428	-2.20143	0.165658	NA	0.911745	1.96909	0.998766	1.79531	0.911745	0.255413	-1.20644	0.255	ns	T-test (hom)
F6ZBG0	F6ZBG0_HORSE	ENSECAG00000009144	CA1	carbonic anhydrase 1 [Source:VGNC Symbol;Acc:VGNC:56323]	Carbonic anhydrase OS=Equus caballus OX=9796 GN=CA1 PE=3 SV=1	CA1	0.624979	3.17307	0.33993	5.18936	5.95759	1.76833	2.32178	1.47786	4.32288	5.48611	6.337	0.720845	NA	-1.6101	1.96419	0.611523	-3.16253	-1.6101	0.256284	1.20408	0.256	ns	T-test (hom)
F7AUY9	F7AUY9_HORSE	ENSECAG00000018773	RPS27A	ribosomal protein S27a [Source:VGNC Symbol;Acc:VGNC:49259]	40S ribosomal protein S27a OS=Equus caballus OX=9796 GN=RPS27A PE=3 SV=2	RPS27A	6.02107	5.28067	6.4702	6.13528	5.58579	5.28332	5.76572	5.94353	5.52283	6.43618	6.4398	6.08649	NA	-0.310627	1.96483	0.83763	-0.610329	-0.310627	0.25617	1.20439	0.256	ns	T-test (hom)
CAZA2_HORSE	NA	ENSECAG00000021693	CAPZA2	capping actin protein of muscle Z-line subunit alpha 2 [Source:VGNC Symbol;Acc:VGNC:16050]	F-actin-capping protein subunit alpha-2 OS=Equus caballus OX=9796 GN=CAPZA2 PE=3 SV=3	CAPZA2	-0.104613	0.352269	0.412077	-0.527763	0.0635304	-0.698475	0.319226	0.15513	-0.977372	-0.50068	-0.51285	0.531342	NA	0.361313	1.9545	0.313607	0.706187	0.361313	0.25801	-1.19943	0.258	ns	T-test (hom)
H9GZX8	H9GZX8_HORSE	ENSECAG00000013435	OAS1	2'-5'-oligoadenylate synthetase 1 [Source:VGNC Symbol;Acc:VGNC:20997]	2'-5' oligoadenylate synthase OS=Equus caballus OX=9796 GN=OAS1 PE=3 SV=2	OAS1	-0.626379	-0.668881	-0.162524	-0.681064	-0.351072	-2.27121	-1.42291	-2.22467	-0.834981	-0.888607	-3.5201	-1.80541	NA	0.711187	1.94306	0.324417	1.38188	0.711187	0.260065	-1.19391	0.26	ns	T-test (hom)
A0A3Q2HAC6	A0A3Q2HAC6_HORSE	ENSECAG00000013454	NDUFS3	NADH:ubiquinone oxidoreductase core subunit S3 [Source:VGNC Symbol;Acc:VGNC:20645]	Complex I-30kD OS=Equus caballus OX=9796 GN=NDUFS3 PE=3 SV=1	NDUFS3	-4.93882	-5.12613	-2.75421	-3.87102	-2.24956	-4.90198	-5.01951	-2.95617	-3.17709	-2.66976	-4.08785	-2.93007	NA	-0.760984	1.93978	0.315128	-1.47614	-0.760984	0.260656	1.19233	0.261	ns	T-test (hom)
Q3S4D6	Q3S4D6_HORSE	ENSECAG00000020587	GM2A	GM2 ganglioside activator [Source:VGNC Symbol;Acc:VGNC:18400]	GM2 activator protein OS=Equus caballus OX=9796 GN=GM2A PE=2 SV=1	GM2A	-0.285002	-0.367103	1.01749	-0.151566	1.3855	1.20269	-0.441955	0.0877218	0.254828	1.17305	0.423888	1.45531	NA	-0.520798	1.93707	0.698093	-1.00882	-0.520798	0.261146	1.19102	0.261	ns	T-test (hom)
GELS_HORSE	NA	NA	GSN	NA	Gelsolin OS=Equus caballus OX=9796 GN=GSN PE=1 SV=2	GSN	-0.0306586	0.162673	0.586851	-1.11745	-0.890623	-0.136143	0.844272	0.208731	-1.14465	-0.464106	0.00774898	-0.398855	NA	0.453423	1.93985	0.616741	0.879573	0.453423	0.260643	-1.19237	0.261	ns	T-test (hom)
F6UH83	F6UH83_HORSE	ENSECAG00000019192	CCT5	chaperonin containing TCP1 subunit 5 [Source:VGNC Symbol;Acc:VGNC:16238]	CCT-epsilon OS=Equus caballus OX=9796 GN=CCT5 PE=3 SV=2	CCT5	0.447468	1.07559	-0.679584	0.490915	0.0594198	0.127721	-0.938431	1.0931	-0.668754	-0.438095	-0.401718	0.397365	NA	0.487325	1.94	0.483072	0.945409	0.487325	0.260617	-1.19244	0.261	ns	T-test (hom)
F7BKE1	F7BKE1_HORSE	ENSECAG00000022279	SERPINF1	serpin family F member 1 [Source:VGNC Symbol;Acc:VGNC:22859]	Serpin family F member 1 OS=Equus caballus OX=9796 GN=SERPINF1 PE=3 SV=1	SERPINF1	8.15543	6.60729	4.46096	7.05361	6.51912	4.13114	3.79283	4.42622	4.46639	3.48341	4.36899	5.95022	NA	1.07607	1.93961	0.476848	2.08716	1.07607	0.260687	-1.19225	0.261	ns	T-test (hom)
F6Y4R0	F6Y4R0_HORSE	ENSECAG00000003592	TMX1	thioredoxin related transmembrane protein 1 [Source:VGNC Symbol;Acc:VGNC:24353]	Thioredoxin related transmembrane protein 1 OS=Equus caballus OX=9796 GN=TMX1 PE=4 SV=3	TMX1	0.29173	0.936986	1.19543	1.046	-0.250304	1.31453	-0.405071	0.99471	1.20983	-0.635684	-0.879441	0.585329	NA	0.570492	1.9382	0.352571	1.10573	0.570492	0.260942	-1.19157	0.261	ns	T-test (hom)
F7BH02	F7BH02_HORSE	ENSECAG00000009550	FLNA	filamin A [Source:VGNC Symbol;Acc:VGNC:18060]	Filamin A OS=Equus caballus OX=9796 GN=FLNA PE=3 SV=2	FLNA	3.34977	3.16435	3.70456	3.14434	3.28662	2.49356	3.53104	3.23384	2.68052	2.84576	2.56973	3.67998	NA	0.294512	1.92425	0.404859	0.566714	0.294512	0.263477	-1.18483	0.263	ns	T-test (hom)
F6VUD7	F6VUD7_HORSE	ENSECAG00000022664	SNX3	sorting nexin 3 [Source:VGNC Symbol;Acc:VGNC:23425]	Sorting nexin-3 OS=Equus caballus OX=9796 GN=SNX3 PE=3 SV=2	SNX3	-4.9181	-4.95938	-4.99917	-5.04017	-5.0975	-4.87401	-4.87852	-5.02754	-5.15156	-5.09393	-3.7296	-3.64758	NA	-0.56863	1.92239	6.87127e-06	-1.09313	-0.56863	0.263817	1.36857	0.264	ns	T-test (het)
A0A3Q2KTL8	A0A3Q2KTL8_HORSE	ENSECAG00000011037	WARS1	tryptophanyl-tRNA synthetase 1 [Source:VGNC Symbol;Acc:VGNC:24964]	T1-TrpRS OS=Equus caballus OX=9796 GN=WARS1 PE=3 SV=1	WARS1	2.15648	2.10418	2.06581	2.5421	2.21892	1.87354	2.47115	2.66111	1.78075	1.64998	2.15867	2.54393	NA	0.228328	1.91731	0.343504	0.437776	0.228328	0.264748	-1.18148	0.265	ns	T-test (hom)
F6WQJ4	F6WQJ4_HORSE	ENSECAG00000003002	CD9	CD9 molecule [Source:VGNC Symbol;Acc:VGNC:16283]	Tetraspanin OS=Equus caballus OX=9796 GN=CD9 PE=3 SV=2	CD9	-0.860901	0.0152211	0.174827	-0.0576011	-0.437944	-0.421546	0.194883	-0.508884	-0.929411	-0.355577	-0.28038	-0.408359	NA	0.255688	1.91506	0.748768	0.489658	0.255688	0.265161	-1.18039	0.265	ns	T-test (hom)
F7C2H1	F7C2H1_HORSE	ENSECAG00000014198	MTCH2	mitochondrial carrier 2 [Source:VGNC Symbol;Acc:VGNC:20403]	Mitochondrial carrier 2 OS=Equus caballus OX=9796 GN=MTCH2 PE=2 SV=2	MTCH2	-3.08296	-2.132	-4.40022	-2.40045	-2.57859	-4.83917	-2.18647	-1.39742	-4.97797	-3.63556	-2.80014	-3.31006	NA	0.803772	1.91675	0.753824	1.54063	0.803772	0.26485	-1.18121	0.265	ns	T-test (hom)
F6VSN2	F6VSN2_HORSE	ENSECAG00000020462	GSTP1	glutathione S-transferase pi 1 [Source:HGNC Symbol;Acc:HGNC:4638]	GST class-pi OS=Equus caballus OX=9796 GN=GSTP1 PE=3 SV=3	GSTP1	3.75156	4.48911	3.15886	2.39825	1.9738	4.20249	3.83307	3.32341	3.2783	4.01499	4.27377	4.19904	NA	-0.550206	1.9004	0.318928	-1.04561	-0.550206	0.267869	1.17329	0.268	ns	T-test (hom)
A0A3Q2HUK6	A0A3Q2HUK6_HORSE	ENSECAG00000033456	H1-5	H1.5 linker histone, cluster member [Source:VGNC Symbol;Acc:VGNC:83786]	H1.5 linker histone cluster member OS=Equus caballus OX=9796 GN=H1-5 PE=3 SV=1	H1-5	0.512825	1.85212	2.4731	2.53766	3.06899	1.28555	2.62727	3.15098	1.95944	2.72737	3.03533	3.43687	NA	-0.601189	1.89963	0.573443	-1.14204	-0.601189	0.268012	1.17291	0.268	ns	T-test (hom)
A0A3Q2L7X0	A0A3Q2L7X0_HORSE	ENSECAG00000014168	PSMA7	proteasome 20S subunit alpha 7 [Source:VGNC Symbol;Acc:VGNC:21937]	Proteasome subunit alpha type OS=Equus caballus OX=9796 GN=PSMA7 PE=3 SV=2	PSMA7	2.34605	2.22699	2.22337	1.79695	2.21598	2.60734	2.57307	2.89445	1.74277	2.32868	2.56628	1.78973	NA	0.253659	1.88739	0.590714	0.478755	0.253659	0.270295	-1.16697	0.27	ns	T-test (hom)
F7BTK9	F7BTK9_HORSE	ENSECAG00000007385	NIBAN1	niban apoptosis regulator 1 [Source:VGNC Symbol;Acc:VGNC:17797]	Niban apoptosis regulator 1 OS=Equus caballus OX=9796 GN=NIBAN1 PE=3 SV=2	NIBAN1	1.08696	0.790313	1.11072	0.525471	0.549499	0.165438	1.44803	0.82149	0.116713	0.502134	0.738288	0.809662	NA	0.270541	1.88875	0.729024	0.510983	0.270541	0.270042	-1.16763	0.27	ns	T-test (hom)
K9K2B0	K9K2B0_HORSE	ENSECAG00000022305	TSPAN1	tetraspanin 1 [Source:VGNC Symbol;Acc:VGNC:58264]	Tetraspanin OS=Equus caballus OX=9796 GN=TSPAN1 PE=2 SV=1	TSPAN1	-0.29517	0.413508	1.14776	0.975241	-0.426718	-0.578108	0.639358	-0.537627	-2.06061	-1.05261	0.328877	0.797554	NA	0.663977	1.88802	0.166132	1.2536	0.663977	0.270178	-1.16728	0.27	ns	T-test (hom)
F6YNM7	F6YNM7_HORSE	ENSECAG00000023502	PREP	prolyl endopeptidase [Source:VGNC Symbol;Acc:VGNC:21827]	Prolyl endopeptidase OS=Equus caballus OX=9796 GN=PREP PE=3 SV=2	PREP	0.205584	-0.153473	-0.808716	-0.163473	-0.291472	0.0778403	-0.707744	-0.607523	-0.1109	-0.224689	0.780717	-0.447657	NA	-0.30549	1.88533	0.370557	-0.575949	-0.30549	0.270682	1.16597	0.271	ns	T-test (hom)
F6ZHK3	F6ZHK3_HORSE	ENSECAG00000009595	MPP1	membrane palmitoylated protein 1 [Source:VGNC Symbol;Acc:VGNC:20289]	55 kDa erythrocyte membrane protein OS=Equus caballus OX=9796 GN=MPP1 PE=4 SV=2	MPP1	-0.955766	-0.0972285	0.622078	-0.403722	0.867585	0.0244242	0.129305	-0.0693102	0.1893	1.37072	0.72082	-0.418977	NA	-0.450796	1.88441	0.46578	-0.849482	-0.450796	0.270855	1.16552	0.271	ns	T-test (hom)
A0A3Q2HGL1	A0A3Q2HGL1_HORSE	ENSECAG00000000861	CHCHD3	coiled-coil-helix-coiled-coil-helix domain containing 3 [Source:VGNC Symbol;Acc:VGNC:16480]	Coiled-coil-helix-coiled-coil-helix domain containing 3 OS=Equus caballus OX=9796 GN=CHCHD3 PE=4 SV=1	CHCHD3	-2.24879	-1.7673	-0.78996	-1.56057	-0.199118	0.385066	-1.58839	-1.03558	-2.56795	-0.803357	-2.46292	-1.08978	NA	0.63042	1.87841	0.822925	1.18419	0.63042	0.271982	-1.16261	0.272	ns	T-test (hom)
A0A3Q2HKA3	A0A3Q2HKA3_HORSE	ENSECAG00000019246	AP1B1	adaptor related protein complex 1 subunit beta 1 [Source:VGNC Symbol;Acc:VGNC:15372]	Adaptor related protein complex 1 subunit beta 1 OS=Equus caballus OX=9796 GN=AP1B1 PE=3 SV=1	AP1B1	0.307706	0.24122	0.968236	-0.162671	-0.0103491	-0.599649	0.471197	0.0758231	-0.332281	-0.258754	-0.40361	0.400547	NA	0.309964	1.87043	0.777657	0.579766	0.309964	0.273492	-1.15872	0.273	ns	T-test (hom)
F7ABU3	F7ABU3_HORSE	ENSECAG00000005265	NAAA	N-acylethanolamine acid amidase [Source:VGNC Symbol;Acc:VGNC:20534]	Ceramidase OS=Equus caballus OX=9796 GN=NAAA PE=3 SV=3	NAAA	1.51794	1.50851	2.14067	1.67022	0.929704	0.30205	1.19588	1.70648	0.74655	1.47499	0.30976	1.37485	NA	0.394896	1.86645	0.927051	0.737052	0.394896	0.274248	-1.15678	0.274	ns	T-test (hom)
F6PVG3	F6PVG3_HORSE	ENSECAG00000010447	EFEMP1	EGF containing fibulin extracellular matrix protein 1 [Source:VGNC Symbol;Acc:VGNC:17442]	EGF containing fibulin extracellular matrix protein 1 OS=Equus caballus OX=9796 GN=EFEMP1 PE=4 SV=2	EFEMP1	4.20093	3.60168	3.84847	4.03544	4.01739	3.38722	4.1321	3.78308	3.76584	3.97114	4.27483	4.24825	NA	-0.189223	1.86228	0.897557	-0.352386	-0.189223	0.275041	1.15475	0.275	ns	T-test (hom)
F7AEP1	F7AEP1_HORSE	ENSECAG00000011173	PPP2CB	protein phosphatase 2 catalytic subunit beta [Source:VGNC Symbol;Acc:VGNC:55359]	Serine/threonine-protein phosphatase OS=Equus caballus OX=9796 GN=PPP2CB PE=3 SV=1	PPP2CB	-0.547241	0.126014	-0.998761	-1.94772	-1.10931	2.9565	2.12628	-2.73727	-0.705225	-1.60955	-2.02876	-1.38311	NA	1.16522	1.84977	0.0632239	2.15539	1.16522	0.277437	-1.14864	0.277	ns	T-test (hom)
A0A3Q2L7I1	A0A3Q2L7I1_HORSE	ENSECAG00000019453	H6PD	hexose-6-phosphate dehydrogenase/glucose 1-dehydrogenase [Source:VGNC Symbol;Acc:VGNC:18675]	Hexose-6-phosphate dehydrogenase/glucose 1-dehydrogenase OS=Equus caballus OX=9796 GN=H6PD PE=4 SV=2	H6PD	1.34991	0.389719	0.790031	0.793317	0.736805	0.500696	0.9387	1.25184	0.360427	0.609824	0.363085	1.0958	NA	0.236592	1.84944	0.831452	0.437563	0.236592	0.2775	-1.14848	0.278	ns	T-test (hom)
F6U2W9	F6U2W9_HORSE	ENSECAG00000011638	EHD1	EH domain containing 1 [Source:VGNC Symbol;Acc:VGNC:17466]	EH domain containing 1 OS=Equus caballus OX=9796 GN=EHD1 PE=4 SV=3	EHD1	0.527296	-0.682526	0.839475	-0.309701	-0.0399778	-0.75539	-0.045119	1.22596	2.08111	-0.561018	0.49457	0.715617	NA	-0.587566	1.83136	0.322478	-1.07605	-0.587566	0.280999	1.13964	0.281	ns	T-test (hom)
A0A5F5PQS3	A0A5F5PQS3_HORSE	ENSECAG00000019973	C8A	complement C8 alpha chain [Source:VGNC Symbol;Acc:VGNC:15956]	Complement C8 alpha chain OS=Equus caballus OX=9796 GN=C8A PE=3 SV=1	C8A	-0.240154	-0.00131339	0.62475	1.07162	1.78509	2.40282	-0.0815632	0.638724	0.361472	1.24288	2.09974	1.88418	NA	-0.62207	1.82437	0.828664	-1.13489	-0.62207	0.282364	1.13621	0.282	ns	T-test (hom)
F6Q4Z8	F6Q4Z8_HORSE	ENSECAG00000010538	HSD17B12	hydroxysteroid 17-beta dehydrogenase 12 [Source:VGNC Symbol;Acc:VGNC:18884]	Hydroxysteroid 17-beta dehydrogenase 12 OS=Equus caballus OX=9796 GN=HSD17B12 PE=3 SV=1	HSD17B12	0.357816	0.465118	1.46231	1.38988	-0.384449	-0.447021	0.0818011	1.17032	-0.21243	-0.577336	0.611813	0.281851	NA	0.485997	1.82623	0.585882	0.887545	0.485997	0.282	-1.13712	0.282	ns	T-test (hom)
F6ZAQ9	F6ZAQ9_HORSE	ENSECAG00000005198	VTA1	vesicle trafficking 1 [Source:VGNC Symbol;Acc:VGNC:24948]	Vesicle trafficking 1 OS=Equus caballus OX=9796 GN=VTA1 PE=3 SV=1	VTA1	-4.97078	-5.10238	-4.27039	-6.16724	-5.1278	-5.67057	-5.25366	-1.98606	-1.43009	-5.98543	-3.91567	-3.01638	NA	-1.23172	2.28064	0.340609	-2.80911	-1.23172	0.205806	23	0.283	ns	MannWhitney
HBAT_HORSE	NA	NA	HBQ1	NA	Hemoglobin subunit theta-1 OS=Equus caballus OX=9796 GN=HBQ1 PE=3 SV=2	HBQ1	-5.13393	-4.93697	-4.76989	-4.94353	-1.77681	-5.04727	-3.47448	-4.99299	-4.97916	-1.81839	-1.89578	-4.62082	NA	-1.05595	2.09834	0.38133	-2.21574	-1.05595	0.233526	23	0.283	ns	MannWhitney
F6RCA8	F6RCA8_HORSE	ENSECAG00000017747	PRDX5	peroxiredoxin 5 [Source:VGNC Symbol;Acc:VGNC:69329]	Peroxiredoxin-5 OS=Equus caballus OX=9796 GN=PRDX5 PE=3 SV=2	PRDX5	-1.12912	0.646528	1.36744	-0.673159	3.39575	2.94751	-0.613703	-1.04028	1.30714	2.06904	2.10643	1.21628	NA	-1.0621	1.82056	0.0523736	-1.93363	-1.0621	0.28311	1.13434	0.283	ns	T-test (hom)
A0A3Q2I4T2	A0A3Q2I4T2_HORSE	ENSECAG00000011728	PYGL	glycogen phosphorylase L [Source:VGNC Symbol;Acc:VGNC:22062]	Alpha-1 4 glucan phosphorylase OS=Equus caballus OX=9796 GN=PYGL PE=3 SV=1	PYGL	-2.26955	-0.408632	-1.14236	0.39119	-0.116051	-0.822777	-0.23723	-0.451033	-0.858369	0.229702	0.361442	0.355431	NA	-0.654108	2.44981	0.657836	-1.60244	-0.654108	0.183035	23	0.283	ns	MannWhitney
F6TZN6	F6TZN6_HORSE	ENSECAG00000015620	ZKSCAN7	0	Zinc finger with KRAB and SCAN domains 7 OS=Equus caballus OX=9796 GN=ZKSCAN7 PE=4 SV=2	ZKSCAN7	-5.12062	-4.90688	-4.18093	-5.08529	-5.06114	-5.12994	-5.05356	-4.93865	-5.13309	-4.46595	-3.43295	-3.73936	NA	-0.741785	4.87779	0.0507719	-3.61827	-0.741785	0.0340125	23	0.283	ns	MannWhitney
A0A3Q2KQ89	A0A3Q2KQ89_HORSE	ENSECAG00000040368	BTNL10	0	Butyrophilin-like protein 10 OS=Equus caballus OX=9796 GN=LOC100061639 PE=3 SV=1	LOC100061639	-4.5394	-4.98756	-4.69117	-2.9691	-1.45973	-5.08983	-4.88248	-3.93861	-5.15451	-1.40615	-1.50017	-1.33694	NA	-1.7203	3.54631	0.354188	-6.1007	-1.7203	0.0855964	23	0.283	ns	MannWhitney
A0A3Q2L541	A0A3Q2L541_HORSE	ENSECAG00000035184	PURA	purine rich element binding protein A [Source:HGNC Symbol;Acc:HGNC:9701]	Purine rich element binding protein A OS=Equus caballus OX=9796 GN=PURA PE=3 SV=1	PURA	2.87557	2.3568	-0.670333	-0.853777	-1.48047	-1.44455	-0.0259382	-1.16061	2.63762	3.19714	-0.865591	-0.579528	NA	-1.14782	1.58335	0.581195	-1.8174	-1.14782	0.333707	23	0.283	ns	MannWhitney
A0A5F5PV82	A0A5F5PV82_HORSE	ENSECAG00000040878	RPS15	0	40S ribosomal protein S15 OS=Equus caballus OX=9796 GN=RPS15 PE=3 SV=1	RPS15	-4.88056	-5.12429	-2.92035	-3.66823	-3.56452	-5.07231	-4.81186	-5.06192	-5.01657	-4.28159	-2.13715	-3.05316	NA	-0.765885	2.04286	0.355024	-1.5646	-0.765885	0.242681	23	0.283	ns	MannWhitney
F6Z4N9	F6Z4N9_HORSE	ENSECAG00000008746	EIF3C	0	Eukaryotic translation initiation factor 3 subunit C OS=Equus caballus OX=9796 GN=EIF3C PE=3 SV=2	EIF3C	-2.26753	-1.84429	-1.03337	-2.01293	-2.21626	-1.9313	-0.817181	-1.89977	-2.7718	-2.52934	-2.00791	-1.03598	NA	0.333429	1.33466	0.385769	0.445012	0.333429	0.396487	9	0.283	ns	MannWhitney
A0A3Q2HUG2	A0A3Q2HUG2_HORSE	ENSECAG00000022255	EPB41	erythrocyte membrane protein band 4.1 [Source:VGNC Symbol;Acc:VGNC:17608]	Band 4.1 OS=Equus caballus OX=9796 GN=EPB41 PE=4 SV=1	EPB41	-4.01121	0.316278	1.8686	0.762522	0.640489	0.601995	-1.61073	1.19315	0.943209	0.542858	1.33194	1.22164	NA	-1.03978	2.54378	0.0187525	-2.64496	-1.03978	0.171493	23	0.283	ns	MannWhitney
A0A3Q2HIK4	A0A3Q2HIK4_HORSE	ENSECAG00000036249	0	0	Ig-like domain-containing protein OS=Equus caballus OX=9796 PE=4 SV=1	Ig-like	0.266622	0.657352	-1.91181	0.119432	-0.515722	-5.08053	-4.84921	0.986406	0.730053	-1.46215	0.891953	0.623444	NA	-1.48676	1.83851	0.22535	-2.73342	-1.48676	0.27961	23	0.283	ns	MannWhitney
A0A3Q2HMN1	A0A3Q2HMN1_HORSE	ENSECAG00000029088	PCTP	phosphatidylcholine transfer protein [Source:HGNC Symbol;Acc:HGNC:8752]	Phosphatidylcholine transfer protein OS=Equus caballus OX=9796 GN=PCTP PE=4 SV=2	PCTP	-2.19573	-1.35486	-1.04618	-0.0600639	-0.90163	-1.37688	-1.0987	-1.03186	-1.70547	-0.171211	-0.0197617	-0.197326	NA	-0.609795	2.62843	0.47559	-1.60281	-0.609795	0.16172	23	0.283	ns	MannWhitney
F7BH96	F7BH96_HORSE	ENSECAG00000013404	CAND1	cullin associated and neddylation dissociated 1 [Source:VGNC Symbol;Acc:VGNC:16031]	Cullin associated and neddylation dissociated 1 OS=Equus caballus OX=9796 GN=CAND1 PE=3 SV=2	CAND1	1.03624	0.471689	-0.0646339	1.24408	0.76431	1.59991	0.099439	0.790563	1.77112	1.53039	1.56614	0.0283185	NA	-0.481293	1.99618	0.392659	-0.960747	-0.481293	0.250663	23	0.283	ns	MannWhitney
F6W720	F6W720_HORSE	ENSECAG00000020610	NDUFB10	NADH:ubiquinone oxidoreductase subunit B10 [Source:VGNC Symbol;Acc:VGNC:20636]	Complex I-PDSW OS=Equus caballus OX=9796 GN=NDUFB10 PE=3 SV=2	NDUFB10	-5.13537	-3.99555	-3.01248	-2.78402	-4.94078	-4.84055	-4.99562	-3.12279	-5.00108	-5.12614	-4.96162	-3.52619	NA	0.550363	1.4799	0.694396	0.814483	0.550363	0.358513	9	0.283	ns	MannWhitney
F6VK33	F6VK33_HORSE	ENSECAG00000014896	VAV1	vav guanine nucleotide exchange factor 1 [Source:VGNC Symbol;Acc:VGNC:24888]	Vav guanine nucleotide exchange factor 1 OS=Equus caballus OX=9796 GN=VAV1 PE=4 SV=2	VAV1	0.298382	0.0450001	0.314287	-0.26528	0.0340629	-1.65854	0.31384	-0.607934	-0.486081	-0.906708	-0.00341102	-0.0971049	NA	0.182554	0.656041	0.44987	0.119763	0.182554	0.634618	9	0.283	ns	MannWhitney
F7DBF8	F7DBF8_HORSE	ENSECAG00000020310	VAMP3	vesicle associated membrane protein 3 [Source:VGNC Symbol;Acc:VGNC:50791]	Vesicle associated membrane protein 3 OS=Equus caballus OX=9796 GN=VAMP3 PE=4 SV=2	VAMP3	-1.04534	-0.846599	0.324876	-0.524771	-0.801269	-2.42933	-0.1927	0.309815	-0.184128	-1.21396	-1.13537	-1.09828	NA	0.257271	0.725241	0.351208	0.186583	0.257271	0.604896	9	0.283	ns	MannWhitney
A0A3Q2I158	A0A3Q2I158_HORSE	ENSECAG00000015925	EIF4A3	eukaryotic translation initiation factor 4A3 [Source:VGNC Symbol;Acc:VGNC:17500]	RNA helicase OS=Equus caballus OX=9796 GN=EIF4A3 PE=3 SV=1	EIF4A3	-0.640123	-0.849985	-0.506194	-0.571067	-0.466936	2.23548	-0.86953	-0.401626	1.68037	-0.843111	-1.07777	-0.994122	NA	0.0499127	0.0837832	0.509443	0.00418185	0.0499127	0.94358	9	0.283	ns	MannWhitney
A0A5K1VP18	A0A5K1VP18_HORSE	ENSECAG00000021065	RPL5	ribosomal protein L5 [Source:VGNC Symbol;Acc:VGNC:50877]	Ribosomal protein L5 OS=Equus caballus OX=9796 GN=RPL5 PE=3 SV=1	RPL5	-0.355846	-1.31579	0.00642418	-0.775039	0.273278	-3.08767	-0.0694064	0.150648	-2.10609	-0.112405	-1.94934	-0.58094	NA	0.540517	1.2061	0.922796	0.651919	0.540517	0.433438	9	0.283	ns	MannWhitney
F7BTI3	F7BTI3_HORSE	ENSECAG00000007681	0	0	AIG1-type G domain-containing protein OS=Equus caballus OX=9796 PE=3 SV=2	AIG1-type	0.180015	-0.53114	-0.185128	-0.657366	0.094053	-1.95887	-4.80768	-1.50284	-1.23536	-2.49196	-1.65413	-1.35937	NA	0.514085	0.821548	0.106394	0.422346	0.514085	0.565834	9	0.283	ns	MannWhitney
A0A3Q2IAI3	A0A3Q2IAI3_HORSE	ENSECAG00000008056	FSCN1	fascin actin-bundling protein 1 [Source:VGNC Symbol;Acc:VGNC:51134]	Fascin actin-bundling protein 1 OS=Equus caballus OX=9796 GN=FSCN1 PE=3 SV=1	FSCN1	-5.51606	-4.45494	-2.39406	-3.82328	-1.90379	-4.90991	-1.80696	-2.07029	-5.25776	-0.405198	-0.481302	-2.41025	NA	-1.22128	1.81178	0.322215	-2.21269	-1.22128	0.28484	1.13003	0.285	ns	T-test (hom)
A0A5F5Q3H4	A0A5F5Q3H4_HORSE	ENSECAG00000000253	WAS	WASP actin nucleation promoting factor [Source:VGNC Symbol;Acc:VGNC:59011]	WASP actin nucleation promoting factor OS=Equus caballus OX=9796 GN=WAS PE=4 SV=1	WAS	-0.864718	-0.475598	0.662534	0.356914	0.899641	0.827887	0.408045	1.28173	-1.38453	0.724642	0.528653	-0.561692	NA	0.560287	1.81051	0.446822	1.0144	0.560287	0.285091	-1.1294	0.285	ns	T-test (hom)
F7C3N9	F7C3N9_HORSE	ENSECAG00000023437	ALDH16A1	aldehyde dehydrogenase 16 family member A1 [Source:VGNC Symbol;Acc:VGNC:15226]	Aldehyde dehydrogenase family 16 member A1 OS=Equus caballus OX=9796 GN=ALDH16A1 PE=3 SV=1	ALDH16A1	0.213918	-0.69516	-0.16805	-0.211694	0.155563	1.54781	0.464893	-0.293435	-0.739977	-0.350148	0.107208	-0.160519	NA	0.41259	1.80489	0.320342	0.74468	0.41259	0.286203	-1.12664	0.286	ns	T-test (hom)
F7BTP3	F7BTP3_HORSE	ENSECAG00000020190	SARS1	seryl-tRNA synthetase 1 [Source:VGNC Symbol;Acc:VGNC:22693]	Seryl-tRNA synthetase OS=Equus caballus OX=9796 GN=SARS1 PE=3 SV=1	SARS1	-0.770353	-1.03718	-1.11794	-1.22709	-1.50038	-1.90245	-0.316872	-1.28407	-2.0582	-1.53185	-1.71597	-0.679965	NA	0.351952	1.80757	0.573932	0.636177	0.351952	0.285672	-1.12796	0.286	ns	T-test (hom)
F7DL64	F7DL64_HORSE	ENSECAG00000018242	HNRNPAB	heteroous nuclear ribonucleoprotein A/B [Source:VGNC Symbol;Acc:VGNC:101473]	Heterogeneous nuclear ribonucleoprotein A/B OS=Equus caballus OX=9796 GN=HNRNPAB PE=4 SV=2	HNRNPAB	2.21775	2.10775	2.20363	1.58522	2.2039	1.40641	2.47042	1.58157	1.71452	1.39738	1.74717	2.04557	NA	0.245925	1.80785	0.568864	0.444595	0.245925	0.285617	-1.1281	0.286	ns	T-test (hom)
F6QIB2	F6QIB2_HORSE	ENSECAG00000016075	SERPINE2	serpin family E member 2 [Source:VGNC Symbol;Acc:VGNC:22857]	Glia-derived nexin OS=Equus caballus OX=9796 GN=SERPINE2 PE=3 SV=2	SERPINE2	-4.38761	-3.16712	-2.90782	-2.591	-1.47104	-1.40725	-1.86948	-2.27137	-2.25926	-1.65783	-1.68437	-2.11055	NA	-0.581083	1.79424	0.0773305	-1.0426	-0.581083	0.288323	1.1214	0.288	ns	T-test (hom)
A0A3Q2I8D8	A0A3Q2I8D8_HORSE	ENSECAG00000035967	GDN	0	Glia-derived nexin OS=Equus caballus OX=9796 GN=LOC111767415 PE=3 SV=1	LOC111767415	-4.38761	-3.16712	-2.90782	-2.591	-1.47104	-1.40725	-1.86948	-2.27137	-2.25926	-1.65783	-1.68437	-2.11055	NA	-0.581083	1.79424	0.0773305	-1.0426	-0.581083	0.288323	1.1214	0.288	ns	T-test (hom)
A0A5F5PM23	A0A5F5PM23_HORSE	ENSECAG00000009884	KLKB1	kallikrein B1 [Source:VGNC Symbol;Acc:VGNC:19490]	Kallikrein B1 OS=Equus caballus OX=9796 GN=KLKB1 PE=3 SV=1	KLKB1	-5.1427	-4.92902	-2.58235	-1.70201	-1.68854	-1.31826	-3.51685	-4.64604	-4.42212	-1.73685	-0.345824	-1.83091	NA	-1.10679	1.78981	0.778814	-1.98095	-1.10679	0.28921	1.11922	0.289	ns	T-test (hom)
F6SEM5	F6SEM5_HORSE	ENSECAG00000012627	MRC2	mannose receptor C type 2 [Source:VGNC Symbol;Acc:VGNC:20309]	Mannose receptor C type 2 OS=Equus caballus OX=9796 GN=MRC2 PE=4 SV=3	MRC2	-3.39824	-2.76504	-3.68299	-2.94319	-2.76764	-4.88475	-2.37402	-3.1279	-4.34626	-2.42256	-3.71092	-4.88615	NA	0.598503	1.7933	0.447624	1.07329	0.598503	0.288512	-1.12094	0.289	ns	T-test (hom)
A0A5F5PPA5	A0A5F5PPA5_HORSE	ENSECAG00000017555	TF	transferrin [Source:NCBI gene (formerly Entrezgene);Acc:100034176]	Beta-1 metal-binding globulin OS=Equus caballus OX=9796 GN=LOC100146633 PE=3 SV=1	LOC100146633	6.42756	7.37402	6.60627	7.25508	6.88285	7.20925	6.95251	6.89094	6.91247	6.93081	6.56881	6.58429	NA	0.200712	1.78855	0.454417	0.358982	0.200712	0.289464	-1.11859	0.289	ns	T-test (hom)
A0A3Q2IFM4	A0A3Q2IFM4_HORSE	ENSECAG00000016855	PSME1	proteasome activator subunit 1 [Source:HGNC Symbol;Acc:HGNC:9568]	Proteasome activator subunit 1 OS=Equus caballus OX=9796 GN=PSME1 PE=3 SV=2	PSME1	1.21713	1.16722	0.80235	0.914466	1.25575	0.969574	1.35805	1.12559	1.67373	0.720143	1.43235	1.90533	NA	-0.331622	1.78745	0.0285866	-0.592758	-0.331622	0.289683	1.25138	0.29	ns	T-test (het)
F7CZW9	F7CZW9_HORSE	ENSECAG00000010963	SERPING1	serpin family G member 1 [Source:VGNC Symbol;Acc:VGNC:22861]	Serpin family G member 1 OS=Equus caballus OX=9796 GN=SERPING1 PE=3 SV=2	SERPING1	5.25633	4.29932	4.80537	5.09648	5.36924	4.60648	5.50513	5.18838	4.83878	5.42068	5.71597	5.18231	NA	-0.273595	1.78704	0.950249	-0.488925	-0.273595	0.289766	1.11785	0.29	ns	T-test (hom)
F6SH74	F6SH74_HORSE	ENSECAG00000017808	MMRN2	multimerin 2 [Source:VGNC Symbol;Acc:VGNC:20239]	Multimerin 2 OS=Equus caballus OX=9796 GN=MMRN2 PE=4 SV=2	MMRN2	-5.09085	-4.97284	-4.71936	-3.85684	-2.57223	-4.09906	-2.77257	-4.92455	-4.15655	-3.318	-2.27381	-4.12085	NA	-0.658736	1.78148	0.924319	-1.17353	-0.658736	0.290885	1.11511	0.291	ns	T-test (hom)
F6PN89	F6PN89_HORSE	ENSECAG00000016464	TLN1	talin 1 [Source:VGNC Symbol;Acc:VGNC:24135]	Talin 1 OS=Equus caballus OX=9796 GN=TLN1 PE=4 SV=2	TLN1	2.18689	1.68045	2.3505	1.95369	2.26373	1.17464	2.47598	2.04335	1.37803	1.56854	1.86084	2.16685	NA	0.272588	1.77947	0.808863	0.485063	0.272588	0.29129	-1.11412	0.291	ns	T-test (hom)
A0A3Q2HBU2	A0A3Q2HBU2_HORSE	ENSECAG00000011547	RPL17	0	60S ribosomal protein L17 OS=Equus caballus OX=9796 GN=RPL17-C18orf32 PE=3 SV=1	RPL17-C18orf32	-0.415448	-0.0106782	-1.06531	-0.172811	-0.559974	-0.139794	-1.19192	-1.2728	-1.0721	-0.775832	-0.992726	-0.752326	NA	0.294654	1.77532	0.0826742	0.523105	0.294654	0.292129	-1.11207	0.292	ns	T-test (hom)
A0A3Q2HXB2	A0A3Q2HXB2_HORSE	ENSECAG00000023879	IQGAP1	IQ motif containing GTPase activating protein 1 [Source:VGNC Symbol;Acc:VGNC:19120]	IQ motif containing GTPase activating protein 1 OS=Equus caballus OX=9796 GN=IQGAP1 PE=4 SV=1	IQGAP1	3.08764	2.72154	2.74301	2.18246	2.15007	2.06241	3.11009	2.62466	2.66381	2.06893	1.7828	2.67551	NA	0.287474	1.76896	0.782166	0.50853	0.287474	0.29342	-1.10892	0.293	ns	T-test (hom)
F7D5K3	F7D5K3_HORSE	ENSECAG00000014379	BMP3	bone morphotic protein 3 [Source:VGNC Symbol;Acc:VGNC:51143]	Bone morphogenetic protein 3 OS=Equus caballus OX=9796 GN=BMP3 PE=3 SV=2	BMP3	-0.17123	-3.43916	0.46129	1.04124	0.713848	2.32319	1.89963	1.31894	-1.12097	0.0812881	-0.464372	-0.541477	NA	1.02985	1.76968	0.0581488	1.82251	1.02985	0.293274	-1.10928	0.293	ns	T-test (hom)
A0A3Q2H1D2	A0A3Q2H1D2_HORSE	ENSECAG00000001923	0	0	Ig-like domain-containing protein OS=Equus caballus OX=9796 PE=4 SV=1	Ig-like	5.05247	7.1474	4.9372	6.95484	7.89035	7.71609	5.9348	7.97642	7.43128	8.39078	7.03818	6.92898	NA	-0.746111	1.76843	0.334085	-1.31945	-0.746111	0.293527	1.10866	0.294	ns	T-test (hom)
A0A3Q2HWB5	A0A3Q2HWB5_HORSE	ENSECAG00000004691	PDCD6IP	programmed cell death 6 interacting protein [Source:VGNC Symbol;Acc:VGNC:21233]	Programmed cell death 6 interacting protein OS=Equus caballus OX=9796 GN=PDCD6IP PE=4 SV=1	PDCD6IP	1.49639	1.3595	1.59085	1.39558	1.27285	1.30175	1.9136	1.51681	0.833495	1.45019	1.57649	1.38718	NA	0.169079	1.76539	0.280993	0.298491	0.169079	0.294147	-1.10716	0.294	ns	T-test (hom)
A0A3Q2HI21	A0A3Q2HI21_HORSE	ENSECAG00000017832	EIF4H	eukaryotic translation initiation factor 4H [Source:VGNC Symbol;Acc:VGNC:17509]	Eukaryotic translation initiation factor 4H OS=Equus caballus OX=9796 GN=EIF4H PE=4 SV=1	EIF4H	-0.206311	-0.491927	-0.444018	-0.359021	0.150477	0.127647	0.13756	-1.08572	-0.706731	-0.374871	-1.25972	0.00807032	NA	0.311898	1.7614	0.544376	0.549377	0.311898	0.294962	-1.10518	0.295	ns	T-test (hom)
F6U620	F6U620_HORSE	ENSECAG00000023076	GPCPD1	glycerophosphocholine phosphodiesterase 1 [Source:VGNC Symbol;Acc:VGNC:18487]	Glycerophosphocholine phosphodiesterase OS=Equus caballus OX=9796 GN=GPCPD1 PE=3 SV=2	GPCPD1	-1.48371	-2.11048	-1.27814	-0.716297	-0.849991	-3.09906	-1.53623	-2.45203	0.970057	-2.65442	-1.27489	-0.929969	NA	-0.718437	1.75556	0.167931	-1.26126	-0.718437	0.296159	1.10229	0.296	ns	T-test (hom)
F6W8C8	F6W8C8_HORSE	ENSECAG00000015966	SERPINB6	serpin family B member 6 [Source:VGNC Symbol;Acc:VGNC:49518]	Serpin family B member 6 OS=Equus caballus OX=9796 GN=SERPINB6 PE=3 SV=3	SERPINB6	2.47619	1.30487	-0.0385345	-0.377983	-0.0045348	0.266772	1.0033	0.151133	1.7865	1.56332	0.929472	0.428365	NA	-0.579262	1.75558	0.521985	-1.01694	-0.579262	0.296155	1.10229	0.296	ns	T-test (hom)
A0A3Q2HRX4	A0A3Q2HRX4_HORSE	ENSECAG00000021773	ATP6V1A	ATPase H+ transporting V1 subunit A [Source:VGNC Symbol;Acc:VGNC:15675]	H(+)-transporting two-sector ATPase OS=Equus caballus OX=9796 GN=ATP6V1A PE=3 SV=1	ATP6V1A	1.53475	1.11107	1.83105	1.24568	1.87313	0.164428	1.6042	1.45441	0.573602	0.978576	0.793945	1.65103	NA	0.353053	1.75509	0.862645	0.619641	0.353053	0.296254	-1.10206	0.296	ns	T-test (hom)
F6QF58	F6QF58_HORSE	ENSECAG00000017514	RPL6	ribosomal protein L6 [Source:NCBI gene (formerly Entrezgene);Acc:100051509]	60S ribosomal protein L6 OS=Equus caballus OX=9796 GN=RPL6 PE=3 SV=2	RPL6	-2.08947	-0.00249049	-0.14949	0.37912	-0.0120521	-1.22939	-0.116332	1.43842	0.0619822	1.37346	1.09577	-0.673678	NA	-0.687094	1.75019	0.944849	-1.20254	-0.687094	0.297263	1.09962	0.297	ns	T-test (hom)
A0A3Q2HJN9	A0A3Q2HJN9_HORSE	ENSECAG00000023803	TM9SF2	transmembrane 9 superfamily member 2 [Source:VGNC Symbol;Acc:VGNC:24149]	Transmembrane 9 superfamily member OS=Equus caballus OX=9796 GN=TM9SF2 PE=3 SV=2	TM9SF2	-2.21163	-3.52155	-2.36883	-4.26242	-1.51931	-0.512576	-2.5082	-3.48072	-3.04512	-5.1308	-2.12474	-3.1656	NA	0.818408	1.74036	0.8155	1.42432	0.818408	0.299296	-1.09474	0.299	ns	T-test (hom)
A0A5F5PSZ0	A0A5F5PSZ0_HORSE	ENSECAG00000018659	SAFB	scaffold attachment factor B [Source:VGNC Symbol;Acc:VGNC:22667]	Scaffold attachment factor B OS=Equus caballus OX=9796 GN=SAFB PE=4 SV=1	SAFB	-4.92126	-5.09411	-4.26642	-5.83622	-5.48675	-4.97798	-4.87948	-4.93136	-5.12557	-4.91455	-4.88518	-4.00686	NA	-0.316156	1.73878	0.783737	-0.549727	-0.316156	0.299623	1.09396	0.3	ns	T-test (hom)
A0A5F5PUE2	A0A5F5PUE2_HORSE	ENSECAG00000014646	KNG1	kininogen 1 [Source:VGNC Symbol;Acc:VGNC:19498]	Bradykinin OS=Equus caballus OX=9796 GN=KNG1 PE=4 SV=1	KNG1	3.35669	4.46053	4.06238	4.52228	4.99511	4.62112	4.03356	4.55398	3.60627	5.12724	5.56146	4.67023	NA	-0.415593	1.73754	0.230846	-0.72211	-0.415593	0.29988	1.09334	0.3	ns	T-test (hom)
F7B497	F7B497_HORSE	ENSECAG00000021818	COPA	COPI coat complex subunit alpha [Source:VGNC Symbol;Acc:VGNC:16767]	Coatomer subunit alpha OS=Equus caballus OX=9796 GN=COPA PE=4 SV=2	COPA	0.0299015	-0.260275	0.177463	-0.12226	0.63832	0.23192	0.0872414	0.127903	-0.0904765	0.669796	0.660528	0.0494524	NA	-0.208549	1.73022	0.3387	-0.360836	-0.208549	0.301405	1.08971	0.301	ns	T-test (hom)
F6UJH8	F6UJH8_HORSE	ENSECAG00000008606	GZMK	granzyme K [Source:VGNC Symbol;Acc:VGNC:18674]	Granzyme K OS=Equus caballus OX=9796 GN=GZMK PE=4 SV=1	GZMK	-1.61676	-1.1195	-0.680713	-0.715003	0.388577	-0.0756287	-0.572523	-0.83007	-3.0336	-1.62697	0.458323	-0.932369	NA	0.63095	1.7296	0.0547025	1.09129	0.63095	0.301536	-1.08939	0.302	ns	T-test (hom)
F7BUV8	F7BUV8_HORSE	ENSECAG00000019868	C1QB	complement C1q B chain [Source:VGNC Symbol;Acc:VGNC:15937]	Adiponectin A OS=Equus caballus OX=9796 GN=C1QB PE=4 SV=1	C1QB	5.1475	5.68557	4.75383	5.5218	5.60154	5.15847	5.29804	5.91156	5.41903	4.74557	5.42578	4.99639	NA	0.238096	1.72225	0.960642	0.410061	0.238096	0.303075	-1.08574	0.303	ns	T-test (hom)
A0A3Q2I784	A0A3Q2I784_HORSE	ENSECAG00000012420	APEH	acylaminoacyl-peptide hydrolase [Source:VGNC Symbol;Acc:VGNC:15403]	Acyl-peptide hydrolase OS=Equus caballus OX=9796 GN=APEH PE=4 SV=2	APEH	-0.571869	-2.69242	-0.194145	-0.785128	-1.03444	-1.85787	-2.68248	-0.128001	-1.1646	-0.593738	-0.579724	-0.249301	NA	-0.596453	1.72448	0.12551	-1.02857	-0.596453	0.302608	1.08684	0.303	ns	T-test (hom)
A0A5F5PG05	A0A5F5PG05_HORSE	ENSECAG00000023061	ITGB2	integrin subunit beta 2 [Source:VGNC Symbol;Acc:VGNC:52399]	Integrin beta OS=Equus caballus OX=9796 GN=ITGB2 PE=3 SV=1	ITGB2	1.7372	1.49748	2.08993	2.4217	1.407	0.918818	1.07175	2.06561	0.702114	1.42583	1.4388	1.71522	NA	0.330698	1.71782	0.821214	0.56808	0.330698	0.304007	-1.08353	0.304	ns	T-test (hom)
A0A3Q2ID17	A0A3Q2ID17_HORSE	ENSECAG00000034339	MHCX1	MHC class I heavy chain [Source:NCBI gene (formerly Entrezgene);Acc:100056391]	MHC class I heavy chain OS=Equus caballus OX=9796 GN=MHCX1 PE=3 SV=2	MHCX1	-1.27515	0.463698	0.877733	-2.0127	0.0278287	-0.401741	-1.79025	1.86455	-0.295052	1.23393	-4.51147	-2.252	NA	1.17539	1.71615	0.168925	2.01715	1.17539	0.30436	-1.08269	0.304	ns	T-test (hom)
F6URZ2	F6URZ2_HORSE	ENSECAG00000008107	FERMT3	fermitin family member 3 [Source:VGNC Symbol;Acc:VGNC:17996]	Fermitin family member 3 OS=Equus caballus OX=9796 GN=FERMT3 PE=3 SV=2	FERMT3	1.84405	1.37384	1.38477	0.956793	1.32564	0.553531	1.8239	1.53683	1.61845	0.797143	0.221916	1.43546	NA	0.331676	1.71196	0.353366	0.567817	0.331676	0.305245	-1.0806	0.305	ns	T-test (hom)
F7BFJ1	F7BFJ1_HORSE	ENSECAG00000011321	F2	coagulation factor II, thrombin [Source:VGNC Symbol;Acc:VGNC:17757]	Prothrombin OS=Equus caballus OX=9796 GN=F2 PE=3 SV=3	F2	5.91093	6.8278	6.15593	6.3377	7.07504	6.5528	6.26719	6.58882	6.15742	5.99098	6.7081	6.04444	NA	0.239288	1.71	0.908169	0.409184	0.239288	0.305659	-1.07963	0.306	ns	T-test (hom)
A0A3Q2I544	A0A3Q2I544_HORSE	ENSECAG00000026813	RPL14	ribosomal protein L14 [Source:VGNC Symbol;Acc:VGNC:22523]	60S ribosomal protein L14 OS=Equus caballus OX=9796 GN=RPL14 PE=3 SV=2	RPL14	-1.44877	-1.35264	-3.68285	-1.32127	-3.76977	-2.58089	-5.64669	-0.393466	-2.24324	-0.835867	-2.07051	-0.9666	NA	-0.995488	1.70567	0.181934	-1.69798	-0.995488	0.306579	1.07746	0.307	ns	T-test (hom)
F6S6J4	F6S6J4_HORSE	ENSECAG00000008678	PRDX1	peroxiredoxin 1 [Source:VGNC Symbol;Acc:VGNC:58643]	Peroxiredoxin-1 OS=Equus caballus OX=9796 GN=PRDX1 PE=3 SV=1	PRDX1	5.39857	5.43957	4.86541	4.24065	4.55968	5.13984	5.61962	4.77454	5.17472	5.21564	5.07305	5.32548	NA	-0.192485	1.70485	0.0300398	-0.328159	-0.192485	0.306753	1.08964	0.307	ns	T-test (het)
F6UGL6	F6UGL6_HORSE	ENSECAG00000018845	PTBP1	polypyrimidine tract binding protein 1 [Source:VGNC Symbol;Acc:VGNC:56779]	Polypyrimidine tract-binding protein 1 OS=Equus caballus OX=9796 GN=PTBP1 PE=4 SV=2	PTBP1	-0.206491	1.24079	0.721562	1.05689	0.762204	0.365541	0.86567	0.987561	0.483035	0.232002	0.247286	0.849819	NA	0.27118	1.69083	0.48226	0.458518	0.27118	0.309749	-1.07004	0.31	ns	T-test (hom)
F6X285	F6X285_HORSE	ENSECAG00000016785	ERP44	endoplasmic reticulum protein 44 [Source:VGNC Symbol;Acc:VGNC:17676]	Endoplasmic reticulum protein 44 OS=Equus caballus OX=9796 GN=ERP44 PE=4 SV=2	ERP44	0.451225	1.62247	1.1318	0.459319	1.27553	1.11145	0.439596	1.60421	1.51586	1.04388	-0.628409	0.39178	NA	0.431174	1.68555	0.163424	0.726767	0.431174	0.310884	-1.0674	0.311	ns	T-test (hom)
A0A3Q2LD63	A0A3Q2LD63_HORSE	ENSECAG00000010521	SERPINB8	serpin family B member 8 [Source:VGNC Symbol;Acc:VGNC:22852]	Serpin family B member 8 OS=Equus caballus OX=9796 GN=SERPINB8 PE=3 SV=1	SERPINB8	-0.0502428	1.53947	-0.821101	1.42381	-0.58257	1.06401	0.134386	-0.999321	1.12466	-1.45522	-0.759794	-0.783943	NA	0.682129	1.68527	0.755961	1.14957	0.682129	0.310944	-1.06726	0.311	ns	T-test (hom)
F6SQ49	F6SQ49_HORSE	ENSECAG00000017447	SMS	spermine synthase [Source:VGNC Symbol;Acc:VGNC:55539]	Spermine synthase OS=Equus caballus OX=9796 GN=SMS PE=3 SV=3	SMS	1.0505	-0.910171	-0.666631	-0.019702	-2.25871	-2.41161	-1.04443	-0.973307	-1.0342	-1.1427	-1.96211	-2.04275	NA	0.641182	1.68409	0.246569	1.07981	0.641182	0.311199	-1.06666	0.311	ns	T-test (hom)
F6T7K7	F6T7K7_HORSE	ENSECAG00000015583	TCN1	transcobalamin 1 [Source:VGNC Symbol;Acc:VGNC:23959]	Transcobalamin 1 OS=Equus caballus OX=9796 GN=TCN1 PE=3 SV=2	TCN1	-2.97501	-1.27149	-1.58483	-0.434086	-0.641371	-0.1017	-2.1873	-1.32739	-1.93098	-0.972046	-0.415378	0.629525	NA	-0.643177	1.68053	0.710265	-1.08088	-0.643177	0.311967	1.06488	0.312	ns	T-test (hom)
A0A3Q2KUF5	A0A3Q2KUF5_HORSE	ENSECAG00000010110	U2AF2	U2 small nuclear RNA auxiliary factor 2 [Source:VGNC Symbol;Acc:VGNC:24696]	U2 snRNP auxiliary factor large subunit OS=Equus caballus OX=9796 GN=U2AF2 PE=3 SV=1	U2AF2	-1.54597	-2.26339	-0.83804	-1.95776	-2.43791	-1.63292	-1.28948	-1.24678	-3.17504	-2.20617	-6.40123	-0.697123	NA	1.46836	1.6808	0.00168535	2.46802	1.46836	0.311909	-1.20175	0.312	ns	T-test (het)
F7A1X3	F7A1X3_HORSE	ENSECAG00000011773	TMEM33	transmembrane protein 33 [Source:VGNC Symbol;Acc:VGNC:24285]	Transmembrane protein 33 OS=Equus caballus OX=9796 GN=TMEM33 PE=3 SV=2	TMEM33	-1.0521	-3.3967	-1.77422	-1.95049	-5.04866	-2.2844	-6.36133	-1.01108	-2.59395	-5.10067	-5.18745	-3.16603	NA	1.15215	1.6658	0.572923	1.91926	1.15215	0.31517	-1.05748	0.315	ns	T-test (hom)
F6VRB2	F6VRB2_HORSE	ENSECAG00000015947	0	0	Uncharacterized protein OS=Equus caballus OX=9796 PE=4 SV=2	Uncharacterized	-3.05292	-1.81985	-2.01732	-0.2283	-2.46424	-2.97097	-2.1764	-1.66658	-2.91197	-0.363888	-0.0442892	-2.13156	NA	-0.686645	1.66158	0.306181	-1.14092	-0.686645	0.316092	1.05536	0.316	ns	T-test (hom)
A0A3Q2HNY3	A0A3Q2HNY3_HORSE	ENSECAG00000008193	UPP1	uridine phosphorylase 1 [Source:VGNC Symbol;Acc:VGNC:24812]	Uridine phosphorylase OS=Equus caballus OX=9796 GN=UPP1 PE=3 SV=1	UPP1	1.97239	-0.963105	0.787805	2.31819	0.471726	-0.463662	-1.54079	2.4054	-0.791663	-0.220673	0.356819	-0.21755	NA	0.841761	1.6619	0.0785592	1.39892	0.841761	0.316022	-1.05552	0.316	ns	T-test (hom)
F7BBM5	F7BBM5_HORSE	ENSECAG00000010744	ADSS2	adenylosuccinate synthase 2 [Source:VGNC Symbol;Acc:VGNC:15136]	Adenylosuccinate synthetase isozyme 2 OS=Equus caballus OX=9796 GN=ADSS2 PE=3 SV=2	ADSS2	-3.53147	-1.26678	-1.31567	-1.26944	-2.77812	-2.33907	-1.0783	-2.04889	-3.58109	-2.01291	-2.82533	-1.64135	NA	0.561701	1.64322	0.922098	0.923001	0.561701	0.32014	-1.0461	0.32	ns	T-test (hom)
F6ZUT4	F6ZUT4_HORSE	ENSECAG00000043283	AGR2	anterior gradient 2, protein disulphide isomerase family member [Source:HGNC Symbol;Acc:HGNC:328]	Anterior gradient 2 protein disulphide isomerase family member OS=Equus caballus OX=9796 GN=AGR2 PE=4 SV=3	AGR2	-1.20527	0.331181	1.95564	-0.386762	0.402805	1.07011	1.0292	-2.88465	-2.68993	-0.513337	-1.31498	0.822382	NA	0.962998	1.63847	0.946545	1.57785	0.962998	0.321196	-1.0437	0.321	ns	T-test (hom)
F6VAS5	F6VAS5_HORSE	ENSECAG00000022135	VNN1	vanin 1 [Source:VGNC Symbol;Acc:VGNC:58786]	Vanin 1 OS=Equus caballus OX=9796 GN=VNN1 PE=3 SV=2	VNN1	-5.8229	-2.11771	-1.63734	-0.950153	-3.035	-3.30213	-2.35983	-3.12478	-3.11101	-2.66038	-3.82973	-5.02175	NA	0.861987	1.63973	0.606767	1.41343	0.861987	0.320916	-1.04434	0.321	ns	T-test (hom)
F7A1L2	F7A1L2_HORSE	ENSECAG00000014251	C1RL	complement C1r subcomponent like [Source:VGNC Symbol;Acc:VGNC:15945]	Complement C1r subcomponent like OS=Equus caballus OX=9796 GN=C1RL PE=4 SV=3	C1RL	-5.62792	-3.24322	-2.93734	-3.71404	-1.65826	-3.04223	-3.75408	-5.20907	-4.43949	-1.88823	-1.51303	-3.43092	NA	-0.830351	1.63474	0.791239	-1.35741	-0.830351	0.322029	1.04182	0.322	ns	T-test (hom)
F7BFT1	F7BFT1_HORSE	ENSECAG00000011541	PRDX2	peroxiredoxin 2 [Source:VGNC Symbol;Acc:VGNC:21818]	Peroxiredoxin 2 OS=Equus caballus OX=9796 GN=PRDX2 PE=3 SV=1	PRDX2	1.50043	3.32875	1.36496	4.72971	5.2923	2.63196	2.35126	1.98615	3.24638	5.58971	5.70438	1.31961	NA	-1.06683	1.63492	0.382532	-1.74418	-1.06683	0.321988	1.04191	0.322	ns	T-test (hom)
F7DG14	F7DG14_HORSE	ENSECAG00000010572	PSMD3	proteasome 26S subunit, non-ATPase 3 [Source:VGNC Symbol;Acc:VGNC:21962]	Proteasome 26S subunit non-ATPase 3 OS=Equus caballus OX=9796 GN=PSMD3 PE=3 SV=2	PSMD3	-0.888262	-0.97669	-0.534076	-0.729779	-0.564003	-1.75637	-0.485148	-1.50181	-0.260871	-0.646523	-0.73917	-0.985062	NA	-0.271611	1.63397	0.498791	-0.443804	-0.271611	0.322201	1.04143	0.322	ns	T-test (hom)
F6PQ62	F6PQ62_HORSE	ENSECAG00000012773	CMPK2	cytidine/uridine monophosphate kinase 2 [Source:VGNC Symbol;Acc:VGNC:58917]	Cytidine/uridine monophosphate kinase 2 OS=Equus caballus OX=9796 GN=CMPK2 PE=4 SV=2	CMPK2	-0.962505	-0.812891	-0.129861	1.24378	1.38178	0.719382	-0.674818	-0.358942	-0.290427	-1.77332	0.825015	-1.09918	NA	0.635219	1.63689	0.627898	1.03979	0.635219	0.321548	-1.04291	0.322	ns	T-test (hom)
F6WXF6	F6WXF6_HORSE	ENSECAG00000001360	AIFM1	apoptosis inducing factor mitochondria associated 1 [Source:VGNC Symbol;Acc:VGNC:15186]	Apoptosis inducing factor mitochondria associated 1 OS=Equus caballus OX=9796 GN=AIFM1 PE=3 SV=1	AIFM1	-1.51068	-3.50882	-0.812515	-1.17147	-3.71011	-2.11657	-1.83186	-0.670866	-4.78604	-2.77597	-0.852734	-2.57607	NA	0.831089	1.62894	0.419416	1.3538	0.831089	0.323325	-1.03889	0.323	ns	T-test (hom)
F7D0B5	F7D0B5_HORSE	ENSECAG00000011001	B4GAT1	beta-1,4-glucuronyltransferase 1 [Source:VGNC Symbol;Acc:VGNC:15746]	Beta-1 4-glucuronyltransferase 1 OS=Equus caballus OX=9796 GN=B4GAT1 PE=3 SV=2	B4GAT1	-0.997087	-0.848009	-0.733132	2.14434	1.30879	0.334626	0.0369355	1.70708	0.17681	-0.991635	-0.515868	0.0927327	NA	0.678683	1.62674	0.215555	1.10404	0.678683	0.323819	-1.03777	0.324	ns	T-test (hom)
F6X085	F6X085_HORSE	ENSECAG00000009317	PLBD2	phospholipase B domain containing 2 [Source:VGNC Symbol;Acc:VGNC:21534]	Phospholipase B-like OS=Equus caballus OX=9796 GN=PLBD2 PE=3 SV=2	PLBD2	-2.52672	-0.890686	-1.08897	-0.0663518	0.385943	-1.99522	-1.29501	-0.921879	-1.5514	0.377464	-0.302483	-0.436897	NA	-0.571532	1.62228	0.858374	-0.927183	-0.571532	0.324823	1.03551	0.325	ns	T-test (hom)
F6UQI3	F6UQI3_HORSE	ENSECAG00000022375	PSMD2	proteasome 26S subunit, non-ATPase 2 [Source:VGNC Symbol;Acc:VGNC:21961]	26S proteasome non-ATPase regulatory subunit 2 OS=Equus caballus OX=9796 GN=PSMD2 PE=3 SV=2	PSMD2	1.821	-0.789538	-0.252174	0.679111	0.225605	-0.400779	-0.154048	-1.00539	1.87677	0.0834549	0.956694	-0.468114	NA	-0.596728	1.62028	0.698709	-0.966866	-0.596728	0.325272	1.0345	0.325	ns	T-test (hom)
F7CWF2	F7CWF2_HORSE	ENSECAG00000015005	GSDMD	gasdermin D [Source:VGNC Symbol;Acc:VGNC:18618]	Gasdermin D OS=Equus caballus OX=9796 GN=GSDMD PE=3 SV=3	GSDMD	-1.34207	0.765079	-0.271067	-0.655559	-2.23572	2.01635	-0.762221	-0.906018	-1.56219	-1.71604	-0.134548	-1.20088	NA	0.729511	1.60649	0.348448	1.17195	0.729511	0.328397	-1.0275	0.328	ns	T-test (hom)
H9H007	H9H007_HORSE	ENSECAG00000021048	ALDH1L1	aldehyde dehydrogenase 1 family member L1 [Source:VGNC Symbol;Acc:VGNC:15232]	10-formyltetrahydrofolate dehydrogenase OS=Equus caballus OX=9796 GN=ALDH1L1 PE=3 SV=2	ALDH1L1	1.59773	0.965961	1.77216	1.82963	2.20517	1.16904	1.61882	1.6914	1.45534	2.99896	3.03848	1.2264	NA	-0.573555	1.6059	0.0416719	-0.921072	-0.573555	0.32853	1.13469	0.329	ns	T-test (het)
F6V9Q3	F6V9Q3_HORSE	ENSECAG00000016190	RPS6	ribosomal protein S6 [Source:VGNC Symbol;Acc:VGNC:22556]	40S ribosomal protein S6 OS=Equus caballus OX=9796 GN=RPS6 PE=3 SV=2	RPS6	-0.394148	-0.0784054	-0.0502068	0.227717	0.428724	0.07154	0.663612	0.231393	-0.200908	0.317815	0.772642	0.55645	NA	-0.223971	1.60201	0.530427	-0.358805	-0.223971	0.329417	1.02523	0.329	ns	T-test (hom)
A0A3Q2IBS3	A0A3Q2IBS3_HORSE	ENSECAG00000021187	SEC11A	SEC11 homolog A, signal peptidase complex subunit [Source:HGNC Symbol;Acc:HGNC:17718]	Signal peptidase complex catalytic subunit SEC11 OS=Equus caballus OX=9796 GN=SEC11A PE=3 SV=2	SEC11A	-2.00883	-2.39073	-0.167077	-0.609138	-1.06811	-4.54248	-2.44705	-0.524976	-3.09364	-2.50397	-2.44115	-1.93091	NA	0.772617	1.59791	0.0959194	1.23457	0.772617	0.330355	-1.02314	0.33	ns	T-test (hom)
A0A3Q2LHT8	A0A3Q2LHT8_HORSE	ENSECAG00000024197	DARS1	aspartyl-tRNA synthetase 1 [Source:VGNC Symbol;Acc:VGNC:17011]	Aspartate--tRNA ligase cytoplasmic OS=Equus caballus OX=9796 GN=DARS1 PE=3 SV=1	DARS1	0.496444	-0.773374	-0.676811	-1.5288	-0.569105	1.38603	-0.218535	-1.05644	-1.63553	-0.884117	-0.422667	-0.596635	NA	0.517163	1.59574	0.400121	0.82526	0.517163	0.330852	-1.02204	0.331	ns	T-test (hom)
F6SLB0	F6SLB0_HORSE	ENSECAG00000017741	SEC31A	SEC31 homolog A, COPII coat complex component [Source:VGNC Symbol;Acc:VGNC:22796]	SEC31 homolog A COPII coat complex component OS=Equus caballus OX=9796 GN=SEC31A PE=3 SV=2	SEC31A	-0.527612	-0.505547	-1.93967	1.0487	1.25471	0.12223	-0.760061	-2.08564	0.515681	0.430395	-0.238933	0.196374	NA	-0.649989	1.59287	0.0584175	-1.03535	-0.649989	0.331512	1.02057	0.332	ns	T-test (hom)
F6ZI35	F6ZI35_HORSE	ENSECAG00000013388	HRG	histidine rich glycoprotein [Source:HGNC Symbol;Acc:HGNC:5181]	Histidine rich glycoprotein OS=Equus caballus OX=9796 GN=HRG PE=4 SV=3	HRG	6.00289	6.09975	6.59533	5.84807	6.36411	6.76162	6.01965	6.10123	6.02582	6.9182	6.14272	6.69559	NA	-0.221504	1.58756	0.461799	-0.35165	-0.221504	0.332733	1.01787	0.333	ns	T-test (hom)
F7C456	F7C456_HORSE	ENSECAG00000015104	CD177	0	CD177 antigen OS=Equus caballus OX=9796 GN=LOC100069985 PE=4 SV=2	LOC100069985	-2.56779	-1.04217	-0.347354	0.807306	-0.420007	-3.05307	-4.96532	-0.224858	-1.5974	0.157373	-0.15148	-0.225745	NA	-1.02234	1.58262	0.171923	-1.61799	-1.02234	0.333874	1.01535	0.334	ns	T-test (hom)
F7CK20	F7CK20_HORSE	ENSECAG00000007837	FGR	FGR proto-onco, Src family tyrosine kinase [Source:VGNC Symbol;Acc:VGNC:18032]	Tyrosine-protein kinase OS=Equus caballus OX=9796 GN=FGR PE=3 SV=1	FGR	-1.70177	-1.53495	-1.57883	-3.31679	-1.92259	-2.68252	-1.21574	-3.71672	-2.04207	-1.62859	-0.898244	-2.19743	NA	-0.517153	1.58318	0.485161	-0.818746	-0.517153	0.333746	1.01564	0.334	ns	T-test (hom)
HSP7C_HORSE	NA	ENSECAG00000037704	HSPA8	heat shock protein family A (Hsp70) member 8 [Source:NCBI gene (formerly Entrezgene);Acc:100009679]	Heat shock cognate 71 kDa protein OS=Equus caballus OX=9796 GN=HSPA8 PE=2 SV=1	HSPA8	4.35654	4.22533	4.35347	4.15311	4.16385	4.10222	4.44176	4.18692	3.73252	4.12902	4.2836	4.3843	NA	0.115544	1.57423	0.0556577	0.181892	0.115544	0.335823	-1.01107	0.336	ns	T-test (hom)
A0A3Q2KUV4	A0A3Q2KUV4_HORSE	ENSECAG00000024899	PLA2G7	phospholipase A2 group VII [Source:VGNC Symbol;Acc:VGNC:21519]	1-alkyl-2-acetylglycerophosphocholine esterase OS=Equus caballus OX=9796 GN=PLA2G7 PE=4 SV=1	PLA2G7	-0.345538	1.38114	0.178995	0.25793	0.505173	1.03556	0.130347	-0.166481	0.620746	0.794267	0.438344	0.870934	NA	-0.308932	1.56961	0.0954794	-0.484903	-0.308932	0.3369	1.00871	0.337	ns	T-test (hom)
F7DAF6	F7DAF6_HORSE	ENSECAG00000017637	ITIH2	inter-alpha-trypsin inhibitor heavy chain 2 [Source:VGNC Symbol;Acc:VGNC:19185]	Inter-alpha-trypsin inhibitor heavy chain 2 OS=Equus caballus OX=9796 GN=ITIH2 PE=3 SV=2	ITIH2	3.25338	3.19129	3.96656	3.75123	4.54998	4.25421	3.54651	4.07614	3.73012	4.31928	4.52792	3.83314	NA	-0.278952	1.56765	0.772636	-0.437298	-0.278952	0.337359	1.0077	0.337	ns	T-test (hom)
F6XZX6	F6XZX6_HORSE	ENSECAG00000008999	CHORDC1	cysteine and histidine rich domain containing 1 [Source:VGNC Symbol;Acc:VGNC:16512]	Cysteine and histidine rich domain containing 1 OS=Equus caballus OX=9796 GN=CHORDC1 PE=4 SV=1	CHORDC1	-4.92616	-4.92117	-4.94923	-4.9898	-4.80542	-4.86594	-4.77854	-4.94957	-5.25566	-4.01177	-4.74706	-4.36481	NA	-0.303402	1.5637	7.94643e-05	-0.474431	-0.303402	0.338282	1.13262	0.338	ns	T-test (het)
F6V6L8	F6V6L8_HORSE	ENSECAG00000004274	IQGAP2	IQ motif containing GTPase activating protein 2 [Source:VGNC Symbol;Acc:VGNC:19121]	IQ motif containing GTPase activating protein 2 OS=Equus caballus OX=9796 GN=IQGAP2 PE=4 SV=2	IQGAP2	-3.23918	-1.47614	-1.17232	-3.46841	-1.66659	-4.87316	-1.37785	-2.38454	-2.94674	-1.47932	-1.57523	-0.900692	NA	-0.731778	1.56262	0.540505	-1.14349	-0.731778	0.338535	1.00513	0.339	ns	T-test (hom)
F7AM06	F7AM06_HORSE	ENSECAG00000013136	ADD1	adducin 1 [Source:VGNC Symbol;Acc:VGNC:15096]	Adducin 1 OS=Equus caballus OX=9796 GN=ADD1 PE=3 SV=2	ADD1	-4.33782	-2.18679	-1.24183	-1.05386	-0.361973	-2.39304	-1.46144	-1.98371	-3.54313	-0.0512812	0.915231	-1.25768	NA	-0.893342	1.56195	0.269544	-1.39535	-0.893342	0.338694	1.00478	0.339	ns	T-test (hom)
A0A3Q2I6E8	A0A3Q2I6E8_HORSE	ENSECAG00000019408	CAT	catalase [Source:VGNC Symbol;Acc:VGNC:16079]	Catalase OS=Equus caballus OX=9796 GN=CAT PE=4 SV=2	CAT	3.0902	3.08521	2.69448	3.44978	4.18262	2.56531	3.29695	2.88619	3.30197	3.77162	4.35757	2.62922	NA	-0.358756	1.55895	0.383688	-0.559283	-0.358756	0.339398	1.00325	0.339	ns	T-test (hom)
F6Q4Q1	F6Q4Q1_HORSE	ENSECAG00000025104	HNRNPK	heteroous nuclear ribonucleoprotein K [Source:VGNC Symbol;Acc:VGNC:18828]	Heterogeneous nuclear ribonucleoprotein K OS=Equus caballus OX=9796 GN=HNRNPK PE=4 SV=2	HNRNPK	2.59956	2.42064	2.7591	1.73004	1.60232	1.69427	2.80171	2.44872	2.13021	1.46813	0.799908	2.9991	NA	0.40771	1.55983	0.1541	0.635956	0.40771	0.339192	-1.0037	0.339	ns	T-test (hom)
A0A3Q2GSM3	A0A3Q2GSM3_HORSE	ENSECAG00000003345	ENO1	enolase 1 [Source:NCBI gene (formerly Entrezgene);Acc:100051879]	2-phospho-D-glycerate hydro-lyase OS=Equus caballus OX=9796 GN=ENO1 PE=3 SV=1	ENO1	4.9243	4.88549	4.772	4.51067	4.79206	4.57908	5.23923	4.67264	4.72885	4.87114	4.99913	5.10471	NA	-0.129025	1.55168	0.619023	-0.200205	-0.129025	0.341113	0.999522	0.341	ns	T-test (hom)
A0A3Q2HKF2	A0A3Q2HKF2_HORSE	ENSECAG00000024719	SLC2A3	0	Solute carrier family 2 member 3 OS=Equus caballus OX=9796 GN=SLC2A3 PE=3 SV=1	SLC2A3	-0.464261	-0.610281	0.0565482	-3.86631	-3.30929	-2.35124	-5.03716	-2.468	-0.609434	-3.88524	-4.30587	-4.6902	NA	1.11644	1.55188	0.837171	1.73257	1.11644	0.341065	-0.999626	0.341	ns	T-test (hom)
A0A3Q2I388	A0A3Q2I388_HORSE	ENSECAG00000011456	ARPC2	actin related protein 2/3 complex subunit 2 [Source:VGNC Symbol;Acc:VGNC:15537]	Arp2/3 complex 34 kDa subunit OS=Equus caballus OX=9796 GN=ARPC2 PE=3 SV=1	ARPC2	3.09684	2.52328	3.16473	2.27674	2.98906	2.07296	3.33951	2.76134	2.49361	2.15604	2.30196	3.0885	NA	0.268034	1.5464	0.958656	0.414487	0.268034	0.342363	-0.996814	0.342	ns	T-test (hom)
F7B5V4	F7B5V4_HORSE	ENSECAG00000006138	AIMP1	aminoacyl tRNA synthetase complex interacting multifunctional protein 1 [Source:VGNC Symbol;Acc:VGNC:15188]	Aminoacyl tRNA synthetase complex interacting multifunctional protein 1 OS=Equus caballus OX=9796 GN=AIMP1 PE=4 SV=3	AIMP1	-3.00633	-3.72464	-2.51208	-3.26807	-3.86211	-3.03207	-3.63197	-3.78118	-4.24585	-3.57657	-3.37992	-3.33149	NA	0.28115	1.54259	0.91719	0.4337	0.28115	0.343268	-0.994858	0.343	ns	T-test (hom)
F6QSH7	F6QSH7_HORSE	ENSECAG00000010426	RECK	reversion inducing cysteine rich protein with kazal motifs [Source:VGNC Symbol;Acc:VGNC:22285]	Reversion inducing cysteine rich protein with kazal motifs OS=Equus caballus OX=9796 GN=RECK PE=4 SV=2	RECK	-4.67676	-5.08127	-3.0745	-5.50341	-2.57084	-3.71376	-3.60854	-3.25521	-5.06429	-2.95971	-2.64993	-2.41355	NA	-0.663664	1.53371	0.655675	-1.01787	-0.663664	0.345389	0.990289	0.345	ns	T-test (hom)
A0A3Q2HKG1	A0A3Q2HKG1_HORSE	ENSECAG00000000306	GLRX3	glutaredoxin 3 [Source:VGNC Symbol;Acc:VGNC:58570]	Glutaredoxin 3 OS=Equus caballus OX=9796 GN=GLRX3 PE=4 SV=1	GLRX3	-2.03605	-1.91911	-2.19748	-1.70324	-1.85126	-0.876284	-1.20063	-2.2242	-2.22136	-1.15408	-0.597041	-1.68616	NA	-0.33637	1.53453	0.373908	-0.516171	-0.33637	0.345191	0.990714	0.345	ns	T-test (hom)
F6Z1Z7	F6Z1Z7_HORSE	ENSECAG00000009573	RPS3A	ribosomal protein S3A [Source:VGNC Symbol;Acc:VGNC:49260]	40S ribosomal protein S3a OS=Equus caballus OX=9796 GN=RPS3A PE=3 SV=2	RPS3A	1.19122	0.85924	0.0163644	0.433344	0.537907	0.568613	1.54113	0.594365	0.559495	0.46478	1.4332	1.66026	NA	-0.311662	1.52496	0.529837	-0.475274	-0.311662	0.347488	0.985787	0.347	ns	T-test (hom)
A0A5F5PNI8	A0A5F5PNI8_HORSE	ENSECAG00000020761	QSOX2	quiescin sulfhydryl oxidase 2 [Source:VGNC Symbol;Acc:VGNC:22076]	Thiol oxidase OS=Equus caballus OX=9796 GN=QSOX2 PE=3 SV=1	QSOX2	-3.57945	-1.56726	-2.13354	-2.31148	0.954432	-3.2169	-2.84214	-5.17084	-5.73032	-2.62578	-3.92444	-1.86215	NA	1.05227	1.52147	0.961608	1.601	1.05227	0.348331	-0.983984	0.348	ns	T-test (hom)
F7CJW5	F7CJW5_HORSE	ENSECAG00000020104	ARSA	arylsulfatase A [Source:VGNC Symbol;Acc:VGNC:49487]	Arylsulfatase A OS=Equus caballus OX=9796 GN=ARSA PE=3 SV=2	ARSA	-0.0943703	0.145629	-0.480653	0.959669	0.626538	-0.0201738	0.0937303	0.614297	-0.281527	1.32074	0.224601	1.00428	NA	-0.33644	1.51692	0.301579	-0.510354	-0.33644	0.349431	0.981638	0.349	ns	T-test (hom)
A0A3Q2GSR0	A0A3Q2GSR0_HORSE	ENSECAG00000006429	ANXA5	annexin A5 [Source:VGNC Symbol;Acc:VGNC:15364]	Annexin OS=Equus caballus OX=9796 GN=ANXA5 PE=3 SV=1	ANXA5	4.27859	4.48523	3.15704	3.00876	3.13766	3.74696	4.2356	4.16276	3.72879	3.54742	3.32247	3.27526	NA	0.308088	1.51604	0.114055	0.467076	0.308088	0.349643	-0.981185	0.35	ns	T-test (hom)
A0A5F5PMR4	A0A5F5PMR4_HORSE	ENSECAG00000008311	CHMP4B	charged multivesicular body protein 4B [Source:VGNC Symbol;Acc:VGNC:51521]	Charged multivesicular body protein 4B OS=Equus caballus OX=9796 GN=CHMP4B PE=3 SV=1	CHMP4B	0.53922	-0.322712	0.768002	0.418678	0.367069	0.132822	0.741182	0.626868	0.0675176	-0.00261162	0.370432	0.422508	NA	0.19443	1.51027	0.414268	0.293642	0.19443	0.351045	-0.978203	0.351	ns	T-test (hom)
A0A3Q2HSD0	A0A3Q2HSD0_HORSE	ENSECAG00000011292	MSR1	macrophage scavenger receptor 1 [Source:VGNC Symbol;Acc:VGNC:55355]	Macrophage scavenger receptor 1 OS=Equus caballus OX=9796 GN=MSR1 PE=4 SV=1	MSR1	-2.4369	-2.60667	-1.79704	-1.18226	-4.87166	-4.31444	-2.6096	-2.29332	-4.99932	-1.97199	-5.10466	-2.28633	NA	0.826591	1.49959	0.441866	1.23955	0.826591	0.353653	-0.972678	0.354	ns	T-test (hom)
F7DX98	F7DX98_HORSE	ENSECAG00000000737	PRKAR1A	protein kinase cAMP-dependent type I regulatory subunit alpha [Source:VGNC Symbol;Acc:VGNC:21842]	Protein kinase cAMP-dependent type I regulatory subunit alpha OS=Equus caballus OX=9796 GN=PRKAR1A PE=2 SV=1	PRKAR1A	0.947905	-1.41376	-1.10647	0.250481	-1.63395	-2.19136	-1.14213	-1.29352	-1.17806	-1.62924	-2.0333	-1.08465	NA	0.533463	1.49947	0.187322	0.79991	0.533463	0.353684	-0.972613	0.354	ns	T-test (hom)
F7CVP9	F7CVP9_HORSE	ENSECAG00000015258	RPL18A	ribosomal protein L18a [Source:VGNC Symbol;Acc:VGNC:59231]	Ribosomal protein L18a OS=Equus caballus OX=9796 GN=RPL18A PE=3 SV=3	RPL18A	-2.86837	-2.1113	-1.09474	-1.07184	-1.1719	-2.59192	-1.43719	-1.49764	-0.0382771	-5.78726	-6.30708	-1.58135	NA	1.69788	1.49589	0.00182939	2.53984	1.69788	0.354562	-1.0829	0.355	ns	T-test (het)
F6X1A3	F6X1A3_HORSE	ENSECAG00000003332	H1-10	H1.10 linker histone [Source:VGNC Symbol;Acc:VGNC:83780]	H1.10 linker histone OS=Equus caballus OX=9796 GN=H1-10 PE=3 SV=2	H1-10	0.201196	-0.0890361	0.904597	1.23942	1.37536	0.560186	1.28765	1.45546	0.40553	0.749818	0.387829	0.739749	NA	0.296123	1.49092	0.108328	0.441494	0.296123	0.355787	-0.968181	0.356	ns	T-test (hom)
A0A3Q2I8B7	A0A3Q2I8B7_HORSE	ENSECAG00000008113	LAMP3	lysosomal associated membrane protein 3 [Source:VGNC Symbol;Acc:VGNC:19572]	Lysosomal associated membrane protein 3 OS=Equus caballus OX=9796 GN=LAMP3 PE=3 SV=1	LAMP3	-1.59697	1.27817	0.490418	1.05223	0.738365	-0.105699	1.01536	1.6538	0.352234	0.824871	2.17362	1.15853	NA	-0.561606	1.47967	0.697598	-0.830989	-0.561606	0.358572	0.962339	0.359	ns	T-test (hom)
A0A3Q2HJF2	A0A3Q2HJF2_HORSE	ENSECAG00000034383	AHNAK	AHNAK nucleoprotein [Source:HGNC Symbol;Acc:HGNC:347]	AHNAK nucleoprotein OS=Equus caballus OX=9796 GN=AHNAK PE=4 SV=1	AHNAK	2.73986	2.7909	2.8868	2.18676	2.6079	2.3218	2.37447	2.94211	2.08645	2.99617	3.23049	2.9627	NA	-0.21263	1.47245	0.186452	-0.313087	-0.21263	0.360369	0.958587	0.36	ns	T-test (hom)
A0A3Q2KTE7	A0A3Q2KTE7_HORSE	ENSECAG00000016724	PSMC2	proteasome 26S subunit, ATPase 2 [Source:VGNC Symbol;Acc:VGNC:21950]	26S proteasome AAA-ATPase subunit RPT1 OS=Equus caballus OX=9796 GN=PSMC2 PE=3 SV=1	PSMC2	-3.20352	-3.46801	-1.93084	-1.7587	-0.852219	-2.95733	-1.74305	-3.05395	-2.96484	-1.68482	-0.057491	-2.35504	NA	-0.605406	1.46817	0.456209	-0.888841	-0.605406	0.36144	0.956358	0.361	ns	T-test (hom)
F6RLX6	F6RLX6_HORSE	ENSECAG00000024790	LOC100630171	0	C-C motif chemokine OS=Equus caballus OX=9796 GN=LOC100630171 PE=3 SV=2	LOC100630171	-4.84692	-0.720117	-0.916521	0.0457572	-0.988456	-0.831534	-2.25468	0.409206	-0.36152	0.618333	-1.88986	0.0975442	NA	-0.879033	1.46861	0.524095	-1.29096	-0.879033	0.36133	0.956587	0.361	ns	T-test (hom)
F6QJ78	F6QJ78_HORSE	ENSECAG00000002350	CTSA	cathepsin A [Source:VGNC Symbol;Acc:VGNC:16947]	Carboxypeptidase OS=Equus caballus OX=9796 GN=CTSA PE=3 SV=3	CTSA	2.10612	1.09747	-0.441368	-0.819866	-0.196137	1.53949	2.84577	1.58658	0.171605	0.867469	-0.813638	0.85884	NA	0.693688	1.47192	0.437938	1.02105	0.693688	0.360503	-0.958309	0.361	ns	T-test (hom)
A0A3Q2ICE8	A0A3Q2ICE8_HORSE	ENSECAG00000020678	UBE2D3	ubiquitin conjugating enzyme E2 D3 [Source:HGNC Symbol;Acc:HGNC:12476]	Ubiquitin conjugating enzyme E2 D3 OS=Equus caballus OX=9796 GN=UBE2D3 PE=3 SV=2	UBE2D3	-2.51556	-1.19776	-0.200977	-1.13019	0.550831	-0.140061	-1.08697	-0.606805	-0.635266	-3.26081	0.329908	-2.35899	NA	0.690351	1.46907	0.195533	1.01417	0.690351	0.361215	-0.956826	0.361	ns	T-test (hom)
F7BRL2	F7BRL2_HORSE	ENSECAG00000026911	UBE2D2	ubiquitin conjugating enzyme E2 D2 [Source:VGNC Symbol;Acc:VGNC:59305]	Ubiquitin conjugating enzyme E2 D2 OS=Equus caballus OX=9796 GN=UBE2D2 PE=3 SV=3	UBE2D2	-2.51556	-1.19776	-0.200977	-1.13019	0.550831	-0.140061	-1.08697	-0.606805	-0.635266	-3.26081	0.329908	-2.35899	NA	0.690351	1.46907	0.195533	1.01417	0.690351	0.361215	-0.956826	0.361	ns	T-test (hom)
A0A3Q2GY21	A0A3Q2GY21_HORSE	ENSECAG00000030778	TUBA1A	tubulin alpha 1a [Source:HGNC Symbol;Acc:HGNC:20766]	Tubulin alpha chain OS=Equus caballus OX=9796 GN=TUBA1A PE=3 SV=2	TUBA1A	-1.72094	0.399793	-0.836299	-0.711127	-1.58183	0.910792	0.380331	-1.13366	-0.978628	0.446725	0.282452	0.203451	NA	-0.525117	1.46559	0.536169	-0.769607	-0.525117	0.362087	0.955013	0.362	ns	T-test (hom)
F6XD01	F6XD01_HORSE	ENSECAG00000000357	DOCK10	dedicator of cytokinesis 10 [Source:VGNC Symbol;Acc:VGNC:17263]	Dedicator of cytokinesis 10 OS=Equus caballus OX=9796 GN=DOCK10 PE=3 SV=3	DOCK10	-3.47688	-2.23618	-3.04797	-3.20871	-2.52688	-3.99993	-3.17108	-2.69567	-4.12995	-3.57055	-3.19306	-2.64545	NA	0.339337	1.46772	0.722781	0.498053	0.339337	0.361553	-0.956123	0.362	ns	T-test (hom)
F6ZIY3	F6ZIY3_HORSE	ENSECAG00000022426	SWAP70	switching B cell complex subunit SWAP70 [Source:VGNC Symbol;Acc:VGNC:56790]	Switching B cell complex subunit SWAP70 OS=Equus caballus OX=9796 GN=SWAP70 PE=4 SV=2	SWAP70	0.234346	-2.77912	-2.86679	-2.76203	-3.11901	-0.529295	-2.94593	-4.31346	-5.15178	-2.69278	-2.79054	-2.25607	NA	0.837633	1.4649	0.912992	1.22704	0.837633	0.362262	-0.954651	0.362	ns	T-test (hom)
F6YR57	F6YR57_HORSE	ENSECAG00000009514	VAMP8	vesicle associated membrane protein 8 [Source:VGNC Symbol;Acc:VGNC:24879]	Vesicle associated membrane protein 8 OS=Equus caballus OX=9796 GN=VAMP8 PE=4 SV=3	VAMP8	-4.98545	-3.79339	-2.4328	-3.62631	-2.46967	-4.88794	-4.91784	-4.12038	-5.25649	-2.77117	-2.73222	-2.18088	NA	-0.669031	1.45851	0.485009	-0.975785	-0.669031	0.36387	0.951317	0.364	ns	T-test (hom)
F6YKH4	F6YKH4_HORSE	ENSECAG00000024268	RPS26	ribosomal protein S26 [Source:VGNC Symbol;Acc:VGNC:56598]	40S ribosomal protein S26 OS=Equus caballus OX=9796 GN=RPS26 PE=3 SV=1	RPS26	-0.963324	-1.08857	-0.790991	-0.899155	-1.39403	-1.48242	-0.489756	-0.861047	-2.09899	-1.47868	-1.27592	-0.280747	NA	0.287422	1.45662	0.0599282	0.418663	0.287422	0.364347	-0.950331	0.364	ns	T-test (hom)
F6YYB1	F6YYB1_HORSE	ENSECAG00000021637	PSMB1	proteasome 20S subunit beta 1 [Source:VGNC Symbol;Acc:VGNC:21939]	Proteasome 20S subunit beta 1 OS=Equus caballus OX=9796 GN=PSMB1 PE=4 SV=2	PSMB1	1.58828	1.5416	1.46182	1.33808	1.5323	1.45095	1.54424	1.51299	0.8088	1.66129	1.56451	1.09377	NA	0.214192	1.45297	0.000686388	0.311214	0.214192	0.365269	-1.05764	0.365	ns	T-test (het)
F6ZED2	F6ZED2_HORSE	ENSECAG00000006443	RAB21	RAB21, member RAS onco family [Source:VGNC Symbol;Acc:VGNC:22094]	Ras-related protein Rab-21 OS=Equus caballus OX=9796 GN=RAB21 PE=3 SV=2	RAB21	-1.08313	-0.678382	-0.47575	-1.10615	-0.576064	-0.805562	-1.72124	-1.12008	-0.879346	-2.18641	-0.463526	-1.48757	NA	0.30842	1.45482	0.155957	0.448696	0.30842	0.3648	-0.949394	0.365	ns	T-test (hom)
F7DFM9	F7DFM9_HORSE	ENSECAG00000010800	PPID	peptidylprolyl isomerase D [Source:VGNC Symbol;Acc:VGNC:21730]	Peptidylprolyl isomerase D OS=Equus caballus OX=9796 GN=PPID PE=4 SV=2	PPID	-0.422515	-0.755137	-1.30251	-1.78701	-0.402376	-0.949245	-0.736736	-2.17529	-1.57548	0.118248	-0.919098	-0.332901	NA	-0.389045	1.45113	0.689289	-0.564556	-0.389045	0.365734	0.947466	0.366	ns	T-test (hom)
F6Z041	F6Z041_HORSE	ENSECAG00000022165	APOH	apolipoprotein H [Source:VGNC Symbol;Acc:VGNC:15423]	Apolipoprotein H OS=Equus caballus OX=9796 GN=APOH PE=4 SV=2	APOH	5.76105	6.51895	5.40177	4.93554	5.88599	6.07406	5.6548	5.96794	6.5959	6.0549	5.5701	5.93898	NA	-0.264955	1.44855	0.947642	-0.383802	-0.264955	0.366388	0.946119	0.366	ns	T-test (hom)
F7AMX0	F7AMX0_HORSE	ENSECAG00000018150	GPD1L	glycerol-3-phosphate dehydrogenase 1 like [Source:VGNC Symbol;Acc:VGNC:18489]	Glycerol-3-phosphate dehydrogenase [NAD(+)] OS=Equus caballus OX=9796 GN=GPD1L PE=3 SV=2	GPD1L	-1.54951	-0.282217	0.146582	-0.16548	-0.103917	-0.115659	-1.27795	-0.795412	-1.92354	-1.08517	-0.829658	0.150524	NA	0.404014	1.44869	0.432784	0.58529	0.404014	0.366355	-0.946188	0.366	ns	T-test (hom)
F6ZAZ2	F6ZAZ2_HORSE	ENSECAG00000009805	DCXR	dicarbonyl and L-xylulose reductase [Source:VGNC Symbol;Acc:VGNC:82065]	Dicarbonyl and L-xylulose reductase OS=Equus caballus OX=9796 GN=DCXR PE=4 SV=2	DCXR	-5.02396	-0.983105	-4.83263	-4.88762	-5.5454	-3.40508	-1.54713	-4.9209	-5.03439	-1.05359	-0.0585552	-1.97017	NA	-1.86405	2.89043	0.577602	-5.38792	-1.86405	0.134863	22	0.368	ns	MannWhitney
F7AXI9	F7AXI9_HORSE	ENSECAG00000022468	PRDX6	peroxiredoxin 6 [Source:VGNC Symbol;Acc:VGNC:21821]	Peroxiredoxin-6 OS=Equus caballus OX=9796 GN=PRDX6 PE=3 SV=2	PRDX6	4.03759	4.68773	2.63809	3.05372	2.49276	3.79677	4.09647	2.35469	3.95852	4.65822	3.79873	3.81346	NA	-0.662508	2.4222	0.238063	-1.60473	-0.662508	0.186571	22	0.368	ns	MannWhitney
A0A3Q2HJ90	A0A3Q2HJ90_HORSE	ENSECAG00000018836	FAM3D	FAM3 metabolism regulating signaling molecule D [Source:VGNC Symbol;Acc:VGNC:56813]	FAM3 metabolism regulating signaling molecule D OS=Equus caballus OX=9796 GN=FAM3D PE=3 SV=1	FAM3D	-3.34262	-3.36325	-3.87885	-3.75138	-3.36579	-2.02428	-4.37579	-3.28732	-1.78374	-2.16404	-4.96353	-2.09304	NA	-0.672572	1.76777	0.080377	-1.18895	-0.672572	0.293663	22	0.368	ns	MannWhitney
F6TJX5	F6TJX5_HORSE	ENSECAG00000007829	TPP1	tripeptidyl peptidase 1 [Source:VGNC Symbol;Acc:VGNC:24438]	Tripeptidyl aminopeptidase OS=Equus caballus OX=9796 GN=TPP1 PE=4 SV=3	TPP1	2.11445	2.21932	2.80105	2.65424	2.19882	0.896345	1.40638	1.99711	2.1282	2.29745	2.1316	3.24117	NA	-0.41364	1.80803	0.867879	-0.747874	-0.41364	0.285581	22	0.368	ns	MannWhitney
F7ARV4	F7ARV4_HORSE	ENSECAG00000004437	SH3GLB2	SH3 domain containing GRB2 like, endophilin B2 [Source:VGNC Symbol;Acc:VGNC:22943]	SH3 domain containing GRB2 like endophilin B2 OS=Equus caballus OX=9796 GN=SH3GLB2 PE=4 SV=2	SH3GLB2	-3.75805	-4.05176	-1.82223	-5.01241	-3.61682	-4.86581	-4.777	-4.90203	-3.45695	-4.98736	-3.0231	-2.93511	NA	-0.500135	1.15271	0.92385	-0.576511	-0.500135	0.449779	22	0.368	ns	MannWhitney
F6PV25	F6PV25_HORSE	ENSECAG00000013050	ITM2B	integral membrane protein 2B [Source:VGNC Symbol;Acc:VGNC:19191]	Integral membrane protein 2 OS=Equus caballus OX=9796 GN=ITM2B PE=3 SV=1	ITM2B	-5.14589	-4.91815	-3.00546	-4.49634	-5.05207	-5.05548	-5.02248	-4.80252	-5.21742	-4.00406	-3.44864	-2.96523	NA	-0.778461	2.81973	0.445715	-2.19505	-0.778461	0.141637	22	0.368	ns	MannWhitney
F6UL42	F6UL42_HORSE	ENSECAG00000015898	CMBL	carboxymethylenebutenolidase homolog [Source:VGNC Symbol;Acc:VGNC:16649]	Carboxymethylenebutenolidase homolog OS=Equus caballus OX=9796 GN=CMBL PE=3 SV=1	CMBL	-3.02241	-4.9065	-4.88243	-5.14068	-4.90546	-2.57635	-3.54523	-4.9273	-4.61301	-4.34695	-2.87686	-3.68952	NA	-0.356708	0.848468	0.699238	-0.302655	-0.356708	0.555374	22	0.368	ns	MannWhitney
A0A5F5PF27	A0A5F5PF27_HORSE	ENSECAG00000020651	CCAR2	cell cycle and apoptosis regulator 2 [Source:VGNC Symbol;Acc:VGNC:16105]	Cell cycle and apoptosis regulator 2 OS=Equus caballus OX=9796 GN=CCAR2 PE=4 SV=1	CCAR2	-4.97012	-5.04854	-3.46005	-4.88471	-4.92946	-4.91573	-2.59945	-3.41073	-5.60599	-5.0048	-4.95591	-2.67743	NA	0.283685	0.567122	0.473392	0.160884	0.283685	0.674962	10	0.368	ns	MannWhitney
A0A5F5Q2E7	A0A5F5Q2E7_HORSE	ENSECAG00000001058	SLC7A7	solute carrier family 7 member 7 [Source:VGNC Symbol;Acc:VGNC:23272]	Solute carrier family 7 member 7 OS=Equus caballus OX=9796 GN=SLC7A7 PE=4 SV=1	SLC7A7	-4.89562	-4.88218	-2.07884	-5.05625	-3.38746	-5.12357	-4.98955	-2.95471	-5.15574	-5.13441	-3.50115	-4.59423	NA	0.42536	0.903479	0.519214	0.384304	0.42536	0.534596	10	0.368	ns	MannWhitney
A0A3Q2H955	A0A3Q2H955_HORSE	ENSECAG00000000655	BPGM	bisphosphoglycerate mutase [Source:VGNC Symbol;Acc:VGNC:15866]	Phosphoglycerate mutase OS=Equus caballus OX=9796 GN=BPGM PE=3 SV=2	BPGM	-4.99101	-5.0079	-4.83325	-5.07412	-2.24904	-4.85904	-4.88283	-4.82742	-5.26356	-2.9354	-1.5196	-3.9827	NA	-1.16526	2.86336	0.238083	-3.33657	-1.16526	0.137417	22	0.368	ns	MannWhitney
F6YQ88	F6YQ88_HORSE	ENSECAG00000024244	CASP10	caspase 10 [Source:VGNC Symbol;Acc:VGNC:49316]	Caspase 10 OS=Equus caballus OX=9796 GN=CASP10 PE=3 SV=2	CASP10	-5.11262	-4.71247	-4.36063	-3.48131	-3.52179	-4.96774	-3.26648	-4.56209	-5.21708	-5.07084	-4.9756	-3.02784	NA	0.324697	0.896648	0.393423	0.291139	0.324697	0.537133	10	0.368	ns	MannWhitney
F7BUL4	F7BUL4_HORSE	ENSECAG00000019497	INPP5D	inositol polyphosphate-5-phosphatase D [Source:VGNC Symbol;Acc:VGNC:19074]	Phosphatidylinositol-3 4 5-trisphosphate 5-phosphatase OS=Equus caballus OX=9796 GN=INPP5D PE=3 SV=2	INPP5D	-5.09298	-4.88664	-3.87925	-4.89366	-4.99702	-5.00551	-5.6775	-4.79683	-5.11355	-5.10522	-5.11695	-4.04435	NA	-0.0586558	0.22784	0.778558	-0.0133641	-0.0586558	0.853912	10	0.368	ns	MannWhitney
F6TIM4	F6TIM4_HORSE	ENSECAG00000023221	FBL	fibrillarin [Source:VGNC Symbol;Acc:VGNC:17928]	Fibrillarin OS=Equus caballus OX=9796 GN=FBL PE=3 SV=2	FBL	-5.07489	-4.94691	-4.02504	-4.94151	-3.9044	-4.95902	-4.23639	-4.81711	-5.02293	-5.18333	-5.0217	-3.8615	NA	0.159206	0.670874	0.524154	0.106807	0.159206	0.628126	10	0.368	ns	MannWhitney
F6TH29	F6TH29_HORSE	ENSECAG00000016324	CD93	CD93 molecule [Source:VGNC Symbol;Acc:VGNC:51518]	CD93 molecule OS=Equus caballus OX=9796 GN=CD93 PE=4 SV=2	CD93	-2.22643	-1.87731	-4.10796	-2.13709	-1.65167	-1.52038	-2.49332	-1.9624	-2.24213	-1.03813	-0.368609	-2.02527	NA	-0.828535	2.88724	0.784332	-2.39218	-0.828535	0.135162	22	0.368	ns	MannWhitney
A0A5F5PLV2	A0A5F5PLV2_HORSE	ENSECAG00000017329	CPB2	carboxypeptidase B2 [Source:VGNC Symbol;Acc:VGNC:16813]	Carboxypeptidase B2 OS=Equus caballus OX=9796 GN=CPB2 PE=3 SV=1	CPB2	0.558031	1.55104	0.772542	1.22521	1.78846	1.49629	0.946378	1.14335	-0.0121496	1.80861	1.63504	1.64186	NA	-0.0831781	0.28433	0.106374	-0.02365	-0.0831781	0.821123	22	0.368	ns	MannWhitney
F6QTI0	F6QTI0_HORSE	ENSECAG00000012901	AK5	adenylate kinase 5 [Source:VGNC Symbol;Acc:VGNC:15198]	Nucleoside-diphosphate kinase OS=Equus caballus OX=9796 GN=AK5 PE=3 SV=2	AK5	-0.189639	-1.68731	-1.9421	-1.51247	-1.47407	-1.78699	-0.0525432	0.13221	-0.800682	0.0901893	-1.35416	-0.955472	NA	-0.309082	0.884157	0.604493	-0.273277	-0.309082	0.541804	22	0.368	ns	MannWhitney
A0A3Q2H867	A0A3Q2H867_HORSE	ENSECAG00000009145	CAPZB	capping actin protein of muscle Z-line subunit beta [Source:VGNC Symbol;Acc:VGNC:16052]	F-actin-capping protein subunit beta OS=Equus caballus OX=9796 GN=CAPZB PE=3 SV=1	CAPZB	1.99533	1.73139	2.13131	1.65693	2.06154	1.23752	1.84927	1.61819	1.79351	2.02356	1.84465	2.066	NA	-0.146749	1.44405	0.226739	-0.211913	-0.146749	0.367534	0.943761	0.368	ns	T-test (hom)
F7CTR2	F7CTR2_HORSE	ENSECAG00000018111	NAPRT	nicotinate phosphoribosyltransferase [Source:VGNC Symbol;Acc:VGNC:20563]	Nicotinate phosphoribosyltransferase OS=Equus caballus OX=9796 GN=NAPRT PE=3 SV=3	NAPRT	-1.10664	-1.49327	-0.738362	-1.30782	-1.15198	-0.838984	-0.267431	-1.26159	-1.17219	-1.38553	-1.17205	-1.15391	NA	0.20016	1.5202	0.0616916	0.304283	0.20016	0.348638	10	0.368	ns	MannWhitney
F6ZYE1	F6ZYE1_HORSE	ENSECAG00000011422	DHRS7	dehydrogenase/reductase 7 [Source:VGNC Symbol;Acc:VGNC:17166]	Dehydrogenase/reductase 7 OS=Equus caballus OX=9796 GN=DHRS7 PE=3 SV=2	DHRS7	-5.00041	-4.56076	-4.94252	-4.91908	-4.88698	-5.04332	-4.96734	-3.16758	-5.20879	-5.14319	-4.94347	-4.45051	NA	0.25049	1.05232	0.344623	0.263596	0.25049	0.482192	10	0.368	ns	MannWhitney
F7D1R1	F7D1R1_HORSE	ENSECAG00000014984	PGK1	phosphoglycerate kinase 1 [Source:VGNC Symbol;Acc:VGNC:49517]	Phosphoglycerate kinase OS=Equus caballus OX=9796 GN=PGK1 PE=2 SV=2	PGK1	3.21196	2.71105	2.70065	2.76569	2.87036	2.53854	3.03948	2.4207	2.73372	3.03891	3.02373	3.01851	NA	-0.171414	1.99974	0.388826	-0.342784	-0.171414	0.250045	22	0.368	ns	MannWhitney
A0A3Q2HIC5	A0A3Q2HIC5_HORSE	ENSECAG00000015467	ABI1	abl interactor 1 [Source:VGNC Symbol;Acc:VGNC:14950]	Abl interactor 1 OS=Equus caballus OX=9796 GN=ABI1 PE=3 SV=2	ABI1	-2.31757	-2.64229	-0.68132	-2.27482	-0.805466	-0.874399	-0.681258	-1.20375	-1.66996	0.103879	-0.50819	-1.28132	NA	-0.596211	1.92894	0.968061	-1.15006	-0.596211	0.262622	22	0.368	ns	MannWhitney
A0A3Q2GRS1	A0A3Q2GRS1_HORSE	ENSECAG00000019502	AP1M1	adaptor related protein complex 1 subunit mu 1 [Source:VGNC Symbol;Acc:VGNC:15375]	Adaptor related protein complex 1 subunit mu 1 OS=Equus caballus OX=9796 GN=AP1M1 PE=3 SV=1	AP1M1	-2.93683	-5.0026	-2.99653	-4.86399	-4.21714	-5.12617	-3.39889	-3.44625	-5.11898	-5.02705	-4.91366	-3.09768	NA	0.540791	1.45354	0.814437	0.786059	0.540791	0.365126	10	0.368	ns	MannWhitney
F6X6J0	F6X6J0_HORSE	ENSECAG00000029766	H2AX	H2A.X histone [Source:VGNC Symbol;Acc:VGNC:83807]	Histone H2A OS=Equus caballus OX=9796 GN=H2AX PE=3 SV=2	H2AX	-2.59796	-3.89303	-1.77113	-0.740752	-1.63815	-3.27407	-3.72018	-1.09865	-3.87932	-3.7405	-3.53519	-1.59678	NA	0.846208	1.92388	0.924709	1.62801	0.846208	0.263544	10	0.368	ns	MannWhitney
AATC_HORSE	NA	NA	GOT1	NA	Aspartate aminotransferase cytoplasmic OS=Equus caballus OX=9796 GN=GOT1 PE=1 SV=2	GOT1	-0.554642	0.501888	-0.158468	-0.938709	-1.13948	-0.0822952	-0.131903	-0.842816	-1.26357	-1.12758	0.989021	-1.05351	NA	0.195607	0.562531	0.130181	0.110035	0.195607	0.677113	10	0.368	ns	MannWhitney
F6QLC6	F6QLC6_HORSE	ENSECAG00000025054	RAB5C	RAB5C, member RAS onco family [Source:VGNC Symbol;Acc:VGNC:49530]	RAB5C member RAS oncogene family OS=Equus caballus OX=9796 GN=RAB5C PE=4 SV=2	RAB5C	1.56881	0.852442	1.82301	1.34145	0.766527	0.449412	1.07083	1.478	0.8503	0.792242	0.800182	1.19587	NA	0.259161	1.65797	0.177004	0.42968	0.259161	0.316885	10	0.368	ns	MannWhitney
A0A5F5PG59	A0A5F5PG59_HORSE	ENSECAG00000008844	SLC25A24	solute carrier family 25 member 24 [Source:VGNC Symbol;Acc:VGNC:23098]	Solute carrier family 25 member 24 OS=Equus caballus OX=9796 GN=SLC25A24 PE=3 SV=1	SLC25A24	1.30755	1.98335	1.2523	0.689944	-0.678128	1.31326	1.36669	1.08156	3.86055	1.36793	1.32151	0.051731	NA	-0.610863	1.38886	0.109044	-0.848406	-0.610863	0.381865	22	0.368	ns	MannWhitney
A0A5F5PMZ1	A0A5F5PMZ1_HORSE	ENSECAG00000043236	PHYPADRAFT_113662	0	DUF1394 domain-containing protein OS=Equus caballus OX=9796 PE=4 SV=1	DUF1394	-2.97819	-3.68047	-2.33455	-3.15036	-2.39941	-5.53541	-2.16174	-2.61314	-3.3813	-4.96217	-2.38315	-4.28709	NA	0.646769	1.46479	0.867557	0.947382	0.646769	0.362288	10	0.368	ns	MannWhitney
A0A3Q2HG43	A0A3Q2HG43_HORSE	ENSECAG00000028513	0	0	Ig-like domain-containing protein OS=Equus caballus OX=9796 PE=4 SV=1	Ig-like	2.79061	2.88132	-2.9576	0.398274	2.78788	1.0054	-3.69972	2.45328	-1.08153	-1.34433	1.67432	-1.28668	NA	1.21699	1.251	0.352963	1.52245	1.21699	0.420158	10	0.368	ns	MannWhitney
F6RXD9	F6RXD9_HORSE	ENSECAG00000024482	ME1	malic enzyme 1 [Source:VGNC Symbol;Acc:VGNC:51052]	Malic enzyme OS=Equus caballus OX=9796 GN=ME1 PE=3 SV=2	ME1	-1.16545	-1.62904	-2.05792	-1.92227	-1.95607	-1.73114	-2.48372	-1.14723	-2.74725	-0.367279	-0.725583	-1.60836	NA	-0.399487	1.44023	0.0581469	-0.575354	-0.399487	0.368509	0.941762	0.369	ns	T-test (hom)
F6REX3	F6REX3_HORSE	ENSECAG00000012299	PZP	0	Pregnancy zone protein OS=Equus caballus OX=9796 GN=LOC100061763 PE=3 SV=3	LOC100061763	1.89787	1.79305	1.18896	3.26216	3.02032	2.25339	2.34678	2.20005	1.51412	2.67878	1.62203	1.71868	NA	0.361919	1.43697	0.788163	0.520068	0.361919	0.369341	-0.940056	0.369	ns	T-test (hom)
F7D253	F7D253_HORSE	ENSECAG00000015009	UGDH	UDP-glucose 6-dehydrogenase [Source:VGNC Symbol;Acc:VGNC:24775]	UDP-glucose 6-dehydrogenase OS=Equus caballus OX=9796 GN=UGDH PE=3 SV=2	UGDH	-1.70182	-1.83467	-2.27156	-2.51025	-2.45844	-1.68608	-0.926143	-3.67389	-1.96822	-1.84033	-1.4505	-1.69303	NA	-0.394838	1.43379	0.0576006	-0.566115	-0.394838	0.370157	0.938388	0.37	ns	T-test (hom)
F7BBV7	F7BBV7_HORSE	ENSECAG00000012905	FNBP1	formin binding protein 1 [Source:VGNC Symbol;Acc:VGNC:18083]	Formin binding protein 1 OS=Equus caballus OX=9796 GN=FNBP1 PE=4 SV=2	FNBP1	-2.09182	-2.96708	-2.12003	-2.94187	-2.38746	-1.11961	-1.92388	-1.95808	-2.47284	-2.85305	-2.75096	-1.93674	NA	0.314667	1.43377	0.578762	0.451161	0.314667	0.370162	-0.938376	0.37	ns	T-test (hom)
F6TTP1	F6TTP1_HORSE	ENSECAG00000015816	RPLP0	ribosomal protein lateral stalk subunit P0 [Source:NCBI gene (formerly Entrezgene);Acc:100050545]	60S acidic ribosomal protein P0 OS=Equus caballus OX=9796 GN=RPLP0 PE=2 SV=2	RPLP0	1.76502	1.21587	1.94766	1.40562	1.17728	0.504294	1.27517	1.60406	1.13547	1.1103	0.250154	1.7885	NA	0.290765	1.43428	0.393281	0.417038	0.290765	0.370032	-0.938642	0.37	ns	T-test (hom)
F6QX36	F6QX36_HORSE	ENSECAG00000024792	ITIH1	inter-alpha-trypsin inhibitor heavy chain 1 [Source:VGNC Symbol;Acc:VGNC:19184]	Inter-alpha-trypsin inhibitor heavy chain 1 OS=Equus caballus OX=9796 GN=ITIH1 PE=3 SV=3	ITIH1	3.35449	3.39365	3.95463	3.69647	4.87251	4.43566	3.63263	4.41089	3.89135	4.30403	5.08372	3.87255	NA	-0.319047	1.43193	0.851236	-0.456853	-0.319047	0.370634	0.937411	0.371	ns	T-test (hom)
F6W5D6	F6W5D6_HORSE	ENSECAG00000015460	HCLS1	hematopoietic cell-specific Lyn substrate 1 [Source:VGNC Symbol;Acc:VGNC:18710]	Hematopoietic cell-specific Lyn substrate 1 OS=Equus caballus OX=9796 GN=HCLS1 PE=4 SV=2	HCLS1	1.7501	1.50562	1.33416	0.472546	0.892657	1.90445	1.24908	0.859472	1.86765	0.447517	-0.188202	1.37605	NA	0.37026	1.42667	0.144745	0.528239	0.37026	0.371988	-0.934651	0.372	ns	T-test (hom)
F6XLG7	F6XLG7_HORSE	ENSECAG00000024218	PCBP4	poly(rC) binding protein 4 [Source:VGNC Symbol;Acc:VGNC:53562]	Poly(rC) binding protein 4 OS=Equus caballus OX=9796 GN=PCBP4 PE=4 SV=1	PCBP4	1.46852	1.21378	1.28185	0.98682	0.78509	1.16951	1.84854	1.23977	1.04939	1.01048	0.740084	1.48333	NA	0.178416	1.41557	0.937554	0.25256	0.178416	0.374862	-0.928814	0.375	ns	T-test (hom)
F7DL71	F7DL71_HORSE	ENSECAG00000005662	QDPR	quinoid dihydropteridine reductase [Source:VGNC Symbol;Acc:VGNC:22070]	Quinoid dihydropteridine reductase OS=Equus caballus OX=9796 GN=QDPR PE=4 SV=2	QDPR	0.684226	0.780582	0.575157	0.16187	0.89073	0.726882	0.0133372	0.72522	0.46898	1.4701	2.32241	0.116341	NA	-0.524706	1.41687	0.0119802	-0.743443	-0.524706	0.374523	1.02513	0.375	ns	T-test (het)
Q2Z1P9	Q2Z1P9_HORSE	ENSECAG00000000527	SLC4A1	solute carrier family 4 member 1 [Source:VGNC Symbol;Acc:VGNC:51361]	Anion exchange protein OS=Equus caballus OX=9796 GN=SLC4A1 PE=2 SV=1	SLC4A1	-1.24032	2.97938	0.116425	4.35601	5.26471	1.75592	2.12983	2.0446	3.23475	5.10275	5.80252	-0.230413	NA	-1.30158	1.40663	0.529321	-1.83085	-1.30158	0.377191	0.924107	0.377	ns	T-test (hom)
A0A3Q2LDP0	A0A3Q2LDP0_HORSE	ENSECAG00000020253	RPS7	ribosomal protein S7 [Source:VGNC Symbol;Acc:VGNC:22567]	40S ribosomal protein S7 OS=Equus caballus OX=9796 GN=RPS7 PE=3 SV=1	RPS7	0.939621	0.474568	0.500023	-0.781921	0.0629705	-0.298817	0.752654	0.0412945	-0.0282312	-0.447449	-0.50664	0.582215	NA	0.311326	1.40552	0.913499	0.437574	0.311326	0.377482	-0.92352	0.377	ns	T-test (hom)
F6WJF3	F6WJF3_HORSE	ENSECAG00000016756	GPM6A	glycoprotein M6A [Source:VGNC Symbol;Acc:VGNC:18498]	Glycoprotein M6A OS=Equus caballus OX=9796 GN=GPM6A PE=3 SV=1	GPM6A	-2.37773	-3.97581	-3.66405	-3.74598	-3.42571	-4.8979	-2.41246	-1.38762	-3.64044	-4.65698	-4.5895	-2.5026	NA	0.611472	1.4065	0.961335	0.860037	0.611472	0.377225	-0.924037	0.377	ns	T-test (hom)
F6XKH9	F6XKH9_HORSE	ENSECAG00000022130	CPT2	carnitine palmitoyltransferase 2 [Source:VGNC Symbol;Acc:VGNC:16842]	Carnitine palmitoyltransferase 2 OS=Equus caballus OX=9796 GN=CPT2 PE=3 SV=1	CPT2	-5.03368	-4.89025	-1.30238	-3.41814	-3.72413	-4.08705	-4.8305	-3.58305	-5.24323	-3.93576	-5.18234	-3.59721	NA	0.630987	1.40788	0.598362	0.888351	0.630987	0.376866	-0.924762	0.377	ns	T-test (hom)
A0A5F5Q191	A0A5F5Q191_HORSE	ENSECAG00000015144	CADM1	cell adhesion molecule 1 [Source:VGNC Symbol;Acc:VGNC:15999]	Cell adhesion molecule 1 OS=Equus caballus OX=9796 GN=CADM1 PE=3 SV=1	CADM1	-0.941843	0.0807129	2.56968	-0.348674	-0.181764	0.0781469	-0.296463	1.65695	0.779771	0.966818	-0.127831	2.20341	NA	-0.628449	1.40211	0.80494	-0.881152	-0.628449	0.378376	0.921718	0.378	ns	T-test (hom)
F7C349	F7C349_HORSE	ENSECAG00000007862	APCS	amyloid P component, serum [Source:VGNC Symbol;Acc:VGNC:15402]	Pentaxin OS=Equus caballus OX=9796 GN=APCS PE=3 SV=1	APCS	-3.72859	-5.5699	1.92972	1.60396	0.788066	2.2389	-2.31345	1.593	1.81437	1.5037	2.04748	-1.13041	NA	-1.49107	1.40206	0.269981	-2.09057	-1.49107	0.378389	0.921693	0.378	ns	T-test (hom)
A0A3Q2LF94	A0A3Q2LF94_HORSE	ENSECAG00000012664	HDHD2	haloacid dehalogenase like hydrolase domain containing 2 [Source:VGNC Symbol;Acc:VGNC:18721]	Haloacid dehalogenase like hydrolase domain containing 2 OS=Equus caballus OX=9796 GN=HDHD2 PE=3 SV=1	HDHD2	-4.6023	-1.56434	-2.87594	-2.01612	-2.60757	-2.85245	-1.82714	-2.39711	-4.41865	-5.21198	-1.41829	-2.15887	NA	0.709076	1.39284	0.142288	0.987631	0.709076	0.380814	-0.916825	0.381	ns	T-test (hom)
A0A5F5PEK8	A0A5F5PEK8_HORSE	ENSECAG00000009046	BIN2	bridging integrator 2 [Source:VGNC Symbol;Acc:VGNC:15831]	Bridging integrator 2 OS=Equus caballus OX=9796 GN=BIN2 PE=4 SV=1	BIN2	-2.94083	-2.6862	-1.91472	-1.48005	-2.17849	-1.17041	-1.34896	-1.90133	-2.03329	-2.16855	-1.31559	-0.899127	NA	-0.348487	1.39292	0.964413	-0.485413	-0.348487	0.380794	0.916864	0.381	ns	T-test (hom)
K9K3R9	K9K3R9_HORSE	ENSECAG00000002186	CD68	CD68 molecule [Source:VGNC Symbol;Acc:VGNC:16276]	CD68 molecule OS=Equus caballus OX=9796 GN=CD68 PE=2 SV=1	CD68	2.13321	2.24645	2.80655	2.88474	1.61786	1.15563	1.62992	2.84807	1.94898	1.83682	2.0324	1.59255	NA	0.312618	1.388	0.0678077	0.433913	0.312618	0.382094	-0.914263	0.382	ns	T-test (hom)
A0A3Q2ID60	A0A3Q2ID60_HORSE	ENSECAG00000022497	AFM	afamin [Source:VGNC Symbol;Acc:VGNC:15149]	Afamin OS=Equus caballus OX=9796 GN=AFM PE=4 SV=2	AFM	3.04843	3.58852	2.86161	3.62149	4.01269	3.59595	3.51188	3.56298	3.43655	3.61782	4.60247	3.24438	NA	-0.249861	1.38396	0.233133	-0.345798	-0.249861	0.383165	0.912126	0.383	ns	T-test (hom)
A0A3Q2H146	A0A3Q2H146_HORSE	ENSECAG00000000273	DLST	dihydrolipoamide S-succinyltransferase [Source:VGNC Symbol;Acc:VGNC:17219]	Dihydrolipoyllysine-residue succinyltransferase component of 2-oxoglutarate dehydrogenase complex mitochondrial OS=Equus caballus OX=9796 GN=DLST PE=3 SV=1	DLST	0.872092	0.814444	1.24485	0.130011	0.115329	-0.820489	0.0269633	1.00736	0.24254	0.531326	-0.389793	-0.0523148	NA	0.34088	1.38413	0.399201	0.471824	0.34088	0.38312	-0.912216	0.383	ns	T-test (hom)
F7DHW2	F7DHW2_HORSE	ENSECAG00000019803	GALK1	galactokinase 1 [Source:VGNC Symbol;Acc:VGNC:18219]	Galactokinase 1 OS=Equus caballus OX=9796 GN=GALK1 PE=3 SV=2	GALK1	-0.764003	-0.869326	-2.12289	-0.02101	-1.07426	-1.17881	-2.57107	-3.36623	-2.12752	-1.44113	-1.71895	-2.89006	NA	0.548467	1.38582	0.391467	0.760078	0.548467	0.382671	-0.913112	0.383	ns	T-test (hom)
F6SZ35	F6SZ35_HORSE	ENSECAG00000012022	PSMB10	proteasome 20S subunit beta 10 [Source:VGNC Symbol;Acc:VGNC:58479]	Proteasome subunit beta OS=Equus caballus OX=9796 GN=PSMB10 PE=3 SV=1	PSMB10	-1.06985	0.669869	-0.760761	-1.16104	2.49426	-1.51419	1.97599	2.13807	-0.0743082	-0.227293	-0.57322	0.0203257	NA	0.560166	1.38538	0.0111979	0.776046	0.560166	0.382787	-0.925845	0.383	ns	T-test (het)
F6QDH0	F6QDH0_HORSE	ENSECAG00000025080	RPL19	ribosomal protein L19 [Source:HGNC Symbol;Acc:HGNC:10312]	Ribosomal protein L19 OS=Equus caballus OX=9796 GN=RPL19 PE=3 SV=3	RPL19	-0.480762	-0.317331	0.246652	0.443126	0.676232	-0.920888	0.461877	0.0285429	-0.932787	-0.690382	0.0957739	0.334705	NA	0.315354	1.37569	0.734887	0.433827	0.315354	0.38537	-0.907738	0.385	ns	T-test (hom)
F6XNY6	F6XNY6_HORSE	ENSECAG00000003585	RPL19	0	60S ribosomal protein L19 OS=Equus caballus OX=9796 PE=3 SV=2	60S	-0.480762	-0.317331	0.246652	0.443126	0.676232	-0.920888	0.461877	0.0285429	-0.932787	-0.690382	0.0957739	0.334705	NA	0.315354	1.37569	0.734887	0.433827	0.315354	0.38537	-0.907738	0.385	ns	T-test (hom)
F6PH38	F6PH38_HORSE	ENSECAG00000010239	FGB	fibrinogen beta chain [Source:VGNC Symbol;Acc:VGNC:50694]	Fibrinogen beta chain OS=Equus caballus OX=9796 GN=FGB PE=4 SV=2	FGB	2.56372	2.76173	2.96052	2.8063	3.45876	3.93967	3.86895	4.20919	2.87743	3.24198	3.10312	3.19964	NA	0.215562	1.36751	0.0485042	0.294782	0.215562	0.387561	-0.909897	0.388	ns	T-test (het)
HS90A_HORSE	NA	ENSECAG00000018948	HSP90AA1	heat shock protein 90 alpha family class A member 1 [Source:VGNC Symbol;Acc:VGNC:55283]	Heat shock protein HSP 90-alpha OS=Equus caballus OX=9796 GN=HSP90AA1 PE=2 SV=2	HSP90AA1	3.89608	3.64129	3.61979	2.97963	2.98578	3.86072	4.44092	3.5356	3.13121	3.46318	3.21978	3.72041	NA	0.236332	1.36135	0.352644	0.321732	0.236332	0.389217	-0.900123	0.389	ns	T-test (hom)
F6XMS1	F6XMS1_HORSE	ENSECAG00000016568	CS	citrate synthase [Source:VGNC Symbol;Acc:VGNC:16891]	Citrate synthase OS=Equus caballus OX=9796 GN=CS PE=3 SV=1	CS	2.64575	2.16047	2.82004	2.11007	1.77318	1.03919	2.28206	2.58638	1.87691	1.87113	1.29145	2.46701	NA	0.300518	1.36337	0.846692	0.409719	0.300518	0.388672	-0.901198	0.389	ns	T-test (hom)
F6XC16	F6XC16_HORSE	ENSECAG00000016700	VAT1	vesicle amine transport 1 [Source:VGNC Symbol;Acc:VGNC:24886]	Vesicle amine transport 1 OS=Equus caballus OX=9796 GN=VAT1 PE=4 SV=2	VAT1	2.91599	2.52042	3.1263	2.22967	2.66435	2.07872	2.58553	2.54209	2.00946	2.5255	2.21159	2.82739	NA	0.189399	1.3592	0.800301	0.257431	0.189399	0.389799	-0.898976	0.39	ns	T-test (hom)
F7DW69	F7DW69_HORSE	ENSECAG00000001037	HSPA1A	heat shock 70kDa protein 1A [Source:NCBI gene (formerly Entrezgene);Acc:100050827]	Heat shock 70kDa protein 1A OS=Equus caballus OX=9796 GN=HSPA1A PE=3 SV=2	HSPA1A	2.22943	2.2948	1.54071	2.6803	2.65973	2.2974	3.18295	2.37664	2.06102	2.80396	3.31482	2.51908	NA	-0.266977	1.35081	0.726076	-0.360634	-0.266977	0.392072	0.894505	0.392	ns	T-test (hom)
F7DTP2	F7DTP2_HORSE	ENSECAG00000014178	GSR	glutathione-disulfide reductase [Source:VGNC Symbol;Acc:VGNC:55353]	Glutathione reductase OS=Equus caballus OX=9796 GN=GSR PE=3 SV=2	GSR	2.66106	1.96341	2.05086	1.76758	0.617162	1.68728	2.42967	2.09079	2.85673	0.922651	0.570327	1.63247	NA	0.412932	1.35024	0.250427	0.557557	0.412932	0.392227	-0.894201	0.392	ns	T-test (hom)
A0A3Q2H892	A0A3Q2H892_HORSE	ENSECAG00000022687	STT3A	STT3 oligosaccharyltransferase complex catalytic subunit A [Source:VGNC Symbol;Acc:VGNC:23722]	Dolichyl-diphosphooligosaccharide--protein glycotransferase OS=Equus caballus OX=9796 GN=STT3A PE=3 SV=2	STT3A	-1.60833	-2.37117	-0.515144	-0.946559	-2.10223	-2.49628	-4.72097	-1.48386	-3.96059	-2.50934	-2.52649	-1.7291	NA	0.650811	1.35046	0.643137	0.878897	0.650811	0.392166	-0.894321	0.392	ns	T-test (hom)
F7ANR3	F7ANR3_HORSE	ENSECAG00000011509	PSMA3	proteasome 20S subunit alpha 3 [Source:VGNC Symbol;Acc:VGNC:21933]	Proteasome subunit alpha type OS=Equus caballus OX=9796 GN=PSMA3 PE=3 SV=1	PSMA3	1.35341	1.44246	1.52065	1.06629	1.51614	1.45583	1.55704	1.24649	1.11295	1.44311	1.55642	1.03829	NA	0.107097	1.34785	0.33548	0.14435	0.107097	0.392878	-0.892925	0.393	ns	T-test (hom)
F6YIK2	F6YIK2_HORSE	ENSECAG00000016489	RPL9	ribosomal protein L9 [Source:VGNC Symbol;Acc:VGNC:22533]	60S ribosomal protein L9 OS=Equus caballus OX=9796 GN=RPL9 PE=2 SV=1	RPL9	0.890825	1.05522	1.06768	0.342578	-0.631772	-1.14088	0.963712	0.409561	0.365385	-1.1168	-0.438466	0.828567	NA	0.459944	1.34546	0.844177	0.618837	0.459944	0.393528	-0.891653	0.394	ns	T-test (hom)
F7APU2	F7APU2_HORSE	ENSECAG00000013869	CFI	0	Complement factor I OS=Equus caballus OX=9796 GN=CFI PE=4 SV=2	CFI	2.8692	3.28648	3.11609	3.94222	4.27616	3.28475	3.98317	3.78034	3.07993	3.96592	4.3022	4.01958	NA	-0.274608	1.33854	0.790613	-0.367576	-0.274608	0.395419	0.887957	0.395	ns	T-test (hom)
F6SCB6	F6SCB6_HORSE	ENSECAG00000024721	NIPSNAP2	nipsnap homolog 2 [Source:VGNC Symbol;Acc:VGNC:51172]	Nipsnap homolog 2 OS=Equus caballus OX=9796 GN=NIPSNAP2 PE=3 SV=3	NIPSNAP2	-1.44156	0.511871	-0.283011	-0.821891	-2.76946	-0.318359	0.573768	-0.774412	0.595758	0.590328	0.135712	-1.6359	NA	-0.586856	1.34001	0.930651	-0.786395	-0.586856	0.395017	0.888742	0.395	ns	T-test (hom)
H9GZM1	H9GZM1_HORSE	ENSECAG00000000014	GAS6	growth arrest specific 6 [Source:VGNC Symbol;Acc:VGNC:58168]	Growth arrest specific 6 OS=Equus caballus OX=9796 GN=GAS6 PE=4 SV=2	GAS6	-0.888262	-0.848573	-1.15196	-0.0555892	-1.80082	-1.62184	-0.783654	-1.3646	-0.830065	-2.2875	-1.35415	-1.04667	NA	0.315184	1.33782	0.66228	0.421661	0.315184	0.395617	-0.887572	0.396	ns	T-test (hom)
F6Z7J2	F6Z7J2_HORSE	ENSECAG00000017026	PRDX3	peroxiredoxin 3 [Source:VGNC Symbol;Acc:VGNC:21819]	Peroxiredoxin 3 OS=Equus caballus OX=9796 GN=PRDX3 PE=4 SV=2	PRDX3	0.185493	0.457548	0.186105	0.0902502	0.787238	0.354128	0.499893	-0.0912376	0.334909	0.141923	1.05155	0.39074	NA	-0.171102	1.3323	0.383259	-0.227959	-0.171102	0.397135	0.884616	0.397	ns	T-test (hom)
F7CWM6	F7CWM6_HORSE	ENSECAG00000014688	GUSB	glucuronidase beta [Source:VGNC Symbol;Acc:VGNC:51148]	Beta-glucuronidase OS=Equus caballus OX=9796 GN=GUSB PE=3 SV=2	GUSB	0.578475	0.445282	1.20676	0.588055	0.957581	0.0855628	0.861024	0.79639	0.554533	1.56747	0.535064	0.950429	NA	-0.211983	1.33417	0.412495	-0.282822	-0.211983	0.39662	0.885618	0.397	ns	T-test (hom)
F6VIG9	F6VIG9_HORSE	ENSECAG00000020551	AHCY	adenosylhomocysteinase [Source:HGNC Symbol;Acc:HGNC:343]	Adenosylhomocysteinase OS=Equus caballus OX=9796 GN=AHCY PE=3 SV=2	AHCY	2.23674	2.47138	2.32684	1.89429	2.34848	2.45276	2.72415	2.5512	1.81291	2.48449	2.43998	2.19002	NA	0.143878	1.33173	0.558023	0.191607	0.143878	0.39729	-0.884313	0.397	ns	T-test (hom)
A0A3Q2I2S2	A0A3Q2I2S2_HORSE	ENSECAG00000001999	GMDS	GDP-mannose 4,6-dehydratase [Source:VGNC Symbol;Acc:VGNC:18401]	GDP-D-mannose dehydratase OS=Equus caballus OX=9796 GN=GMDS PE=3 SV=1	GMDS	-1.29022	-0.657711	-0.614708	-1.7732	-0.403321	-0.335716	0.596659	-1.77354	-2.18131	-1.16045	-0.482444	-0.983921	NA	0.420561	1.331	0.925867	0.559768	0.420561	0.397492	-0.883921	0.397	ns	T-test (hom)
A0A3Q2HAN3	A0A3Q2HAN3_HORSE	ENSECAG00000016509	PROS1	protein S [Source:VGNC Symbol;Acc:VGNC:49125]	Vitamin K-dependent protein S OS=Equus caballus OX=9796 GN=PROS1 PE=4 SV=1	PROS1	1.7206	2.26228	1.76775	2.26088	3.12206	2.07656	2.59987	2.74978	1.69443	2.92679	1.59474	1.92646	NA	0.284365	1.33289	0.550312	0.379028	0.284365	0.396971	-0.884935	0.397	ns	T-test (hom)
F6ZN26	F6ZN26_HORSE	ENSECAG00000011178	HDGF	heparin binding growth factor [Source:VGNC Symbol;Acc:VGNC:18719]	Heparin binding growth factor OS=Equus caballus OX=9796 GN=HDGF PE=4 SV=3	HDGF	2.46835	0.250012	-0.83369	-2.43149	-1.18825	-1.73225	0.625294	-0.454628	-1.07809	-1.0616	-0.400908	-1.98874	NA	0.720253	1.3317	0.188645	0.959162	0.720253	0.397299	-0.884296	0.397	ns	T-test (hom)
F6XPL9	F6XPL9_HORSE	ENSECAG00000016353	OLA1	Obg like ATPase 1 [Source:VGNC Symbol;Acc:VGNC:21020]	Obg-like ATPase 1 OS=Equus caballus OX=9796 GN=OLA1 PE=3 SV=2	OLA1	-1.47725	-1.29658	-1.45832	-0.720305	-1.02462	-1.27791	-0.589581	-1.42093	-1.37214	-0.850514	-0.72942	-0.976678	NA	-0.176	1.32835	0.793457	-0.233789	-0.176	0.398224	0.8825	0.398	ns	T-test (hom)
F7BNI3	F7BNI3_HORSE	ENSECAG00000018970	DNASE2	deoxyribonuclease 2, lysosomal [Source:VGNC Symbol;Acc:VGNC:17248]	Deoxyribonuclease II OS=Equus caballus OX=9796 GN=DNASE2 PE=3 SV=3	DNASE2	-5.08637	-3.40689	-1.4922	-1.89761	-1.18964	-0.555693	-2.23905	-1.70181	-4.19648	-2.67418	-2.02096	-2.70333	NA	0.702581	1.32856	0.502507	0.933418	0.702581	0.398167	-0.882611	0.398	ns	T-test (hom)
F6VZS8	F6VZS8_HORSE	ENSECAG00000022705	IL16	interleukin 16 [Source:VGNC Symbol;Acc:VGNC:18999]	Pro-interleukin-16 OS=Equus caballus OX=9796 GN=IL16 PE=4 SV=3	IL16	-4.09374	-1.97446	-3.25588	-2.16086	-1.37457	-1.80712	-4.09019	-3.22694	-1.48926	-2.02843	-2.755	-2.68264	NA	-0.509137	1.32759	0.377086	-0.675925	-0.509137	0.398434	0.882093	0.398	ns	T-test (hom)
A0A3Q2LMX0	A0A3Q2LMX0_HORSE	ENSECAG00000012838	EPB41L2	erythrocyte membrane protein band 4.1 like 2 [Source:VGNC Symbol;Acc:VGNC:51023]	Erythrocyte membrane protein band 4.1 like 2 OS=Equus caballus OX=9796 GN=EPB41L2 PE=4 SV=2	EPB41L2	0.375179	-0.167224	0.0642866	-0.412469	0.382059	-1.24712	0.24062	-0.209593	-0.591623	-0.98949	-0.0916511	0.058092	NA	0.281885	1.32962	0.92928	0.3748	0.281885	0.397873	-0.883181	0.398	ns	T-test (hom)
A0A3Q2I5N9	A0A3Q2I5N9_HORSE	ENSECAG00000032164	HNRNPA0	heterogeneous nuclear ribonucleoprotein A0 [Source:HGNC Symbol;Acc:HGNC:5030]	Heterogeneous nuclear ribonucleoprotein A0 OS=Equus caballus OX=9796 GN=HNRNPA0 PE=4 SV=1	HNRNPA0	-1.86977	-1.65685	-2.4036	-3.67261	-2.4467	-3.64828	-2.53855	-2.05414	-1.36997	-3.57472	-1.74757	-1.63965	NA	-0.453334	1.32725	0.479109	-0.601686	-0.453334	0.398528	0.88191	0.399	ns	T-test (hom)
A5JST8	A5JST8_HORSE	ENSECAG00000012389	BSG	basigin [Source:VGNC Symbol;Acc:VGNC:59146]	Basigin OS=Equus caballus OX=9796 GN=BSG PE=2 SV=1	BSG	-4.33797	-5.13416	-2.60102	-2.37685	-3.74664	-5.06491	-3.03384	-2.75762	-5.05533	-4.36089	-3.02748	-4.31793	NA	0.558778	1.32553	0.710767	0.740675	0.558778	0.399004	-0.880988	0.399	ns	T-test (hom)
A0A5F5Q041	A0A5F5Q041_HORSE	ENSECAG00000000372	ARL1	ADP ribosylation factor like GTPase 1 [Source:VGNC Symbol;Acc:VGNC:15507]	ADP ribosylation factor like GTPase 1 OS=Equus caballus OX=9796 GN=ARL1 PE=3 SV=1	ARL1	-2.5467	-5.03497	-1.97672	-2.71423	-2.95164	-3.228	-2.49015	-4.68089	-3.2823	-2.26709	-3.09029	-2.09082	NA	-0.520284	1.32256	0.344286	-0.688106	-0.520284	0.399825	0.879396	0.4	ns	T-test (hom)
A0A3Q2HMJ0	A0A3Q2HMJ0_HORSE	ENSECAG00000014779	PSMC4	proteasome 26S subunit, ATPase 4 [Source:VGNC Symbol;Acc:VGNC:21953]	26S proteasome AAA-ATPase subunit RPT3 OS=Equus caballus OX=9796 GN=PSMC4 PE=3 SV=1	PSMC4	-0.594459	-1.17545	-0.90228	-2.0187	-0.408747	-2.5264	-0.57382	-1.91846	-1.98669	-0.575726	0.270184	-0.963937	NA	-0.450749	1.32136	0.641288	-0.595602	-0.450749	0.400157	0.878754	0.4	ns	T-test (hom)
A0A3Q2HV32	A0A3Q2HV32_HORSE	ENSECAG00000012315	EVL	Enah/Vasp-like [Source:VGNC Symbol;Acc:VGNC:17711]	Ena/VASP-like protein OS=Equus caballus OX=9796 GN=EVL PE=3 SV=2	EVL	1.07229	-1.0134	-0.0848245	-0.832569	-0.251929	0.55788	-0.87481	-0.219987	0.381577	-1.47577	-1.50974	0.0238376	NA	0.439105	1.3205	0.455659	0.579837	0.439105	0.400397	-0.87829	0.4	ns	T-test (hom)
A0A3Q2HVB6	A0A3Q2HVB6_HORSE	ENSECAG00000013486	C4BPA	complement component 4 binding protein alpha [Source:VGNC Symbol;Acc:VGNC:97698]	Complement component 4 binding protein alpha OS=Equus caballus OX=9796 GN=C4BPA PE=4 SV=1	C4BPA	5.78634	6.17792	5.92443	6.1104	6.43124	5.9548	6.04465	6.30243	6.29532	6.23651	5.45696	5.77894	NA	0.149594	1.31058	0.150475	0.196055	0.149594	0.403159	-0.872962	0.403	ns	T-test (hom)
F6ZSZ5	F6ZSZ5_HORSE	ENSECAG00000013481	VCL	vinculin [Source:VGNC Symbol;Acc:VGNC:24892]	Metavinculin OS=Equus caballus OX=9796 GN=VCL PE=3 SV=2	VCL	0.173207	0.465516	0.0817397	0.572096	0.515121	1.01104	0.632321	0.0635033	-0.15637	0.828143	1.39697	0.63504	NA	-0.236628	1.30801	0.121413	-0.309512	-0.236628	0.403877	0.871581	0.404	ns	T-test (hom)
F7BPT4	F7BPT4_HORSE	ENSECAG00000018333	EZR	ezrin [Source:VGNC Symbol;Acc:VGNC:17751]	Ezrin OS=Equus caballus OX=9796 GN=EZR PE=4 SV=2	EZR	2.59313	2.49895	2.20634	2.31174	2.1853	2.35716	2.93135	2.11849	2.02252	2.66619	2.87921	2.67879	NA	-0.16137	1.30454	0.425081	-0.210514	-0.16137	0.40485	0.869712	0.405	ns	T-test (hom)
A0A3Q2HTF4	A0A3Q2HTF4_HORSE	ENSECAG00000022610	TAP1	transporter 1, ATP binding cassette subfamily B member [Source:VGNC Symbol;Acc:VGNC:23871]	Transporter 1 ATP binding cassette subfamily B member OS=Equus caballus OX=9796 GN=TAP1 PE=3 SV=1	TAP1	0.192448	-2.30423	0.359902	-0.368332	-1.95862	-2.57066	-1.85223	0.261928	-3.06247	-2.5552	-0.800521	-0.406064	NA	0.676088	1.3033	0.842955	0.881143	0.676088	0.405199	-0.869042	0.405	ns	T-test (hom)
F6SFN4	F6SFN4_HORSE	ENSECAG00000026994	TMEM14C	transmembrane protein 14C [Source:HGNC Symbol;Acc:HGNC:20952]	Transmembrane protein 14C OS=Equus caballus OX=9796 GN=TMEM14C PE=3 SV=2	TMEM14C	-2.36455	-1.3688	0.37443	-1.27577	-0.943015	-4.88046	-1.59577	-1.45282	-3.23761	-0.538989	0.118426	0.168881	NA	-0.81602	1.30148	0.788361	-1.06203	-0.81602	0.405711	0.868061	0.406	ns	T-test (hom)
A0A3Q2HYQ0	A0A3Q2HYQ0_HORSE	ENSECAG00000020234	TUBB	tubulin beta class I [Source:VGNC Symbol;Acc:VGNC:49368]	Tubulin beta chain OS=Equus caballus OX=9796 GN=TUBB PE=3 SV=1	TUBB	-0.27575	0.421254	-0.493863	-0.911096	-0.660146	1.14465	1.06186	-0.220929	-0.603557	-1.87845	0.139306	0.523227	NA	0.463116	1.29961	0.454414	0.60187	0.463116	0.406236	-0.867055	0.406	ns	T-test (hom)
A0A3Q2LHM4	A0A3Q2LHM4_HORSE	ENSECAG00000039616	SEC14L3	SEC14 like lipid binding 3 [Source:HGNC Symbol;Acc:HGNC:18655]	SEC14-like protein 4 OS=Equus caballus OX=9796 GN=SEC14L3 PE=4 SV=2	SEC14L3	4.19546	4.82973	3.37962	3.29888	2.43323	3.98192	4.75073	3.01972	3.33019	4.6425	4.34035	4.27426	NA	-0.410664	1.29826	0.547776	-0.533148	-0.410664	0.406617	0.866327	0.407	ns	T-test (hom)
F7BWL2	F7BWL2_HORSE	ENSECAG00000010640	MAP2K1	mitogen-activated protein kinase kinase 1 [Source:VGNC Symbol;Acc:VGNC:19926]	Mitogen-activated protein kinase kinase 1 OS=Equus caballus OX=9796 GN=MAP2K1 PE=3 SV=2	MAP2K1	-4.20832	-3.51392	-3.72048	-4.21123	-2.70045	-4.20998	-2.29122	-3.1188	-4.62762	-3.07728	-3.79195	-3.99418	NA	0.375962	1.29702	0.888115	0.487629	0.375962	0.406967	-0.865657	0.407	ns	T-test (hom)
F6ZQ77	F6ZQ77_HORSE	ENSECAG00000011256	CFH	0	Complement factor H OS=Equus caballus OX=9796 GN=CFH PE=4 SV=2	CFH	3.39037	3.15241	3.57086	3.97275	4.45532	4.02599	4.22215	3.94788	3.39576	3.64347	4.16076	3.26814	NA	0.225183	1.29772	0.950448	0.292224	0.225183	0.406769	-0.866035	0.407	ns	T-test (hom)
A0A3Q2H5B0	A0A3Q2H5B0_HORSE	ENSECAG00000017769	PHB	prohibitin [Source:VGNC Symbol;Acc:VGNC:21368]	Prohibitin OS=Equus caballus OX=9796 GN=PHB PE=3 SV=1	PHB	-0.0128259	0.6635	0.916008	-0.143154	-0.161414	-0.11172	-0.6524	0.21675	0.0456539	0.292917	1.05056	0.0154049	NA	-0.261791	1.29472	0.947446	-0.338944	-0.261791	0.407617	0.864415	0.408	ns	T-test (hom)
A0A3Q2L870	A0A3Q2L870_HORSE	ENSECAG00000009952	EGFR	epidermal growth factor receptor [Source:VGNC Symbol;Acc:VGNC:17460]	Receptor protein-tyrosine kinase OS=Equus caballus OX=9796 GN=EGFR PE=4 SV=1	EGFR	-0.995288	-0.773641	-1.09277	1.43785	1.18802	2.33114	0.26209	1.88786	0.842554	-1.1173	-0.185797	-0.00924286	NA	0.648103	1.29346	0.412857	0.838295	0.648103	0.407972	-0.863737	0.408	ns	T-test (hom)
F6RM73	F6RM73_HORSE	ENSECAG00000010163	APOA2	apolipoprotein A2 [Source:VGNC Symbol;Acc:VGNC:50799]	Apolipoprotein A-II OS=Equus caballus OX=9796 GN=APOA2 PE=3 SV=3	APOA2	-3.07338	-2.2417	1.58811	2.57746	-0.538763	-0.212749	-0.715763	-0.862638	1.90928	0.365206	0.101312	-0.646989	NA	-0.867129	1.28464	0.405717	-1.11395	-0.867129	0.410472	0.858975	0.41	ns	T-test (hom)
F6YPT0	F6YPT0_HORSE	ENSECAG00000022113	DECR1	2,4-dienoyl-CoA reductase 1 [Source:VGNC Symbol;Acc:VGNC:17110]	2 4-dienoyl-CoA reductase 1 OS=Equus caballus OX=9796 GN=DECR1 PE=4 SV=2	DECR1	-1.14931	-1.36095	-0.555167	-1.61253	-2.4718	-2.35798	-1.57726	-0.967238	-0.401524	-1.64857	-3.39103	-2.44205	NA	0.464263	1.28127	0.138707	0.594845	0.464263	0.411434	-0.857147	0.411	ns	T-test (hom)
A0A3Q2KXN9	A0A3Q2KXN9_HORSE	ENSECAG00000009200	REG3G	0	Regenerating islet-derived protein 3-gamma OS=Equus caballus OX=9796 GN=LOC100068317 PE=4 SV=1	LOC100068317	-4.22685	-4.96796	-2.1689	-3.72395	-3.39804	-3.70857	-4.4052	-3.79822	-5.26522	-3.04335	-2.5008	-2.24845	NA	-0.535253	1.27993	0.238901	-0.685088	-0.535253	0.411815	0.856426	0.412	ns	T-test (hom)
A0A3Q2HN87	A0A3Q2HN87_HORSE	ENSECAG00000020957	LCN2	lipocalin 2 [Source:VGNC Symbol;Acc:VGNC:19609]	Lipocalin 2 OS=Equus caballus OX=9796 GN=LCN2 PE=3 SV=2	LCN2	3.66186	4.52103	4.05099	4.95117	4.37569	3.72803	4.53524	3.39903	5.05335	4.73659	3.73782	4.22645	NA	-0.28567	1.27868	0.762194	-0.365281	-0.28567	0.412173	0.855747	0.412	ns	T-test (hom)
F7DU34	F7DU34_HORSE	ENSECAG00000000370	RPS11	ribosomal protein S11 [Source:VGNC Symbol;Acc:VGNC:22545]	40S ribosomal protein S11 OS=Equus caballus OX=9796 GN=RPS11 PE=3 SV=3	RPS11	-0.54112	-0.356729	0.181146	0.159947	-0.236762	-1.57177	0.613154	-0.138711	-2.68912	-0.555752	-0.416833	0.723198	NA	0.498271	1.27949	0.0803338	0.637535	0.498271	0.41194	-0.856188	0.412	ns	T-test (hom)
A0A5F5PNA8	A0A5F5PNA8_HORSE	ENSECAG00000011560	GSTO1	glutathione S-transferase omega 1 [Source:VGNC Symbol;Acc:VGNC:18628]	Glutathione-dependent dehydroascorbate reductase OS=Equus caballus OX=9796 GN=GSTO1 PE=3 SV=1	GSTO1	3.81479	3.97136	2.28678	2.7038	3.27646	3.98825	4.03908	2.73458	3.61677	4.41348	3.36119	3.36661	NA	-0.337626	1.27736	0.619762	-0.431269	-0.337626	0.41255	0.855031	0.413	ns	T-test (hom)
F6UJ33	F6UJ33_HORSE	ENSECAG00000041123	PFN1	profilin 1 [Source:HGNC Symbol;Acc:HGNC:8881]	Profilin OS=Equus caballus OX=9796 GN=PFN1 PE=3 SV=2	PFN1	4.69182	4.20142	3.7993	3.12485	4.34019	3.08163	3.88243	3.80304	4.53328	4.08687	3.32329	4.72941	NA	-0.302629	1.2725	0.727936	-0.385094	-0.302629	0.413943	0.852396	0.414	ns	T-test (hom)
F6XBJ7	F6XBJ7_HORSE	ENSECAG00000016959	B3GNT2	UDP-GlcNAc:betaGal beta-1,3-N-acetylglucosaminyltransferase 2 [Source:VGNC Symbol;Acc:VGNC:15731]	Hexosyltransferase OS=Equus caballus OX=9796 GN=B3GNT2 PE=3 SV=1	B3GNT2	-3.45183	-2.47009	-1.93076	-1.91201	-2.85382	-3.90245	-2.64756	-3.34808	-2.65961	-2.7979	-1.96601	-2.51325	NA	-0.330382	1.27044	0.291694	-0.419729	-0.330382	0.414535	0.851278	0.415	ns	T-test (hom)
A0A5F5PGA8	A0A5F5PGA8_HORSE	ENSECAG00000015040	NASP	nuclear autoantigenic sperm protein [Source:VGNC Symbol;Acc:VGNC:20566]	Nuclear autoantigenic sperm protein OS=Equus caballus OX=9796 GN=NASP PE=3 SV=1	NASP	2.29276	2.55243	1.8153	1.30865	1.58332	1.9081	2.29469	1.31272	2.35108	1.84556	1.75096	2.50187	NA	-0.228871	1.26292	0.75609	-0.289045	-0.228871	0.4167	0.847198	0.417	ns	T-test (hom)
F6WFF6	F6WFF6_HORSE	ENSECAG00000012113	ACP5	acid phosphatase 5, tartrate resistant [Source:VGNC Symbol;Acc:VGNC:14997]	Tartrate-resistant acid phosphatase type 5 OS=Equus caballus OX=9796 GN=ACP5 PE=2 SV=1	ACP5	-1.02315	-1.13437	-1.27998	-0.714415	-1.08442	-0.588899	-1.38928	-1.66787	1.79262	0.0546399	-2.12747	-1.01326	NA	-0.786929	1.26211	0.00109464	-0.99319	-0.786929	0.416934	0.933134	0.417	ns	T-test (het)
A0A5F5PEV8	A0A5F5PEV8_HORSE	ENSECAG00000014903	GGH	gamma-glutamyl hydrolase [Source:VGNC Symbol;Acc:VGNC:18325]	Folate gamma-glutamyl hydrolase OS=Equus caballus OX=9796 GN=GGH PE=3 SV=1	GGH	0.978916	1.01983	0.62668	0.539391	0.647809	-0.0236243	1.10188	-0.463979	0.501052	0.747971	-0.409301	0.270418	NA	0.275827	1.26338	0.966027	0.348474	0.275827	0.416568	-0.847446	0.417	ns	T-test (hom)
A0A3Q2I3V1	A0A3Q2I3V1_HORSE	ENSECAG00000010479	HK1	hexokinase 1 [Source:VGNC Symbol;Acc:VGNC:18796]	Hexokinase OS=Equus caballus OX=9796 GN=HK1 PE=3 SV=1	HK1	2.16576	-0.132102	0.629378	1.98322	2.42515	2.75573	0.61797	-0.387111	1.71554	0.489549	-0.247403	0.764224	NA	0.576772	1.26197	0.541051	0.727868	0.576772	0.416974	-0.846682	0.417	ns	T-test (hom)
F7A5M3	F7A5M3_HORSE	ENSECAG00000005653	PTP4A2	protein tyrosine phosphatase 4A2 [Source:VGNC Symbol;Acc:VGNC:49526]	Protein tyrosine phosphatase 4A2 OS=Equus caballus OX=9796 GN=PTP4A2 PE=4 SV=1	PTP4A2	-4.95983	-5.10154	-4.42269	-4.85417	-5.09301	-4.97986	-4.75487	-4.84273	-5.10609	-5.09833	-4.47983	-4.17315	NA	-0.161738	1.2515	0.093428	-0.202414	-0.161738	0.420012	0.840984	0.42	ns	T-test (hom)
F7AZ73	F7AZ73_HORSE	ENSECAG00000016424	STXBP2	syntaxin binding protein 2 [Source:VGNC Symbol;Acc:VGNC:56789]	Syntaxin binding protein 2 OS=Equus caballus OX=9796 GN=STXBP2 PE=3 SV=3	STXBP2	-0.734735	-1.79878	0.0469344	-1.11642	-0.866842	-1.08298	-1.34951	-1.27314	-1.67557	-1.76952	-1.12886	-0.61998	NA	0.276547	1.25011	0.911242	0.345714	0.276547	0.420416	-0.840227	0.42	ns	T-test (hom)
F6XA25	F6XA25_HORSE	ENSECAG00000009572	PLIN3	perilipin 3 [Source:VGNC Symbol;Acc:VGNC:56775]	Perilipin 3 OS=Equus caballus OX=9796 GN=PLIN3 PE=3 SV=2	PLIN3	-2.80236	-2.28535	-2.44443	-2.38524	-3.20229	-2.39837	-1.94782	-2.05986	-3.79946	-2.87907	-1.75659	-2.50993	NA	0.295547	1.2524	0.0940106	0.370145	0.295547	0.419748	-0.841477	0.42	ns	T-test (hom)
A0A3Q2HLJ4	A0A3Q2HLJ4_HORSE	ENSECAG00000015469	TUBB	tubulin beta class I [Source:HGNC Symbol;Acc:HGNC:20778]	Tubulin beta chain OS=Equus caballus OX=9796 GN=TUBB PE=3 SV=1	TUBB	3.59911	3.1294	3.42591	2.88095	3.03157	2.66219	3.20021	2.9137	2.85882	2.66566	2.53593	3.60908	NA	0.18801	1.24976	0.287283	0.234967	0.18801	0.420519	-0.840035	0.421	ns	T-test (hom)
F6ZB53	F6ZB53_HORSE	ENSECAG00000022325	APEX1	apurinic/apyrimidinic endodeoxyribonuclease 1 [Source:VGNC Symbol;Acc:VGNC:15404]	DNA-(apurinic or apyrimidinic site) endonuclease OS=Equus caballus OX=9796 GN=APEX1 PE=3 SV=2	APEX1	-4.11742	-5.21382	-3.75984	-4.88917	-3.11692	-5.06404	-3.41432	-4.42043	-5.17447	-4.19192	-3.40489	-2.33154	NA	-0.473791	1.23729	0.311152	-0.586215	-0.473791	0.42417	0.833229	0.424	ns	T-test (hom)
A0A3Q2HEQ4	A0A3Q2HEQ4_HORSE	ENSECAG00000024424	TNPO1	transportin 1 [Source:VGNC Symbol;Acc:VGNC:24394]	Transportin 1 OS=Equus caballus OX=9796 GN=TNPO1 PE=4 SV=1	TNPO1	-1.81289	-5.08602	-1.12868	-1.41482	-3.15474	-0.675677	-1.54901	-2.51453	-2.42159	-4.03547	-3.3137	-1.58753	NA	0.672527	1.23653	0.691293	0.8316	0.672527	0.424392	-0.832816	0.424	ns	T-test (hom)
F7AWX3	F7AWX3_HORSE	ENSECAG00000022567	RACK1	receptor for activated C kinase 1 [Source:NCBI gene (formerly Entrezgene);Acc:100057771]	Receptor for activated C kinase 1 OS=Equus caballus OX=9796 GN=RACK1 PE=4 SV=2	RACK1	1.33708	2.23617	2.10851	2.24525	1.16669	2.39776	1.19142	0.225358	1.21732	1.19101	0.701588	1.9299	NA	0.353574	1.23833	0.542421	0.43784	0.353574	0.423864	-0.833797	0.424	ns	T-test (hom)
F6Z5L1	F6Z5L1_HORSE	ENSECAG00000021429	C1R	complement C1r [Source:VGNC Symbol;Acc:VGNC:15944]	Complement subcomponent C1r OS=Equus caballus OX=9796 GN=C1R PE=4 SV=1	C1R	-0.405325	0.784501	1.05514	-0.0887301	1.07678	-0.565839	0.193182	0.482996	-0.663296	0.985749	1.12269	1.30721	NA	-0.371499	1.23223	0.394838	-0.45777	-0.371499	0.42566	0.830462	0.426	ns	T-test (hom)
F7C7V8	F7C7V8_HORSE	ENSECAG00000000173	SEMA7A	semaphorin 7A [Source:VGNC Symbol;Acc:VGNC:49072]	Semaphorin 7A OS=Equus caballus OX=9796 GN=SEMA7A PE=3 SV=2	SEMA7A	-1.54069	-1.81893	-1.07395	0.278986	0.463689	-0.925137	-1.38435	-1.57117	-1.73754	-0.955989	-0.698234	-2.0189	NA	0.406222	1.23218	0.645959	0.500538	0.406222	0.425674	-0.830436	0.426	ns	T-test (hom)
F7CNI8	F7CNI8_HORSE	ENSECAG00000010891	ETHE1	ETHE1 persulfide dioxygenase [Source:VGNC Symbol;Acc:VGNC:17698]	ETHE1 persulfide dioxygenase OS=Equus caballus OX=9796 GN=ETHE1 PE=4 SV=2	ETHE1	2.12607	1.8904	2.53692	1.48009	1.92952	0.473447	1.29365	1.77095	1.97425	0.882443	0.303865	2.15194	NA	0.359506	1.22632	0.396401	0.440868	0.359506	0.427407	-0.827228	0.427	ns	T-test (hom)
A0A3Q2HNH0	A0A3Q2HNH0_HORSE	ENSECAG00000013301	MFAP4	microfibril associated protein 4 [Source:VGNC Symbol;Acc:VGNC:20142]	Microfibril associated protein 4 OS=Equus caballus OX=9796 GN=MFAP4 PE=4 SV=1	MFAP4	4.28845	4.67401	3.47456	4.06972	4.85587	4.62092	3.90786	3.41591	2.9603	3.99697	3.94237	4.57183	NA	0.295545	1.22407	0.586832	0.361767	0.295545	0.428074	-0.825995	0.428	ns	T-test (hom)
F6SLA3	F6SLA3_HORSE	ENSECAG00000018299	FKBP3	FKBP prolyl isomerase 3 [Source:VGNC Symbol;Acc:VGNC:51509]	Peptidylprolyl isomerase OS=Equus caballus OX=9796 GN=FKBP3 PE=4 SV=2	FKBP3	-1.03128	-1.45343	-0.537687	-1.72923	-1.26588	-2.12414	-0.353426	-1.76335	-3.53572	-1.76085	-1.6389	-0.0741771	NA	0.470108	1.22221	0.0643795	0.574569	0.470108	0.428626	-0.824975	0.429	ns	T-test (hom)
A0A3Q2LMT8	A0A3Q2LMT8_HORSE	ENSECAG00000000397	SDHA	succinate dehydrogenase complex flavoprotein subunit A [Source:VGNC Symbol;Acc:VGNC:22771]	Succinate dehydrogenase [ubiquinone] flavoprotein subunit mitochondrial OS=Equus caballus OX=9796 GN=SDHA PE=3 SV=2	SDHA	-0.447735	-0.187429	0.483927	1.54998	0.650461	0.964358	-0.0973352	1.24691	-0.014436	0.620792	0.295338	-0.0842049	NA	0.31602	1.21783	0.215658	0.384858	0.31602	0.429928	-0.822573	0.43	ns	T-test (hom)
F6TNE1	F6TNE1_HORSE	ENSECAG00000016340	RPS5	ribosomal protein S5 [Source:VGNC Symbol;Acc:VGNC:22555]	Ribosomal protein S5 OS=Equus caballus OX=9796 GN=RPS5 PE=3 SV=2	RPS5	-0.0443796	-0.327818	0.163073	-0.715121	-0.389719	-1.17993	-0.565557	-0.892704	-0.883891	-1.56704	0.012216	-0.573741	NA	0.259095	1.21566	0.343847	0.314973	0.259095	0.430575	-0.821383	0.431	ns	T-test (hom)
F7AVB5	F7AVB5_HORSE	ENSECAG00000018741	SRSF3	serine and arginine rich splicing factor 3 [Source:VGNC Symbol;Acc:VGNC:23601]	Serine and arginine rich splicing factor 3 OS=Equus caballus OX=9796 GN=SRSF3 PE=2 SV=1	SRSF3	-2.87269	-2.17198	-1.24195	-1.64923	-4.92279	-2.30945	-1.44183	-0.852267	-2.90466	-3.19309	-3.1528	-1.74212	NA	0.565392	1.20098	0.328745	0.679024	0.565392	0.43498	-0.813306	0.435	ns	T-test (hom)
A0A5F5PU83	A0A5F5PU83_HORSE	ENSECAG00000008716	EIF3J	eukaryotic translation initiation factor 3 subunit J [Source:VGNC Symbol;Acc:VGNC:51496]	Eukaryotic translation initiation factor 3 subunit J OS=Equus caballus OX=9796 GN=EIF3J PE=3 SV=1	EIF3J	-3.45695	-3.15597	-2.49281	-3.97141	-3.26076	-4.08252	-2.2603	-2.75844	-4.04311	-3.18859	-3.51417	-3.1537	NA	0.295	1.19645	0.476629	0.352954	0.295	0.436346	-0.81081	0.436	ns	T-test (hom)
A0A3Q2IC66	A0A3Q2IC66_HORSE	ENSECAG00000018471	ARRB2	arrestin beta 2 [Source:VGNC Symbol;Acc:VGNC:15544]	Arrestin beta 2 OS=Equus caballus OX=9796 GN=ARRB2 PE=3 SV=2	ARRB2	-1.84627	-4.14643	-1.9845	-4.38102	-2.32806	-5.11355	-2.62914	-3.92116	-3.62379	-5.04891	-5.08319	-2.01358	NA	0.648601	1.19295	0.655609	0.77375	0.648601	0.437407	-0.808878	0.437	ns	T-test (hom)
A0A3Q2HKU8	A0A3Q2HKU8_HORSE	ENSECAG00000016826	SGPL1	sphingosine-1-phosphate lyase 1 [Source:VGNC Symbol;Acc:VGNC:22922]	Sphingosine-1-phosphate lyase 1 OS=Equus caballus OX=9796 GN=SGPL1 PE=3 SV=1	SGPL1	-1.25644	-0.816751	-0.131522	0.452162	0.784109	-0.533271	-1.12952	-0.143761	-0.519127	1.31201	0.412617	-0.961586	NA	-0.407853	1.19384	0.424585	-0.486912	-0.407853	0.437138	0.809368	0.437	ns	T-test (hom)
A0A3Q2I6L9	A0A3Q2I6L9_HORSE	ENSECAG00000010809	CACNA2D1	calcium voltage-gated channel auxiliary subunit alpha2delta 1 [Source:VGNC Symbol;Acc:VGNC:15988]	Calcium voltage-gated channel auxiliary subunit alpha2delta 1 OS=Equus caballus OX=9796 GN=CACNA2D1 PE=3 SV=2	CACNA2D1	3.65947	0.55545	-3.87249	-2.45009	-2.8831	1.91766	-3.33997	-4.00864	1.92102	-4.29928	-5.03651	-3.74991	NA	1.48846	1.18908	0.769403	1.76989	1.48846	0.438583	-0.806738	0.439	ns	T-test (hom)
F7C5S4	F7C5S4_HORSE	ENSECAG00000014808	IPO5	importin 5 [Source:VGNC Symbol;Acc:VGNC:19106]	Importin 5 OS=Equus caballus OX=9796 GN=IPO5 PE=4 SV=2	IPO5	-2.89733	-1.95427	-1.71114	-4.11759	-2.03372	-1.79	-2.57542	-3.07343	-1.44482	-2.51862	-2.68465	-1.93923	NA	-0.372281	1.18493	0.579127	-0.441127	-0.372281	0.439846	0.804445	0.44	ns	T-test (hom)
F6YEU3	F6YEU3_HORSE	ENSECAG00000024257	RBM3	RNA binding motif protein 3 [Source:VGNC Symbol;Acc:VGNC:52426]	RNA binding motif protein 3 OS=Equus caballus OX=9796 GN=RBM3 PE=4 SV=1	RBM3	-3.38632	-2.85301	-1.65214	-2.08677	-1.89364	-4.879	-2.21465	-3.80705	-2.37401	-3.38416	-1.67415	-1.95139	NA	-0.500645	1.184	0.555107	-0.592764	-0.500645	0.440129	0.803931	0.44	ns	T-test (hom)
A0A3Q2LA46	A0A3Q2LA46_HORSE	ENSECAG00000011467	ALPL	alkaline phosphatase, biomineralization associated [Source:VGNC Symbol;Acc:VGNC:50647]	Alkaline phosphatase OS=Equus caballus OX=9796 GN=ALPL PE=3 SV=1	ALPL	2.5912	3.82542	3.68625	2.11426	3.7974	3.30413	3.57617	1.53439	3.76744	4.14169	1.40805	5.11984	NA	-0.555603	1.18468	0.177098	-0.658212	-0.555603	0.439922	0.804307	0.44	ns	T-test (hom)
A0A5F5PL79	A0A5F5PL79_HORSE	ENSECAG00000021986	HARS1	histidyl-tRNA synthetase 1 [Source:VGNC Symbol;Acc:VGNC:18694]	Histidine--tRNA ligase OS=Equus caballus OX=9796 GN=HARS1 PE=3 SV=1	HARS1	-1.50529	-1.83377	-1.63896	1.73848	1.97764	-2.44185	-0.870511	-0.00147677	1.46041	2.03545	-1.47216	-1.00597	NA	-0.826396	1.17457	0.814911	-0.970662	-0.826396	0.443015	0.798709	0.443	ns	T-test (hom)
F6SP74	F6SP74_HORSE	ENSECAG00000017644	CFP	complement factor properdin [Source:VGNC Symbol;Acc:VGNC:16467]	Complement factor properdin OS=Equus caballus OX=9796 GN=CFP PE=4 SV=1	CFP	1.38949	2.12542	2.38885	3.25197	2.6767	2.56326	2.00854	2.78166	2.12079	2.81675	3.29649	2.42866	NA	-0.267436	1.17248	0.946659	-0.313563	-0.267436	0.443658	0.797549	0.444	ns	T-test (hom)
A0A5F5PQ67	A0A5F5PQ67_HORSE	ENSECAG00000023253	IARS1	isoleucyl-tRNA synthetase 1 [Source:VGNC Symbol;Acc:VGNC:18921]	Isoleucyl-tRNA synthetase OS=Equus caballus OX=9796 GN=IARS1 PE=3 SV=1	IARS1	-4.86569	-1.56445	-4.04189	-1.23402	-1.53084	-2.01988	-2.47896	-2.7068	-2.05237	-3.76873	-4.91959	-2.06635	NA	0.646446	1.17233	0.768099	0.757849	0.646446	0.443704	-0.797466	0.444	ns	T-test (hom)
A0A3Q2HWQ6	A0A3Q2HWQ6_HORSE	ENSECAG00000019352	LOC100060505	0	C3-beta-c OS=Equus caballus OX=9796 GN=LOC100060505 PE=4 SV=2	LOC100060505	7.06103	6.80905	7.18559	7.24047	7.06673	7.12961	7.23197	7.00469	6.68258	6.85718	7.34095	7.0999	NA	0.095987	1.16857	0.113853	0.112168	0.095987	0.444861	-0.79538	0.445	ns	T-test (hom)
F6RH25	F6RH25_HORSE	ENSECAG00000012956	DCPS	decapping enzyme, scavenger [Source:VGNC Symbol;Acc:VGNC:17049]	m7GpppX diphosphatase OS=Equus caballus OX=9796 GN=DCPS PE=3 SV=1	DCPS	-1.41081	-3.26084	-2.37581	-1.60982	-1.19349	-2.01454	-1.44226	-2.69362	-0.679599	-2.46657	-0.373721	-2.73266	NA	-0.437014	1.16837	0.239323	-0.510596	-0.437014	0.444923	0.79527	0.445	ns	T-test (hom)
A0A3Q2HH73	A0A3Q2HH73_HORSE	ENSECAG00000000910	IFITM3	0	Interferon-induced transmembrane protein 3 OS=Equus caballus OX=9796 GN=LOC100054725 PE=3 SV=1	LOC100054725	-1.89475	-1.99424	-0.293725	-1.08121	-0.667147	0.374119	-1.20593	-0.500857	-1.60139	-1.35884	-1.11279	-0.906677	NA	0.336959	1.16809	0.134849	0.3936	0.336959	0.445009	-0.795114	0.445	ns	T-test (hom)
F6RQE8	F6RQE8_HORSE	ENSECAG00000024557	0	0	Uncharacterized protein OS=Equus caballus OX=9796 PE=3 SV=2	Uncharacterized	-1.89475	-1.99424	-0.293725	-1.08121	-0.667147	0.374119	-1.20593	-0.500857	-1.60139	-1.35884	-1.11279	-0.906677	NA	0.336959	1.16809	0.134849	0.3936	0.336959	0.445009	-0.795114	0.445	ns	T-test (hom)
PLMN_HORSE	NA	NA	PLG	NA	Plasminogen (Fragment) OS=Equus caballus OX=9796 GN=PLG PE=1 SV=1	PLG	3.06831	3.26895	3.38549	3.82351	4.2935	2.89245	3.60136	4.13352	3.30274	4.00452	3.69499	4.12979	NA	-0.224626	1.1614	0.667939	-0.26088	-0.224626	0.447079	0.791393	0.447	ns	T-test (hom)
F6TCI4	F6TCI4_HORSE	ENSECAG00000020597	PSMA2	proteasome 20S subunit alpha 2 [Source:VGNC Symbol;Acc:VGNC:56049]	Proteasome subunit alpha type OS=Equus caballus OX=9796 GN=PSMA2 PE=3 SV=3	PSMA2	1.08535	0.778985	1.17038	0.200104	0.450575	1.24225	0.71678	0.84691	0.695186	0.782155	0.650794	0.523191	NA	0.148586	1.1617	0.0736161	0.172613	0.148586	0.446985	-0.791563	0.447	ns	T-test (hom)
A0A5F5PNA2	A0A5F5PNA2_HORSE	ENSECAG00000021586	FBP1	fructose-bisphosphatase 1 [Source:VGNC Symbol;Acc:VGNC:59252]	Fructose-bisphosphatase OS=Equus caballus OX=9796 GN=FBP1 PE=3 SV=1	FBP1	-0.533225	-0.734519	-0.482847	-0.820752	-2.37257	0.475485	-1.09325	-0.352996	-0.927622	-0.552186	-1.20708	-1.66845	NA	0.349502	1.16199	0.407475	0.406119	0.349502	0.446894	-0.791725	0.447	ns	T-test (hom)
A0A3Q2HJT9	A0A3Q2HJT9_HORSE	ENSECAG00000038126	PSMC6	proteasome 26S subunit, ATPase 6 [Source:HGNC Symbol;Acc:HGNC:9553]	Proteasome 26S subunit ATPase 6 OS=Equus caballus OX=9796 GN=PSMC6 PE=3 SV=1	PSMC6	-0.189905	-0.781837	-1.26806	-0.736687	-1.09452	0.169689	-0.641686	-1.20025	-0.888683	-0.702958	-0.932953	-0.934472	NA	0.14686	1.15101	0.030379	0.169037	0.14686	0.45031	-0.792463	0.45	ns	T-test (het)
A0A3Q2H7R9	A0A3Q2H7R9_HORSE	ENSECAG00000015128	CAPG	capping actin protein, gelsolin like [Source:VGNC Symbol;Acc:VGNC:16036]	Macrophage-capping protein OS=Equus caballus OX=9796 GN=CAPG PE=3 SV=1	CAPG	3.19542	3.13066	2.92295	2.56068	2.78392	2.09427	3.34612	2.89608	2.71735	2.53903	2.45111	3.05941	NA	0.174535	1.14589	0.558156	0.199999	0.174535	0.451909	-0.782755	0.452	ns	T-test (hom)
A0A3Q2HN97	A0A3Q2HN97_HORSE	ENSECAG00000015099	COPB2	COPI coat complex subunit beta 2 [Source:VGNC Symbol;Acc:VGNC:16769]	Coatomer subunit beta' OS=Equus caballus OX=9796 GN=COPB2 PE=3 SV=1	COPB2	0.340794	1.64485	1.23107	3.04367	2.7585	1.83962	2.16248	2.03976	1.39389	0.818687	3.32961	-0.0302432	NA	0.504608	1.13954	0.235866	0.575022	0.504608	0.453904	-0.779206	0.454	ns	T-test (hom)
F7AGA5	F7AGA5_HORSE	ENSECAG00000013135	PLS3	plastin 3 [Source:VGNC Symbol;Acc:VGNC:21595]	Plastin 3 OS=Equus caballus OX=9796 GN=PLS3 PE=4 SV=2	PLS3	0.241004	0.757867	-0.780813	0.84927	-0.693812	1.06347	1.08348	-0.0621917	-0.0939648	0.559481	1.39971	0.726815	NA	-0.340725	1.13561	0.794717	-0.386932	-0.340725	0.455142	0.777008	0.455	ns	T-test (hom)
A0A3Q2LBD1	A0A3Q2LBD1_HORSE	ENSECAG00000004217	C8B	complement C8 beta chain [Source:VGNC Symbol;Acc:VGNC:15957]	Complement component 8 subunit beta OS=Equus caballus OX=9796 GN=C8B PE=3 SV=2	C8B	-0.926147	1.08168	-0.227743	0.94482	1.00751	0.738617	0.651664	-0.722599	-0.145192	0.306184	-0.0212825	0.176186	NA	0.239501	1.1371	0.0421857	0.272335	0.239501	0.454674	-0.783343	0.455	ns	T-test (het)
A0A3Q2GTH3	A0A3Q2GTH3_HORSE	ENSECAG00000019023	ACOT9	acyl-CoA thioesterase 9 [Source:VGNC Symbol;Acc:VGNC:14992]	Acyl-CoA thioesterase 9 OS=Equus caballus OX=9796 GN=ACOT9 PE=4 SV=1	ACOT9	-4.7197	-3.20608	-2.22191	-2.39493	-1.66857	-4.1631	-3.01241	-3.05026	-4.24936	-2.4697	-1.12579	-2.28671	NA	-0.521729	1.1331	0.527971	-0.591173	-0.521729	0.455934	0.775603	0.456	ns	T-test (hom)
F6S2R5	F6S2R5_HORSE	ENSECAG00000012257	SRP68	signal recognition particle 68 [Source:VGNC Symbol;Acc:VGNC:23588]	Signal recognition particle subunit SRP68 OS=Equus caballus OX=9796 GN=SRP68 PE=3 SV=2	SRP68	-4.5079	-4.14824	-2.9259	-2.54851	-4.24189	-4.95939	-5.47279	-3.16631	-5.23681	-5.11277	-4.45083	-3.10732	NA	0.480568	1.13283	0.972203	0.544401	0.480568	0.456021	-0.77545	0.456	ns	T-test (hom)
A0A3Q2HDF1	A0A3Q2HDF1_HORSE	ENSECAG00000034419	RBP4	retinol binding protein 4 [Source:NCBI gene (formerly Entrezgene);Acc:100049790]	Plasma retinol-binding protein OS=Equus caballus OX=9796 GN=LOC111773844 PE=3 SV=1	LOC111773844	1.13627	2.28957	1.56916	1.66402	2.00683	2.3068	1.88419	1.93207	1.95942	2.3179	2.41936	1.46169	NA	-0.190975	1.13201	0.729889	-0.216186	-0.190975	0.456279	0.774991	0.456	ns	T-test (hom)
RET4_HORSE	NA	NA	RBP4	NA	Retinol-binding protein 4 OS=Equus caballus OX=9796 GN=RBP4 PE=2 SV=1	RBP4	1.13627	2.28957	1.56916	1.66402	2.00683	2.3068	1.88419	1.93207	1.95942	2.3179	2.41936	1.46169	NA	-0.190975	1.13201	0.729889	-0.216186	-0.190975	0.456279	0.774991	0.456	ns	T-test (hom)
A0A3Q2HH35	A0A3Q2HH35_HORSE	ENSECAG00000017758	SH3KBP1	SH3 domain containing kinase binding protein 1 [Source:VGNC Symbol;Acc:VGNC:22944]	SH3 domain containing kinase binding protein 1 OS=Equus caballus OX=9796 GN=SH3KBP1 PE=4 SV=1	SH3KBP1	-0.755974	-1.10213	-1.52334	-0.577895	-0.789089	-0.369082	-1.62	-0.694755	-0.578783	-0.976023	-0.478261	-0.928271	NA	-0.188699	1.12914	0.36299	-0.213068	-0.188699	0.457187	0.773385	0.457	ns	T-test (hom)
A0A5F5PXF2	A0A5F5PXF2_HORSE	ENSECAG00000013060	FCGR3A	0	Low affinity immunoglobulin gamma Fc region receptor III OS=Equus caballus OX=9796 GN=LOC102150150 PE=4 SV=1	LOC102150150	-0.0689546	-0.195573	0.644874	1.13194	0.719306	-0.189125	-0.0898916	0.558966	-0.490907	0.158764	0.245677	0.432102	NA	0.227534	1.12897	0.749656	0.256879	0.227534	0.457242	-0.773287	0.457	ns	T-test (hom)
A0A3Q2HD15	A0A3Q2HD15_HORSE	ENSECAG00000023820	CTSB	cathepsin B [Source:VGNC Symbol;Acc:VGNC:16948]	Cathepsin B OS=Equus caballus OX=9796 GN=CTSB PE=3 SV=2	CTSB	2.67001	3.72267	2.95054	3.19592	3.31315	1.59006	3.5872	3.22292	3.20121	3.76494	2.78525	3.52296	NA	-0.287032	1.12716	0.485152	-0.32353	-0.287032	0.457816	0.772272	0.458	ns	T-test (hom)
F6X6A6	F6X6A6_HORSE	ENSECAG00000016673	PPIA	0	Peptidyl-prolyl cis-trans isomerase OS=Equus caballus OX=9796 GN=PPIA PE=3 SV=2	PPIA	4.92231	4.25682	4.51093	4.48805	4.24009	4.3823	4.77308	4.25808	4.36791	4.23741	3.65881	4.96775	NA	0.170988	1.12363	0.0927762	0.192127	0.170988	0.458938	-0.770291	0.459	ns	T-test (hom)
F7CQM8	F7CQM8_HORSE	ENSECAG00000023172	PRKCD	protein kinase C delta [Source:VGNC Symbol;Acc:VGNC:21844]	Protein kinase C delta type OS=Equus caballus OX=9796 GN=PRKCD PE=3 SV=2	PRKCD	-2.51241	-3.15555	-4.17378	-3.47844	-3.03809	-5.0414	-4.96121	-4.94475	-4.46317	-3.49961	-3.09768	-2.85693	NA	-0.433855	1.12071	0.613004	-0.486228	-0.433855	0.459866	0.768655	0.46	ns	T-test (hom)
[truncated: 679 more rows]

## Sheet: Sig_299
UniProt_ID...1	UniProt_ID...2	Enesembl_ID	Gene_Name_Final	Gene_Description_A	Description	Gene_Name	H1 Area (top-3 peptides)	H2 Area (top-3 peptides)	H3 Area (top-3 peptides)	H4 Area (top-3 peptides)	H5 Area (top-3 peptides)	H6 Area (top-3 peptides)	H7 Area (top-3 peptides)	H8 Area (top-3 peptides)	H25 Area (top-3 peptides)	H26 Area (top-3 peptides)	H27 Area (top-3 peptides)	H28 Area (top-3 peptides)	Volcano Plot	All/CON (Fold Change)...21	minus log2 p-value	F-test	Score	All/CON (Fold Change)...25	p-value	statistic	p	p.signif	test
[truncated: 299 more rows]

[truncated: 4 more sheets: GOTERM_BP_Up, KEGG_PATHWAY_Up, GOTERM_BP_Down, Sheet1]
