# Supplementary material for: Distinct Molecular Profiles Underpin Mild-To-Moderate Equine Asthma Cytological Profiles
Source: Cells. 2024 Nov 20;13(22):1926. doi: 10.3390/cells13221926 (PMC11593015; doi:10.3390/cells13221926)
Supplement: Supplementary file 1 [file cells-13-01926-s001.zip › Supplementary Material S8_EOS_MAST_RNAseq.xlsx]

## Sheet: Differential_expression_analysi
ID	Gene name	Gene description	log2FoldChange	pvalue	padj	1-Control	2-Control	3-Control	4-Control	5-Control	6-Control	7-Control	8-Control	29-EOS-MAST	30-EOS-MAST	31-EOS-MAST
ENSECAG00000042262	0	0	1.44334	9.85876e-20	1.31713e-15	13552.8	8933.85	8835.59	12617.7	13392.1	11057.3	13070.5	9310.58	32764.7	31635	28165.2
ENSECAG00000027676	0	0	1.33527	7.78864e-16	5.20281e-12	26107.2	16367.1	23276.6	23528.3	24711.3	22585	21700	19947.8	68728.4	59377.4	40522.8
ENSECAG00000034602	0	0	1.50325	6.26669e-14	2.79077e-10	203520	116945	161042	201950	214970	192946	141852	132717	525133	559213	367719
ENSECAG00000029964	0	0	1.39303	1.86436e-12	6.22697e-09	471599	261636	363757	454025	499798	458885	486680	322513	1.14349e+06	1.27057e+06	854583
ENSECAG00000003925	0	0	-4.50252	7.65672e-09	2.04587e-05	39865.5	50913.2	45433.6	78344.3	84042.4	103056	31533.9	32546	241.227	7222.84	242.576
ENSECAG00000011407	STON2	stonin 2 [Source:VGNC Symbol;Acc:VGNC:23706]	1.27296	1.45336e-07	0.000323614	37.8183	37.2621	41.4667	60.3511	47.1631	44.2822	60.3767	66.1619	131.011	94.3401	130.442
ENSECAG00000024247	REEP1	receptor accessory protein 1 [Source:HGNC Symbol;Acc:HGNC:25786]	5.53345	2.94043e-07	0.000561203	1.26061	0	1.06325	0	1.09682	0	0	0	24.9545	9.04631	25.173
ENSECAG00000016701	RUVBL2	RuvB like AAA ATPase 2 [Source:VGNC Symbol;Acc:VGNC:22633]	-0.38476	5.94693e-07	0.000993137	871.082	903.355	920.773	837.371	802.869	862.395	774.116	853.26	662.781	648.75	646.488
ENSECAG00000013659	TUBB4B	tubulin beta 4B class IVb [Source:HGNC Symbol;Acc:HGNC:20771]	-0.544945	6.74062e-07	0.00100061	6077.4	5501.7	7249.22	5576.01	6565.54	6895.84	5391.86	6283.1	4254.15	4583.9	3896.09
ENSECAG00000035305	0	0	1.09651	1.44911e-06	0.00176001	110.934	93.6589	68.0479	73.2834	69.0994	69.7444	106.737	96.9614	215.381	134.402	197.951
ENSECAG00000012883	CEBPE	CCAAT enhancer binding protein epsilon [Source:VGNC Symbol;Acc:VGNC:16381]	2.32782	1.42538e-06	0.00176001	6.30305	7.04959	13.8222	6.46619	12.065	11.0705	12.9379	14.8294	51.3945	20.6773	86.9613
ENSECAG00000008644	MEAK7	MTOR associated protein, eak-7 homolog [Source:VGNC Symbol;Acc:VGNC:24127]	-0.396105	2.14979e-06	0.00213954	7851.08	8122.14	8729.26	8850.05	9848.31	8322.83	8368.65	8708.28	6117.72	7173.73	6324.14
ENSECAG00000027210	0	0	1.21702	2.04273e-06	0.00213954	34.0365	27.1913	23.3914	43.1079	43.8726	42.068	49.5952	31.9402	86.1526	84.0015	86.9613
ENSECAG00000010232	0	0	2.9142	2.24203e-06	0.00213954	16.3879	17.1204	21.265	6.46619	4.38726	13.2846	2.15631	9.12578	108.136	24.5543	121.288
ENSECAG00000027060	0	0	1.12405	3.59052e-06	0.00319795	54.2062	62.4393	60.6051	46.341	87.7453	81.922	56.0641	57.0361	104.274	164.126	149.894
ENSECAG00000037199	H4C3	H4 clustered histone 3 [Source:VGNC Symbol;Acc:VGNC:83854]	1.1317	4.43292e-06	0.00370149	55.4668	27.1913	54.2256	36.6417	43.8726	45.3892	48.517	43.3475	79.3198	103.386	110.99
ENSECAG00000003758	DNASE1L1	deoxyribonuclease 1 like 1 [Source:VGNC Symbol;Acc:VGNC:17245]	1.25281	9.78006e-06	0.00768598	7612.82	4134.08	8584.66	4024.12	3756.59	3382.05	3994.57	3684.53	9342.8	13305.8	12359.9
ENSECAG00000018058	0	0	2.70541	1.66347e-05	0.0123466	13.8667	11.0779	17.012	8.62158	5.48408	6.64232	2.15631	27.3773	87.935	23.2619	113.278
ENSECAG00000019967	MUS81	MUS81 structure-specific endonuclease subunit [Source:VGNC Symbol;Acc:VGNC:20445]	-0.546182	2.56075e-05	0.0172722	443.735	406.862	408.287	470.954	473.824	356.471	390.293	361.609	270.044	324.375	259.74
ENSECAG00000029603	H1-4	H1.4 linker histone, cluster member [Source:VGNC Symbol;Acc:VGNC:83784]	1.22152	2.58566e-05	0.0172722	39.0789	20.1417	38.2769	61.4288	48.2599	48.7104	60.3767	46.7696	114.078	108.556	93.8266
ENSECAG00000023145	DOK2	docking protein 2 [Source:VGNC Symbol;Acc:VGNC:17273]	-0.300759	3.58139e-05	0.0227845	6453.06	6167.39	7195	7005.03	6544.7	6725.35	6410.72	6078.91	5007.84	5681.08	5329.81
ENSECAG00000017566	MVB12B	multivesicular body subunit 12B [Source:VGNC Symbol;Acc:VGNC:20450]	0.8767	4.4386e-05	0.0269544	75.6366	89.6305	82.9333	82.9827	76.7771	53.1386	76.5491	73.0062	158.937	96.9248	161.336
ENSECAG00000023550	LPO	lactoperoxidase [Source:VGNC Symbol;Acc:VGNC:19741]	1.80596	4.76552e-05	0.0276814	26.4728	27.1913	343.429	80.8273	24.1299	42.068	77.6272	43.3475	128.041	283.02	107.557
ENSECAG00000015859	PAFAH2	platelet activating factor acetylhydrolase 2 [Source:VGNC Symbol;Acc:VGNC:21135]	-1.14968	5.20168e-05	0.028956	4829.4	5612.48	7230.08	4675.05	8150.44	5297.25	5777.84	2163.95	3009.99	2367.55	2012.7
ENSECAG00000022853	CD28	CD28 molecule [Source:VGNC Symbol;Acc:VGNC:16257]	0.771315	6.10582e-05	0.0326295	465.165	387.728	422.109	413.836	656.993	335.437	380.589	489.37	805.378	852.938	613.306
ENSECAG00000019037	GSTA4	glutathione S-transferase alpha 4 [Source:VGNC Symbol;Acc:VGNC:58734]	1.12348	6.39286e-05	0.0328495	1300.95	598.208	1192.96	1209.18	1613.42	1567.59	1731.52	865.808	2833.53	3521.6	1879.97
ENSECAG00000035054	H2BC4	H2B clustered histone 4 [Source:VGNC Symbol;Acc:VGNC:83823]	1.13799	6.88158e-05	0.0340511	45.382	22.1559	39.3402	26.9424	35.0981	34.3187	26.9539	25.0959	63.8717	90.4631	57.2114
ENSECAG00000023976	NOC2L	NOC2 like nucleolar associated transcriptional repressor [Source:VGNC Symbol;Acc:VGNC:20792]	-0.278112	7.96404e-05	0.0366895	2032.1	2232.71	2196.67	2204.97	2108.08	2288.28	2119.65	2104.63	1932.19	1770.49	1629.38
ENSECAG00000011023	0	0	0.914859	7.85906e-05	0.0366895	1072.78	1235.69	746.4	1420.41	1605.74	995.241	732.068	824.742	1896.25	2190.5	2018.42
ENSECAG00000024092	RANGAP1	Ran GTPase activating protein 1 [Source:VGNC Symbol;Acc:VGNC:22175]	-0.319197	9.08248e-05	0.0391426	2860.32	2850.05	3086.61	2887.15	2749.72	3013.4	2639.33	2823.29	2409.3	2469.64	2002.4
ENSECAG00000024908	ERC1	ELKS/RAB6-interacting/CAST family member 1 [Source:VGNC Symbol;Acc:VGNC:17653]	0.417906	9.03998e-05	0.0391426	610.135	749.271	606.051	718.824	688.8	598.916	663.066	581.768	898.66	785.737	926.824
ENSECAG00000011761	CHD6	chromodomain helicase DNA binding protein 6 [Source:VGNC Symbol;Acc:VGNC:16488]	0.420454	9.52019e-05	0.0397468	819.397	678.775	713.439	691.882	602.152	699.658	671.691	791.661	939.657	864.569	1038.96
ENSECAG00000014810	PAN3	poly(A) specific ribonuclease subunit PAN3 [Source:VGNC Symbol;Acc:VGNC:84524]	0.437291	0.000114339	0.0462898	723.59	638.492	702.807	716.669	695.381	657.59	820.477	807.631	1032.64	823.215	1064.13
ENSECAG00000015558	0	0	-0.344563	0.000118266	0.0464717	3508.28	3653.7	4306.15	3785.95	4071.38	4587.63	4062.49	4111.16	3105.35	3277.35	3096.28
ENSECAG00000014992	JAM2	junctional adhesion molecule 2 [Source:VGNC Symbol;Acc:VGNC:49313]	-0.753802	0.000132166	0.0504495	1686.7	1560.98	1509.81	1046.44	1117.66	1847.67	1906.18	1188.63	744.477	909.801	987.468
ENSECAG00000024549	USF3	upstream transcription factor family member 3 [Source:VGNC Symbol;Acc:VGNC:49124]	0.72857	0.000143429	0.0532282	306.328	181.275	199.891	214.462	201.814	247.98	271.695	250.959	379.071	302.405	481.72
ENSECAG00000037422	0	0	0.905375	0.000148702	0.0536933	35.2971	49.3472	40.4034	39.8748	30.7108	30.9975	37.7355	43.3475	81.9935	74.9552	57.2114
ENSECAG00000003791	NR2C2	nuclear receptor subfamily 2 group C member 2 [Source:VGNC Symbol;Acc:VGNC:20865]	0.384506	0.000203461	0.0715326	325.237	281.984	335.986	330.853	314.786	332.116	360.104	293.166	426.901	388.991	441.672
ENSECAG00000019590	NINL	ninein like [Source:VGNC Symbol;Acc:VGNC:51576]	-1.9101	0.000248577	0.0830103	158.837	94.666	124.4	34.4863	61.4217	88.5643	92.7214	150.575	13.9627	58.1549	10.298
ENSECAG00000037489	0	0	-1.01596	0.000263828	0.0830103	194.134	534.762	282.824	358.873	320.27	374.184	535.844	302.291	192.804	142.156	202.528
ENSECAG00000016535	TUBB6	tubulin beta 6 class V [Source:VGNC Symbol;Acc:VGNC:50983]	-0.458752	0.000273767	0.0830103	3411.21	3384.81	3355.61	2294.42	2917.53	3269.13	3447.94	2819.87	2194.81	2204.72	2396.01
ENSECAG00000013936	SNRNP70	small nuclear ribonucleoprotein U1 subunit 70 [Source:HGNC Symbol;Acc:HGNC:11150]	-0.35973	0.0002692	0.0830103	2131.69	2763.44	2784.65	2432.36	2645.52	2638.11	2533.67	2758.27	1987.75	1840.28	2218.66
ENSECAG00000022935	ABCD1	ATP binding cassette subfamily D member 1 [Source:VGNC Symbol;Acc:VGNC:14923]	-0.318893	0.0002796	0.0830103	1280.78	1567.02	1351.39	1307.25	1235.01	1398.21	1313.19	1422.48	1021.35	1129.5	1127.06
ENSECAG00000019950	RALGAPA2	Ral GTPase activating protein catalytic subunit alpha 2 [Source:VGNC Symbol;Acc:VGNC:22162]	0.424749	0.000244041	0.0830103	1360.2	1084.63	1116.41	1179	1179.08	959.816	1211.85	1237.68	1460.14	1434.49	1803.3
ENSECAG00000023410	UBN2	ubinuclein 2 [Source:HGNC Symbol;Acc:HGNC:21931]	0.54947	0.000263892	0.0830103	231.952	199.403	172.246	174.587	189.749	166.058	247.976	192.782	311.635	272.682	275.759
ENSECAG00000006122	TRAPPC4	trafficking protein particle complex 4 [Source:VGNC Symbol;Acc:VGNC:24474]	-0.419824	0.00031958	0.092817	3510.8	3228.71	4306.15	3396.9	3357.35	4364.01	3458.72	3462.09	2731.63	2960.73	2461.23
ENSECAG00000016383	USP53	ubiquitin specific peptidase 53 [Source:VGNC Symbol;Acc:VGNC:24852]	0.939302	0.000341773	0.0959048	44.1214	38.2692	30.8342	34.4863	39.4854	43.1751	51.7515	61.599	100.709	65.9089	76.6632
ENSECAG00000008710	FCER1A	Fc fragment of IgE receptor Ia [Source:VGNC Symbol;Acc:VGNC:17972]	1.15233	0.000344568	0.0959048	535.759	742.222	992.01	658.473	479.308	502.602	528.296	479.103	2301.46	630.657	1161.39
ENSECAG00000035044	0	0	-0.593825	0.000353175	0.0962941	344.147	375.643	428.489	316.843	393.757	541.349	461.451	456.289	300.643	259.758	260.884
ENSECAG00000006494	HRH4	histamine receptor H4 [Source:VGNC Symbol;Acc:VGNC:55188]	2.36911	0.000365493	0.0976597	22.691	13.0921	24.4547	8.62158	2.19363	5.53527	4.31262	7.98506	83.7759	19.385	67.5094
ENSECAG00000023774	PRKCSH	protein kinase C substrate 80K-H [Source:VGNC Symbol;Acc:VGNC:21849]	-0.32594	0.000428863	0.106104	4350.37	4714.16	5515.07	4801.14	4997.09	5309.43	4395.64	4396.34	3960.94	3926.1	3622.62
ENSECAG00000006942	STIP1	stress induced phosphoprotein 1 [Source:VGNC Symbol;Acc:VGNC:23679]	-0.317406	0.000407131	0.106104	3270.02	2964.86	3152.53	2856.98	2680.62	2986.83	2916.41	3269.31	2141.34	2513.58	2608.84
ENSECAG00000012292	SRRT	serrate, RNA effector molecule [Source:VGNC Symbol;Acc:VGNC:23597]	-0.283761	0.00042337	0.106104	2697.71	2554.97	3103.62	2585.4	2743.14	2751.03	2618.84	2993.26	2318.1	2123.3	2345.67
ENSECAG00000015809	ZBTB20	zinc finger and BTB domain containing 20 [Source:VGNC Symbol;Acc:VGNC:57102]	0.846561	0.000428409	0.106104	64.2911	34.2409	44.6564	49.5741	32.9045	43.1751	49.5952	55.8954	81.6964	76.2475	93.8266
ENSECAG00000015753	0	0	0.972353	0.000499353	0.121297	128.582	81.5739	66.9846	133.635	133.812	118.455	63.6112	153.998	243.307	206.773	195.663
ENSECAG00000014963	PIK3C2A	phosphatidylinositol-4-phosphate 3-kinase catalytic subunit type 2 alpha [Source:VGNC Symbol;Acc:VGNC:21442]	0.500893	0.000519547	0.123949	630.305	514.62	512.485	474.187	586.796	534.707	572.501	554.391	839.839	569.918	908.516
ENSECAG00000013671	EIF3B	eukaryotic translation initiation factor 3 subunit B [Source:VGNC Symbol;Acc:VGNC:17489]	-0.22478	0.000534885	0.125369	5105.47	5032.4	5327.93	5722.57	5168.2	4952.96	5109.38	4902.83	4664.72	4227.21	4356.07
ENSECAG00000019259	0	0	1.03061	0.000572828	0.131948	46.6426	35.248	42.5299	49.5741	46.0663	29.8905	46.3607	71.8655	128.932	80.1245	68.6536
ENSECAG00000000797	SUN2	Sad1 and UNC84 domain containing 2 [Source:VGNC Symbol;Acc:VGNC:23759]	-0.349692	0.000626965	0.14197	11593.8	13775.9	12785.6	11985.1	14870.6	13095.3	11434.9	11274.9	9732.86	9160.04	10776.3
ENSECAG00000020633	CCT3	chaperonin containing TCP1 subunit 3 [Source:VGNC Symbol;Acc:VGNC:16236]	-0.232636	0.000654209	0.145671	6378.69	5678.95	5812.78	6048.04	6190.43	6165.18	5480.27	5532.5	4842.67	5297.26	4959.08
ENSECAG00000012890	DDX54	DEAD-box helicase 54 [Source:VGNC Symbol;Acc:VGNC:17103]	-0.243249	0.000672771	0.147348	2185.9	2205.52	2082.9	2110.13	2184.86	2371.31	2282.46	1998.55	1947.64	1826.06	1735.79
ENSECAG00000018754	ALYREF	Aly/REF export factor [Source:VGNC Symbol;Acc:VGNC:56392]	-0.254247	0.000721754	0.150666	2306.92	2212.57	2513.52	2433.44	2325.25	2526.3	2170.33	2191.33	2051.62	1973.39	1841.06
ENSECAG00000019598	LMTK2	lemur tyrosine kinase 2 [Source:VGNC Symbol;Acc:VGNC:19716]	0.413253	0.000721378	0.150666	789.142	838.902	770.855	634.764	731.576	645.412	829.102	675.308	857.664	1093.31	1011.5
ENSECAG00000024980	H1-2	H1.2 linker histone, cluster member [Source:VGNC Symbol;Acc:VGNC:83783]	0.578427	0.00069976	0.150666	201.698	201.417	208.397	238.171	218.266	189.306	153.098	239.552	256.675	383.822	289.489
ENSECAG00000001612	RDH8	retinol dehydrogenase 8 [Source:VGNC Symbol;Acc:VGNC:52429]	-2.45697	0.000805422	0.163521	32.7759	57.4038	13.8222	23.7093	20.8395	47.6033	20.485	53.614	1.18831	1.29233	17.1634
ENSECAG00000027699	0	0	0.620809	0.000807813	0.163521	18092.3	16172.8	17969.9	23683.5	18769.8	13181.7	17802.5	13378.4	25182.7	34003.8	21000
ENSECAG00000023221	FBL	fibrillarin [Source:VGNC Symbol;Acc:VGNC:17928]	-0.360227	0.000821341	0.163778	5774.85	5991.15	7133.33	6278.67	6952.72	6414.27	6203.71	5513.11	4995.66	5523.42	4164.99
ENSECAG00000021700	FLT1	fms related receptor tyrosine kinase 1 [Source:VGNC Symbol;Acc:VGNC:18067]	-1.17627	0.000896086	0.1654	1029.92	419.954	1127.04	462.332	275.301	740.619	889.479	690.137	373.724	240.373	319.239
ENSECAG00000016787	0	0	-0.899333	0.000877217	0.1654	36.5577	50.3542	45.7197	48.4964	47.1631	46.4963	48.517	37.6438	27.6282	28.4313	14.875
ENSECAG00000024341	MAZ	MYC associated zinc finger protein [Source:VGNC Symbol;Acc:VGNC:20003]	-0.389957	0.000906271	0.1654	4686.95	5142.18	6086.03	5286.11	4988.32	5887.31	4019.37	4997.51	3837.95	3966.16	3957.88
ENSECAG00000019868	C1QB	complement C1q B chain [Source:VGNC Symbol;Acc:VGNC:15937]	-0.3738	0.000891275	0.1654	86963.2	120709	106681	103281	86834.9	111398	96693.4	98426.1	72931.1	85808.2	75971
ENSECAG00000030648	0	0	0.81289	0.000907235	0.1654	320.195	431.032	530.561	422.457	639.444	588.953	323.447	471.118	697.836	615.149	1144.23
ENSECAG00000001282	CCR3	C-C motif chemokine receptor 3 [Source:VGNC Symbol;Acc:VGNC:16226]	1.21723	0.00091614	0.1654	126.061	76.5384	116.957	239.249	161.232	132.846	207.006	285.181	267.37	304.99	601.864
ENSECAG00000034185	0	0	1.46017	0.000886467	0.1654	97.067	57.4038	58.4786	113.158	53.744	115.134	40.9699	160.842	182.109	122.771	414.21
ENSECAG00000021437	FADD	Fas associated via death domain [Source:VGNC Symbol;Acc:VGNC:59435]	-0.404498	0.000960766	0.171144	484.074	509.585	505.043	442.934	471.631	497.067	656.597	505.34	389.766	379.945	383.316
ENSECAG00000025971	eca-mir-1842	eca-mir-1842 [Source:miRBase;Acc:MI0012799]	-0.611729	0.00106463	0.17271	133.625	185.304	191.385	157.344	146.973	238.017	163.88	196.204	112.295	117.602	117.855
ENSECAG00000010783	LST1	leukocyte specific transcript 1 [Source:VGNC Symbol;Acc:VGNC:19828]	-0.577053	0.00107297	0.17271	1694.26	1815.77	2743.18	1778.2	2160.73	2054.69	1864.13	1485.22	1083.74	1568.89	1273.52
ENSECAG00000016581	HRH2	histamine receptor H2 [Source:VGNC Symbol;Acc:VGNC:55436]	-0.554841	0.00105653	0.17271	332.801	340.395	397.655	333.009	276.398	290.048	418.325	256.663	228.453	197.727	248.297
ENSECAG00000006383	WDR38	WD repeat domain 38 [Source:VGNC Symbol;Acc:VGNC:24995]	-0.47494	0.0010387	0.17271	516.85	630.435	691.111	627.22	574.731	759.439	619.94	676.448	428.98	566.041	384.46
ENSECAG00000015469	TUBB	tubulin beta class I [Source:HGNC Symbol;Acc:HGNC:20778]	-0.415749	0.00100881	0.17271	17604.4	17393.4	20068.8	20734.9	21719.1	19407.8	14285.6	16037.4	14692	13613.4	13085.4
ENSECAG00000018600	ACTG1	actin gamma 1 [Source:VGNC Symbol;Acc:VGNC:51374]	-0.334277	0.00104619	0.17271	125197	116655	139701	133125	115106	136884	113872	120938	88559.5	114768	94565.8
ENSECAG00000020755	CCT2	chaperonin containing TCP1 subunit 2 [Source:VGNC Symbol;Acc:VGNC:16235]	-0.234382	0.0010067	0.17271	7967.06	7927.77	7610.73	8533.21	7523.06	8413.61	7065.16	8109.4	6646.82	6450.02	7033.56
ENSECAG00000041067	H2BC21	H2B clustered histone 21 [Source:VGNC Symbol;Acc:VGNC:83820]	0.432785	0.00103624	0.17271	359.274	441.103	465.702	368.573	354.271	353.15	387.058	382.142	517.807	612.565	447.393
ENSECAG00000016476	VPS18	VPS18 core subunit of CORVET and HOPS complexes [Source:VGNC Symbol;Acc:VGNC:24918]	-0.280447	0.00114778	0.182552	2034.62	2248.82	2020.17	1971.11	2128.92	2093.44	2050.65	1874.21	1637.2	1917.82	1521.82
ENSECAG00000024469	0	0	-0.327481	0.00121305	0.18628	757.627	859.043	771.918	714.514	802.869	870.144	843.118	967.333	641.094	669.427	660.219
ENSECAG00000011262	ERN1	endoplasmic reticulum to nucleus signaling 1 [Source:VGNC Symbol;Acc:VGNC:17673]	0.446398	0.00119082	0.18628	409.698	427.004	380.643	298.522	309.302	327.688	370.886	382.142	445.617	489.793	553.806
ENSECAG00000021505	MAP3K2	mitogen-activated protein kinase kinase kinase 2 [Source:VGNC Symbol;Acc:VGNC:19936]	0.570149	0.00120311	0.18628	495.42	431.032	339.176	321.154	449.694	293.369	468.998	366.172	617.922	506.594	635.046
ENSECAG00000035532	EQMHCC1	MHC class I heavy chain [Source:NCBI gene (formerly Entrezgene);Acc:100034211]	-0.952828	0.00125127	0.188059	40223.5	48751	53579.2	38841.3	37427.7	38083.8	48735.9	46128.5	32509.2	7751.4	27883.7
ENSECAG00000024694	KIF14	kinesin family member 14 [Source:VGNC Symbol;Acc:VGNC:19394]	-0.850347	0.00126361	0.188059	201.698	121.857	229.662	157.344	188.652	147.238	89.487	144.872	79.6169	93.0478	94.9709
ENSECAG00000017956	TOR3A	torsin family 3 member A [Source:VGNC Symbol;Acc:VGNC:24415]	-0.574356	0.00126686	0.188059	1592.15	2129.98	2079.71	1349.28	1491.67	2123.33	2061.43	1772.68	1001.45	1544.33	1137.36
ENSECAG00000024850	0	0	-6.62153	0.00129807	0.190574	1.26061	377.657	1.06325	10.777	484.793	297.797	0	2.28144	2.07954	0	2.28845
ENSECAG00000028147	0	0	-0.819918	0.0014316	0.193923	144.97	209.474	262.622	126.091	239.106	171.593	197.303	219.019	142.3	74.9552	112.134
ENSECAG00000013993	TOMM40	translocase of outer mitochondrial membrane 40 [Source:VGNC Symbol;Acc:VGNC:50512]	-0.499679	0.00145946	0.193923	2838.89	2885.3	3855.34	2176.95	2720.1	3275.77	3513.71	2898.58	2132.13	2402.44	1875.39
ENSECAG00000020051	CD82	CD82 molecule [Source:VGNC Symbol;Acc:VGNC:16280]	-0.408236	0.00136143	0.193923	17927.1	20400.5	18464.4	23374.2	19762.4	15765.6	18975.5	18641.7	12008.5	16813.2	14511.1
ENSECAG00000021167	JMJD6	jumonji domain containing 6, arginine demethylase and lysine hydroxylase [Source:VGNC Symbol;Acc:VGNC:56438]	-0.342985	0.00141696	0.193923	770.233	838.902	879.306	729.601	839.064	771.617	929.371	823.602	560.586	708.197	688.825
ENSECAG00000015069	BHLHE40	basic helix-loop-helix family member e40 [Source:VGNC Symbol;Acc:VGNC:15822]	-0.266814	0.00141488	0.193923	5402.97	5900.51	5279.02	5511.35	5790.09	5353.71	6472.17	5906.66	4749.98	4334.48	5131.86
ENSECAG00000021311	NUDC	nuclear distribution C, dynein complex regulator [Source:VGNC Symbol;Acc:VGNC:20937]	-0.252011	0.00145846	0.193923	4732.33	5153.25	5342.82	4685.83	5758.28	5318.29	4934.72	4751.11	4194.14	4446.91	4171.85
ENSECAG00000020350	ZNF622	zinc finger protein 622 [Source:VGNC Symbol;Acc:VGNC:25361]	-0.184381	0.00145782	0.193923	1217.75	1351.51	1315.24	1266.29	1310.69	1275.33	1284.08	1249.09	1111.67	1151.47	1132.78
ENSECAG00000023860	TGM3	transglutaminase 3 [Source:VGNC Symbol;Acc:VGNC:24062]	1.08001	0.00137817	0.193923	97.067	96.6801	147.791	211.229	107.488	87.4573	140.16	148.294	387.092	125.356	305.509
ENSECAG00000042012	0	0	1.21616	0.00139526	0.193923	30.2546	13.0921	14.8855	24.787	17.5491	28.7834	32.3447	25.0959	67.7337	63.3242	29.7499
ENSECAG00000023766	VSIG4	V-set and immunoglobulin domain containing 4 [Source:VGNC Symbol;Acc:VGNC:24943]	1.72686	0.00146604	0.193923	1737.12	733.158	506.106	2672.69	1448.89	1353.93	2259.82	2813.02	3233.1	10206.8	3349.15
ENSECAG00000042330	0	0	-0.451051	0.00152112	0.197244	272.292	260.835	341.303	239.249	304.915	309.975	302.962	335.372	240.633	202.896	200.24
ENSECAG00000002087	SAE1	SUMO1 activating enzyme subunit 1 [Source:VGNC Symbol;Acc:VGNC:22666]	-0.292723	0.0015516	0.197244	2971.26	2697.98	3375.81	2839.73	3270.7	3365.44	3088.92	2909.98	2551.9	2667.37	2286.17
ENSECAG00000011107	PPP1R9B	protein phosphatase 1 regulatory subunit 9B [Source:VGNC Symbol;Acc:VGNC:56466]	-0.257552	0.00156484	0.197244	11324.1	13775.9	13356.5	11014.1	13002.8	12793.1	12366.5	12654	10346.3	10990	10126.4
ENSECAG00000015925	EIF4A3	eukaryotic translation initiation factor 4A3 [Source:VGNC Symbol;Acc:VGNC:17500]	-0.177117	0.00156496	0.197244	4340.28	4351.61	4582.6	4767.73	4749.21	4772.51	4389.17	4382.66	3947.27	4073.43	4036.83
ENSECAG00000022503	IL5RA	interleukin 5 receptor subunit alpha [Source:VGNC Symbol;Acc:VGNC:19034]	3.5829	0.00154485	0.197244	3.78183	2.01417	7.44273	0	2.19363	0	0	0	28.2224	6.46165	34.3268
ENSECAG00000001379	0	0	-0.802853	0.00163577	0.202351	68.0729	113.801	69.1111	105.614	98.7134	119.562	115.363	71.8655	46.6412	54.2779	65.221
ENSECAG00000016957	OLFM1	olfactomedin 1 [Source:VGNC Symbol;Acc:VGNC:21021]	-0.786946	0.00163538	0.202351	1154.72	1348.49	1659.73	1970.03	892.808	1919.63	1647.42	1417.92	539.79	1042.91	1033.24
ENSECAG00000009767	P2RX1	purinergic receptor P2X 1 [Source:VGNC Symbol;Acc:VGNC:21106]	1.28278	0.00169749	0.208059	30.2546	34.2409	28.7077	28.0201	14.2586	26.5693	11.8597	22.8144	76.0519	27.1389	74.3748
ENSECAG00000013757	ERO1A	endoplasmic reticulum oxidoreductase 1 alpha [Source:VGNC Symbol;Acc:VGNC:55280]	0.307652	0.00173401	0.210603	1972.85	1980.94	1604.44	1946.32	1963.3	1611.87	2099.17	1981.43	2352.26	2286.13	2397.16
ENSECAG00000010512	RCN3	reticulocalbin 3 [Source:VGNC Symbol;Acc:VGNC:51070]	-0.569908	0.0017729	0.211482	142.449	126.893	172.246	153.033	176.587	136.168	139.082	141.45	79.0227	121.479	106.413
ENSECAG00000024034	TTBK2	tau tubulin kinase 2 [Source:VGNC Symbol;Acc:VGNC:24607]	0.605983	0.00175909	0.211482	131.103	93.6589	93.5658	108.847	117.359	96.3137	122.91	126.62	184.782	121.479	197.951
ENSECAG00000013962	0	0	-0.738937	0.00182938	0.216288	129.843	145.02	99.9453	86.2158	86.6484	96.3137	147.707	117.494	68.3279	81.4168	54.9229
ENSECAG00000008582	GPATCH2L	G-patch domain containing 2 like [Source:VGNC Symbol;Acc:VGNC:18479]	0.383511	0.00185639	0.217555	859.736	662.662	685.795	672.483	731.576	592.274	690.02	739.188	995.805	776.691	976.026
ENSECAG00000006711	0	0	-1.10622	0.00187591	0.217931	181.528	195.374	161.614	459.099	217.17	158.309	155.254	354.765	138.735	108.556	78.9517
ENSECAG00000023902	BAK1	BCL2 antagonist/killer 1 [Source:VGNC Symbol;Acc:VGNC:15761]	-0.305115	0.00195845	0.221736	3873.85	3098.8	3590.59	4173.92	4031.89	4165.84	3761.69	3838.53	3221.51	3184.3	2858.28
ENSECAG00000006129	NUP62	nucleoporin 62 [Source:VGNC Symbol;Acc:VGNC:58776]	-0.222469	0.00195536	0.221736	1735.86	1679.82	1786.26	1592.84	1576.12	1656.15	1548.23	1549.1	1469.64	1328.52	1410.83
ENSECAG00000020181	AKAP9	A-kinase anchoring protein 9 [Source:VGNC Symbol;Acc:VGNC:15209]	0.336592	0.00194535	0.221736	1405.58	1419.99	1370.53	1432.26	1403.92	1266.47	1619.39	1559.37	1860	1508.15	2063.04
ENSECAG00000000792	LUC7L	LUC7 like [Source:VGNC Symbol;Acc:VGNC:19837]	-0.371896	0.00200986	0.225644	612.656	634.463	784.677	709.125	628.475	776.045	696.489	833.868	543.058	507.886	593.854
ENSECAG00000000596	KIF13A	kinesin family member 13A [Source:VGNC Symbol;Acc:VGNC:19392]	0.435143	0.00205162	0.226666	496.68	379.671	428.489	358.873	414.596	344.294	438.81	435.756	543.652	469.116	657.931
ENSECAG00000019855	LMBRD2	LMBR1 domain containing 2 [Source:VGNC Symbol;Acc:VGNC:19703]	0.568246	0.00206985	0.226666	447.517	356.508	279.634	342.708	384.982	275.656	508.89	370.735	587.917	504.009	554.95
ENSECAG00000021799	MYRF	myelin regulatory factor [Source:VGNC Symbol;Acc:VGNC:20525]	1.49129	0.0020551	0.226666	12.6061	12.085	12.759	7.54388	16.4522	26.5693	9.70341	10.2665	52.8799	15.508	43.4806
ENSECAG00000043192	SART1	spliceosome associated factor 1, recruiter of U4/U6.U5 tri-snRNP [Source:HGNC Symbol;Acc:HGNC:10538]	-0.305504	0.00210357	0.226962	3077.15	3251.88	4037.15	2996	3400.13	3502.72	3212.91	3027.48	2787.78	2686.76	2565.36
ENSECAG00000016543	0	0	-0.294021	0.00212352	0.226962	22244.7	20101.4	23982.6	21285.6	20386.5	23083.2	18915.2	20123.5	15206.8	18773.7	18065.1
ENSECAG00000009014	PUDP	pseudouridine 5'-phosphatase [Source:VGNC Symbol;Acc:VGNC:55527]	0.455285	0.00211608	0.226962	392.05	266.877	392.338	306.066	296.14	290.048	294.337	269.21	440.566	404.499	441.672
ENSECAG00000020718	SEPTIN5	septin 5 [Source:VGNC Symbol;Acc:VGNC:49520]	1.82157	0.00225384	0.238979	10.0849	4.02834	13.8222	7.54388	5.48408	6.64232	3.23447	5.70361	42.7792	10.3386	19.4519
ENSECAG00000006675	UBR3	ubiquitin protein ligase E3 component n-recognin 3 [Source:VGNC Symbol;Acc:VGNC:51495]	0.306439	0.00232451	0.244531	1340.03	1196.42	1039.86	1120.81	1221.85	1216.65	1247.43	1146.43	1629.47	1276.82	1501.23
ENSECAG00000005228	PHGDH	phosphoglycerate dehydrogenase [Source:VGNC Symbol;Acc:VGNC:21388]	-1.52324	0.00235226	0.245369	255.904	105.744	131.843	243.56	76.7771	337.651	37.7355	164.264	51.3945	56.8625	68.6536
ENSECAG00000016183	STARD4	StAR related lipid transfer domain containing 4 [Source:VGNC Symbol;Acc:VGNC:23659]	0.379496	0.00241759	0.245369	1105.56	697.91	885.685	869.702	975.069	904.463	894.87	927.407	1290.51	1143.71	1100.75
ENSECAG00000013509	LCOR	ligand dependent nuclear receptor corepressor [Source:HGNC Symbol;Acc:HGNC:29503]	0.445945	0.00240766	0.245369	679.469	542.819	540.13	539.927	508.923	487.104	588.673	618.272	858.555	576.379	859.315
ENSECAG00000010266	NFAT5	nuclear factor of activated T cells 5 [Source:VGNC Symbol;Acc:VGNC:20702]	0.545792	0.0024243	0.245369	460.123	365.572	340.239	362.106	324.657	257.944	390.293	385.564	532.066	401.915	644.2
ENSECAG00000026887	TSPAN8	tetraspanin 8 [Source:VGNC Symbol;Acc:VGNC:24595]	1.70612	0.00237748	0.245369	21.4304	8.05668	28.7077	3.23309	12.065	22.1411	14.016	21.6737	91.7971	29.7236	36.6153
ENSECAG00000009957	LRGUK	leucine rich repeats and guanylate kinase domain containing [Source:VGNC Symbol;Acc:VGNC:52404]	0.733927	0.00244772	0.245876	133.625	171.204	127.59	123.935	156.845	145.024	130.457	204.189	155.372	252.004	342.124
ENSECAG00000020049	NBEAL1	neurobeachin like 1 [Source:VGNC Symbol;Acc:VGNC:51476]	0.498427	0.00248702	0.246123	549.626	369.6	387.022	378.272	388.273	388.576	561.719	435.756	639.609	524.686	664.796
ENSECAG00000019798	EDNRA	endothelin receptor type A [Source:VGNC Symbol;Acc:VGNC:17424]	1.89175	0.00247381	0.246123	12.6061	1.00708	9.56923	12.9324	5.48408	6.64232	76.5491	4.56289	51.3945	18.0926	18.3076
ENSECAG00000030874	0	0	-5.4934	0.00263991	0.246827	2.52122	202.424	2.1265	6.46619	239.106	170.486	2.15631	3.42217	4.75325	0	0
ENSECAG00000041707	0	0	-0.938441	0.00255374	0.246827	161.358	157.105	166.93	120.702	251.171	169.379	103.503	75.2877	74.8636	93.0478	68.6536
ENSECAG00000033272	0	0	-0.752899	0.00258879	0.246827	86.9821	100.708	135.032	61.4288	91.0357	94.0996	83.018	127.761	53.474	60.7395	60.644
ENSECAG00000030778	TUBA1A	tubulin alpha 1a [Source:HGNC Symbol;Acc:HGNC:20766]	-0.475958	0.00260626	0.246827	29410	25657.5	31618.9	31696.2	36171.9	35104.7	23990.1	24275.7	18381.1	26143.8	19630.4
ENSECAG00000038154	0	0	-0.341525	0.00266041	0.246827	860.997	857.029	946.29	965.617	730.479	928.818	722.365	857.823	706.748	697.858	625.892
ENSECAG00000016782	MYO1F	myosin IF [Source:VGNC Symbol;Acc:VGNC:56767]	-0.233868	0.00254925	0.246827	14212.1	14927	17791.3	15119	14289.3	15197.6	15009	14170.1	12708.1	12906.5	12881.7
ENSECAG00000021066	KLHL24	kelch like family member 24 [Source:VGNC Symbol;Acc:VGNC:19469]	0.286804	0.0026077	0.246827	636.608	651.584	536.94	553.937	660.283	555.741	588.673	556.673	701.698	710.782	758.623
ENSECAG00000022272	USP34	ubiquitin specific peptidase 34 [Source:VGNC Symbol;Acc:VGNC:51423]	0.367986	0.00264834	0.246827	2961.17	2675.82	2405.07	2832.19	2783.72	2458.77	2904.55	3083.37	3914.3	2799.19	3976.19
ENSECAG00000011422	DHRS7	dehydrogenase/reductase 7 [Source:VGNC Symbol;Acc:VGNC:17166]	0.773266	0.00257751	0.246827	501.723	829.838	515.675	713.436	1292.05	809.256	755.787	982.162	1167.52	1219.96	1716.34
ENSECAG00000007818	VASP	vasodilator stimulated phosphoprotein [Source:VGNC Symbol;Acc:VGNC:24885]	-0.277474	0.00269769	0.24856	14698.7	16348	17467	16626.7	14894.8	16456.4	17962.1	13701.2	12564	13344.6	13746.7
ENSECAG00000022218	SLAMF9	SLAM family member 9 [Source:VGNC Symbol;Acc:VGNC:50885]	0.987756	0.00273001	0.249814	70.5942	58.4109	80.8068	67.895	73.4867	54.2456	103.503	98.1021	247.169	117.602	81.2401
ENSECAG00000018727	EFCAB11	EF-hand calcium binding domain 11 [Source:VGNC Symbol;Acc:VGNC:17437]	-0.63354	0.00282097	0.254918	167.661	199.403	180.752	243.56	185.362	136.168	190.834	125.479	133.091	109.848	99.5478
ENSECAG00000017256	RPS28	ribosomal protein S28 [Source:VGNC Symbol;Acc:VGNC:22553]	-0.410104	0.00283115	0.254918	8274.64	9802.96	11126.9	10185.3	10382.5	13003.5	9058.67	10137.6	7164.33	9121.27	6852.78
ENSECAG00000004668	MED22	mediator complex subunit 22 [Source:VGNC Symbol;Acc:VGNC:20080]	-0.359153	0.00286935	0.254918	534.499	591.159	695.364	566.869	642.734	751.69	671.691	629.679	450.073	520.809	521.768
ENSECAG00000023748	NOB1	NIN1 (RPN12) binding [Source:VGNC Symbol;Acc:VGNC:20790]	-0.254986	0.00287646	0.254918	906.379	1015.14	965.429	949.452	1029.91	1050.59	1051.2	913.719	897.769	797.368	771.209
ENSECAG00000033327	TMIGD3	transmembrane and immunoglobulin domain containing 3 [Source:HGNC Symbol;Acc:HGNC:51375]	0.511457	0.00288119	0.254918	242.037	159.119	228.598	222.006	162.329	170.486	211.319	189.36	325.894	268.805	247.153
ENSECAG00000009774	ABCB8	ATP binding cassette subfamily B member 8 [Source:VGNC Symbol;Acc:VGNC:14912]	-0.288642	0.00293223	0.256043	558.45	594.18	635.822	689.727	613.12	640.984	576.814	621.694	555.833	470.408	477.143
ENSECAG00000010801	RNF40	ring finger protein 40 [Source:VGNC Symbol;Acc:VGNC:22480]	-0.223302	0.00292228	0.256043	4113.37	4309.32	4623	3910.96	3757.69	4396.11	4241.47	4314.21	3461.25	3591.39	3767.94
ENSECAG00000022196	MRPL49	mitochondrial ribosomal protein L49 [Source:VGNC Symbol;Acc:VGNC:20347]	-0.363917	0.00300156	0.25947	602.572	615.329	685.795	605.666	654.799	696.337	481.936	659.338	453.044	469.116	538.931
ENSECAG00000011017	LMNB2	lamin B2 [Source:VGNC Symbol;Acc:VGNC:56758]	-0.287418	0.00301032	0.25947	1246.74	1056.43	1366.27	1096.02	1180.17	1169.05	1084.63	1252.51	1022.54	904.631	970.305
ENSECAG00000000307	BACH1	BTB domain and CNC homolog 1 [Source:VGNC Symbol;Acc:VGNC:58125]	0.38497	0.00306798	0.262745	713.505	773.441	594.355	563.636	591.184	543.563	756.866	659.338	884.104	806.414	851.305
ENSECAG00000000248	SERTAD1	SERTA domain containing 1 [Source:HGNC Symbol;Acc:HGNC:17932]	-0.325159	0.00312157	0.265632	787.881	851.994	1074.94	874.013	828.096	997.455	920.745	954.785	695.459	790.906	700.267
ENSECAG00000037888	GATA1	GATA binding protein 1 [Source:HGNC Symbol;Acc:HGNC:4170]	1.63785	0.00317892	0.2688	15.1273	29.2055	40.4034	21.554	24.1299	21.034	3.23447	20.533	85.5584	23.2619	94.9709
ENSECAG00000021781	TTLL12	tubulin tyrosine ligase like 12 [Source:VGNC Symbol;Acc:VGNC:24645]	-0.436804	0.00321359	0.270022	6195.9	3651.69	4819.7	3945.45	4255.65	5241.9	4488.36	4553.76	3438.38	3723.2	3130.61
ENSECAG00000022059	MYC	MYC proto-onco, bHLH transcription factor [Source:VGNC Symbol;Acc:VGNC:20467]	-0.326311	0.00331564	0.273438	2227.5	2157.18	1985.08	2387.1	1889.81	2107.83	1948.23	1808.05	1420.03	1857.08	1671.72
ENSECAG00000019344	SIRT7	sirtuin 7 [Source:VGNC Symbol;Acc:VGNC:22991]	-0.288069	0.00329562	0.273438	998.403	1201.45	1186.58	1002.26	1187.85	1191.19	1112.66	1306.13	945.599	896.877	978.314
ENSECAG00000005666	ZBED6	zinc finger BED-type containing 6 [Source:HGNC Symbol;Acc:HGNC:33273]	0.802675	0.00329889	0.273438	127.322	145.02	136.096	82.9827	112.972	102.956	185.443	172.249	243.901	146.033	305.509
ENSECAG00000013457	CSF3R	colony stimulating factor 3 receptor [Source:VGNC Symbol;Acc:VGNC:16899]	-1.03335	0.00338516	0.277459	323.977	626.407	334.923	869.702	329.045	345.401	270.617	677.589	303.316	209.358	177.355
ENSECAG00000031942	ARHGAP23	Rho GTPase activating protein 23 [Source:HGNC Symbol;Acc:HGNC:29293]	-0.724985	0.00351577	0.278665	354.231	290.04	484.841	274.813	224.847	306.654	253.367	240.692	162.502	246.835	144.173
ENSECAG00000022078	CHST15	carbohydrate sulfotransferase 15 [Source:VGNC Symbol;Acc:VGNC:16536]	-0.66258	0.00354589	0.278665	150.013	105.744	123.337	134.712	112.972	110.705	127.222	127.761	107.245	50.4009	69.7979
ENSECAG00000000718	TAF15	TATA-box binding protein associated factor 15 [Source:VGNC Symbol;Acc:VGNC:56497]	-0.259339	0.00346915	0.278665	5476.09	5066.64	5538.46	5114.75	5407.3	4636.34	4330.95	5145.8	4487.66	4213	4049.42
ENSECAG00000016730	0	0	0.725119	0.00349002	0.278665	3024.2	2846.02	2104.17	4508.01	3771.95	2482.01	1812.38	3271.59	6040.48	5091.78	3630.63
ENSECAG00000015695	PTPRO	protein tyrosine phosphatase receptor type O [Source:VGNC Symbol;Acc:VGNC:22037]	1.07066	0.00344319	0.278665	76.8972	37.2621	56.3521	40.9525	49.3567	25.4622	62.5331	74.147	167.552	69.7858	91.5382
ENSECAG00000000015	KIAA1217	KIAA1217 [Source:VGNC Symbol;Acc:VGNC:19376]	1.75336	0.00354551	0.278665	20.1698	27.1913	26.5812	36.6417	20.8395	22.1411	12.9379	53.614	19.013	50.4009	210.538
ENSECAG00000037967	0	0	2.02036	0.00351373	0.278665	7.56366	2.01417	12.759	6.46619	1.09682	7.74938	10.7816	4.56289	30.0049	7.75398	42.3364
ENSECAG00000014935	STK32A	serine/threonine kinase 32A [Source:VGNC Symbol;Acc:VGNC:23690]	1.68285	0.00370201	0.289233	11.3455	13.0921	12.759	7.54388	4.38726	3.32116	3.23447	2.28144	25.8458	21.9696	21.7403
ENSECAG00000009955	TEX43	testis expressed 43 [Source:VGNC Symbol;Acc:VGNC:58257]	1.57584	0.00373452	0.290076	30.2546	34.2409	42.5299	11.8547	23.0331	58.6739	114.285	22.8144	180.623	111.14	84.6728
ENSECAG00000008270	FABP5	fatty acid binding protein 5 [Source:VGNC Symbol;Acc:VGNC:56246]	-0.521789	0.00376159	0.29049	34642.8	32833	25561.5	23290.1	36775.1	29353.5	38667	34306.1	20912.2	17206.1	28597.7
ENSECAG00000015379	FGD4	FYVE, RhoGEF and PH domain containing 4 [Source:VGNC Symbol;Acc:VGNC:18005]	0.43936	0.00380953	0.292502	1115.64	917.454	909.077	814.739	886.227	632.128	848.509	698.122	1192.47	1157.93	1116.77
ENSECAG00000000859	HEXIM1	HEXIM P-TEFb complex subunit 1 [Source:VGNC Symbol;Acc:VGNC:18761]	-0.342381	0.00383405	0.292702	1753.51	1976.91	1868.13	1485.07	1837.17	1874.24	1642.03	2059	1294.07	1333.69	1664.85
ENSECAG00000018699	CHTF18	chromosome transmission fidelity factor 18 [Source:VGNC Symbol;Acc:VGNC:51120]	-0.710404	0.00392596	0.293021	98.3276	75.5314	132.906	86.2158	106.391	80.8149	64.6894	95.8207	65.3571	47.8162	53.7787
ENSECAG00000014761	LONP1	lon peptidase 1, mitochondrial [Source:VGNC Symbol;Acc:VGNC:19720]	-0.326721	0.00389367	0.293021	3159.09	3408.98	3942.52	3480.96	3433.03	4172.49	3120.18	3338.89	2790.45	3149.41	2450.93
ENSECAG00000008939	RBM17	RNA binding motif protein 17 [Source:VGNC Symbol;Acc:VGNC:22235]	-0.215216	0.00392117	0.293021	3252.37	3284.1	3401.33	3251.41	3068.89	3026.69	3469.51	2881.46	2658.25	2933.59	2696.94
ENSECAG00000037191	0	0	1.26369	0.00392527	0.293021	28.994	19.1346	58.4786	20.4763	20.8395	12.1776	24.7976	21.6737	40.1055	81.4168	66.3652
ENSECAG00000040937	0	0	-0.513612	0.00397214	0.294821	141.188	179.261	185.005	116.391	155.748	147.238	174.661	158.56	125.664	103.386	97.2593
ENSECAG00000005547	CDT1	chromatin licensing and DNA replication factor 1 [Source:VGNC Symbol;Acc:VGNC:16377]	-0.545146	0.0040039	0.295537	1222.79	1233.68	1708.64	1744.79	1494.96	2106.72	1116.97	1210.31	995.805	1072.63	974.882
ENSECAG00000011718	0	0	0.94161	0.00408936	0.300186	322.716	581.088	14110.4	746.844	329.045	663.125	426.95	285.181	1264.36	1084.27	512.614
ENSECAG00000004442	CX3CR1	C-X3-C motif chemokine receptor 1 [Source:VGNC Symbol;Acc:VGNC:16980]	1.04488	0.00411646	0.300524	47.9032	28.1984	46.7829	33.4086	44.9694	16.6058	43.1262	47.9103	117.346	49.1086	68.6536
ENSECAG00000008510	KIAA1614	KIAA1614 [Source:VGNC Symbol;Acc:VGNC:58573]	-0.865447	0.00420205	0.305105	103.37	221.559	289.203	167.043	136.005	118.455	145.551	148.294	73.9724	104.679	97.2593
ENSECAG00000014151	UBL7	ubiquitin like 7 [Source:VGNC Symbol;Acc:VGNC:51830]	-0.243403	0.00429628	0.307272	1612.32	1561.99	1778.81	1791.13	1695.68	1852.1	1671.14	1472.67	1383.19	1493.93	1383.37
ENSECAG00000007152	0	0	-0.225517	0.00428136	0.307272	6345.91	6702.15	7294.94	6676.34	6469.02	6301.35	7022.03	7226.48	6307.56	5228.77	5781.78
ENSECAG00000008029	ATF7IP	activating transcription factor 7 interacting protein [Source:VGNC Symbol;Acc:VGNC:15614]	0.272955	0.00430089	0.307272	1614.84	1508.61	1330.12	1542.19	1318.37	1301.9	1526.67	1586.74	1768.8	1651.6	1892.55
ENSECAG00000000261	IDH3B	isocitrate dehydrogenase (NAD(+)) 3 non-catalytic subunit beta [Source:VGNC Symbol;Acc:VGNC:51554]	-0.25349	0.00433935	0.308371	1249.26	1404.88	1533.2	1528.18	1494.96	1626.26	1549.31	1569.63	1211.78	1323.35	1231.19
ENSECAG00000014619	UBE2C	ubiquitin conjugating enzyme E2 C [Source:VGNC Symbol;Acc:VGNC:24714]	-0.747533	0.00437873	0.309523	358.013	204.438	570.964	395.515	390.466	387.469	228.569	373.016	202.607	233.912	213.97
ENSECAG00000012032	KIT	KIT proto-onco, receptor tyrosine kinase [Source:VGNC Symbol;Acc:VGNC:19433]	1.10811	0.00457927	0.321995	370.619	348.451	296.646	333.009	145.876	172.7	106.737	262.366	901.334	293.359	447.393
ENSECAG00000043419	0	0	-0.643495	0.00466876	0.322358	456.341	594.18	711.313	304.988	446.404	510.352	707.27	454.008	349.364	342.468	312.374
ENSECAG00000016898	PSMB9	proteasome 20S subunit beta 9 [Source:VGNC Symbol;Acc:VGNC:21948]	-0.276158	0.00470941	0.322358	3147.74	2847.03	3835.13	3306.38	3370.51	3279.09	3484.6	3188.32	2823.13	2934.88	2433.77
ENSECAG00000017857	SMAD4	SMAD family member 4 [Source:VGNC Symbol;Acc:VGNC:23313]	0.197628	0.00468226	0.322358	722.33	730.136	723.008	738.223	732.673	677.517	762.256	763.143	869.25	790.906	846.728
ENSECAG00000007124	SHPRH	SNF2 histone linker PHD RING helicase [Source:VGNC Symbol;Acc:VGNC:50602]	0.298034	0.00475334	0.322358	670.645	703.952	599.672	649.852	632.863	598.916	723.443	668.463	795.574	696.566	926.824
ENSECAG00000008534	LNPK	lunapark, ER junction formation factor [Source:VGNC Symbol;Acc:VGNC:19718]	0.301829	0.00473008	0.322358	465.165	432.039	352.998	451.555	465.05	433.965	462.529	415.223	544.841	571.21	490.873
ENSECAG00000022285	RBM33	RNA binding motif protein 33 [Source:HGNC Symbol;Acc:HGNC:27223]	0.31702	0.0046108	0.322358	713.505	867.1	754.906	789.952	684.413	717.371	778.429	788.239	898.958	828.384	1122.49
ENSECAG00000021993	GCLM	glutamate-cysteine ligase modifier subunit [Source:VGNC Symbol;Acc:VGNC:18278]	0.669709	0.00467817	0.322358	520.632	539.797	355.125	722.057	817.128	446.143	412.934	459.711	805.081	736.628	1008.06
ENSECAG00000020088	NOSTRIN	nitric oxide synthase trafficking [Source:VGNC Symbol;Acc:VGNC:20816]	-1.54106	0.00505149	0.325502	42.8607	18.1275	34.0239	23.7093	10.9682	43.1751	30.1884	17.1108	7.72402	18.0926	3.43268
ENSECAG00000011551	KLHL31	kelch like family member 31 [Source:VGNC Symbol;Acc:VGNC:19473]	-1.19845	0.00518952	0.325502	42.8607	25.1771	47.8461	38.7971	40.5822	13.2846	45.2826	39.9253	20.4984	18.0926	8.00959
ENSECAG00000031228	0	0	-0.474979	0.00499396	0.325502	450.038	474.337	677.289	423.535	446.404	643.198	520.749	534.999	370.159	429.054	327.249
ENSECAG00000011782	RPS29	ribosomal protein S29 [Source:VGNC Symbol;Acc:VGNC:22554]	-0.44475	0.00506774	0.325502	6905.62	8849.25	10526.2	9753.16	8933.56	12545.1	9332.52	10669.2	6972.71	8261.87	6123.9
ENSECAG00000024106	CHST1	carbohydrate sulfotransferase 1 [Source:HGNC Symbol;Acc:HGNC:1969]	-0.440652	0.0049359	0.325502	199.176	178.254	144.602	157.344	179.878	170.486	145.551	204.189	117.049	133.11	133.875
ENSECAG00000021614	RFC3	replication factor C subunit 3 [Source:VGNC Symbol;Acc:VGNC:22320]	-0.417486	0.00517532	0.325502	215.564	172.212	225.409	232.783	214.976	223.625	160.645	196.204	150.024	152.495	159.048
ENSECAG00000042533	SELENOH	selenoprotein H [Source:NCBI gene (formerly Entrezgene);Acc:100066533]	-0.414552	0.00488103	0.325502	2096.39	2736.25	2522.02	2325.67	2645.52	2738.85	2738.52	1849.11	1588.48	2207.3	1740.37
ENSECAG00000006468	TXNL4A	thioredoxin like 4A [Source:VGNC Symbol;Acc:VGNC:24684]	-0.312554	0.00494101	0.325502	500.462	495.486	590.102	563.636	633.96	632.128	561.719	503.059	429.575	476.87	450.826
ENSECAG00000024739	C12H11orf49	chromosome 12 C11orf49 homolog [Source:VGNC Symbol;Acc:VGNC:52303]	-0.287234	0.00512425	0.325502	1220.27	1290.08	1175.95	1383.76	1184.56	1459.1	1148.24	1112.2	949.164	1079.1	1043.54
ENSECAG00000007322	PRPF19	pre-mRNA processing factor 19 [Source:VGNC Symbol;Acc:VGNC:21880]	-0.15453	0.00490967	0.325502	3111.19	3063.55	3280.12	3149.03	3225.74	3441.83	3104.01	3263.61	2895.02	2790.14	2949.82
ENSECAG00000014548	MCM9	minichromosome maintenance 9 homologous recombination repair factor [Source:HGNC Symbol;Acc:HGNC:21484]	0.236974	0.00500034	0.325502	379.444	393.77	406.161	382.583	414.596	399.646	387.058	431.193	447.696	478.162	493.162
ENSECAG00000008251	PI4K2B	phosphatidylinositol 4-kinase type 2 beta [Source:VGNC Symbol;Acc:VGNC:97710]	0.306759	0.0050893	0.325502	530.717	458.224	473.145	421.38	484.793	424.002	493.795	561.235	605.742	553.117	622.46
ENSECAG00000000780	KCTD3	potassium channel tetramerization domain containing 3 [Source:VGNC Symbol;Acc:VGNC:19325]	0.378188	0.00498644	0.325502	252.122	201.417	209.46	197.219	254.461	179.343	191.912	215.597	277.768	280.436	270.038
ENSECAG00000007828	GDPD2	glycerophosphodiester phosphodiesterase domain containing 2 [Source:VGNC Symbol;Acc:VGNC:18297]	0.864806	0.00492114	0.325502	60.5093	64.4534	70.1743	28.0201	51.5503	63.1021	281.399	62.7397	87.3409	160.249	75.519
ENSECAG00000030917	0	0	0.921758	0.00509584	0.325502	36.5577	64.4534	36.1504	28.0201	30.7108	39.8539	42.0481	53.614	110.513	50.4009	70.9421
ENSECAG00000037338	H2AC6	H2A clustered histone 6 [Source:VGNC Symbol;Acc:VGNC:83801]	1.0351	0.00515942	0.325502	10.0849	11.0779	19.1385	14.0101	19.7427	14.3917	8.62525	12.5479	31.1932	27.1389	25.173
ENSECAG00000005087	PCID2	PCI domain containing 2 [Source:VGNC Symbol;Acc:VGNC:21201]	-0.399336	0.00524212	0.326413	457.601	458.224	507.169	419.224	540.73	572.347	597.298	601.161	398.084	339.883	441.672
ENSECAG00000024661	ILKAP	ILK associated serine/threonine phosphatase [Source:VGNC Symbol;Acc:VGNC:19044]	-0.282213	0.00527733	0.326413	1041.26	1061.47	1004.77	950.529	972.876	1143.59	943.387	1156.69	794.089	798.66	963.439
ENSECAG00000009759	TNRC6B	trinucleotide repeat containing adaptor 6B [Source:VGNC Symbol;Acc:VGNC:24399]	0.264841	0.00526411	0.326413	1515.25	1345.47	1345.01	1263.06	1386.38	1203.37	1315.35	1217.15	1591.45	1421.56	1756.39
ENSECAG00000019369	CCNF	cyclin F [Source:VGNC Symbol;Acc:VGNC:16213]	-0.765396	0.00538291	0.331409	421.044	269.899	510.359	400.904	457.372	433.965	168.192	326.247	201.419	249.42	209.394
ENSECAG00000015218	0	0	-0.646701	0.00550283	0.335698	65.5517	58.4109	89.3128	57.118	55.9376	50.9245	62.5331	65.0212	38.9172	43.9392	38.9037
ENSECAG00000023132	ZNF174	zinc finger protein 174 [Source:HGNC Symbol;Acc:HGNC:12963]	-0.219201	0.0054875	0.335698	535.759	567.996	586.913	536.693	571.441	612.201	571.423	613.709	495.229	485.916	498.883
ENSECAG00000014452	KIF22	kinesin family member 22 [Source:VGNC Symbol;Acc:VGNC:19409]	-0.665006	0.00555424	0.336272	568.535	495.486	932.468	618.598	671.251	791.543	353.635	521.31	362.732	427.761	382.172
ENSECAG00000000359	MARK4	microtubule affinity regulating kinase 4 [Source:VGNC Symbol;Acc:VGNC:51049]	-0.338245	0.00558885	0.336272	480.292	522.677	650.708	461.255	536.343	552.42	466.842	528.154	384.122	431.638	434.806
ENSECAG00000024076	PRMT1	protein arginine methyltransferase 1 [Source:VGNC Symbol;Acc:VGNC:21859]	-0.270959	0.00561834	0.336272	4091.94	4092.79	4764.41	4404.55	4689.98	4336.33	3542.82	4439.69	3722.09	3699.94	3254.18
ENSECAG00000011890	ARHGAP30	Rho GTPase activating protein 30 [Source:VGNC Symbol;Acc:VGNC:15470]	-0.162218	0.00563809	0.336272	22122.4	21045.1	22286.7	19470.8	21945.1	20210.4	20276.9	20931.1	18377.2	18710.4	19313.4
ENSECAG00000022204	PCMTD1	protein-L-isoaspartate (D-aspartate) O-methyltransferase domain containing 1 [Source:HGNC Symbol;Acc:HGNC:30483]	0.297349	0.00563313	0.336272	632.826	540.805	532.687	524.839	493.567	499.281	617.783	547.547	677.337	735.336	609.873
ENSECAG00000024780	RHOF	ras homolog family member F, filopodia associated [Source:VGNC Symbol;Acc:VGNC:22376]	-0.543464	0.00567559	0.337004	1556.85	1404.88	2293.43	1198.4	1186.75	1733.65	1697.02	1415.64	983.031	926.601	1304.42
ENSECAG00000021604	PDGFRL	platelet derived growth factor receptor like [Source:VGNC Symbol;Acc:VGNC:55357]	0.700032	0.00572694	0.338549	74.376	69.4889	43.5932	48.4964	38.3886	60.888	69.002	57.0361	74.5665	98.2171	110.99
ENSECAG00000016834	SNX20	sorting nexin 20 [Source:VGNC Symbol;Acc:VGNC:23419]	-0.219806	0.00591385	0.346531	1303.47	1604.29	1469.41	1450.58	1599.16	1578.66	1577.34	1453.28	1263.17	1323.35	1294.12
ENSECAG00000022702	ARHGEF12	Rho guanine nucleotide exchange factor 12 [Source:VGNC Symbol;Acc:VGNC:15484]	0.657349	0.00588858	0.346531	1332.46	1416.97	1180.2	667.095	742.544	888.964	1201.07	724.359	1420.33	1534	1869.67
ENSECAG00000007942	LMNB1	lamin B1 [Source:VGNC Symbol;Acc:VGNC:19708]	-0.424883	0.00598421	0.348987	3161.61	2079.63	2655.99	3103.77	2573.13	2503.05	1906.18	2668.15	2146.09	1793.75	1823.9
ENSECAG00000022242	MAP2K3	mitogen-activated protein kinase kinase 3 [Source:VGNC Symbol;Acc:VGNC:59268]	-0.204081	0.00602931	0.348987	2098.92	2170.27	2113.74	2111.21	2275.89	2294.92	2256.58	2548.37	1979.73	1924.28	1909.72
ENSECAG00000022461	SLC33A1	solute carrier family 33 member 1 [Source:VGNC Symbol;Acc:VGNC:23158]	0.254676	0.0060564	0.348987	845.869	772.434	728.325	843.837	814.934	768.295	956.324	820.179	988.081	1015.77	925.68
ENSECAG00000034367	0	0	1.04189	0.00606025	0.348987	104.631	122.864	57.4154	101.304	230.331	83.029	163.88	84.4135	363.326	195.142	170.49
ENSECAG00000008992	HYPK	huntingtin interacting protein K [Source:VGNC Symbol;Acc:VGNC:51543]	-0.372158	0.00618714	0.354765	1400.54	1541.85	1928.73	1370.83	1682.52	1449.13	1771.41	1458.98	1121.77	1456.46	1079.01
ENSECAG00000036279	TMEM265	transmembrane protein 265 [Source:NCBI gene (formerly Entrezgene);Acc:105180376]	-0.467062	0.00634458	0.355288	138.667	181.275	177.562	201.529	146.973	197.056	143.395	151.716	109.919	135.695	121.288
ENSECAG00000017909	0	0	-0.269805	0.00637372	0.355288	998.403	1158.15	1332.25	1115.42	1267.92	1156.87	1132.06	1104.22	922.724	1049.37	915.382
ENSECAG00000022546	0	0	-0.225024	0.00625485	0.355288	19806.7	19637.1	21882.7	19771.4	21454.8	24366.3	19621.4	21735.3	17073.7	18622.5	18300.8
ENSECAG00000011457	CCT8	chaperonin containing TCP1 subunit 8 [Source:VGNC Symbol;Acc:VGNC:16242]	-0.21952	0.00643561	0.355288	4409.61	3554	3461.93	3938.99	3760.98	3951.08	3933.11	3699.36	3213.49	3398.83	3280.5
ENSECAG00000017145	CCT7	chaperonin containing TCP1 subunit 7 [Source:VGNC Symbol;Acc:VGNC:16241]	-0.212671	0.00641011	0.355288	6546.35	5769.59	6620.84	6866.01	6531.54	6842.7	6320.15	5798.29	5674.78	5771.55	5150.17
ENSECAG00000023620	ZC3H6	zinc finger CCCH-type containing 6 [Source:VGNC Symbol;Acc:VGNC:58931]	0.298611	0.00631265	0.355288	244.558	265.87	240.294	250.026	297.237	251.301	240.429	237.27	316.685	329.544	288.345
ENSECAG00000006526	CENPJ	centromere protein J [Source:VGNC Symbol;Acc:VGNC:49336]	0.460392	0.00638428	0.355288	167.661	157.105	157.361	141.178	207.298	156.095	142.317	187.078	259.052	178.342	235.711
ENSECAG00000019794	OTUD3	OTU deubiquitinase 3 [Source:VGNC Symbol;Acc:VGNC:21088]	0.607218	0.00627679	0.355288	57.9881	46.3259	56.3521	46.341	57.0344	38.7469	60.3767	49.0511	83.4789	59.4472	90.394
ENSECAG00000019992	PIP5K1B	phosphatidylinositol-4-phosphate 5-kinase type 1 beta [Source:VGNC Symbol;Acc:VGNC:21467]	1.16933	0.00637241	0.355288	10.0849	8.05668	18.0752	8.62158	7.67771	21.034	17.2505	12.5479	28.5195	21.9696	36.6153
ENSECAG00000013764	CHID1	chitinase domain containing 1 [Source:VGNC Symbol;Acc:VGNC:16500]	-0.317087	0.00662297	0.362699	1468.61	1507.61	1600.19	1755.57	1389.67	1828.85	1337.99	1362.02	1306.55	1245.81	1131.64
ENSECAG00000020325	C1QC	complement C1q C chain [Source:VGNC Symbol;Acc:VGNC:50650]	-0.282121	0.00671883	0.362699	193516	250578	200622	222108	211016	205778	206141	203692	148154	197618	176490
ENSECAG00000020465	FKBP4	FKBP prolyl isomerase 4 [Source:VGNC Symbol;Acc:VGNC:18051]	-0.253603	0.00663784	0.362699	3135.14	2942.7	3257.79	3241.71	2857.21	3292.38	2873.29	3468.94	2296.71	2841.83	2759.88
ENSECAG00000015935	ACTB	actin beta [Source:NCBI gene (formerly Entrezgene);Acc:100033878]	-0.161476	0.00667204	0.362699	171201	166388	177695	181283	170824	187325	161977	184895	155079	159147	155717
ENSECAG00000008100	CEP350	centrosomal protein 350 [Source:VGNC Symbol;Acc:VGNC:16417]	0.410568	0.00672121	0.362699	1550.55	1138.01	1171.7	1154.21	1011.26	948.745	1373.57	1350.62	1700.77	1399.59	1730.07
ENSECAG00000011239	LPIN1	lipin 1 [Source:VGNC Symbol;Acc:VGNC:19737]	0.444534	0.00673274	0.362699	596.269	423.983	580.533	547.47	478.212	363.114	452.826	400.394	655.354	590.595	713.998
ENSECAG00000014384	AURKB	aurora kinase B [Source:VGNC Symbol;Acc:VGNC:15704]	-0.855195	0.0069411	0.364801	234.473	147.034	381.706	237.093	285.172	271.228	103.503	248.677	140.518	146.033	108.702
ENSECAG00000019034	NMRAL1	NmrA like redox sensor 1 [Source:VGNC Symbol;Acc:VGNC:20782]	-0.419939	0.00683306	0.364801	419.783	467.287	634.759	541.004	478.212	585.631	408.621	435.756	359.167	405.792	350.134
ENSECAG00000018554	RPL38	ribosomal protein L38 [Source:HGNC Symbol;Acc:HGNC:10349]	-0.352515	0.0069629	0.364801	4031.43	3932.67	4721.88	4680.44	5117.74	5468.85	4364.38	4640.46	3530.18	4321.55	3005.88
ENSECAG00000024179	EBNA1BP2	EBNA1 binding protein 2 [Source:VGNC Symbol;Acc:VGNC:50687]	-0.276873	0.00687086	0.364801	1324.9	1269.93	1421.56	1343.89	1329.34	1370.53	1566.56	1165.82	997.587	1231.59	1121.34
ENSECAG00000001014	ABCC3	ATP binding cassette subfamily C member 3 [Source:VGNC Symbol;Acc:VGNC:14918]	0.554469	0.00692271	0.364801	172.704	204.438	160.55	133.635	179.878	180.45	256.601	191.641	342.531	218.404	248.297
ENSECAG00000005924	TSKU	tsukushi, small leucine rich proteoglycan [Source:VGNC Symbol;Acc:VGNC:52451]	0.98967	0.00690266	0.364801	42.8607	60.4251	56.3521	24.787	71.293	61.995	39.8918	58.1768	77.2402	171.88	62.9325
ENSECAG00000040767	0	0	1.00566	0.00684864	0.364801	31.5153	58.4109	22.3282	43.1079	57.0344	35.4257	67.9238	61.599	123.881	51.6932	106.413
ENSECAG00000002139	GUCA1ANB	GUCA1A neighbor [Source:HGNC Symbol;Acc:HGNC:55126]	-1.19541	0.007323	0.370966	12.6061	26.1842	20.2017	12.9324	15.3554	15.4988	18.3287	21.6737	9.80357	6.46165	5.72114
ENSECAG00000016907	NKD2	NKD inhibitor of WNT signaling pathway 2 [Source:VGNC Symbol;Acc:VGNC:20748]	-0.953479	0.00733642	0.370966	946.718	598.208	1070.69	292.056	406.919	749.475	691.098	466.555	272.42	510.471	229.99
ENSECAG00000033788	TUBA4A	tubulin alpha 4a [Source:VGNC Symbol;Acc:VGNC:49289]	-0.40505	0.00742831	0.370966	4211.7	5901.52	6593.2	5782.93	5796.67	5405.74	5142.8	4419.16	3688.22	4962.55	3604.32
ENSECAG00000006453	NAB2	NGFI-A binding protein 2 [Source:VGNC Symbol;Acc:VGNC:20539]	-0.303292	0.00734651	0.370966	1047.57	1209.51	1234.43	1258.75	1194.43	1309.64	1312.12	1285.59	813.399	1107.53	1087.02
ENSECAG00000009193	LAMTOR2	late endosomal/lysosomal adaptor, MAPK and MTOR activator 2 [Source:VGNC Symbol;Acc:VGNC:19575]	-0.302806	0.00744153	0.370966	3254.9	3364.67	4040.34	3653.4	3532.84	4123.78	3676.51	3286.42	2919.98	3396.24	2481.83
ENSECAG00000002701	UHRF1BP1L	UHRF1 binding protein 1 like [Source:VGNC Symbol;Acc:VGNC:24783]	0.257233	0.00719656	0.370966	1777.46	1480.41	1427.94	1505.54	1584.9	1545.45	1495.4	1309.55	1684.43	1811.85	1944.04
ENSECAG00000021005	AKAP11	A-kinase anchoring protein 11 [Source:VGNC Symbol;Acc:VGNC:84450]	0.285728	0.00739741	0.370966	1197.58	1016.15	973.935	1210.25	1282.18	983.064	1133.14	1074.56	1424.19	1252.27	1373.07
ENSECAG00000014402	MPHOSPH9	M-phase phosphoprotein 9 [Source:VGNC Symbol;Acc:VGNC:20285]	0.285798	0.00719435	0.370966	421.044	348.451	388.085	385.816	332.335	329.902	361.182	367.313	459.876	404.499	472.566
ENSECAG00000008240	HMBOX1	homeobox containing 1 [Source:VGNC Symbol;Acc:VGNC:18800]	0.503335	0.00738144	0.370966	94.5458	84.5951	86.1231	109.925	71.293	88.5643	112.128	84.4135	149.43	111.14	123.577
ENSECAG00000041530	H4C8	H4 clustered histone 8 [Source:VGNC Symbol;Acc:VGNC:95401]	1.0828	0.00724534	0.370966	21.4304	9.06376	25.5179	9.69928	19.7427	14.3917	15.0942	11.4072	30.599	43.9392	26.3172
ENSECAG00000037127	H4C4	H4 clustered histone 4 [Source:VGNC Symbol;Acc:VGNC:83853]	1.08849	0.0072002	0.370966	35.2971	10.0708	28.7077	22.6317	28.5172	14.3917	15.0942	37.6438	46.6412	63.3242	43.4806
ENSECAG00000030855	0	0	1.37068	0.0073186	0.370966	25.2122	157.105	2787.84	113.158	51.5503	141.703	71.1583	88.9764	103.68	488.501	154.471
ENSECAG00000009829	DSCAML1	DS cell adhesion molecule like 1 [Source:VGNC Symbol;Acc:VGNC:59156]	1.41737	0.00737496	0.370966	32.7759	55.3897	35.0872	12.9324	20.8395	15.4988	8.62525	42.2067	106.948	37.4776	77.8075
ENSECAG00000007824	SNRPD2	small nuclear ribonucleoprotein D2 polypeptide [Source:VGNC Symbol;Acc:VGNC:23399]	-0.401575	0.00754479	0.374291	1748.47	1867.14	2432.71	2211.44	2541.32	2530.73	2057.12	2176.5	1661.85	1996.65	1329.59
ENSECAG00000026808	APRT	adenine phosphoribosyltransferase [Source:VGNC Symbol;Acc:VGNC:51140]	-0.397229	0.00756426	0.374291	3504.5	3616.44	4445.44	4712.77	4369.71	5078.06	3294.85	3474.64	3015.93	3450.52	2788.48
ENSECAG00000022837	MLYCD	malonyl-CoA decarboxylase [Source:VGNC Symbol;Acc:VGNC:58465]	-0.35062	0.0076262	0.374581	860.997	1130.96	1044.11	1102.48	892.808	973.1	863.603	975.318	659.513	924.016	732.305
ENSECAG00000019650	SLC25A20	solute carrier family 25 member 20 [Source:HGNC Symbol;Acc:HGNC:1421]	-0.298956	0.00761541	0.374581	775.275	677.768	951.607	678.95	780.933	805.935	782.741	725.499	635.449	615.149	631.613
ENSECAG00000024744	ARFGAP2	ADP ribosylation factor GTPase activating protein 2 [Source:VGNC Symbol;Acc:VGNC:15447]	-0.153104	0.00767373	0.375535	2443.06	2383.77	2508.2	2363.39	2653.2	2496.41	2514.26	2330.5	2184.12	2211.18	2249.55
ENSECAG00000013322	PNKD	PNKD metallo-beta-lactamase domain containing [Source:VGNC Symbol;Acc:VGNC:52420]	-0.327921	0.00777525	0.376367	4127.24	4693.02	4064.8	3674.95	3765.37	4714.94	3694.84	4454.52	2936.61	3966.16	3020.76
ENSECAG00000011181	SLC12A4	solute carrier family 12 member 4 [Source:VGNC Symbol;Acc:VGNC:23021]	-0.278923	0.00776597	0.376367	1594.67	1841.96	1947.87	1491.53	1415.99	1701.54	1775.72	1728.19	1374.28	1367.29	1431.43
ENSECAG00000038509	0	0	1.96761	0.00775743	0.376367	12.6061	30.2125	38.2769	2.1554	14.2586	54.2456	10.7816	14.8294	19.013	171.88	70.9421
ENSECAG00000005549	USP9X	ubiquitin specific peptidase 9 X-linked [Source:VGNC Symbol;Acc:VGNC:55544]	0.447025	0.00782624	0.377468	4550.8	2578.14	3389.63	3075.75	2697.07	2726.67	3293.77	2953.33	4791.87	3615.94	4502.53
ENSECAG00000023598	PDPR	pyruvate dehydrogenase phosphatase regulatory subunit [Source:VGNC Symbol;Acc:VGNC:21279]	0.379062	0.00789991	0.37829	240.777	171.204	170.12	200.452	198.524	168.272	209.162	206.471	267.37	226.158	265.461
ENSECAG00000015461	CACNA1G	calcium voltage-gated channel subunit alpha1 G [Source:VGNC Symbol;Acc:VGNC:15986]	1.49633	0.00789435	0.37829	16.3879	7.04959	12.759	5.38849	5.48408	3.32116	3.23447	10.2665	20.7954	15.508	30.8941
ENSECAG00000028246	0	0	-0.493859	0.00794263	0.378977	89.5033	77.5455	106.325	82.9827	82.2612	79.7079	88.4088	94.68	69.8133	56.8625	56.0671
ENSECAG00000004270	MED7	mediator complex subunit 7 [Source:VGNC Symbol;Acc:VGNC:20090]	-0.283556	0.00800943	0.379894	455.08	532.748	561.395	525.916	449.694	580.096	518.593	519.029	446.211	438.1	389.037
ENSECAG00000020832	TMUB1	transmembrane and ubiquitin like domain containing 1 [Source:VGNC Symbol;Acc:VGNC:24351]	-0.256327	0.00801871	0.379894	660.56	681.796	744.273	682.183	637.25	795.972	611.315	708.389	593.562	555.702	581.267
ENSECAG00000039768	CYP2D84	cytochrome P450 family 2 subfamily D member 84 [Source:VGNC Symbol;Acc:VGNC:103400]	-2.82016	0.00825671	0.381672	133.625	7.04959	11.6957	10.777	1.09682	143.917	8.62525	130.042	6.53571	11.631	5.72114
ENSECAG00000043242	0	0	-1.77174	0.00819343	0.381672	35.2971	26.1842	14.8855	23.7093	49.3567	44.2822	11.8597	59.3176	2.37662	5.16932	22.8845
ENSECAG00000038105	0	0	-0.307847	0.00831337	0.381672	524.414	586.123	628.379	672.483	559.376	638.77	476.545	608.005	490.476	449.731	479.431
ENSECAG00000012481	TNFRSF1B	TNF receptor superfamily member 1B [Source:VGNC Symbol;Acc:VGNC:24370]	-0.287612	0.00816129	0.381672	11559.8	14292.5	14161.4	11043.2	11179.8	13057.7	13939.5	12908.4	9370.43	11204.5	10814.1
ENSECAG00000022172	PLEKHO2	pleckstrin homology domain containing O2 [Source:VGNC Symbol;Acc:VGNC:57004]	-0.223767	0.00819619	0.381672	6044.63	6444.34	5845.74	6750.7	6254.04	5746.72	7124.46	6369.79	5039.93	5883.98	5328.67
ENSECAG00000024681	PUF60	poly(U) binding splicing factor 60 [Source:VGNC Symbol;Acc:VGNC:56322]	-0.204448	0.00814275	0.381672	5939.99	5868.28	6331.64	5656.84	6195.91	6670	5782.15	5526.8	4941	5643.61	5036.89
ENSECAG00000007231	ETNK1	ethanolamine kinase 1 [Source:VGNC Symbol;Acc:VGNC:17699]	0.379447	0.00829115	0.381672	421.044	282.991	371.073	362.106	353.175	305.547	399.996	386.705	478.889	398.038	526.345
ENSECAG00000033770	0	0	0.579805	0.00822934	0.381672	322.716	251.771	192.448	287.745	384.982	257.944	267.383	220.159	295.89	501.424	432.518
ENSECAG00000024743	NEO1	neogenin 1 [Source:VGNC Symbol;Acc:VGNC:20685]	1.99442	0.00820903	0.381672	1.26061	8.05668	7.44273	2.1554	4.38726	8.85643	5.39078	6.84433	31.4903	32.3083	2.28845
ENSECAG00000018229	ZDHHC14	zinc finger DHHC-type palmitoyltransferase 14 [Source:VGNC Symbol;Acc:VGNC:25189]	-0.806079	0.00837337	0.38311	209.261	84.5951	141.412	131.479	196.33	180.45	95.9559	92.3985	79.6169	73.6628	89.2497
ENSECAG00000022541	ZNF25	zinc finger protein 25 [Source:HGNC Symbol;Acc:HGNC:13043]	0.48275	0.00841185	0.383557	153.794	115.815	88.2496	131.479	111.875	111.812	138.004	110.65	176.167	140.864	184.221
ENSECAG00000009826	SCRN2	secernin 2 [Source:VGNC Symbol;Acc:VGNC:22752]	-0.343529	0.00844734	0.383865	413.48	514.62	545.446	482.809	485.889	581.203	461.451	419.786	410.264	336.006	403.912
ENSECAG00000015485	MBD3	methyl-CpG binding domain protein 3 [Source:VGNC Symbol;Acc:VGNC:56761]	-0.284187	0.00847718	0.383916	763.93	899.327	908.014	866.469	897.195	828.076	714.818	815.617	739.13	724.997	592.71
ENSECAG00000017324	0	0	-0.329324	0.00865319	0.390563	15330.3	13972.3	16953.5	17360.6	17375.8	18640.6	12886.1	14897.8	13780.8	10915	13328
ENSECAG00000012357	RALY	RALY heteroous nuclear ribonucleoprotein [Source:VGNC Symbol;Acc:VGNC:22166]	-0.319814	0.00874421	0.393342	1396.76	1572.06	1703.32	1478.6	1533.35	1615.19	1257.13	1170.38	1176.43	1095.9	1250.64
ENSECAG00000015076	INO80D	INO80 complex subunit D [Source:VGNC Symbol;Acc:VGNC:58938]	0.502357	0.00879536	0.394315	359.274	300.111	321.101	247.87	270.913	201.484	333.15	296.588	439.081	306.282	489.729
ENSECAG00000023306	RAB5B	RAB5B, member RAS onco family [Source:VGNC Symbol;Acc:VGNC:22125]	0.169188	0.00882964	0.394528	1116.9	1065.5	1084.51	1005.49	1115.46	1018.49	1133.14	1099.66	1237.33	1179.9	1219.75
ENSECAG00000025092	CDC25B	cell division cycle 25B [Source:VGNC Symbol;Acc:VGNC:16291]	-0.493215	0.00889338	0.396052	681.99	750.278	697.49	700.503	565.957	737.298	385.98	758.58	469.086	522.102	415.354
ENSECAG00000017899	KIAA1109	KIAA1109 [Source:VGNC Symbol;Acc:VGNC:19371]	0.445785	0.00898125	0.398636	2179.59	2452.25	1700.13	1723.24	1936.98	1993.8	2545.53	2446.85	3009.1	2156.9	3503.62
ENSECAG00000024105	CD19	CD19 molecule [Source:VGNC Symbol;Acc:VGNC:16248]	-2.65516	0.00935267	0.398987	32.7759	131.928	20.2017	6.46619	1.09682	5.53527	9.70341	50.1918	6.53571	5.16932	3.43268
ENSECAG00000042264	0	0	-0.744816	0.00921338	0.398987	73.1154	78.5526	59.5419	45.2633	61.4217	40.961	57.1423	50.1918	43.9675	27.1389	29.7499
ENSECAG00000017796	NCAPD2	non-SMC condensin I complex subunit D2 [Source:VGNC Symbol;Acc:VGNC:20575]	-0.517272	0.00919785	0.398987	1139.59	924.504	1574.67	1233.96	1282.18	1448.03	733.146	1084.83	805.378	774.106	889.065
ENSECAG00000008634	NCAPH	non-SMC condensin I complex subunit H [Source:VGNC Symbol;Acc:VGNC:20579]	-0.510117	0.00942885	0.398987	485.335	422.976	607.114	476.342	596.668	550.206	293.258	461.993	344.016	308.867	371.874
ENSECAG00000032051	LFNG	LFNG O-fucosylpeptide 3-beta-N-acetylglucosaminyltransferase [Source:HGNC Symbol;Acc:HGNC:6560]	-0.328082	0.00904234	0.398987	3287.67	3563.07	3999.94	3066.05	3348.58	3416.37	3908.32	4264.02	2395.93	3241.16	2992.15
ENSECAG00000015033	NTMT1	N-terminal Xaa-Pro-Lys N-methyltransferase 1 [Source:VGNC Symbol;Acc:VGNC:20923]	-0.255239	0.00930556	0.398987	1063.95	1186.35	1377.97	1120.81	1143.98	1064.99	1092.17	1034.64	973.227	970.54	909.661
ENSECAG00000021835	CTDP1	CTD phosphatase subunit 1 [Source:VGNC Symbol;Acc:VGNC:16931]	-0.19729	0.00943712	0.398987	1776.2	1930.58	1989.34	1694.14	1813.04	1738.07	1697.02	1824.02	1676.41	1555.97	1488.64
ENSECAG00000023909	ARFGEF2	ADP ribosylation factor guanine nucleotide exchange factor 2 [Source:VGNC Symbol;Acc:VGNC:15450]	0.275049	0.00939291	0.398987	1111.86	955.723	921.836	879.401	952.036	841.361	1072.77	1033.49	1239.41	1057.13	1222.03
ENSECAG00000010404	HELZ	helicase with zinc finger [Source:VGNC Symbol;Acc:VGNC:18745]	0.327844	0.00925614	0.398987	1439.62	1121.89	1209.98	1120.81	1032.1	1047.27	1303.49	1173.8	1490.14	1260.02	1694.6
ENSECAG00000019545	BIRC6	baculoviral IAP repeat containing 6 [Source:VGNC Symbol;Acc:VGNC:15834]	0.337382	0.00915738	0.398987	2353.56	2135.02	2038.25	2172.64	2154.15	2250.64	2504.56	2440.01	3103.28	2120.71	3320.55
ENSECAG00000016415	MYO9A	myosin IXA [Source:VGNC Symbol;Acc:VGNC:20512]	0.354925	0.00943228	0.398987	550.887	508.578	512.485	415.991	503.438	428.43	478.701	571.502	684.467	507.886	705.988
ENSECAG00000027681	MT-ND2	mitochondrially encoded NADH:ubiquinone oxidoreductase core subunit 2 [Source:VGNC Symbol;Acc:VGNC:59017]	0.38337	0.0092976	0.398987	32934.7	32698	26256.9	40047.2	31502.7	32589.5	24389	36510	47386.3	41734.5	36548.9
ENSECAG00000020865	VPS13A	vacuolar protein sorting 13 homolog A [Source:VGNC Symbol;Acc:VGNC:24914]	0.470014	0.00923156	0.398987	613.917	714.023	493.347	555.014	751.319	586.739	527.218	712.952	919.159	609.98	1041.25
ENSECAG00000024138	CREG1	cellular repressor of E1A stimulateds 1 [Source:VGNC Symbol;Acc:VGNC:50823]	0.602615	0.00929744	0.398987	5013.45	4845.09	4498.6	5947.81	10091.8	4883.21	6051.69	8239.44	9667.51	10272.7	8286.49
ENSECAG00000011111	FMNL2	formin like 2 [Source:VGNC Symbol;Acc:VGNC:18073]	0.889002	0.00916699	0.398987	167.661	187.318	180.752	246.793	136.005	118.455	143.395	293.166	546.326	165.418	306.653
ENSECAG00000023203	TYMS	thymidylate synthetase [Source:VGNC Symbol;Acc:VGNC:24689]	-0.455378	0.00954194	0.400881	2203.55	1656.65	2681.51	2098.28	2436.03	2493.09	1689.47	1674.58	1371.01	1831.23	1432.57
ENSECAG00000036779	0	0	-0.237025	0.00954126	0.400881	9482.31	8640.79	8134.91	8635.59	9585.07	7819.12	10285.6	8676.33	7869.89	7517.49	7281.86
ENSECAG00000010197	DNAJB5	DnaJ heat shock protein family (Hsp40) member B5 [Source:VGNC Symbol;Acc:VGNC:53566]	-0.308118	0.00963736	0.401232	242.037	216.523	238.167	216.617	245.687	262.372	218.866	239.552	196.963	202.896	167.057
ENSECAG00000021055	DAXX	death domain associated protein [Source:VGNC Symbol;Acc:VGNC:56659]	-0.225822	0.00962868	0.401232	1669.05	1624.43	1951.06	1796.52	1850.33	1693.79	1554.7	1696.25	1498.76	1572.77	1365.06
ENSECAG00000000395	RAPGEF5	Rap guanine nucleotide exchange factor 5 [Source:VGNC Symbol;Acc:VGNC:22183]	1.20385	0.00964037	0.401232	31.5153	30.2125	39.3402	37.7194	25.2268	7.74938	16.1723	30.7995	65.06	28.4313	94.9709
ENSECAG00000007244	LRP8	LDL receptor related protein 8 [Source:VGNC Symbol;Acc:VGNC:19765]	0.787583	0.00968335	0.401769	94.5458	224.58	136.096	193.986	279.688	162.737	185.443	276.055	309.852	452.316	244.865
ENSECAG00000016921	CPEB4	cytoplasmic polyadenylation element binding protein 4 [Source:VGNC Symbol;Acc:VGNC:16815]	0.422309	0.00974176	0.402941	1477.43	1557.96	967.555	1379.45	1549.8	1079.38	1522.36	1399.67	1538.27	1854.49	2106.52
ENSECAG00000016806	CLCN4	chloride voltage-gated channel 4 [Source:VGNC Symbol;Acc:VGNC:16578]	0.285855	0.00978435	0.403454	213.043	255.8	217.966	206.918	247.88	218.09	227.491	219.019	278.065	259.758	287.201
ENSECAG00000007545	MYL9	myosin light chain 9 [Source:VGNC Symbol;Acc:VGNC:20488]	1.23224	0.00981972	0.403666	7.56366	6.04251	9.56923	8.62158	6.58089	5.53527	7.54709	13.6887	26.1428	16.8003	12.5865
ENSECAG00000000465	PTPN6	protein tyrosine phosphatase non-receptor type 6 [Source:VGNC Symbol;Acc:VGNC:22023]	-0.221086	0.00994975	0.40527	11471.6	12718.5	12901.4	12326.7	12150.5	13405.3	12888.3	10974.9	9375.18	11164.4	11272.9
ENSECAG00000008108	PLEKHM3	pleckstrin homology domain containing M3 [Source:VGNC Symbol;Acc:VGNC:21576]	0.331106	0.00993736	0.40527	245.819	219.544	207.333	203.685	210.589	190.413	223.178	255.522	273.906	245.543	307.797
ENSECAG00000020958	ARL6	ADP ribosylation factor like GTPase 6 [Source:VGNC Symbol;Acc:VGNC:15522]	0.614699	0.00994787	0.40527	107.152	99.7014	83.9966	82.9827	98.7134	65.3162	75.4709	119.776	186.565	116.31	112.134
ENSECAG00000024996	0	0	-1.7141	0.0101193	0.410814	31.5153	28.1984	18.0752	26.9424	25.2268	8.85643	5.39078	9.12578	7.42695	1.29233	8.00959
ENSECAG00000007919	ATP1B2	ATPase Na+/K+ transporting subunit beta 2 [Source:VGNC Symbol;Acc:VGNC:15646]	2.11563	0.0101474	0.410814	7.56366	10.0708	5.31624	2.1554	1.09682	12.1776	1.07816	1.14072	34.461	7.75398	22.8845
ENSECAG00000021807	TOMM7	translocase of outer mitochondrial membrane 7 [Source:VGNC Symbol;Acc:VGNC:56055]	-0.233521	0.0102341	0.412239	492.899	427.004	524.181	474.187	473.824	493.746	486.248	451.726	393.034	432.931	398.191
ENSECAG00000010503	ZNF398	zinc finger protein 398 [Source:HGNC Symbol;Acc:HGNC:18373]	0.316293	0.0102443	0.412239	186.57	149.049	155.234	161.655	153.554	170.486	170.349	185.938	201.716	215.819	205.961
ENSECAG00000021899	MAPKAPK2	MAPK activated protein kinase 2 [Source:VGNC Symbol;Acc:VGNC:19966]	-0.180657	0.01029	0.412835	4617.61	5043.48	4725.07	4914.3	4923.61	4547.78	4785.93	4723.73	4228.9	4647.22	3793.11
ENSECAG00000023032	AZIN2	antizyme inhibitor 2 [Source:VGNC Symbol;Acc:VGNC:50648]	0.54853	0.0103457	0.413828	92.0245	115.815	159.487	125.013	100.907	86.3502	118.597	112.932	137.25	209.358	157.903
ENSECAG00000043536	0	0	-0.449376	0.0103913	0.414399	5885.79	7374.88	5889.33	3718.06	4861.09	6001.34	5796.17	5280.4	3393.22	4769.99	4147.82
ENSECAG00000015229	CD36	CD36 molecule [Source:VGNC Symbol;Acc:VGNC:16261]	0.279029	0.010453	0.414399	15148.8	13737.6	14924.8	17016.8	17783.8	13969.9	18536.7	14848.8	18752.4	18015.1	20550.3
ENSECAG00000040374	eca-mir-9030	eca-mir-9030 [Source:miRBase;Acc:MI0028194]	0.733786	0.0104298	0.414399	41.6001	29.2055	19.1385	23.7093	36.1949	28.7834	29.1102	30.7995	50.5032	38.7699	58.3556
ENSECAG00000012024	TBC1D8	TBC1 domain family member 8 [Source:VGNC Symbol;Acc:VGNC:23912]	-0.669953	0.0105444	0.4157	655.517	432.039	444.438	670.328	750.222	463.856	487.327	1036.92	342.531	351.514	471.422
ENSECAG00000032517	0	0	0.746641	0.0105481	0.4157	17.6485	19.1346	22.3282	20.4763	19.7427	16.6058	20.485	23.9552	36.8377	27.1389	35.471
ENSECAG00000013366	MACF1	microtubule actin crosslinking factor 1 [Source:VGNC Symbol;Acc:VGNC:55163]	0.46874	0.0105943	0.416292	2567.86	2667.77	2199.86	2403.27	2769.46	2716.71	3622.6	3280.72	4670.06	2650.57	4208.47
ENSECAG00000018813	GUCY2C	guanylate cyclase 2C [Source:VGNC Symbol;Acc:VGNC:18662]	0.552116	0.0107742	0.42212	173.964	257.814	174.373	278.046	174.394	270.121	287.868	185.938	330.648	391.576	270.038
ENSECAG00000040285	DDX39A	DExD-box helicase 39A [Source:HGNC Symbol;Acc:HGNC:17821]	-0.340117	0.010816	0.422519	1037.48	1204.47	1359.89	1280.3	1311.79	1546.55	1148.24	1494.35	1054.33	887.831	1131.64
ENSECAG00000028664	0	0	-2.56574	0.010869	0.423061	10.0849	61.4322	3.18974	10.777	12.065	13.2846	2.15631	21.6737	5.3474	0	2.28845
ENSECAG00000013276	0	0	-0.322988	0.0109011	0.423061	2678.8	3038.37	3310.95	2960.44	3252.06	3586.85	3181.64	2653.32	2274.13	2989.16	2136.27
ENSECAG00000038836	0	0	0.896194	0.0109249	0.423061	45.382	29.2055	9.56923	37.7194	34.0013	26.5693	33.4228	28.5181	53.7711	60.7395	56.0671
ENSECAG00000008131	ITPR2	inositol 1,4,5-trisphosphate receptor type 2 [Source:VGNC Symbol;Acc:VGNC:19195]	0.373834	0.0110358	0.426121	1691.74	1172.25	1237.62	1367.6	1255.85	1150.23	1495.4	1481.8	2113.11	1470.67	1679.73
ENSECAG00000023444	EPHX2	epoxide hydrolase 2 [Source:VGNC Symbol;Acc:VGNC:17627]	-0.836197	0.0110967	0.427117	743.76	396.791	1708.64	1155.29	1596.96	1129.19	1249.58	880.638	511.271	740.505	611.017
ENSECAG00000013331	NAGK	N-acetylglucosamine kinase [Source:VGNC Symbol;Acc:VGNC:20548]	-0.287418	0.0111255	0.427117	13029.7	13739.7	17140.6	12935.6	14512	14531.2	16114.1	12270.8	10692.1	12769.5	11657.4
ENSECAG00000021413	ADGRG1	adhesion G protein-coupled receptor G1 [Source:VGNC Symbol;Acc:VGNC:15107]	1.00389	0.0112025	0.428839	83.2003	145.02	187.132	82.9827	66.9058	74.1726	40.9699	106.087	250.437	117.602	221.98
ENSECAG00000007640	KDM6A	lysine demethylase 6A [Source:VGNC Symbol;Acc:VGNC:55487]	0.475721	0.0112457	0.429265	1519.04	1039.31	1252.51	877.246	777.642	852.431	1017.78	941.096	1459.84	1307.84	1547
ENSECAG00000021758	ATP10B	ATPase phospholipid transporting 10B (putative) [Source:HGNC Symbol;Acc:HGNC:13543]	1.23246	0.0112839	0.429496	75.6366	76.5384	176.499	17.2432	72.3898	43.1751	98.1122	80.9913	125.961	285.605	154.471
ENSECAG00000005486	DCP2	decapping mRNA 2 [Source:VGNC Symbol;Acc:VGNC:17048]	0.367043	0.0113899	0.432298	964.367	866.093	733.641	847.07	882.937	715.157	1185.97	864.668	1136.32	1072.63	1204.87
ENSECAG00000017393	PRKCB	protein kinase C beta [Source:VGNC Symbol;Acc:VGNC:51219]	0.550696	0.0114415	0.433026	654.257	476.351	454.007	579.801	708.543	461.641	515.359	715.233	1034.13	525.979	941.699
ENSECAG00000016274	TSHZ3	teashirt zinc finger homeobox 3 [Source:VGNC Symbol;Acc:VGNC:24583]	-2.52974	0.0121181	0.433125	3.78183	34.2409	5.31624	18.3209	3.29045	7.74938	3.23447	52.4732	4.15909	2.58466	1.14423
ENSECAG00000016860	KIF20A	kinesin family member 20A [Source:VGNC Symbol;Acc:VGNC:19405]	-0.768008	0.0120538	0.433125	426.086	294.069	709.186	349.174	405.822	653.162	222.1	369.594	233.503	295.944	226.557
ENSECAG00000014377	CHAF1A	chromatin assembly factor 1 subunit A [Source:VGNC Symbol;Acc:VGNC:56026]	-0.498988	0.0121652	0.433125	467.686	425.997	613.494	561.48	610.926	543.563	301.884	433.475	376.101	326.96	345.557
ENSECAG00000004906	POU2F2	POU class 2 homeobox 2 [Source:VGNC Symbol;Acc:VGNC:51062]	-0.477986	0.0121343	0.433125	233.213	312.196	287.077	248.948	190.846	204.805	224.256	329.669	166.958	178.342	203.672
ENSECAG00000015430	MRPS28	mitochondrial ribosomal protein S28 [Source:VGNC Symbol;Acc:VGNC:56327]	-0.427801	0.012209	0.433125	115.976	130.921	125.463	126.091	133.812	108.491	114.285	134.605	99.224	107.263	67.5094
ENSECAG00000013883	ICAM1	intercellular adhesion molecule 1 [Source:VGNC Symbol;Acc:VGNC:18927]	-0.378934	0.0116591	0.433125	8419.61	9599.53	7269.42	7180.7	6733.35	6665.57	9600.98	7978.21	5102.31	7335.27	5866.45
ENSECAG00000024831	DCTPP1	dCTP pyrophosphatase 1 [Source:VGNC Symbol;Acc:VGNC:17061]	-0.375126	0.0119134	0.433125	1142.11	897.313	1145.12	1224.26	1419.28	1122.55	966.028	1023.23	823.5	1024.82	739.171
ENSECAG00000020715	SNTA1	syntrophin alpha 1 [Source:VGNC Symbol;Acc:VGNC:51605]	-0.342105	0.0120895	0.433125	451.298	448.153	469.955	424.613	444.21	552.42	465.763	455.148	294.404	447.146	367.297
ENSECAG00000024171	NOP9	NOP9 nucleolar protein [Source:VGNC Symbol;Acc:VGNC:20812]	-0.299996	0.0116285	0.433125	718.548	562.96	762.349	601.355	664.67	750.582	754.709	762.003	577.222	589.303	530.921
ENSECAG00000016063	FANCG	FA complementation group G [Source:VGNC Symbol;Acc:VGNC:17903]	-0.280398	0.011675	0.433125	385.747	398.806	433.805	439.701	344.4	405.182	355.792	386.705	340.748	290.774	336.403
ENSECAG00000012515	MRPL18	mitochondrial ribosomal protein L18 [Source:VGNC Symbol;Acc:VGNC:20329]	-0.278536	0.0120049	0.433125	1674.09	1577.09	2019.11	1748.03	1886.52	2046.94	1690.55	1521.72	1409.93	1585.69	1386.8
ENSECAG00000026848	SNRPC	small nuclear ribonucleoprotein polypeptide C [Source:VGNC Symbol;Acc:VGNC:23397]	-0.266757	0.0122222	0.433125	1629.97	1514.66	1657.6	1670.43	1596.96	1850.99	1747.69	1493.21	1241.79	1627.04	1242.63
ENSECAG00000001389	SMG5	SMG5 nonsense mediated mRNA decay factor [Source:VGNC Symbol;Acc:VGNC:23338]	-0.217163	0.0118339	0.433125	2705.27	2712.08	2953.7	2514.27	2337.31	2662.46	2463.59	2386.39	2097.67	2275.79	2322.78
ENSECAG00000021299	NOP56	NOP56 ribonucleoprotein [Source:VGNC Symbol;Acc:VGNC:20810]	-0.203947	0.0121811	0.433125	2537.61	2127.97	2329.58	2425.9	2307.7	2375.74	2561.7	2517.57	2172.83	1875.17	2188.91
ENSECAG00000008008	PAF1	PAF1 homolog, Paf1/RNA polymerase II complex component [Source:VGNC Symbol;Acc:VGNC:49398]	-0.199631	0.0120268	0.433125	1824.1	1822.82	1915.97	1842.86	1922.72	2179.79	1928.82	1873.07	1550.15	1811.85	1648.83
ENSECAG00000017904	DUS1L	dihydrouridine synthase 1 like [Source:VGNC Symbol;Acc:VGNC:49431]	-0.195602	0.012105	0.433125	2688.88	2746.32	2993.04	2819.26	2723.39	3214.88	2828	2802.76	2433.36	2713.89	2329.65
ENSECAG00000005293	ZNF654	zinc finger protein 654 [Source:HGNC Symbol;Acc:HGNC:25612]	0.232754	0.0116704	0.433125	635.347	510.592	564.585	611.055	549.505	524.744	580.048	528.154	665.454	688.812	629.325
ENSECAG00000010433	CHMP2B	charged multivesicular body protein 2B [Source:VGNC Symbol;Acc:VGNC:16506]	0.252078	0.0115136	0.433125	965.627	914.433	955.86	913.888	829.193	784.901	937.996	740.329	1051.36	1066.17	1027.52
ENSECAG00000001155	SPG11	SPG11 vesicle trafficking associated, spatacsin [Source:VGNC Symbol;Acc:VGNC:23515]	0.25395	0.0121415	0.433125	1231.62	1219.58	1007.96	1271.68	1184.56	1170.16	1385.43	1114.49	1487.17	1301.38	1493.22
ENSECAG00000022434	OXR1	oxidation resistance 1 [Source:VGNC Symbol;Acc:VGNC:21102]	0.303964	0.0114815	0.433125	1087.91	1074.56	849.535	813.662	1120.95	857.967	1036.11	983.303	1145.83	1254.85	1224.32
ENSECAG00000014967	TMEM106B	transmembrane protein 106B [Source:VGNC Symbol;Acc:VGNC:24177]	0.314761	0.0118641	0.433125	346.668	325.288	273.255	347.019	321.367	284.513	328.838	255.522	415.612	373.484	363.864
ENSECAG00000003619	AFF1	AF4/FMR2 family member 1 [Source:VGNC Symbol;Acc:VGNC:15144]	0.371392	0.0116497	0.433125	2158.16	2600.29	1754.36	1948.48	1734.07	1605.23	2342.83	1907.29	2562.59	2401.15	2822.81
ENSECAG00000006043	PHC3	polyhomeotic homolog 3 [Source:VGNC Symbol;Acc:VGNC:49321]	0.512814	0.012034	0.433125	472.729	306.154	418.92	324.387	342.207	262.372	435.575	394.69	585.54	376.068	616.738
ENSECAG00000038536	CCND1	cyclin D1 [Source:HGNC Symbol;Acc:HGNC:1582]	0.587793	0.0117337	0.433125	208.001	170.197	239.231	224.161	183.168	163.844	188.677	227.004	451.855	217.112	226.557
ENSECAG00000022120	EWSR1	EWS RNA binding protein 1 [Source:VGNC Symbol;Acc:VGNC:17712]	-0.186698	0.0122774	0.433131	7883.86	8667.98	7942.46	7398.39	8006.76	7779.27	7563.27	7204.8	6301.32	7349.48	6938.59
ENSECAG00000004698	PTGR1	prostaglandin reductase 1 [Source:VGNC Symbol;Acc:VGNC:56893]	0.583899	0.0122872	0.433131	5914.78	6294.28	3938.27	8431.91	8017.72	6130.86	8931.45	6496.41	6885.37	13056.4	10504
ENSECAG00000038172	0	0	-1.17963	0.0123959	0.435815	269.771	157.105	123.337	211.229	84.4548	209.233	79.7836	132.324	135.467	24.5543	45.7691
ENSECAG00000010655	STX4	syntaxin 4 [Source:VGNC Symbol;Acc:VGNC:23731]	-0.272648	0.0125347	0.43724	2436.76	2876.23	2345.52	2331.06	2450.29	2330.35	2320.19	2116.04	1790.49	2315.86	1865.09
ENSECAG00000008326	SCAMP4	secretory carrier membrane protein 4 [Source:VGNC Symbol;Acc:VGNC:22711]	-0.227526	0.0124836	0.43724	917.724	979.894	883.559	960.229	947.649	1118.12	880.854	908.015	806.566	856.815	771.209
ENSECAG00000017301	C3H4orf19	chromosome 3 C4orf19 homolog [Source:VGNC Symbol;Acc:VGNC:51366]	0.540459	0.0125118	0.43724	45.382	60.4251	71.2376	44.1856	62.5185	56.4597	44.2044	54.7547	78.4285	72.3705	89.2497
ENSECAG00000039829	0	0	-1.0657	0.012745	0.441121	37.8183	45.3188	73.3641	15.0878	38.3886	55.3527	42.0481	28.5181	23.7662	20.6773	14.875
ENSECAG00000014536	KIF23	kinesin family member 23 [Source:HGNC Symbol;Acc:HGNC:6392]	-0.639624	0.0127208	0.441121	441.214	252.778	491.22	399.826	447.501	420.68	189.755	350.202	209.44	259.758	252.874
ENSECAG00000001440	LSM7	LSM7 homolog, U6 small nuclear RNA and mRNA degradation associated [Source:HGNC Symbol;Acc:HGNC:20470]	-0.327367	0.0127249	0.441121	413.48	373.628	568.838	428.924	471.631	503.709	473.311	426.63	358.276	368.314	368.441
ENSECAG00000007750	DDX39B	DExD-box helicase 39B [Source:VGNC Symbol;Acc:VGNC:58730]	-0.195791	0.0128489	0.443569	2867.89	3129.01	2970.71	3154.42	2653.2	3067.65	2765.47	3163.22	2416.13	2659.62	2717.54
ENSECAG00000023010	USP45	ubiquitin specific peptidase 45 [Source:VGNC Symbol;Acc:VGNC:51095]	0.430533	0.0129259	0.445078	329.019	261.842	204.144	248.948	211.685	184.878	282.477	222.441	325.3	336.006	321.528
ENSECAG00000001318	UBL3	ubiquitin like 3 [Source:VGNC Symbol;Acc:VGNC:24737]	0.210558	0.0129783	0.445734	784.099	715.03	684.732	766.243	751.319	710.729	714.818	809.913	905.493	885.246	778.075
ENSECAG00000009428	0	0	-1.42086	0.0134789	0.445881	18.9092	24.17	36.1504	183.209	92.1325	73.0656	66.8457	98.1021	31.4903	27.1389	24.0288
ENSECAG00000009073	ARHGEF39	Rho guanine nucleotide exchange factor 39 [Source:VGNC Symbol;Acc:VGNC:15493]	-0.747188	0.0133105	0.445881	71.8548	68.4818	139.285	86.2158	73.4867	96.3137	54.986	103.806	44.8588	69.7858	42.3364
ENSECAG00000024918	ANGPTL6	angiopoietin like 6 [Source:VGNC Symbol;Acc:VGNC:55777]	-0.446863	0.013051	0.445881	254.643	285.005	257.306	223.083	213.879	316.617	258.757	284.04	147.648	248.127	187.653
ENSECAG00000018009	POLD2	DNA polymerase delta 2, accessory subunit [Source:VGNC Symbol;Acc:VGNC:21652]	-0.343683	0.0134265	0.445881	482.814	451.174	510.359	528.072	456.275	556.848	346.088	435.756	366.891	377.361	369.585
ENSECAG00000017874	SH2D3C	SH2 domain containing 3C [Source:VGNC Symbol;Acc:VGNC:22929]	-0.33993	0.0132896	0.445881	1771.16	2235.73	2139.25	1896.75	2111.37	2276.1	1914.81	2438.86	1411.42	1495.23	2072.2
ENSECAG00000014481	AGPAT1	1-acylglycerol-3-phosphate O-acyltransferase 1 [Source:VGNC Symbol;Acc:VGNC:15165]	-0.289789	0.0134367	0.445881	2414.07	1881.23	2371.04	2452.84	2028.01	2193.07	1948.23	1927.82	1662.74	2008.28	1614.5
ENSECAG00000011270	EIPR1	EARP complex and GARP complex interacting protein 1 [Source:VGNC Symbol;Acc:VGNC:51298]	-0.263966	0.01355	0.445881	564.753	579.074	610.304	525.916	676.735	681.945	573.579	532.717	483.94	509.178	490.873
ENSECAG00000014543	CCDC51	coiled-coil domain containing 51 [Source:VGNC Symbol;Acc:VGNC:16166]	-0.262348	0.0135458	0.445881	337.843	297.09	373.2	342.708	375.111	318.832	339.619	349.061	298.266	284.313	267.749
ENSECAG00000038363	MRPL43	mitochondrial ribosomal protein L43 [Source:VGNC Symbol;Acc:VGNC:20342]	-0.243985	0.013259	0.445881	929.07	991.979	1030.29	1089.55	1058.43	1069.41	985.435	881.778	841.027	953.74	752.902
ENSECAG00000007797	SMARCB1	SWI/SNF related, matrix associated, actin dependent regulator of chromatin, subfamily b, member 1 [Source:VGNC Symbol;Acc:VGNC:50975]	-0.202187	0.0134858	0.445881	1532.9	1492.5	1575.73	1762.04	1727.48	1762.43	1582.73	1496.63	1445.58	1336.27	1429.14
ENSECAG00000012725	RNF10	ring finger protein 10 [Source:VGNC Symbol;Acc:VGNC:22423]	-0.124517	0.0134225	0.445881	5681.57	6002.23	5924.42	5665.46	5346.98	5919.42	5689.43	5745.82	5334.33	5161.57	5314.94
ENSECAG00000014173	ZRANB2	zinc finger RANBP2-type containing 2 [Source:VGNC Symbol;Acc:VGNC:25411]	0.225776	0.0134605	0.445881	1394.23	1362.59	1261.01	1296.47	1344.7	1110.37	1426.4	1290.16	1405.18	1647.72	1555
ENSECAG00000018189	TWSG1	twisted gastrulation BMP signaling modulator 1 [Source:VGNC Symbol;Acc:VGNC:24671]	0.326616	0.0131762	0.445881	726.111	620.364	485.904	531.305	588.99	487.104	610.236	516.747	711.798	700.443	734.594
ENSECAG00000000308	RICTOR	RPTOR independent companion of MTOR complex 2 [Source:VGNC Symbol;Acc:VGNC:52430]	0.428205	0.0132229	0.445881	683.251	573.031	508.232	563.636	573.635	389.683	677.082	628.538	871.032	615.149	828.421
ENSECAG00000008053	TMEM170B	transmembrane protein 170B [Source:VGNC Symbol;Acc:VGNC:24220]	0.491927	0.0135327	0.445881	508.026	428.011	339.176	337.319	324.657	286.727	448.513	265.788	567.716	528.563	450.826
ENSECAG00000020296	C5	complement C5 [Source:HGNC Symbol;Acc:HGNC:1331]	1.04089	0.0135379	0.445881	729.893	214.509	483.778	121.78	353.175	331.009	285.711	286.321	625.052	1139.84	400.48
ENSECAG00000039612	GPR33	G protein-coupled receptor 33 [Source:HGNC Symbol;Acc:HGNC:4489]	1.17441	0.0134709	0.445881	117.237	35.248	166.93	158.422	75.6803	24.3552	87.3306	146.012	270.638	186.096	228.845
ENSECAG00000023607	DOCK5	dedicator of cytokinesis 5 [Source:VGNC Symbol;Acc:VGNC:17267]	0.645968	0.013591	0.446134	826.96	512.606	527.371	878.324	858.807	554.634	839.884	795.084	1446.17	600.934	1347.9
ENSECAG00000011637	SLC1A5	solute carrier family 1 member 5 [Source:VGNC Symbol;Acc:VGNC:23064]	-0.316829	0.0136857	0.447043	10996.3	12616.8	12947.2	11766.3	9209.96	12306	14656.5	11131.2	8519.3	10102.1	10175.6
ENSECAG00000015699	VSTM1	V-set and transmembrane domain containing 1 [Source:VGNC Symbol;Acc:VGNC:51098]	1.72301	0.0136855	0.447043	2.52122	1.00708	10.6325	6.46619	6.58089	4.42822	4.31262	9.12578	20.4984	5.16932	29.7499
ENSECAG00000018618	0	0	-0.626782	0.0137897	0.447181	2059.84	1654.64	1132.36	1835.32	2748.62	1451.35	1521.28	984.443	971.445	1063.59	1217.46
ENSECAG00000016508	HK3	hexokinase 3 [Source:VGNC Symbol;Acc:VGNC:18797]	-0.308087	0.0137695	0.447181	16667.8	18810.3	20173	19617.3	18188.5	22582.8	19431.6	14799.7	13314.1	15345.1	16863.6
ENSECAG00000022585	PRKACB	protein kinase cAMP-activated catalytic subunit beta [Source:VGNC Symbol;Acc:VGNC:21838]	0.39631	0.0137903	0.447181	524.414	405.855	435.932	430.001	524.278	304.44	397.84	456.289	631.885	501.424	578.979
ENSECAG00000019192	CCT5	chaperonin containing TCP1 subunit 5 [Source:VGNC Symbol;Acc:VGNC:16238]	-0.230469	0.0138243	0.447198	3960.84	3376.76	3561.88	3928.21	4523.27	3954.4	3494.3	3946.9	3215.27	3387.2	3226.72
ENSECAG00000040586	LBHD1	LBH domain containing 1 [Source:HGNC Symbol;Acc:HGNC:28351]	-0.354607	0.0142023	0.447507	1796.37	1654.64	2007.41	1534.64	2280.28	2266.14	1916.96	1959.76	1471.13	1782.12	1270.09
ENSECAG00000035153	UQCR10	ubiquinol-cytochrome c reductase, complex III subunit X [Source:HGNC Symbol;Acc:HGNC:30863]	-0.303528	0.0140454	0.447507	1903.52	2246.81	2267.91	2203.89	2324.15	2776.49	2454.96	2100.07	1879.31	2107.79	1567.59
ENSECAG00000020572	PFDN2	prefoldin subunit 2 [Source:VGNC Symbol;Acc:VGNC:21333]	-0.296061	0.0141821	0.447507	1532.9	1839.94	2166.9	1647.8	1730.78	1847.67	1880.3	1639.22	1345.76	1695.54	1328.45
ENSECAG00000012048	DBNL	drebrin like [Source:VGNC Symbol;Acc:VGNC:17019]	-0.259019	0.0139853	0.447507	8200.27	8928.81	9653.23	7925.39	8679.1	9085.59	7785.37	7104.42	6262.99	7682.9	7173.16
ENSECAG00000019051	FYTTD1	forty-two-three domain containing 1 [Source:VGNC Symbol;Acc:VGNC:18169]	0.229617	0.0139586	0.447507	692.075	616.336	578.407	674.639	635.056	562.383	714.818	649.071	763.193	753.429	733.45
ENSECAG00000007910	RNF141	ring finger protein 141 [Source:VGNC Symbol;Acc:VGNC:22439]	0.332204	0.0141539	0.447507	431.129	386.721	366.82	401.981	440.92	305.547	444.2	447.163	475.622	577.672	472.566
ENSECAG00000009343	GALC	galactosylceramidase [Source:VGNC Symbol;Acc:VGNC:18217]	0.335509	0.0138813	0.447507	538.28	468.294	555.015	469.876	576.925	424.002	444.2	596.598	617.031	575.087	735.738
ENSECAG00000004773	TET2	tet methylcytosine dioxygenase 2 [Source:HGNC Symbol;Acc:HGNC:25941]	0.37211	0.0139288	0.447507	1027.4	958.745	826.143	782.409	709.64	675.303	960.637	876.075	1126.52	916.262	1263.23
ENSECAG00000033355	0	0	0.451624	0.014141	0.447507	537.02	497.5	387.022	373.961	436.533	371.97	389.214	603.442	737.05	502.717	598.431
ENSECAG00000031784	0	0	0.912251	0.0140493	0.447507	36.5577	41.2905	26.5812	58.1957	54.8408	27.6763	25.8757	75.2877	67.1396	111.14	67.5094
ENSECAG00000042302	0	0	1.4965	0.0140898	0.447507	5.04244	5.03542	13.8222	6.46619	8.77453	2.21411	3.23447	12.5479	20.2013	10.3386	29.7499
ENSECAG00000013062	RPSA	ribosomal protein SA [Source:NCBI gene (formerly Entrezgene);Acc:100055367]	-0.417183	0.014316	0.447919	34797.9	41420.4	47113.6	48269	43883.6	51614.2	31509.1	33969.6	28413.7	38128.9	26859.6
ENSECAG00000021601	DNPEP	aspartyl aminopeptidase [Source:VGNC Symbol;Acc:VGNC:17258]	-0.280162	0.0143094	0.447919	871.082	894.291	1137.68	989.326	801.772	1048.38	982.2	978.74	797.951	851.646	730.017
ENSECAG00000009398	STS	steroid sulfatase [Source:VGNC Symbol;Acc:VGNC:49276]	0.397105	0.0142751	0.447919	366.838	216.523	335.986	310.377	324.657	273.442	295.415	250.959	429.277	387.699	351.278
ENSECAG00000010859	KIF4A	kinesin family member 4A [Source:VGNC Symbol;Acc:VGNC:58997]	-0.682157	0.0144087	0.449766	277.334	184.297	429.552	294.211	334.529	369.756	163.88	223.582	152.104	174.465	207.105
ENSECAG00000002088	ATP5MF	ATP synthase membrane subunit f [Source:VGNC Symbol;Acc:VGNC:15664]	-0.279632	0.0145518	0.450029	1699.3	1551.92	1945.74	1781.43	2146.47	1864.28	2045.26	1708.8	1547.48	1667.11	1339.89
ENSECAG00000012047	0	0	-0.272769	0.0145469	0.450029	1386.67	1338.42	1158.94	1217.8	1387.47	1248.76	1141.77	1034.64	977.683	1146.3	957.718
ENSECAG00000012679	RIF1	replication timing regulatory factor 1 [Source:VGNC Symbol;Acc:VGNC:22388]	0.288879	0.0145164	0.450029	1077.82	872.135	813.384	982.86	820.418	770.509	948.777	858.964	1131.57	967.956	1169.4
ENSECAG00000022544	KMT2C	lysine methyltransferase 2C [Source:VGNC Symbol;Acc:VGNC:97707]	0.391338	0.0144986	0.450029	2419.11	2358.59	2349.78	1866.57	1961.11	2034.76	2735.28	2743.44	3006.43	2349.46	3726.75
ENSECAG00000015597	HIF1A	hypoxia inducible factor 1 subunit alpha [Source:VGNC Symbol;Acc:VGNC:18782]	0.360175	0.0146322	0.451315	3789.39	2733.23	2669.81	3361.34	2768.36	2588.29	3491.07	3508.86	4666.2	3878.28	3438.4
ENSECAG00000011381	TRIM13	tripartite motif containing 13 [Source:VGNC Symbol;Acc:VGNC:24493]	0.378886	0.014661	0.451315	258.425	330.324	258.369	269.424	284.075	255.729	335.307	376.438	364.812	347.637	443.96
ENSECAG00000024194	POLA2	DNA polymerase alpha 2, accessory subunit [Source:VGNC Symbol;Acc:VGNC:21650]	-0.477067	0.0147356	0.45257	213.043	183.289	246.673	258.647	279.688	250.194	155.254	193.923	181.515	146.033	148.75
ENSECAG00000031314	0	0	-0.575173	0.0149195	0.455594	509.286	638.492	783.614	359.951	556.086	503.709	364.417	683.293	431.06	303.698	369.585
ENSECAG00000020963	DDX27	DEAD-box helicase 27 [Source:VGNC Symbol;Acc:VGNC:51527]	-0.217345	0.0149705	0.455594	1500.13	1735.21	1713.96	1550.81	1555.28	1673.87	1825.32	1422.48	1426.57	1345.32	1411.98
ENSECAG00000020298	0	0	-0.217257	0.0149523	0.455594	9842.84	8600.5	9737.22	8264.86	10349.6	8580.77	8342.77	8816.64	8263.22	7565.3	7562.2
ENSECAG00000005213	TAOK1	TAO kinase 1 [Source:VGNC Symbol;Acc:VGNC:23868]	0.291948	0.014871	0.455594	1738.38	1518.68	1321.62	1424.72	1395.15	1339.54	1574.11	1610.7	1817.52	1532.7	2121.4
ENSECAG00000023942	0	0	-0.454405	0.0150363	0.456233	180.267	246.736	205.207	214.462	206.201	282.299	163.88	177.953	152.995	131.818	173.923
ENSECAG00000029041	ZMYND19	zinc finger MYND-type containing 19 [Source:VGNC Symbol;Acc:VGNC:25256]	-0.307993	0.015094	0.456233	397.092	379.671	440.185	486.042	432.145	530.279	407.543	393.549	352.631	377.361	320.384
ENSECAG00000021350	SRSF4	serine and arginine rich splicing factor 4 [Source:VGNC Symbol;Acc:VGNC:58654]	-0.167551	0.0150904	0.456233	3571.31	3838	3898.93	3752.54	4155.83	3486.11	3618.29	3689.1	3317.47	3197.23	3505.91
ENSECAG00000029042	0	0	-1.08824	0.0152556	0.457427	28.994	28.1984	37.2137	11.8547	25.2268	26.5693	49.5952	22.8144	17.5276	7.75398	13.7307
ENSECAG00000015967	ASF1B	anti-silencing function 1B histone chaperone [Source:VGNC Symbol;Acc:VGNC:55793]	-0.76289	0.0153588	0.457427	231.952	166.169	363.631	268.347	278.591	367.542	113.206	199.626	120.911	169.295	151.038
ENSECAG00000022520	NDUFA6	NADH:ubiquinone oxidoreductase subunit A6 [Source:VGNC Symbol;Acc:VGNC:20626]	-0.286617	0.0152346	0.457427	1212.71	1138.01	1402.42	1295.39	1272.31	1677.19	1356.32	1239.97	1077.8	1164.39	1016.07
ENSECAG00000022408	CD244	CD244 molecule [Source:VGNC Symbol;Acc:VGNC:58143]	-0.244753	0.0153285	0.457427	2574.17	2432.11	2154.14	2452.84	2321.96	2179.79	2911.02	2474.23	1931.6	2031.54	2212.94
ENSECAG00000017466	ELMOD2	ELMO domain containing 2 [Source:VGNC Symbol;Acc:VGNC:17533]	0.455191	0.0152911	0.457427	97.067	90.6376	66.9846	86.2158	72.3898	60.888	80.8617	67.3026	106.354	104.679	108.702
ENSECAG00000021393	RRAS2	RAS related 2 [Source:VGNC Symbol;Acc:VGNC:50497]	0.517319	0.0153213	0.457427	190.352	124.879	128.653	162.732	119.553	148.345	127.222	185.938	270.044	161.541	199.096
ENSECAG00000015405	0	0	0.960823	0.0153731	0.457427	127.322	85.6022	99.9453	82.9827	96.5198	66.4232	57.1423	144.872	311.04	64.6165	175.067
ENSECAG00000021736	AURKC	aurora kinase C [Source:VGNC Symbol;Acc:VGNC:15705]	-0.451084	0.0155496	0.461416	126.061	131.928	127.59	106.692	120.65	152.773	118.597	95.8207	103.383	73.6628	86.9613
ENSECAG00000020616	TMTC3	transmembrane O-mannosyltransferase targeting cadherins 3 [Source:VGNC Symbol;Acc:VGNC:24349]	0.384701	0.0155811	0.461416	293.722	249.757	180.752	203.685	202.911	199.27	246.898	198.486	285.195	304.99	279.191
ENSECAG00000032312	0	0	1.13327	0.0156108	0.461416	11.3455	11.0779	5.31624	24.787	20.8395	14.3917	19.4068	20.533	39.2143	18.0926	46.9133
ENSECAG00000015810	PCBD2	pterin-4 alpha-carbinolamine dehydratase 2 [Source:VGNC Symbol;Acc:VGNC:55473]	-0.464034	0.0156593	0.461649	547.105	557.925	493.347	805.04	726.092	600.023	478.701	561.235	392.44	559.579	347.845
ENSECAG00000028045	ZNF280B	zinc finger protein 280B [Source:HGNC Symbol;Acc:HGNC:23022]	0.407521	0.0156878	0.461649	99.5882	102.723	113.768	104.537	102.004	95.2066	134.77	99.2429	148.539	113.725	159.048
ENSECAG00000043666	TMA7	translation machinery associated 7 homolog [Source:HGNC Symbol;Acc:HGNC:26932]	-0.274475	0.0157618	0.461792	2627.11	2680.86	3517.22	2946.43	3415.48	3258.06	3129.89	3144.97	2478.82	2893.53	2295.32
ENSECAG00000013495	GOLGA4	golgin A4 [Source:VGNC Symbol;Acc:VGNC:18452]	0.308892	0.0157594	0.461792	2320.78	2517.71	1881.95	2009.91	2087.24	1765.75	2578.95	2033.91	2734.01	2417.95	2834.25
ENSECAG00000006454	ZRSR2	zinc finger CCCH-type, RNA binding motif and serine/arginine rich 2 [Source:VGNC Symbol;Acc:VGNC:55554]	0.326467	0.0158565	0.463551	690.814	617.343	753.843	681.105	727.189	547.992	667.379	657.056	921.238	647.458	937.122
ENSECAG00000006595	0	0	-0.861353	0.0159974	0.463611	78.1578	69.4889	65.9214	169.199	71.293	55.3527	85.1743	132.324	61.198	41.3546	45.7691
ENSECAG00000017295	PLSCR1	phospholipid scramblase 1 [Source:HGNC Symbol;Acc:HGNC:9092]	-0.277171	0.0159397	0.463611	3179.26	3045.42	2468.86	3131.79	2505.13	2866.16	3162.23	2962.46	2650.23	2522.63	2037.87
ENSECAG00000023498	ZNF41	zinc finger protein 41 [Source:HGNC Symbol;Acc:HGNC:13107]	0.452076	0.01591	0.463611	107.152	77.5455	78.6803	87.2935	94.3262	69.7444	85.1743	115.213	125.664	111.14	128.153
ENSECAG00000010327	INPP4B	inositol polyphosphate-4-phosphatase type II B [Source:VGNC Symbol;Acc:VGNC:19071]	0.498257	0.0159939	0.463611	571.056	475.344	491.22	466.643	503.438	415.145	447.435	587.472	819.935	399.33	871.901
ENSECAG00000033034	0	0	-0.365999	0.0162109	0.465758	3648.21	4505.7	4074.37	3068.21	3552.59	4774.72	4021.52	3716.47	2795.21	3787.82	2547.05
ENSECAG00000032916	RPL36AL	ribosomal protein L36a like [Source:HGNC Symbol;Acc:HGNC:10346]	-0.270495	0.0161671	0.465758	3894.02	4545.98	5292.85	4678.29	5430.33	5312.75	4876.5	4635.9	3826.36	4503.77	3695.85
ENSECAG00000012333	MRPS23	mitochondrial ribosomal protein S23 [Source:VGNC Symbol;Acc:VGNC:20361]	-0.193475	0.0161456	0.465758	2052.27	1935.62	2083.97	1985.12	2077.37	2276.1	1949.31	1907.29	1654.13	1959.17	1732.36
ENSECAG00000016368	MS4A2	membrane spanning 4-domains A2 [Source:VGNC Symbol;Acc:VGNC:20377]	1.13502	0.0161929	0.465758	142.449	110.779	128.653	74.3611	48.2599	68.6373	16.1723	95.8207	264.399	122.771	175.067
ENSECAG00000002867	F2RL1	F2R like trypsin receptor 1 [Source:VGNC Symbol;Acc:VGNC:55423]	0.836589	0.0163974	0.470107	56.7275	44.3117	90.3761	56.0403	53.744	37.6398	99.1904	63.8805	165.472	68.4935	98.4035
ENSECAG00000009849	DMAC1	distal membrane arm assembly complex 1 [Source:HGNC Symbol;Acc:HGNC:30536]	-0.39316	0.0164816	0.471508	114.716	111.786	141.412	127.168	133.812	127.311	121.832	94.68	95.9561	85.2938	94.9709
ENSECAG00000022254	TPM4	tropomyosin 4 [Source:HGNC Symbol;Acc:HGNC:12013]	-0.199645	0.0166456	0.474169	11730	11237.1	12394.3	11625.1	11854.4	11508.9	12726.6	11525.9	9728.7	11904.9	9267.1
ENSECAG00000017641	PTPN21	protein tyrosine phosphatase non-receptor type 21 [Source:VGNC Symbol;Acc:VGNC:22017]	1.33972	0.0166353	0.474169	5.04244	5.03542	12.759	8.62158	3.29045	22.1411	20.485	13.6887	31.4903	28.4313	26.3172
ENSECAG00000015444	SLC37A1	solute carrier family 37 member 1 [Source:VGNC Symbol;Acc:VGNC:23184]	0.818644	0.0166898	0.474415	167.661	270.906	227.535	105.614	93.2293	85.2431	101.347	148.294	268.558	249.42	275.759
ENSECAG00000000835	CCDC152	coiled-coil domain containing 152 [Source:VGNC Symbol;Acc:VGNC:16130]	0.663185	0.0167636	0.475503	713.505	931.553	348.745	991.482	1113.27	954.28	1078.16	717.514	1066.81	1672.28	1330.74
ENSECAG00000041382	0	0	-2.0789	0.0172637	0.475756	63.0305	60.4251	65.9214	116.391	347.691	27.6763	182.208	481.385	79.9139	24.5543	13.7307
ENSECAG00000015010	CYP4F124	cytochrome P450 family 4 subfamily F member 124 [Source:VGNC Symbol;Acc:VGNC:103412]	-0.671095	0.0172468	0.475756	7215.73	11151.5	8418.8	8689.48	5894.29	11906.4	6311.53	6835.21	2717.37	7936.2	4995.7
ENSECAG00000009472	CLSPN	claspin [Source:VGNC Symbol;Acc:VGNC:16636]	-0.608821	0.0171444	0.475756	413.48	278.962	417.856	474.187	450.791	379.719	189.755	286.321	283.115	202.896	221.98
ENSECAG00000042372	PTMS	parathymosin [Source:HGNC Symbol;Acc:HGNC:9629]	-0.378569	0.0168944	0.475756	11979.6	12369	17993.3	11531.4	13728.8	11981.6	10603.7	12234.2	8843.71	11908.8	8795.67
ENSECAG00000011638	EHD1	EH domain containing 1 [Source:VGNC Symbol;Acc:VGNC:17466]	-0.344352	0.017135	0.475756	5505.08	4052.51	6000.97	4085.55	4960.9	4859.97	4163.84	3764.38	3779.13	3742.59	3521.93
ENSECAG00000011353	SLC49A3	solute carrier family 49 member 3 [Source:VGNC Symbol;Acc:VGNC:20156]	-0.319946	0.0171916	0.475756	5866.88	7860.3	8150.86	6594.43	7180.85	8570.81	7179.44	5796.01	5288.88	6377.65	5522.04
ENSECAG00000041101	URM1	ubiquitin related modifier 1 [Source:HGNC Symbol;Acc:HGNC:28378]	-0.316491	0.0170137	0.475756	539.541	518.649	667.72	511.906	689.897	583.417	535.844	519.029	468.492	510.471	395.903
ENSECAG00000007968	COX5B	cytochrome c oxidase subunit 5B [Source:VGNC Symbol;Acc:VGNC:16804]	-0.286704	0.0169688	0.475756	3268.76	3180.37	3699.04	3282.67	3612.91	4101.63	3657.11	3090.22	2787.48	3380.74	2409.74
ENSECAG00000019667	KLHDC4	kelch domain containing 4 [Source:VGNC Symbol;Acc:VGNC:49395]	-0.21866	0.0168644	0.475756	1264.39	1204.47	1247.19	1235.04	1432.44	1286.4	1141.77	1117.91	984.219	1129.5	1095.03
ENSECAG00000012070	PPM1M	protein phosphatase, Mg2+/Mn2+ dependent 1M [Source:VGNC Symbol;Acc:VGNC:21749]	-0.206047	0.0170306	0.475756	4088.16	4067.62	4453.94	3965.93	4266.61	5000.56	4289.98	4302.81	3450.26	4064.38	3690.13
ENSECAG00000009412	MAP2K7	mitogen-activated protein kinase kinase 7 [Source:VGNC Symbol;Acc:VGNC:59407]	-0.175099	0.0172609	0.475756	497.941	541.812	528.434	523.761	518.794	516.994	513.202	539.562	455.123	457.485	479.431
ENSECAG00000021752	FBXO33	F-box protein 33 [Source:VGNC Symbol;Acc:VGNC:51506]	0.269324	0.0171826	0.475756	439.953	378.664	361.504	361.029	388.273	356.471	313.743	365.031	417.989	435.515	489.729
ENSECAG00000008011	MLH3	mutL homolog 3 [Source:VGNC Symbol;Acc:VGNC:20210]	0.302608	0.0171275	0.475756	312.631	385.713	300.899	304.988	366.336	269.014	294.337	292.025	396.005	385.114	386.749
ENSECAG00000022971	PLXNC1	plexin C1 [Source:VGNC Symbol;Acc:VGNC:21606]	0.673353	0.0172711	0.475756	635.347	475.344	539.067	756.544	598.861	388.576	627.487	1107.64	1409.34	696.566	956.574
ENSECAG00000018398	TRIM69	tripartite motif containing 69 [Source:VGNC Symbol;Acc:VGNC:24523]	-1.22969	0.0176312	0.476148	7.56366	24.17	9.56923	35.564	24.1299	17.7129	17.2505	20.533	7.42695	7.75398	10.298
ENSECAG00000008466	BIRC5	baculoviral IAP repeat containing 5 [Source:VGNC Symbol;Acc:VGNC:56393]	-0.73056	0.0179959	0.476148	211.782	120.85	278.571	177.82	219.363	215.875	83.018	142.59	111.404	107.263	108.702
ENSECAG00000015806	CCNB1	cyclin B1 [Source:VGNC Symbol;Acc:VGNC:16204]	-0.624543	0.017977	0.476148	525.674	273.927	650.708	421.38	512.213	573.454	269.539	386.705	278.362	345.052	256.307
ENSECAG00000017906	PRC1	protein regulator of cytokinesis 1 [Source:VGNC Symbol;Acc:VGNC:21809]	-0.607352	0.0179911	0.476148	545.844	350.466	769.791	498.974	653.702	597.809	281.399	507.621	330.945	390.284	314.662
ENSECAG00000015488	KCNN4	potassium calcium-activated channel subfamily N member 4 [Source:VGNC Symbol;Acc:VGNC:51043]	-0.592261	0.0176476	0.476148	872.342	1408.91	1648.03	879.401	1069.4	1683.83	957.403	998.132	545.435	1004.14	822.699
ENSECAG00000017181	PTGS2	prostaglandin-endoperoxide synthase 2 [Source:VGNC Symbol;Acc:VGNC:21997]	-0.559045	0.0179387	0.476148	1182.45	1284.03	699.617	1462.44	944.358	751.69	1083.55	808.772	504.735	805.122	786.084
ENSECAG00000030487	ITPK1	inositol-tetrakisphosphate 1-kinase [Source:HGNC Symbol;Acc:HGNC:6177]	-0.432414	0.0174324	0.476148	586.184	617.343	741.084	398.748	603.249	549.099	668.457	463.133	384.716	505.301	399.335
ENSECAG00000000712	SLIRP	SRA stem-loop interacting RNA binding protein [Source:VGNC Symbol;Acc:VGNC:52441]	-0.388406	0.017419	0.476148	481.553	495.486	615.62	495.741	762.287	671.982	622.096	566.939	451.558	516.932	382.172
ENSECAG00000020055	PFKP	phosphofructokinase, platelet [Source:VGNC Symbol;Acc:VGNC:21342]	-0.383729	0.0175527	0.476148	6023.19	4399.95	6930.25	3931.44	4295.13	5258.51	5444.69	5296.37	3965.1	3659.88	4325.18
ENSECAG00000017730	PTRHD1	peptidyl-tRNA hydrolase domain containing 1 [Source:VGNC Symbol;Acc:VGNC:51392]	-0.359393	0.017744	0.476148	205.479	226.594	223.282	258.647	264.333	306.654	216.709	231.567	171.117	213.235	185.365
ENSECAG00000017644	CFP	complement factor properdin [Source:VGNC Symbol;Acc:VGNC:16467]	-0.341969	0.017545	0.476148	9268.01	10131.3	11266.2	10060.3	7741.33	11075	8255.44	7932.58	6490.56	8733.57	7188.04
ENSECAG00000008661	TMEM183A	transmembrane protein 183A [Source:VGNC Symbol;Acc:VGNC:84743]	-0.285109	0.017608	0.476148	1727.04	1827.86	2148.82	2029.3	1951.24	2211.89	1855.51	1527.43	1496.98	1745.94	1463.47
ENSECAG00000001767	ZBTB9	zinc finger and BTB domain containing 9 [Source:VGNC Symbol;Acc:VGNC:25158]	-0.22292	0.0176582	0.476148	731.154	686.832	733.641	649.852	865.388	742.833	725.599	719.796	640.203	624.196	614.45
ENSECAG00000010521	SERPINB8	serpin family B member 8 [Source:VGNC Symbol;Acc:VGNC:22852]	-0.221581	0.0176772	0.476148	3528.45	3889.36	4119.02	3900.19	3766.47	3779.48	4352.52	3358.29	3033.46	3621.11	3226.72
ENSECAG00000016814	PPM1A	protein phosphatase, Mg2+/Mn2+ dependent 1A [Source:VGNC Symbol;Acc:VGNC:21740]	0.183114	0.0179981	0.476148	1846.79	2146.1	1721.4	1817	1978.66	1986.05	2012.92	1878.77	2121.43	2207.3	2227.81
ENSECAG00000024499	FOXO3	forkhead box O3 [Source:VGNC Symbol;Acc:VGNC:51029]	0.370242	0.0175558	0.476148	463.904	482.394	349.808	340.552	344.4	333.223	305.118	395.831	491.07	451.023	518.335
ENSECAG00000008852	ABCA1	ATP binding cassette subfamily A member 1 [Source:VGNC Symbol;Acc:VGNC:14898]	0.545441	0.0177846	0.476148	2347.26	3278.06	1334.38	2022.84	2860.5	1676.08	2642.56	2186.76	3959.45	3110.64	2969.27
ENSECAG00000021169	ANKRD6	ankyrin repeat domain 6 [Source:VGNC Symbol;Acc:VGNC:50993]	0.755072	0.0177239	0.476148	26.4728	28.1984	21.265	20.4763	37.2917	28.7834	44.2044	31.9402	53.474	33.6006	62.9325
ENSECAG00000021609	SLC40A1	solute carrier family 40 member 1 [Source:VGNC Symbol;Acc:VGNC:23212]	0.795741	0.0179202	0.476148	25.2122	45.3188	44.6564	47.4187	63.6153	48.7104	31.2665	68.4433	114.969	56.8625	68.6536
ENSECAG00000010142	ZNF185	zinc finger protein 185 with LIM domain [Source:VGNC Symbol;Acc:VGNC:55553]	1.48537	0.0178764	0.476148	1.26061	5.03542	5.31624	12.9324	3.29045	6.64232	10.7816	4.56289	25.8458	12.9233	12.5865
ENSECAG00000013237	JAKMIP2	janus kinase and microtubule interacting protein 2 [Source:VGNC Symbol;Acc:VGNC:19215]	-0.786089	0.0180963	0.47716	46.6426	57.4038	46.7829	51.7295	25.2268	32.1046	51.7515	74.147	28.8165	29.7236	25.173
ENSECAG00000014304	ATP11A	ATPase phospholipid transporting 11A [Source:VGNC Symbol;Acc:VGNC:15636]	0.378002	0.0181078	0.47716	1491.3	1763.41	1367.34	1624.09	1294.24	1637.33	1833.94	1412.21	2378.7	1442.24	2226.67
ENSECAG00000012857	JSRP1	junctional sarcoplasmic reticulum protein 1 [Source:VGNC Symbol;Acc:VGNC:59390]	-0.541665	0.018364	0.479012	117.237	151.063	129.716	161.655	133.812	138.382	204.85	101.524	120.317	86.5861	82.3844
ENSECAG00000024789	RANBP3	RAN binding protein 3 [Source:VGNC Symbol;Acc:VGNC:22171]	-0.199942	0.018391	0.479012	4086.9	4415.06	4819.7	4512.32	4870.96	5060.34	4128.26	4457.94	3790.42	4233.67	3850.32
ENSECAG00000011322	RPS6KA3	ribosomal protein S6 kinase A3 [Source:VGNC Symbol;Acc:VGNC:22559]	0.300223	0.0183266	0.479012	1148.42	1013.13	950.543	1104.64	998.102	953.173	1175.19	1141.86	1598.58	1101.07	1204.87
ENSECAG00000013965	SLC6A8	solute carrier family 6 member 8 [Source:VGNC Symbol;Acc:VGNC:55537]	0.657332	0.0183927	0.479012	84.4609	140.992	111.641	103.459	71.293	150.559	112.128	125.479	251.922	161.541	114.423
ENSECAG00000012762	PTPRN2	protein tyrosine phosphatase receptor type N2 [Source:HGNC Symbol;Acc:HGNC:9677]	1.35822	0.0182244	0.479012	5.04244	13.0921	81.8701	6.46619	7.67771	8.85643	3.23447	4.56289	11.8831	33.6006	11.4423
ENSECAG00000011561	HPD	4-hydroxyphenylpyruvate dioxygenase [Source:VGNC Symbol;Acc:VGNC:18856]	1.52522	0.0183932	0.479012	1.26061	13.0921	102.072	7.54388	9.87134	23.2481	7.54709	11.4072	18.1217	63.3242	14.875
ENSECAG00000024364	RCC2	regulator of chromosome condensation 2 [Source:VGNC Symbol;Acc:VGNC:22269]	-0.264771	0.0184968	0.480774	6814.86	7225.83	9225.8	7258.29	6612.7	8208.8	7054.38	6886.54	5649.83	6169.59	6691.44
ENSECAG00000011633	YIPF1	Yip1 domain family member 1 [Source:VGNC Symbol;Acc:VGNC:25101]	-0.244622	0.0187043	0.482858	852.172	803.654	1027.1	814.739	886.227	975.314	819.399	852.12	728.435	814.168	685.392
ENSECAG00000034241	SF3A2	splicing factor 3a subunit 2 [Source:HGNC Symbol;Acc:HGNC:10766]	-0.208539	0.0187419	0.482858	1405.58	1713.05	1845.8	1686.6	1609.03	1655.05	1541.76	1614.12	1437.56	1322.05	1480.63
ENSECAG00000014779	PSMC4	proteasome 26S subunit, ATPase 4 [Source:VGNC Symbol;Acc:VGNC:21953]	-0.167906	0.018766	0.482858	2439.28	2409.95	2653.87	2566	2463.45	2729.99	2388.12	2443.43	2197.78	2089.7	2421.18
ENSECAG00000011944	SNRPB	small nuclear ribonucleoprotein polypeptides B and B1 [Source:VGNC Symbol;Acc:VGNC:23395]	-0.159636	0.0187939	0.482858	3853.68	4129.05	4092.44	4229.96	4230.42	4489.1	4236.08	3773.51	3598.8	3889.91	3608.89
ENSECAG00000014763	GTF3C3	ral transcription factor IIIC subunit 3 [Source:VGNC Symbol;Acc:VGNC:18646]	0.247029	0.0186281	0.482858	400.874	441.103	404.034	479.575	409.112	379.719	439.888	439.178	553.456	452.316	495.45
ENSECAG00000012843	PAG1	phosphoprotein membrane anchor with glycosphingolipid microdomains 1 [Source:VGNC Symbol;Acc:VGNC:21136]	0.376991	0.0186958	0.482858	1196.32	916.447	1027.1	906.344	1207.59	811.47	1147.16	870.371	1363.29	1039.03	1530.98
ENSECAG00000019705	CDC20	cell division cycle 20 [Source:VGNC Symbol;Acc:VGNC:16288]	-0.734667	0.0188854	0.483351	403.395	194.367	577.343	311.455	354.271	476.033	199.459	286.321	167.552	262.343	203.672
ENSECAG00000032258	0	0	0.469845	0.0188692	0.483351	70.5942	64.4534	56.3521	98.0705	78.9707	79.7079	66.8457	75.2877	105.463	112.433	88.1055
ENSECAG00000016779	MRPL27	mitochondrial ribosomal protein L27 [Source:VGNC Symbol;Acc:VGNC:20334]	-0.253881	0.0189471	0.484002	733.675	668.704	741.084	746.844	784.223	824.755	645.816	622.834	614.654	644.873	553.806
ENSECAG00000037526	COX17	cytochrome c oxidase copper chaperone COX17 [Source:HGNC Symbol;Acc:HGNC:2264]	-0.29795	0.0191608	0.488528	5250.44	5344.6	6002.03	5539.37	6497.54	6818.34	6906.67	5497.14	5070.23	5538.93	3987.63
ENSECAG00000029766	H2AX	H2A.X histone [Source:VGNC Symbol;Acc:VGNC:83807]	-0.625229	0.0193188	0.491617	457.601	319.246	637.949	474.187	428.855	628.807	237.194	434.615	243.307	361.853	276.903
ENSECAG00000010324	0	0	-0.336937	0.0193818	0.492283	4471.38	3478.47	4060.54	3320.39	3464.84	3439.62	3900.77	3897.85	2237.89	3649.54	3040.21
ENSECAG00000022206	PMPCA	peptidase, mitochondrial processing subunit alpha [Source:VGNC Symbol;Acc:VGNC:21616]	-0.194602	0.0194522	0.493132	1854.36	1658.67	1501.31	1731.86	1819.62	1854.32	1784.35	1654.05	1586.69	1519.78	1428
ENSECAG00000017712	ARHGAP35	Rho GTPase activating protein 35 [Source:VGNC Symbol;Acc:VGNC:15472]	0.287423	0.0196438	0.495173	554.668	540.805	460.386	533.46	562.666	437.286	503.499	617.131	714.472	575.087	629.325
ENSECAG00000020134	RCAN3	RCAN family member 3 [Source:VGNC Symbol;Acc:VGNC:22264]	0.291215	0.019607	0.495173	1210.19	1250.8	1131.3	907.421	1138.49	1026.24	1000.53	1300.42	1279.22	1285.87	1551.57
ENSECAG00000014246	MYH7B	myosin heavy chain 7B [Source:VGNC Symbol;Acc:VGNC:49323]	0.465027	0.0195773	0.495173	85.7215	102.723	78.6803	92.682	84.4548	78.6008	86.2525	98.1021	94.4708	161.541	116.711
ENSECAG00000038834	MTFR2	mitochondrial fission regulator 2 [Source:HGNC Symbol;Acc:HGNC:21115]	-0.638887	0.019826	0.496713	329.019	225.587	485.904	350.252	414.596	408.503	164.958	295.447	199.042	226.158	219.692
ENSECAG00000020292	PIEZO1	piezo type mechanosensitive ion channel component 1 [Source:VGNC Symbol;Acc:VGNC:21418]	-0.339537	0.0198417	0.496713	3861.25	4261.98	3584.21	3755.78	3180.77	3926.72	4061.41	3545.37	3846.56	2260.29	2823.95
ENSECAG00000017144	CTNNBL1	catenin beta like 1 [Source:VGNC Symbol;Acc:VGNC:16940]	-0.245957	0.01979	0.496713	1268.17	1143.04	1516.19	1197.32	1353.47	1363.89	1339.07	1135.02	1088.2	1165.68	1009.21
ENSECAG00000037516	TDRD12	tudor domain containing 12 [Source:HGNC Symbol;Acc:HGNC:25044]	0.211682	0.0198694	0.496713	757.627	742.222	747.463	767.321	776.546	702.979	692.176	750.595	923.615	916.262	731.161
ENSECAG00000037637	0	0	0.744963	0.0198908	0.496713	100.849	39.2763	47.8461	74.3611	54.8408	53.1386	87.3306	66.1619	125.664	134.402	67.5094
ENSECAG00000021272	EBPL	EBP like [Source:VGNC Symbol;Acc:VGNC:17399]	-0.44731	0.0204108	0.496728	172.704	171.204	145.665	204.763	148.07	159.416	173.583	125.479	121.505	148.618	88.1055
ENSECAG00000007726	APOBEC3H	apolipoprotein B mRNA editing enzyme catalytic subunit 3H [Source:NCBI gene (formerly Entrezgene);Acc:100070262]	-0.411929	0.0202019	0.496728	289.94	528.72	477.398	418.147	497.954	414.038	377.355	477.963	281.63	367.022	337.547
ENSECAG00000008559	CCDC9	coiled-coil domain containing 9 [Source:VGNC Symbol;Acc:VGNC:16188]	-0.332517	0.0202307	0.496728	1027.4	1428.05	1745.85	1142.36	1294.24	1229.94	1218.32	1260.5	1020.46	1006.73	1054.98
ENSECAG00000012384	TRMT2A	tRNA methyltransferase 2 homolog A [Source:VGNC Symbol;Acc:VGNC:58703]	-0.328536	0.0205225	0.496728	1288.34	1426.03	1754.36	1402.08	1431.34	1557.62	1332.6	1129.32	1280.7	1181.19	914.238
ENSECAG00000002578	PES1	pescadillo ribosomal biosis factor 1 [Source:VGNC Symbol;Acc:VGNC:21316]	-0.314704	0.0200264	0.496728	2580.47	2093.73	1951.06	2013.14	2846.24	2305.99	2240.41	1963.18	2052.51	1723.97	1641.97
ENSECAG00000019131	MICAL1	microtubule associated monooxygenase, calponin and LIM domain containing 1 [Source:VGNC Symbol;Acc:VGNC:20171]	-0.311826	0.0202503	0.496728	11769.1	15655.1	11428.8	9648.63	10193.8	10595.6	12694.2	12404.2	9610.76	9475.37	9429.58
ENSECAG00000023420	NFKBIA	NFKB inhibitor alpha [Source:VGNC Symbol;Acc:VGNC:51608]	-0.293562	0.0201204	0.496728	5689.13	5618.53	5743.66	5213.9	4394.94	6093.22	4382.7	5765.21	3911.33	5000.03	4221.05
ENSECAG00000012411	PNPLA2	patatin like phospholipase domain containing 2 [Source:VGNC Symbol;Acc:VGNC:69327]	-0.252685	0.0203929	0.496728	13242.7	13790	14535.7	11919.3	12900.7	17530.2	13513.6	13547.2	10936.9	12076.8	11921.7
ENSECAG00000009928	CSNK1D	casein kinase 1 delta [Source:VGNC Symbol;Acc:VGNC:16907]	-0.184858	0.0205546	0.496728	4674.34	3918.57	4822.89	4137.28	4436.62	4271.01	4559.52	4873.17	3863.2	3951.95	3961.31
ENSECAG00000005718	MAP4K5	mitogen-activated protein kinase kinase kinase kinase 5 [Source:VGNC Symbol;Acc:VGNC:19949]	0.235871	0.0201484	0.496728	629.044	549.868	541.193	505.44	549.505	538.028	554.172	572.643	676.743	556.994	720.863
ENSECAG00000021379	PEX1	peroxisomal biosis factor 1 [Source:VGNC Symbol;Acc:VGNC:21318]	0.280551	0.020438	0.496728	578.62	691.867	599.672	541.004	686.607	546.885	604.846	608.005	780.126	608.688	819.267
ENSECAG00000023972	AGO4	argonaute RISC component 4 [Source:HGNC Symbol;Acc:HGNC:18424]	0.318695	0.0202234	0.496728	742.499	594.18	589.039	517.295	735.963	639.877	705.114	641.086	843.107	665.55	902.795
ENSECAG00000012344	PTPRU	protein tyrosine phosphatase receptor type U [Source:VGNC Symbol;Acc:VGNC:58645]	0.41059	0.0205341	0.496728	1613.58	1333.38	901.634	1663.97	1298.63	1193.4	1685.16	1366.59	1948.53	1987.6	1573.31
ENSECAG00000019980	PGAP1	post-GPI attachment to proteins inositol deacylase 1 [Source:VGNC Symbol;Acc:VGNC:21347]	0.493632	0.0204515	0.496728	320.195	192.353	207.333	229.55	243.493	195.949	323.447	196.204	390.36	255.881	356.999
ENSECAG00000008020	SFXN5	sideroflexin 5 [Source:VGNC Symbol;Acc:VGNC:22910]	0.515089	0.0202104	0.496728	47.9032	81.5739	101.009	81.905	91.0357	71.9585	91.6433	91.2578	115.266	139.572	99.5478
ENSECAG00000011389	0	0	0.519785	0.0205607	0.496728	330.28	235.658	188.195	341.63	350.981	309.975	229.647	264.648	376.101	532.44	303.22
ENSECAG00000031983	MTUS1	microtubule associated scaffold protein 1 [Source:HGNC Symbol;Acc:HGNC:29789]	0.676979	0.0202954	0.496728	568.535	527.712	293.456	215.54	274.204	488.211	592.986	477.963	551.971	757.306	754.046
ENSECAG00000031156	0	0	0.755855	0.0201988	0.496728	167.661	164.155	141.412	182.131	171.103	92.9925	59.2986	134.605	341.342	183.511	176.211
ENSECAG00000013193	UHRF1	ubiquitin like with PHD and ring finger domains 1 [Source:VGNC Symbol;Acc:VGNC:24781]	-0.601549	0.0208276	0.497009	722.33	433.046	787.867	737.145	744.738	726.227	286.79	588.613	419.771	383.822	438.239
ENSECAG00000016012	TREX2	three prime repair exonuclease 2 [Source:VGNC Symbol;Acc:VGNC:24487]	-0.567355	0.0209297	0.497009	191.613	250.764	308.342	218.773	179.878	390.79	187.599	254.381	148.836	156.372	197.951
ENSECAG00000001463	FKBPL	FKBP prolyl isomerase like [Source:VGNC Symbol;Acc:VGNC:58733]	-0.460328	0.0207018	0.497009	170.182	141.999	113.768	197.219	184.265	207.019	141.238	144.872	123.881	112.433	116.711
ENSECAG00000010820	TIMM13	translocase of inner mitochondrial membrane 13 [Source:VGNC Symbol;Acc:VGNC:50502]	-0.330477	0.0208289	0.497009	1542.99	1677.8	2146.7	1820.23	2223.25	2241.78	1744.46	1595.87	1538.86	1623.17	1309
ENSECAG00000024311	BANF1	BAF nuclear assembly factor 1 [Source:VGNC Symbol;Acc:VGNC:82557]	-0.319262	0.0208797	0.497009	5996.72	5926.69	8416.67	6665.56	8144.95	7675.2	6423.65	6375.5	5087.16	6536.61	5099.82
ENSECAG00000018272	LAP3	leucine aminopeptidase 3 [Source:VGNC Symbol;Acc:VGNC:19581]	-0.180265	0.0209058	0.497009	13957.5	12733.6	15419.2	12889.3	13070.8	12463.2	14371.8	12956.3	12200.4	12022.6	11470.9
ENSECAG00000008051	CEP192	centrosomal protein 192 [Source:VGNC Symbol;Acc:VGNC:50928]	0.139787	0.021006	0.497009	1258.09	1207.49	1198.28	1242.59	1115.46	1163.51	1207.53	1204.6	1319.03	1363.41	1283.82
ENSECAG00000014738	IBTK	inhibitor of Bruton tyrosine kinase [Source:VGNC Symbol;Acc:VGNC:18924]	0.252355	0.0208221	0.497009	982.015	930.546	848.472	1017.35	891.711	848.003	923.98	1025.51	1215.35	918.847	1192.28
ENSECAG00000015578	WASL	WASP like actin nucleation promoting factor [Source:VGNC Symbol;Acc:VGNC:58885]	0.319899	0.0211065	0.497009	234.473	266.877	213.713	272.658	240.203	232.481	254.445	263.507	334.807	240.373	345.557
ENSECAG00000004843	MDM4	MDM4 regulator of p53 [Source:VGNC Symbol;Acc:VGNC:20060]	0.378767	0.0210979	0.497009	175.225	191.346	172.246	143.334	150.264	128.418	192.99	192.782	222.808	189.973	242.576
ENSECAG00000009395	POU2F1	POU class 2 homeobox 1 [Source:VGNC Symbol;Acc:VGNC:21708]	0.37895	0.0209381	0.497009	126.061	90.6376	94.629	105.614	109.682	85.2431	104.581	91.2578	141.112	126.648	122.432
ENSECAG00000016313	PTPN4	protein tyrosine phosphatase non-receptor type 4 [Source:VGNC Symbol;Acc:VGNC:22021]	0.428203	0.0211303	0.497009	421.044	352.48	350.872	445.089	386.079	303.333	460.373	396.971	631.885	351.514	582.412
ENSECAG00000022376	0	0	0.516466	0.0209338	0.497009	148.752	147.034	105.262	104.537	125.037	99.6348	184.365	166.545	221.62	197.727	157.903
ENSECAG00000024531	ADM	adrenomedullin [Source:VGNC Symbol;Acc:VGNC:55775]	0.789515	0.0211283	0.497009	36.5577	79.5597	37.2137	31.2532	59.2281	71.9585	29.1102	42.2067	95.6591	80.1245	74.3748
ENSECAG00000017433	TNC	tenascin C [Source:VGNC Symbol;Acc:VGNC:24356]	0.858126	0.0210911	0.497009	30.2546	20.1417	28.7077	19.3986	12.065	16.6058	16.1723	38.7846	43.6704	43.9392	35.471
ENSECAG00000032804	0	0	-0.317812	0.0212246	0.497123	1933.78	2396.86	2978.16	2320.28	2237.5	2816.34	2085.15	2316.81	1730.18	2155.61	1861.66
ENSECAG00000024334	CARMIL1	capping protein regulator and myosin 1 linker 1 [Source:VGNC Symbol;Acc:VGNC:16058]	-0.308425	0.0212468	0.497123	1406.84	1304.17	1403.49	948.374	1304.11	1367.21	1486.78	1314.11	931.636	1194.11	1071
ENSECAG00000006164	0	0	1.52712	0.0212296	0.497123	8.82427	50.3542	193.511	22.6317	10.9682	16.6058	5.39078	11.4072	29.4107	111.14	21.7403
ENSECAG00000005207	RAB4A	RAB4A, member RAS onco family [Source:VGNC Symbol;Acc:VGNC:22123]	-0.318823	0.0214405	0.500333	779.057	766.392	622	778.098	961.907	687.48	746.084	653.634	678.823	551.825	565.248
ENSECAG00000013309	SUPT5H	SPT5 homolog, DSIF elongation factor subunit [Source:VGNC Symbol;Acc:VGNC:23766]	-0.163325	0.0214589	0.500333	4964.28	5740.38	5492.74	4895.98	4906.06	5374.75	5603.18	5323.75	4900	4604.57	4654.72
ENSECAG00000018476	TPX2	TPX2 microtubule nucleation factor [Source:VGNC Symbol;Acc:VGNC:24449]	-0.657815	0.0215007	0.500435	1516.51	817.753	1929.79	1250.13	1350.18	1475.7	596.22	987.866	658.622	964.079	738.027
ENSECAG00000020532	RAN	RAN, member RAS onco family [Source:VGNC Symbol;Acc:VGNC:82068]	-0.223171	0.0215815	0.501442	7353.14	7708.23	7784.04	8817.72	8630.84	8277.44	6489.42	8140.2	6700.89	7167.27	6437.42
ENSECAG00000010965	CYBA	cytochrome b-245 alpha chain [Source:VGNC Symbol;Acc:VGNC:50466]	-0.353878	0.0216384	0.501643	22223.3	28265.8	31658.2	24748.2	29991.3	31235.5	25204.1	20442.9	17750.1	24770.1	20212.8
ENSECAG00000021834	MIOS	meiosis regulator for oocyte development [Source:VGNC Symbol;Acc:VGNC:20194]	0.199971	0.0216653	0.501643	859.736	812.717	839.966	838.449	856.613	711.836	822.633	872.653	871.626	1024.82	963.439
ENSECAG00000022722	ESPL1	extra spindle pole bodies like 1, separase [Source:VGNC Symbol;Acc:VGNC:17683]	-0.495276	0.0218801	0.505741	287.419	211.488	428.489	212.306	264.333	281.192	221.022	264.648	182.406	213.235	183.076
ENSECAG00000022965	RHOG	ras homolog family member G [Source:VGNC Symbol;Acc:VGNC:22377]	-0.241683	0.021938	0.506203	5273.13	6935.79	6003.1	6715.13	6157.52	6776.28	5562.21	5523.38	4842.67	5629.39	5058.63
ENSECAG00000008322	0	0	-1.37176	0.0221722	0.50897	37.8183	31.2196	30.8342	17.2432	53.744	8.85643	21.5631	12.5479	16.9334	7.75398	4.57691
ENSECAG00000012252	SLC17A9	solute carrier family 17 member 9 [Source:VGNC Symbol;Acc:VGNC:23054]	-0.356427	0.0221664	0.50897	564.753	645.541	567.774	571.18	882.937	629.914	532.609	702.685	493.743	462.654	536.643
ENSECAG00000008317	NF1	neurofibromin 1 [Source:VGNC Symbol;Acc:VGNC:20698]	0.429903	0.0221591	0.50897	860.997	698.917	515.675	740.378	711.833	531.386	943.387	588.613	1066.51	869.738	884.488
ENSECAG00000011876	ZNF565	zinc finger protein 565 [Source:VGNC Symbol;Acc:VGNC:25343]	0.384855	0.0222265	0.509341	134.885	98.6943	125.463	127.168	149.167	110.705	106.737	104.946	140.221	160.249	171.634
ENSECAG00000017926	TROAP	trophinin associated protein [Source:VGNC Symbol;Acc:VGNC:24546]	-0.638383	0.0223344	0.509647	146.231	116.822	253.053	105.614	122.843	228.053	144.473	169.968	99.5211	115.017	96.1151
ENSECAG00000011340	MRPL24	mitochondrial ribosomal protein L24 [Source:VGNC Symbol;Acc:VGNC:20333]	-0.233849	0.0223296	0.509647	1186.23	1201.45	1132.36	1064.77	1219.66	1135.84	1320.74	1145.29	1029.37	1130.79	838.719
ENSECAG00000010623	TSPAN13	tetraspanin 13 [Source:VGNC Symbol;Acc:VGNC:56056]	0.947078	0.0223543	0.509647	74.376	45.3188	118.02	46.341	100.907	35.4257	53.9078	88.9764	214.193	120.187	69.7979
ENSECAG00000004618	PRKAR1B	protein kinase cAMP-dependent type I regulatory subunit beta [Source:VGNC Symbol;Acc:VGNC:58813]	-0.933188	0.0225351	0.512815	123.54	199.403	219.029	82.9827	134.908	221.411	78.7054	61.599	47.8295	84.0015	90.394
ENSECAG00000022321	PEAK1	pseudopodium enriched atypical kinase 1 [Source:VGNC Symbol;Acc:VGNC:21297]	0.413437	0.02257	0.512815	482.814	346.437	351.935	273.735	295.043	327.688	354.713	363.89	484.237	356.683	552.662
ENSECAG00000015760	ITGA3	integrin subunit alpha 3 [Source:VGNC Symbol;Acc:VGNC:19164]	-1.01886	0.0227454	0.512824	549.626	597.201	562.458	214.462	80.0676	450.571	232.882	424.349	213.599	222.281	139.596
ENSECAG00000005344	FEN1	flap structure-specific endonuclease 1 [Source:VGNC Symbol;Acc:VGNC:17990]	-0.350732	0.0228255	0.512824	922.767	756.321	1036.67	1062.61	1010.17	1015.17	694.333	833.868	832.115	677.181	640.767
ENSECAG00000021956	FAU	FAU ubiquitin like and ribosomal protein S30 fusion [Source:NCBI gene (formerly Entrezgene);Acc:100033998]	-0.307277	0.0227491	0.512824	13744.4	13358	17484	15518.8	17605	19845	13866.2	14857.9	12612.7	14247.9	11411.4
ENSECAG00000019258	MRPL21	mitochondrial ribosomal protein L21 [Source:VGNC Symbol;Acc:VGNC:20332]	-0.246503	0.0228391	0.512824	538.28	557.925	613.494	613.21	658.089	715.157	609.158	542.984	498.2	545.363	492.018
ENSECAG00000021243	PTBP3	polypyrimidine tract binding protein 3 [Source:VGNC Symbol;Acc:VGNC:52423]	0.331016	0.0227962	0.512824	3862.51	2722.15	2821.86	2551.99	3011.86	2398.99	3370.32	2465.1	3714.66	3433.72	3795.4
ENSECAG00000009858	ZBTB41	zinc finger and BTB domain containing 41 [Source:HGNC Symbol;Acc:HGNC:24819]	0.409217	0.0226186	0.512824	258.425	198.396	197.764	171.354	137.102	162.737	208.084	220.159	270.341	250.712	250.586
ENSECAG00000005942	GVQW3	GVQW motif containing 3 [Source:VGNC Symbol;Acc:VGNC:56628]	1.32497	0.0226606	0.512824	7.56366	8.05668	2.1265	7.54388	7.67771	2.21411	3.23447	9.12578	17.5276	10.3386	16.0192
ENSECAG00000024461	SF3B2	splicing factor 3b subunit 2 [Source:VGNC Symbol;Acc:VGNC:22889]	-0.155926	0.0229267	0.513067	8225.48	8957.01	9983.9	8996.62	8735.04	9259.4	8356.79	8598.77	8107.85	7978.85	7847.11
ENSECAG00000011764	UBE4A	ubiquitination factor E4A [Source:VGNC Symbol;Acc:VGNC:24733]	0.2679	0.022896	0.513067	2139.26	1670.75	1608.69	1657.5	1837.17	1547.66	2097.01	1868.5	2318.4	2010.87	2178.61
ENSECAG00000012266	BCCIP	BRCA2 and CDKN1A interacting protein [Source:VGNC Symbol;Acc:VGNC:15786]	-0.214182	0.0230608	0.514003	2219.93	1795.63	1931.92	2097.2	2145.37	2023.69	2143.37	1754.43	1685.03	1877.76	1648.83
ENSECAG00000009721	SETD2	SET domain containing 2, histone lysine methyltransferase [Source:VGNC Symbol;Acc:VGNC:22874]	0.252037	0.023084	0.514003	2064.88	1965.83	1851.11	2097.2	1972.07	1795.64	2295.39	2321.37	2463.37	2089.7	2751.87
ENSECAG00000015172	SSH2	slingshot protein phosphatase 2 [Source:VGNC Symbol;Acc:VGNC:23608]	0.337107	0.0230601	0.514003	2778.38	2249.83	2836.74	2807.4	2441.51	2676.86	2058.2	2727.47	3816.56	2411.49	3510.49
ENSECAG00000000633	ZWINT	ZW10 interacting kinetochore protein [Source:VGNC Symbol;Acc:VGNC:25428]	-0.580663	0.0232356	0.515617	229.431	176.24	314.721	269.424	383.886	335.437	175.739	233.848	178.841	211.942	140.74
ENSECAG00000011995	FTSJ3	FtsJ RNA 2'-O-methyltransferase 3 [Source:VGNC Symbol;Acc:VGNC:18150]	-0.446681	0.0233741	0.515617	1817.8	1768.44	1824.53	1463.51	1104.49	1930.7	2158.47	1182.93	1346.06	1239.34	1058.41
ENSECAG00000011882	THOP1	thimet oligopeptidase 1 [Source:VGNC Symbol;Acc:VGNC:24088]	-0.349632	0.0233045	0.515617	1681.65	1586.16	1538.52	1184.39	1052.94	1258.72	1276.54	1675.72	1082.85	1051.96	1177.41
ENSECAG00000014387	RASA3	RAS p21 protein activator 3 [Source:VGNC Symbol;Acc:VGNC:22192]	-0.171847	0.0232455	0.515617	3993.61	4274.07	3752.2	3722.37	3911.25	3954.4	4342.81	4437.41	3704.86	3413.04	3658.09
ENSECAG00000018943	JPT1	Jupiter microtubule associated homolog 1 [Source:VGNC Symbol;Acc:VGNC:19229]	-0.166016	0.0233381	0.515617	2819.98	2738.26	2990.92	2996	3059.02	2981.3	2989.73	3241.93	2692.12	2844.42	2423.47
ENSECAG00000018242	HNRNPAB	heteroous nuclear ribonucleoprotein A/B [Source:VGNC Symbol;Acc:VGNC:101473]	-0.160183	0.023388	0.515617	9377.68	8230.9	9225.8	9137.8	9759.47	8342.76	9055.43	8369.48	8313.43	7774.66	7898.6
ENSECAG00000009913	CDC6	cell division cycle 6 [Source:VGNC Symbol;Acc:VGNC:16305]	-0.553384	0.0237176	0.515955	381.965	235.658	340.239	503.285	416.79	345.401	216.709	272.633	264.993	210.65	215.115
ENSECAG00000020506	MCM3	minichromosome maintenance complex component 3 [Source:VGNC Symbol;Acc:VGNC:20034]	-0.363166	0.0235351	0.515955	3285.15	2250.83	3419.4	3570.41	3569.04	3440.72	2465.74	2564.34	2614.28	2249.95	2294.18
ENSECAG00000010265	NECAP2	NECAP endocytosis associated 2 [Source:VGNC Symbol;Acc:VGNC:20655]	-0.291777	0.0237509	0.515955	961.845	889.256	1208.91	864.314	1188.95	1102.63	1001.61	887.482	876.083	825.799	778.075
ENSECAG00000018978	SAFB2	scaffold attachment factor B2 [Source:VGNC Symbol;Acc:VGNC:22668]	-0.281666	0.0235809	0.515955	1432.05	1795.63	1972.32	1479.68	1543.22	1733.65	1541.76	1851.39	1332.1	1217.38	1569.88
ENSECAG00000036711	EMC8	ER membrane protein complex subunit 8 [Source:VGNC Symbol;Acc:VGNC:51181]	-0.232414	0.0236934	0.515955	375.662	383.699	404.034	422.457	414.596	460.534	393.527	424.349	377.586	311.452	348.989
ENSECAG00000010772	CTPS1	CTP synthase 1 [Source:VGNC Symbol;Acc:VGNC:16943]	-0.229732	0.0234601	0.515955	593.747	583.102	693.237	698.348	737.06	622.164	660.91	668.463	603.365	513.055	557.239
ENSECAG00000018626	PPP2R1A	protein phosphatase 2 scaffold subunit Aalpha [Source:VGNC Symbol;Acc:VGNC:21773]	-0.127446	0.0237111	0.515955	4316.33	4468.44	4427.36	4612.55	4342.29	4721.58	4442	4383.8	4001.04	4378.42	3890.37
ENSECAG00000037588	0	0	0.308209	0.0236878	0.515955	417.262	429.018	391.275	510.829	397.047	478.247	395.683	456.289	439.081	631.95	552.662
ENSECAG00000006758	OLIG2	oligodendrocyte transcription factor 2 [Source:HGNC Symbol;Acc:HGNC:9398]	1.7203	0.023747	0.515955	16.3879	4.02834	8.50598	5.38849	3.29045	16.6058	1.07816	9.12578	39.8084	5.16932	33.1826
ENSECAG00000022992	0	0	-0.545165	0.0239569	0.519586	1555.59	1930.58	1708.64	2570.31	1723.1	2009.3	1498.64	2931.66	1106.61	1972.1	1018.36
ENSECAG00000009329	FDXR	ferredoxin reductase [Source:VGNC Symbol;Acc:VGNC:17986]	-0.368207	0.0242031	0.520849	200.437	190.339	256.243	218.773	264.333	235.802	195.146	279.477	168.146	206.773	162.48
ENSECAG00000012606	EXOSC8	exosome component 8 [Source:VGNC Symbol;Acc:VGNC:17737]	-0.256303	0.0241743	0.520849	418.523	497.5	354.061	470.954	418.984	417.359	430.184	404.956	363.029	365.73	342.124
ENSECAG00000022645	CUX1	cut like homeobox 1 [Source:HGNC Symbol;Acc:HGNC:2557]	0.23972	0.0241778	0.520849	1901	1722.12	1851.11	1932.31	2009.37	1573.12	1707.8	1803.48	2449.11	2128.47	1831.91
ENSECAG00000006216	KIAA2026	KIAA2026 [Source:HGNC Symbol;Acc:HGNC:23378]	0.239907	0.0242491	0.520849	926.548	890.263	831.46	1110.03	922.422	777.152	899.182	936.533	1110.48	1013.19	1103.04
ENSECAG00000013691	MALT1	MALT1 paracaspase [Source:VGNC Symbol;Acc:VGNC:19900]	0.395776	0.024219	0.520849	545.844	516.635	486.967	367.495	552.795	355.364	430.184	544.125	647.927	498.84	725.44
ENSECAG00000020404	DENND1B	DENN domain containing 1B [Source:VGNC Symbol;Acc:VGNC:84738]	0.457395	0.0241075	0.520849	840.827	555.911	644.328	620.754	587.893	400.753	604.846	694.7	968.177	612.565	963.439
ENSECAG00000016238	RPS6KA1	ribosomal protein S6 kinase A1 [Source:VGNC Symbol;Acc:VGNC:22557]	-0.127531	0.0243009	0.521125	7733.84	7613.56	8066.86	8614.04	7853.2	7994.04	7778.9	7528.77	7510.42	6997.97	7169.73
ENSECAG00000017388	CENPT	centromere protein T [Source:VGNC Symbol;Acc:VGNC:16403]	-0.824149	0.0247837	0.522298	128.582	114.808	256.243	181.053	179.878	221.411	49.5952	158.56	90.3117	89.1708	93.8266
ENSECAG00000010628	PPP1R14B	protein phosphatase 1 regulatory inhibitor subunit 14B [Source:VGNC Symbol;Acc:VGNC:21759]	-0.335399	0.0245456	0.522298	1153.46	1118.87	831.46	1346.04	1203.21	1352.82	1065.22	1169.24	1069.78	840.015	829.565
ENSECAG00000022963	NHP2	NHP2 ribonucleoprotein [Source:VGNC Symbol;Acc:VGNC:20734]	-0.305271	0.0248639	0.522298	2032.1	1967.84	2480.56	2226.52	2645.52	2201.93	2544.45	1876.49	1715.92	2163.36	1580.18
ENSECAG00000007350	SIVA1	SIVA1 apoptosis inducing factor [Source:VGNC Symbol;Acc:VGNC:22993]	-0.290296	0.0244945	0.522298	1089.17	1145.06	1466.22	1349.28	1355.66	1541.02	1077.08	1258.22	1013.93	1146.3	995.478
ENSECAG00000013118	SLC38A10	solute carrier family 38 member 10 [Source:VGNC Symbol;Acc:VGNC:23189]	-0.224309	0.0246864	0.522298	2526.26	3166.27	2932.44	2606.95	2916.43	2620.4	3271.13	2851.81	2247.69	2472.23	2636.3
ENSECAG00000018799	PPM1G	protein phosphatase, Mg2+/Mn2+ dependent 1G [Source:VGNC Symbol;Acc:VGNC:21744]	-0.160668	0.0244243	0.522298	3063.28	3088.73	2970.71	3294.52	3298.13	3003.44	2971.4	2721.76	2783.32	2773.34	2630.58
ENSECAG00000019852	VPS13B	vacuolar protein sorting 13 homolog B [Source:VGNC Symbol;Acc:VGNC:49375]	0.252609	0.0248021	0.522298	1256.83	1233.68	1063.25	1167.15	1283.27	1208.9	1337.99	1227.42	1606.89	1163.1	1589.33
ENSECAG00000019458	UTRN	utrophin [Source:VGNC Symbol;Acc:VGNC:24867]	0.291058	0.0248093	0.522298	976.973	908.391	893.128	979.627	1080.36	956.495	944.465	1089.39	1301.2	900.754	1383.37
ENSECAG00000023690	STK38L	serine/threonine kinase 38 like [Source:VGNC Symbol;Acc:VGNC:49343]	0.29204	0.0245799	0.522298	636.608	549.868	585.849	523.761	607.636	530.279	775.194	645.649	680.011	784.445	768.921
ENSECAG00000011057	MDC1	mediator of DNA damage checkpoint 1 [Source:VGNC Symbol;Acc:VGNC:20052]	0.308165	0.0248358	0.522298	1275.74	1331.37	1310.98	1358.98	1341.41	1109.27	1394.06	1516.02	1653.54	1256.15	2027.57
ENSECAG00000016150	VPS13D	vacuolar protein sorting 13 homolog D [Source:VGNC Symbol;Acc:VGNC:24916]	0.31878	0.0248545	0.522298	1753.51	1891.31	1611.88	1411.78	1708.84	1536.59	2063.59	1813.75	2095.29	1738.18	2616.85
ENSECAG00000007743	KMT2A	lysine methyltransferase 2A [Source:VGNC Symbol;Acc:VGNC:19493]	0.424099	0.0246779	0.522298	912.682	765.384	843.155	837.371	980.553	766.081	962.793	1214.87	1384.38	812.876	1462.32
ENSECAG00000043482	0	0	2.05075	0.0246451	0.522298	11.3455	14.0992	7.44273	11.8547	12.065	7.74938	9.70341	116.354	98.0357	7.75398	189.942
ENSECAG00000022897	RTN2	reticulon 2 [Source:VGNC Symbol;Acc:VGNC:49261]	-0.505083	0.025101	0.522572	210.522	328.31	399.781	276.968	253.364	276.763	446.357	282.899	177.355	237.789	242.576
ENSECAG00000020907	NDUFA1	NADH:ubiquinone oxidoreductase subunit A1 [Source:VGNC Symbol;Acc:VGNC:20620]	-0.256363	0.0251899	0.522572	1231.62	1286.05	1370.53	1175.77	1432.44	1536.59	1442.57	1185.21	1106.91	1263.9	978.314
ENSECAG00000000246	GTF2F1	ral transcription factor IIF subunit 1 [Source:VGNC Symbol;Acc:VGNC:18637]	-0.226374	0.0251109	0.522572	2932.18	3452.29	3996.75	3246.03	3224.64	3389.8	3618.29	3130.14	2809.76	3157.16	2688.93
ENSECAG00000035894	FAM53B	family with sequence similarity 53 member B [Source:VGNC Symbol;Acc:VGNC:17880]	-0.170248	0.0251396	0.522572	5839.15	5404.02	6426.27	5972.6	5818.61	5661.47	5193.48	5957.99	4993.58	4948.33	5481.99
ENSECAG00000016660	USP3	ubiquitin specific peptidase 3 [Source:VGNC Symbol;Acc:VGNC:24840]	0.23334	0.0249644	0.522572	636.608	619.357	625.19	744.689	648.218	577.882	714.818	623.975	794.683	670.72	818.122
ENSECAG00000016968	ZNF652	zinc finger protein 652 [Source:VGNC Symbol;Acc:VGNC:25371]	0.373656	0.0249269	0.522572	294.983	225.587	254.116	307.144	321.367	319.939	287.868	362.75	468.789	330.837	345.557
ENSECAG00000037450	PTPRB	protein tyrosine phosphatase receptor type B [Source:HGNC Symbol;Acc:HGNC:9665]	0.894002	0.0250231	0.522572	141.188	87.6164	70.1743	84.0604	102.004	27.6763	85.1743	92.3985	262.023	108.556	106.413
ENSECAG00000008304	SLC13A2	solute carrier family 13 member 2 [Source:VGNC Symbol;Acc:VGNC:23027]	1.58222	0.0251681	0.522572	16.3879	9.06376	28.7077	1.0777	35.0981	23.2481	30.1884	19.3923	127.446	19.385	34.3268
ENSECAG00000008655	DLGAP5	DLG associated protein 5 [Source:VGNC Symbol;Acc:VGNC:51946]	-0.624559	0.0252459	0.522924	248.34	158.112	329.607	239.249	272.01	250.194	119.675	190.501	121.802	187.388	132.73
ENSECAG00000008511	HSP90AB1	heat shock protein 90 alpha family class B member 1 [Source:VGNC Symbol;Acc:VGNC:56668]	-0.251035	0.0255287	0.524712	21923.3	20798.3	18456.9	23672.7	20759.4	20411.9	18255.3	18029.1	14463.5	19200.2	17491.8
ENSECAG00000008468	COASY	Coenzyme A synthase [Source:VGNC Symbol;Acc:VGNC:49428]	-0.239727	0.0254738	0.524712	768.972	952.702	833.586	991.482	891.711	1062.77	883.01	832.727	777.75	734.044	779.219
ENSECAG00000011763	AHSA1	activator of HSP90 ATPase activity 1 [Source:VGNC Symbol;Acc:VGNC:15181]	-0.216973	0.0255214	0.524712	1716.95	1663.7	1922.35	1885.97	2024.72	1802.28	1904.02	2208.44	1543.91	1588.27	1752.96
ENSECAG00000021913	PLOD3	procollagen-lysine,2-oxoglutarate 5-dioxygenase 3 [Source:VGNC Symbol;Acc:VGNC:21587]	-0.181946	0.0254471	0.524712	4302.46	4049.49	4231.73	3687.88	4505.72	4595.38	4064.65	3919.52	3539.39	3918.35	3574.57
ENSECAG00000019160	CDYL2	chromodomain Y like 2 [Source:VGNC Symbol;Acc:VGNC:16379]	0.383972	0.0255087	0.524712	242.037	210.481	238.167	204.763	218.266	180.45	196.224	222.441	297.375	193.85	343.268
ENSECAG00000010313	ZNF875	zinc finger protein 875 [Source:HGNC Symbol;Acc:HGNC:4928]	1.19446	0.0255745	0.524847	3.78183	7.04959	5.31624	6.46619	3.29045	13.2846	4.31262	6.84433	14.2597	14.2156	14.875
ENSECAG00000038787	0	0	-1.09026	0.0256163	0.524897	92.0245	30.2125	143.538	106.692	115.166	91.8855	29.1102	37.6438	43.9675	34.8929	34.3268
ENSECAG00000014517	CDCA3	cell division cycle associated 3 [Source:VGNC Symbol;Acc:VGNC:16309]	-0.722033	0.025855	0.525757	303.807	229.615	485.904	329.775	355.368	439.5	123.988	276.055	171.414	246.835	161.336
ENSECAG00000001360	AIFM1	apoptosis inducing factor mitochondria associated 1 [Source:VGNC Symbol;Acc:VGNC:15186]	-0.184881	0.0257985	0.525757	1464.83	1373.66	1365.21	1503.39	1373.21	1493.42	1554.7	1374.57	1311.3	1363.41	1116.77
ENSECAG00000017444	TAB3	TGF-beta activated kinase 1 (MAP3K7) binding protein 3 [Source:VGNC Symbol;Acc:VGNC:23836]	0.257157	0.0257921	0.525757	562.232	537.783	517.802	456.944	472.728	414.038	534.765	450.585	587.917	542.779	637.335
ENSECAG00000010957	OCRL	OCRL inositol polyphosphate-5-phosphatase [Source:VGNC Symbol;Acc:VGNC:21004]	0.268007	0.0258362	0.525757	298.765	276.948	226.472	254.337	270.913	249.087	252.289	232.707	292.325	294.651	346.701
ENSECAG00000038678	0	0	1.0451	0.0258473	0.525757	21.4304	25.1771	25.5179	14.0101	17.5491	13.2846	21.5631	5.70361	55.2565	36.1853	18.3076
ENSECAG00000038391	0	0	-2.43608	0.0262742	0.531509	32098.9	3543.93	3519.35	16903.7	639.444	528.065	3619.37	2388.67	2021.61	1705.88	654.498
ENSECAG00000025096	TMEM117	transmembrane protein 117 [Source:VGNC Symbol;Acc:VGNC:24184]	-0.585504	0.0263037	0.531509	327.759	219.544	366.82	198.296	210.589	242.445	280.321	157.42	159.531	219.696	122.432
ENSECAG00000017576	ZMAT5	zinc finger matrin-type 5 [Source:VGNC Symbol;Acc:VGNC:25245]	-0.364314	0.0262415	0.531509	446.256	394.777	651.771	520.528	534.149	602.237	483.014	410.66	409.373	407.084	360.432
ENSECAG00000016725	TAF11	TATA-box binding protein associated factor 11 [Source:VGNC Symbol;Acc:VGNC:56697]	-0.228993	0.0264275	0.531509	1472.39	1223.61	1552.34	1479.68	1524.57	1430.31	1637.72	1293.58	1282.49	1306.55	1124.78
ENSECAG00000010110	U2AF2	U2 small nuclear RNA auxiliary factor 2 [Source:VGNC Symbol;Acc:VGNC:24696]	-0.169173	0.0263105	0.531509	4375.58	4772.57	4820.77	4412.09	4767.86	5057.02	4559.52	5354.55	4327.83	4034.66	4346.92
ENSECAG00000002115	0	0	-0.162487	0.0263503	0.531509	2767.04	2849.04	2652.8	2388.18	2773.85	2696.78	2926.12	2736.59	2560.51	2323.61	2407.45
ENSECAG00000018553	STK38	serine/threonine kinase 38 [Source:VGNC Symbol;Acc:VGNC:49342]	0.18835	0.0264561	0.531509	2096.39	2069.56	1962.76	1847.17	2167.31	2059.12	2221	1926.68	2266.11	2131.05	2590.53
ENSECAG00000022236	PLEKHA5	pleckstrin homology domain containing A5 [Source:VGNC Symbol;Acc:VGNC:21560]	0.927192	0.0264299	0.531509	34.0365	35.248	20.2017	38.7971	23.0331	19.927	40.9699	43.3475	105.463	34.8929	37.7595
ENSECAG00000004492	RRS1	ribosome biosis regulator 1 homolog [Source:VGNC Symbol;Acc:VGNC:22592]	-0.258889	0.0265213	0.532018	678.208	652.591	651.771	702.659	602.152	572.347	761.178	576.065	607.524	501.424	511.47
ENSECAG00000024543	RRP9	ribosomal RNA processing 9, U3 small nucleolar RNA binding protein [Source:VGNC Symbol;Acc:VGNC:22591]	-0.27892	0.0266292	0.533307	341.625	351.473	363.631	377.194	388.273	410.717	391.371	325.106	355.305	283.02	263.172
ENSECAG00000015938	0	0	-0.147136	0.0267053	0.533307	3727.62	3165.27	3599.09	3459.41	3392.45	3543.68	3206.44	3494.03	3113.38	3022.76	3203.84
ENSECAG00000000595	SLC30A9	solute carrier family 30 member 9 [Source:VGNC Symbol;Acc:VGNC:23154]	0.229889	0.0266812	0.533307	886.209	851.994	709.186	830.905	791.901	648.734	839.884	767.706	923.318	924.016	934.834
ENSECAG00000018808	TG	thyroglobulin [Source:VGNC Symbol;Acc:VGNC:24049]	-1.15348	0.0273417	0.534515	31.5153	68.4818	35.0872	78.6719	53.744	45.3892	22.6413	58.1768	30.8961	31.0159	3.43268
ENSECAG00000038958	0	0	-1.04303	0.0274627	0.534515	20.1698	18.1275	10.6325	10.777	12.065	16.6058	11.8597	21.6737	5.3474	9.04631	9.15382
ENSECAG00000020362	MND1	meiotic nuclear divisions 1 [Source:VGNC Symbol;Acc:VGNC:20244]	-0.724365	0.0269281	0.534515	39.0789	33.2338	58.4786	61.4288	65.8089	59.7809	28.0321	44.4882	32.6786	31.0159	24.0288
ENSECAG00000005086	EGLN3	egl-9 family hypoxia inducible factor 3 [Source:VGNC Symbol;Acc:VGNC:17461]	-0.674133	0.0271632	0.534515	3205.73	4481.53	3712.86	1184.39	2670.75	4481.35	2812.91	2578.03	1501.43	1903.6	2502.42
ENSECAG00000015612	INKA1	inka box actin regulator 1 [Source:VGNC Symbol;Acc:VGNC:17853]	-0.498726	0.0273096	0.534515	122.279	107.758	133.969	106.692	183.168	163.844	169.271	106.087	84.073	102.094	106.413
ENSECAG00000014323	SKA3	spindle and kinetochore associated complex subunit 3 [Source:VGNC Symbol;Acc:VGNC:22999]	-0.383992	0.0270016	0.534515	230.692	256.807	357.251	253.259	293.947	314.403	238.273	220.159	231.424	206.773	180.788
ENSECAG00000021620	GSS	glutathione synthetase [Source:VGNC Symbol;Acc:VGNC:18624]	-0.349872	0.0270776	0.534515	2051.01	2028.27	1847.92	1585.29	2285.76	1983.84	2771.94	1865.08	1584.61	1873.88	1374.22
ENSECAG00000007592	BORCS8	BLOC-1 related complex subunit 8 [Source:HGNC Symbol;Acc:HGNC:37247]	-0.348569	0.0275427	0.534515	354.231	334.352	438.058	301.755	448.598	452.785	405.387	341.076	267.37	342.468	300.932
ENSECAG00000002892	TIMELESS	timeless circadian regulator [Source:VGNC Symbol;Acc:VGNC:24108]	-0.326788	0.0270855	0.534515	1104.29	1432.07	1338.63	1089.55	1167.01	1391.57	1209.69	900.03	872.815	1115.28	897.074
ENSECAG00000016280	CYBC1	cytochrome b-245 chaperone 1 [Source:VGNC Symbol;Acc:VGNC:51359]	-0.229422	0.0274318	0.534515	2179.59	2364.64	2485.87	2005.6	2491.97	2485.34	2534.75	2189.05	1870.7	2299.06	1830.76
ENSECAG00000035053	RPL23	ribosomal protein L23 [Source:HGNC Symbol;Acc:HGNC:10316]	-0.222413	0.0274585	0.534515	11036.6	9849.29	11152.4	12804.1	12201	12197.5	10436.6	10409.1	10058.5	10327	8567.97
ENSECAG00000043120	0	0	-0.215668	0.0272853	0.534515	2028.32	2000.07	2213.68	2221.13	2190.34	2342.53	2406.44	1871.93	1919.72	2000.53	1656.84
ENSECAG00000022610	TAP1	transporter 1, ATP binding cassette subfamily B member [Source:VGNC Symbol;Acc:VGNC:23871]	-0.212097	0.027364	0.534515	6740.48	6198.61	6602.77	6294.83	5360.14	5456.67	6296.43	7118.11	5487.03	5538.93	5181.06
ENSECAG00000015638	MTOR	mechanistic target of rapamycin kinase [Source:VGNC Symbol;Acc:VGNC:20434]	0.17637	0.0271449	0.534515	1898.48	1937.63	1875.57	1753.41	2054.34	1907.45	2019.39	1903.87	2239.67	1912.65	2345.67
ENSECAG00000018867	LINS1	lines homolog 1 [Source:VGNC Symbol;Acc:VGNC:19684]	0.339701	0.0268896	0.534515	192.873	168.183	157.361	189.675	151.361	170.486	207.006	146.012	202.013	200.311	256.307
ENSECAG00000021982	THAP12	THAP domain containing 12 [Source:VGNC Symbol;Acc:VGNC:24068]	0.39938	0.0270348	0.534515	543.323	288.026	317.911	329.775	330.142	309.975	360.104	393.549	481.563	460.07	477.143
ENSECAG00000015093	NUDT12	nudix hydrolase 12 [Source:VGNC Symbol;Acc:VGNC:20941]	0.50203	0.0274722	0.534515	190.352	177.247	159.487	142.256	200.717	104.063	207.006	112.932	255.784	233.912	195.663
ENSECAG00000000519	RAB44	RAB44, member RAS onco family [Source:VGNC Symbol;Acc:VGNC:51999]	0.713337	0.027434	0.534515	172.704	273.927	290.267	273.735	153.554	150.559	120.753	249.818	436.407	180.926	416.499
ENSECAG00000017190	0	0	0.782281	0.0275659	0.534515	22.691	15.1063	9.56923	14.0101	16.4522	15.4988	17.2505	17.1108	29.7078	32.3083	19.4519
ENSECAG00000014027	NEGR1	neuronal growth regulator 1 [Source:VGNC Symbol;Acc:VGNC:20664]	1.55092	0.0275249	0.534515	6.30305	4.02834	7.44273	8.62158	3.29045	1.10705	1.07816	7.98506	22.875	11.631	8.00959
ENSECAG00000020237	FOXJ2	forkhead box J2 [Source:VGNC Symbol;Acc:VGNC:18104]	0.21089	0.0278434	0.538332	717.287	685.825	594.355	655.24	635.056	636.556	643.659	661.619	790.227	647.458	824.988
ENSECAG00000009872	ROCK2	Rho associated coiled-coil containing protein kinase 2 [Source:VGNC Symbol;Acc:VGNC:22497]	0.400148	0.0278376	0.538332	830.742	541.812	704.933	519.45	610.926	719.585	929.371	839.572	969.959	840.015	1006.92
ENSECAG00000012194	DDX49	DEAD-box helicase 49 [Source:VGNC Symbol;Acc:VGNC:17097]	-0.226446	0.0281267	0.543024	750.063	703.952	883.559	779.175	741.447	852.431	743.928	671.886	671.99	684.935	605.296
ENSECAG00000035754	0	0	1.5338	0.0283986	0.547483	18.9092	16.1134	48.9094	2.1554	4.38726	14.3917	11.8597	11.4072	41.5909	23.2619	74.3748
ENSECAG00000027690	0	0	-1.24261	0.0285187	0.547819	21.4304	25.1771	56.3521	18.3209	6.58089	26.5693	12.9379	21.6737	9.50649	10.3386	10.298
ENSECAG00000008649	CCDC12	coiled-coil domain containing 12 [Source:VGNC Symbol;Acc:VGNC:16114]	-0.287789	0.0285238	0.547819	1670.31	1765.42	2078.65	1647.8	2292.34	1829.96	2108.87	1553.66	1518.07	1670.98	1403.97
ENSECAG00000016061	FBXL20	F-box and leucine rich repeat protein 20 [Source:VGNC Symbol;Acc:VGNC:52385]	0.329449	0.0285391	0.547819	225.649	245.729	205.207	199.374	225.944	169.379	259.836	200.767	273.312	236.496	305.509
ENSECAG00000027682	0	0	-1.15232	0.0286375	0.548861	47.9032	14.0992	13.8222	19.3986	27.4204	16.6058	42.0481	15.9701	10.9919	15.508	6.86536
ENSECAG00000011471	AXL	AXL receptor tyrosine kinase [Source:VGNC Symbol;Acc:VGNC:15718]	-0.305815	0.0286755	0.548861	24800	19845.6	23804	15906.8	22771	24139.3	25778.7	19645.5	16433.2	18833.1	18339.7
ENSECAG00000018390	FFAR4	free fatty acid receptor 4 [Source:VGNC Symbol;Acc:VGNC:18002]	-0.457503	0.0288342	0.54913	291.201	263.856	303.026	198.296	302.721	415.145	393.527	254.381	203.795	233.912	225.413
ENSECAG00000021868	NCL	nucleolin [Source:VGNC Symbol;Acc:VGNC:20593]	-0.21548	0.028865	0.54913	20275.7	17507.2	19306.5	19766.1	20454.5	17308.8	16720	16117.3	16660.4	16638.8	14321.1
ENSECAG00000009068	SRF	serum response factor [Source:VGNC Symbol;Acc:VGNC:23579]	-0.19436	0.0288679	0.54913	2004.37	1844.98	2237.07	1903.21	1828.39	1917.42	2164.94	1772.68	1775.34	1720.09	1637.39
ENSECAG00000011448	SENP7	SUMO specific peptidase 7 [Source:VGNC Symbol;Acc:VGNC:52435]	0.295081	0.0289773	0.54913	779.057	642.52	736.831	794.263	743.641	569.026	607.002	812.194	878.459	762.475	972.593
ENSECAG00000006877	CCDC88A	coiled-coil domain containing 88A [Source:VGNC Symbol;Acc:VGNC:16185]	0.345477	0.0289475	0.54913	2822.51	2651.65	1984.02	2295.5	2205.7	1905.24	2942.29	2052.16	3203.69	2467.06	3311.39
ENSECAG00000016002	FBXO32	F-box protein 32 [Source:VGNC Symbol;Acc:VGNC:17950]	0.406759	0.0289631	0.54913	225.649	264.863	152.044	210.151	240.203	172.7	197.303	220.159	284.303	329.544	223.124
ENSECAG00000023363	SLC26A2	solute carrier family 26 member 2 [Source:VGNC Symbol;Acc:VGNC:55509]	0.546059	0.0287376	0.54913	278.595	203.431	179.689	297.445	267.623	176.022	388.136	279.477	475.622	367.022	287.201
ENSECAG00000010326	MIS18A	MIS18 kinetochore protein A [Source:VGNC Symbol;Acc:VGNC:58191]	-0.756505	0.0298124	0.552762	79.4184	72.5101	176.499	103.459	108.585	138.382	53.9078	67.3026	58.5243	50.4009	68.6536
ENSECAG00000017469	SPC24	SPC24 component of NDC80 kinetochore complex [Source:VGNC Symbol;Acc:VGNC:23505]	-0.574918	0.0298162	0.552762	187.831	167.176	330.67	185.364	284.075	270.121	128.301	196.204	152.401	143.449	144.173
ENSECAG00000015376	GLRX2	glutaredoxin 2 [Source:VGNC Symbol;Acc:VGNC:18391]	-0.420844	0.0295834	0.552762	679.469	648.563	715.566	629.375	841.258	550.206	451.747	552.11	460.174	363.145	596.142
ENSECAG00000040878	0	0	-0.404246	0.029682	0.552762	13567.9	16038.8	20707.8	20670.2	22397	24043	14461.3	16624.9	13574.1	16738.3	11771.8
ENSECAG00000012792	MIF	macrophage migration inhibitory factor [Source:VGNC Symbol;Acc:VGNC:50485]	-0.376335	0.0296035	0.552762	1948.9	2364.64	2027.61	2388.18	3034.89	2703.43	1537.45	2353.31	1821.68	1823.48	1657.99
ENSECAG00000007444	MOB3A	MOB kinase activator 3A [Source:VGNC Symbol;Acc:VGNC:20249]	-0.329761	0.0295246	0.552762	2593.07	2630.51	3565.07	2236.22	2419.58	2514.12	2450.65	2583.74	1667.2	2143.98	2460.09
ENSECAG00000024231	SFXN2	sideroflexin 2 [Source:VGNC Symbol;Acc:VGNC:22908]	-0.261769	0.0295897	0.552762	312.631	327.303	271.128	306.066	270.913	276.763	281.399	245.255	255.487	227.45	228.845
ENSECAG00000013736	RING1	ring finger protein 1 [Source:VGNC Symbol;Acc:VGNC:22394]	-0.255783	0.0298309	0.552762	1618.62	2059.49	2459.29	1756.65	2094.92	2126.65	2057.12	1964.32	1682.65	1748.52	1638.53
ENSECAG00000019900	CFL1	cofilin 1 [Source:VGNC Symbol;Acc:VGNC:16464]	-0.251361	0.0294913	0.552762	31372.8	29158.1	35093.6	37788.4	38266.8	39577.2	31136.1	30452.7	27698.9	31505.7	26755.5
ENSECAG00000011129	HERC3	HECT and RLD domain containing E3 ubiquitin protein ligase 3 [Source:VGNC Symbol;Acc:VGNC:49460]	0.244501	0.029741	0.552762	1873.27	1656.65	1593.81	1905.37	2032.4	1704.86	2097.01	1959.76	2450.3	1911.36	2214.08
ENSECAG00000007621	TRIP11	thyroid hormone receptor interactor 11 [Source:VGNC Symbol;Acc:VGNC:58973]	0.334331	0.0298198	0.552762	917.724	901.341	673.036	757.621	735.963	632.128	1008.08	821.32	1006.5	886.539	1154.53
ENSECAG00000010684	PHIP	pleckstrin homology domain interacting protein [Source:VGNC Symbol;Acc:VGNC:21389]	0.370417	0.0293	0.552762	974.452	712.009	834.649	722.057	794.095	609.987	1024.25	979.881	1173.16	889.123	1157.96
ENSECAG00000020987	LCA5	lebercilin LCA5 [Source:VGNC Symbol;Acc:VGNC:19604]	0.418567	0.0297624	0.552762	152.534	120.85	140.349	164.888	180.975	135.061	129.379	191.641	199.042	158.957	250.586
ENSECAG00000020892	TLR10	toll like receptor 10 [Source:VGNC Symbol;Acc:VGNC:49319]	0.920077	0.0293278	0.552762	63.0305	35.248	63.7949	54.9626	62.5185	17.7129	46.3607	69.5841	166.067	56.8625	66.3652
ENSECAG00000035329	H2BC6	H2B clustered histone 6 [Source:VGNC Symbol;Acc:VGNC:83824]	1.1859	0.029463	0.552762	7.56366	2.01417	8.50598	4.31079	5.48408	13.2846	8.62525	9.12578	17.8247	20.6773	11.4423
ENSECAG00000009860	STAB1	stabilin 1 [Source:VGNC Symbol;Acc:VGNC:23644]	1.32525	0.0295485	0.552762	5.04244	12.085	15.9487	17.2432	19.7427	19.927	16.1723	35.3624	84.9643	9.04631	36.6153
ENSECAG00000022627	ATP5F1B	ATP synthase F1 subunit beta [Source:VGNC Symbol;Acc:VGNC:15660]	-0.162556	0.0299453	0.554112	18239.8	16130.5	15929.6	17594.5	16487.3	18652.7	17406.8	15679.2	15769.8	15579	14251.4
ENSECAG00000018918	TRIP13	thyroid hormone receptor interactor 13 [Source:VGNC Symbol;Acc:VGNC:59303]	-0.527433	0.0299897	0.554167	221.867	118.836	242.42	179.976	222.654	214.768	116.441	177.953	136.359	127.941	123.577
ENSECAG00000007281	SAMD11	sterile alpha motif domain containing 11 [Source:VGNC Symbol;Acc:VGNC:50759]	-0.864253	0.0307596	0.554475	20.1698	24.17	27.6444	14.0101	19.7427	28.7834	21.5631	23.9552	16.6364	6.46165	11.4423
ENSECAG00000009716	CDK1	cyclin dependent kinase 1 [Source:VGNC Symbol;Acc:VGNC:16339]	-0.639692	0.030834	0.554475	456.341	283.998	547.573	459.099	560.473	533.6	181.13	306.854	255.487	272.682	273.47
ENSECAG00000007464	RRM2	ribonucleotide reductase regulatory subunit M2 [Source:VGNC Symbol;Acc:VGNC:22583]	-0.580934	0.0305177	0.554475	1274.48	870.121	1543.84	1530.33	1546.51	1464.63	581.126	919.422	707.342	951.155	782.651
ENSECAG00000026938	RPL28	ribosomal protein L28 [Source:VGNC Symbol;Acc:VGNC:57337]	-0.373935	0.0303459	0.554475	12340.1	13447.6	16811	17149.4	15216.1	18839.8	11318.5	11982.1	11035.8	13427.3	9426.14
ENSECAG00000024367	CASP1	caspase 1 [Source:VGNC Symbol;Acc:VGNC:52358]	-0.359172	0.0307947	0.554475	1705.61	1558.97	1928.73	1324.49	1366.63	1397.1	2235.02	1349.47	1266.44	1271.65	1223.18
ENSECAG00000009621	INCENP	inner centromere protein [Source:VGNC Symbol;Acc:VGNC:19058]	-0.347485	0.0308322	0.554475	931.591	879.185	1219.55	938.675	1174.69	1051.7	682.473	897.749	769.432	814.168	708.277
ENSECAG00000040575	0	0	-0.338646	0.0301335	0.554475	1802.67	1077.58	1539.58	1554.04	1705.55	1792.32	1231.25	1557.09	1231.39	1281.99	1121.34
ENSECAG00000008867	MCRIP1	MAPK regulated corepressor interacting protein 1 [Source:VGNC Symbol;Acc:VGNC:20045]	-0.307752	0.0304311	0.554475	1386.67	1703.99	2038.25	1683.36	1987.43	1896.38	1663.59	1541.12	1226.63	1705.88	1286.11
ENSECAG00000033171	PIDD1	p53-induced death domain protein 1 [Source:HGNC Symbol;Acc:HGNC:16491]	-0.300076	0.0308254	0.554475	350.45	435.061	429.552	407.37	372.917	414.038	323.447	357.046	325.894	253.297	359.287
ENSECAG00000009148	LPAR2	lysophosphatidic acid receptor 2 [Source:VGNC Symbol;Acc:VGNC:19728]	-0.288723	0.0308365	0.554475	279.855	339.388	344.492	411.681	320.27	309.975	306.196	326.247	296.484	240.373	267.749
ENSECAG00000000621	HSF1	heat shock transcription factor 1 [Source:VGNC Symbol;Acc:VGNC:18892]	-0.212159	0.030433	0.554475	1703.08	2046.4	1747.98	1714.62	1636.45	2121.12	1771.41	1842.27	1500.54	1539.17	1685.45
ENSECAG00000007541	ERGIC1	endoplasmic reticulum-golgi intermediate compartment 1 [Source:VGNC Symbol;Acc:VGNC:17662]	-0.202778	0.0308332	0.554475	1005.97	1160.16	1046.24	993.637	993.715	1026.24	1069.53	1196.62	909.355	836.138	1021.79
ENSECAG00000021241	CPNE3	copine 3 [Source:VGNC Symbol;Acc:VGNC:16824]	0.205831	0.0305578	0.554475	3914.19	3290.15	3544.87	3821.52	4128.41	3272.45	3242.02	3284.14	3990.94	4129	4207.32
ENSECAG00000023539	VPS8	VPS8 subunit of CORVET complex [Source:VGNC Symbol;Acc:VGNC:24938]	0.215816	0.0306189	0.554475	1278.26	1194.4	1040.92	1278.15	1310.69	1123.66	1240.96	1000.41	1361.21	1381.5	1381.08
ENSECAG00000023670	CUL4B	cullin 4B [Source:VGNC Symbol;Acc:VGNC:16970]	0.259655	0.0306785	0.554475	625.263	471.316	462.513	541.004	547.311	507.031	493.795	467.696	603.068	549.24	694.546
ENSECAG00000017386	ITGA1	integrin subunit alpha 1 [Source:VGNC Symbol;Acc:VGNC:19160]	0.377249	0.0301203	0.554475	1149.68	802.647	925.025	1010.88	1161.53	830.29	1008.08	999.273	1571.84	883.954	1377.65
ENSECAG00000017186	SLFN5	schlafen family member 5 [Source:VGNC Symbol;Acc:VGNC:23297]	0.443569	0.0305398	0.554475	2762	1545.88	2181.78	2021.76	1750.52	1506.7	2984.34	2056.72	3157.94	2511	2900.62
ENSECAG00000000984	THEMIS	thymocyte selection associated [Source:VGNC Symbol;Acc:VGNC:24077]	0.56468	0.0306225	0.554475	233.213	224.58	215.839	178.898	297.237	214.768	215.631	315.98	455.42	178.342	413.066
ENSECAG00000020113	SEMA3C	semaphorin 3C [Source:VGNC Symbol;Acc:VGNC:22809]	0.775217	0.0301536	0.554475	31.5153	62.4393	42.5299	80.8273	44.9694	37.6398	60.3767	62.7397	128.932	94.3401	45.7691
ENSECAG00000008745	0	0	0.898022	0.0305003	0.554475	12.6061	22.1559	22.3282	33.4086	19.7427	21.034	38.8136	31.9402	25.8458	74.9552	43.4806
ENSECAG00000021436	EIF3G	eukaryotic translation initiation factor 3 subunit G [Source:VGNC Symbol;Acc:VGNC:17492]	-0.260237	0.0309257	0.555332	5721.91	6147.25	7441.67	7471.68	6508.5	7783.7	5596.71	6465.61	5302.25	6119.18	5219.96
ENSECAG00000002048	MOGS	mannosyl-oligosaccharide glucosidase [Source:VGNC Symbol;Acc:VGNC:20257]	-0.147383	0.0310249	0.555807	2547.69	2786.6	2829.3	2735.2	2701.46	2831.84	2972.48	2903.14	2495.75	2704.85	2357.11
ENSECAG00000005320	CGGBP1	CGG triplet repeat binding protein 1 [Source:VGNC Symbol;Acc:VGNC:16469]	0.180069	0.0310353	0.555807	897.554	731.144	813.384	896.644	839.064	773.831	867.916	804.209	927.774	960.202	926.824
ENSECAG00000019161	DIAPH3	diaphanous related formin 3 [Source:VGNC Symbol;Acc:VGNC:17185]	-0.706988	0.0319698	0.557481	182.788	72.5101	171.183	125.013	138.199	164.951	64.6894	99.2429	89.1233	62.0319	81.2401
ENSECAG00000023019	KIF18B	kinesin family member 18B [Source:VGNC Symbol;Acc:VGNC:19399]	-0.637173	0.0313501	0.557481	202.958	126.893	262.622	209.073	176.587	260.158	91.6433	158.56	103.68	143.449	113.278
ENSECAG00000023922	E2F2	E2F transcription factor 2 [Source:VGNC Symbol;Acc:VGNC:17385]	-0.589669	0.0318226	0.557481	646.693	294.069	649.644	546.393	582.409	445.036	295.415	472.259	223.403	348.929	410.778
ENSECAG00000010818	EGR2	early growth response 2 [Source:VGNC Symbol;Acc:VGNC:17463]	-0.394585	0.0313365	0.557481	1887.13	2520.73	2260.46	1686.6	1602.45	2278.32	2144.45	1608.42	1123.25	1571.47	1873.1
ENSECAG00000003816	JUNB	JunB proto-onco, AP-1 transcription factor subunit [Source:VGNC Symbol;Acc:VGNC:19232]	-0.301257	0.0317005	0.557481	3778.05	5556.09	4615.56	4767.73	4043.96	4993.92	4484.05	5092.19	2986.82	4087.64	4296.57
ENSECAG00000015149	MCM7	minichromosome maintenance complex component 7 [Source:VGNC Symbol;Acc:VGNC:49484]	-0.270401	0.0312416	0.557481	3015.38	2948.74	3641.62	3549.94	3910.15	3492.75	2626.39	2864.35	2637.46	2770.76	2692.37
ENSECAG00000006910	ABT1	activator of basal transcription 1 [Source:VGNC Symbol;Acc:VGNC:14957]	-0.226948	0.03193	0.557481	881.166	881.199	945.227	848.148	936.681	984.171	977.888	863.527	846.672	856.815	636.19
ENSECAG00000024457	SPI1	Spi-1 proto-onco [Source:VGNC Symbol;Acc:VGNC:23519]	-0.222804	0.0318161	0.557481	15141.2	18634.1	17926.4	16915.5	15460.7	18981.5	17312	15429.4	12595.5	16077.9	14976.8
ENSECAG00000016548	WDR46	WD repeat domain 46 [Source:VGNC Symbol;Acc:VGNC:25000]	-0.209956	0.0312055	0.557481	1486.26	1618.39	1555.53	1748.03	1550.9	1703.76	1934.21	1525.15	1526.09	1319.47	1401.68
ENSECAG00000009583	P4HB	prolyl 4-hydroxylase subunit beta [Source:VGNC Symbol;Acc:VGNC:56462]	-0.157729	0.0316521	0.557481	16938.8	15571.5	16650.5	18228.2	17749.8	16999.9	15393.9	16015.7	15066.3	15897	13931
ENSECAG00000016647	UBE2Q1	ubiquitin conjugating enzyme E2 Q1 [Source:VGNC Symbol;Acc:VGNC:50902]	-0.13663	0.0315161	0.557481	3706.19	3578.17	3961.66	3738.53	3626.07	3811.59	3737.97	3438.14	3220.32	3610.77	3277.07
ENSECAG00000020519	ECPAS	Ecm29 proteasome adaptor and scaffold [Source:VGNC Symbol;Acc:VGNC:19359]	0.184722	0.0315249	0.557481	3742.75	3707.08	3486.39	4124.35	3824.6	3454.01	4272.73	3443.84	4267.52	4081.18	4461.34
ENSECAG00000023451	ZHX1	zinc fingers and homeoboxes 1 [Source:VGNC Symbol;Acc:VGNC:25234]	0.221525	0.0314629	0.557481	631.566	648.563	546.509	512.984	539.633	530.279	500.264	579.487	634.855	677.181	653.354
ENSECAG00000016469	DST	dystonin [Source:VGNC Symbol;Acc:VGNC:56660]	0.270926	0.0315451	0.557481	1911.08	2006.11	1894.71	1605.77	1863.49	1993.8	2444.18	1866.22	2410.49	1999.24	2639.73
ENSECAG00000021208	RC3H1	ring finger and CCCH-type domains 1 [Source:VGNC Symbol;Acc:VGNC:22260]	0.284982	0.0319532	0.557481	679.469	597.201	591.166	501.129	588.99	490.425	612.393	660.478	713.878	608.688	832.997
ENSECAG00000024031	KIAA0232	KIAA0232 [Source:VGNC Symbol;Acc:VGNC:19355]	0.317247	0.0316063	0.557481	1239.18	965.794	877.179	978.549	983.844	701.872	1146.08	1008.4	1198.71	1225.13	1267.8
ENSECAG00000019662	REEP3	receptor accessory protein 3 [Source:VGNC Symbol;Acc:VGNC:22289]	0.320338	0.0320051	0.557481	2480.88	1762.4	1672.49	1823.46	2069.69	1734.75	2576.79	1800.06	2461.29	2642.82	2350.24
ENSECAG00000018527	ASH1L	ASH1 like histone lysine methyltransferase [Source:VGNC Symbol;Acc:VGNC:50585]	0.324065	0.0316653	0.557481	1410.62	1223.61	1216.36	1177.92	1303.02	1004.1	1469.53	1519.44	1657.4	1267.78	1918.87
ENSECAG00000008722	CPEB2	cytoplasmic polyadenylation element binding protein 2 [Source:VGNC Symbol;Acc:VGNC:51161]	0.344803	0.0316397	0.557481	187.831	232.637	157.361	151.955	217.17	195.949	188.677	233.848	238.256	245.543	263.172
ENSECAG00000005195	TSC22D1	TSC22 domain family member 1 [Source:VGNC Symbol;Acc:VGNC:97724]	0.398647	0.0319912	0.557481	477.771	525.698	410.414	437.545	388.273	349.829	480.858	631.96	712.393	474.285	638.479
ENSECAG00000001472	0	0	0.402798	0.0318931	0.557481	64.2911	71.503	54.2256	49.5741	65.8089	55.3527	64.6894	69.5841	81.6964	80.1245	83.5286
ENSECAG00000030092	0	0	0.212452	0.0320946	0.558313	782.839	704.959	752.779	902.033	743.641	834.719	725.599	712.952	912.029	944.694	818.122
ENSECAG00000041123	PFN1	profilin 1 [Source:HGNC Symbol;Acc:HGNC:8881]	-0.204766	0.0322468	0.558566	24773.5	22714.8	25761.4	28992.2	29740.2	28543.2	24138.8	24793.6	22525.3	23621.2	22008.1
ENSECAG00000015068	0	0	0.863513	0.0322357	0.558566	13.8667	8.05668	19.1385	25.8647	15.3554	19.927	21.5631	21.6737	45.1558	20.6773	30.8941
ENSECAG00000034747	0	0	0.897797	0.0322764	0.558566	64.2911	167.176	71.2376	50.6518	37.2917	48.7104	111.05	86.6949	184.485	89.1708	170.49
ENSECAG00000016284	SLCO5A1	solute carrier organic anion transporter family member 5A1 [Source:VGNC Symbol;Acc:VGNC:23293]	0.970491	0.0322554	0.558566	26.4728	15.1063	29.7709	9.69928	15.3554	8.85643	15.0942	33.081	48.1266	29.7236	33.1826
ENSECAG00000021951	RHBDF2	rhomboid 5 homolog 2 [Source:VGNC Symbol;Acc:VGNC:56477]	-0.246368	0.0323428	0.55899	4799.14	5858.21	4436.93	4366.83	4173.38	5462.2	5392.94	5302.08	4001.64	4308.63	4272.54
ENSECAG00000021073	CRYBA4	crystallin beta A4 [Source:VGNC Symbol;Acc:VGNC:16885]	-1.7151	0.0326098	0.559666	7.56366	13.0921	6.37949	14.0101	57.0344	34.3187	17.2505	31.9402	6.83279	0	13.7307
ENSECAG00000004817	CDKN2C	cyclin dependent kinase inhibitor 2C [Source:VGNC Symbol;Acc:VGNC:16366]	-0.578714	0.0326769	0.559666	473.989	320.253	623.063	503.285	490.277	583.417	205.928	396.971	277.768	302.405	323.816
ENSECAG00000000008	RPLP2	ribosomal protein lateral stalk subunit P2 [Source:VGNC Symbol;Acc:VGNC:69333]	-0.324671	0.0329214	0.559666	9860.49	9397.11	11006.7	11475.3	13021.4	15112.4	8959.48	11258.9	9333.29	9487	8154.91
ENSECAG00000010367	RAD51AP1	RAD51 associated protein 1 [Source:VGNC Symbol;Acc:VGNC:22147]	-0.31546	0.0328796	0.559666	492.899	391.756	372.137	520.528	429.952	443.929	328.838	426.63	351.74	367.022	306.653
ENSECAG00000013506	UBL4A	ubiquitin like 4A [Source:VGNC Symbol;Acc:VGNC:24738]	-0.311425	0.0329961	0.559666	734.936	759.342	866.547	686.493	834.677	1004.1	811.852	685.574	589.105	781.86	562.96
ENSECAG00000015581	TPI1	triosephosphate isomerase 1 [Source:VGNC Symbol;Acc:VGNC:24432]	-0.244842	0.0327906	0.559666	9288.17	8203.71	10580.4	9730.53	11188.6	10957.6	9248.42	8156.17	8301.54	8572.03	7605.68
ENSECAG00000026999	RGS14	regulator of G protein signaling 14 [Source:HGNC Symbol;Acc:HGNC:9996]	-0.213527	0.0327084	0.559666	2259.01	2556.99	2625.16	2376.32	2215.57	2943.66	2302.94	2426.32	1989.23	2098.74	2290.74
ENSECAG00000011683	MCRS1	microspherule protein 1 [Source:VGNC Symbol;Acc:VGNC:20046]	-0.200237	0.0326759	0.559666	1541.73	1579.11	1718.21	1658.58	1435.73	1899.7	1638.8	1579.9	1362.99	1545.63	1357.05
ENSECAG00000008107	FERMT3	fermitin family member 3 [Source:VGNC Symbol;Acc:VGNC:17996]	-0.146463	0.032712	0.559666	9361.29	10891.6	9950.94	9601.21	9779.21	11210	10067.8	10196.9	9283.68	8902.86	9273.96
ENSECAG00000023625	FCHO2	FCH and mu domain containing endocytic adaptor 2 [Source:VGNC Symbol;Acc:VGNC:17977]	0.276733	0.0326166	0.559666	969.409	992.986	671.973	792.108	855.516	828.076	1029.64	893.186	1041.85	1019.65	1133.93
ENSECAG00000012743	ANO6	anoctamin 6 [Source:VGNC Symbol;Acc:VGNC:15355]	0.313753	0.032957	0.559666	2324.56	1933.6	2071.21	2206.05	2916.43	1818.89	1723.97	2103.49	2631.22	2485.15	2852.56
ENSECAG00000020147	ENTPD7	ectonucleoside triphosphate diphosphohydrolase 7 [Source:VGNC Symbol;Acc:VGNC:17600]	0.315009	0.0330102	0.559666	840.827	654.605	695.364	644.463	854.419	556.848	857.134	630.82	938.172	843.892	890.209
ENSECAG00000015439	DPY19L1	dpy-19 like C-mannosyltransferase 1 [Source:VGNC Symbol;Acc:VGNC:17301]	0.407749	0.0328451	0.559666	239.516	191.346	174.373	253.259	278.591	197.056	228.569	173.39	341.64	223.573	292.922
ENSECAG00000022696	SLC7A11	solute carrier family 7 member 11 [Source:VGNC Symbol;Acc:VGNC:23267]	0.949008	0.0324876	0.559666	229.431	480.379	93.5658	447.245	700.865	328.795	259.836	320.543	464.927	1142.42	465.7
ENSECAG00000008425	LURAP1L	leucine rich adaptor protein 1 like [Source:VGNC Symbol;Acc:VGNC:19840]	1.22236	0.0328401	0.559666	6.30305	3.02125	11.6957	10.777	5.48408	18.8199	9.70341	4.56289	19.6071	29.7236	12.5865
ENSECAG00000019810	KIF2A	kinesin family member 2A [Source:VGNC Symbol;Acc:VGNC:19415]	0.201715	0.0331814	0.561855	1162.28	934.575	1021.78	1065.84	1056.23	884.536	1100.8	1008.4	1153.55	1139.84	1258.65
ENSECAG00000023096	TPGS2	tubulin polyglutamylase complex subunit 2 [Source:VGNC Symbol;Acc:VGNC:24429]	0.196612	0.0332323	0.562005	297.504	313.203	278.571	282.357	300.528	274.549	283.555	273.773	332.727	326.96	329.537
ENSECAG00000036116	RPS21	ribosomal protein S21 [Source:HGNC Symbol;Acc:HGNC:10409]	-0.342009	0.0333131	0.562658	5834.1	6408.08	7745.76	7672.13	7659.06	9406.64	5665.71	7682.77	5943.93	6548.24	4689.04
ENSECAG00000015063	ADGRG6	adhesion G protein-coupled receptor G6 [Source:VGNC Symbol;Acc:VGNC:15111]	1.13201	0.0334791	0.564748	184.049	99.7014	135.032	28.0201	70.1962	61.995	159.567	219.019	402.243	82.7092	299.788
ENSECAG00000011147	EIF4G3	eukaryotic translation initiation factor 4 gamma 3 [Source:VGNC Symbol;Acc:VGNC:17508]	0.270161	0.0335504	0.564883	2832.59	2365.64	2093.53	2913.02	2742.04	2218.54	3041.48	2882.61	3381.04	3080.92	3071.11
ENSECAG00000011467	ALPL	alkaline phosphatase, biomineralization associated [Source:VGNC Symbol;Acc:VGNC:50647]	1.10459	0.0335716	0.564883	47.9032	35.248	163.74	37.7194	14.2586	68.6373	61.4549	58.1768	111.701	173.172	108.702
ENSECAG00000042225	C1orf54	chromosome 1 open reading frame 54 [Source:HGNC Symbol;Acc:HGNC:26258]	-0.352388	0.0336529	0.565277	3193.13	3012.19	3612.92	2652.21	2181.57	3217.1	3009.13	2436.58	1839.8	2808.23	2207.21
ENSECAG00000016412	ARFGEF1	ADP ribosylation factor guanine nucleotide exchange factor 1 [Source:VGNC Symbol;Acc:VGNC:15449]	0.197346	0.0336797	0.565277	2744.35	2304.21	2322.13	2338.6	2264.92	2075.73	2574.64	2214.14	2674.89	2549.77	2874.3
ENSECAG00000011618	EDN1	endothelin 1 [Source:VGNC Symbol;Acc:VGNC:17423]	-0.759259	0.0337405	0.565402	35.2971	21.1488	25.5179	20.4763	15.3554	29.8905	25.8757	30.7995	16.3393	15.508	12.5865
ENSECAG00000009340	NUDT1	nudix hydrolase 1 [Source:VGNC Symbol;Acc:VGNC:20940]	-0.256118	0.0338141	0.565402	615.178	641.513	822.954	755.466	761.19	887.857	751.475	791.661	609.901	674.597	611.017
ENSECAG00000020871	0	0	-0.166146	0.0337842	0.565402	1444.66	1487.46	1584.24	1548.65	1559.67	1710.4	1604.3	1589.03	1371.61	1537.87	1282.68
ENSECAG00000026910	RNF212B	ring finger protein 212B [Source:VGNC Symbol;Acc:VGNC:22466]	-0.808741	0.0339459	0.565626	30.2546	115.815	49.9726	81.905	71.293	81.922	77.6272	53.614	38.026	58.1549	25.173
ENSECAG00000012104	TNFAIP6	TNF alpha induced protein 6 [Source:VGNC Symbol;Acc:VGNC:24360]	-0.791676	0.0339849	0.565626	1069	1827.86	526.308	1702.76	1037.59	963.137	1526.67	1849.11	539.196	1320.76	417.643
ENSECAG00000022508	SMDT1	single-pass membrane protein with aspartate rich tail 1 [Source:VGNC Symbol;Acc:VGNC:23337]	-0.292786	0.0342916	0.565626	1614.84	1310.22	1910.66	1894.59	1915.04	2216.32	1950.38	1787.51	1455.38	1589.57	1425.71
ENSECAG00000024991	ARPC1B	actin related protein 2/3 complex subunit 1B [Source:VGNC Symbol;Acc:VGNC:15536]	-0.239713	0.0342883	0.565626	17653.6	20078.2	23047	18680.8	18501.1	24268.8	19222.4	18600.6	15668.5	18585	16584.4
ENSECAG00000010177	SPOUT1	SPOUT domain containing methyltransferase 1 [Source:VGNC Symbol;Acc:VGNC:23532]	-0.201161	0.0342552	0.565626	573.578	579.074	666.656	615.365	549.505	529.172	609.158	566.939	491.07	553.117	490.873
ENSECAG00000016855	PSME1	proteasome activator subunit 1 [Source:HGNC Symbol;Acc:HGNC:9568]	-0.182544	0.0341051	0.565626	7344.31	8485.7	9051.43	9011.71	8534.32	9153.12	8288.86	7739.8	7130.46	8057.68	7159.43
ENSECAG00000000782	HNRNPA2B1	heteroous nuclear ribonucleoprotein A2/B1 [Source:VGNC Symbol;Acc:VGNC:18822]	-0.166142	0.034297	0.565626	21714	18486	20202.8	20302.7	20367.9	18318.4	18626.2	20596.9	19414	16594.8	16986.1
ENSECAG00000011678	TCF12	transcription factor 12 [Source:VGNC Symbol;Acc:VGNC:23946]	0.222019	0.0343237	0.565626	1027.4	944.646	814.448	963.462	820.418	755.011	925.058	828.164	1014.22	1040.33	1042.39
ENSECAG00000022984	ZFHX3	zinc finger homeobox 3 [Source:VGNC Symbol;Acc:VGNC:25215]	0.405196	0.0340477	0.565626	356.753	308.168	263.685	258.647	284.075	195.949	398.918	327.387	360.058	407.084	423.364
ENSECAG00000009273	SLC45A3	solute carrier family 45 member 3 [Source:VGNC Symbol;Acc:VGNC:23225]	0.683188	0.0343096	0.565626	127.322	135.956	94.629	93.7597	72.3898	112.919	80.8617	132.324	283.412	125.356	97.2593
ENSECAG00000023421	TRPC6	transient receptor potential cation channel subfamily C member 6 [Source:VGNC Symbol;Acc:VGNC:24554]	1.19279	0.0343355	0.565626	17.6485	26.1842	35.0872	34.4863	7.67771	16.6058	75.4709	49.0511	113.781	37.4776	72.0863
ENSECAG00000029537	0	0	1.53449	0.0340149	0.565626	31.5153	18.1275	45.7197	15.0878	21.9363	49.8174	5054.4	51.3325	110.513	191.265	2.28845
ENSECAG00000016520	ZHX3	zinc fingers and homeoboxes 3 [Source:VGNC Symbol;Acc:VGNC:58961]	0.341168	0.0344008	0.566003	115.976	100.708	98.882	126.091	100.907	122.883	87.3306	103.806	142.894	121.479	139.596
ENSECAG00000001414	CIAO3	cytosolic iron-sulfur assembly component 3 [Source:VGNC Symbol;Acc:VGNC:51171]	-0.281214	0.0351448	0.567274	375.662	527.712	501.853	519.45	497.954	576.775	505.655	547.547	468.195	373.484	402.768
ENSECAG00000018426	ERF	ETS2 repressor factor [Source:VGNC Symbol;Acc:VGNC:17660]	-0.263078	0.0347847	0.567274	569.796	582.095	622	611.055	642.734	624.378	592.986	829.305	489.287	549.24	551.518
ENSECAG00000020591	MOB2	MOB kinase activator 2 [Source:VGNC Symbol;Acc:VGNC:20248]	-0.252031	0.0352554	0.567274	506.765	606.265	723.008	634.764	640.54	655.376	560.641	576.065	467.006	566.041	518.335
ENSECAG00000012495	GCDH	glutaryl-CoA dehydrogenase [Source:VGNC Symbol;Acc:VGNC:18272]	-0.233063	0.0351445	0.567274	1371.54	1566.02	1720.33	1472.14	1636.45	1833.28	1540.69	1452.14	1350.52	1500.4	1168.26
ENSECAG00000017485	TGM1	transglutaminase 1 [Source:VGNC Symbol;Acc:VGNC:24060]	-0.212329	0.0351727	0.567274	998.403	1090.67	1068.56	1024.89	1041.97	1293.04	1147.16	946.8	899.255	916.262	974.882
ENSECAG00000013542	CMIP	c-Maf inducing protein [Source:VGNC Symbol;Acc:VGNC:51156]	-0.15442	0.0352848	0.567274	3220.86	3277.05	3295	2866.68	2961.4	2952.51	3143.9	3216.84	2603.89	2796.6	3011.61
ENSECAG00000029915	PHF23	PHD finger protein 23 [Source:HGNC Symbol;Acc:HGNC:28428]	-0.148465	0.0351535	0.567274	1618.62	1723.12	1657.6	1847.17	1775.74	1729.22	1585.97	1834.28	1507.67	1537.87	1619.08
ENSECAG00000010224	MACROH2A1	macroH2A.1 histone [Source:VGNC Symbol;Acc:VGNC:81621]	-0.132808	0.035101	0.567274	4584.84	4686.97	4724.01	4588.84	5030	4955.17	4557.37	4276.57	4250.59	4419.77	4124.94
ENSECAG00000003229	HNRNPF	heteroous nuclear ribonucleoprotein F [Source:VGNC Symbol;Acc:VGNC:18824]	-0.0877283	0.0346725	0.567274	10871.5	10415.3	10211.4	10576.5	10552.5	10680.9	10377.3	11109.5	9959.53	9859.19	10101.2
ENSECAG00000016016	GNPDA2	glucosamine-6-phosphate deaminase 2 [Source:VGNC Symbol;Acc:VGNC:18445]	0.215291	0.0348725	0.567274	292.462	329.317	279.634	282.357	348.787	319.939	297.571	310.277	350.849	363.145	359.287
ENSECAG00000019332	AVL9	AVL9 cell migration associated [Source:VGNC Symbol;Acc:VGNC:15708]	0.259486	0.035275	0.567274	1202.62	1039.31	945.227	980.705	947.649	797.079	1155.78	1051.75	1237.03	1121.74	1283.82
ENSECAG00000009251	ATXN1	ataxin 1 [Source:VGNC Symbol;Acc:VGNC:58728]	0.26245	0.0348959	0.567274	968.149	947.667	1027.1	977.472	1089.14	771.617	1011.31	1014.1	1276.84	951.155	1276.96
ENSECAG00000015375	PHACTR2	phosphatase and actin regulator 2 [Source:VGNC Symbol;Acc:VGNC:21364]	0.316428	0.0352675	0.567274	1143.37	991.979	828.27	808.273	859.904	656.483	1007	799.646	1087.9	1104.94	1120.2
ENSECAG00000009246	SIMC1	SUMO interacting motifs containing 1 [Source:VGNC Symbol;Acc:VGNC:55504]	0.531185	0.0349163	0.567274	55.4668	54.3826	55.2889	39.8748	35.0981	63.1021	48.517	63.8805	76.0519	55.5702	92.6824
ENSECAG00000040461	0	0	0.565786	0.0345673	0.567274	38400.7	27093.6	17944.4	33986.3	19397.2	19277.1	34427.7	24648.7	27710.5	33985.7	57744.6
ENSECAG00000007848	ITGA9	integrin subunit alpha 9 [Source:VGNC Symbol;Acc:VGNC:56829]	0.844959	0.0352822	0.567274	49.1638	51.3613	57.4154	59.2734	47.1631	35.4257	26.9539	49.0511	133.091	27.1389	89.2497
ENSECAG00000011344	GABRA3	gamma-aminobutyric acid type A receptor subunit alpha3 [Source:VGNC Symbol;Acc:VGNC:18193]	0.926439	0.0348149	0.567274	148.752	43.3046	130.779	64.6619	59.2281	53.1386	29.1102	46.7696	123.584	155.08	131.586
ENSECAG00000011658	FAM135A	family with sequence similarity 135 member A [Source:VGNC Symbol;Acc:VGNC:17803]	1.05726	0.034656	0.567274	18.9092	26.1842	9.56923	11.8547	10.9682	12.1776	15.0942	28.5181	35.6493	12.9233	54.9229
ENSECAG00000028562	0	0	1.14347	0.0349226	0.567274	32.7759	28.1984	51.0359	17.2432	10.9682	16.6058	5.39078	13.6887	54.9594	38.7699	51.4902
ENSECAG00000004961	TACSTD2	tumor associated calcium signal transducer 2 [Source:HGNC Symbol;Acc:HGNC:11530]	-1.20704	0.0359225	0.568174	27.7334	83.588	26.5812	12.9324	18.6459	56.4597	46.3607	38.7846	21.0925	23.2619	5.72114
ENSECAG00000021155	MXD3	MAX dimerization protein 3 [Source:VGNC Symbol;Acc:VGNC:55460]	-0.848855	0.0359217	0.568174	139.928	163.148	376.39	207.996	184.265	333.223	71.1583	189.36	81.6964	162.834	104.125
ENSECAG00000039093	0	0	-0.844401	0.0363834	0.568174	436.171	490.45	794.246	860.003	1519.09	1588.62	901.339	630.82	322.924	320.498	866.18
ENSECAG00000026891	0	0	-0.669301	0.0363461	0.568174	342.886	189.332	425.299	353.485	402.531	395.218	117.519	289.744	191.912	209.358	192.23
ENSECAG00000018438	CEP55	centrosomal protein 55 [Source:VGNC Symbol;Acc:VGNC:16420]	-0.57666	0.0366023	0.568174	400.874	234.651	454.007	539.927	490.277	417.359	195.146	341.076	269.45	273.974	228.845
ENSECAG00000009170	PINK1	PTEN induced kinase 1 [Source:VGNC Symbol;Acc:VGNC:21458]	-0.411479	0.0366166	0.568174	2831.33	3989.06	4029.71	2880.69	3266.32	4345.19	3451.18	2505.03	2068.85	3428.55	2204.93
ENSECAG00000016852	CPT1A	carnitine palmitoyltransferase 1A [Source:VGNC Symbol;Acc:VGNC:16839]	-0.3566	0.0358691	0.568174	4855.87	4171.35	5047.24	3012.17	4525.46	5350.39	5464.1	3795.18	3153.18	3424.68	4033.4
ENSECAG00000021072	KNTC1	kinetochore associated 1 [Source:VGNC Symbol;Acc:VGNC:19502]	-0.328476	0.0363643	0.568174	364.316	262.849	392.338	367.495	356.465	334.33	291.102	262.366	238.554	281.728	268.893
ENSECAG00000017421	0	0	-0.304709	0.0357762	0.568174	214.304	221.559	265.812	189.675	179.878	235.802	197.303	228.144	166.067	177.049	185.365
ENSECAG00000042811	CNPY3	canopy FGF signaling regulator 3 [Source:HGNC Symbol;Acc:HGNC:11968]	-0.292961	0.0362197	0.568174	2585.51	2233.71	2994.11	2146.77	2510.61	2589.4	2517.49	2283.73	1799.1	2569.15	1717.49
ENSECAG00000013624	GAR1	GAR1 ribonucleoprotein [Source:VGNC Symbol;Acc:VGNC:18245]	-0.25714	0.0363613	0.568174	1045.05	1099.74	977.125	1195.17	1095.72	845.789	1197.83	923.985	958.67	812.876	852.449
ENSECAG00000009791	ARPC5L	actin related protein 2/3 complex subunit 5 like [Source:VGNC Symbol;Acc:VGNC:15540]	-0.211621	0.0366055	0.568174	717.287	665.683	859.104	667.095	795.191	722.906	783.819	796.224	681.497	633.242	625.892
ENSECAG00000017645	HNRNPC	heterogeneous nuclear ribonucleoprotein C [Source:HGNC Symbol;Acc:HGNC:5035]	-0.206192	0.0357756	0.568174	10221	8733.44	9715.96	9389.98	9464.42	8982.63	9079.15	8720.82	7161.95	9600.72	7403.15
ENSECAG00000015690	SHMT1	serine hydroxymethyltransferase 1 [Source:VGNC Symbol;Acc:VGNC:22964]	-0.186918	0.0354333	0.568174	1447.18	1409.92	1373.72	1637.02	1664.97	1600.8	1405.92	1375.71	1264.36	1360.82	1304.42
ENSECAG00000007914	NOL6	nucleolar protein 6 [Source:VGNC Symbol;Acc:VGNC:20800]	-0.165808	0.0355598	0.568174	1275.74	1093.69	1153.62	1187.62	1079.27	1229.94	1221.55	1200.04	1093.84	967.956	1085.87
ENSECAG00000009529	IMP4	IMP U3 small nucleolar ribonucleoprotein 4 [Source:VGNC Symbol;Acc:VGNC:19048]	-0.148358	0.036294	0.568174	1427.01	1480.41	1342.88	1505.54	1545.41	1577.55	1417.78	1375.71	1297.04	1360.82	1295.27
ENSECAG00000018986	TCF25	transcription factor 25 [Source:VGNC Symbol;Acc:VGNC:23952]	-0.109237	0.0363015	0.568174	4944.11	5366.75	5414.06	5232.22	5371.11	5637.12	5480.27	5361.4	5093.4	4895.35	4885.85
ENSECAG00000018130	ZFAND6	zinc finger AN1-type containing 6 [Source:VGNC Symbol;Acc:VGNC:25212]	0.161422	0.0358702	0.568174	912.682	836.887	779.361	864.314	824.805	913.319	868.994	816.757	906.979	1006.73	953.141
ENSECAG00000015049	UXS1	UDP-glucuronate decarboxylase 1 [Source:VGNC Symbol;Acc:VGNC:24872]	0.243731	0.0363312	0.568174	506.765	631.442	456.133	548.548	467.244	494.853	531.531	538.421	674.367	608.688	565.248
ENSECAG00000026958	IRAK3	interleukin 1 receptor associated kinase 3 [Source:VGNC Symbol;Acc:VGNC:19127]	0.244105	0.036604	0.568174	253.383	291.048	276.444	219.85	282.978	265.693	285.711	261.225	295.592	311.452	346.701
ENSECAG00000010824	LTN1	listerin E3 ubiquitin protein ligase 1 [Source:VGNC Symbol;Acc:VGNC:19836]	0.24466	0.0362888	0.568174	954.282	756.321	681.542	741.456	786.417	694.123	743.928	769.988	990.457	794.783	929.113
ENSECAG00000022626	TRMT13	tRNA methyltransferase 13 homolog [Source:VGNC Symbol;Acc:VGNC:24538]	0.266904	0.0355196	0.568174	439.953	416.933	367.884	409.525	346.594	360.9	504.577	427.771	461.065	500.132	519.479
ENSECAG00000011969	AFF4	AF4/FMR2 family member 4 [Source:VGNC Symbol;Acc:VGNC:15146]	0.342686	0.0357799	0.568174	941.676	684.818	670.909	768.398	771.061	515.887	922.902	732.344	1003.23	927.893	923.391
ENSECAG00000016882	LPIN3	lipin 3 [Source:VGNC Symbol;Acc:VGNC:19739]	0.506872	0.0360015	0.568174	74.376	128.907	96.7555	77.5942	74.5835	104.063	117.519	59.3176	126.852	124.064	140.74
ENSECAG00000010523	ADGRG3	adhesion G protein-coupled receptor G3 [Source:VGNC Symbol;Acc:VGNC:15109]	0.536624	0.0355504	0.568174	168.922	177.247	122.273	123.935	102.004	88.5643	85.1743	110.65	216.867	147.326	164.769
ENSECAG00000032545	0	0	0.705146	0.0356497	0.568174	16.3879	41.2905	20.2017	39.8748	25.2268	30.9975	35.5792	42.2067	53.1769	38.7699	61.7883
ENSECAG00000003193	BAMBI	BMP and activin membrane bound inhibitor [Source:VGNC Symbol;Acc:VGNC:15762]	0.721448	0.0358154	0.568174	27.7334	11.0779	29.7709	24.787	15.3554	23.2481	18.3287	26.2366	40.1055	31.0159	36.6153
ENSECAG00000023854	CRLF1	cytokine receptor like factor 1 [Source:VGNC Symbol;Acc:VGNC:59244]	0.854101	0.0363817	0.568174	12.6061	28.1984	26.5812	32.3309	39.4854	19.927	28.0321	20.533	74.8636	28.4313	34.3268
ENSECAG00000017238	RET	ret proto-onco [Source:NCBI gene (formerly Entrezgene);Acc:100033966]	1.06996	0.0365045	0.568174	1536.68	1855.05	1536.39	1615.47	1525.67	1796.75	261.992	2079.54	4790.68	1605.07	3212.99
ENSECAG00000024851	EDNRB	endothelin receptor type B [Source:VGNC Symbol;Acc:VGNC:17425]	1.94253	0.0365001	0.568174	0	4.02834	0	10.777	12.065	3.32116	7.54709	2.28144	33.8669	12.9233	10.298
ENSECAG00000041924	COL23A1	collagen type XXIII alpha 1 chain [Source:HGNC Symbol;Acc:HGNC:22990]	1.57697	0.0366654	0.56827	30.2546	32.2267	15.9487	7.54388	15.3554	4.42822	3.23447	58.1768	76.6461	18.0926	91.5382
ENSECAG00000000857	CAVIN3	caveolae associated protein 3 [Source:VGNC Symbol;Acc:VGNC:56021]	-3.95049	0.0367896	0.569063	0	7.04959	0	19.3986	24.1299	184.878	64.6894	0	1.48539	1.29233	4.57691
ENSECAG00000014487	SLC14A1	solute carrier family 14 member 1 [Source:VGNC Symbol;Acc:VGNC:55203]	1.25695	0.0368017	0.569063	8.82427	12.085	3.18974	21.554	7.67771	6.64232	3.23447	9.12578	27.0341	25.8466	11.4423
ENSECAG00000005925	MYBL2	MYB proto-onco like 2 [Source:VGNC Symbol;Acc:VGNC:20463]	-0.693833	0.0369695	0.569427	1038.74	617.343	1419.44	1256.6	1221.85	1273.11	327.759	854.401	573.954	715.951	567.537
ENSECAG00000033471	0	0	-0.424215	0.0369575	0.569427	175.225	145.02	196.701	164.888	250.074	212.554	142.317	141.45	135.765	138.279	124.721
ENSECAG00000015249	REEP4	receptor accessory protein 4 [Source:VGNC Symbol;Acc:VGNC:22290]	-0.364731	0.0369853	0.569427	542.062	594.18	772.981	645.541	660.283	814.792	486.248	531.577	419.474	573.795	481.72
ENSECAG00000008471	GPR155	G protein-coupled receptor 155 [Source:VGNC Symbol;Acc:VGNC:18520]	0.563938	0.0369957	0.569427	133.625	114.808	137.159	158.422	126.134	80.8149	164.958	237.27	235.88	169.295	232.278
ENSECAG00000017777	PLK1	polo like kinase 1 [Source:VGNC Symbol;Acc:VGNC:21579]	-0.591714	0.0370452	0.569532	340.365	333.345	699.617	403.059	508.923	625.485	239.351	370.735	255.784	324.375	297.499
ENSECAG00000038435	ARFGAP1	ADP ribosylation factor GTPase activating protein 1 [Source:HGNC Symbol;Acc:HGNC:15852]	-0.228123	0.0372027	0.571202	1211.45	1443.15	1637.4	1338.5	1369.92	1512.24	1477.07	1376.85	1099.78	1399.59	1148.8
ENSECAG00000002944	GRK2	G protein-coupled receptor kinase 2 [Source:VGNC Symbol;Acc:VGNC:18594]	-0.202341	0.0372425	0.571202	5834.1	6406.07	6949.39	6458.64	6348.37	7182.57	5402.64	6187.28	5155.79	5345.08	6051.82
ENSECAG00000018312	OXCT1	3-oxoacid CoA-transferase 1 [Source:VGNC Symbol;Acc:VGNC:21099]	0.692709	0.0373248	0.571202	147.491	217.53	343.429	160.577	145.876	181.557	414.012	158.56	435.813	330.837	304.364
ENSECAG00000009483	PRLR	prolactin receptor [Source:VGNC Symbol;Acc:VGNC:21857]	1.04842	0.0373067	0.571202	11.3455	9.06376	4.25299	9.69928	14.2586	7.74938	9.70341	12.5479	31.4903	16.8003	10.298
ENSECAG00000020165	PPP1R1B	protein phosphatase 1 regulatory inhibitor subunit 1B [Source:VGNC Symbol;Acc:VGNC:21763]	1.33935	0.0374104	0.571857	5.04244	16.1134	96.7555	8.62158	6.58089	19.927	3.23447	5.70361	15.151	47.8162	11.4423
ENSECAG00000017346	GCLC	glutamate-cysteine ligase catalytic subunit [Source:VGNC Symbol;Acc:VGNC:18277]	0.421119	0.0375098	0.572721	887.469	1479.41	746.4	988.249	1341.41	811.47	957.403	927.407	1192.77	1521.07	1376.51
ENSECAG00000021498	SNX13	sorting nexin 13 [Source:VGNC Symbol;Acc:VGNC:23412]	0.304369	0.0375584	0.572808	1409.36	960.759	912.267	883.712	1045.27	924.39	1216.16	1056.31	1376.96	1269.07	1243.77
ENSECAG00000030865	MCRIP2	MAPK regulated corepressor interacting protein 2 [Source:HGNC Symbol;Acc:HGNC:14142]	-0.414715	0.0376795	0.573402	330.28	306.154	452.944	464.488	471.631	569.026	478.701	344.498	318.765	373.484	270.038
ENSECAG00000010815	ADGRE5	adhesion G protein-coupled receptor E5 [Source:HGNC Symbol;Acc:HGNC:1711]	-0.239286	0.0376832	0.573402	20521.5	23751.1	21695.6	19022.4	22287.3	25812.1	20253.2	24529	16963.4	17728.2	21821.6
ENSECAG00000024997	DDAH1	dimethylarginine dimethylaminohydrolase 1 [Source:VGNC Symbol;Acc:VGNC:17067]	-1.00893	0.0380382	0.573863	252.122	49.3472	229.662	233.86	153.554	159.416	91.6433	108.369	33.8669	146.033	60.644
ENSECAG00000006687	PIN1	peptidylprolyl cis/trans isomerase, NIMA-interacting 1 [Source:VGNC Symbol;Acc:VGNC:59412]	-0.280798	0.0380754	0.573863	1479.96	1580.12	2131.81	1506.62	2024.72	1946.2	1590.28	1650.63	1409.63	1568.89	1317.01
ENSECAG00000031994	ELP5	elongator acetyltransferase complex subunit 5 [Source:HGNC Symbol;Acc:HGNC:30617]	-0.185143	0.037912	0.573863	626.523	676.761	729.388	620.754	706.349	686.373	691.098	701.544	568.607	668.135	565.248
ENSECAG00000017836	ARID4B	AT-rich interaction domain 4B [Source:VGNC Symbol;Acc:VGNC:15503]	0.213311	0.0381	0.573863	1101.77	891.27	883.559	880.479	936.681	786.008	913.198	921.704	1129.19	974.417	1068.71
ENSECAG00000019456	MINDY2	MINDY lysine 48 deubiquitinase 2 [Source:VGNC Symbol;Acc:VGNC:51585]	0.294008	0.0379309	0.573863	245.819	300.111	263.685	306.066	332.335	214.768	300.806	310.277	334.213	369.607	344.412
ENSECAG00000002379	RFX7	regulatory factor X7 [Source:VGNC Symbol;Acc:VGNC:22331]	0.304368	0.037922	0.573863	834.524	626.407	702.807	731.757	762.287	552.42	704.036	795.084	953.026	699.151	986.324
ENSECAG00000011391	TET3	tet methylcytosine dioxygenase 3 [Source:VGNC Symbol;Acc:VGNC:24010]	0.321514	0.0378001	0.573863	607.614	638.492	731.514	447.245	583.506	598.916	609.158	580.628	712.69	613.857	922.247
ENSECAG00000043589	0	0	0.863777	0.0379972	0.573863	60.5093	54.3826	82.9333	56.0403	53.744	39.8539	39.8918	62.7397	145.865	25.8466	132.73
ENSECAG00000043804	0	0	3.30409	0.0380161	0.573863	1.26061	2.01417	3.18974	0	0	0	0	13.6887	29.7078	0	44.6249
ENSECAG00000021452	BUB1B	BUB1 mitotic checkpoint serine/threonine kinase B [Source:VGNC Symbol;Acc:VGNC:15925]	-0.484981	0.0384877	0.574176	433.65	316.225	582.66	480.653	575.828	454.999	246.898	383.283	300.643	321.79	308.941
ENSECAG00000016192	EPN1	epsin 1 [Source:VGNC Symbol;Acc:VGNC:17631]	-0.248732	0.0382486	0.574176	5719.39	7011.32	6865.39	5408.96	5605.83	7095.11	5961.13	5862.17	4613.62	6051.98	4975.1
ENSECAG00000011385	ERCC1	ERCC excision repair 1, endonuclease non-catalytic subunit [Source:VGNC Symbol;Acc:VGNC:17655]	-0.244933	0.0383253	0.574176	1063.95	1235.69	1204.66	1450.58	1437.93	1547.66	1243.11	1322.1	1181.18	1098.48	1041.25
ENSECAG00000010892	RRP12	ribosomal RNA processing 12 homolog [Source:VGNC Symbol;Acc:VGNC:22587]	-0.218569	0.0384935	0.574176	810.572	893.284	726.198	889.101	839.064	756.118	898.104	808.772	783.394	727.582	615.594
ENSECAG00000022179	PPP4C	protein phosphatase 4 catalytic subunit [Source:VGNC Symbol;Acc:VGNC:21788]	-0.188223	0.0381738	0.574176	3330.53	3448.26	4363.57	3465.88	3755.5	4014.18	3594.57	3778.07	3322.22	3307.07	3161.5
ENSECAG00000023288	RNPS1	RNA binding protein with serine rich domain 1 [Source:VGNC Symbol;Acc:VGNC:51226]	-0.144901	0.0383536	0.574176	2794.77	3085.71	3255.66	3376.43	2969.08	3318.95	3081.37	3138.13	2819.27	2781.1	2886.89
ENSECAG00000010181	SLC25A16	solute carrier family 25 member 16 [Source:VGNC Symbol;Acc:VGNC:23094]	0.238116	0.0385065	0.574176	416.001	330.324	309.405	359.951	416.79	371.97	367.651	354.765	450.667	439.392	400.48
ENSECAG00000011402	BDP1	B double prime 1, subunit of RNA polymerase III transcription initiation factor IIIB [Source:VGNC Symbol;Acc:VGNC:15807]	0.338356	0.0385076	0.574176	821.918	775.455	765.538	593.811	672.348	600.023	755.787	892.045	959.858	708.197	1115.62
ENSECAG00000035548	0	0	0.782684	0.0385042	0.574176	20.1698	16.1134	29.7709	8.62158	20.8395	18.8199	25.8757	23.9552	41.888	38.7699	24.0288
ENSECAG00000012315	EVL	Enah/Vasp-like [Source:VGNC Symbol;Acc:VGNC:17711]	-0.220234	0.0386756	0.575007	5827.8	5885.4	6978.09	6100.85	5554.28	6602.47	5142.8	5928.33	4550.94	5170.61	5745.16
ENSECAG00000013139	CACUL1	CDK2 associated cullin domain 1 [Source:VGNC Symbol;Acc:VGNC:15997]	0.292959	0.0387098	0.575007	519.371	418.947	416.793	362.106	417.887	325.474	466.842	361.609	503.844	483.332	522.912
ENSECAG00000024510	WDR19	WD repeat domain 19 [Source:VGNC Symbol;Acc:VGNC:24984]	0.452383	0.0387202	0.575007	268.51	229.615	290.267	163.81	170.006	223.625	323.447	280.618	389.766	285.605	321.528
ENSECAG00000021263	SLC41A2	solute carrier family 41 member 2 [Source:VGNC Symbol;Acc:VGNC:23214]	0.498812	0.0387355	0.575007	123.54	87.6164	118.02	106.692	117.359	76.3867	100.269	150.575	196.368	105.971	159.048
ENSECAG00000020448	UBE2T	ubiquitin conjugating enzyme E2 T [Source:VGNC Symbol;Acc:VGNC:58266]	-0.7483	0.0391032	0.576153	69.3336	50.3542	124.4	95.9151	73.4867	89.6714	30.1884	99.2429	46.3441	50.4009	44.6249
ENSECAG00000010821	RACGAP1	Rac GTPase activating protein 1 [Source:VGNC Symbol;Acc:VGNC:22140]	-0.521399	0.0390264	0.576153	453.82	263.856	628.379	433.234	488.083	450.571	261.992	430.052	237.068	359.268	297.499
ENSECAG00000015456	SPAG5	sperm associated antigen 5 [Source:VGNC Symbol;Acc:VGNC:56491]	-0.504364	0.0391577	0.576153	422.304	421.969	678.352	450.478	535.246	609.987	245.82	418.645	314.308	372.191	314.662
ENSECAG00000037704	HSPA8	heat shock protein family A (Hsp70) member 8 [Source:NCBI gene (formerly Entrezgene);Acc:100009679]	-0.304097	0.0388621	0.576153	16495.1	12662.1	14051.9	16656.9	12825.1	13780.6	12548.7	14197.4	8565.35	14024.4	11808.4
ENSECAG00000012637	LENG1	leukocyte receptor cluster member 1 [Source:VGNC Symbol;Acc:VGNC:19629]	-0.238868	0.0389554	0.576153	1324.9	1515.66	1608.69	1327.72	1215.27	1432.53	1249.58	1249.09	1044.53	1327.22	1107.61
ENSECAG00000022265	SMC6	structural maintenance of chromosomes 6 [Source:VGNC Symbol;Acc:VGNC:23334]	0.171835	0.0389728	0.576153	1157.24	995	1050.49	1014.11	1038.68	969.779	1041.5	960.488	1167.81	1051.96	1251.78
ENSECAG00000009540	PPP3CC	protein phosphatase 3 catalytic subunit gamma [Source:VGNC Symbol;Acc:VGNC:21787]	0.189311	0.0391485	0.576153	618.96	639.499	625.19	746.844	656.993	603.344	645.816	704.966	774.779	777.983	685.392
ENSECAG00000029882	0	0	1.62526	0.0391061	0.576153	105.891	2.01417	112.704	65.7396	28.5172	5.53527	33.4228	22.8144	145.271	94.3401	195.663
ENSECAG00000006350	GAPT	GRB2 binding adaptor protein, transmembrane [Source:VGNC Symbol;Acc:VGNC:56733]	0.483539	0.0392371	0.576357	146.231	229.615	246.673	191.83	243.493	317.724	181.13	168.827	289.948	237.789	377.595
ENSECAG00000011629	RGS13	regulator of G protein signaling 13 [Source:VGNC Symbol;Acc:VGNC:22343]	0.932942	0.0392579	0.576357	113.455	80.5668	101.009	112.081	57.0344	54.2456	17.2505	44.4882	182.703	87.8785	143.028
ENSECAG00000026905	RPL37	ribosomal protein L37 [Source:HGNC Symbol;Acc:HGNC:10347]	-0.289502	0.0394547	0.578611	15242	18122.5	19915.7	20626.1	17820	22322.6	15363.7	18490	14819.4	17963.4	12599.1
ENSECAG00000004666	BDH1	3-hydroxybutyrate dehydrogenase 1 [Source:VGNC Symbol;Acc:VGNC:15804]	-1.75491	0.039868	0.580116	20.1698	13.0921	77.6171	1.0777	12.065	77.4938	24.7976	19.3923	6.53571	15.508	5.72114
ENSECAG00000025040	ZCCHC17	zinc finger CCHC-type containing 17 [Source:VGNC Symbol;Acc:VGNC:25176]	-0.403938	0.040035	0.580116	1283.3	1218.57	879.306	1492.61	1419.28	1363.89	1240.96	1331.22	792.901	1371.16	740.315
ENSECAG00000023732	H2AZ1	H2A.Z histone 1 [Source:VGNC Symbol;Acc:VGNC:83808]	-0.402949	0.039611	0.580116	2789.73	2304.21	4103.07	3052.04	3610.72	3742.95	2127.2	2689.82	2128.86	2668.66	2130.55
ENSECAG00000007066	RASSF4	Ras association domain family member 4 [Source:VGNC Symbol;Acc:VGNC:22211]	-0.350625	0.0399957	0.580116	1637.53	1741.25	1599.12	1371.91	1690.19	1998.23	1311.04	1111.06	1004.72	1362.12	1303.27
ENSECAG00000039438	MYL6	myosin light chain 6 [Source:VGNC Symbol;Acc:VGNC:49494]	-0.288967	0.0399918	0.580116	21291.7	19806.3	28466.3	24173.8	29217	28126.9	22805.2	23076.8	18960.4	23566.9	17931.2
ENSECAG00000030680	SNRPE	small nuclear ribonucleoprotein polypeptide E [Source:HGNC Symbol;Acc:HGNC:11161]	-0.215474	0.0396471	0.580116	1812.76	1673.77	2082.9	1968.95	2034.59	2035.87	1956.85	1737.32	1570.35	1907.48	1470.33
ENSECAG00000013673	TNPO2	transportin 2 [Source:VGNC Symbol;Acc:VGNC:24395]	-0.169671	0.0398977	0.580116	1569.46	1715.07	1690.56	1446.27	1443.41	1628.48	1455.51	1576.48	1460.14	1310.42	1398.25
ENSECAG00000000253	WAS	WASP actin nucleation promoting factor [Source:VGNC Symbol;Acc:VGNC:59011]	-0.155282	0.0399013	0.580116	3566.27	3575.15	3995.68	3848.46	3980.34	3797.19	3406.97	3798.61	3338.26	3110.64	3642.08
ENSECAG00000022194	ANKRD13A	ankyrin repeat domain 13A [Source:VGNC Symbol;Acc:VGNC:15321]	0.18335	0.039914	0.580116	1225.31	1068.52	1117.47	1052.91	1142.88	1007.42	1092.17	1119.05	1365.07	1099.77	1280.39
ENSECAG00000007576	SLC38A1	solute carrier family 38 member 1 [Source:VGNC Symbol;Acc:VGNC:23188]	0.513516	0.0400059	0.580116	173.964	146.027	216.903	215.54	188.652	208.126	121.832	265.788	294.404	179.634	346.701
ENSECAG00000022845	PTPRM	protein tyrosine phosphatase receptor type M [Source:VGNC Symbol;Acc:VGNC:22035]	0.992783	0.0397239	0.580116	61.7699	50.3542	42.5299	32.3309	18.6459	30.9975	9.70341	37.6438	109.919	38.7699	60.644
ENSECAG00000001235	TIMM50	translocase of inner mitochondrial membrane 50 [Source:VGNC Symbol;Acc:VGNC:50508]	-0.283087	0.0400832	0.580186	1248	1117.86	1354.58	1353.59	1445.6	1617.41	1092.17	1157.83	1092.95	1190.24	917.67
ENSECAG00000022539	NFS1	NFS1 cysteine desulfurase [Source:VGNC Symbol;Acc:VGNC:99694]	-0.230314	0.0402064	0.580807	1014.79	1121.89	1102.59	1150.98	1240.5	1307.43	1083.55	1035.78	897.175	1133.37	871.901
ENSECAG00000007767	REEP5	receptor accessory protein 5 [Source:VGNC Symbol;Acc:VGNC:22291]	0.214804	0.040213	0.580807	5263.05	4856.16	4288.08	5671.92	5678.22	4386.15	4583.24	5007.77	5754.4	6031.31	5507.17
ENSECAG00000023348	GAB3	GRB2 associated binding protein 3 [Source:VGNC Symbol;Acc:VGNC:18186]	0.363969	0.0403044	0.58087	181.528	168.183	137.159	165.965	191.943	149.452	156.333	211.034	237.365	164.126	251.73
ENSECAG00000022390	PLVAP	plasmalemma vesicle associated protein [Source:VGNC Symbol;Acc:VGNC:21598]	0.839155	0.0403005	0.58087	312.631	505.557	657.087	468.798	480.405	312.189	1003.76	1216.01	1768.21	608.688	945.132
ENSECAG00000021430	PIKFYVE	phosphoinositide kinase, FYVE-type zinc finger containing [Source:VGNC Symbol;Acc:VGNC:21455]	0.21707	0.0404229	0.580916	908.9	896.305	886.749	683.26	774.352	769.402	915.355	782.536	947.678	949.863	987.468
ENSECAG00000022502	REV3L	REV3 like, DNA directed polymerase zeta catalytic subunit [Source:VGNC Symbol;Acc:VGNC:22314]	0.381805	0.0403897	0.580916	1080.34	785.526	750.653	591.656	561.57	708.514	806.461	815.617	1111.07	808.999	1056.12
ENSECAG00000008493	SERPINB10	serpin family B member 10 [Source:VGNC Symbol;Acc:VGNC:22848]	1.00615	0.040438	0.580916	26.4728	33.2338	44.6564	76.5165	21.9363	30.9975	77.6272	65.0212	173.196	47.8162	59.4998
ENSECAG00000023961	AURKA	aurora kinase A [Source:VGNC Symbol;Acc:VGNC:15703]	-0.34286	0.040553	0.581317	461.383	559.939	609.241	566.869	539.633	708.514	384.902	475.681	396.896	439.392	439.383
ENSECAG00000020432	CPD	carboxypeptidase D [Source:VGNC Symbol;Acc:VGNC:16814]	0.287602	0.0405465	0.581317	4038.99	2683.88	2839.93	3616.75	3618.4	2710.07	3800.5	3363.99	4184.34	3870.53	4151.26
ENSECAG00000014896	VAV1	vav guanine nucleotide exchange factor 1 [Source:VGNC Symbol;Acc:VGNC:24888]	-0.223093	0.0407679	0.583771	11795.5	13911.9	12367.7	11527.1	11765.5	11673.9	14351.3	10256.2	9457.18	11258.8	10664.2
ENSECAG00000000063	PTCHD3	patched domain containing 3 [Source:VGNC Symbol;Acc:VGNC:21982]	-1.42658	0.0408345	0.584099	8.82427	22.1559	7.44273	58.1957	18.6459	19.927	62.5331	14.8294	8.61526	5.16932	16.0192
ENSECAG00000022349	SEPTIN8	septin 8 [Source:VGNC Symbol;Acc:VGNC:22835]	-0.225123	0.0409798	0.584926	1057.65	1016.15	1012.21	974.239	1086.94	1170.16	1198.91	892.045	1004.72	856.815	827.276
ENSECAG00000015768	CCNT1	cyclin T1 [Source:VGNC Symbol;Acc:VGNC:16222]	0.324534	0.0409636	0.584926	557.19	352.48	398.718	370.728	383.886	315.51	440.966	428.912	540.088	478.162	503.46
ENSECAG00000018675	0	0	0.483447	0.0410909	0.585885	59.2487	75.5314	54.2256	79.7496	55.9376	46.4963	53.9078	67.3026	67.7337	87.8785	106.413
ENSECAG00000028132	0	0	1.51117	0.0412063	0.586905	3.78183	2.01417	2.1265	5.38849	4.38726	7.74938	7.54709	9.12578	30.8961	5.16932	6.86536
ENSECAG00000004590	TIPIN	TIMELESS interacting protein [Source:VGNC Symbol;Acc:VGNC:24114]	-0.296965	0.0412726	0.587223	196.655	207.459	219.029	248.948	262.139	254.622	186.521	219.019	185.674	162.834	197.951
ENSECAG00000034290	JDP2	Jun dimerization protein 2 [Source:VGNC Symbol;Acc:VGNC:19220]	-0.335101	0.0413827	0.587851	1468.61	1308.2	1853.24	1140.2	1253.66	1393.78	1722.89	1209.17	953.62	1309.13	1116.77
ENSECAG00000016998	CD40	CD40 molecule [Source:VGNC Symbol;Acc:VGNC:16268]	-0.294322	0.0414047	0.587851	1217.75	1471.35	1261.01	1039.98	1046.36	1195.62	1337.99	1050.61	880.836	1203.16	863.892
ENSECAG00000009513	GOLGB1	golgin B1 [Source:VGNC Symbol;Acc:VGNC:18456]	0.200473	0.0415318	0.589029	2441.8	2158.18	2107.36	2165.09	2297.83	1827.75	2218.85	1874.21	2466.64	2315.86	2580.23
ENSECAG00000012273	UBA6	ubiquitin like modifier activating enzyme 6 [Source:VGNC Symbol;Acc:VGNC:24703]	0.221955	0.0416324	0.589829	1604.76	1502.57	1392.85	1615.47	1451.09	1198.94	1666.83	1352.9	1817.23	1738.18	1595.05
ENSECAG00000012486	TNRC6C	trinucleotide repeat containing adaptor 6C [Source:VGNC Symbol;Acc:VGNC:24400]	0.319966	0.0417777	0.59066	574.838	479.372	498.663	502.207	574.731	402.968	484.092	626.257	680.308	501.424	754.046
ENSECAG00000021932	NMNAT3	nicotinamide nucleotide adenylyltransferase 3 [Source:VGNC Symbol;Acc:VGNC:20781]	1.01867	0.0417795	0.59066	30.2546	17.1204	75.4906	39.8748	77.8739	58.6739	102.425	93.5392	54.0682	195.142	129.298
ENSECAG00000023645	FABP4	fatty acid binding protein 4 [Source:VGNC Symbol;Acc:VGNC:56245]	-2.31943	0.0436674	0.590769	61.7699	389.742	26.5812	188.597	486.986	29.8905	1771.41	1284.45	43.6704	115.017	160.192
ENSECAG00000038866	0	0	-0.856507	0.0431499	0.590769	311.371	417.94	214.776	633.686	264.333	296.69	399.996	768.847	189.239	404.499	92.6824
ENSECAG00000020212	IFT27	intraflagellar transport 27 [Source:VGNC Symbol;Acc:VGNC:59258]	-0.755832	0.0426606	0.590769	37.8183	187.318	113.768	74.3611	127.231	118.455	123.988	85.5542	51.0974	73.6628	69.7979
ENSECAG00000040478	0	0	-0.676139	0.0423427	0.590769	1933.78	2075.6	1127.04	770.554	639.444	768.295	1271.15	808.772	691.894	815.461	697.979
ENSECAG00000017546	EXD3	exonuclease 3'-5' domain containing 3 [Source:VGNC Symbol;Acc:VGNC:17715]	-0.473828	0.0436177	0.590769	428.607	630.435	441.248	535.616	491.373	591.167	382.745	344.498	491.961	245.543	294.066
ENSECAG00000007349	PTPA	protein phosphatase 2 phosphatase activator [Source:VGNC Symbol;Acc:VGNC:22007]	-0.408244	0.0425443	0.590769	4572.23	4937.74	8730.33	4290.31	5746.22	5249.65	4401.03	4342.73	3861.42	4326.72	3757.64
ENSECAG00000021289	CCNE1	cyclin E1 [Source:VGNC Symbol;Acc:VGNC:16211]	-0.390485	0.0429267	0.590769	213.043	183.289	227.535	267.269	284.075	246.873	164.958	197.345	199.636	157.664	148.75
ENSECAG00000006931	ATF4	activating transcription factor 4 [Source:VGNC Symbol;Acc:VGNC:56343]	-0.293109	0.0428751	0.590769	9668.88	13189.8	14090.2	13809.6	12344.7	15010.5	10130.4	11394.7	8832.12	10666.9	11001.7
ENSECAG00000033356	ZNF787	zinc finger protein 787 [Source:HGNC Symbol;Acc:HGNC:26998]	-0.257769	0.0436886	0.590769	429.868	612.308	550.762	515.139	507.826	542.456	480.858	418.645	433.139	401.915	437.095
ENSECAG00000012973	0	0	-0.257471	0.0436872	0.590769	2879.23	3750.38	4464.58	3613.52	3245.48	3900.15	3265.73	3470.08	3081.59	2671.25	3214.13
ENSECAG00000019897	DDX56	DEAD-box helicase 56 [Source:VGNC Symbol;Acc:VGNC:17105]	-0.256628	0.0420566	0.590769	608.875	491.457	496.537	542.082	429.952	436.179	505.655	541.843	468.195	392.868	403.912
ENSECAG00000011043	RUSF1	RUS family member 1 [Source:VGNC Symbol;Acc:VGNC:52307]	-0.242686	0.0423447	0.590769	776.536	834.873	697.49	871.857	716.221	855.753	712.661	658.197	570.092	710.782	668.229
ENSECAG00000017197	RANBP1	RAN binding protein 1 [Source:VGNC Symbol;Acc:VGNC:58697]	-0.236367	0.0424554	0.590769	1589.63	1461.28	1662.92	2062.71	1763.68	1941.77	1501.87	1576.48	1422.41	1481.01	1414.26
ENSECAG00000033173	ALKBH4	alkB homolog 4, lysine demethylase [Source:VGNC Symbol;Acc:VGNC:15256]	-0.231394	0.0431712	0.590769	705.942	821.781	809.131	729.601	852.226	975.314	721.286	763.143	627.725	722.413	693.402
ENSECAG00000000160	COX5A	cytochrome c oxidase subunit 5A [Source:VGNC Symbol;Acc:VGNC:16803]	-0.216135	0.043622	0.590769	3044.37	2918.53	2991.98	3137.18	3740.14	3418.58	3624.76	2954.47	2819.27	3053.78	2465.81
ENSECAG00000010803	ADO	2-aminoethanethiol dioxygenase [Source:HGNC Symbol;Acc:HGNC:23506]	-0.214245	0.0435842	0.590769	765.19	850.987	669.846	644.463	712.93	707.407	666.3	635.382	601.286	589.303	637.335
ENSECAG00000008664	SRSF7	serine and arginine rich splicing factor 7 [Source:VGNC Symbol;Acc:VGNC:23602]	-0.213135	0.0429336	0.590769	2564.08	2214.58	2476.3	2436.67	2523.77	2310.42	2805.36	3065.12	2252.15	2302.93	2041.3
ENSECAG00000010480	0	0	-0.210917	0.0431906	0.590769	8862.09	8909.68	9306.61	10822.2	11330.1	10461.7	9493.16	8652.38	8403.14	9101.88	7715.52
ENSECAG00000005731	0	0	-0.200981	0.0434373	0.590769	3558.7	3111.89	3454.49	4325.88	3856.4	3487.22	3530.96	3354.86	3300.83	3000.79	3049.37
ENSECAG00000012138	NSUN5	NOP2/Sun RNA methyltransferase 5 [Source:VGNC Symbol;Acc:VGNC:51198]	-0.188896	0.0434898	0.590769	569.796	636.478	648.581	627.22	573.635	702.979	696.489	628.538	581.678	558.287	528.633
ENSECAG00000021548	LRRC41	leucine rich repeat containing 41 [Source:VGNC Symbol;Acc:VGNC:19780]	-0.173959	0.0425789	0.590769	1742.16	1875.19	2030.8	1901.06	1582.71	1939.56	1888.93	1711.08	1679.98	1607.66	1585.9
ENSECAG00000007856	TSPAN14	tetraspanin 14 [Source:VGNC Symbol;Acc:VGNC:51817]	-0.170194	0.0419669	0.590769	1608.54	1730.17	1860.68	1579.9	1860.2	1745.82	1783.27	1844.55	1503.21	1455.16	1715.2
ENSECAG00000018305	KHSRP	KH-type splicing regulatory protein [Source:VGNC Symbol;Acc:VGNC:19353]	-0.145214	0.042473	0.590769	3155.31	3071.61	3151.47	2820.33	2880.24	2805.27	2884.07	3106.19	2686.77	2501.95	2905.19
ENSECAG00000023577	VPS26C	VPS26 endosomal protein sorting factor C [Source:VGNC Symbol;Acc:VGNC:17323]	-0.112655	0.0431687	0.590769	1466.09	1550.91	1557.66	1465.67	1464.25	1446.92	1446.89	1464.69	1388.24	1395.72	1328.45
ENSECAG00000010685	RSF1	remodeling and spacing factor 1 [Source:VGNC Symbol;Acc:VGNC:22597]	0.188394	0.043581	0.590769	1600.97	1474.37	1420.5	1537.87	1516.9	1287.5	1467.37	1303.85	1681.76	1482.3	1793
ENSECAG00000020692	C2CD5	C2 calcium dependent domain containing 5 [Source:VGNC Symbol;Acc:VGNC:15951]	0.216777	0.0428037	0.590769	1554.33	1541.85	1335.44	1576.67	1591.48	1350.61	1454.43	1717.93	1859.11	1496.52	1921.16
ENSECAG00000007431	TNKS	tankyrase [Source:VGNC Symbol;Acc:VGNC:24385]	0.217716	0.0420031	0.590769	515.59	462.252	424.236	425.691	450.791	415.145	494.874	463.133	543.355	461.362	583.556
ENSECAG00000018240	PHKB	phosphorylase kinase regulatory subunit beta [Source:VGNC Symbol;Acc:VGNC:21392]	0.221649	0.0434536	0.590769	1840.49	1930.58	1657.6	2102.59	1920.52	1580.87	1847.96	1972.31	2247.39	1850.62	2392.58
ENSECAG00000017791	DIP2B	disco interacting B [Source:VGNC Symbol;Acc:VGNC:17190]	0.246903	0.0433723	0.590769	1553.07	1336.4	1410.93	1238.27	1451.09	1311.86	1584.89	1128.17	1740.58	1395.72	1759.82
ENSECAG00000013285	ATR	ATR serine/threonine kinase [Source:VGNC Symbol;Acc:VGNC:15692]	0.278487	0.0433725	0.590769	1316.08	1230.66	1073.88	1187.62	1274.5	1048.38	1340.15	1455.56	1646.11	1168.27	1694.6
ENSECAG00000014614	FAM126B	family with sequence similarity 126 member B [Source:VGNC Symbol;Acc:VGNC:17796]	0.282357	0.0432865	0.590769	287.419	241.7	231.788	213.384	292.85	216.983	241.507	266.929	339.263	275.266	287.201
ENSECAG00000014874	SLC23A2	solute carrier family 23 member 2 [Source:VGNC Symbol;Acc:VGNC:23083]	0.369805	0.0418825	0.590769	529.456	535.769	340.239	362.106	486.986	391.897	492.717	508.762	727.247	544.071	489.729
ENSECAG00000017048	CD101	CD101 molecule [Source:VGNC Symbol;Acc:VGNC:16243]	0.423437	0.0428911	0.590769	1432.05	856.022	1218.48	1250.13	1419.28	1058.34	1392.98	1562.79	2142.23	1107.53	1868.52
ENSECAG00000014110	0	0	0.456635	0.0432331	0.590769	170.182	162.141	203.08	234.938	258.849	187.092	147.707	293.166	271.232	233.912	347.845
ENSECAG00000023989	OSBPL3	oxysterol binding protein like 3 [Source:VGNC Symbol;Acc:VGNC:21065]	0.466688	0.043104	0.590769	137.406	101.716	149.918	144.411	121.747	88.5643	105.659	149.435	217.164	118.894	176.211
ENSECAG00000007901	C5H1orf116	chromosome 5 C1orf116 homolog [Source:VGNC Symbol;Acc:VGNC:59239]	0.509997	0.0423017	0.590769	240.777	116.822	153.108	137.945	185.362	246.873	144.473	205.33	322.032	220.989	216.259
ENSECAG00000031541	0	0	0.56842	0.0434409	0.590769	93.2851	62.4393	92.5025	51.7295	81.1644	49.8174	88.4088	66.1619	149.133	90.4631	81.2401
ENSECAG00000019120	0	0	0.580215	0.0434464	0.590769	44.1214	46.3259	42.5299	67.895	61.4217	34.3187	40.9699	46.7696	81.3993	43.9392	88.1055
ENSECAG00000004152	USP13	ubiquitin specific peptidase 13 [Source:VGNC Symbol;Acc:VGNC:52454]	0.580568	0.042811	0.590769	68.0729	51.3613	55.2889	68.9727	69.0994	71.9585	62.5331	83.2727	85.5584	56.8625	155.615
ENSECAG00000020685	IGF2BP2	insulin like growth factor 2 mRNA binding protein 2 [Source:VGNC Symbol;Acc:VGNC:18970]	0.875807	0.0421993	0.590769	51.685	62.4393	45.7197	63.5842	81.1644	25.4622	120.753	114.072	198.448	111.14	76.6632
ENSECAG00000005493	CHRM1	cholinergic receptor muscarinic 1 [Source:VGNC Symbol;Acc:VGNC:16519]	1.18284	0.0436057	0.590769	12.6061	20.1417	6.37949	26.9424	10.9682	14.3917	3.23447	21.6737	53.1769	15.508	28.6057
ENSECAG00000018176	PDGFRA	platelet derived growth factor receptor alpha [Source:VGNC Symbol;Acc:VGNC:21261]	1.37309	0.0424215	0.590769	8.82427	11.0779	3.18974	10.777	2.19363	1.10705	16.1723	9.12578	23.4691	11.631	25.173
ENSECAG00000020303	UGGT2	UDP-glucose glycoprotein glucosyltransferase 2 [Source:VGNC Symbol;Acc:VGNC:24777]	1.37874	0.0431264	0.590769	7.56366	3.02125	3.18974	9.69928	1.09682	6.64232	11.8597	6.84433	19.3101	23.2619	5.72114
ENSECAG00000000511	CFL2	cofilin 2 [Source:VGNC Symbol;Acc:VGNC:16465]	0.295558	0.0438142	0.591868	155.055	170.197	162.677	175.665	174.394	136.168	176.818	181.375	203.201	168.003	241.432
ENSECAG00000043792	0	0	-0.362758	0.0439904	0.591891	852.172	816.746	1283.34	986.093	843.451	1254.29	816.164	967.333	696.35	930.478	656.786
ENSECAG00000009738	RPS19	ribosomal protein S19 [Source:VGNC Symbol;Acc:VGNC:22550]	-0.32051	0.0440816	0.591891	11823.3	10794.9	14342.1	14902.4	14087.5	17675.2	10156.2	14099.3	10745.9	11950.2	9700.76
ENSECAG00000022619	ZNF524	zinc finger protein 524 [Source:HGNC Symbol;Acc:HGNC:28322]	-0.300193	0.0440001	0.591891	395.832	474.337	512.485	488.197	455.179	577.882	378.433	371.876	357.385	391.576	366.153
ENSECAG00000010050	CNPPD1	cyclin Pas1/PHO80 domain containing 1 [Source:VGNC Symbol;Acc:VGNC:16684]	-0.226049	0.043955	0.591891	2319.52	2323.34	2651.74	2739.51	2024.72	2194.18	2260.89	2305.4	1730.78	2172.41	2140.85
ENSECAG00000000287	RBM10	RNA binding motif protein 10 [Source:VGNC Symbol;Acc:VGNC:22231]	-0.159442	0.0441578	0.591891	2473.32	2427.07	2540.1	2404.34	2042.27	2528.51	2477.6	2586.02	2192.43	2231.85	2115.68
ENSECAG00000016216	ITCH	itchy E3 ubiquitin protein ligase [Source:VGNC Symbol;Acc:VGNC:19157]	0.244323	0.0441703	0.591891	2519.96	2164.23	1890.45	1832.09	2416.29	1915.2	2373.02	1971.17	2324.93	2525.21	2741.57
ENSECAG00000002233	SLC44A1	solute carrier family 44 member 1 [Source:VGNC Symbol;Acc:VGNC:23218]	0.323171	0.0439733	0.591891	905.118	688.846	661.34	669.25	592.281	554.634	701.88	692.419	1040.66	823.215	692.257
ENSECAG00000023157	GDPD4	glycerophosphodiester phosphodiesterase domain containing 4 [Source:VGNC Symbol;Acc:VGNC:56624]	0.688399	0.0441355	0.591891	22.691	29.2055	22.3282	21.554	15.3554	14.3917	32.3447	19.3923	44.2646	32.3083	28.6057
ENSECAG00000039590	0	0	-0.808814	0.044551	0.592717	15.1273	29.2055	23.3914	11.8547	19.7427	17.7129	24.7976	22.8144	13.6656	9.04631	11.4423
ENSECAG00000011788	CDC45	cell division cycle 45 [Source:VGNC Symbol;Acc:VGNC:16303]	-0.639318	0.0445249	0.592717	176.485	109.772	215.839	203.685	207.298	152.773	63.6112	144.872	87.3409	108.556	112.134
ENSECAG00000021685	DCLRE1B	DNA cross-link repair 1B [Source:VGNC Symbol;Acc:VGNC:17045]	-0.521763	0.044577	0.592717	69.3336	61.4322	97.8188	67.895	70.1962	73.0656	44.2044	65.0212	49.612	58.1549	35.471
ENSECAG00000018472	PDGFB	platelet derived growth factor subunit B [Source:VGNC Symbol;Acc:VGNC:56381]	-0.314157	0.0445869	0.592717	1095.47	1187.35	1012.21	1103.56	730.479	967.565	1300.26	901.171	772.402	846.476	886.776
ENSECAG00000011118	0	0	-0.267215	0.0444437	0.592717	616.438	505.557	652.834	613.21	743.641	707.407	707.27	572.643	516.915	600.934	479.431
ENSECAG00000024994	PI4KB	phosphatidylinositol 4-kinase beta [Source:VGNC Symbol;Acc:VGNC:21409]	-0.129286	0.0444831	0.592717	3220.86	3776.57	3329.03	3378.58	3325.55	3450.69	3443.63	3167.79	3053.07	3136.49	3104.29
ENSECAG00000009120	AP3M2	adaptor related protein complex 3 subunit mu 2 [Source:VGNC Symbol;Acc:VGNC:15386]	0.324935	0.0443937	0.592717	176.485	217.53	173.309	183.209	223.75	171.593	201.615	179.093	187.159	277.851	260.884
ENSECAG00000016965	SUV39H2	suppressor of variegation 3-9 homolog 2 [Source:VGNC Symbol;Acc:VGNC:23776]	0.410225	0.044344	0.592717	98.3276	61.4322	74.4273	71.128	54.8408	71.9585	75.4709	74.147	84.073	99.5094	108.702
ENSECAG00000012469	COX7A2	cytochrome c oxidase subunit 7A2 [Source:VGNC Symbol;Acc:VGNC:51019]	-0.267678	0.0446569	0.593058	2029.58	2162.21	2473.11	2189.88	2633.45	2606	2458.2	1925.54	1870.1	2282.26	1606.5
ENSECAG00000016027	HAUS7	HAUS augmin like complex subunit 7 [Source:VGNC Symbol;Acc:VGNC:55477]	-0.282287	0.0448091	0.594488	447.517	418.947	575.217	400.904	491.373	515.887	472.232	401.534	339.857	377.361	435.951
ENSECAG00000013992	FCRL4	Fc receptor like 4 [Source:VGNC Symbol;Acc:VGNC:17981]	-1.39916	0.0450492	0.594721	52.9456	28.1984	22.3282	8.62158	53.744	21.034	10.7816	112.932	13.3685	9.04631	21.7403
ENSECAG00000036473	0	0	-0.886947	0.0449521	0.594721	17.6485	14.0992	20.2017	10.777	12.065	13.2846	19.4068	17.1108	8.91233	11.631	4.57691
ENSECAG00000011528	ABHD2	abhydrolase domain containing 2, acylglycerol lipase [Source:VGNC Symbol;Acc:VGNC:14944]	0.254204	0.0450378	0.594721	1801.41	1572.06	1449.21	1701.68	1447.8	1165.73	1704.56	1538.83	1961.31	1682.61	1889.12
ENSECAG00000021803	MFSD4B	major facilitator superfamily domain containing 4B [Source:VGNC Symbol;Acc:VGNC:51055]	0.401603	0.0448837	0.594721	163.879	103.73	89.3128	102.381	122.843	105.17	116.441	127.761	172.602	125.356	159.048
ENSECAG00000016997	ELAPOR2	endosome-lysosome associated apoptosis and autophagy regulator family member 2 [Source:VGNC Symbol;Acc:VGNC:19378]	0.690428	0.044997	0.594721	86.9821	39.2763	79.7436	43.1079	32.9045	49.8174	46.3607	80.9913	122.099	73.6628	78.9517
ENSECAG00000018100	0	0	-4.35236	0.0451392	0.594971	0	264.863	0	368.573	374.014	287.834	302.962	289.744	0	34.8929	0
ENSECAG00000036703	SPINK9	serine peptidase inhibitor Kazal type 9 [Source:HGNC Symbol;Acc:HGNC:32951]	-2.02048	0.045242	0.594971	28.994	614.322	140.349	32.3309	19.7427	32.1046	230.725	109.509	35.3523	58.1549	18.3076
ENSECAG00000007646	NR1D2	nuclear receptor subfamily 1 group D member 2 [Source:VGNC Symbol;Acc:VGNC:20859]	0.295015	0.0452463	0.594971	1108.08	1147.07	709.186	1086.32	959.714	940.996	848.509	815.617	1207.32	1123.04	1171.69
ENSECAG00000002756	AAK1	AP2 associated kinase 1 [Source:HGNC Symbol;Acc:HGNC:19679]	0.358875	0.0452335	0.594971	597.529	469.302	511.422	468.798	603.249	406.289	591.908	675.308	749.527	518.225	807.824
ENSECAG00000007500	RPL27	ribosomal protein L27 [Source:VGNC Symbol;Acc:VGNC:49258]	-0.24471	0.0454398	0.595686	8274.64	7879.43	8956.8	9645.39	10627	10923.3	8533.61	7748.93	7608.76	8212.76	7153.71
ENSECAG00000015999	CTBP1	C-terminal binding protein 1 [Source:VGNC Symbol;Acc:VGNC:16924]	-0.174058	0.045402	0.595686	4840.74	4623.53	5057.87	5080.27	5094.71	5627.15	4379.47	5146.94	4667.69	4019.15	4550.59
ENSECAG00000017333	SF3A3	splicing factor 3a subunit 3 [Source:VGNC Symbol;Acc:VGNC:22887]	-0.121189	0.0454791	0.595686	2522.48	2504.62	2669.81	2814.95	2678.42	2615.97	2739.59	2449.13	2392.96	2443.8	2405.17
ENSECAG00000013056	0	0	2.4474	0.0453907	0.595686	1.26061	4.02834	17.012	21.554	137.102	19.927	58.2204	60.4583	223.997	425.177	4.57691
ENSECAG00000036672	0	0	1.51148	0.0456508	0.59735	6.30305	13.0921	6.37949	3.23309	26.3236	6.64232	42.0481	11.4072	15.448	85.2938	24.0288
ENSECAG00000035745	TBX1	T-box transcription factor 1 [Source:HGNC Symbol;Acc:HGNC:11592]	-0.715929	0.0459405	0.597833	44.1214	59.418	85.0598	44.1856	40.5822	66.4232	24.7976	54.7547	30.0049	41.3546	25.173
ENSECAG00000012858	RASL11A	RAS like family 11 member A [Source:VGNC Symbol;Acc:VGNC:22207]	-0.463792	0.0458524	0.597833	147.491	254.792	255.179	185.364	160.135	233.588	276.008	173.39	123.881	188.68	149.894
ENSECAG00000017080	SLC5A2	solute carrier family 5 member 2 [Source:VGNC Symbol;Acc:VGNC:23246]	-0.395908	0.04598	0.597833	146.231	164.155	140.349	187.519	145.876	189.306	109.972	127.761	98.0357	122.771	128.153
ENSECAG00000018815	0	0	-0.269463	0.0459437	0.597833	2512.4	2867.17	3075.98	2237.3	2566.55	3062.11	2404.29	2118.32	1959.82	2451.55	2079.06
ENSECAG00000008642	PRKD3	protein kinase D3 [Source:VGNC Symbol;Acc:VGNC:21852]	0.23309	0.0460009	0.597833	2533.83	2102.79	1973.39	2012.06	2093.82	1918.52	2132.59	2580.31	2589.03	2251.24	2802.21
ENSECAG00000036403	0	0	0.772439	0.0458501	0.597833	46.6426	13.0921	25.5179	36.6417	53.744	18.8199	38.8136	33.081	61.7922	51.6932	56.0671
ENSECAG00000028680	0	0	0.873783	0.0458265	0.597833	47.9032	34.2409	18.0752	54.9626	42.7758	15.4988	44.2044	51.3325	79.3198	32.3083	99.5478
ENSECAG00000010373	ANKIB1	ankyrin repeat and IBR domain containing 1 [Source:VGNC Symbol;Acc:VGNC:15314]	0.259648	0.0461134	0.598712	1178.67	976.872	901.634	833.06	954.23	752.797	991.904	954.785	1236.74	1011.89	1131.64
ENSECAG00000023181	CNOT3	CCR4-NOT transcription complex subunit 3 [Source:VGNC Symbol;Acc:VGNC:58709]	-0.14461	0.0461611	0.59875	1203.88	1334.39	1368.4	1436.57	1320.57	1293.04	1219.39	1271.91	1178.21	1156.64	1210.59
ENSECAG00000013789	EPN2	epsin 2 [Source:VGNC Symbol;Acc:VGNC:17632]	-0.880154	0.0462189	0.598918	25.2122	15.1063	22.3282	9.69928	13.1618	18.8199	25.8757	21.6737	10.1006	14.2156	6.86536
ENSECAG00000008394	NCOA2	nuclear receptor coactivator 2 [Source:VGNC Symbol;Acc:VGNC:20596]	0.258484	0.0463411	0.59992	1909.82	1471.35	1560.85	1441.96	1429.15	1349.5	1857.66	1558.23	1879.31	1638.68	2122.54
ENSECAG00000015150	EIF3L	eukaryotic translation initiation factor 3 subunit L [Source:VGNC Symbol;Acc:VGNC:17496]	-0.157554	0.0463915	0.599991	7920.41	8083.87	7837.2	8989.08	8296.31	9022.49	7887.79	7401.01	6874.98	7785	7350.52
ENSECAG00000018948	HSP90AA1	heat shock protein 90 alpha family class A member 1 [Source:VGNC Symbol;Acc:VGNC:55283]	-0.256768	0.0465376	0.600137	44963.4	29389.8	35934.6	36790.4	35976.7	33357.7	33069.2	40534.4	26739.7	34456.1	29834.6
ENSECAG00000020568	VRK3	VRK serine/threonine kinase 3 [Source:VGNC Symbol;Acc:VGNC:24941]	-0.209368	0.046466	0.600137	1398.02	1719.09	1363.08	1297.55	1364.44	1535.48	1435.03	1239.97	1272.09	1254.85	1153.38
ENSECAG00000001114	CCR5	C-C motif chemokine receptor 5 [Source:NCBI gene (formerly Entrezgene);Acc:100048935]	0.434734	0.0464969	0.600137	1558.11	1439.12	1547.03	1869.81	1769.16	1133.62	1795.13	2556.36	2565.27	1630.92	2728.98
ENSECAG00000033252	0	0	-0.394839	0.0467805	0.601173	392.05	277.955	358.314	288.823	202.911	252.408	338.541	363.89	222.808	215.819	267.749
ENSECAG00000010862	TNIP1	TNFAIP3 interacting protein 1 [Source:VGNC Symbol;Acc:VGNC:24382]	-0.247263	0.0468027	0.601173	13429.3	15369.1	11405.5	11874.1	12066.1	14278.8	12350.3	13205	9924.78	13287.7	9644.69
ENSECAG00000030139	0	0	-0.245903	0.0468879	0.601173	312.631	342.409	441.248	365.34	347.691	394.111	326.681	386.705	312.229	320.498	289.489
ENSECAG00000021690	NDUFS6	NADH:ubiquinone oxidoreductase subunit S6 [Source:VGNC Symbol;Acc:VGNC:20647]	-0.244622	0.0467701	0.601173	1456	1473.37	1783.07	1513.09	1794.39	1749.15	1555.78	1325.52	1269.71	1553.38	1185.42
ENSECAG00000024025	LSM8	LSM8 homolog, U6 small nuclear RNA associated [Source:VGNC Symbol;Acc:VGNC:19823]	-0.235917	0.0468818	0.601173	365.577	439.089	479.525	438.623	410.209	488.211	445.278	377.579	387.092	377.361	329.537
ENSECAG00000018435	WDR1	WD repeat domain 1 [Source:VGNC Symbol;Acc:VGNC:24980]	-0.173256	0.0467577	0.601173	19335.2	19584.8	22030.5	22366.5	21316.6	23227.1	20030	19274.8	17994	20456.3	17148.5
ENSECAG00000014569	MRPL38	mitochondrial ribosomal protein L38 [Source:VGNC Symbol;Acc:VGNC:20339]	-0.229787	0.046962	0.601393	994.621	1139.01	1238.68	1204.87	891.711	1160.19	1076	1277.61	994.914	960.202	915.382
ENSECAG00000007800	ESYT2	extended synaptotagmin 2 [Source:VGNC Symbol;Acc:VGNC:17691]	0.208051	0.0469951	0.601393	1853.1	1717.08	1791.57	1889.2	1729.68	1567.59	1951.46	2052.16	2305.03	1797.63	2191.2
ENSECAG00000000404	FKBP9	FKBP prolyl isomerase 9 [Source:VGNC Symbol;Acc:VGNC:18056]	0.563128	0.0471035	0.602204	1048.83	1011.11	1635.27	1623.01	774.352	1457.99	847.431	566.939	1427.76	1723.97	1817.03
ENSECAG00000032885	RNF227	ring finger protein 227 [Source:HGNC Symbol;Acc:HGNC:27571]	-0.504758	0.0472369	0.602611	84.4609	92.6518	176.499	82.9827	139.296	115.134	118.597	122.057	75.1607	74.9552	97.2593
ENSECAG00000023358	RARA	retinoic acid receptor alpha [Source:VGNC Symbol;Acc:VGNC:22184]	-0.340868	0.0473079	0.602611	4891.17	4455.34	5787.26	4076.93	3955.12	4989.49	6653.3	3997.09	3181.7	3966.16	4346.92
ENSECAG00000006087	MAD2L2	mitotic arrest deficient 2 like 2 [Source:VGNC Symbol;Acc:VGNC:19886]	-0.274432	0.0473158	0.602611	949.239	1168.22	1455.59	1227.5	1247.08	1417.03	1014.54	1164.68	979.466	1097.19	915.382
ENSECAG00000021926	STRN	striatin [Source:VGNC Symbol;Acc:VGNC:23719]	0.240112	0.0472033	0.602611	710.984	577.06	619.873	557.17	696.478	498.174	639.347	617.131	712.393	668.135	796.382
ENSECAG00000029282	UQCRQ	ubiquinol-cytochrome c reductase complex III subunit VII [Source:HGNC Symbol;Acc:HGNC:29594]	-0.248637	0.0480473	0.603382	2538.87	2614.39	3097.24	2927.03	3392.45	3227.06	2894.85	2522.14	2380.19	2857.34	2092.79
ENSECAG00000007602	0	0	-0.235181	0.0477305	0.603382	833.263	715.03	768.728	811.506	754.609	627.7	803.226	781.395	719.82	681.058	534.354
ENSECAG00000023494	SMIM12	small integral membrane protein 12 [Source:VGNC Symbol;Acc:VGNC:23342]	-0.225431	0.0479291	0.603382	1292.13	1206.49	1549.15	1284.62	1551.99	1454.67	1522.36	1350.62	1131.57	1385.38	1084.73
ENSECAG00000020066	DNAJB1	DnaJ heat shock protein family (Hsp40) member B1 [Source:VGNC Symbol;Acc:VGNC:59155]	-0.207276	0.0476698	0.603382	3451.55	3679.89	3955.28	3377.5	3279.48	4131.52	3361.69	3679.97	2722.12	3564.25	3118.02
ENSECAG00000010701	EIF6	eukaryotic translation initiation factor 6 [Source:VGNC Symbol;Acc:VGNC:97703]	-0.198192	0.0480927	0.603382	2724.18	2614.39	2861.2	3013.24	2959.21	3176.14	2856.04	2417.19	2398.9	2768.17	2231.24
ENSECAG00000010774	TRIM28	tripartite motif containing 28 [Source:VGNC Symbol;Acc:VGNC:24499]	-0.176037	0.0479882	0.603382	4944.11	5265.04	5754.3	5576.01	4877.54	5755.57	4537.96	5336.3	4495.68	4524.45	4939.63
ENSECAG00000023185	PSMC5	proteasome 26S subunit, ATPase 5 [Source:VGNC Symbol;Acc:VGNC:21954]	-0.150012	0.0480989	0.603382	4516.77	4393.91	4888.81	4645.95	5025.61	4740.4	4887.28	4037.02	4213.45	4076.01	4259.96
ENSECAG00000012171	ERGIC3	ERGIC and golgi 3 [Source:VGNC Symbol;Acc:VGNC:51536]	-0.149654	0.0479773	0.603382	3461.64	3818.87	4009.51	3749.31	3695.17	4349.61	3985.94	3828.26	3480.86	3626.28	3340
ENSECAG00000003103	PSMD13	proteasome 26S subunit, non-ATPase 13 [Source:VGNC Symbol;Acc:VGNC:21959]	-0.149477	0.0480525	0.603382	3340.62	3291.15	3709.67	3478.81	3757.69	3863.62	3499.69	3386.8	3167.44	3433.72	2979.57
ENSECAG00000000489	GNAI2	G protein subunit alpha i2 [Source:VGNC Symbol;Acc:VGNC:18416]	-0.13306	0.0479764	0.603382	26709.8	26502.4	27458.4	25760.2	29535.1	27736.1	26031	24211.8	23661.4	25411.1	24095.1
ENSECAG00000024956	KDM5C	lysine demethylase 5C [Source:VGNC Symbol;Acc:VGNC:49269]	0.283992	0.047595	0.603382	2646.02	2363.63	3164.23	2101.51	2087.24	2179.79	2226.39	2412.63	2894.43	2482.57	3380.05
ENSECAG00000006331	CLOCK	clock circadian regulator [Source:VGNC Symbol;Acc:VGNC:16627]	0.330049	0.0480813	0.603382	743.76	584.109	501.853	531.305	479.308	412.931	670.613	570.361	743.586	640.996	731.161
ENSECAG00000020587	GM2A	GM2 ganglioside activator [Source:VGNC Symbol;Acc:VGNC:18400]	0.341152	0.0477418	0.603382	3490.63	3061.54	2917.55	4236.43	3758.79	4507.92	3492.15	4305.09	4206.33	6128.23	3811.42
ENSECAG00000000614	SNX27	sorting nexin 27 [Source:VGNC Symbol;Acc:VGNC:23424]	0.365718	0.0480469	0.603382	1201.36	1261.88	1045.17	792.108	1332.63	918.855	1362.79	814.476	1232.58	1466.8	1521.82
ENSECAG00000005707	SAMD8	sterile alpha motif domain containing 8 [Source:VGNC Symbol;Acc:VGNC:22680]	0.386674	0.047832	0.603382	206.74	194.367	126.526	149.8	122.843	140.596	180.052	174.531	225.779	174.465	232.278
ENSECAG00000016614	CD1B2	CD1b2 molecule [Source:NCBI gene (formerly Entrezgene);Acc:100056393]	1.19155	0.047841	0.603382	25.2122	10.0708	12.759	15.0878	5.48408	6.64232	14.016	5.70361	17.8247	52.9856	11.4423
ENSECAG00000015641	DSCC1	DNA replication and sister chromatid cohesion 1 [Source:VGNC Symbol;Acc:VGNC:17322]	-0.762969	0.0482628	0.604165	94.5458	38.2692	93.5658	111.003	105.294	83.029	34.501	53.614	52.5828	34.8929	46.9133
ENSECAG00000022195	IGSF8	immunoglobulin superfamily member 8 [Source:HGNC Symbol;Acc:HGNC:17813]	-0.246633	0.048297	0.604165	3275.06	4095.81	3116.38	3498.21	3218.06	3134.07	3309.94	3470.08	2604.18	3525.48	2448.65
ENSECAG00000008531	AATF	apoptosis antagonizing transcription factor [Source:VGNC Symbol;Acc:VGNC:14896]	-0.129939	0.0482657	0.604165	2067.4	1981.94	2069.08	2072.41	2185.95	1958.38	2140.14	1859.38	1889.12	1904.9	1802.16
ENSECAG00000017638	0	0	-0.25928	0.0484582	0.605149	327.759	243.715	278.571	282.357	312.592	353.15	334.228	293.166	241.821	267.512	252.874
ENSECAG00000014087	CRYBG3	crystallin beta-gamma domain containing 3 [Source:HGNC Symbol;Acc:HGNC:34427]	0.351544	0.0484663	0.605149	262.207	196.382	256.243	190.752	222.654	169.379	172.505	237.27	320.547	245.543	244.865
ENSECAG00000024727	CYTH4	cytohesin 4 [Source:VGNC Symbol;Acc:VGNC:49128]	-0.321351	0.0487608	0.605733	5034.88	7325.53	6465.61	5335.68	5216.46	5252.97	6427.97	7306.33	4646.3	3870.53	5999.18
ENSECAG00000009634	IL17RC	interleukin 17 receptor C [Source:VGNC Symbol;Acc:VGNC:19004]	-0.31353	0.0487489	0.605733	2020.76	2772.5	2332.77	1913.99	1781.23	2670.21	2495.93	1894.74	1532.62	2043.17	1826.19
ENSECAG00000017723	USP30	ubiquitin specific peptidase 30 [Source:VGNC Symbol;Acc:VGNC:50985]	0.216877	0.0487851	0.605733	205.479	213.502	196.701	215.54	209.492	195.949	197.303	217.878	257.269	239.081	217.403
ENSECAG00000039642	0	0	0.454389	0.0487005	0.605733	187.831	131.928	137.159	201.529	171.103	154.988	198.381	92.3985	182.406	224.866	250.586
ENSECAG00000023688	ZNF605	zinc finger protein 605 [Source:HGNC Symbol;Acc:HGNC:28068]	0.49513	0.0485902	0.605733	57.9881	66.4676	42.5299	57.118	39.4854	49.8174	59.2986	50.1918	95.6591	55.5702	67.5094
ENSECAG00000038588	TLR1	toll like receptor 1 [Source:VGNC Symbol;Acc:VGNC:49284]	0.596323	0.0487596	0.605733	224.389	299.104	343.429	561.48	311.496	333.223	415.09	719.796	538.899	757.306	524.056
ENSECAG00000020882	NR1H2	nuclear receptor subfamily 1 group H member 2 [Source:VGNC Symbol;Acc:VGNC:20860]	-0.246795	0.0488346	0.605785	2606.94	3423.08	3482.14	2894.7	2846.24	3369.87	3047.95	2474.23	2377.51	2863.8	2394.87
ENSECAG00000001963	TGFB1I1	transforming growth factor beta 1 induced transcript 1 [Source:VGNC Symbol;Acc:VGNC:24052]	-1.49245	0.0489896	0.607144	18.9092	23.163	12.759	5.38849	17.5491	88.5643	29.1102	9.12578	4.75325	14.2156	9.15382
ENSECAG00000043566	0	0	-1.56708	0.0490517	0.607166	12.6061	5.03542	41.4667	18.3209	46.0663	17.7129	11.8597	3.42217	2.37662	11.631	6.86536
ENSECAG00000007415	OSBPL5	oxysterol binding protein like 5 [Source:VGNC Symbol;Acc:VGNC:21066]	-0.210052	0.0490823	0.607166	1428.27	1706	1451.33	1425.79	1559.67	1547.66	1633.41	1870.78	1219.5	1473.26	1408.54
ENSECAG00000021833	0	0	-0.269364	0.0492664	0.608318	446.256	391.756	478.461	484.964	424.468	585.631	449.591	433.475	363.92	444.562	344.412
ENSECAG00000014289	ARHGAP12	Rho GTPase activating protein 12 [Source:VGNC Symbol;Acc:VGNC:15458]	0.203082	0.049248	0.608318	433.65	414.919	379.579	426.768	383.886	332.116	432.341	379.861	462.253	460.07	450.826
ENSECAG00000020295	GEN1	GEN1 Holliday junction 5' flap endonuclease [Source:VGNC Symbol;Acc:VGNC:18308]	-0.541447	0.049424	0.608817	97.067	53.3755	103.135	86.2158	72.3898	77.4938	50.6733	55.8954	45.75	52.9856	56.0671
ENSECAG00000024979	ITGA5	integrin subunit alpha 5 [Source:VGNC Symbol;Acc:VGNC:19166]	-0.253027	0.0494729	0.608817	6518.61	6281.19	7608.6	5984.46	6401.02	7184.78	9080.23	7622.31	5691.12	5628.1	6518.66
ENSECAG00000015464	RPL36A-HNRNPH2	RPL36A-HNRNPH2 readthrough [Source:HGNC Symbol;Acc:HGNC:48349]	-0.247156	0.0494892	0.608817	7919.15	7848.21	8544.26	9801.66	8877.63	9479.7	7246.29	7829.92	7036.29	8422.12	5885.9
ENSECAG00000019952	TRIO	trio Rho guanine nucleotide exchange factor [Source:VGNC Symbol;Acc:VGNC:24528]	0.203821	0.0494662	0.608817	1457.27	1488.47	1478.98	1107.87	1369.92	1408.17	1467.37	1289.02	1468.75	1610.24	1707.19
ENSECAG00000010489	BRMS1	BRMS1 transcriptional repressor and anoikis regulator [Source:VGNC Symbol;Acc:VGNC:54773]	-0.165324	0.0495422	0.608909	1153.46	1340.43	1443.89	1252.28	1455.47	1417.03	1346.62	1357.46	1178.8	1210.91	1214.03
ENSECAG00000021057	ADGRV1	adhesion G protein-coupled receptor V1 [Source:VGNC Symbol;Acc:VGNC:15116]	0.846527	0.0496042	0.60911	30.2546	17.1204	14.8855	37.7194	10.9682	18.8199	40.9699	34.2217	60.0097	37.4776	38.9037
ENSECAG00000017998	DHCR24	24-dehydrocholesterol reductase [Source:VGNC Symbol;Acc:VGNC:17157]	-0.367375	0.0502212	0.609405	15617.7	10063.8	20062.4	15030.6	18783	20170.5	16800.9	12729.3	12614.2	13053.8	11906.8
ENSECAG00000043752	RPL39	ribosomal protein L39 [Source:HGNC Symbol;Acc:HGNC:10350]	-0.263379	0.0498117	0.609405	7273.72	8137.25	7775.53	8941.66	7468.22	8942.78	6804.24	6822.66	5747.27	8053.8	5628.45
ENSECAG00000010779	NDUFAB1	NADH:ubiquinone oxidoreductase subunit AB1 [Source:VGNC Symbol;Acc:VGNC:20628]	-0.231645	0.0502064	0.609405	1172.37	1168.22	1188.71	1079.85	1194.43	1430.31	1060.91	1016.38	1015.41	1099.77	858.17
ENSECAG00000016827	ABCF3	ATP binding cassette subfamily F member 3 [Source:VGNC Symbol;Acc:VGNC:14929]	-0.159987	0.0501086	0.609405	1476.17	1728.16	1526.82	1492.61	1579.41	1795.64	1642.03	1508.04	1386.46	1426.73	1470.33
ENSECAG00000019263	KIDINS220	kinase D interacting substrate 220 [Source:VGNC Symbol;Acc:VGNC:19391]	0.203392	0.0499985	0.609405	2494.75	2001.08	2112.67	2016.37	2046.66	2002.66	2472.21	2257.49	2617.85	2217.64	2672.91
ENSECAG00000017579	RB1CC1	RB1 inducible coiled-coil 1 [Source:VGNC Symbol;Acc:VGNC:22219]	0.208668	0.0498499	0.609405	1176.15	1152.11	955.86	1232.89	1060.62	948.745	1157.94	1203.46	1304.47	1176.02	1368.5
ENSECAG00000004420	SOS2	SOS Ras/Rho guanine nucleotide exchange factor 2 [Source:VGNC Symbol;Acc:VGNC:23455]	0.218443	0.0500786	0.609405	973.191	968.816	925.025	891.256	976.166	908.891	1057.67	1251.37	1184.75	1082.97	1199.15
ENSECAG00000014382	ZDHHC23	zinc finger DHHC-type palmitoyltransferase 23 [Source:VGNC Symbol;Acc:VGNC:25198]	0.476659	0.0501923	0.609405	202.958	116.822	149.918	116.391	143.683	106.277	139.082	155.138	233.8	122.771	228.845
ENSECAG00000024189	LIMD1	LIM domain containing 1 [Source:VGNC Symbol;Acc:VGNC:19669]	0.543721	0.0498442	0.609405	265.989	469.302	313.658	329.775	247.88	245.766	345.01	530.436	722.493	390.284	384.46
ENSECAG00000019816	KSR1	kinase suppressor of ras 1 [Source:HGNC Symbol;Acc:HGNC:6465]	0.559365	0.0499534	0.609405	60.5093	101.716	55.2889	56.0403	70.1962	52.0315	103.503	82.132	127.743	117.602	74.3748
ENSECAG00000010552	0	0	0.664525	0.0498288	0.609405	250.861	94.666	150.981	111.003	100.907	78.6008	213.475	179.093	284.006	224.866	189.942
ENSECAG00000026067	RNase_MRP	RNase MRP [Source:RFAM;Acc:RF00030]	0.832486	0.0501353	0.609405	32.7759	33.2338	31.8974	75.4388	68.0026	42.068	24.7976	61.599	64.4659	138.279	45.7691
ENSECAG00000000323	ABCA10	ATP binding cassette subfamily A member 10 [Source:VGNC Symbol;Acc:VGNC:49429]	1.13197	0.0500893	0.609405	34.0365	24.17	57.4154	42.0302	59.2281	11.0705	58.2204	69.5841	206.766	31.0159	51.4902
ENSECAG00000018768	0	0	-0.194347	0.0504195	0.610264	1946.38	1841.96	2079.71	2058.4	2260.54	2146.58	1996.75	1729.34	1676.11	1966.93	1625.95
ENSECAG00000010103	ZC3H7B	zinc finger CCCH-type containing 7B [Source:VGNC Symbol;Acc:VGNC:25170]	0.137945	0.0504798	0.610264	1629.97	1630.47	1689.5	1592.84	1639.74	1698.22	1539.61	1755.57	1870.4	1641.26	1916.58
ENSECAG00000022510	CD1E2	CD1e2 molecule [Source:NCBI gene (formerly Entrezgene);Acc:100056437]	0.655607	0.0504307	0.610264	872.342	511.599	1186.58	916.043	397.047	383.041	1183.82	814.476	1550.75	1161.81	986.324
ENSECAG00000011829	PID1	phosphotyrosine interaction domain containing 1 [Source:VGNC Symbol;Acc:VGNC:56594]	0.714475	0.0505204	0.610264	83.2003	60.4251	167.993	155.188	63.6153	63.1021	112.128	140.309	240.93	130.525	146.461
ENSECAG00000025446	0	0	0.954992	0.0504115	0.610264	5.04244	5.03542	6.37949	9.69928	7.67771	8.85643	5.39078	9.12578	14.8539	9.04631	17.1634
ENSECAG00000037733	0	0	2.26498	0.0505906	0.610561	176.485	15.1063	196.701	25.8647	15.3554	8.85643	21.5631	14.8294	131.903	24.5543	699.123
ENSECAG00000016180	RAI14	retinoic acid induced 14 [Source:VGNC Symbol;Acc:VGNC:22157]	-0.492658	0.0508905	0.610869	1376.59	1142.03	962.239	972.083	925.713	1001.88	1116.97	1428.18	1185.34	781.86	405.056
ENSECAG00000014532	USP5	ubiquitin specific peptidase 5 [Source:VGNC Symbol;Acc:VGNC:24850]	-0.143116	0.0508873	0.610869	1817.8	1800.67	1952.12	1845.02	2056.53	1959.49	1829.63	1882.19	1850.79	1576.64	1700.32
ENSECAG00000016621	ARL2BP	ADP ribosylation factor like GTPase 2 binding protein [Source:VGNC Symbol;Acc:VGNC:58441]	0.167823	0.0507912	0.610869	1362.72	1284.03	1519.38	1286.77	1482.89	1392.67	1346.62	1279.89	1434.29	1689.08	1501.23
ENSECAG00000014497	GABPB2	GA binding protein transcription factor subunit beta 2 [Source:VGNC Symbol;Acc:VGNC:18190]	0.230128	0.0508104	0.610869	351.71	336.366	330.67	394.437	327.948	339.866	312.665	280.618	428.683	363.145	377.595
ENSECAG00000006067	USP31	ubiquitin specific peptidase 31 [Source:VGNC Symbol;Acc:VGNC:55249]	0.41855	0.0507178	0.610869	306.328	331.331	255.179	370.728	354.271	204.805	412.934	277.196	466.115	310.159	480.575
ENSECAG00000010963	SERPING1	serpin family G member 1 [Source:VGNC Symbol;Acc:VGNC:22861]	0.957138	0.0507011	0.610869	47.9032	69.4889	64.8581	31.2532	31.8077	24.3552	14.016	73.0062	88.2321	130.525	41.1922
ENSECAG00000014490	ZDHHC2	zinc finger DHHC-type palmitoyltransferase 2 [Source:VGNC Symbol;Acc:VGNC:25194]	-1.1037	0.0511704	0.610935	121.019	313.203	114.831	553.937	485.889	178.236	130.457	71.8655	88.8263	195.142	60.644
ENSECAG00000006753	SOWAHC	sosondowah ankyrin repeat domain family member C [Source:HGNC Symbol;Acc:HGNC:26149]	-0.641448	0.0511396	0.610935	98.3276	87.6164	122.273	59.2734	41.679	71.9585	50.6733	69.5841	44.8588	58.1549	42.3364
ENSECAG00000010593	C7H19orf53	chromosome 7 C19orf53 homolog [Source:VGNC Symbol;Acc:VGNC:52355]	-0.321491	0.0511534	0.610935	840.827	1071.54	1343.95	1146.67	1380.89	1339.54	1082.47	1071.14	773.591	1125.62	891.353
ENSECAG00000006558	RIC1	RIC1 homolog, RAB6A GEF complex partner 1 [Source:VGNC Symbol;Acc:VGNC:22384]	0.23706	0.0511642	0.610935	834.524	694.889	599.672	659.551	638.347	565.705	712.661	719.796	857.961	743.09	790.661
ENSECAG00000024801	ATXN7	ataxin 7 [Source:VGNC Symbol;Acc:VGNC:15696]	0.249931	0.0511039	0.610935	1034.96	995	863.357	831.983	904.873	700.765	856.056	909.156	1030.86	921.432	1211.74
ENSECAG00000032321	0	0	1.29356	0.0510948	0.610935	39.0789	10.0708	36.1504	5.38849	20.8395	29.8905	6.46894	17.1108	76.6461	11.631	61.7883
ENSECAG00000036840	ZNF518B	zinc finger protein 518B [Source:NCBI gene (formerly Entrezgene);Acc:100056132]	0.302179	0.0512956	0.611724	218.086	239.686	211.586	214.462	236.912	172.7	225.335	238.411	272.123	210.65	328.393
ENSECAG00000024152	SCML4	Scm polycomb group protein like 4 [Source:VGNC Symbol;Acc:VGNC:51077]	0.566201	0.051328	0.611724	161.358	288.026	152.044	226.317	233.622	257.944	172.505	357.046	494.338	292.067	235.711
ENSECAG00000035144	0	0	-0.665767	0.0513848	0.611855	59.2487	53.3755	99.9453	35.564	60.3249	47.6033	88.4088	92.3985	33.5698	51.6932	43.4806
ENSECAG00000012180	NAGPA	N-acetylglucosamine-1-phosphodiester alpha-N-acetylglucosaminidase [Source:VGNC Symbol;Acc:VGNC:58576]	-0.166997	0.0515426	0.612097	3548.62	3921.59	3714.99	3639.39	3609.62	4147.02	4169.23	3465.51	3166.85	3701.23	3233.59
ENSECAG00000018072	0	0	-0.141832	0.0515283	0.612097	4834.44	4560.08	5165.26	4721.39	4775.54	4362.9	5130.94	4362.12	4449.63	4169.06	4261.1
ENSECAG00000039132	0	0	0.511151	0.0514526	0.612097	6720.31	7579.32	6013.73	13164.1	8362.12	8573.02	3787.56	8723.1	11152	12082	10395.3
ENSECAG00000018917	RIPPLY3	ripply transcriptional repressor 3 [Source:VGNC Symbol;Acc:VGNC:22404]	-1.16104	0.0530562	0.612849	330.28	236.665	708.123	213.384	355.368	1646.19	404.309	504.199	208.252	228.743	300.932
ENSECAG00000039849	HCN2	hyperpolarization activated cyclic nucleotide gated potassium and sodium channel 2 [Source:HGNC Symbol;Acc:HGNC:4846]	-0.979945	0.0520534	0.612849	11.3455	6.04251	26.5812	11.8547	20.8395	23.2481	19.4068	22.8144	8.0211	10.3386	9.15382
ENSECAG00000020111	IQGAP3	IQ motif containing GTPase activating protein 3 [Source:VGNC Symbol;Acc:VGNC:19122]	-0.641148	0.0526019	0.612849	244.558	213.502	465.702	292.056	301.624	356.471	107.816	209.893	147.054	202.896	178.499
ENSECAG00000000281	SHCBP1	SHC binding and spindle associated 1 [Source:VGNC Symbol;Acc:VGNC:22958]	-0.546113	0.0530738	0.612849	388.268	222.566	478.461	296.367	515.503	469.391	191.912	341.076	231.127	252.004	263.172
ENSECAG00000022914	CENPM	centromere protein M [Source:VGNC Symbol;Acc:VGNC:16398]	-0.50151	0.0525147	0.612849	89.5033	90.6376	169.056	123.935	119.553	148.345	78.7054	91.2578	82.5876	73.6628	84.6728
ENSECAG00000007598	0	0	-0.396438	0.0523657	0.612849	2871.67	2713.09	2300.87	3151.19	2884.63	2284.96	1704.56	1545.68	1649.97	1951.42	1944.04
ENSECAG00000009432	PDRG1	p53 and DNA damage regulated 1 [Source:VGNC Symbol;Acc:VGNC:21280]	-0.314446	0.052735	0.612849	1719.47	1713.05	1936.17	1499.08	1938.07	1812.25	1826.4	1479.52	1175.54	1911.36	1119.05
ENSECAG00000004311	RPS16	ribosomal protein S16 [Source:VGNC Symbol;Acc:VGNC:22549]	-0.313807	0.052404	0.612849	12505.3	13704.4	17637.2	16849.8	18053.6	19518.5	13095.3	14724.4	11904.2	15489.9	10649.3
ENSECAG00000017372	PQBP1	polyglutamine binding protein 1 [Source:VGNC Symbol;Acc:VGNC:21802]	-0.264872	0.0530676	0.612849	1037.48	1123.91	1602.31	1361.13	1381.99	1444.71	1222.63	1194.34	994.022	1204.45	1042.39
ENSECAG00000000420	BANP	BTG3 associated nuclear protein [Source:VGNC Symbol;Acc:VGNC:15764]	-0.255068	0.051771	0.612849	294.983	323.274	318.974	351.329	323.561	353.15	273.852	390.127	248.06	306.282	278.047
ENSECAG00000015487	LSP1	lymphocyte specific protein 1 [Source:VGNC Symbol;Acc:VGNC:69317]	-0.251654	0.0528328	0.612849	24467.2	17330.9	27368	20537.7	24285.7	21481.3	25695.7	21770.7	19466.6	20400.7	17752.7
ENSECAG00000008991	NDE1	nudE neurodevelopment protein 1 [Source:VGNC Symbol;Acc:VGNC:20609]	-0.25005	0.0524291	0.612849	4791.58	4760.49	5221.61	3885.1	4314.87	4334.12	4839.84	3893.29	3035.54	4331.89	4008.23
ENSECAG00000022442	0	0	-0.205598	0.0520828	0.612849	3764.18	3078.66	4102.01	3583.34	4053.83	3928.93	3435.01	3432.43	3025.44	3569.42	2963.55
ENSECAG00000022559	FIBP	FGF1 intracellular binding protein [Source:VGNC Symbol;Acc:VGNC:18038]	-0.204253	0.051957	0.612849	1037.48	1071.54	1289.72	1240.43	1168.11	1372.75	1056.59	1137.3	979.169	992.51	1082.44
ENSECAG00000005616	RPA2	replication protein A2 [Source:VGNC Symbol;Acc:VGNC:22509]	-0.192707	0.0522001	0.612849	1307.25	1256.84	1547.03	1384.84	1372.12	1459.1	1366.02	1140.72	1202.57	1253.56	1098.46
ENSECAG00000025055	AMPD2	adenosine monophosphate deaminase 2 [Source:VGNC Symbol;Acc:VGNC:15284]	-0.189056	0.0518859	0.612849	1232.88	1385.75	1292.91	1346.04	1060.62	1284.18	1306.73	1367.73	1181.18	1011.89	1181.99
ENSECAG00000001581	MAP7D1	MAP7 domain containing 1 [Source:VGNC Symbol;Acc:VGNC:19951]	-0.18132	0.0528498	0.612849	6790.91	8601.51	8016.89	6576.11	7149.05	7595.5	7745.47	8042.09	6234.18	6851.94	6935.16
ENSECAG00000010694	MAP3K11	mitogen-activated protein kinase kinase kinase 11 [Source:VGNC Symbol;Acc:VGNC:69320]	-0.168438	0.052393	0.612849	2676.28	3053.48	3115.32	2793.39	3003.08	3169.5	2752.53	3044.59	2366.52	2598.88	2923.5
ENSECAG00000026974	CCDC137	coiled-coil domain containing 137 [Source:VGNC Symbol;Acc:VGNC:51393]	-0.164877	0.0527702	0.612849	1092.95	987.95	914.393	916.043	1047.46	918.855	1004.84	947.94	837.462	939.524	847.872
ENSECAG00000002920	RDX	radixin [Source:VGNC Symbol;Acc:VGNC:22283]	0.182212	0.0520606	0.612849	3454.07	2772.5	3090.86	3193.22	3463.74	2870.59	3235.55	2956.75	3479.38	3264.43	3908.68
ENSECAG00000011343	GZF1	GDNF inducible zinc finger protein 1 [Source:VGNC Symbol;Acc:VGNC:18672]	0.191901	0.0522813	0.612849	363.056	354.494	335.986	330.853	364.143	314.403	336.385	370.735	396.599	355.391	432.518
ENSECAG00000025031	PIGX	phosphatidylinositol glycan anchor biosynthesis class X [Source:VGNC Symbol;Acc:VGNC:57095]	0.205724	0.0524403	0.612849	199.176	192.353	198.827	219.85	217.17	228.053	210.24	213.315	244.198	244.25	236.855
ENSECAG00000014071	SLC30A7	solute carrier family 30 member 7 [Source:VGNC Symbol;Acc:VGNC:23152]	0.226408	0.0525842	0.612849	687.032	656.619	594.355	631.531	696.478	591.167	816.164	592.035	741.209	837.43	734.594
ENSECAG00000012562	CAMSAP2	calmodulin regulated spectrin associated protein family member 2 [Source:VGNC Symbol;Acc:VGNC:16028]	0.250232	0.0523133	0.612849	514.329	573.031	419.983	546.393	541.827	404.075	539.078	576.065	631.29	595.764	606.44
ENSECAG00000013079	USP54	ubiquitin specific peptidase 54 [Source:VGNC Symbol;Acc:VGNC:24853]	0.331044	0.0526957	0.612849	74.376	79.5597	86.1231	78.6719	59.2281	77.4938	84.0962	71.8655	93.8766	102.094	93.8266
ENSECAG00000004436	POLI	DNA polymerase iota [Source:VGNC Symbol;Acc:VGNC:21662]	0.358495	0.0521323	0.612849	233.213	236.665	209.46	349.174	243.493	211.447	238.273	296.588	312.823	267.512	390.181
ENSECAG00000032188	0	0	0.365299	0.0520733	0.612849	6967.39	8314.49	5646.91	9169.05	7132.59	7148.25	7140.63	4538.93	10501.7	9267.3	7307.04
ENSECAG00000015620	0	0	0.456757	0.0516684	0.612849	99.5882	60.4251	93.5658	93.7597	83.358	75.2797	49.5952	84.4135	115.86	89.1708	122.432
ENSECAG00000000193	SSBP3	single stranded DNA binding protein 3 [Source:VGNC Symbol;Acc:VGNC:50769]	0.46905	0.0527722	0.612849	257.164	455.202	271.128	344.863	266.526	249.087	320.212	514.466	543.95	374.776	469.133
ENSECAG00000011563	GXYLT1	glucoside xylosyltransferase 1 [Source:VGNC Symbol;Acc:VGNC:56559]	0.508979	0.0528421	0.612849	168.922	90.6376	85.0598	74.3611	89.9389	78.6008	87.3306	84.4135	147.054	103.386	152.182
ENSECAG00000002370	GPR141	G protein-coupled receptor 141 [Source:VGNC Symbol;Acc:VGNC:18513]	0.723344	0.0529767	0.612849	103.37	68.4818	73.3641	122.858	102.004	48.7104	107.816	114.072	266.182	76.2475	110.99
ENSECAG00000014818	FAM50B	family with sequence similarity 50 member B [Source:HGNC Symbol;Acc:HGNC:18789]	1.19512	0.0530656	0.612849	6.30305	2.01417	6.37949	11.8547	17.5491	8.85643	16.1723	11.4072	37.7289	9.04631	20.5961
ENSECAG00000024196	KIFC1	kinesin family member C1 [Source:VGNC Symbol;Acc:VGNC:19426]	-0.572078	0.0532448	0.613228	534.499	423.983	961.176	512.984	643.831	791.543	274.93	522.451	357.979	475.578	344.412
ENSECAG00000009275	0	0	-0.197193	0.0532903	0.613228	2161.95	2320.32	2598.58	2224.37	2569.84	2850.66	2507.79	2119.46	2052.81	2102.62	2177.46
ENSECAG00000000437	MBTPS2	membrane bound transcription factor peptidase, site 2 [Source:VGNC Symbol;Acc:VGNC:20019]	0.233805	0.0532165	0.613228	300.025	249.757	266.875	268.347	306.012	270.121	342.854	304.573	317.279	359.268	345.557
ENSECAG00000024125	DPY19L4	dpy-19 like 4 [Source:VGNC Symbol;Acc:VGNC:50476]	0.300428	0.0532792	0.613228	370.619	352.48	310.468	301.755	368.53	265.693	428.028	345.639	476.81	354.099	430.229
ENSECAG00000036921	0	0	-0.600743	0.0535064	0.613869	514.329	358.522	395.528	475.265	968.488	296.69	444.2	347.92	377.289	237.789	322.672
ENSECAG00000023831	E2F1	E2F transcription factor 1 [Source:VGNC Symbol;Acc:VGNC:17384]	-0.541427	0.053607	0.613869	189.092	243.715	331.733	252.181	269.817	329.902	128.301	148.294	168.74	155.08	163.624
ENSECAG00000014983	HIRIP3	HIRA interacting protein 3 [Source:VGNC Symbol;Acc:VGNC:18795]	-0.398406	0.0539432	0.613869	1603.5	1978.92	2510.33	1865.49	2127.82	2318.17	1239.88	1348.33	1646.41	1301.38	1314.72
ENSECAG00000020780	PELP1	proline, glutamate and leucine rich protein 1 [Source:VGNC Symbol;Acc:VGNC:21309]	-0.327782	0.0538244	0.613869	1061.43	1224.62	1133.42	761.932	1085.85	945.424	1009.15	1083.69	602.177	874.908	1012.64
ENSECAG00000018249	LRRC45	leucine rich repeat containing 45 [Source:VGNC Symbol;Acc:VGNC:19782]	-0.231085	0.0539088	0.613869	431.129	523.684	559.268	511.906	439.823	538.028	408.621	517.888	425.415	422.592	407.345
ENSECAG00000016933	FZR1	fizzy and cell division cycle 20 related 1 [Source:VGNC Symbol;Acc:VGNC:18175]	-0.227737	0.0536393	0.613869	2072.44	2194.44	2515.64	2096.12	2110.27	2586.08	2399.98	2595.14	2153.81	2150.44	1638.53
ENSECAG00000013501	TSR3	TSR3 ribosome maturation factor [Source:VGNC Symbol;Acc:VGNC:24603]	-0.216421	0.053914	0.613869	674.426	750.278	878.243	718.824	790.804	916.641	707.27	738.047	630.696	704.32	662.508
ENSECAG00000002306	PHKG2	phosphorylase kinase catalytic subunit gamma 2 [Source:VGNC Symbol;Acc:VGNC:21394]	-0.186798	0.0535945	0.613869	937.894	1203.47	1102.59	1034.59	989.328	1216.65	1111.58	1105.36	1005.31	918.847	938.266
ENSECAG00000024939	ZNF385A	zinc finger protein 385A [Source:VGNC Symbol;Acc:VGNC:56619]	-0.177386	0.0537634	0.613869	1462.31	1813.76	1840.48	1806.22	1511.41	1677.19	1715.35	1560.51	1431.92	1504.27	1508.09
ENSECAG00000000547	TM9SF4	transmembrane 9 superfamily member 4 [Source:VGNC Symbol;Acc:VGNC:24151]	-0.128066	0.0536175	0.613869	2141.78	2125.96	1950	2221.13	2139.89	2102.3	2147.69	2030.49	1815.44	2081.94	1901.71
ENSECAG00000021355	STAM2	signal transducing adaptor molecule 2 [Source:VGNC Symbol;Acc:VGNC:23651]	0.190618	0.0537321	0.613869	801.748	685.825	652.834	767.321	733.77	634.342	790.288	734.625	832.709	882.662	766.632
ENSECAG00000019618	FAR1	fatty acyl-CoA reductase 1 [Source:VGNC Symbol;Acc:VGNC:17909]	0.244615	0.0535565	0.613869	1463.57	1076.57	1134.49	1184.39	1177.98	995.241	1279.77	1314.11	1567.68	1227.71	1473.76
ENSECAG00000011251	PARP16	poly(ADP-ribose) polymerase family member 16 [Source:VGNC Symbol;Acc:VGNC:55924]	0.467155	0.0537104	0.613869	143.71	126.893	69.1111	177.82	122.843	128.418	170.349	122.057	162.502	202.896	186.509
ENSECAG00000036249	0	0	-3.08534	0.0551057	0.61521	71.8548	2.01417	3.18974	0	1.09682	0	7.54709	53.614	1.18831	5.16932	0
ENSECAG00000020200	DPYSL3	dihydropyrimidinase like 3 [Source:VGNC Symbol;Acc:VGNC:17305]	-2.39239	0.0558431	0.61521	11.3455	2.01417	31.8974	3.23309	4.38726	89.6714	0	3.42217	4.15909	3.87699	2.28845
ENSECAG00000000288	IL1R2	interleukin 1 receptor type 2 [Source:VGNC Symbol;Acc:VGNC:19009]	-1.26296	0.0564498	0.61521	44.1214	17.1204	7.44273	142.256	49.3567	49.8174	40.9699	66.1619	34.461	18.0926	11.4423
ENSECAG00000008300	FLACC1	flagellum associated containing coiled-coil domains 1 [Source:VGNC Symbol;Acc:VGNC:58909]	-0.939293	0.0562567	0.61521	27.7334	37.2621	9.56923	35.564	47.1631	43.1751	37.7355	12.5479	12.4773	18.0926	19.4519
ENSECAG00000000011	ADGRA2	adhesion G protein-coupled receptor A2 [Source:VGNC Symbol;Acc:VGNC:15099]	-0.878407	0.0567053	0.61521	499.202	118.836	207.333	165.965	194.136	346.508	240.429	76.4284	100.412	196.434	81.2401
ENSECAG00000020919	HROB	homologous recombination factor with OB-fold [Source:VGNC Symbol;Acc:VGNC:51358]	-0.682171	0.0567976	0.61521	60.5093	89.6305	116.957	90.5266	84.4548	116.241	29.1102	61.599	51.0974	49.1086	51.4902
ENSECAG00000014813	CCNB2	cyclin B2 [Source:VGNC Symbol;Acc:VGNC:16206]	-0.678992	0.056328	0.61521	219.346	171.204	362.567	182.131	213.879	353.15	88.4088	168.827	108.73	175.757	129.298
ENSECAG00000018665	RECQL4	RecQ like helicase 4 [Source:VGNC Symbol;Acc:VGNC:22287]	-0.639985	0.0561913	0.61521	99.5882	79.5597	162.677	120.702	106.391	129.525	45.2826	92.3985	55.2565	55.5702	91.5382
ENSECAG00000020920	NEK2	NIMA related kinase 2 [Source:VGNC Symbol;Acc:VGNC:20669]	-0.634145	0.0556465	0.61521	318.934	154.084	422.109	232.783	309.302	357.578	123.988	231.567	139.924	222.281	159.048
ENSECAG00000001041	CENPN	centromere protein N [Source:VGNC Symbol;Acc:VGNC:16399]	-0.590514	0.0549735	0.61521	184.049	130.921	261.559	181.053	255.558	254.622	106.737	111.791	105.76	143.449	122.432
ENSECAG00000002513	ERCC6L	ERCC excision repair 6 like, spindle assembly checkpoint helicase [Source:VGNC Symbol;Acc:VGNC:17657]	-0.532674	0.0558976	0.61521	170.182	135.956	254.116	174.587	230.331	230.267	102.425	139.168	116.455	100.802	155.615
ENSECAG00000014736	OFD1	OFD1 centriole and centriolar satellite protein [Source:VGNC Symbol;Acc:VGNC:21012]	-0.49872	0.056213	0.61521	429.868	987.95	392.338	800.729	726.092	702.979	834.493	961.629	455.123	554.41	541.219
ENSECAG00000016271	CENPA	centromere protein A [Source:VGNC Symbol;Acc:VGNC:16392]	-0.472887	0.0548257	0.61521	75.6366	68.4818	101.009	68.9727	84.4548	121.776	58.2204	91.2578	59.7126	60.7395	60.644
ENSECAG00000033394	0	0	-0.435281	0.056608	0.61521	1061.43	1120.89	1021.78	1363.29	1400.63	1361.68	559.563	898.889	756.954	864.569	816.978
ENSECAG00000038584	TMSB10	thymosin beta 10 [Source:NCBI gene (formerly Entrezgene);Acc:100033928]	-0.411523	0.0568241	0.61521	11593.8	12220	18270.8	11903.2	18523	20076.4	12016	10939.5	8423.64	12467.1	11689.4
ENSECAG00000009396	PABPC4	poly(A) binding protein cytoplasmic 4 [Source:VGNC Symbol;Acc:VGNC:50737]	-0.356799	0.0552909	0.61521	5344.99	6094.88	4335.92	6596.59	6642.32	4485.78	3744.44	3967.43	4140.67	4104.44	3822.86
ENSECAG00000007615	PTRH1	peptidyl-tRNA hydrolase 1 homolog [Source:VGNC Symbol;Acc:VGNC:22040]	-0.3402	0.05467	0.61521	117.237	125.886	147.791	133.635	155.748	123.99	102.425	114.072	113.484	96.9248	88.1055
ENSECAG00000025131	HMGCL	3-hydroxy-3-methylglutaryl-CoA lyase [Source:VGNC Symbol;Acc:VGNC:18805]	-0.314928	0.0563338	0.61521	906.379	1369.64	1390.73	1281.38	1320.57	1676.08	1160.1	1105.36	878.756	1084.27	1120.2
ENSECAG00000019788	WDR83	WD repeat domain 83 [Source:VGNC Symbol;Acc:VGNC:25020]	-0.28027	0.0548686	0.61521	668.123	841.923	897.381	745.767	867.581	1029.56	684.629	829.305	579.599	703.028	750.613
ENSECAG00000015005	GSDMD	gasdermin D [Source:VGNC Symbol;Acc:VGNC:18618]	-0.271513	0.0550553	0.61521	3962.1	5409.05	4895.19	3867.86	3663.36	5278.43	3739.05	4396.34	3397.68	3600.43	3944.15
ENSECAG00000009878	CYTH2	cytohesin 2 [Source:VGNC Symbol;Acc:VGNC:51020]	-0.243595	0.0563705	0.61521	1279.52	1360.57	1564.04	1197.32	1277.79	1580.87	1341.23	1300.42	939.36	1342.73	1181.99
ENSECAG00000000623	TCF3	transcription factor 3 [Source:VGNC Symbol;Acc:VGNC:23953]	-0.236767	0.0566886	0.61521	1177.41	1261.88	1471.53	1085.24	1165.92	1352.82	1079.23	1501.19	1004.72	1075.22	1136.22
ENSECAG00000019018	NCAPH2	non-SMC condensin II complex subunit H2 [Source:VGNC Symbol;Acc:VGNC:20580]	-0.234488	0.0557155	0.61521	1803.93	1848	2221.12	1929.08	2218.86	2004.87	1703.49	1609.56	1442.02	1842.86	1612.22
ENSECAG00000012113	ACP5	acid phosphatase 5, tartrate resistant [Source:VGNC Symbol;Acc:VGNC:14997]	-0.233707	0.0557227	0.61521	13198.6	17003.6	13378.8	13895.8	12199.9	15533.1	12979.9	13390.9	10133.9	13826.6	11634.5
ENSECAG00000002508	DENND2D	DENN domain containing 2D [Source:VGNC Symbol;Acc:VGNC:17122]	-0.220802	0.0547594	0.61521	2396.42	2664.75	3132.33	3341.94	2661.97	2971.33	2708.33	2559.78	2150.84	2638.94	2438.35
ENSECAG00000014887	MTG1	mitochondrial ribosome associated GTPase 1 [Source:HGNC Symbol;Acc:HGNC:32159]	-0.21403	0.0556317	0.61521	356.753	377.657	428.489	382.583	397.047	425.109	404.309	381.001	294.701	383.822	352.422
ENSECAG00000020604	MPV17L2	MPV17 mitochondrial inner membrane protein like 2 [Source:VGNC Symbol;Acc:VGNC:20299]	-0.208783	0.0547542	0.61521	412.219	455.202	414.667	438.623	479.308	536.921	415.09	460.852	379.071	421.3	375.307
ENSECAG00000009943	RTF2	replication termination factor 2 [Source:VGNC Symbol;Acc:VGNC:22611]	-0.197545	0.0552994	0.61521	3383.48	3983.02	4163.68	3824.75	4121.83	3916.76	4346.05	3349.16	3220.32	3795.57	3156.92
ENSECAG00000021428	GYS1	glycogen synthase 1 [Source:VGNC Symbol;Acc:VGNC:18670]	-0.189261	0.0546114	0.61521	1849.31	1932.6	1819.22	1855.8	1818.52	1806.71	2197.28	1590.17	1775.34	1575.35	1532.12
ENSECAG00000002992	MID1IP1	MID1 interacting protein 1 [Source:VGNC Symbol;Acc:VGNC:20176]	-0.155136	0.0555537	0.61521	1903.52	2199.47	2093.53	1993.74	1916.14	2003.77	1944.99	2217.56	1705.23	2006.99	1779.27
ENSECAG00000017325	LASP1	LIM and SH3 protein 1 [Source:VGNC Symbol;Acc:VGNC:19594]	-0.123595	0.0561117	0.61521	11412.3	10903.7	11656.4	9940.68	11199.6	10530.3	11238.7	11914.8	10238.8	10209.4	10115
ENSECAG00000014044	CDYL	chromodomain Y like [Source:VGNC Symbol;Acc:VGNC:58729]	0.174137	0.055396	0.61521	476.511	525.698	481.651	512.984	472.728	543.563	530.453	461.993	584.352	593.18	514.902
ENSECAG00000022304	RNF103	ring finger protein 103 [Source:VGNC Symbol;Acc:VGNC:22424]	0.194881	0.0545512	0.61521	860.997	896.305	727.261	799.652	853.323	774.938	804.304	984.443	961.641	899.462	1013.79
ENSECAG00000005770	BNIP3L	BCL2 interacting protein 3 like [Source:VGNC Symbol;Acc:VGNC:15858]	0.210638	0.0567058	0.61521	1985.46	2124.95	1660.79	2105.82	1984.14	2158.75	1866.29	1809.19	1929.82	2526.51	2366.26
ENSECAG00000017960	MFAP3	microfibril associated protein 3 [Source:VGNC Symbol;Acc:VGNC:20141]	0.222624	0.0559266	0.61521	601.311	521.67	515.675	462.332	501.245	478.247	645.816	504.199	624.458	594.472	630.469
ENSECAG00000018362	TIGD2	tigger transposable element derived 2 [Source:HGNC Symbol;Acc:HGNC:18333]	0.226205	0.0557813	0.61521	273.552	240.693	264.749	292.056	275.301	220.304	249.054	242.974	307.476	271.389	321.528
ENSECAG00000018335	ERCC8	ERCC excision repair 8, CSA ubiquitin ligase complex subunit [Source:VGNC Symbol;Acc:VGNC:17658]	0.22809	0.0561522	0.61521	292.462	270.906	262.622	278.046	306.012	311.082	222.1	282.899	340.748	312.744	320.384
ENSECAG00000016420	ZNF12	zinc finger protein 12 [Source:VGNC Symbol;Acc:VGNC:25260]	0.234744	0.0564989	0.61521	441.214	358.522	448.691	423.535	348.787	318.832	387.058	412.942	468.492	447.146	467.989
ENSECAG00000019778	CFAP97	cilia and flagella associated protein 97 [Source:VGNC Symbol;Acc:VGNC:16462]	0.241036	0.055948	0.61521	871.082	759.342	716.629	772.709	739.254	538.028	770.882	699.263	888.857	858.107	851.305
ENSECAG00000002222	ZBTB6	zinc finger and BTB domain containing 6 [Source:VGNC Symbol;Acc:VGNC:25155]	0.246594	0.0544864	0.61521	259.686	226.594	229.662	204.763	251.171	209.233	273.852	262.366	277.174	264.928	311.23
ENSECAG00000024353	AGO1	argonaute RISC component 1 [Source:VGNC Symbol;Acc:VGNC:50644]	0.250571	0.0542906	0.61521	417.262	323.274	383.832	341.63	348.787	309.975	379.511	354.765	445.914	347.637	477.143
ENSECAG00000016813	0	0	0.263371	0.0551387	0.61521	313.892	245.729	282.824	337.319	286.269	282.299	245.82	319.402	391.252	303.698	338.691
ENSECAG00000019606	SNX29	sorting nexin 29 [Source:HGNC Symbol;Acc:HGNC:30542]	0.277859	0.0555392	0.61521	777.796	719.059	542.256	565.791	633.96	551.313	796.757	635.382	719.82	860.692	797.526
ENSECAG00000021080	MKS1	MKS transition zone complex subunit 1 [Source:VGNC Symbol;Acc:VGNC:58549]	0.289881	0.0558208	0.61521	129.843	144.013	160.55	149.8	150.264	146.131	139.082	193.923	199.042	160.249	193.374
ENSECAG00000014169	CCSER2	coiled-coil serine rich protein 2 [Source:VGNC Symbol;Acc:VGNC:16234]	0.319561	0.0560356	0.61521	641.651	427.004	469.955	516.217	539.633	369.756	500.264	522.451	644.362	497.547	720.863
ENSECAG00000012941	JMJD1C	jumonji domain containing 1C [Source:VGNC Symbol;Acc:VGNC:19222]	0.322894	0.0551438	0.61521	3234.73	2669.78	2337.02	2463.62	2242.99	2147.68	3443.63	3017.21	3173.68	2861.22	4076.88
ENSECAG00000010885	ASXL2	ASXL transcriptional regulator 2 [Source:VGNC Symbol;Acc:VGNC:15600]	0.334713	0.0546227	0.61521	1305.99	983.922	979.251	925.742	1122.04	781.58	1344.46	1090.53	1519.55	1053.25	1457.75
ENSECAG00000017677	HERC2	HECT and RLD domain containing E3 ubiquitin protein ligase 2 [Source:VGNC Symbol;Acc:VGNC:51538]	0.367911	0.055371	0.61521	1080.34	1488.47	1240.81	1023.81	1346.89	1457.99	1442.57	1510.32	1944.97	1088.14	2088.21
ENSECAG00000000755	SACS	sacsin molecular chaperone [Source:VGNC Symbol;Acc:VGNC:22665]	0.401779	0.055315	0.61521	560.971	352.48	329.607	460.177	446.404	437.286	404.309	485.948	611.98	368.314	739.171
ENSECAG00000021043	ACP3	acid phosphatase 3 [Source:VGNC Symbol;Acc:VGNC:52298]	0.417034	0.0552101	0.61521	239.516	272.92	273.255	290.978	308.205	242.445	449.591	309.136	504.735	283.02	401.624
ENSECAG00000014446	SPTBN1	spectrin beta, non-erythrocytic 1 [Source:VGNC Symbol;Acc:VGNC:23556]	0.530311	0.0550446	0.61521	825.7	552.89	763.412	667.095	559.376	584.524	491.639	1117.91	1234.95	551.825	1222.03
ENSECAG00000014675	GLT8D2	glycosyltransferase 8 domain containing 2 [Source:VGNC Symbol;Acc:VGNC:18395]	0.572065	0.0545365	0.61521	64.2911	71.503	66.9846	72.2057	71.293	69.7444	118.597	38.7846	74.8636	130.525	117.855
ENSECAG00000018419	ANXA3	annexin A3 [Source:VGNC Symbol;Acc:VGNC:15362]	0.574484	0.0551063	0.61521	195.395	114.808	289.203	144.411	138.199	110.705	155.254	208.752	343.719	202.896	207.105
ENSECAG00000015885	0	0	0.619009	0.0546795	0.61521	132.364	83.588	137.159	103.459	91.0357	64.2091	187.599	135.746	259.349	144.741	130.442
ENSECAG00000023082	HACD3	3-hydroxyacyl-CoA dehydratase 3 [Source:VGNC Symbol;Acc:VGNC:18679]	0.645422	0.0567235	0.61521	310.11	71.503	209.46	132.557	239.106	216.983	216.709	303.432	350.552	360.56	284.913
ENSECAG00000021288	IMPG2	interphotoreceptor matrix proteoglycan 2 [Source:VGNC Symbol;Acc:VGNC:19055]	0.719908	0.0542531	0.61521	31.5153	28.1984	24.4547	26.9424	27.4204	14.3917	22.6413	35.3624	43.6704	20.6773	65.221
ENSECAG00000009528	CDH3	cadherin 3 [Source:VGNC Symbol;Acc:VGNC:51152]	0.971253	0.0557989	0.61521	16.3879	24.17	73.3641	29.0978	25.2268	46.4963	9.70341	27.3773	86.7467	49.1086	48.0575
ENSECAG00000008283	BSN	bassoon presynaptic cytomatrix protein [Source:VGNC Symbol;Acc:VGNC:15903]	1.01364	0.0560265	0.61521	7.56366	15.1063	4.25299	6.46619	6.58089	3.32116	7.54709	6.84433	16.6364	12.9233	13.7307
ENSECAG00000037234	0	0	1.14552	0.0567368	0.61521	5.04244	11.0779	2.1265	11.8547	12.065	2.21411	6.46894	5.70361	18.7159	12.9233	14.875
ENSECAG00000023252	ADGRG2	adhesion G protein-coupled receptor G2 [Source:VGNC Symbol;Acc:VGNC:15108]	1.19204	0.0557222	0.61521	22.691	9.06376	11.6957	6.46619	6.58089	2.21411	4.31262	7.98506	25.2516	10.3386	24.0288
ENSECAG00000011753	SESTD1	SEC14 and spectrin domain containing 1 [Source:VGNC Symbol;Acc:VGNC:22872]	-0.423298	0.0569715	0.61531	1898.48	1675.79	1232.3	1806.22	2053.24	1464.63	1332.6	1432.75	1755.73	1040.33	802.103
ENSECAG00000007965	CDK9	cyclin dependent kinase 9 [Source:VGNC Symbol;Acc:VGNC:16357]	-0.129879	0.0569556	0.61531	2311.96	2397.87	2582.63	2477.63	2427.25	2751.03	2366.55	2455.98	2190.65	2352.04	2240.4
ENSECAG00000000701	FN1	fibronectin 1 [Source:VGNC Symbol;Acc:VGNC:56555]	1.04916	0.0569243	0.61531	1700.56	2624.46	891.002	2478.7	2219.96	2328.13	1698.1	6255.72	7775.42	2098.74	5796.66
ENSECAG00000006272	FAM166A	family with sequence similarity 166 member A [Source:VGNC Symbol;Acc:VGNC:17819]	-0.560288	0.0578723	0.617058	54.2062	45.3188	48.9094	40.9525	32.9045	26.5693	48.517	44.4882	30.0049	36.1853	20.5961
ENSECAG00000039479	0	0	-0.543527	0.0578631	0.617058	4902.51	3197.49	3702.23	6958.69	3780.72	2987.94	2444.18	2254.07	2138.37	2741.03	2899.47
ENSECAG00000013053	TOP2A	DNA topoisomerase II alpha [Source:VGNC Symbol;Acc:VGNC:50516]	-0.519275	0.057657	0.617058	1999.33	992.986	2358.28	1835.32	1945.75	1868.71	826.946	1253.65	1043.63	1176.02	1203.73
ENSECAG00000010122	TMEM143	transmembrane protein 143 [Source:VGNC Symbol;Acc:VGNC:24202]	-0.367388	0.0576038	0.617058	224.389	232.637	213.713	216.617	172.2	272.335	139.082	223.582	146.162	170.588	178.499
ENSECAG00000018173	SNX15	sorting nexin 15 [Source:VGNC Symbol;Acc:VGNC:23414]	-0.224905	0.0574257	0.617058	845.869	1043.34	1147.24	866.469	923.519	1094.88	982.2	908.015	769.135	930.478	813.546
ENSECAG00000028196	ATP5MK	ATP synthase membrane subunit k [Source:HGNC Symbol;Acc:HGNC:30889]	-0.205688	0.0573372	0.617058	2314.48	2553.97	2808.04	2541.21	3171.99	2851.77	2649.03	2474.23	2336.81	2558.81	2052.74
ENSECAG00000025162	ATP5F1E	ATP synthase F1 subunit epsilon [Source:HGNC Symbol;Acc:HGNC:838]	-0.205608	0.0577117	0.617058	3470.46	3446.24	3702.23	3917.43	4178.87	4272.12	3893.22	3283	3218.84	3703.82	2889.17
ENSECAG00000025022	RPL22	ribosomal protein L22 [Source:VGNC Symbol;Acc:VGNC:22525]	-0.196208	0.0577033	0.617058	7259.85	6557.13	7491.64	8196.97	7956.3	7849.01	7020.95	6556.87	6682.17	7080.68	5510.6
ENSECAG00000017326	CLPTM1	CLPTM1 regulator of GABA type A receptor forward trafficking [Source:VGNC Symbol;Acc:VGNC:16631]	-0.184385	0.0577904	0.617058	5268.09	6092.86	5932.92	5800.17	5583.89	5328.25	4862.48	4649.58	4457.65	4868.21	5042.61
ENSECAG00000023968	ICE1	interactor of little elongation complex ELL subunit 1 [Source:VGNC Symbol;Acc:VGNC:96668]	0.176738	0.0574641	0.617058	1476.17	1386.76	1198.28	1318.02	1333.73	1192.3	1471.68	1368.87	1499.05	1408.64	1646.54
ENSECAG00000013217	ECHDC2	enoyl-CoA hydratase domain containing 2 [Source:VGNC Symbol;Acc:VGNC:17406]	0.233375	0.0578551	0.617058	2096.39	2591.23	2192.42	2227.6	2153.05	1948.41	2117.5	1995.12	2421.48	3096.42	2123.69
ENSECAG00000009566	GOPC	golgi associated PDZ and coiled-coil motif containing [Source:VGNC Symbol;Acc:VGNC:97705]	0.238933	0.0574449	0.617058	615.178	533.755	493.347	440.778	550.602	477.14	560.641	622.834	657.73	564.748	673.95
ENSECAG00000024114	NSD3	nuclear receptor binding SET domain protein 3 [Source:VGNC Symbol;Acc:VGNC:20899]	0.240615	0.057216	0.617058	1773.68	1545.88	1460.9	1726.47	1458.76	1312.97	1678.69	1820.59	1860.6	1614.12	2185.47
ENSECAG00000025141	BMPR2	bone morphotic protein receptor type 2 [Source:VGNC Symbol;Acc:VGNC:15853]	0.297528	0.0577192	0.617058	1091.69	832.859	852.725	699.426	707.446	751.69	1108.34	816.757	1047.5	1054.54	1059.55
ENSECAG00000013390	ZMAT1	zinc finger matrin-type 1 [Source:VGNC Symbol;Acc:VGNC:25242]	0.442892	0.0573912	0.617058	75.6366	62.4393	62.7316	77.5942	62.5185	46.4963	52.8296	68.4433	86.4496	62.0319	109.846
ENSECAG00000008085	OTOA	otoancorin [Source:VGNC Symbol;Acc:VGNC:21079]	0.752494	0.0578125	0.617058	16.3879	25.1771	19.1385	43.1079	24.1299	24.3552	36.6573	23.9552	69.5162	29.7236	32.0384
ENSECAG00000000107	BCL2A1	BCL2 related protein A1 [Source:VGNC Symbol;Acc:VGNC:55905]	-0.351857	0.0580532	0.618493	1979.16	2264.93	2362.54	1903.21	2395.45	1703.76	2643.64	1536.55	1228.12	1695.54	2016.13
ENSECAG00000013765	MTMR10	myotubularin related protein 10 [Source:VGNC Symbol;Acc:VGNC:20421]	0.303871	0.058168	0.619223	366.838	312.196	306.215	317.921	365.24	336.544	353.635	418.645	472.651	306.282	501.172
ENSECAG00000013654	POLR2I	RNA polymerase II subunit I [Source:VGNC Symbol;Acc:VGNC:21681]	-0.239562	0.058325	0.619586	572.317	663.669	652.834	714.514	718.414	848.003	639.347	653.634	553.456	660.381	525.2
ENSECAG00000010295	ZDHHC16	zinc finger DHHC-type palmitoyltransferase 16 [Source:VGNC Symbol;Acc:VGNC:25191]	-0.196632	0.0584435	0.619586	1041.26	1392.8	1217.42	1265.22	1219.66	1304.11	1151.47	1179.51	1130.98	1132.08	931.401
ENSECAG00000010766	PRMT7	protein arginine methyltransferase 7 [Source:VGNC Symbol;Acc:VGNC:21864]	-0.179836	0.0583714	0.619586	776.536	746.25	635.822	703.737	758.997	773.831	808.617	749.455	696.053	591.887	675.094
ENSECAG00000008334	SMARCA4	SWI/SNF related, matrix associated, actin dependent regulator of chromatin, subfamily a, member 4 [Source:VGNC Symbol;Acc:VGNC:23319]	-0.14952	0.0584804	0.619586	4141.1	4495.63	4770.79	4165.3	4378.49	4176.91	4472.19	3791.76	4092.84	3865.36	3662.67
ENSECAG00000024397	UBR4	ubiquitin protein ligase E3 component n-recognin 4 [Source:VGNC Symbol;Acc:VGNC:24749]	0.246168	0.0584149	0.619586	2891.84	3169.3	3060.03	3205.07	2679.52	3584.64	3467.35	3568.18	3978.47	3002.08	4413.28
ENSECAG00000017182	VPS13C	vacuolar protein sorting 13 homolog C [Source:VGNC Symbol;Acc:VGNC:24915]	0.28692	0.0583138	0.619586	2647.28	2478.44	2339.14	2170.48	2552.29	2358.02	3256.03	2728.61	3658.81	2331.36	3394.92
ENSECAG00000022003	ACSL5	acyl-CoA synthetase long chain family member 5 [Source:VGNC Symbol;Acc:VGNC:15007]	-0.148362	0.0589463	0.621702	7037.99	6707.18	6957.89	8031	7096.4	7403.98	7886.71	6535.2	6674.15	6587.01	6244.05
ENSECAG00000010682	GNPTAB	N-acetylglucosamine-1-phosphate transferase subunits alpha and beta [Source:VGNC Symbol;Acc:VGNC:18447]	0.215618	0.0588353	0.621702	3338.1	3130.02	2290.24	2637.13	2943.85	2586.08	2771.94	2795.91	3474.03	2994.33	3320.55
ENSECAG00000015122	ACAP2	ArfGAP with coiled-coil, ankyrin repeat and PH domains 2 [Source:VGNC Symbol;Acc:VGNC:14969]	0.251823	0.0588688	0.621702	1952.68	1404.88	1466.22	1531.41	1723.1	1373.85	1790.82	1636.94	2202.24	1621.87	1917.72
ENSECAG00000008538	SPECC1	sperm antigen with calponin homology and coiled-coil domains 1 [Source:VGNC Symbol;Acc:VGNC:23510]	0.406606	0.0589477	0.621702	550.887	411.898	401.908	546.393	537.44	432.858	429.106	540.702	899.255	392.868	613.306
ENSECAG00000031874	0	0	0.463562	0.0589877	0.621702	320.195	544.833	287.077	455.866	504.535	429.537	670.613	446.022	763.49	444.562	680.815
ENSECAG00000007107	CYSLTR1	cysteinyl leukotriene receptor 1 [Source:VGNC Symbol;Acc:VGNC:50471]	0.538145	0.0588491	0.621702	200.437	170.197	188.195	201.529	102.004	94.0996	261.992	188.219	275.094	199.019	290.634
ENSECAG00000008083	SLC29A1	solute carrier family 29 member 1 [Source:VGNC Symbol;Acc:VGNC:53563]	0.589258	0.0590097	0.621702	46.6426	33.2338	73.3641	70.0503	40.5822	39.8539	31.2665	65.0212	84.9643	67.2012	72.0863
ENSECAG00000035242	0	0	1.05694	0.0590524	0.621702	3.78183	15.1063	20.2017	12.9324	3.29045	11.0705	10.7816	5.70361	15.151	24.5543	26.3172
ENSECAG00000008840	MCM6	minichromosome maintenance complex component 6 [Source:VGNC Symbol;Acc:VGNC:20038]	-0.309404	0.0591265	0.621992	3541.05	2687.91	3491.71	3664.17	4454.17	3396.44	2595.12	2689.82	2936.61	2438.63	2646.6
ENSECAG00000013110	ESYT1	extended synaptotagmin 1 [Source:VGNC Symbol;Acc:VGNC:17690]	-0.347008	0.0592279	0.622355	10436.6	9328.63	11119.4	7354.21	14776.3	13394.2	10935.7	8874.82	8187.76	7865.12	9367.79
ENSECAG00000016252	SPRYD3	SPRY domain containing 3 [Source:VGNC Symbol;Acc:VGNC:23547]	-0.130044	0.0592542	0.622355	2808.64	2983.99	2981.35	2659.76	2997.6	2934.8	3161.15	2724.05	2670.14	2751.37	2547.05
ENSECAG00000015204	TFF3	trefoil factor 3 [Source:VGNC Symbol;Acc:VGNC:24043]	1.16621	0.0595152	0.624605	78.1578	293.062	5767.06	427.846	134.908	549.099	93.7996	257.803	394.222	1053.25	391.326
ENSECAG00000010178	ITGB4	integrin subunit beta 4 [Source:VGNC Symbol;Acc:VGNC:19178]	-1.00258	0.0598128	0.62571	842.088	1654.64	2128.62	783.486	890.614	4732.66	2399.98	1925.54	964.612	1059.71	850.161
ENSECAG00000027668	0	0	-0.802207	0.0598551	0.62571	40.3395	39.2763	87.1863	21.554	34.0013	55.3527	23.7194	37.6438	26.4399	21.9696	24.0288
ENSECAG00000009629	LTBP3	latent transforming growth factor beta binding protein 3 [Source:VGNC Symbol;Acc:VGNC:19833]	-0.383316	0.0600415	0.62571	185.31	155.091	195.638	95.9151	138.199	160.523	141.238	166.545	118.237	116.31	121.288
ENSECAG00000040215	0	0	-0.276264	0.0597423	0.62571	1050.09	1066.5	978.188	1052.91	1358.95	918.855	799.992	1229.7	868.061	905.924	844.44
ENSECAG00000014047	TWF2	twinfilin actin binding protein 2 [Source:VGNC Symbol;Acc:VGNC:57338]	-0.191383	0.0599169	0.62571	3567.53	3713.12	4390.15	4033.82	4002.28	4768.08	3507.24	3784.92	3488.88	3419.51	3524.22
ENSECAG00000024773	SH3GL1	SH3 domain containing GRB2 like 1, endophilin A2 [Source:VGNC Symbol;Acc:VGNC:22939]	-0.181349	0.0601905	0.62571	1732.08	2295.15	2203.05	2156.47	2106.98	2200.82	1912.65	2119.46	1734.93	1813.14	1989.81
ENSECAG00000014248	SCAF4	SR-related CTD associated factor 4 [Source:VGNC Symbol;Acc:VGNC:52433]	-0.163771	0.0598279	0.62571	1270.69	1106.79	1181.27	1170.38	1094.62	1067.2	1230.18	1287.88	1014.52	997.679	1139.65
ENSECAG00000013214	ZC3H14	zinc finger CCCH-type containing 14 [Source:VGNC Symbol;Acc:VGNC:25165]	0.172998	0.0602245	0.62571	849.651	675.754	726.198	711.28	762.287	668.661	755.787	711.811	867.17	768.937	834.142
ENSECAG00000014737	HEATR5B	HEAT repeat containing 5B [Source:VGNC Symbol;Acc:VGNC:18729]	0.188747	0.0602582	0.62571	721.069	673.74	659.214	636.919	822.612	664.232	670.613	615.99	810.131	728.874	791.805
ENSECAG00000021076	MBNL3	muscleblind like splicing regulator 3 [Source:VGNC Symbol;Acc:VGNC:20015]	0.19115	0.0602761	0.62571	1541.73	1292.09	1174.89	1468.9	1201.01	1207.8	1377.88	1352.9	1593.23	1512.03	1434.86
ENSECAG00000000645	NR2C1	nuclear receptor subfamily 2 group C member 1 [Source:VGNC Symbol;Acc:VGNC:20864]	0.201992	0.0600718	0.62571	272.292	272.92	261.559	275.891	280.785	245.766	290.024	261.225	287.274	354.099	298.643
ENSECAG00000000762	DDI2	DNA damage inducible 1 homolog 2 [Source:VGNC Symbol;Acc:VGNC:50682]	0.341936	0.060122	0.62571	397.092	312.196	277.508	222.006	279.688	229.16	305.118	285.181	395.708	295.944	401.624
ENSECAG00000005303	TULP3	TUB like protein 3 [Source:VGNC Symbol;Acc:VGNC:24668]	0.381619	0.060019	0.62571	631.566	486.422	372.137	579.801	692.091	644.305	621.018	497.355	572.766	966.663	676.238
ENSECAG00000013777	YBX3	Y-box binding protein 3 [Source:VGNC Symbol;Acc:VGNC:56618]	0.718138	0.0600562	0.62571	196.655	279.97	412.54	206.918	409.112	235.802	163.88	179.093	581.381	153.787	548.085
ENSECAG00000024570	BRINP2	BMP/retinoic acid inducible neural specific 2 [Source:VGNC Symbol;Acc:VGNC:15892]	-1.08365	0.0604036	0.626547	12.6061	11.0779	24.4547	22.6317	13.1618	8.85643	18.3287	37.6438	9.50649	2.58466	13.7307
ENSECAG00000008638	RERE	arginine-glutamic acid dipeptide repeats [Source:VGNC Symbol;Acc:VGNC:22305]	0.24036	0.0604787	0.626839	963.106	907.383	822.954	781.331	783.126	638.77	779.507	892.045	912.029	903.339	1096.17
ENSECAG00000011404	SAA1	serum amyloid A1 [Source:NCBI gene (formerly Entrezgene);Acc:100034017]	-1.11791	0.0606292	0.62754	54.2062	116.822	15.9487	66.8173	51.5503	38.7469	39.8918	100.384	12.1802	60.7395	12.5865
ENSECAG00000020805	NDUFB11	NADH:ubiquinone oxidoreductase subunit B11 [Source:VGNC Symbol;Acc:VGNC:20637]	-0.250698	0.0607222	0.62754	1065.22	1195.41	1347.13	1263.06	1131.91	1576.44	1224.79	1033.49	1073.34	1108.82	917.67
ENSECAG00000003981	GIMAP6	GTPase, IMAP family member 6 [Source:VGNC Symbol;Acc:VGNC:18340]	-0.23551	0.0607144	0.62754	18444	23312	18214.5	17708.7	18276.2	19485.3	15712	15041.6	14144.2	16682.7	15744.6
ENSECAG00000030777	0	0	0.475949	0.0607342	0.62754	29181.9	33992.1	16165.6	30101.2	45422.4	34440.4	45052.9	29736.4	38482	60435.8	38825.9
ENSECAG00000014345	NFKBIB	NFKB inhibitor beta [Source:VGNC Symbol;Acc:VGNC:20714]	-0.255752	0.0608258	0.628	723.59	1029.24	963.302	919.276	878.549	1136.94	775.194	868.09	759.925	811.584	720.863
ENSECAG00000008760	RAD54L	RAD54 like [Source:VGNC Symbol;Acc:VGNC:50494]	-0.561256	0.0614008	0.629299	52.9456	48.3401	57.4154	82.9827	71.293	78.6008	39.8918	44.4882	49.0178	38.7699	30.8941
ENSECAG00000008057	TSPEAR	thrombospondin type laminin G domain and EAR repeats [Source:VGNC Symbol;Acc:VGNC:24597]	-0.490775	0.0613227	0.629299	46.6426	62.4393	51.0359	47.4187	64.7121	89.6714	47.4389	61.599	41.2938	38.7699	45.7691
ENSECAG00000026826	CHCHD5	coiled-coil-helix-coiled-coil-helix domain containing 5 [Source:HGNC Symbol;Acc:HGNC:17840]	-0.279241	0.0614924	0.629299	792.924	876.164	680.479	779.175	858.807	978.636	702.958	654.775	611.683	783.152	562.96
ENSECAG00000036335	ZNF282	zinc finger protein 282 [Source:HGNC Symbol;Acc:HGNC:13076]	-0.265155	0.0614732	0.629299	302.546	326.295	388.085	271.58	275.301	364.221	321.291	298.869	277.471	230.035	284.913
ENSECAG00000005865	HAUS8	HAUS augmin like complex subunit 8 [Source:VGNC Symbol;Acc:VGNC:18702]	-0.243462	0.0611457	0.629299	303.807	347.444	398.718	317.921	341.11	404.075	305.118	349.061	309.258	254.589	308.941
ENSECAG00000013581	CSK	C-terminal Src kinase [Source:VGNC Symbol;Acc:VGNC:16902]	-0.166033	0.0615204	0.629299	7283.8	7654.85	8273.13	6898.34	7761.07	7697.35	6995.08	7489.98	6311.72	6088.17	7676.62
ENSECAG00000022940	RBM4	RNA binding motif protein 4 [Source:VGNC Symbol;Acc:VGNC:69330]	-0.156617	0.0615802	0.629299	1464.83	1314.25	1616.14	1467.82	1533.35	1528.84	1356.32	1632.37	1335.96	1359.53	1312.43
ENSECAG00000008502	NONO	non-POU domain containing octamer binding [Source:VGNC Symbol;Acc:VGNC:20804]	-0.122742	0.0611964	0.629299	8609.97	7828.07	8953.61	8574.16	9100.28	8186.66	8486.17	7754.63	7878.5	7615.7	7747.56
ENSECAG00000017806	GGPS1	geranylgeranyl diphosphate synthase 1 [Source:VGNC Symbol;Acc:VGNC:18327]	0.201814	0.061611	0.629299	922.767	848.972	859.104	918.198	799.579	665.339	908.886	785.958	966.394	1001.56	925.68
ENSECAG00000024758	TMX3	thioredoxin related transmembrane protein 3 [Source:VGNC Symbol;Acc:VGNC:24354]	0.23182	0.0615722	0.629299	2101.44	1711.04	1698.01	1746.95	1798.78	1418.14	2042.03	1500.05	2067.66	2145.27	1958.92
ENSECAG00000001985	APH1B	aph-1 homolog B, gamma-secretase subunit [Source:VGNC Symbol;Acc:VGNC:15407]	0.338462	0.0610782	0.629299	182.788	106.751	137.159	163.81	167.813	127.311	154.176	163.123	196.963	210.65	161.336
ENSECAG00000018415	TANC1	tetratricopeptide repeat, ankyrin repeat and coiled-coil containing 1 [Source:VGNC Symbol;Acc:VGNC:23864]	0.552877	0.0615857	0.629299	1229.09	1978.92	753.843	2156.47	1414.89	1001.88	1179.5	2288.29	2402.77	1757.57	2441.78
ENSECAG00000014326	SNX25	sorting nexin 25 [Source:VGNC Symbol;Acc:VGNC:23423]	0.567989	0.0615971	0.629299	85.7215	61.4322	62.7316	37.7194	50.4535	44.2822	60.3767	95.8207	118.237	78.8322	76.6632
ENSECAG00000039259	0	0	1.0449	0.061185	0.629299	12.6061	11.0779	23.3914	14.0101	24.1299	5.53527	12.9379	41.066	20.2013	32.3083	60.644
ENSECAG00000009778	THAP3	THAP domain containing 3 [Source:VGNC Symbol;Acc:VGNC:50777]	-0.395632	0.0618125	0.629329	146.231	245.729	322.164	228.472	216.073	239.124	196.224	279.477	161.61	173.172	201.384
ENSECAG00000020243	CHAC2	ChaC glutathione specific gamma-glutamylcyclotransferase 2 [Source:VGNC Symbol;Acc:VGNC:16473]	-0.320062	0.0617103	0.629329	108.412	132.935	114.831	127.168	132.715	121.776	159.567	112.932	112.295	102.094	85.817
ENSECAG00000021751	ZFP14	ZFP14 zinc finger protein [Source:HGNC Symbol;Acc:HGNC:29312]	0.233734	0.0618495	0.629329	373.141	281.984	329.607	302.833	378.401	321.046	316.978	399.253	394.816	387.699	408.489
ENSECAG00000024719	0	0	0.397144	0.0617167	0.629329	2204.81	1731.18	2065.89	2445.3	2201.31	1486.77	1656.05	2698.95	3343.61	1766.62	3027.63
ENSECAG00000007276	EPHB6	EPH receptor B6 [Source:VGNC Symbol;Acc:VGNC:17625]	1.40297	0.0617828	0.629329	13.8667	14.0992	97.8188	135.79	7.67771	67.5303	17.2505	150.575	129.823	161.541	209.394
ENSECAG00000011341	MANBAL	mannosidase beta like [Source:VGNC Symbol;Acc:VGNC:19914]	-0.311691	0.0619509	0.629778	161.358	219.544	249.863	162.732	231.428	200.377	240.429	227.004	163.393	179.634	170.49
ENSECAG00000016850	KRIT1	KRIT1 ankyrin repeat containing [Source:VGNC Symbol;Acc:VGNC:19518]	0.232236	0.0619879	0.629778	679.469	461.245	529.497	561.48	525.375	600.023	602.689	608.005	677.337	598.349	733.45
ENSECAG00000042452	0	0	-0.533029	0.0620771	0.630205	74.376	80.5668	64.8581	98.0705	89.9389	100.742	53.9078	75.2877	67.4367	65.9089	29.7499
ENSECAG00000005828	POLR2H	RNA polymerase II, I and III subunit H [Source:VGNC Symbol;Acc:VGNC:21680]	-0.22033	0.0623187	0.630264	513.068	472.323	522.055	585.19	415.693	519.208	439.888	448.304	427.792	426.469	405.056
ENSECAG00000008800	ZMYM4	zinc finger MYM-type containing 4 [Source:VGNC Symbol;Acc:VGNC:25252]	0.222962	0.0622131	0.630264	597.529	514.62	484.841	544.237	546.214	431.751	557.407	471.118	606.93	533.733	672.806
ENSECAG00000016586	NUCB2	nucleobindin 2 [Source:VGNC Symbol;Acc:VGNC:20935]	0.37371	0.0622708	0.630264	741.239	867.1	485.904	1023.81	743.641	683.052	936.918	658.197	1166.33	967.956	845.584
ENSECAG00000016768	GATA2	GATA binding protein 2 [Source:VGNC Symbol;Acc:VGNC:18255]	0.712328	0.0621353	0.630264	209.261	276.948	259.432	226.317	129.424	179.343	58.2204	187.078	391.549	166.711	377.595
ENSECAG00000013384	STX3	syntaxin 3 [Source:VGNC Symbol;Acc:VGNC:23730]	0.945385	0.0623083	0.630264	211.782	69.4889	85.0598	100.226	76.7771	46.4963	45.2826	165.405	237.662	59.4472	279.191
ENSECAG00000016712	0	0	-1.38582	0.0635557	0.630551	75.6366	35.248	27.6444	205.84	154.651	42.068	4.31262	130.042	38.323	40.0622	18.3076
ENSECAG00000017305	SEZ6L2	seizure related 6 homolog like 2 [Source:VGNC Symbol;Acc:VGNC:22884]	-1.38265	0.0630948	0.630551	44.1214	247.743	18.0752	31.2532	18.6459	35.4257	30.1884	80.9913	28.8165	33.6006	10.298
ENSECAG00000016161	SLPI	secretory leukocyte peptidase inhibitor [Source:HGNC Symbol;Acc:HGNC:11092]	-0.809169	0.0630248	0.630551	118.497	499.514	263.685	224.161	214.976	121.776	214.553	188.219	87.3409	237.789	72.0863
ENSECAG00000021134	AQP3	aquaporin 3 [Source:VGNC Symbol;Acc:VGNC:49126]	-0.41469	0.0629163	0.630551	2320.78	2996.08	4108.39	1867.65	2489.77	3502.72	2338.52	2138.85	1963.68	1714.92	2444.07
ENSECAG00000038130	LAGE3	L antigen family member 3 [Source:HGNC Symbol;Acc:HGNC:26058]	-0.379054	0.0628467	0.630551	1425.75	1710.03	1510.87	1804.07	1947.94	2003.77	1690.55	1114.49	1145.53	1739.48	926.824
ENSECAG00000037837	NAA38	N-alpha-acetyltransferase 38, NatC auxiliary subunit [Source:VGNC Symbol;Acc:VGNC:56453]	-0.372661	0.0631367	0.630551	327.759	326.295	564.585	397.67	418.984	472.712	335.307	391.268	343.719	360.56	231.134
ENSECAG00000026892	MIPOL1	mirror-image polydactyly 1 [Source:VGNC Symbol;Acc:VGNC:20198]	-0.356125	0.0624912	0.630551	128.582	109.772	103.135	95.9151	122.843	108.491	80.8617	138.027	91.7971	81.4168	84.6728
ENSECAG00000015424	LIG1	DNA ligase 1 [Source:VGNC Symbol;Acc:VGNC:19663]	-0.296826	0.0624796	0.630551	979.494	1012.12	1206.79	1260.91	1431.34	1404.85	907.807	1187.49	1059.08	798.66	1004.63
ENSECAG00000002541	0	0	-0.283633	0.0626458	0.630551	5004.62	4899.47	6823.92	5276.41	4635.14	4987.28	3646.32	4840.09	3989.16	4576.14	3794.26
ENSECAG00000014977	GPR137	G protein-coupled receptor 137 [Source:VGNC Symbol;Acc:VGNC:18509]	-0.25643	0.0634458	0.630551	310.11	386.721	376.39	358.873	331.238	424.002	278.164	385.564	286.68	294.651	315.807
ENSECAG00000039235	AURKAIP1	aurora kinase A interacting protein 1 [Source:HGNC Symbol;Acc:HGNC:24114]	-0.256053	0.0634051	0.630551	942.936	1084.63	1326.93	1341.73	1347.99	1525.52	1189.21	1137.3	1021.35	1104.94	982.891
ENSECAG00000009487	ATP5PD	ATP synthase peripheral stalk subunit d [Source:VGNC Symbol;Acc:VGNC:15662]	-0.237806	0.0632854	0.630551	3088.49	2646.62	3289.69	2922.72	3825.69	3620.07	3620.45	2800.47	2713.21	3008.55	2488.69
ENSECAG00000012707	LEMD2	LEM domain nuclear envelope protein 2 [Source:VGNC Symbol;Acc:VGNC:58736]	-0.211319	0.0630057	0.630551	1458.53	1750.31	2047.82	1550.81	1610.13	1886.42	1593.51	1505.75	1398.35	1497.81	1448.59
ENSECAG00000021493	RBX1	ring-box 1 [Source:VGNC Symbol;Acc:VGNC:22259]	-0.203555	0.0635972	0.630551	2963.69	3343.52	3721.37	3558.56	3572.33	3823.76	3373.55	3010.37	2878.98	3422.09	2615.7
ENSECAG00000037197	GIPC1	GIPC PDZ domain containing family member 1 [Source:HGNC Symbol;Acc:HGNC:1226]	-0.20036	0.0634153	0.630551	1337.51	1348.49	1653.35	1197.32	1263.53	1567.59	1322.9	1413.36	1177.32	1176.02	1272.38
ENSECAG00000017221	GNB2	G protein subunit beta 2 [Source:VGNC Symbol;Acc:VGNC:18425]	-0.192351	0.0632032	0.630551	11377	13418.4	13560.7	11626.2	11968.5	15272.9	12109.8	12092.8	10293.2	12153.1	10848.4
ENSECAG00000016948	H3-3B	H3.3 histone B [Source:VGNC Symbol;Acc:VGNC:83835]	-0.168609	0.0636407	0.630551	29000.3	26003.9	32096.3	25748.4	32686.2	28884.1	31144.7	30628.4	25196.1	27712.7	25898.4
ENSECAG00000025104	HNRNPK	heteroous nuclear ribonucleoprotein K [Source:VGNC Symbol;Acc:VGNC:18828]	-0.115934	0.0636663	0.630551	24290.7	21017.9	21125.7	23697.5	23062.7	21276.5	22199.2	21900.7	20347.2	20555.8	20891.3
ENSECAG00000009030	RNF115	ring finger protein 115 [Source:VGNC Symbol;Acc:VGNC:55184]	0.159412	0.0636686	0.630551	1297.17	1326.33	1184.46	1380.53	1346.89	1211.12	1478.15	1351.76	1418.84	1413.81	1600.77
ENSECAG00000021742	MYO5A	myosin VA [Source:VGNC Symbol;Acc:VGNC:20507]	0.185351	0.0629601	0.630551	4042.78	3498.61	3587.4	3642.62	4335.71	3397.55	3813.44	3225.96	4457.06	3861.48	4272.54
ENSECAG00000021249	TRIM33	tripartite motif containing 33 [Source:VGNC Symbol;Acc:VGNC:24503]	0.193358	0.063154	0.630551	829.481	734.165	702.807	724.213	757.9	605.558	803.226	776.832	862.417	781.86	897.074
ENSECAG00000002267	EPG5	ectopic P-granules autophagy [Source:VGNC Symbol;Acc:VGNC:17615]	0.213911	0.0633687	0.630551	550.887	583.102	516.738	481.731	551.698	485.997	605.924	573.783	664.86	527.271	694.546
ENSECAG00000015019	PIK3CA	phosphatidylinositol-4,5-bisphosphate 3-kinase catalytic subunit alpha [Source:VGNC Symbol;Acc:VGNC:21446]	0.225442	0.063542	0.630551	1077.82	803.654	811.258	886.945	788.611	808.149	908.886	839.572	1125.03	860.692	1041.25
ENSECAG00000002759	MTRF1L	mitochondrial translational release factor 1 like [Source:VGNC Symbol;Acc:VGNC:20437]	0.348393	0.0630259	0.630551	138.667	214.509	164.803	211.229	180.975	228.053	197.303	232.707	197.26	284.313	273.47
ENSECAG00000012209	FMN1	formin 1 [Source:HGNC Symbol;Acc:HGNC:3768]	0.36268	0.0634127	0.630551	455.08	674.747	434.868	639.075	541.827	438.393	819.399	633.101	779.829	748.259	707.132
ENSECAG00000025107	COBLL1	cordon-bleu WH2 repeat protein like 1 [Source:VGNC Symbol;Acc:VGNC:16710]	0.443702	0.0634554	0.630551	300.025	205.445	276.444	230.627	223.75	210.34	213.475	329.669	433.139	193.85	382.172
ENSECAG00000021397	0	0	0.571737	0.062881	0.630551	63.0305	38.2692	72.3008	33.4086	41.679	26.5693	51.7515	46.7696	74.5665	58.1549	74.3748
ENSECAG00000020956	SERINC2	serine incorporator 2 [Source:VGNC Symbol;Acc:VGNC:22840]	0.739493	0.0627525	0.630551	28.994	41.2905	107.388	37.7194	39.4854	36.5328	44.2044	50.1918	112.89	55.5702	70.9421
ENSECAG00000000478	CA5B	carbonic anhydrase 5B [Source:VGNC Symbol;Acc:VGNC:55444]	0.282632	0.0637682	0.630602	1070.26	847.965	778.297	1037.82	1265.73	1005.2	1071.69	866.949	1347.55	1022.23	1248.35
ENSECAG00000018506	SMAD5	SMAD family member 5 [Source:VGNC Symbol;Acc:VGNC:23314]	0.304354	0.063731	0.630602	477.771	371.614	342.366	361.029	354.271	266.8	443.122	317.121	442.943	475.578	440.527
ENSECAG00000035182	0	0	-0.645816	0.064219	0.631167	110.934	87.6164	79.7436	63.5842	185.362	78.6008	59.2986	65.0212	57.9302	51.6932	65.221
ENSECAG00000018388	HEXIM2	HEXIM P-TEFb complex subunit 2 [Source:VGNC Symbol;Acc:VGNC:18762]	-0.621089	0.063982	0.631167	69.3336	85.6022	64.8581	33.4086	82.2612	109.598	58.2204	87.8356	48.4237	32.3083	62.9325
ENSECAG00000006256	COPRS	coordinator of PRMT5 and differentiation stimulator [Source:VGNC Symbol;Acc:VGNC:51472]	-0.246248	0.0640599	0.631167	611.396	741.214	712.376	674.639	798.482	791.543	685.707	609.146	617.031	684.935	475.999
ENSECAG00000004558	CARS1	cysteinyl-tRNA synthetase 1 [Source:VGNC Symbol;Acc:VGNC:16061]	-0.235483	0.0642797	0.631167	1561.9	1402.87	1763.93	1852.56	1278.89	1534.38	1309.96	1610.7	1199.9	1331.1	1395.96
ENSECAG00000039454	CACTIN	cactin, spliceosome C complex subunit [Source:HGNC Symbol;Acc:HGNC:29938]	-0.226285	0.0641273	0.631167	3340.62	4481.53	4679.35	3932.52	3434.13	4151.45	3611.82	4022.19	3412.83	3749.05	2986.43
ENSECAG00000021398	HDAC5	histone deacetylase 5 [Source:VGNC Symbol;Acc:VGNC:50594]	-0.211096	0.0640267	0.631167	3389.78	3566.09	4071.18	3118.86	3122.63	3828.19	3428.54	3093.64	2653.2	3419.51	2883.45
ENSECAG00000018796	DGKZ	diacylglycerol kinase zeta [Source:VGNC Symbol;Acc:VGNC:17155]	-0.17729	0.0642977	0.631167	6324.48	6789.77	7911.63	6654.78	7355.25	7434.97	6050.61	7205.94	5961.16	5790.93	6731.49
ENSECAG00000022024	RBM8A	RNA binding motif protein 8A [Source:VGNC Symbol;Acc:VGNC:22252]	-0.170159	0.0641515	0.631167	2590.55	2802.72	3289.69	2969.06	3076.57	2839.59	3012.37	2749.14	2416.13	2905.16	2463.52
ENSECAG00000025005	BCL10	BCL10 immune signaling adaptor [Source:VGNC Symbol;Acc:VGNC:57977]	-0.159137	0.0640016	0.631167	506.765	591.159	579.47	519.45	546.214	512.566	562.797	562.376	467.898	515.64	495.45
ENSECAG00000021494	KLHL11	kelch like family member 11 [Source:VGNC Symbol;Acc:VGNC:19460]	0.216433	0.0642509	0.631167	243.298	232.637	238.167	188.597	228.138	212.554	240.429	257.803	270.638	264.928	265.461
ENSECAG00000024201	SH2B2	SH2B adaptor protein 2 [Source:VGNC Symbol;Acc:VGNC:51240]	-0.199963	0.0644527	0.63176	1104.29	1437.11	1281.21	1150.98	1260.24	1248.76	1221.55	1244.53	955.105	1265.19	1038.96
ENSECAG00000009669	GRPEL1	GrpE like 1, mitochondrial [Source:VGNC Symbol;Acc:VGNC:18609]	-0.193142	0.0644381	0.63176	1092.95	1016.15	1028.16	1217.8	1305.21	1232.15	1125.59	1114.49	940.251	1123.04	938.266
ENSECAG00000008506	HMMR	hyaluronan mediated motility receptor [Source:VGNC Symbol;Acc:VGNC:18813]	-0.4559	0.0645566	0.63185	287.419	168.183	328.544	216.617	313.689	307.761	155.254	232.707	169.334	213.235	168.201
ENSECAG00000009901	DDX3X	DEAD-box helicase 3 X-linked [Source:VGNC Symbol;Acc:VGNC:55459]	0.271258	0.0645476	0.63185	10572.7	6990.18	8014.76	6594.43	7618.48	6150.79	8231.72	7177.43	9798.22	8728.4	9235.06
ENSECAG00000011952	C9H8orf33	chromosome 9 C8orf33 homolog [Source:VGNC Symbol;Acc:VGNC:49239]	-0.162836	0.0646134	0.631944	772.754	777.469	832.523	836.293	821.515	831.397	801.07	686.715	685.656	777.983	672.806
ENSECAG00000000331	KDM1B	lysine demethylase 1B [Source:VGNC Symbol;Acc:VGNC:19332]	0.150712	0.064738	0.632699	1525.34	1299.14	1302.48	1547.57	1301.92	1418.14	1459.82	1480.66	1559.06	1625.75	1534.41
ENSECAG00000012507	CRYAB	crystallin alpha B [Source:VGNC Symbol;Acc:VGNC:16882]	-0.409774	0.064963	0.634434	117.237	123.871	156.297	127.168	116.262	169.379	142.317	82.132	81.6964	108.556	105.269
ENSECAG00000020928	TEKT5	tektin 5 [Source:VGNC Symbol;Acc:VGNC:23996]	-0.727007	0.0650552	0.6346	34.0365	36.2551	23.3914	26.9424	20.8395	45.3892	26.9539	21.6737	21.0925	7.75398	22.8845
ENSECAG00000022930	C13H7orf50	chromosome 13 C7orf50 homolog [Source:VGNC Symbol;Acc:VGNC:51115]	-0.307856	0.0651225	0.6346	485.335	582.095	557.142	451.555	488.083	639.877	403.23	385.564	368.079	454.9	390.181
ENSECAG00000036050	FCRLB	Fc receptor like B [Source:HGNC Symbol;Acc:HGNC:26431]	0.92263	0.0651131	0.6346	10.0849	15.1063	4.25299	12.9324	9.87134	9.96348	10.7816	20.533	29.4107	10.3386	25.173
ENSECAG00000030527	0	0	-1.10169	0.0657019	0.634772	15.1273	18.1275	14.8855	10.777	8.77453	5.53527	14.016	5.70361	7.72402	2.58466	4.57691
ENSECAG00000019578	CDCA5	cell division cycle associated 5 [Source:VGNC Symbol;Acc:VGNC:16311]	-0.588151	0.0655284	0.634772	110.934	85.6022	174.373	109.925	112.972	111.812	43.1262	101.524	64.4659	77.5398	70.9421
ENSECAG00000022301	PDXK	pyridoxal kinase [Source:VGNC Symbol;Acc:VGNC:49516]	-0.256644	0.0659479	0.634772	1500.13	1389.78	1544.9	1392.39	1927.11	1665.01	1830.71	1752.15	1382.6	1596.03	1103.04
ENSECAG00000012317	COX6B1	cytochrome c oxidase subunit 6B1 [Source:VGNC Symbol;Acc:VGNC:16807]	-0.246803	0.0654536	0.634772	3488.11	3778.58	4355.06	3769.79	4415.78	5074.73	3996.72	3589.85	3367.97	3988.13	2907.48
ENSECAG00000027735	TUBG1	tubulin gamma 1 [Source:HGNC Symbol;Acc:HGNC:12417]	-0.242075	0.0659134	0.634772	785.36	1129.95	856.978	1154.21	1002.49	1108.16	940.152	895.467	833.006	874.908	789.517
ENSECAG00000033970	TRMT112	tRNA methyltransferase subunit 11-2 [Source:HGNC Symbol;Acc:HGNC:26940]	-0.237273	0.0656996	0.634772	1687.96	1766.43	1940.43	1764.19	1933.69	2030.34	1415.62	1505.75	1380.22	1717.51	1375.36
ENSECAG00000011767	KRI1	KRI1 homolog [Source:VGNC Symbol;Acc:VGNC:19517]	-0.221683	0.0658578	0.634772	513.068	527.712	614.557	655.24	601.055	577.882	457.138	590.894	500.576	447.146	509.181
ENSECAG00000004919	CACYBP	calcyclin binding protein [Source:VGNC Symbol;Acc:VGNC:15998]	-0.196234	0.0657689	0.634772	2659.89	1972.88	2263.65	2511.04	2283.57	2126.65	2177.88	2238.1	1743.25	2147.85	2085.93
ENSECAG00000017744	TRAF7	TNF receptor associated factor 7 [Source:VGNC Symbol;Acc:VGNC:24462]	-0.195973	0.0657178	0.634772	1419.45	1765.42	1433.26	1640.26	1341.41	1691.58	1331.52	1473.81	1298.53	1368.58	1295.27
ENSECAG00000011742	DDA1	DET1 and DDB1 associated 1 [Source:VGNC Symbol;Acc:VGNC:59246]	-0.178038	0.065298	0.634772	834.524	933.568	994.137	981.783	1124.24	1016.28	991.904	983.303	825.579	949.863	836.43
ENSECAG00000016445	ATF1	activating transcription factor 1 [Source:VGNC Symbol;Acc:VGNC:15609]	0.157724	0.0656766	0.634772	925.288	795.597	807.005	955.918	859.904	863.502	969.262	857.823	961.344	1024.82	958.862
ENSECAG00000015003	PLGRKT	plasminogen receptor with a C-terminal lysine [Source:VGNC Symbol;Acc:VGNC:21577]	0.206274	0.0656325	0.634772	371.88	403.841	416.793	439.701	424.468	385.255	381.667	344.498	464.927	510.471	395.903
ENSECAG00000009552	KAT6A	lysine acetyltransferase 6A [Source:VGNC Symbol;Acc:VGNC:19244]	0.226313	0.0653622	0.634772	2826.29	2215.59	2281.73	2202.81	2539.13	1941.77	2144.45	2515.29	2952.06	2344.29	2885.74
ENSECAG00000022176	RC3H2	ring finger and CCCH-type domains 2 [Source:VGNC Symbol;Acc:VGNC:22261]	0.258374	0.0659342	0.634772	787.881	602.237	748.526	663.862	704.156	504.817	697.567	742.61	841.027	703.028	898.218
ENSECAG00000004932	CAPN7	calpain 7 [Source:VGNC Symbol;Acc:VGNC:16043]	0.283857	0.0652607	0.634772	300.025	235.658	244.547	252.181	300.528	238.017	266.305	358.187	330.945	297.236	373.018
ENSECAG00000000212	DPY19L3	dpy-19 like C-mannosyltransferase 3 [Source:VGNC Symbol;Acc:VGNC:50475]	0.56892	0.0657207	0.634772	88.2427	115.815	132.906	171.354	104.197	73.0656	97.0341	182.516	253.11	125.356	154.471
ENSECAG00000016820	KANK2	KN motif and ankyrin repeat domains 2 [Source:VGNC Symbol;Acc:VGNC:59402]	0.606616	0.0655972	0.634772	271.031	171.204	233.914	90.5266	131.618	151.666	122.91	215.597	372.536	166.711	249.442
ENSECAG00000021705	0	0	-0.179918	0.0660216	0.635024	13000.7	12546.3	13542.6	15444.5	13490.8	15182.1	12498	12980.3	11832.9	13464.8	10683.6
ENSECAG00000026027	0	0	-0.757761	0.0682167	0.635394	11.3455	28.1984	23.3914	15.0878	29.614	21.034	14.016	27.3773	11.586	14.2156	12.5865
ENSECAG00000018519	FANCD2	FA complementation group D2 [Source:VGNC Symbol;Acc:VGNC:17901]	-0.587109	0.06694	0.635394	351.71	210.481	526.308	440.778	456.275	481.568	158.489	346.78	200.23	310.159	233.422
ENSECAG00000015871	CDCA8	cell division cycle associated 8 [Source:VGNC Symbol;Acc:VGNC:16313]	-0.582878	0.0687587	0.635394	184.049	85.6022	247.737	146.567	152.457	224.732	102.425	127.761	96.2532	139.572	83.5286
ENSECAG00000022446	PLD4	phospholipase D family member 4 [Source:VGNC Symbol;Acc:VGNC:21551]	-0.536625	0.0681813	0.635394	2508.61	2436.14	4924.96	3008.93	2791.4	3006.76	4559.52	2844.96	2597.05	3108.05	1036.67
ENSECAG00000006607	KIF11	kinesin family member 11 [Source:VGNC Symbol;Acc:VGNC:49478]	-0.496448	0.0681732	0.635394	1084.12	536.776	1299.29	824.439	1016.75	793.758	434.497	756.299	564.448	642.288	586.989
ENSECAG00000024519	SPC25	SPC25 component of NDC80 kinetochore complex [Source:VGNC Symbol;Acc:VGNC:23506]	-0.485148	0.0678699	0.635394	171.443	145.02	269.002	216.617	250.074	234.695	118.597	138.027	128.338	162.834	123.577
ENSECAG00000039718	0	0	-0.48501	0.0666484	0.635394	81.9397	86.6093	98.882	45.2633	74.5835	95.2066	79.7836	88.9764	72.1899	41.3546	57.2114
ENSECAG00000011354	DHX34	DExH-box helicase 34 [Source:VGNC Symbol;Acc:VGNC:17175]	-0.426298	0.0667454	0.635394	218.086	371.614	226.472	176.742	302.721	209.233	191.912	228.144	197.26	144.741	193.374
ENSECAG00000006077	POLD1	DNA polymerase delta 1, catalytic subunit [Source:VGNC Symbol;Acc:VGNC:21651]	-0.365317	0.068465	0.635394	598.79	503.542	561.395	579.801	514.407	523.636	282.477	574.924	460.174	345.052	395.903
ENSECAG00000003563	BST2	bone marrow stromal cell antigen 2 [Source:VGNC Symbol;Acc:VGNC:96656]	-0.334842	0.0678123	0.635394	6906.88	7595.43	10889.8	7877.97	5459.95	9124.34	7703.43	8574.81	5668.25	7861.25	5542.64
ENSECAG00000000258	STX11	syntaxin 11 [Source:VGNC Symbol;Acc:VGNC:23724]	-0.330191	0.0683464	0.635394	656.778	819.767	723.008	802.885	583.506	801.507	449.591	829.305	513.648	562.164	616.738
ENSECAG00000019004	MCAT	malonyl-CoA-acyl carrier protein transacylase [Source:VGNC Symbol;Acc:VGNC:20023]	-0.298543	0.0664273	0.635394	344.147	402.834	411.477	364.262	391.563	489.318	380.589	400.394	263.805	429.054	286.057
ENSECAG00000018111	NAPRT	nicotinate phosphoribosyltransferase [Source:VGNC Symbol;Acc:VGNC:20563]	-0.298189	0.0677437	0.635394	1672.83	2101.79	2321.07	1783.59	1875.55	2735.53	1806.99	1690.55	1528.76	1444.83	1903.99
ENSECAG00000011870	PYM1	PYM homolog 1, exon junction complex associated factor [Source:VGNC Symbol;Acc:VGNC:22066]	-0.259023	0.0687169	0.635394	381.965	473.33	462.513	498.974	546.214	531.386	490.561	520.169	326.489	456.193	450.826
ENSECAG00000024788	CORO1A	coronin 1A [Source:VGNC Symbol;Acc:VGNC:16790]	-0.251927	0.0673563	0.635394	14604.2	12187.7	18311.3	18237.9	17353.8	18455.7	15345.4	18986.2	14994.7	12490.4	14546.6
ENSECAG00000010873	CNIH4	cornichon family AMPA receptor auxiliary protein 4 [Source:VGNC Symbol;Acc:VGNC:16667]	-0.245544	0.0678925	0.635394	1382.89	1314.25	1422.63	1522.79	1752.71	1504.49	1648.5	1251.37	1135.13	1517.2	1085.87
ENSECAG00000017167	AIP	aryl hydrocarbon receptor interacting protein [Source:VGNC Symbol;Acc:VGNC:15190]	-0.234612	0.0670636	0.635394	2548.95	3030.32	3794.73	3237.4	3615.1	3540.36	2668.44	3251.06	2782.73	2832.79	2571.08
ENSECAG00000023081	GNL1	G protein nucleolar 1 (putative) [Source:HGNC Symbol;Acc:HGNC:4413]	-0.217728	0.0667413	0.635394	1384.15	1206.49	1644.84	1279.23	1453.28	1359.46	1257.13	1371.15	1311.9	1231.59	982.891
ENSECAG00000009442	RFXANK	regulatory factor X associated ankyrin containing protein [Source:VGNC Symbol;Acc:VGNC:22332]	-0.207158	0.067194	0.635394	780.318	982.915	1071.75	1009.8	840.161	1076.06	874.385	981.021	825.876	819.338	829.565
ENSECAG00000017430	MRPL51	mitochondrial ribosomal protein L51 [Source:VGNC Symbol;Acc:VGNC:20349]	-0.206927	0.0662768	0.635394	659.299	616.336	686.858	769.476	782.03	698.551	682.473	681.011	579.302	709.489	527.489
ENSECAG00000029844	TSR2	TSR2 ribosome maturation factor [Source:VGNC Symbol;Acc:VGNC:24602]	-0.206181	0.0677582	0.635394	2405.24	2338.45	2911.17	2301.96	2821.01	2904.91	2405.37	2408.07	2043.3	2535.55	2090.5
ENSECAG00000005957	FMNL3	formin like 3 [Source:VGNC Symbol;Acc:VGNC:18074]	-0.197491	0.0671126	0.635394	4514.24	4999.17	4734.64	3990.71	4392.75	4035.21	4852.78	5448.09	3654.35	4172.94	4269.11
ENSECAG00000036054	GFER	growth factor, augmenter of liver reration [Source:VGNC Symbol;Acc:VGNC:18311]	-0.192164	0.0663248	0.635394	466.426	453.188	502.916	473.109	426.661	511.459	406.465	508.762	397.787	447.146	389.037
ENSECAG00000021229	SURF6	surfeit 6 [Source:VGNC Symbol;Acc:VGNC:23770]	-0.186938	0.0672284	0.635394	587.444	555.911	502.916	463.41	554.989	566.812	592.986	541.843	517.51	457.485	455.402
ENSECAG00000017258	CCM2	CCM2 scaffold protein [Source:VGNC Symbol;Acc:VGNC:55946]	-0.178485	0.0681819	0.635394	2180.86	2784.59	2452.91	2647.9	2451.38	2655.82	2320.19	2150.26	2046.87	2158.19	2310.19
ENSECAG00000004755	USF1	upstream transcription factor 1 [Source:VGNC Symbol;Acc:VGNC:50903]	-0.178424	0.068583	0.635394	4422.22	4771.57	4994.07	3970.24	4152.54	4966.24	4684.59	4429.43	3553.94	4426.23	4090.61
ENSECAG00000028544	PSMD4	proteasome 26S subunit, non-ATPase 4 [Source:NCBI gene (formerly Entrezgene);Acc:100216429]	-0.17754	0.0669756	0.635394	3271.28	3804.77	4046.72	3936.83	4120.74	4133.74	4192.95	3336.61	3567.9	3416.92	3239.31
ENSECAG00000026983	MRPL53	mitochondrial ribosomal protein L53 [Source:VGNC Symbol;Acc:VGNC:59273]	-0.176264	0.0677103	0.635394	408.438	452.181	452.944	463.41	512.213	484.89	446.357	484.807	438.784	399.33	384.46
ENSECAG00000010336	NUCKS1	nuclear casein kinase and cyclin dependent kinase substrate 1 [Source:VGNC Symbol;Acc:VGNC:20936]	-0.175369	0.0689136	0.635394	10797.1	9416.24	10193.4	9370.58	10209.2	9511.81	9414.46	7665.65	8562.97	8332.95	8532.5
ENSECAG00000021652	RAB3IP	RAB3A interacting protein [Source:VGNC Symbol;Acc:VGNC:103064]	-0.160463	0.0669173	0.635394	994.621	952.702	987.757	1030.28	930.1	1080.48	1116.97	939.955	885.886	979.587	832.997
ENSECAG00000024838	ANKRD54	ankyrin repeat domain 54 [Source:VGNC Symbol;Acc:VGNC:56342]	-0.152511	0.067915	0.635394	707.202	721.073	758.096	705.892	676.735	798.186	700.801	811.054	671.99	634.534	673.95
ENSECAG00000014477	GANAB	glucosidase II alpha subunit [Source:VGNC Symbol;Acc:VGNC:18241]	-0.119314	0.06883	0.635394	5897.13	5951.87	6095.6	5994.15	6251.85	6530.51	5615.04	5870.16	5779.95	5113.75	5738.3
ENSECAG00000011865	CTDSPL2	CTD small phosphatase like 2 [Source:VGNC Symbol;Acc:VGNC:16933]	0.171948	0.0672976	0.635394	646.693	608.279	591.166	621.832	624.088	518.101	603.767	549.828	724.573	633.242	645.344
ENSECAG00000016465	ZDHHC20	zinc finger DHHC-type palmitoyltransferase 20 [Source:VGNC Symbol;Acc:VGNC:25195]	0.179094	0.0669986	0.635394	3154.05	2516.7	2443.34	2752.44	2689.39	2380.17	2936.9	2920.25	3071.49	3199.81	2980.71
ENSECAG00000028829	0	0	0.209445	0.0665241	0.635394	274.813	273.927	231.788	269.424	269.817	230.267	230.725	263.507	273.609	316.621	302.076
ENSECAG00000012499	SHOC2	SHOC2 leucine rich repeat scaffold protein [Source:VGNC Symbol;Acc:VGNC:22966]	0.216217	0.0685734	0.635394	2559.04	1778.51	1929.79	2107.98	2018.14	1750.25	2008.6	1892.46	2509.71	2128.47	2344.52
ENSECAG00000016935	SENP5	SUMO specific peptidase 5 [Source:VGNC Symbol;Acc:VGNC:22825]	0.258116	0.0680488	0.635394	441.214	394.777	364.694	391.204	436.533	277.871	430.184	438.037	483.346	453.608	485.152
ENSECAG00000015108	STX17	syntaxin 17 [Source:VGNC Symbol;Acc:VGNC:23726]	0.260746	0.0688766	0.635394	223.128	170.197	159.487	189.675	198.524	162.737	188.677	157.42	226.967	226.158	195.663
ENSECAG00000019791	RAB11FIP2	RAB11 family interacting protein 2 [Source:VGNC Symbol;Acc:VGNC:22085]	0.270027	0.0689068	0.635394	308.849	267.885	189.258	244.637	253.364	284.513	237.194	264.648	333.618	275.266	313.518
ENSECAG00000027689	MT-CO1	mitochondrially encoded cytochrome c oxidase I [Source:VGNC Symbol;Acc:VGNC:59015]	0.282757	0.0685431	0.635394	301707	279531	269509	357284	272099	301521	226562	311885	433505	359737	265164
ENSECAG00000010549	GLS	glutaminase [Source:VGNC Symbol;Acc:VGNC:58169]	0.28348	0.067542	0.635394	1210.19	979.894	931.405	1302.94	1245.98	952.066	935.84	1146.43	1349.62	1044.2	1576.75
ENSECAG00000013560	OSGIN2	oxidative stress induced growth inhibitor family member 2 [Source:HGNC Symbol;Acc:HGNC:1355]	0.286841	0.0672859	0.635394	219.346	223.573	200.954	252.181	268.72	183.771	239.351	287.462	293.513	246.835	315.807
ENSECAG00000007267	C15H2orf49	chromosome 15 C2orf49 homolog [Source:VGNC Symbol;Acc:VGNC:51282]	0.290592	0.0671282	0.635394	90.7639	108.765	86.1231	79.7496	95.423	91.8855	97.0341	106.087	119.128	104.679	121.288
ENSECAG00000013923	SMG1	SMG1 nonsense mediated mRNA decay associated PI3K related kinase [Source:HGNC Symbol;Acc:HGNC:30045]	0.360762	0.0670035	0.635394	1947.64	1673.77	1569.35	1535.72	1520.19	1358.36	2202.67	2198.17	2399.5	1534	2807.93
ENSECAG00000029715	0	0	0.384235	0.0667422	0.635394	95.8064	106.751	71.2376	63.5842	87.7453	74.1726	104.581	109.509	120.911	103.386	123.577
ENSECAG00000000010	LRRC58	leucine rich repeat containing 58 [Source:HGNC Symbol;Acc:HGNC:26968]	0.402236	0.06707	0.635394	388.268	249.757	507.169	258.647	406.919	283.406	329.916	314.839	431.357	541.486	385.605
ENSECAG00000034219	0	0	0.416105	0.0665508	0.635394	131.103	81.5739	94.629	80.8273	119.553	84.1361	83.018	133.465	122.693	164.126	119
ENSECAG00000004020	SARM1	sterile alpha and TIR motif containing 1 [Source:VGNC Symbol;Acc:VGNC:22692]	0.511877	0.0677207	0.635394	921.506	588.138	771.918	771.632	510.019	698.551	806.461	1208.03	862.417	732.751	1762.11
ENSECAG00000009617	UBE2Q2	ubiquitin conjugating enzyme E2 Q2 [Source:VGNC Symbol;Acc:VGNC:24726]	0.579393	0.0680612	0.635394	124.8	112.793	123.337	147.645	77.8739	94.0996	80.8617	190.501	254.002	103.386	171.634
ENSECAG00000019055	TSGA10	testis specific 10 [Source:VGNC Symbol;Acc:VGNC:51421]	0.616161	0.0674644	0.635394	54.2062	50.3542	17.012	40.9525	48.2599	40.961	46.3607	58.1768	75.7548	43.9392	83.5286
ENSECAG00000020788	MECOM	MDS1 and EVI1 complex locus [Source:VGNC Symbol;Acc:VGNC:20065]	0.708079	0.0677128	0.635394	12.6061	20.1417	30.8342	18.3209	10.9682	32.1046	15.0942	28.5181	34.461	32.3083	36.6153
ENSECAG00000006796	ZSCAN26	zinc finger and SCAN domain containing 26 [Source:VGNC Symbol;Acc:VGNC:25416]	0.755776	0.0688054	0.635394	15.1273	17.1204	10.6325	17.2432	9.87134	17.7129	10.7816	20.533	36.2435	16.8003	19.4519
ENSECAG00000032483	0	0	0.890846	0.0667964	0.635394	6.30305	9.06376	19.1385	7.54388	8.77453	7.74938	8.62525	12.5479	25.8458	14.2156	13.7307
ENSECAG00000011940	IL1RL2	interleukin 1 receptor like 2 [Source:VGNC Symbol;Acc:VGNC:19012]	0.956996	0.0677491	0.635394	3.78183	7.04959	19.1385	9.69928	12.065	8.85643	19.4068	7.98506	26.4399	24.5543	12.5865
ENSECAG00000018507	CDH5	cadherin 5 [Source:VGNC Symbol;Acc:VGNC:16329]	1.03122	0.0686596	0.635394	21.4304	32.2267	11.6957	34.4863	8.77453	9.96348	23.7194	20.533	73.9724	36.1853	12.5865
ENSECAG00000043399	H2BC18	H2B clustered histone 18 [Source:VGNC Symbol;Acc:VGNC:83819]	1.12323	0.0669598	0.635394	7.56366	3.02125	13.8222	3.23309	5.48408	13.2846	6.46894	3.42217	13.9627	10.3386	21.7403
ENSECAG00000015275	0	0	1.22223	0.0669782	0.635394	45.382	353.487	39.3402	260.803	126.134	140.596	94.8777	290.884	213.302	529.856	440.527
ENSECAG00000013004	ADCY4	adenylate cyclase 4 [Source:VGNC Symbol;Acc:VGNC:15089]	1.23408	0.068704	0.635394	13.8667	5.03542	11.6957	7.54388	8.77453	5.53527	8.62525	14.8294	16.3393	2.58466	48.0575
ENSECAG00000035791	H2BC12	H2B clustered histone 12 [Source:VGNC Symbol;Acc:VGNC:83813]	1.27437	0.0669775	0.635394	6.30305	2.01417	12.759	15.0878	2.19363	7.74938	2.15631	6.84433	14.2597	25.8466	10.298
ENSECAG00000019008	SHROOM3	shroom family member 3 [Source:VGNC Symbol;Acc:VGNC:58482]	1.37874	0.0685825	0.635394	8.82427	8.05668	25.5179	0	5.48408	5.53527	14.016	6.84433	23.7662	37.4776	11.4423
ENSECAG00000023067	MVK	mevalonate kinase [Source:VGNC Symbol;Acc:VGNC:20452]	-0.390473	0.0693739	0.636522	489.117	563.967	685.795	838.449	456.275	798.186	417.246	630.82	468.789	505.301	422.22
ENSECAG00000026906	COX16	cytochrome c oxidase assembly factor COX16 [Source:VGNC Symbol;Acc:VGNC:55277]	-0.258826	0.0693459	0.636522	374.401	393.77	476.335	410.603	366.336	519.208	465.763	346.78	371.644	333.421	343.268
ENSECAG00000022092	SNF8	SNF8 subunit of ESCRT-II [Source:VGNC Symbol;Acc:VGNC:23386]	-0.213409	0.0693814	0.636522	2576.69	2757.4	3251.41	3137.18	2871.46	3372.09	2961.69	2463.96	2307.11	2885.77	2379.99
ENSECAG00000024983	DPP9	dipeptidyl peptidase 9 [Source:VGNC Symbol;Acc:VGNC:17298]	-0.197893	0.0691861	0.636522	4666.78	5420.13	6027.55	4887.36	5715.51	6344.53	5243.07	4990.66	4583.91	5200.34	4374.38
ENSECAG00000015742	FGD3	FYVE, RhoGEF and PH domain containing 3 [Source:VGNC Symbol;Acc:VGNC:18004]	-0.196979	0.0691217	0.636522	2590.55	2573.1	3247.16	3001.39	2584.1	3003.44	2760.08	3271.59	2490.7	2262.87	2780.47
ENSECAG00000011783	PDS5A	PDS5 cohesin associated factor A [Source:VGNC Symbol;Acc:VGNC:21281]	0.184555	0.0694117	0.636522	2242.63	1891.31	1803.27	2144.62	1858.01	1748.04	1967.63	1982.58	2410.79	1938.5	2305.62
ENSECAG00000010070	ZNF484	zinc finger protein 484 [Source:HGNC Symbol;Acc:HGNC:23385]	0.397973	0.0693851	0.636522	56.7275	62.4393	62.7316	58.1957	66.9058	57.5668	99.1904	73.0062	94.4708	93.0478	76.6632
ENSECAG00000010242	MCTP1	multiple C2 and transmembrane domain containing 1 [Source:VGNC Symbol;Acc:VGNC:20047]	0.462224	0.0694171	0.636522	205.479	200.41	301.962	130.401	289.559	167.165	310.509	276.055	355.602	284.313	330.682
ENSECAG00000005829	ARHGAP42	Rho GTPase activating protein 42 [Source:VGNC Symbol;Acc:VGNC:55785]	0.563044	0.0694648	0.636523	104.631	76.5384	80.8068	90.5266	105.294	85.2431	112.128	58.1768	197.26	63.3242	129.298
ENSECAG00000016053	SAC3D1	SAC3 domain containing 1 [Source:VGNC Symbol;Acc:VGNC:69334]	-0.309207	0.0695386	0.636601	385.747	614.322	681.542	564.714	485.889	667.553	495.952	504.199	468.789	463.947	398.191
ENSECAG00000023172	PRKCD	protein kinase C delta [Source:VGNC Symbol;Acc:VGNC:21844]	-0.275228	0.0695815	0.636601	4162.53	5753.48	4440.12	4886.28	3654.59	5652.62	4987.55	5662.55	3523.34	3960.99	4667.3
ENSECAG00000001119	ZNF318	zinc finger protein 318 [Source:VGNC Symbol;Acc:VGNC:25299]	0.258129	0.0696507	0.636601	1254.31	1147.07	1172.76	1030.28	1261.34	1012.95	1138.53	1177.23	1547.78	983.464	1584.75
ENSECAG00000005038	WASHC4	WASH complex subunit 4 [Source:VGNC Symbol;Acc:VGNC:24968]	0.267704	0.0697592	0.636601	2521.22	2346.51	1600.19	2437.75	2371.32	2044.73	2808.6	2071.55	2931.86	2539.43	2742.71
ENSECAG00000022635	HERC1	HECT and RLD domain containing E3 ubiquitin protein ligase family member 1 [Source:VGNC Symbol;Acc:VGNC:18752]	0.295905	0.0697324	0.636601	2011.93	1652.63	1861.75	1766.35	1782.33	1934.02	2191.89	2321.37	2923.54	1650.31	2563.07
ENSECAG00000027695	MT-ND3	mitochondrially encoded NADH:ubiquinone oxidoreductase core subunit 3 [Source:VGNC Symbol;Acc:VGNC:59018]	0.425066	0.0697096	0.636601	6553.91	5587.31	7196.06	8478.25	9443.58	7458.22	4827.98	7654.25	11037.3	12217.7	5542.64
ENSECAG00000023667	ARID5A	AT-rich interaction domain 5A [Source:VGNC Symbol;Acc:VGNC:15504]	-0.177626	0.0698689	0.637166	1849.31	2521.74	2243.45	2369.86	2332.93	2172.04	2257.66	2549.51	1968.44	2063.85	2037.87
ENSECAG00000018679	PP2D1	protein phosphatase 2C like domain containing 1 [Source:VGNC Symbol;Acc:VGNC:56841]	0.719304	0.0700208	0.638116	17.6485	10.0708	10.6325	14.0101	7.67771	15.4988	8.62525	13.6887	20.7954	21.9696	17.1634
ENSECAG00000024173	RNF157	ring finger protein 157 [Source:VGNC Symbol;Acc:VGNC:22448]	0.394132	0.070091	0.63832	205.479	261.842	331.733	333.009	280.785	323.26	306.196	336.513	446.211	236.496	486.297
ENSECAG00000006248	PUSL1	pseudouridine synthase like 1 [Source:VGNC Symbol;Acc:VGNC:50747]	-0.357046	0.0703472	0.638477	173.964	173.219	205.207	188.597	218.266	256.836	148.786	158.56	167.255	115.017	160.192
ENSECAG00000016433	GLG1	golgi glycoprotein 1 [Source:VGNC Symbol;Acc:VGNC:18372]	0.147832	0.0703019	0.638477	3407.43	3512.71	3503.4	3318.23	3472.52	3095.32	3466.27	3101.62	3737.24	3303.2	4123.79
ENSECAG00000029549	ITPRIPL2	ITPRIP like 2 [Source:HGNC Symbol;Acc:HGNC:27257]	0.254041	0.0702011	0.638477	485.335	373.628	400.844	362.106	364.143	364.221	477.623	351.343	524.045	409.669	481.72
ENSECAG00000002171	FLT3	fms related receptor tyrosine kinase 3 [Source:VGNC Symbol;Acc:VGNC:18068]	0.607388	0.070336	0.638477	292.462	204.438	309.405	265.114	176.587	136.168	272.773	451.726	566.527	223.573	410.778
ENSECAG00000023893	SERPINB5	serpin family B member 5 [Source:VGNC Symbol;Acc:VGNC:22851]	1.14018	0.0702502	0.638477	12.6061	39.2763	48.9094	49.5741	21.9363	29.8905	15.0942	4.56289	19.6071	67.2012	98.4035
ENSECAG00000023925	CCDC83	coiled-coil domain containing 83 [Source:VGNC Symbol;Acc:VGNC:16180]	1.1201	0.0705322	0.639721	6.30305	11.0779	8.50598	22.6317	49.3567	27.6763	16.1723	13.6887	17.2305	38.7699	72.0863
ENSECAG00000021867	MRPS7	mitochondrial ribosomal protein S7 [Source:VGNC Symbol;Acc:VGNC:20371]	-0.217564	0.0706319	0.640192	597.529	632.449	531.624	709.125	619.701	535.814	652.284	531.577	514.539	573.795	464.556
ENSECAG00000035001	0	0	-1.68312	0.0707849	0.640513	16.3879	62.4393	90.3761	54.9626	97.6166	1.10705	4.31262	30.7995	3.56493	10.3386	28.6057
ENSECAG00000035952	PLA2G2D	phospholipase A2 group IID [Source:VGNC Symbol;Acc:VGNC:21510]	-1.52612	0.0707383	0.640513	852.172	491.457	83.9966	293.134	138.199	77.4938	64.6894	728.922	68.9221	188.68	98.4035
ENSECAG00000036878	MRPL41	mitochondrial ribosomal protein L41 [Source:HGNC Symbol;Acc:HGNC:14492]	-0.255019	0.0708112	0.640513	732.414	875.157	1152.56	1096.02	1032.1	1159.09	886.244	994.71	824.391	856.815	811.257
ENSECAG00000023501	WNK1	WNK lysine deficient protein kinase 1 [Source:VGNC Symbol;Acc:VGNC:52460]	0.237005	0.0708668	0.640582	3802	2764.45	2997.3	3140.41	3184.06	2873.91	3066.28	3747.27	3864.69	3089.96	4344.63
ENSECAG00000019783	SIGMAR1	sigma non-opioid intracellular receptor 1 [Source:VGNC Symbol;Acc:VGNC:57194]	-0.208585	0.0710123	0.641463	2852.76	3322.37	3570.39	3530.54	3975.96	4173.59	3540.66	3067.4	2974.64	3145.53	2979.57
ENSECAG00000031888	0	0	-0.55394	0.0715999	0.642094	42.8607	70.4959	85.0598	53.8849	77.8739	54.2456	37.7355	52.4732	30.599	46.5239	46.9133
ENSECAG00000011042	BATF3	basic leucine zipper ATF-like transcription factor 3 [Source:VGNC Symbol;Acc:VGNC:15772]	-0.354495	0.0715681	0.642094	618.96	793.583	808.068	689.727	494.664	613.308	603.767	649.071	351.443	670.72	532.066
ENSECAG00000017222	LMF1	lipase maturation factor 1 [Source:VGNC Symbol;Acc:VGNC:51164]	-0.249579	0.0717549	0.642094	583.662	770.42	687.921	699.426	665.767	939.889	668.457	618.272	585.54	591.887	600.719
ENSECAG00000026908	PFDN6	prefoldin subunit 6 [Source:VGNC Symbol;Acc:VGNC:21336]	-0.203503	0.0717284	0.642094	1211.45	1323.31	1611.88	1480.76	1390.76	1621.83	1553.62	1235.4	1227.53	1316.88	1179.7
ENSECAG00000011599	ZC3H18	zinc finger CCCH-type containing 18 [Source:VGNC Symbol;Acc:VGNC:25167]	-0.168446	0.071201	0.642094	1923.69	1955.76	2261.53	1804.07	1992.91	1673.87	2056.04	2086.38	1764.35	1702	1789.57
ENSECAG00000014421	NVL	nuclear VCP like [Source:VGNC Symbol;Acc:VGNC:20982]	-0.151041	0.0715778	0.642094	586.184	678.775	644.328	692.96	620.798	606.665	638.268	696.981	562.368	599.641	588.133
ENSECAG00000019894	RBMS1	RNA binding motif single stranded interacting protein 1 [Source:VGNC Symbol;Acc:VGNC:22253]	0.124603	0.0716339	0.642094	2395.16	2412.98	2189.23	2350.46	2063.11	2242.89	2312.64	2338.48	2474.06	2363.67	2645.45
ENSECAG00000018870	IVNS1ABP	influenza virus NS1A binding protein [Source:HGNC Symbol;Acc:HGNC:16951]	0.223986	0.0714523	0.642094	5660.14	4049.49	4106.26	3823.67	4640.63	4571.03	4180.01	4387.22	5133.8	4559.34	5817.25
ENSECAG00000025056	TNRC6A	trinucleotide repeat containing adaptor 6A [Source:VGNC Symbol;Acc:VGNC:24398]	0.23909	0.0717085	0.642094	842.088	739.2	744.273	739.301	746.932	596.702	755.787	872.653	921.238	726.29	1020.65
ENSECAG00000011896	FBXL17	F-box and leucine rich repeat protein 17 [Source:HGNC Symbol;Acc:HGNC:13615]	0.244049	0.071386	0.642094	624.002	487.429	525.244	495.741	531.956	461.641	507.812	396.971	667.831	524.686	590.421
ENSECAG00000000555	PBRM1	polybromo 1 [Source:VGNC Symbol;Acc:VGNC:21184]	0.250829	0.0714767	0.642094	1161.02	871.128	935.658	920.354	866.484	716.264	947.699	985.584	1204.06	925.309	1168.26
ENSECAG00000022763	CCNT2	cyclin T2 [Source:VGNC Symbol;Acc:VGNC:16223]	0.290382	0.0716946	0.642094	364.316	365.572	265.812	279.124	378.401	285.62	394.605	394.69	427.495	361.853	459.979
ENSECAG00000002919	ATP2B4	ATPase plasma membrane Ca2+ transporting 4 [Source:VGNC Symbol;Acc:VGNC:49512]	0.295157	0.0717438	0.642094	1764.85	1669.75	1471.53	1486.15	1263.53	1160.19	1373.57	1579.9	2028.74	1307.84	2073.34
ENSECAG00000035033	0	0	1.78729	0.0715097	0.642094	3.78183	12.085	14.8855	6.46619	5.48408	14.3917	0	4.56289	6.23863	72.3705	2.28845
ENSECAG00000040813	0	0	-2.01383	0.0718564	0.642142	36.5577	27.1913	28.7077	12.9324	40.5822	2.21411	21.5631	1.14072	14.5568	0	0
ENSECAG00000042673	SLC66A2	solute carrier family 66 member 2 [Source:HGNC Symbol;Acc:HGNC:26188]	-0.251569	0.0718159	0.642142	1531.64	1624.43	2162.65	1432.26	1685.81	2031.44	1594.59	1513.74	1266.44	1512.03	1503.51
ENSECAG00000043495	0	0	-1.92081	0.0720595	0.642233	41.6001	15.1063	23.3914	10.777	0	5.53527	12.9379	114.072	9.20941	11.631	1.14423
ENSECAG00000022111	COA4	cytochrome c oxidase assembly factor 4 homolog [Source:VGNC Symbol;Acc:VGNC:16707]	-0.316499	0.0720362	0.642233	423.565	613.315	498.663	667.095	606.539	618.843	642.581	440.319	428.386	553.117	379.883
ENSECAG00000022604	NPRL2	NPR2 like, GATOR1 complex subunit [Source:VGNC Symbol;Acc:VGNC:20847]	-0.252081	0.0720942	0.642233	410.959	555.911	552.889	526.994	433.242	648.734	475.467	529.295	420.959	431.638	450.826
ENSECAG00000017123	PSMB5	proteasome 20S subunit beta 5 [Source:VGNC Symbol;Acc:VGNC:21944]	-0.184151	0.072107	0.642233	2687.62	2787.61	3023.88	3096.23	3516.39	3211.56	3012.37	2847.24	2505.55	3035.68	2447.5
ENSECAG00000023207	B3GAT2	beta-1,3-glucuronyltransferase 2 [Source:VGNC Symbol;Acc:VGNC:56648]	0.88678	0.0720122	0.642233	6.30305	11.0779	7.44273	9.69928	13.1618	21.034	14.016	12.5479	28.2224	9.04631	27.4615
ENSECAG00000021482	TAF6L	TATA-box binding protein associated factor 6 like [Source:HGNC Symbol;Acc:HGNC:17305]	-0.202122	0.0721744	0.642405	331.54	421.969	380.643	355.64	345.497	407.396	402.152	387.846	339.56	355.391	292.922
ENSECAG00000023094	MDH2	malate dehydrogenase 2 [Source:VGNC Symbol;Acc:VGNC:20057]	-0.17655	0.0722235	0.642414	8219.18	7819.01	7311.95	8709.95	8386.25	9207.37	7944.93	7161.46	7230.87	7901.31	6356.18
ENSECAG00000014217	RABEP1	rabaptin, RAB GTPase binding effector protein 1 [Source:VGNC Symbol;Acc:VGNC:22133]	0.192392	0.0723099	0.642754	2010.67	1849.01	1601.25	1651.03	1680.32	1496.74	1964.4	1549.1	2048.95	1947.54	1914.29
ENSECAG00000022359	FOXRED1	FAD dependent oxidoreductase domain containing 1 [Source:VGNC Symbol;Acc:VGNC:18119]	-0.216172	0.072478	0.643392	496.68	569.003	566.711	534.538	601.055	642.091	548.781	465.415	462.253	542.779	426.797
ENSECAG00000006626	ZDHHC17	zinc finger DHHC-type palmitoyltransferase 17 [Source:VGNC Symbol;Acc:VGNC:25192]	0.283024	0.072449	0.643392	608.875	705.966	447.627	480.653	640.54	524.744	677.082	527.014	636.935	672.012	798.671
ENSECAG00000017656	NDUFB7	NADH:ubiquinone oxidoreductase subunit B7 [Source:VGNC Symbol;Acc:VGNC:20642]	-0.256184	0.0725414	0.643528	982.015	1137	1354.58	1238.27	1292.05	1574.23	1157.94	1171.52	950.649	1221.25	943.987
ENSECAG00000017894	CKAP2	cytoskeleton associated protein 2 [Source:VGNC Symbol;Acc:VGNC:16560]	-0.453829	0.0726359	0.643938	218.086	130.921	277.508	155.188	186.459	189.306	121.832	136.887	121.802	140.864	125.865
ENSECAG00000023478	PRAM1	PML-RARA regulated adaptor molecule 1 [Source:VGNC Symbol;Acc:VGNC:21808]	-0.261669	0.0729149	0.645128	2489.7	2944.72	3140.83	2705.02	2505.13	3018.94	2288.93	2847.24	1722.46	2778.51	2373.13
ENSECAG00000020910	MTHFSD	methenyltetrahydrofolate synthetase domain containing [Source:VGNC Symbol;Acc:VGNC:20416]	-0.220668	0.0728363	0.645128	208.001	190.339	192.448	168.121	220.46	205.912	191.912	191.641	160.719	173.172	173.923
ENSECAG00000023324	SP4	Sp4 transcription factor [Source:VGNC Symbol;Acc:VGNC:23466]	0.350951	0.0729121	0.645128	316.413	217.53	305.152	341.63	347.691	259.051	280.321	347.92	404.62	267.512	480.575
ENSECAG00000027808	PLCXD1	phosphatidylinositol specific phospholipase C X domain containing 1 [Source:HGNC Symbol;Acc:HGNC:23148]	-1.06123	0.0732851	0.64559	78.1578	180.268	8.50598	33.4086	112.972	102.956	74.3928	90.1171	54.0682	40.0622	27.4615
ENSECAG00000012475	SGO1	shugoshin 1 [Source:VGNC Symbol;Acc:VGNC:22920]	-0.561136	0.0733006	0.64559	110.934	85.6022	179.689	114.236	126.134	139.489	53.9078	82.132	67.4367	81.4168	78.9517
ENSECAG00000019815	GRK6	G protein-coupled receptor kinase 6 [Source:VGNC Symbol;Acc:VGNC:18597]	-0.246824	0.0733053	0.64559	3877.64	4616.48	5291.78	3494.97	4349.97	4917.53	4739.57	3916.1	3124.96	3942.9	4065.44
ENSECAG00000023366	SUDS3	SDS3 homolog, SIN3A corepressor complex component [Source:VGNC Symbol;Acc:VGNC:23747]	0.149376	0.073139	0.64559	832.003	923.497	817.637	834.138	835.774	809.256	881.932	896.608	865.685	942.109	1044.68
ENSECAG00000013755	ZBTB44	zinc finger and BTB domain containing 44 [Source:VGNC Symbol;Acc:VGNC:25151]	0.180915	0.0731688	0.64559	639.129	560.946	558.205	678.95	661.38	554.634	529.375	622.834	685.359	692.689	663.652
ENSECAG00000022573	USP25	ubiquitin specific peptidase 25 [Source:VGNC Symbol;Acc:VGNC:84737]	0.241109	0.0731021	0.64559	3570.05	2739.27	3255.66	2828.96	2598.36	2383.49	3624.76	3034.32	3652.27	3688.31	3310.25
ENSECAG00000002323	0	0	0.260718	0.073096	0.64559	138.667	112.793	116.957	119.624	130.521	117.348	141.238	130.042	135.17	152.495	169.346
ENSECAG00000019198	CSNK1G3	casein kinase 1 gamma 3 [Source:VGNC Symbol;Acc:VGNC:16908]	0.232361	0.0736629	0.648311	451.298	364.565	327.48	369.65	340.013	305.547	382.745	376.438	424.227	383.822	475.999
ENSECAG00000002540	0	0	-2.24415	0.073912	0.648469	127.322	2.01417	7.44273	8.62158	0	16.6058	1.07816	37.6438	4.75325	7.75398	3.43268
ENSECAG00000035317	0	0	-0.247781	0.07376	0.648469	801.748	1094.7	1101.52	1015.19	828.096	1079.38	1042.58	1225.14	773.888	945.986	871.901
ENSECAG00000022628	PRPF38A	pre-mRNA processing factor 38A [Source:VGNC Symbol;Acc:VGNC:21883]	-0.206228	0.0739152	0.648469	1052.61	999.028	1271.64	1380.53	1207.59	1078.27	1299.18	1188.63	936.686	1059.71	1090.45
ENSECAG00000020071	XIAP	X-linked inhibitor of apoptosis [Source:HGNC Symbol;Acc:HGNC:592]	0.331402	0.0739235	0.648469	1230.36	970.83	948.417	834.138	1015.65	592.274	1204.3	1003.84	1322	1155.34	1200.29
ENSECAG00000020638	NEB	nebulin [Source:VGNC Symbol;Acc:VGNC:20651]	0.853554	0.0738693	0.648469	11.3455	17.1204	20.2017	15.0878	6.58089	7.74938	25.8757	15.9701	25.8458	15.508	40.048
ENSECAG00000034102	KLF16	Kruppel like factor 16 [Source:HGNC Symbol;Acc:HGNC:16857]	-0.204566	0.0741428	0.648689	849.651	1063.48	1034.54	981.783	904.873	904.463	736.381	936.533	795.277	776.691	841.007
ENSECAG00000008891	NCDN	neurochondrin [Source:VGNC Symbol;Acc:VGNC:20584]	-0.194028	0.0740745	0.648689	897.554	878.178	1066.44	1020.58	905.97	1118.12	1163.33	1043.76	879.35	933.063	842.151
ENSECAG00000008584	AKAP10	A-kinase anchoring protein 10 [Source:VGNC Symbol;Acc:VGNC:15200]	0.205155	0.0740784	0.648689	1085.39	1283.03	1071.75	1162.84	1048.56	903.356	1205.38	938.815	1224.85	1314.3	1224.32
ENSECAG00000000934	PCNX1	pecanex 1 [Source:VGNC Symbol;Acc:VGNC:21209]	0.219881	0.0741318	0.648689	3304.06	2834.94	2650.68	2469.01	3019.53	2532.94	3274.36	2396.66	3075.65	3096.42	3648.94
ENSECAG00000020036	KRT10A	keratin 10A [Source:VGNC Symbol;Acc:VGNC:83254]	-0.450026	0.0742558	0.649252	737.457	889.256	813.384	728.524	363.046	963.137	506.733	735.766	414.424	556.994	606.44
ENSECAG00000021267	PIH1D1	PIH1 domain containing 1 [Source:VGNC Symbol;Acc:VGNC:21439]	-0.301935	0.0744534	0.649821	1086.65	1358.56	1376.91	1480.76	1373.21	1803.39	1091.09	1042.62	951.243	1227.71	1053.83
ENSECAG00000016263	MRPL9	mitochondrial ribosomal protein L9 [Source:VGNC Symbol;Acc:VGNC:50854]	-0.194451	0.0744948	0.649821	1061.43	1108.8	1170.64	1135.89	1173.59	1173.48	1001.61	1024.37	811.32	1134.67	968.016
ENSECAG00000024826	ZBTB17	zinc finger and BTB domain containing 17 [Source:VGNC Symbol;Acc:VGNC:25135]	-0.185417	0.0746127	0.649821	528.196	700.931	610.304	642.308	639.444	684.159	635.034	719.796	542.761	566.041	597.287
ENSECAG00000018187	MSL2	MSL complex subunit 2 [Source:VGNC Symbol;Acc:VGNC:20388]	0.162002	0.0745344	0.649821	1028.66	1004.06	997.326	1038.9	1086.94	1035.1	959.559	1179.51	1145.53	1048.08	1300.99
ENSECAG00000018069	ARAP2	ArfGAP with RhoGAP domain, ankyrin repeat and PH domain 2 [Source:VGNC Symbol;Acc:VGNC:15440]	0.265179	0.074439	0.649821	791.663	714.023	677.289	681.105	813.837	623.271	687.864	816.757	956.591	634.534	1019.51
ENSECAG00000010814	0	0	0.461713	0.0745793	0.649821	508.026	308.168	720.882	628.298	800.676	622.164	439.888	779.113	641.985	837.43	1005.78
ENSECAG00000008567	ILF2	interleukin enhancer binding factor 2 [Source:VGNC Symbol;Acc:VGNC:19041]	-0.182944	0.0747574	0.650234	1854.36	1506.6	1783.07	2029.3	2086.14	1750.25	1868.44	1770.4	1705.82	1627.04	1501.23
ENSECAG00000017560	USP33	ubiquitin specific peptidase 33 [Source:VGNC Symbol;Acc:VGNC:24842]	0.185673	0.0747281	0.650234	1638.79	1604.29	1291.85	1349.28	1738.45	1615.19	1664.67	1439.59	1781.58	1779.54	1701.47
ENSECAG00000003766	GADD45GIP1	GADD45G interacting protein 1 [Source:VGNC Symbol;Acc:VGNC:59387]	-0.284999	0.0748299	0.650441	407.177	460.238	709.186	483.886	514.407	552.42	438.81	483.666	407.888	439.392	400.48
ENSECAG00000015807	SLC11A1	solute carrier family 11 member 1 [Source:VGNC Symbol;Acc:VGNC:23017]	-0.360417	0.0748958	0.65059	14910.5	15507.1	22645	12088.5	22073.4	19114.4	14857	12959.7	10739.1	15656.6	12795.9
ENSECAG00000016304	GOLM2	golgi membrane protein 2 [Source:VGNC Symbol;Acc:VGNC:96552]	0.165534	0.0750482	0.651068	1358.94	1017.16	1115.35	1129.43	1221.85	1076.06	1092.17	1106.5	1264.66	1293.62	1275.81
ENSECAG00000017352	SYNPO	synaptopodin [Source:VGNC Symbol;Acc:VGNC:55513]	0.488077	0.075038	0.651068	162.619	117.829	159.487	109.925	88.8421	173.807	144.473	229.285	230.829	146.033	244.865
ENSECAG00000027680	0	0	-0.642869	0.0752628	0.652506	999.664	866.093	1323.74	366.417	920.228	1363.89	426.95	1380.27	443.24	640.996	754.046
ENSECAG00000009163	NUF2	NUF2 component of NDC80 kinetochore complex [Source:VGNC Symbol;Acc:VGNC:20953]	-0.495478	0.0754353	0.652745	196.655	103.73	209.46	188.597	179.878	191.52	85.1743	133.465	99.5211	127.941	116.711
ENSECAG00000008587	SETD6	SET domain containing 6, protein lysine methyltransferase [Source:VGNC Symbol;Acc:VGNC:22877]	-0.279176	0.075437	0.652745	224.389	207.459	194.574	233.86	171.103	212.554	264.148	188.219	189.536	149.91	180.788
ENSECAG00000012154	TRIR	telomerase RNA component interacting RNase [Source:VGNC Symbol;Acc:VGNC:56797]	-0.19695	0.0753649	0.652745	2681.32	3130.02	3958.47	3082.22	3140.18	3281.31	2954.15	2946.49	2590.22	2910.33	2740.42
ENSECAG00000032139	0	0	-0.236746	0.0755092	0.652947	1090.43	1059.45	1506.62	1200.56	1432.44	1295.25	1173.03	1085.97	1048.39	1163.1	922.247
ENSECAG00000001215	C28H12orf73	chromosome 28 C12orf73 homolog [Source:VGNC Symbol;Acc:VGNC:49254]	-0.305525	0.0755698	0.653048	147.491	144.013	183.942	174.587	129.424	153.88	114.285	136.887	123.584	124.064	110.99
ENSECAG00000022193	0	0	-1.19955	0.0761676	0.653557	6.30305	16.1134	20.2017	16.1655	24.1299	63.1021	8.62525	10.2665	6.83279	10.3386	10.298
ENSECAG00000008204	LAMB3	laminin subunit beta 3 [Source:VGNC Symbol;Acc:VGNC:58667]	-0.593704	0.077605	0.653557	132.364	72.5101	180.752	71.128	53.744	104.063	131.535	96.9614	69.8133	69.7858	69.7979
ENSECAG00000022739	CA4	carbonic anhydrase 4 [Source:VGNC Symbol;Acc:VGNC:15965]	-0.551842	0.0772846	0.653557	2497.27	2100.78	4156.24	1263.06	1729.68	3544.79	2365.47	1364.3	1544.8	1846.74	1474.91
ENSECAG00000022420	LSR	lipolysis stimulated lipoprotein receptor [Source:VGNC Symbol;Acc:VGNC:19826]	-0.383788	0.0770999	0.653557	93.2851	128.907	155.234	84.0604	112.972	95.2066	92.7214	126.62	84.6672	86.5861	84.6728
ENSECAG00000012371	ALOX5AP	arachidonate 5-lipoxygenase activating protein [Source:VGNC Symbol;Acc:VGNC:84464]	-0.376394	0.077524	0.653557	14647	11113.2	17447.9	14720.3	17625.8	19107.7	16892.5	9730.36	9570.66	15529.9	9941.05
ENSECAG00000020563	PIM1	Pim-1 proto-onco, serine/threonine kinase [Source:VGNC Symbol;Acc:VGNC:21456]	-0.338585	0.0776323	0.653557	5138.25	6117.03	7160.97	5439.14	5610.21	5176.58	5323.93	3123.3	3742.88	4095.4	4943.06
ENSECAG00000032426	0	0	-0.319743	0.0766825	0.653557	110.934	115.815	96.7555	141.178	109.682	128.418	102.425	128.902	79.6169	96.9248	108.702
ENSECAG00000000370	RPS11	ribosomal protein S11 [Source:VGNC Symbol;Acc:VGNC:22545]	-0.283546	0.0759469	0.653557	29290.3	28577	38772.4	38197.9	36912.2	39124.4	26051.5	31995	24946.5	34246.8	23662.6
ENSECAG00000035192	AP5B1	adaptor related protein complex 5 subunit beta 1 [Source:HGNC Symbol;Acc:HGNC:25104]	-0.280437	0.0774272	0.653557	2659.89	3303.24	3730.94	2770.76	2362.54	3633.35	3239.86	2640.77	2063.8	2861.22	2597.4
ENSECAG00000010175	NDUFS8	NADH:ubiquinone oxidoreductase core subunit S8 [Source:VGNC Symbol;Acc:VGNC:20649]	-0.269463	0.0767838	0.653557	1764.85	2183.36	1939.36	2158.63	1954.53	2646.97	1621.55	1861.66	1858.22	1798.92	1358.2
ENSECAG00000033238	H3-3B	H3.3 histone B [Source:NCBI gene (formerly Entrezgene);Acc:115900865]	-0.259439	0.077433	0.653557	441.214	335.359	522.055	408.447	524.278	490.425	444.2	527.014	388.281	404.499	363.864
ENSECAG00000024417	TAX1BP3	Tax1 binding protein 3 [Source:VGNC Symbol;Acc:VGNC:23891]	-0.251182	0.0764168	0.653557	1629.97	1871.16	1946.81	1517.4	1610.13	2185.32	1880.3	1349.47	1334.77	1557.26	1520.68
ENSECAG00000007086	0	0	-0.250047	0.0773619	0.653557	1216.49	1068.52	1487.48	1102.48	1296.44	1454.67	984.357	1318.68	927.18	1152.76	1056.12
ENSECAG00000011676	PGPEP1	pyroglutamyl-peptidase I [Source:VGNC Symbol;Acc:VGNC:21362]	-0.246001	0.0776464	0.653557	409.698	367.586	313.658	311.455	327.948	374.184	295.415	404.956	327.38	264.928	288.345
ENSECAG00000013178	DCTN3	dynactin subunit 3 [Source:VGNC Symbol;Acc:VGNC:17057]	-0.218863	0.0777392	0.653557	1600.97	1858.07	2180.72	1725.39	2127.82	2194.18	1920.2	1729.34	1501.43	1881.63	1565.3
ENSECAG00000022296	SGSM3	small G protein signaling modulator 3 [Source:VGNC Symbol;Acc:VGNC:22925]	-0.213308	0.0759506	0.653557	1536.68	2066.54	1807.52	1700.61	1666.06	1941.77	1921.27	1454.42	1389.73	1665.81	1510.38
ENSECAG00000011700	PLCB3	phospholipase C beta 3 [Source:VGNC Symbol;Acc:VGNC:21537]	-0.208175	0.0761509	0.653557	926.548	1067.51	1062.18	862.158	840.161	1097.09	1029.64	1188.63	895.69	863.277	860.459
ENSECAG00000010156	MRPL17	mitochondrial ribosomal protein L17 [Source:VGNC Symbol;Acc:VGNC:20328]	-0.206114	0.0760889	0.653557	1380.37	1502.57	1333.31	1646.72	1516.9	1729.22	1567.64	1374.57	1240.6	1539.17	1143.08
ENSECAG00000009465	ZNF213	zinc finger protein 213 [Source:VGNC Symbol;Acc:VGNC:25279]	-0.19578	0.077759	0.653557	743.76	755.314	792.12	751.155	596.668	830.29	783.819	780.254	593.264	718.536	671.661
ENSECAG00000018503	PARP3	poly(ADP-ribose) polymerase family member 3 [Source:VGNC Symbol;Acc:VGNC:53561]	-0.17886	0.0771314	0.653557	588.705	716.037	619.873	621.832	696.478	722.906	709.427	578.346	588.808	591.887	559.527
ENSECAG00000018271	TBRG4	transforming growth factor beta regulator 4 [Source:VGNC Symbol;Acc:VGNC:23929]	-0.17386	0.0769463	0.653557	800.487	954.716	880.369	894.489	774.352	995.241	843.118	983.303	796.169	803.83	768.921
ENSECAG00000020667	PRPF31	pre-mRNA processing factor 31 [Source:VGNC Symbol;Acc:VGNC:21882]	-0.169456	0.0776574	0.653557	1866.96	1959.79	2295.55	2046.55	2128.92	2293.82	1983.81	1814.89	1932.79	1858.37	1669.43
ENSECAG00000020227	ZYX	zyxin [Source:VGNC Symbol;Acc:VGNC:25430]	-0.166084	0.0766879	0.653557	5217.66	5560.12	5886.14	5750.59	5661.76	5833.07	6316.92	6278.54	4411.31	5725.02	5422.49
ENSECAG00000016939	0	0	-0.162248	0.0761879	0.653557	14456.7	14423.5	15036.4	16646.1	14551.5	15909.5	13929.8	13660.2	13150.7	14938	11663.1
ENSECAG00000009976	NAXD	NAD(P)HX dehydratase [Source:VGNC Symbol;Acc:VGNC:84523]	-0.134954	0.0772242	0.653557	3380.96	3696	3564.01	3210.46	3590.97	3615.64	3965.46	3468.94	3357.28	3363.94	3005.88
ENSECAG00000021986	HARS1	histidyl-tRNA synthetase 1 [Source:VGNC Symbol;Acc:VGNC:18694]	-0.134274	0.0767864	0.653557	1866.96	2147.1	2038.25	1965.72	2035.69	1989.38	2145.53	1968.89	2027.85	1738.18	1739.23
ENSECAG00000017383	BLZF1	basic leucine zipper nuclear factor 1 [Source:VGNC Symbol;Acc:VGNC:15842]	0.184484	0.0767898	0.653557	980.755	788.547	861.231	933.286	915.841	770.509	1009.15	807.631	963.126	1036.45	1014.93
ENSECAG00000002490	RNF144B	ring finger protein 144B [Source:VGNC Symbol;Acc:VGNC:22441]	0.271427	0.0772696	0.653557	569.796	477.358	396.591	451.555	401.435	371.97	523.984	454.008	495.823	656.504	502.316
ENSECAG00000034383	AHNAK	AHNAK nucleoprotein [Source:HGNC Symbol;Acc:HGNC:347]	0.286539	0.0768246	0.653557	32390.1	30622.4	32397.2	27025.4	32215.7	33648.9	34612	30344.4	41609.9	25143.6	49079.3
ENSECAG00000011562	SMARCAD1	SWI/SNF-related, matrix-associated actin-dependent regulator of chromatin, subfamily a, containing DEAD/H box 1 [Source:VGNC Symbol;Acc:VGNC:23321]	0.300861	0.0774041	0.653557	258.425	244.722	202.017	255.414	220.46	176.022	268.461	232.707	334.807	219.696	297.499
ENSECAG00000033363	TMEM65	transmembrane protein 65 [Source:HGNC Symbol;Acc:HGNC:25203]	0.383651	0.0776262	0.653557	107.152	104.737	103.135	96.9928	89.9389	87.4573	90.5651	151.716	162.799	100.802	138.451
ENSECAG00000018997	NFATC2	nuclear factor of activated T cells 2 [Source:VGNC Symbol;Acc:VGNC:20704]	0.401417	0.0774111	0.653557	554.668	366.579	467.829	601.355	580.216	390.79	424.794	676.448	754.875	438.1	815.834
ENSECAG00000015080	SLC2A11	solute carrier family 2 member 11 [Source:VGNC Symbol;Acc:VGNC:99697]	0.422447	0.0767933	0.653557	69.3336	103.73	72.3008	109.925	73.4867	81.922	71.1583	92.3985	146.162	80.1245	107.557
ENSECAG00000021307	TGDS	TDP-glucose 4,6-dehydratase [Source:VGNC Symbol;Acc:VGNC:24050]	0.445876	0.07747	0.653557	68.0729	86.6093	66.9846	88.3712	96.5198	50.9245	93.7996	96.9614	95.0649	87.8785	149.894
ENSECAG00000000077	CPEB3	cytoplasmic polyadenylation element binding protein 3 [Source:HGNC Symbol;Acc:HGNC:21746]	0.543726	0.076595	0.653557	23.9516	26.1842	25.5179	16.1655	21.9363	17.7129	23.7194	36.5031	35.3523	34.8929	34.3268
ENSECAG00000001499	CCR1	C-C motif chemokine receptor 1 [Source:VGNC Symbol;Acc:VGNC:56720]	0.570893	0.0761336	0.653557	121.019	135.956	130.779	149.8	171.103	95.2066	105.659	245.255	319.359	120.187	199.096
ENSECAG00000003083	PRR15	proline rich 15 [Source:VGNC Symbol;Acc:VGNC:21898]	0.615752	0.0776181	0.653557	39.0789	48.3401	71.2376	92.682	44.9694	36.5328	35.5792	57.0361	113.484	59.4472	68.6536
ENSECAG00000021487	TRIM66	tripartite motif containing 66 [Source:VGNC Symbol;Acc:VGNC:24521]	0.652106	0.0777811	0.653557	21.4304	26.1842	21.265	14.0101	16.4522	8.85643	21.5631	20.533	24.0633	38.7699	27.4615
ENSECAG00000015922	MBOAT2	membrane bound O-acyltransferase domain containing 2 [Source:VGNC Symbol;Acc:VGNC:51337]	0.652249	0.0761264	0.653557	76.8972	21.1488	54.2256	44.1856	52.6472	55.3527	43.1262	102.665	92.3912	82.7092	89.2497
ENSECAG00000019137	MAML3	mastermind like transcriptional coactivator 3 [Source:VGNC Symbol;Acc:VGNC:19905]	0.752293	0.0765419	0.653557	18.9092	38.2692	25.5179	68.9727	48.2599	15.4988	51.7515	38.7846	47.5325	78.8322	68.6536
ENSECAG00000005730	HPGDS	hematopoietic prostaglandin D synthase [Source:VGNC Symbol;Acc:VGNC:18858]	0.85348	0.076886	0.653557	113.455	135.956	139.285	130.401	77.8739	130.632	12.9379	116.354	243.901	102.094	233.422
ENSECAG00000000417	VWA2	von Willebrand factor A domain containing 2 [Source:VGNC Symbol;Acc:VGNC:24951]	0.916957	0.077113	0.653557	12.6061	26.1842	6.37949	10.777	35.0981	11.0705	21.5631	11.4072	36.8377	19.385	38.9037
ENSECAG00000007718	TMOD1	tropomodulin 1 [Source:VGNC Symbol;Acc:VGNC:24332]	0.935421	0.0762277	0.653557	6.30305	10.0708	12.759	5.38849	16.4522	5.53527	14.016	15.9701	27.6282	9.04631	24.0288
ENSECAG00000010778	VWF	von Willebrand factor [Source:VGNC Symbol;Acc:VGNC:24961]	1.60278	0.077639	0.653557	8.82427	13.0921	26.5812	5.38849	1.09682	11.0705	31.2665	1.14072	5.94156	78.8322	28.6057
ENSECAG00000011097	LMNA	lamin A/C [Source:VGNC Symbol;Acc:VGNC:19707]	-0.454934	0.0778907	0.653656	16810.2	11790.9	14870.6	6353.03	10393.4	12527.4	13789.6	19225.7	10709.7	7291.33	10930.8
ENSECAG00000000759	RPRD1A	regulation of nuclear pre-mRNA domain containing 1A [Source:VGNC Symbol;Acc:VGNC:22541]	0.234165	0.0778632	0.653656	312.631	280.977	256.243	335.164	322.464	239.124	296.493	341.076	372.239	343.76	331.826
ENSECAG00000021453	TICRR	TOPBP1 interacting checkpoint and replication regulator [Source:VGNC Symbol;Acc:VGNC:24100]	-0.371009	0.0779963	0.653721	231.952	161.134	272.191	162.732	177.684	148.345	150.942	182.516	135.17	158.957	138.451
ENSECAG00000021941	STK4	serine/threonine kinase 4 [Source:VGNC Symbol;Acc:VGNC:23695]	0.266176	0.0779684	0.653721	3014.12	2455.27	2906.92	2712.57	2998.69	1952.84	3067.35	3051.43	3659.11	2689.34	3639.79
ENSECAG00000023236	CLCN7	chloride voltage-gated channel 7 [Source:VGNC Symbol;Acc:VGNC:16581]	-0.235958	0.0780486	0.653748	4599.97	7048.59	5557.6	5277.49	4683.4	6223.86	5167.6	4779.63	4401.51	4583.9	4817.2
ENSECAG00000019359	0	0	-0.307739	0.078175	0.654397	229.431	327.303	239.231	246.793	268.72	262.372	210.24	263.507	230.532	149.91	235.711
ENSECAG00000015415	SCAMP2	secretory carrier membrane protein 2 [Source:VGNC Symbol;Acc:VGNC:22709]	-0.172972	0.0783551	0.655494	5846.71	7215.76	6692.08	6038.34	5616.79	7194.74	6417.19	6080.05	5226.19	6104.97	5675.37
ENSECAG00000015208	SYP	synaptophysin [Source:VGNC Symbol;Acc:VGNC:23812]	-1.17417	0.0796034	0.656874	35.2971	7.04959	9.56923	10.777	9.87134	13.2846	7.54709	6.84433	6.53571	2.58466	6.86536
ENSECAG00000016173	TK1	thymidine kinase 1 [Source:VGNC Symbol;Acc:VGNC:24121]	-0.540267	0.0791559	0.656874	755.105	597.201	1178.08	1098.17	1287.66	1237.69	366.573	763.143	635.449	608.688	633.902
ENSECAG00000018591	0	0	-0.439906	0.0795386	0.656874	47.9032	43.3046	55.2889	38.7971	35.0981	48.7104	36.6573	51.3325	35.3523	31.0159	30.8941
ENSECAG00000009501	DAAM2	dishevelled associated activator of morphosis 2 [Source:VGNC Symbol;Acc:VGNC:16993]	-0.439789	0.0803128	0.656874	121.019	231.63	101.009	120.702	132.715	172.7	146.629	126.62	99.5211	94.3401	125.865
ENSECAG00000003535	G0S2	G0/G1 switch 2 [Source:VGNC Symbol;Acc:VGNC:18176]	-0.423991	0.0800321	0.656874	1670.31	2018.2	2842.06	1479.68	1097.91	2335.88	2461.43	2009.95	1204.95	1762.74	1484.06
ENSECAG00000007013	RNASEH2A	ribonuclease H2 subunit A [Source:VGNC Symbol;Acc:VGNC:22417]	-0.392917	0.0790019	0.656874	147.491	156.098	169.056	160.577	185.362	221.411	100.269	138.027	142.597	104.679	114.423
ENSECAG00000017172	IFI27	interferon, alpha-inducible protein 27 [Source:NCBI gene (formerly Entrezgene);Acc:100064838]	-0.389734	0.0793511	0.656874	61521.6	66749.6	92612.1	73342.7	54670.8	92188.8	60985.9	66258.9	35457.4	78076.1	49144.6
ENSECAG00000021748	ZNHIT2	zinc finger HIT-type containing 2 [Source:HGNC Symbol;Acc:HGNC:1177]	-0.334746	0.0791184	0.656874	134.885	230.622	222.219	187.519	198.524	246.873	166.036	168.827	142.597	157.664	164.769
ENSECAG00000021836	OGFR	opioid growth factor receptor [Source:VGNC Symbol;Acc:VGNC:58202]	-0.331527	0.0797382	0.656874	10693.8	13125.3	16114.6	9769.33	7811.52	12875	12434.4	10250.5	7813.74	10793.5	9134.37
ENSECAG00000024902	0	0	-0.25385	0.0800123	0.656874	11551	11939	14373	14633	14510.9	16780.7	11294.8	13108	10595	13745.2	9689.32
ENSECAG00000024158	GRB10	growth factor receptor bound protein 10 [Source:VGNC Symbol;Acc:VGNC:18569]	-0.242484	0.0802893	0.656874	665.602	781.498	783.614	720.98	805.063	763.867	972.497	995.851	702.886	750.844	603.008
ENSECAG00000020888	TAGAP	T cell activation RhoGTPase activating protein [Source:VGNC Symbol;Acc:VGNC:23858]	-0.229321	0.0796243	0.656874	3275.06	2980.97	3480.01	3741.77	2575.32	2782.03	3315.33	3060.56	3009.99	2825.03	2224.38
ENSECAG00000009174	ARSD	arylsulfatase D [Source:HGNC Symbol;Acc:HGNC:717]	-0.206965	0.0803529	0.656874	180.267	202.424	220.092	201.529	201.814	221.411	200.537	233.848	177.355	180.926	183.076
ENSECAG00000023693	ECI1	enoyl-CoA delta isomerase 1 [Source:VGNC Symbol;Acc:VGNC:51125]	-0.202078	0.0787231	0.656874	1897.22	1753.33	2003.16	1921.53	2199.12	2042.51	1819.93	1480.66	1600.95	1776.95	1552.72
ENSECAG00000013756	RBIS	ribosomal biosis factor [Source:VGNC Symbol;Acc:VGNC:52357]	-0.198797	0.080003	0.656874	511.808	579.074	598.608	664.939	640.54	550.206	543.391	482.526	508.003	507.886	477.143
ENSECAG00000034189	PGRMC2	progesterone receptor membrane component 2 [Source:HGNC Symbol;Acc:HGNC:16089]	-0.187025	0.0801886	0.656874	810.572	820.774	721.945	782.409	932.293	751.69	729.912	733.485	671.693	776.691	624.748
ENSECAG00000015700	SAMM50	SAMM50 sorting and assembly machinery component [Source:VGNC Symbol;Acc:VGNC:22684]	-0.146881	0.0792446	0.656874	1326.16	1288.06	1239.75	1393.46	1371.02	1393.78	1391.9	1169.24	1265.25	1217.38	1091.59
ENSECAG00000011279	TMEM19	transmembrane protein 19 [Source:VGNC Symbol;Acc:VGNC:24238]	-0.131896	0.0804521	0.656874	1108.08	1001.04	1136.61	1071.23	1038.68	1052.81	1105.11	975.318	912.623	1020.94	981.747
ENSECAG00000022918	TBC1D10B	TBC1 domain family member 10B [Source:VGNC Symbol;Acc:VGNC:23894]	-0.103842	0.0800595	0.656874	4525.59	4674.89	4965.37	5077.03	4631.85	4811.26	4439.85	4662.13	4531.63	4231.09	4415.57
ENSECAG00000021146	SMU1	SMU1 DNA replication regulator and spliceosomal factor [Source:VGNC Symbol;Acc:VGNC:23362]	-0.102576	0.0786648	0.656874	2330.87	2275	2280.67	2446.37	2500.74	2290.49	2464.66	2246.08	2240.26	2143.98	2187.76
ENSECAG00000016289	RNF38	ring finger protein 38 [Source:VGNC Symbol;Acc:VGNC:22479]	0.186694	0.0800374	0.656874	745.021	604.251	647.518	562.558	661.38	662.018	599.455	620.553	753.984	633.242	784.94
ENSECAG00000039508	PGRMC1	progesterone receptor membrane component 1 [Source:VGNC Symbol;Acc:VGNC:21363]	0.203041	0.0790454	0.656874	1706.87	1491.49	1636.34	1792.21	1836.07	1651.72	1933.13	1648.34	1614.62	2275.79	2034.44
ENSECAG00000014411	NKAPD1	NKAP domain containing 1 [Source:VGNC Symbol;Acc:VGNC:50453]	0.220738	0.0804235	0.656874	477.771	391.756	364.694	464.488	428.855	328.795	417.246	387.846	485.425	440.685	496.595
ENSECAG00000019492	MGAT5	alpha-1,6-mannosylglycoprotein 6-beta-N-acetylglucosaminyltransferase [Source:VGNC Symbol;Acc:VGNC:51469]	0.252203	0.0790842	0.656874	1082.86	1192.39	885.685	746.844	768.868	924.39	862.525	887.482	1132.16	1051.96	1097.31
ENSECAG00000004159	BCL9	BCL9 transcription coactivator [Source:VGNC Symbol;Acc:VGNC:58089]	0.280476	0.0793315	0.656874	172.704	180.268	185.005	197.219	187.555	224.732	152.02	208.752	274.5	208.065	196.807
ENSECAG00000023646	EVI5	ecotropic viral integration site 5 [Source:HGNC Symbol;Acc:HGNC:3501]	0.280496	0.0800382	0.656874	255.904	211.488	225.409	195.063	247.88	198.163	304.04	219.019	313.714	283.02	244.865
ENSECAG00000017343	0	0	0.335561	0.080196	0.656874	7974.62	4715.17	8199.77	6017.86	5355.75	5426.78	5171.91	4297.1	7216.91	8086.11	7012.97
ENSECAG00000020746	DMTF1	cyclin D binding myb like transcription factor 1 [Source:VGNC Symbol;Acc:VGNC:17229]	0.341423	0.0794085	0.656874	346.668	361.543	309.405	275.891	259.945	272.335	329.916	435.756	394.519	310.159	526.345
ENSECAG00000023672	ARL5A	ADP ribosylation factor like GTPase 5A [Source:VGNC Symbol;Acc:VGNC:15519]	0.3498	0.0802224	0.656874	1317.34	911.412	884.622	875.091	1171.4	659.804	1180.58	814.476	1242.08	1461.63	1030.95
ENSECAG00000021147	ATM	ATM serine/threonine kinase [Source:VGNC Symbol;Acc:VGNC:15634]	0.395195	0.0801637	0.656874	5853.01	3548.97	3842.58	5532.9	4347.78	4846.68	6062.47	5178.88	8703.19	3811.08	6817.31
ENSECAG00000000484	PPARA	peroxisome proliferator activated receptor alpha [Source:VGNC Symbol;Acc:VGNC:21714]	0.415806	0.0790004	0.656874	80.679	84.5951	64.8581	82.9827	70.1962	52.0315	115.363	90.1171	97.7386	98.2171	125.865
ENSECAG00000036075	0	0	0.555515	0.0792657	0.656874	44.1214	63.4463	58.4786	81.905	62.5185	33.2116	45.2826	78.7098	119.722	64.6165	69.7979
ENSECAG00000019215	ITGB8	integrin subunit beta 8 [Source:VGNC Symbol;Acc:VGNC:19182]	0.608406	0.079227	0.656874	124.8	121.857	82.9333	168.121	141.489	38.7469	163.88	127.761	215.381	139.572	197.951
ENSECAG00000017226	WWC2	WW and C2 domain containing 2 [Source:VGNC Symbol;Acc:VGNC:25058]	0.634341	0.0795433	0.656874	247.08	207.459	194.574	71.128	171.103	128.418	77.6272	232.707	208.549	333.421	233.422
ENSECAG00000038389	0	0	0.683296	0.0790619	0.656874	41.6001	25.1771	51.0359	34.4863	46.0663	15.4988	49.5952	74.147	79.0227	54.2779	68.6536
ENSECAG00000014137	DOCK3	dedicator of cytokinesis 3 [Source:VGNC Symbol;Acc:VGNC:17266]	0.752886	0.0787655	0.656874	25.2122	12.085	19.1385	16.1655	21.9363	16.6058	17.2505	15.9701	34.7581	10.3386	44.6249
ENSECAG00000007129	LRP6	LDL receptor related protein 6 [Source:VGNC Symbol;Acc:VGNC:19764]	0.771059	0.0799741	0.656874	31.5153	33.2338	51.0359	42.0302	31.8077	9.96348	44.2044	59.3176	99.5211	42.6469	49.2018
ENSECAG00000007338	SCARF2	scavenger receptor class F member 2 [Source:VGNC Symbol;Acc:VGNC:50968]	0.845479	0.0804868	0.656874	17.6485	22.1559	26.5812	25.8647	28.5172	3.32116	35.5792	26.2366	58.5243	29.7236	35.471
ENSECAG00000021914	PDE1C	phosphodiesterase 1C [Source:VGNC Symbol;Acc:VGNC:21241]	1.08053	0.0787121	0.656874	20.1698	23.163	32.9607	10.777	9.87134	13.2846	6.46894	25.0959	71.2987	9.04631	29.7499
ENSECAG00000018260	TFF1	trefoil factor 1 [Source:VGNC Symbol;Acc:VGNC:24041]	1.43385	0.0794264	0.656874	5.04244	3.02125	1102.59	28.0201	3.29045	2.21411	9.70341	7.98506	8.91233	51.6932	10.298
ENSECAG00000015945	SLC17A5	solute carrier family 17 member 5 [Source:VGNC Symbol;Acc:VGNC:23051]	0.196421	0.0806799	0.657365	529.456	561.953	444.438	598.122	503.438	518.101	597.298	532.717	611.98	677.181	553.806
ENSECAG00000024638	MED23	mediator complex subunit 23 [Source:VGNC Symbol;Acc:VGNC:20081]	0.218752	0.0806257	0.657365	1119.42	1005.07	910.14	980.705	895.002	888.964	1171.96	1070	1268.52	962.786	1271.24
ENSECAG00000019818	POU2F3	POU class 2 homeobox 3 [Source:VGNC Symbol;Acc:VGNC:21709]	0.77272	0.0806945	0.657365	69.3336	233.644	64.8581	131.479	194.136	85.2431	42.0481	126.62	262.617	191.265	152.182
ENSECAG00000012330	LRRC31	leucine rich repeat containing 31 [Source:VGNC Symbol;Acc:VGNC:19776]	0.932394	0.0807461	0.657384	17.6485	27.1913	59.5419	23.7093	38.3886	48.7104	56.0641	18.2516	34.461	32.3083	141.884
ENSECAG00000042200	U1	U1 spliceosomal RNA [Source:RFAM;Acc:RF00003]	-1.29284	0.0827061	0.657722	8.82427	7.04959	9.56923	8.62158	40.5822	37.6398	4.31262	26.2366	9.20941	6.46165	5.72114
ENSECAG00000008277	CHN1	chimerin 1 [Source:VGNC Symbol;Acc:VGNC:16510]	-0.664775	0.0840047	0.657722	55.4668	21.1488	60.6051	40.9525	41.679	71.9585	24.7976	51.3325	30.8961	24.5543	30.8941
ENSECAG00000010053	HJURP	Holliday junction recognition protein [Source:VGNC Symbol;Acc:VGNC:51968]	-0.478757	0.0831168	0.657722	144.97	107.758	211.586	147.645	180.975	198.163	80.8617	148.294	90.6087	126.648	113.278
ENSECAG00000013188	CDCA2	cell division cycle associated 2 [Source:VGNC Symbol;Acc:VGNC:16308]	-0.478393	0.0843027	0.657722	218.086	135.956	287.077	171.354	199.62	176.022	94.8777	156.279	127.446	143.449	116.711
ENSECAG00000007470	NCAPG	non-SMC condensin I complex subunit G [Source:VGNC Symbol;Acc:VGNC:20577]	-0.456046	0.0845854	0.657722	639.129	374.636	758.096	704.814	694.284	546.885	270.617	516.747	414.721	416.13	400.48
ENSECAG00000032048	0	0	-0.438843	0.0815462	0.657722	59.2487	76.5384	82.9333	58.1957	66.9058	58.6739	53.9078	47.9103	38.6201	62.0319	42.3364
ENSECAG00000007872	TCF19	transcription factor 19 [Source:VGNC Symbol;Acc:VGNC:23948]	-0.402815	0.082423	0.657722	847.13	890.263	1342.88	1177.92	1168.11	1312.97	566.032	830.446	676.446	874.908	758.623
ENSECAG00000036419	RPL36	ribosomal protein L36 [Source:HGNC Symbol;Acc:HGNC:13631]	-0.357576	0.0812417	0.657722	5613.5	7105.99	9801.02	8679.78	9541.2	10555.8	6144.41	7262.98	5633.78	8065.43	5241.7
ENSECAG00000016154	LAYN	layilin [Source:VGNC Symbol;Acc:VGNC:59405]	-0.339446	0.0821171	0.657722	272.292	263.856	309.405	250.026	191.943	297.797	174.661	238.411	191.021	168.003	233.422
ENSECAG00000010281	OCSTAMP	osteoclast stimulatory transmembrane protein [Source:VGNC Symbol;Acc:VGNC:51578]	-0.329545	0.0842999	0.657722	724.851	742.222	557.142	834.138	683.316	835.826	760.1	499.636	409.076	666.843	613.306
ENSECAG00000028369	GRIN3B	glutamate ionotropic receptor NMDA type subunit 3B [Source:HGNC Symbol;Acc:HGNC:16768]	-0.320336	0.0831934	0.657722	224.389	386.721	405.097	353.485	279.688	331.009	290.024	369.594	240.93	245.543	308.941
ENSECAG00000002156	CFAP157	cilia and flagella associated protein 157 [Source:VGNC Symbol;Acc:VGNC:56730]	-0.272948	0.0829573	0.657722	139.928	117.829	154.171	123.935	131.618	133.954	116.441	157.42	119.722	109.848	100.692
ENSECAG00000010333	PGLS	6-phosphogluconolactonase [Source:VGNC Symbol;Acc:VGNC:21355]	-0.265956	0.0846276	0.657722	3180.52	3802.75	4429.49	3236.33	3542.71	4950.74	3450.1	3119.88	2770.55	3516.43	2984.14
ENSECAG00000021648	THAP7	THAP domain containing 7 [Source:VGNC Symbol;Acc:VGNC:24071]	-0.256156	0.0833404	0.657722	668.123	870.121	838.902	842.76	738.157	1099.3	697.567	739.188	663.969	722.413	654.498
ENSECAG00000040744	TYROBP	transmembrane immune signaling adaptor TYROBP [Source:HGNC Symbol;Acc:HGNC:12449]	-0.255905	0.0839979	0.657722	26049.2	32289.2	34710.8	29175.4	29655.7	34732.7	30713.4	26212.7	20486.5	33025.5	22980.7
ENSECAG00000018565	EEF1AKNMT	eEF1A lysine and N-terminal methyltransferase [Source:VGNC Symbol;Acc:VGNC:20119]	-0.253964	0.0818273	0.657722	621.481	716.037	648.581	815.817	633.96	614.415	745.006	829.305	691.003	469.116	600.719
ENSECAG00000007837	FGR	FGR proto-onco, Src family tyrosine kinase [Source:VGNC Symbol;Acc:VGNC:18032]	-0.249233	0.0816095	0.657722	26616.5	29394.8	30754.4	27388.6	31434.7	31803.4	31884.3	21394.2	19404.2	28516.6	24866.3
ENSECAG00000020469	VPS51	VPS51 subunit of GARP complex [Source:VGNC Symbol;Acc:VGNC:24934]	-0.237351	0.0832316	0.657722	936.633	1033.27	1197.22	1011.96	1004.68	1450.24	1019.94	1028.93	904.899	843.892	1013.79
ENSECAG00000003436	APBB3	amyloid beta protein binding family B member 3 [Source:VGNC Symbol;Acc:VGNC:49367]	-0.234018	0.0823481	0.657722	1461.05	1496.53	1444.95	1363.29	1651.8	1517.77	1830.71	1380.27	1285.46	1567.6	1021.79
ENSECAG00000042692	0	0	-0.232337	0.0845311	0.657722	23858.3	20066.2	25124.5	25496.2	28905.5	22779.8	19398.2	20851.3	21182.8	21594.8	16748.1
ENSECAG00000018659	SAFB	scaffold attachment factor B [Source:VGNC Symbol;Acc:VGNC:22667]	-0.227488	0.0817028	0.657722	3440.2	4715.17	4280.64	3710.51	3892.6	4083.92	3634.46	4388.36	3400.06	2790.14	4105.49
ENSECAG00000007976	EEF1D	eukaryotic translation elongation factor 1 delta [Source:VGNC Symbol;Acc:VGNC:17430]	-0.226135	0.0835926	0.657722	5344.99	5795.77	6574.06	6912.35	6257.33	7784.8	5072.72	5830.23	5133.8	5831	4930.48
ENSECAG00000021345	POLR2K	RNA polymerase II, I and III subunit K [Source:VGNC Symbol;Acc:VGNC:21682]	-0.208229	0.0844089	0.657722	451.298	547.854	540.13	510.829	580.216	520.315	627.487	465.415	445.914	511.763	423.364
ENSECAG00000006921	HYLS1	HYLS1 centriolar and ciliosis associated [Source:VGNC Symbol;Acc:VGNC:18920]	-0.203398	0.0844406	0.657722	588.705	676.761	731.514	534.538	603.249	757.225	643.659	634.242	591.779	555.702	533.21
ENSECAG00000001627	EGLN2	egl-9 family hypoxia inducible factor 2 [Source:HGNC Symbol;Acc:HGNC:14660]	-0.193244	0.0827333	0.657722	1385.41	1885.26	1833.04	1538.95	1711.03	1958.38	1562.25	1664.31	1497.27	1524.95	1418.84
ENSECAG00000010789	AKIRIN2	akirin 2 [Source:VGNC Symbol;Acc:VGNC:15211]	-0.188803	0.0841148	0.657722	5781.16	6098.91	5528.89	5613.73	4416.88	5647.08	6214.49	4968.99	4427.95	5124.09	5019.72
ENSECAG00000015843	PPP6R1	protein phosphatase 6 regulatory subunit 1 [Source:VGNC Symbol;Acc:VGNC:21794]	-0.188186	0.0826523	0.657722	7835.95	8069.77	9366.15	7031.98	7119.43	7939.79	6780.52	7416.98	6382.72	6327.25	7555.33
ENSECAG00000023476	NADSYN1	NAD synthetase 1 [Source:VGNC Symbol;Acc:VGNC:20545]	-0.183354	0.0834732	0.657722	1732.08	1973.89	2039.31	2012.06	2477.71	2117.79	1910.49	2214.14	1877.53	1870	1692.31
ENSECAG00000021507	ATF6B	activating transcription factor 6 beta [Source:VGNC Symbol;Acc:VGNC:15613]	-0.182326	0.0812911	0.657722	3596.52	4144.15	4500.73	4011.19	3892.6	4457	4136.89	3844.23	3137.74	4207.83	3434.97
ENSECAG00000025015	CDK4	cyclin dependent kinase 4 [Source:VGNC Symbol;Acc:VGNC:16348]	-0.182306	0.0825953	0.657722	2161.95	2050.42	2200.92	2473.32	2442.61	2428.88	2002.14	2109.2	1871.59	2270.62	1768.98
ENSECAG00000015139	FARSA	phenylalanyl-tRNA synthetase subunit alpha [Source:VGNC Symbol;Acc:VGNC:17914]	-0.16529	0.0827714	0.657722	936.633	1070.53	1194.03	1100.33	1055.14	1215.55	1033.95	1127.03	1042.15	902.047	969.16
ENSECAG00000023674	AXIN1	axin 1 [Source:VGNC Symbol;Acc:VGNC:15716]	-0.163413	0.0836001	0.657722	1817.8	2241.77	2386.99	2034.69	2008.27	2204.14	1961.17	2012.23	1811.88	1760.15	2011.55
ENSECAG00000038153	ZBTB7B	zinc finger and BTB domain containing 7B [Source:HGNC Symbol;Acc:HGNC:18668]	-0.163301	0.0824515	0.657722	1995.55	2339.46	2354.03	1986.2	1999.5	2482.01	2133.67	2233.53	1939.92	1832.52	2096.22
ENSECAG00000012337	LMAN2	lectin, mannose binding 2 [Source:VGNC Symbol;Acc:VGNC:19699]	-0.163121	0.0820792	0.657722	5663.92	5449.34	5624.58	5485.48	5300.91	6352.27	5231.21	5514.25	4489.44	5802.56	4663.87
ENSECAG00000012263	RNF19B	ring finger protein 19B [Source:VGNC Symbol;Acc:VGNC:22462]	-0.162093	0.0841033	0.657722	4351.63	4293.2	4187.07	4486.46	3839.95	4217.88	4682.43	4667.84	3477.3	4472.76	3700.43
ENSECAG00000008348	WRNIP1	WRN helicase interacting protein 1 [Source:VGNC Symbol;Acc:VGNC:56701]	-0.147993	0.0843329	0.657722	941.676	892.277	894.191	939.752	853.323	851.324	830.18	946.8	890.639	768.937	746.036
ENSECAG00000008769	VAPA	VAMP associated protein A [Source:VGNC Symbol;Acc:VGNC:58706]	-0.143116	0.0820772	0.657722	4879.82	4385.85	4783.55	4596.38	4375.2	4781.37	4858.17	3857.92	4030.75	4276.32	4097.48
ENSECAG00000014083	KIAA2013	KIAA2013 [Source:VGNC Symbol;Acc:VGNC:49411]	-0.142769	0.0816628	0.657722	2671.23	2920.55	2985.6	3105.92	2706.94	3124.11	2750.38	2798.19	2545.66	2883.19	2410.89
ENSECAG00000018251	GPKOW	G-patch domain and KOW motifs [Source:VGNC Symbol;Acc:VGNC:18496]	-0.141493	0.084277	0.657722	1327.42	1504.58	1616.14	1425.79	1419.28	1662.79	1540.69	1457.84	1363.88	1313.01	1386.8
ENSECAG00000020897	SURF2	surfeit 2 [Source:VGNC Symbol;Acc:VGNC:23769]	-0.141088	0.0817787	0.657722	8465	7941.87	9641.53	8483.64	9120.02	9702.22	8461.37	8167.57	7514.88	8245.07	8046.21
ENSECAG00000011992	GID8	GID complex subunit 8 homolog [Source:VGNC Symbol;Acc:VGNC:18337]	-0.113365	0.0821392	0.657722	1698.04	1529.76	1638.46	1718.93	1776.84	1687.15	1601.06	1561.65	1537.38	1518.49	1521.82
ENSECAG00000009102	NDUFS2	NADH:ubiquinone oxidoreductase core subunit S2 [Source:VGNC Symbol;Acc:VGNC:20644]	-0.112018	0.0828155	0.657722	5135.73	5858.21	4982.38	5431.6	5690.28	5347.07	5160.06	5290.67	4820.98	5107.29	4963.66
ENSECAG00000012701	TRA2B	transformer 2 beta homolog [Source:VGNC Symbol;Acc:VGNC:49264]	-0.110116	0.081689	0.657722	3256.16	2912.49	3153.59	3390.44	3464.84	3231.49	3185.95	3269.31	2944.04	3062.82	2983
ENSECAG00000007787	HP1BP3	heterochromatin protein 1 binding protein 3 [Source:VGNC Symbol;Acc:VGNC:18855]	0.1458	0.0833191	0.657722	1924.95	1640.54	1694.82	1788.98	1842.65	1525.52	1685.16	1801.2	1798.21	2008.28	1969.22
ENSECAG00000010464	STRN3	striatin 3 [Source:VGNC Symbol;Acc:VGNC:23720]	0.168124	0.0832644	0.657722	929.07	843.937	751.716	857.847	821.515	688.587	862.525	813.335	893.313	964.079	913.093
ENSECAG00000018643	PABIR2	PABIR family member 2 [Source:VGNC Symbol;Acc:VGNC:49433]	0.168504	0.0821367	0.657722	555.929	474.337	491.22	435.39	488.083	463.856	504.577	441.46	571.875	531.148	514.902
ENSECAG00000019736	ANKRD27	ankyrin repeat domain 27 [Source:VGNC Symbol;Acc:VGNC:15329]	0.184563	0.0835976	0.657722	911.421	918.461	1043.05	948.374	806.16	945.424	925.058	1112.2	1150.29	966.663	1120.2
ENSECAG00000024355	ADCY9	adenylate cyclase 9 [Source:VGNC Symbol;Acc:VGNC:15093]	0.189642	0.0811759	0.657722	678.208	668.704	623.063	543.16	673.445	578.989	611.315	608.005	640.797	677.181	820.411
ENSECAG00000025068	SLC12A6	solute carrier family 12 member 6 [Source:VGNC Symbol;Acc:VGNC:23022]	0.192919	0.0811126	0.657722	1865.7	1555.95	1914.91	1512.01	1684.71	1580.87	2015.07	1781.81	1893.87	1866.13	2204.93
ENSECAG00000017458	BNIP3	BCL2 interacting protein 3 [Source:VGNC Symbol;Acc:VGNC:15857]	0.194462	0.0828882	0.657722	554.668	433.046	447.627	557.17	507.826	493.746	561.719	557.813	596.532	620.319	546.941
ENSECAG00000007142	RELCH	RAB11 binding and LisH domain, coiled-coil and HEAT repeat containing [Source:VGNC Symbol;Acc:VGNC:19380]	0.218755	0.0828839	0.657722	424.826	434.054	397.655	341.63	398.144	365.328	453.904	443.741	500.576	394.161	522.912
ENSECAG00000013828	MARF1	meiosis regulator and mRNA stability factor 1 [Source:VGNC Symbol;Acc:VGNC:19982]	0.219848	0.0829365	0.657722	2131.69	1855.05	1940.43	1838.55	1944.65	1335.11	2061.43	1727.05	2118.46	2145.27	2215.22
ENSECAG00000013557	ZNF148	zinc finger protein 148 [Source:VGNC Symbol;Acc:VGNC:25267]	0.220513	0.082503	0.657722	1002.18	754.307	762.349	850.303	896.098	650.948	918.589	799.646	1014.22	924.016	956.574
ENSECAG00000017272	SCAPER	S-phase cyclin A associated protein in the ER [Source:VGNC Symbol;Acc:VGNC:22714]	0.223293	0.0824819	0.657722	809.312	718.051	596.482	769.476	626.282	557.955	701.88	667.323	796.466	713.366	873.045
ENSECAG00000024559	CREBRF	CREB3 regulatory factor [Source:VGNC Symbol;Acc:VGNC:16860]	0.235039	0.0820686	0.657722	668.123	578.067	590.102	546.393	593.377	412.931	547.703	517.888	678.526	585.426	699.123
ENSECAG00000004975	NUFIP2	nuclear FMR1 interacting protein 2 [Source:VGNC Symbol;Acc:VGNC:20955]	0.237423	0.0810436	0.657722	1880.83	1850.01	1494.93	1475.37	1448.89	1299.68	1753.08	1631.23	1894.17	1605.07	2172.89
ENSECAG00000020336	KIF1B	kinesin family member 1B [Source:VGNC Symbol;Acc:VGNC:19402]	0.258106	0.0824533	0.657722	2213.63	1697.94	1554.47	1645.64	2119.05	1593.05	2322.35	1765.84	2188.57	1988.9	2509.29
ENSECAG00000000446	DZIP3	DAZ interacting zinc finger protein 3 [Source:VGNC Symbol;Acc:VGNC:17383]	0.261477	0.0843702	0.657722	192.873	204.438	160.55	158.422	186.459	200.377	187.599	246.396	220.135	252.004	220.836
ENSECAG00000008744	UHMK1	U2AF homology motif kinase 1 [Source:VGNC Symbol;Acc:VGNC:24780]	0.266524	0.0822652	0.657722	6429.11	4104.88	5029.16	4043.52	5397.43	4391.68	6127.16	4397.49	6080.29	6138.57	5787.5
ENSECAG00000005084	0	0	0.290122	0.0821282	0.657722	492.899	490.45	440.185	479.575	501.245	375.291	559.563	642.227	682.685	474.285	663.652
ENSECAG00000019219	SETD7	SET domain containing 7, histone lysine methyltransferase [Source:VGNC Symbol;Acc:VGNC:22878]	0.305742	0.0821568	0.657722	2803.6	2890.33	1960.63	3164.12	3233.41	1924.06	3102.93	2211.86	3359.65	3338.09	3170.65
ENSECAG00000028313	0	0	0.335412	0.0835178	0.657722	433.65	382.692	354.061	489.275	348.787	224.732	352.557	317.121	420.068	478.162	477.143
ENSECAG00000019522	KRAS	KRAS proto-onco, GTPase [Source:VGNC Symbol;Acc:VGNC:56572]	0.342859	0.0842678	0.657722	288.68	206.452	202.017	215.54	201.814	159.416	304.04	228.144	324.112	239.081	291.778
ENSECAG00000009401	NUDT7	nudix hydrolase 7 [Source:VGNC Symbol;Acc:VGNC:20951]	0.345994	0.0841274	0.657722	157.576	235.658	195.638	232.783	218.266	295.583	207.006	147.153	255.784	255.881	295.211
ENSECAG00000006101	ZBTB39	zinc finger and BTB domain containing 39 [Source:VGNC Symbol;Acc:VGNC:25147]	0.359343	0.084273	0.657722	131.103	147.034	121.21	95.9151	120.65	114.027	160.645	175.671	143.786	162.834	209.394
ENSECAG00000000424	SDHAF3	succinate dehydrogenase complex assembly factor 3 [Source:VGNC Symbol;Acc:VGNC:22772]	0.375646	0.0819563	0.657722	74.376	103.73	114.831	102.381	117.359	85.2431	156.333	108.369	132.2	160.249	129.298
ENSECAG00000000356	MPP5	membrane palmitoylated protein 5 [Source:VGNC Symbol;Acc:VGNC:20292]	0.397581	0.0840109	0.657722	195.395	204.438	135.032	141.178	122.843	111.812	200.537	147.153	218.649	157.664	243.72
ENSECAG00000038090	0	0	0.504844	0.0825915	0.657722	32.7759	41.2905	34.0239	49.5741	39.4854	25.4622	43.1262	53.614	72.487	41.3546	52.6345
ENSECAG00000000816	AMPD3	adenosine monophosphate deaminase 3 [Source:VGNC Symbol;Acc:VGNC:15285]	0.536267	0.0845309	0.657722	110.934	186.311	143.538	131.479	82.2612	80.8149	88.4088	191.641	244.198	146.033	159.048
ENSECAG00000024482	ME1	malic enzyme 1 [Source:VGNC Symbol;Acc:VGNC:51052]	0.545114	0.0831306	0.657722	665.602	1206.49	532.687	1734.02	1714.32	811.47	1230.18	1468.11	1645.51	1916.53	1561.87
ENSECAG00000015544	ARAP3	ArfGAP with RhoGAP domain, ankyrin repeat and PH domain 3 [Source:VGNC Symbol;Acc:VGNC:15441]	0.550071	0.0834228	0.657722	155.055	207.459	239.231	123.935	88.8421	145.024	174.661	272.633	310.149	161.541	298.643
ENSECAG00000008761	YPEL1	yippee like 1 [Source:VGNC Symbol;Acc:VGNC:25107]	0.577281	0.0841188	0.657722	36.5577	39.2763	39.3402	76.5165	25.2268	47.6033	34.501	41.066	71.8928	42.6469	74.3748
ENSECAG00000029199	0	0	0.740827	0.0837224	0.657722	32.7759	24.17	120.147	56.0403	40.5822	99.6348	75.4709	78.7098	103.086	133.11	94.9709
ENSECAG00000013738	SLC25A13	solute carrier family 25 member 13 [Source:VGNC Symbol;Acc:VGNC:23092]	0.773156	0.0818274	0.657722	117.237	193.36	92.5025	238.171	484.793	89.6714	119.675	172.249	395.411	290.774	279.191
ENSECAG00000009866	GRHL3	grainyhead like transcription factor 3 [Source:VGNC Symbol;Acc:VGNC:18576]	0.778292	0.0832872	0.657722	7.56366	19.1346	10.6325	12.9324	17.5491	18.8199	12.9379	11.4072	30.8961	10.3386	28.6057
ENSECAG00000011351	PDZK1	PDZ domain containing 1 [Source:VGNC Symbol;Acc:VGNC:50859]	0.813038	0.0841736	0.657722	7.56366	17.1204	17.012	4.31079	17.5491	19.927	10.7816	9.12578	26.4399	19.385	21.7403
ENSECAG00000033456	H1-5	H1.5 linker histone, cluster member [Source:VGNC Symbol;Acc:VGNC:83786]	0.837016	0.0837828	0.657722	11.3455	6.04251	9.56923	9.69928	15.3554	21.034	8.62525	14.8294	15.151	34.8929	16.0192
ENSECAG00000003734	0	0	1.1995	0.084429	0.657722	7.56366	12.085	8.50598	15.0878	4.38726	11.0705	17.2505	0	26.4399	29.7236	9.15382
ENSECAG00000008403	RPL8	ribosomal protein L8 [Source:VGNC Symbol;Acc:VGNC:56305]	-0.268443	0.0849183	0.659214	32328.3	33272.1	41190.2	42906.4	41085.6	49070.2	29377.6	36337.7	31273.1	36408.8	27452.3
ENSECAG00000013718	FYCO1	FYVE and coiled-coil domain autophagy adaptor 1 [Source:VGNC Symbol;Acc:VGNC:18168]	0.215794	0.0848961	0.659214	596.269	659.641	586.913	711.28	712.93	573.454	636.112	763.143	882.618	674.597	715.142
ENSECAG00000017371	SMTN	smoothelin [Source:VGNC Symbol;Acc:VGNC:23359]	-0.787202	0.0851731	0.659659	235.734	98.6943	101.009	56.0403	77.8739	259.051	88.4088	77.5691	92.0941	50.4009	72.0863
ENSECAG00000006904	H3-3A	H3.3 histone A [Source:VGNC Symbol;Acc:VGNC:83837]	-0.201689	0.0851324	0.659659	4209.18	3783.62	5274.77	4671.82	5053.03	4464.75	3858.72	4812.71	3859.64	4285.37	3637.5
ENSECAG00000012126	RASAL2	RAS protein activator like 2 [Source:VGNC Symbol;Acc:VGNC:22193]	0.243202	0.0851558	0.659659	3157.83	3918.57	3377.94	3290.21	2898.88	2886.09	3647.4	2429.74	3262.51	4113.49	3996.79
ENSECAG00000009003	APC	APC regulator of WNT signaling pathway [Source:VGNC Symbol;Acc:VGNC:55399]	0.273141	0.0851174	0.659659	1566.94	1567.02	1296.1	1288.93	1275.6	1170.16	1633.41	1087.11	1296.45	1689.08	1954.34
ENSECAG00000022579	XPNPEP1	X-prolyl aminopeptidase 1 [Source:VGNC Symbol;Acc:VGNC:25072]	-0.165266	0.0852835	0.660132	1164.8	1109.81	1247.19	1138.05	1010.17	1144.69	1059.83	995.851	1094.73	918.847	941.699
ENSECAG00000011412	SELENON	selenoprotein N [Source:VGNC Symbol;Acc:VGNC:58648]	0.271347	0.0853545	0.660299	852.172	660.648	708.123	723.135	617.507	991.92	737.459	969.614	874.597	1027.4	933.689
ENSECAG00000038590	TP53RK	TP53 regulating kinase [Source:HGNC Symbol;Acc:HGNC:16197]	-0.24383	0.0854698	0.660426	316.413	396.791	378.516	397.67	432.145	513.673	445.278	361.609	330.351	343.76	354.71
ENSECAG00000015450	TET1	tet methylcytosine dioxygenase 1 [Source:HGNC Symbol;Acc:HGNC:29484]	0.742004	0.0854271	0.660426	27.7334	14.0992	28.7077	22.6317	23.0331	13.2846	16.1723	29.6588	50.8003	14.2156	42.3364
ENSECAG00000000047	MPC2	mitochondrial pyruvate carrier 2 [Source:VGNC Symbol;Acc:VGNC:20278]	-0.224684	0.0856368	0.661334	2323.3	3012.19	2930.31	2637.13	3316.77	3621.17	2577.87	2748	2378.41	2651.86	2407.45
ENSECAG00000015322	PPP6R3	protein phosphatase 6 regulatory subunit 3 [Source:VGNC Symbol;Acc:VGNC:21796]	0.125029	0.0857867	0.662109	2085.05	2002.08	1829.85	2181.26	1929.3	1823.32	1946.07	2003.11	2136.58	2081.94	2242.69
ENSECAG00000020717	HELQ	helicase, POLQ like [Source:VGNC Symbol;Acc:VGNC:18743]	0.243231	0.0858474	0.662195	746.281	600.223	547.573	634.764	683.316	495.96	631.799	576.065	664.563	650.042	869.613
ENSECAG00000014295	PI3	peptidase inhibitor 3 [Source:VGNC Symbol;Acc:VGNC:21408]	-0.889442	0.0863062	0.663054	121.019	122.864	220.092	133.635	40.5822	132.846	118.597	375.298	61.198	153.787	42.3364
ENSECAG00000012156	USHBP1	USH1 protein network component harmonin binding protein 1 [Source:VGNC Symbol;Acc:VGNC:24828]	-0.424253	0.086071	0.663054	112.194	214.509	172.246	176.742	155.748	229.16	111.05	128.902	109.028	130.525	125.865
ENSECAG00000001069	CCRL2	C-C motif chemokine receptor like 2 [Source:VGNC Symbol;Acc:VGNC:16232]	-0.29696	0.0861423	0.663054	3669.64	3941.73	4222.16	4193.32	3366.13	3419.69	4568.15	3636.62	2324.93	4397.8	2754.15
ENSECAG00000012512	COX6A1	cytochrome c oxidase subunit 6A1 [Source:VGNC Symbol;Acc:VGNC:16805]	-0.224263	0.0862505	0.663054	4296.16	4406	5143.99	4569.44	5271.3	6047.84	4962.75	4292.54	4031.05	4897.93	3590.59
ENSECAG00000008164	CALR	calreticulin [Source:VGNC Symbol;Acc:VGNC:16017]	-0.214471	0.0861158	0.663054	32422.9	34761.5	32848	33301.9	36103.9	32215.3	31040.1	29292.6	32897.5	30743.3	21025.2
ENSECAG00000014139	RAD51D	RAD51 paralog D [Source:VGNC Symbol;Acc:VGNC:56471]	0.314032	0.0861678	0.663054	211.782	163.148	211.586	217.695	248.977	215.875	292.18	237.27	321.141	297.236	216.259
ENSECAG00000021339	0	0	0.319144	0.0862784	0.663054	112.194	94.666	103.135	101.304	127.231	74.1726	97.0341	83.2727	127.149	108.556	133.875
ENSECAG00000017895	MED13	mediator complex subunit 13 [Source:VGNC Symbol;Acc:VGNC:20072]	0.263939	0.0864657	0.663898	1648.88	1217.57	1185.52	1218.88	1192.24	1015.17	1527.75	1419.06	1779.5	1313.01	1595.05
ENSECAG00000017344	URGCP	upregulator of cell proliferation [Source:HGNC Symbol;Acc:HGNC:30890]	-0.170319	0.0867446	0.665657	770.233	838.902	901.634	765.165	709.64	867.93	854.978	943.377	729.326	752.136	736.882
ENSECAG00000020501	ARHGDIA	Rho GDP dissociation inhibitor alpha [Source:VGNC Symbol;Acc:VGNC:15480]	-0.140331	0.0868812	0.666322	17957.4	18715.7	18213.4	18592.4	21189.4	17552.3	19136.2	16169.7	15987.2	16662	17551.3
ENSECAG00000019593	NFKB2	nuclear factor kappa B subunit 2 [Source:VGNC Symbol;Acc:VGNC:20713]	-0.331288	0.0870279	0.666714	2432.98	3122.97	2217.93	1923.69	1848.13	2082.37	1919.12	3168.93	1599.47	2255.12	1727.78
ENSECAG00000017461	PNKP	polynucleotide kinase 3'-phosphatase [Source:VGNC Symbol;Acc:VGNC:21621]	-0.237719	0.0872081	0.666714	733.675	1023.2	959.049	819.05	955.327	1004.1	751.475	981.021	879.945	665.55	746.036
ENSECAG00000013922	PRRC2B	proline rich coiled-coil 2B [Source:VGNC Symbol;Acc:VGNC:21907]	0.231987	0.0870409	0.666714	3935.62	3405.96	3949.97	3880.79	4026.41	3449.58	3993.49	4817.27	4859.01	3587.51	5404.19
ENSECAG00000011139	0	0	0.262952	0.0872317	0.666714	231.952	185.304	161.614	174.587	198.524	160.523	222.1	187.078	216.57	208.065	260.884
ENSECAG00000023659	MIB1	MIB E3 ubiquitin protein ligase 1 [Source:VGNC Symbol;Acc:VGNC:20169]	0.271222	0.0872217	0.666714	407.177	352.48	349.808	247.87	342.207	284.513	343.932	410.66	409.373	376.068	453.114
ENSECAG00000023888	ALDH1L2	aldehyde dehydrogenase 1 family member L2 [Source:VGNC Symbol;Acc:VGNC:15233]	0.386045	0.0871904	0.666714	629.044	588.138	385.959	1029.2	774.352	576.775	651.206	642.227	872.518	953.74	759.767
ENSECAG00000028274	NDUFB6	NADH:ubiquinone oxidoreductase subunit B6 [Source:HGNC Symbol;Acc:HGNC:7701]	-0.239815	0.0874757	0.667781	692.075	766.392	787.867	900.955	925.713	1052.81	885.166	750.595	785.771	746.967	611.017
ENSECAG00000008665	FOXJ3	forkhead box J3 [Source:VGNC Symbol;Acc:VGNC:18105]	0.206962	0.0876369	0.667781	748.802	591.159	573.091	546.393	582.409	526.958	666.3	580.628	704.372	625.488	751.757
ENSECAG00000023537	SBF2	SET binding factor 2 [Source:VGNC Symbol;Acc:VGNC:22706]	0.270759	0.0876713	0.667781	1000.92	1195.41	1052.62	669.25	861	1038.42	887.322	870.371	1073.05	1058.42	1297.55
ENSECAG00000021198	C9H8orf37	chromosome 9 C8orf37 homolog [Source:VGNC Symbol;Acc:VGNC:49240]	0.357326	0.0876194	0.667781	300.025	325.288	209.46	415.991	286.269	269.014	388.136	355.905	465.521	307.575	448.537
ENSECAG00000015812	ECE1	endothelin converting enzyme 1 [Source:VGNC Symbol;Acc:VGNC:17401]	0.427144	0.0876354	0.667781	389.529	375.643	509.296	410.603	353.175	319.939	196.224	465.415	673.475	418.715	425.653
ENSECAG00000031209	0	0	0.597766	0.0875417	0.667781	41.6001	43.3046	52.0991	20.4763	28.5172	34.3187	17.2505	25.0959	48.7208	47.8162	52.6345
ENSECAG00000029683	0	0	-0.669178	0.0902502	0.667786	20.1698	33.2338	40.4034	29.0978	18.6459	14.3917	24.7976	22.8144	19.013	12.9233	14.875
ENSECAG00000006641	0	0	-0.64075	0.0895351	0.667786	26.4728	17.1204	40.4034	23.7093	43.8726	43.1751	52.8296	30.7995	22.875	24.5543	19.4519
ENSECAG00000001455	0	0	-0.630951	0.0893822	0.667786	79.4184	85.6022	154.171	39.8748	78.9707	166.058	79.7836	98.1021	64.1688	74.9552	50.346
ENSECAG00000007620	DEPDC1B	DEP domain containing 1B [Source:VGNC Symbol;Acc:VGNC:17132]	-0.618904	0.0882938	0.667786	244.558	106.751	249.863	183.209	198.524	280.085	63.6112	153.998	109.325	117.602	135.019
ENSECAG00000006013	CENPV	centromere protein V [Source:VGNC Symbol;Acc:VGNC:51401]	-0.59915	0.0878271	0.667786	127.322	195.374	303.026	181.053	246.784	190.413	130.457	174.531	63.5747	104.679	218.547
ENSECAG00000019038	KIF2C	kinesin family member 2C [Source:VGNC Symbol;Acc:VGNC:19417]	-0.511493	0.0889356	0.667786	352.971	240.693	633.696	336.242	440.92	445.036	192.99	289.744	227.562	303.698	241.432
ENSECAG00000001640	P2RY13	purinergic receptor P2Y13 [Source:VGNC Symbol;Acc:VGNC:21111]	-0.370729	0.0897488	0.667786	1501.39	1887.28	876.116	1494.77	1276.69	1194.51	1308.88	1059.73	1296.74	1022.23	750.613
ENSECAG00000007120	NRN1	neuritin 1 [Source:VGNC Symbol;Acc:VGNC:20890]	-0.335358	0.0903711	0.667786	3068.32	2600.29	1841.55	2570.31	2202.41	3149.57	2588.65	1566.21	2003.79	2159.48	1657.99
ENSECAG00000001110	0	0	-0.325035	0.0899947	0.667786	186.57	166.169	172.246	127.168	141.489	178.236	192.99	193.923	103.383	155.08	154.471
ENSECAG00000026825	0	0	-0.324229	0.0901176	0.667786	407.177	481.387	443.374	427.846	332.335	547.992	280.321	491.651	317.576	383.822	322.672
ENSECAG00000043252	0	0	-0.305625	0.0900218	0.667786	180.267	138.978	164.803	125.013	139.296	158.309	177.896	114.072	118.831	136.987	108.702
ENSECAG00000022139	CTSF	cathepsin F [Source:VGNC Symbol;Acc:VGNC:16951]	-0.272731	0.089388	0.667786	777.796	1326.33	1157.88	1108.95	961.907	1326.25	1245.27	1172.66	824.391	1054.54	943.987
ENSECAG00000030892	RPL37A	ribosomal protein L37a [Source:HGNC Symbol;Acc:HGNC:10348]	-0.265399	0.0883929	0.667786	21392.6	19618	27375.4	20258.6	25488.9	27411.8	21705.4	22128.9	15862.5	24828.3	17153.1
ENSECAG00000016772	NANS	N-acetylneuraminate synthase [Source:VGNC Symbol;Acc:VGNC:20556]	-0.263287	0.0886609	0.667786	9020.93	7993.23	9032.29	10598.1	9957.99	8236.48	6068.94	6893.39	6891.31	7420.56	6873.37
ENSECAG00000003955	TRPV2	transient receptor potential cation channel subfamily V member 2 [Source:VGNC Symbol;Acc:VGNC:24565]	-0.254724	0.0899325	0.667786	5419.36	7892.52	4916.46	6052.35	5746.22	5576.23	4586.48	5110.44	4700.66	5217.14	4321.75
ENSECAG00000020914	0	0	-0.253227	0.0893888	0.667786	625.263	760.349	842.092	840.604	737.06	995.241	754.709	700.404	658.622	766.352	544.652
ENSECAG00000021260	BYSL	bystin like [Source:VGNC Symbol;Acc:VGNC:15930]	-0.248742	0.0878072	0.667786	448.777	439.089	452.944	522.683	435.436	354.257	505.655	378.72	399.273	408.376	306.653
ENSECAG00000036846	CACFD1	calcium channel flower domain containing 1 [Source:HGNC Symbol;Acc:HGNC:1365]	-0.238754	0.0903283	0.667786	344.147	297.09	379.579	344.863	349.884	391.897	266.305	361.609	324.706	276.559	262.028
ENSECAG00000015380	EIF2B3	eukaryotic translation initiation factor 2B subunit gamma [Source:VGNC Symbol;Acc:VGNC:17483]	-0.227504	0.0883216	0.667786	421.044	445.131	483.778	494.663	485.889	451.678	328.838	399.253	384.419	388.991	350.134
ENSECAG00000025006	TXNDC17	thioredoxin domain containing 17 [Source:VGNC Symbol;Acc:VGNC:24680]	-0.227335	0.0884956	0.667786	1254.31	1203.47	1507.69	1542.19	1675.93	1536.59	1510.5	1229.7	1234.66	1399.59	1037.81
ENSECAG00000001058	SLC7A7	solute carrier family 7 member 7 [Source:VGNC Symbol;Acc:VGNC:23272]	-0.220516	0.0893122	0.667786	7803.18	8376.93	9653.23	6820.75	7472.61	9771.96	8536.84	6567.14	6749.31	7089.73	7083.91
ENSECAG00000020539	KXD1	KxDL motif containing 1 [Source:VGNC Symbol;Acc:VGNC:19552]	-0.209641	0.0901744	0.667786	1679.13	2027.26	2273.22	2008.83	2078.47	2157.65	1992.43	1571.92	1672.85	1910.06	1540.13
ENSECAG00000019676	0	0	-0.20043	0.0899685	0.667786	1941.34	1846.99	1926.6	2141.39	2056.53	2077.94	2036.64	1479.52	1571.84	1907.48	1587.04
ENSECAG00000017887	0	0	-0.199087	0.0892205	0.667786	11456.4	9879.5	10971.7	12168.3	14182.9	11183.5	10499.1	9614.01	9305.67	10498.9	9584.05
ENSECAG00000017858	ATP5PF	ATP synthase peripheral stalk subunit F6 [Source:VGNC Symbol;Acc:VGNC:15663]	-0.192835	0.0895628	0.667786	2003.11	1938.64	2142.44	2168.33	2445.9	2335.88	2323.43	1873.07	1766.42	2196.96	1695.74
ENSECAG00000021036	LSM6	LSM6 homolog, U6 small nuclear RNA and mRNA degradation associated [Source:VGNC Symbol;Acc:VGNC:19822]	-0.192802	0.0889791	0.667786	1361.46	1297.13	1372.65	1365.44	1312.89	1252.08	1366.02	1168.1	1073.34	1411.22	965.728
ENSECAG00000009091	WDR74	WD repeat domain 74 [Source:VGNC Symbol;Acc:VGNC:58273]	-0.191384	0.089181	0.667786	858.475	1011.11	1121.73	1088.47	1107.78	1243.22	1061.98	960.488	870.141	995.094	916.526
ENSECAG00000038761	ABHD17A	abhydrolase domain containing 17A, depalmitoylase [Source:HGNC Symbol;Acc:HGNC:28756]	-0.189637	0.0888436	0.667786	1404.32	1442.15	1684.18	1589.6	1557.48	1946.2	1415.62	1599.29	1370.12	1499.1	1288.4
ENSECAG00000004992	POFUT2	protein O-fucosyltransferase 2 [Source:VGNC Symbol;Acc:VGNC:59288]	-0.188117	0.0885369	0.667786	1616.1	1858.07	2086.09	1641.33	1579.41	1997.13	1825.32	1893.6	1460.73	1779.54	1538.99
ENSECAG00000017554	FAM32A	family with sequence similarity 32 member A [Source:VGNC Symbol;Acc:VGNC:17868]	-0.168004	0.0897033	0.667786	2029.58	2242.78	2683.64	2339.68	2395.45	2365.77	2267.36	2214.14	1996.07	2336.53	1860.51
ENSECAG00000016333	CWF19L1	CWF19 like cell cycle control factor 1 [Source:VGNC Symbol;Acc:VGNC:56997]	-0.15105	0.088661	0.667786	944.197	1163.18	1015.4	1130.5	1055.14	1027.35	1119.13	1080.26	980.357	1033.86	868.468
ENSECAG00000012875	GATAD2A	GATA zinc finger domain containing 2A [Source:VGNC Symbol;Acc:VGNC:18257]	-0.149461	0.0881666	0.667786	2280.44	2395.85	2162.65	1890.28	2161.82	2124.44	2183.27	2121.74	1749.19	2034.13	2084.78
ENSECAG00000023292	INTS11	integrator complex subunit 11 [Source:VGNC Symbol;Acc:VGNC:19087]	-0.144726	0.0882295	0.667786	1052.61	1139.01	1285.47	1119.73	1089.14	1201.15	1107.27	1246.81	1064.73	971.833	1095.03
ENSECAG00000024907	ABCF1	ATP binding cassette subfamily F member 1 [Source:VGNC Symbol;Acc:VGNC:14927]	-0.143697	0.0881334	0.667786	4091.94	4825.95	4448.63	4517.71	4246.87	4261.05	4492.68	3669.7	3771.7	3992.01	3971.61
ENSECAG00000022212	TMEM50A	transmembrane protein 50A [Source:HGNC Symbol;Acc:HGNC:30590]	-0.138318	0.0877353	0.667786	2512.4	2852.06	2577.31	2863.44	2985.53	2579.44	2852.8	2786.78	2316.32	2726.82	2468.1
ENSECAG00000013999	TSPAN3	tetraspanin 3 [Source:VGNC Symbol;Acc:VGNC:24590]	0.207428	0.0898378	0.667786	3557.44	3769.52	3240.78	3262.19	3687.49	3475.04	4314.78	3905.83	3905.98	5103.41	3645.51
ENSECAG00000016977	NEK7	NIMA related kinase 7 [Source:VGNC Symbol;Acc:VGNC:20674]	0.213128	0.0901425	0.667786	709.723	607.272	615.62	627.22	709.64	528.065	556.329	741.47	766.461	653.919	790.661
ENSECAG00000020144	UBXN2A	UBX domain protein 2A [Source:VGNC Symbol;Acc:VGNC:24755]	0.216203	0.0882189	0.667786	403.395	355.501	332.797	384.738	402.531	292.262	428.028	371.876	457.203	432.931	400.48
ENSECAG00000017034	FBXO30	F-box protein 30 [Source:VGNC Symbol;Acc:VGNC:17948]	0.220528	0.0902007	0.667786	756.366	583.102	560.332	571.18	660.283	467.177	569.266	602.301	690.112	695.274	697.979
ENSECAG00000017946	0	0	0.270404	0.0889732	0.667786	2024.54	2112.86	2382.74	1655.34	2093.82	1972.77	2327.74	2442.29	2477.03	1934.62	3282.79
ENSECAG00000026853	CEP152	centrosomal protein 152 [Source:VGNC Symbol;Acc:VGNC:16409]	0.275803	0.0900764	0.667786	166.401	129.914	139.285	118.547	136.005	123.99	112.128	159.701	174.385	142.156	172.778
ENSECAG00000015324	0	0	0.279001	0.0893522	0.667786	143.71	152.07	152.044	169.199	149.167	127.311	117.519	168.827	170.226	152.495	215.115
ENSECAG00000011696	MYCBP2	MYC binding protein 2 [Source:VGNC Symbol;Acc:VGNC:20468]	0.280213	0.0896483	0.667786	6238.76	4756.46	5322.62	4406.71	4809.54	5653.72	6162.74	6305.91	7744.82	4701.5	7427.18
ENSECAG00000023656	DCAF17	DDB1 and CUL4 associated factor 17 [Source:VGNC Symbol;Acc:VGNC:17030]	0.293197	0.0883155	0.667786	510.547	443.117	430.615	281.279	445.307	388.576	499.186	386.705	595.641	496.255	458.835
ENSECAG00000030750	0	0	0.369622	0.0895888	0.667786	173.964	229.615	186.068	160.577	182.071	96.3137	214.553	199.626	220.432	233.912	246.009
ENSECAG00000017766	CHST10	carbohydrate sulfotransferase 10 [Source:VGNC Symbol;Acc:VGNC:16533]	0.479288	0.0885216	0.667786	273.552	285.005	128.653	311.455	285.172	236.91	191.912	401.534	321.735	303.698	480.575
ENSECAG00000000164	0	0	0.689525	0.0890481	0.667786	39.0789	25.1771	15.9487	38.7971	25.2268	30.9975	31.2665	50.1918	37.1347	87.8785	32.0384
ENSECAG00000012102	DNMT3B	DNA methyltransferase 3 beta [Source:VGNC Symbol;Acc:VGNC:17257]	0.712906	0.090289	0.667786	26.4728	40.2834	18.0752	11.8547	37.2917	22.1411	29.1102	45.6289	51.0974	27.1389	62.9325
ENSECAG00000016870	MEIS2	Meis homeobox 2 [Source:VGNC Symbol;Acc:VGNC:20102]	0.757671	0.0888481	0.667786	21.4304	37.2621	21.265	12.9324	6.58089	26.5693	16.1723	25.0959	36.5406	25.8466	43.4806
ENSECAG00000004117	0	0	0.825466	0.0897416	0.667786	8.82427	8.05668	7.44273	21.554	20.8395	8.85643	7.54709	10.2665	18.1217	18.0926	26.3172
ENSECAG00000015212	MT3	metallothionein 3 [Source:HGNC Symbol;Acc:HGNC:7408]	0.929626	0.0882213	0.667786	12.6061	7.04959	11.6957	7.54388	35.0981	9.96348	8.62525	17.1108	35.9464	18.0926	22.8845
ENSECAG00000000259	RTKN2	rhotekin 2 [Source:VGNC Symbol;Acc:VGNC:22613]	0.93108	0.0892376	0.667786	15.1273	6.04251	7.44273	12.9324	7.67771	19.927	4.31262	7.98506	28.5195	12.9233	14.875
ENSECAG00000029629	SMKR1	small lysine rich protein 1 [Source:HGNC Symbol;Acc:HGNC:43561]	0.942345	0.0901163	0.667786	7.56366	4.02834	6.37949	3.23309	6.58089	17.7129	9.70341	10.2665	12.7743	14.2156	20.5961
ENSECAG00000028526	0	0	1.30504	0.088191	0.667786	11.3455	4.02834	5.31624	3.23309	9.87134	3.32116	4.31262	35.3624	13.6656	36.1853	21.7403
ENSECAG00000004830	KATNAL1	katanin catalytic subunit A1 like 1 [Source:VGNC Symbol;Acc:VGNC:58180]	0.656868	0.0904237	0.667806	26.4728	35.248	68.0479	32.3309	76.7771	45.3892	30.1884	65.0212	65.6542	51.6932	107.557
ENSECAG00000006335	IBA57	iron-sulfur cluster assembly factor IBA57 [Source:HGNC Symbol;Acc:HGNC:27302]	-0.294652	0.0906333	0.667933	156.316	170.197	214.776	209.073	185.362	203.698	128.301	165.405	142.3	143.449	153.326
ENSECAG00000013492	GGA1	golgi associated, gamma adaptin ear containing, ARF binding protein 1 [Source:VGNC Symbol;Acc:VGNC:18320]	-0.2046	0.0905684	0.667933	2260.27	3441.21	2780.39	2558.45	3017.34	2798.63	2763.31	2548.37	2564.67	2187.92	2457.8
ENSECAG00000012489	BUD23	BUD23 rRNA methyltransferase and ribosome maturation factor [Source:VGNC Symbol;Acc:VGNC:15928]	-0.184649	0.0906909	0.667933	2493.49	3047.44	3220.58	3394.75	3188.44	3021.15	2618.84	2793.63	2592.3	2859.93	2396.01
ENSECAG00000012998	APH1A	aph-1 homolog A, gamma-secretase subunit [Source:VGNC Symbol;Acc:VGNC:15406]	-0.181511	0.0906539	0.667933	9104.13	9285.32	9414	9031.11	9741.92	10419.6	9914.72	7971.37	7363.97	9795.87	7611.4
ENSECAG00000026917	FOXN3	forkhead box N3 [Source:VGNC Symbol;Acc:VGNC:18111]	0.312332	0.0905247	0.667933	781.578	532.748	547.573	393.36	567.054	512.566	572.501	675.308	684.764	607.395	841.007
ENSECAG00000024124	MEPCE	methylphosphate capping enzyme [Source:VGNC Symbol;Acc:VGNC:58801]	-0.17485	0.0908179	0.668189	1820.32	2397.87	2438.03	2234.07	2181.57	2092.33	2005.37	2147.98	2108.06	1743.35	1893.7
ENSECAG00000013759	ARHGEF2	Rho/Rac guanine nucleotide exchange factor 2 [Source:VGNC Symbol;Acc:VGNC:15488]	-0.148647	0.0908258	0.668189	7484.24	9820.08	8013.7	7750.8	8105.47	8287.4	8874.3	8302.18	7147.99	7732.01	7669.76
ENSECAG00000034653	0	0	-0.744841	0.091893	0.669096	65.5517	21.1488	92.5025	112.081	109.682	117.348	50.6733	88.9764	53.7711	64.6165	28.6057
ENSECAG00000035867	0	0	-0.595002	0.0919471	0.669096	37.8183	31.2196	65.9214	33.4086	37.2917	64.2091	42.0481	28.5181	34.461	20.6773	27.4615
ENSECAG00000018281	LENG9	leukocyte receptor cluster member 9 [Source:VGNC Symbol;Acc:VGNC:19631]	-0.226549	0.0918961	0.669096	236.995	323.274	279.634	238.171	295.043	297.797	309.431	301.151	227.562	233.912	273.47
ENSECAG00000015850	TIMM23	translocase of inner mitochondrial membrane 23 [Source:VGNC Symbol;Acc:VGNC:51438]	-0.188627	0.0919506	0.669096	1727.04	1696.94	1787.32	1831.01	2145.37	1829.96	2059.28	1582.18	1775.04	1632.21	1409.69
ENSECAG00000023743	MIX23	mitochondrial matrix import factor 23 [Source:VGNC Symbol;Acc:VGNC:16168]	-0.186476	0.0915609	0.669096	390.789	337.373	332.797	368.573	346.594	425.109	390.293	335.372	307.773	338.591	321.528
ENSECAG00000009157	MAP2K2	mitogen-activated protein kinase kinase 2 [Source:VGNC Symbol;Acc:VGNC:59406]	-0.179049	0.091257	0.669096	4868.48	5774.62	6887.72	5525.36	5247.17	6201.72	5621.51	5780.04	4613.02	5316.65	5284.04
ENSECAG00000019974	CFAP298-TCP10L	CFAP298-TCP10L readthrough [Source:HGNC Symbol;Acc:HGNC:54636]	0.165925	0.0917839	0.669096	760.148	703.952	854.851	709.125	692.091	637.663	765.491	693.559	828.253	850.353	767.776
ENSECAG00000024349	MBNL1	muscleblind like splicing regulator 1 [Source:VGNC Symbol;Acc:VGNC:20014]	0.182701	0.0916844	0.669096	4259.6	3795.7	3366.24	3357.03	3698.46	3215.99	4286.75	3773.51	4416.36	3827.88	4414.43
ENSECAG00000006857	DCAF10	DDB1 and CUL4 associated factor 10 [Source:VGNC Symbol;Acc:VGNC:17026]	0.220374	0.0916839	0.669096	602.572	520.663	476.335	455.866	463.953	406.289	598.377	522.451	583.461	611.272	573.258
ENSECAG00000012435	FAM177A1	family with sequence similarity 177 member A1 [Source:VGNC Symbol;Acc:VGNC:49360]	0.245204	0.0912173	0.669096	229.431	254.792	291.33	285.59	352.078	262.372	288.946	302.291	292.919	383.822	337.547
ENSECAG00000018089	ZC4H2	zinc finger C4H2-type containing [Source:VGNC Symbol;Acc:VGNC:25173]	0.281505	0.0911539	0.669096	205.479	229.615	213.713	204.763	173.297	201.484	208.084	180.234	230.235	187.388	320.384
ENSECAG00000018698	LRIG2	leucine rich repeats and immunoglobulin like domains 2 [Source:VGNC Symbol;Acc:VGNC:19754]	0.283152	0.0914116	0.669096	408.438	484.408	389.149	404.137	316.98	315.51	450.669	448.304	441.458	425.177	604.152
ENSECAG00000000909	CSPP1	centrosome and spindle pole associated protein 1 [Source:VGNC Symbol;Acc:VGNC:16910]	0.312709	0.0913017	0.669096	161.358	145.02	124.4	134.712	144.78	127.311	149.864	220.159	172.602	191.265	200.24
ENSECAG00000018803	PGM2L1	phosphoglucomutase 2 like 1 [Source:VGNC Symbol;Acc:VGNC:21359]	0.317108	0.0912342	0.669096	238.255	217.53	147.791	171.354	143.683	198.163	202.693	174.531	253.407	184.803	256.307
ENSECAG00000008154	PAQR5	progestin and adipoQ receptor family member 5 [Source:VGNC Symbol;Acc:VGNC:21156]	0.353971	0.0915602	0.669096	113.455	148.041	89.3128	135.79	126.134	96.3137	90.5651	84.4135	148.836	146.033	128.153
ENSECAG00000027669	MT-CYB	mitochondrially encoded cytochrome b [Source:VGNC Symbol;Acc:VGNC:99801]	0.364202	0.0913213	0.669096	33401.1	20512.3	18908.8	33155.4	25838.8	33210.5	19888.7	34993.9	42703.5	32751.5	30688.2
ENSECAG00000013283	DLG5	discs large MAGUK scaffold protein 5 [Source:VGNC Symbol;Acc:VGNC:17211]	0.373597	0.0911577	0.669096	665.602	496.493	574.154	421.38	592.281	645.412	428.028	603.442	711.204	447.146	990.901
ENSECAG00000007090	ZFR2	zinc finger RNA binding protein 2 [Source:VGNC Symbol;Acc:VGNC:25226]	0.457243	0.0917119	0.669096	786.621	739.2	1293.97	882.634	1069.4	902.249	833.415	844.135	2108.66	737.921	930.257
ENSECAG00000027594	0	0	0.481373	0.0917288	0.669096	107.152	44.3117	66.9846	64.6619	96.5198	70.8514	112.128	59.3176	113.187	118.894	92.6824
ENSECAG00000038957	PPP1R26	protein phosphatase 1 regulatory subunit 26 [Source:VGNC Symbol;Acc:VGNC:21765]	0.730382	0.0915003	0.669096	93.2851	55.3897	53.1624	32.3309	42.7758	64.2091	30.1884	91.2578	47.2354	162.834	80.0959
ENSECAG00000008555	LTB	lymphotoxin beta [Source:VGNC Symbol;Acc:VGNC:19831]	-0.37206	0.0922713	0.669606	2063.62	2380.75	2770.82	2526.12	1896.39	1419.24	1956.85	3611.53	1867.73	1743.35	1784.99
ENSECAG00000010007	GRB2	growth factor receptor bound protein 2 [Source:VGNC Symbol;Acc:VGNC:18570]	-0.131192	0.0921904	0.669606	7930.5	7297.34	7644.75	7834.86	7977.14	7029.79	8555.17	7127.23	6930.83	7508.44	6586.17
ENSECAG00000010381	SGTA	small glutamine rich tetratricopeptide repeat containing alpha [Source:VGNC Symbol;Acc:VGNC:52437]	-0.129124	0.0922502	0.669606	1423.23	1422	1527.89	1709.23	1510.32	1562.05	1452.28	1482.94	1411.71	1433.19	1298.7
ENSECAG00000014498	SLC38A2	solute carrier family 38 member 2 [Source:VGNC Symbol;Acc:VGNC:23191]	0.1976	0.0921403	0.669606	2163.21	1821.82	1717.15	1862.26	1787.81	1543.23	1626.94	1635.8	1970.52	1795.05	2322.78
ENSECAG00000019916	BPTF	bromodomain PHD finger transcription factor [Source:VGNC Symbol;Acc:VGNC:15874]	0.206478	0.0922268	0.669606	2192.2	1625.43	1867.06	1995.9	1757.1	1506.7	1957.93	1996.26	2356.12	1901.02	2182.04
ENSECAG00000005988	REXO2	RNA exonuclease 2 [Source:VGNC Symbol;Acc:VGNC:22316]	-0.184247	0.092333	0.66969	2416.59	2621.44	2461.42	2872.06	3325.55	2566.15	2867.9	2611.11	2552.49	2468.35	2151.15
ENSECAG00000012712	PNPLA6	patatin like phospholipase domain containing 6 [Source:VGNC Symbol;Acc:VGNC:21636]	-0.248657	0.092449	0.669948	3278.85	3992.08	4447.57	3908.81	3467.03	4686.16	3302.39	4070.1	2561.11	3463.45	3817.14
ENSECAG00000022920	VPS54	VPS54 subunit of GARP complex [Source:VGNC Symbol;Acc:VGNC:24937]	0.182384	0.0924689	0.669948	746.281	738.193	631.569	667.095	647.121	554.634	746.084	744.892	796.763	780.568	750.613
ENSECAG00000032734	GTPBP6	GTP binding protein 6 (putative) [Source:HGNC Symbol;Acc:HGNC:30189]	-0.330154	0.0927976	0.670875	673.166	1062.47	589.039	902.033	819.321	802.614	642.581	927.407	761.113	668.135	481.72
ENSECAG00000023962	SF3A1	splicing factor 3a subunit 1 [Source:VGNC Symbol;Acc:VGNC:22886]	-0.115568	0.0927837	0.670875	3978.49	4072.65	4218.97	4345.28	3980.34	4325.26	3925.57	4222.95	3513.24	3778.77	4168.42
ENSECAG00000006542	ZBED5	zinc finger BED-type containing 5 [Source:VGNC Symbol;Acc:VGNC:25127]	0.172828	0.0927622	0.670875	845.869	1093.69	786.803	950.529	956.423	894.499	981.122	996.991	1040.66	1063.59	1071
ENSECAG00000029443	0	0	0.32299	0.0927122	0.670875	84.4609	62.4393	53.1624	64.6619	66.9058	59.7809	63.6112	58.1768	78.7256	87.8785	74.3748
ENSECAG00000012233	DTYMK	deoxythymidylate kinase [Source:VGNC Symbol;Acc:VGNC:56550]	-0.377159	0.0929564	0.670933	90.7639	91.6447	93.5658	105.614	99.8102	121.776	81.9399	93.5392	56.7419	65.9089	106.413
ENSECAG00000023505	HECTD1	HECT domain E3 ubiquitin protein ligase 1 [Source:VGNC Symbol;Acc:VGNC:18735]	0.16251	0.0928773	0.670933	3664.59	3418.05	2869.71	3448.63	3283.87	3146.25	3776.78	3383.38	3892.91	3375.57	4055.14
ENSECAG00000023076	GPCPD1	glycerophosphocholine phosphodiesterase 1 [Source:VGNC Symbol;Acc:VGNC:18487]	0.249615	0.0929414	0.670933	8205.31	6801.85	6864.33	5389.57	6318.76	6207.25	7829.57	4956.44	7221.96	7805.68	8413.5
ENSECAG00000030155	0	0	-0.443152	0.0930938	0.671562	497.941	866.093	969.682	1066.92	970.682	763.867	542.313	622.834	450.667	460.07	829.565
ENSECAG00000003460	CKS1B	CDC28 protein kinase regulatory subunit 1B [Source:VGNC Symbol;Acc:VGNC:16566]	-0.337232	0.093344	0.672278	349.189	354.494	534.814	423.535	562.666	531.386	332.072	358.187	306.287	398.038	321.528
ENSECAG00000021407	JMJD4	jumonji domain containing 4 [Source:VGNC Symbol;Acc:VGNC:19223]	-0.30311	0.0932742	0.672278	288.68	393.77	364.694	421.38	259.945	469.391	314.822	338.795	276.877	275.266	315.807
ENSECAG00000016706	ENC1	ectodermal-neural cortex 1 [Source:VGNC Symbol;Acc:VGNC:17575]	0.702643	0.0933347	0.672278	41.6001	13.0921	34.0239	23.7093	23.0331	11.0705	18.3287	27.3773	50.8003	32.3083	32.0384
ENSECAG00000010711	0	0	-0.119742	0.0934213	0.672473	2514.92	2735.24	2732.55	2390.33	2912.05	2662.46	2823.69	2692.1	2429.21	2531.68	2450.93
ENSECAG00000012884	CLTA	clathrin light chain A [Source:VGNC Symbol;Acc:VGNC:16640]	-0.193547	0.0938092	0.673812	5985.38	6519.87	7315.14	7042.75	7394.73	7501.4	6330.93	5587.26	5882.44	6597.35	5123.85
ENSECAG00000012040	ST6GALNAC6	ST6 N-acetylgalactosaminide alpha-2,6-sialyltransferase 6 [Source:VGNC Symbol;Acc:VGNC:23638]	0.230678	0.0937262	0.673812	477.771	657.626	478.461	494.663	550.602	526.958	569.266	443.741	677.635	646.165	520.623
ENSECAG00000022423	PLPP3	phospholipid phosphatase 3 [Source:VGNC Symbol;Acc:VGNC:21591]	0.345175	0.0937149	0.673812	3865.03	3593.28	3308.83	2463.62	3334.32	3829.3	5161.13	2441.15	4391.7	5202.92	3742.77
ENSECAG00000002984	XCR1	X-C motif chemokine receptor 1 [Source:VGNC Symbol;Acc:VGNC:25065]	0.808422	0.0937913	0.673812	23.9516	23.163	17.012	23.7093	26.3236	21.034	20.485	36.5031	71.5958	9.04631	42.3364
ENSECAG00000030065	FZD4	frizzled class receptor 4 [Source:VGNC Symbol;Acc:VGNC:18173]	0.425496	0.093891	0.674037	510.547	454.195	327.48	315.765	557.182	627.7	447.435	252.1	545.138	706.905	508.037
ENSECAG00000022535	NUDCD3	NudC domain containing 3 [Source:VGNC Symbol;Acc:VGNC:20939]	-0.172948	0.0939719	0.674147	2092.61	2813.79	2625.16	2231.91	2633.45	2596.04	2319.11	2557.5	2064.69	2395.98	2155.72
ENSECAG00000009456	NEDD4	NEDD4 E3 ubiquitin protein ligase [Source:VGNC Symbol;Acc:VGNC:20659]	0.288201	0.0940071	0.674147	267.249	266.877	214.776	336.242	302.721	309.975	313.743	338.795	409.373	271.389	390.181
ENSECAG00000012196	LRRC1	leucine rich repeat containing 1 [Source:HGNC Symbol;Acc:HGNC:14307]	-0.602294	0.0942927	0.674149	75.6366	46.3259	91.4393	63.5842	71.293	60.888	87.3306	92.3985	82.2906	25.8466	32.0384
ENSECAG00000016134	RAB11FIP1	RAB11 family interacting protein 1 [Source:VGNC Symbol;Acc:VGNC:55361]	-0.334308	0.0943895	0.674149	6865.28	4683.95	6090.28	3648.01	3910.15	4609.77	6525	4122.57	3590.48	4001.06	4443.03
ENSECAG00000003822	SENP8	SUMO peptidase family member, NEDD8 specific [Source:VGNC Symbol;Acc:VGNC:22826]	-0.256809	0.0943558	0.674149	148.752	139.985	156.297	171.354	183.168	169.379	196.224	139.168	144.974	125.356	136.163
ENSECAG00000011077	MRPS14	mitochondrial ribosomal protein S14 [Source:VGNC Symbol;Acc:VGNC:20354]	-0.22776	0.0943669	0.674149	719.808	787.54	921.836	799.652	956.423	1104.84	820.477	792.802	717.74	816.753	678.527
ENSECAG00000020538	CYC1	cytochrome c1 [Source:VGNC Symbol;Acc:VGNC:49118]	-0.21233	0.0942172	0.674149	2575.43	2659.71	2950.51	2892.54	2932.89	3604.57	2517.49	2638.49	2366.52	2859.93	2147.71
ENSECAG00000000375	SNU13	small nuclear ribonucleoprotein 13 [Source:VGNC Symbol;Acc:VGNC:23407]	-0.136551	0.0941246	0.674149	1776.2	1862.1	1835.17	1840.71	1842.65	2050.26	1780.04	1660.89	1659.48	1819.6	1520.68
ENSECAG00000009327	EP300	E1A binding protein p300 [Source:VGNC Symbol;Acc:VGNC:17605]	0.177568	0.0944111	0.674149	3532.23	3233.75	3235.46	3101.61	2948.24	2913.77	3650.64	3557.91	3644.85	3225.66	4229.06
ENSECAG00000000455	CEP19	centrosomal protein 19 [Source:VGNC Symbol;Acc:VGNC:16413]	0.300092	0.0942062	0.674149	81.9397	88.6235	74.4273	107.77	111.875	76.3867	86.2525	86.6949	113.484	112.433	102.98
ENSECAG00000025138	MARCHF9	membrane associated ring-CH-type finger 9 [Source:VGNC Symbol;Acc:VGNC:19980]	-0.368618	0.094513	0.674155	75.6366	74.5243	74.4273	90.5266	61.4217	76.3867	51.7515	91.2578	60.6039	50.4009	60.644
ENSECAG00000042952	GPX3	glutathione peroxidase 3 [Source:NCBI gene (formerly Entrezgene);Acc:100033835]	0.898419	0.0944958	0.674155	511.808	250.764	1012.21	635.842	217.17	696.337	373.042	346.78	954.214	351.514	1520.68
ENSECAG00000019129	FOXM1	forkhead box M1 [Source:VGNC Symbol;Acc:VGNC:18108]	-0.619335	0.0950986	0.674656	146.231	100.708	246.673	165.965	157.941	168.272	47.4389	142.59	69.2191	120.187	99.5478
ENSECAG00000021388	PGAP6	post-glycosylphosphatidylinositol attachment to proteins 6 [Source:VGNC Symbol;Acc:VGNC:24323]	-0.406211	0.0954411	0.674656	2584.25	2515.7	3610.79	1592.84	2559.97	3861.4	2019.39	2111.48	1583.13	2467.06	1854.79
ENSECAG00000031589	IER5	immediate early response 5 [Source:HGNC Symbol;Acc:HGNC:5393]	-0.270287	0.094955	0.674656	1217.75	1502.57	1877.7	1175.77	1079.27	1542.13	1570.87	1279.89	1073.94	1199.28	1226.61
ENSECAG00000014957	IL27	interleukin 27 [Source:VGNC Symbol;Acc:VGNC:19024]	-0.259793	0.0954416	0.674656	269.771	378.664	435.932	322.232	341.11	360.9	398.918	296.588	274.5	280.436	326.105
ENSECAG00000037706	GMFG	glia maturation factor gamma [Source:VGNC Symbol;Acc:VGNC:18405]	-0.247978	0.0946367	0.674656	10391.2	11616.7	13101.3	11543.2	13301.1	14164.8	10865.7	9202.21	8833.61	12171.2	8743.04
ENSECAG00000019147	CORO1C	coronin 1C [Source:VGNC Symbol;Acc:VGNC:16792]	-0.192574	0.0950617	0.674656	2838.89	2256.88	2248.77	2554.14	2607.13	2429.98	3064.12	2774.24	2527.54	2244.78	2036.72
ENSECAG00000012050	HLCS	holocarboxylase synthetase [Source:VGNC Symbol;Acc:VGNC:59256]	-0.189026	0.0952133	0.674656	1569.46	1395.82	1581.05	1404.24	1664.97	1862.06	1709.96	1538.83	1600.36	1274.24	1300.99
ENSECAG00000015168	RRP7	ribosomal RNA processing 7 homolog [Source:VGNC Symbol;Acc:VGNC:56413]	-0.185804	0.0954237	0.674656	887.469	933.568	1122.79	1170.38	1100.11	1040.63	1024.25	1050.61	980.357	979.587	782.651
ENSECAG00000012639	NOP2	NOP2 nucleolar protein [Source:VGNC Symbol;Acc:VGNC:20808]	-0.185401	0.0952324	0.674656	1322.38	1115.85	1078.13	1297.55	1106.69	1232.15	1458.75	1242.25	1173.46	1088.14	981.747
ENSECAG00000000891	LATS1	large tumor suppressor kinase 1 [Source:VGNC Symbol;Acc:VGNC:19597]	0.198482	0.0950769	0.674656	554.668	440.096	428.489	449.4	436.533	402.968	493.795	455.148	571.281	456.193	540.075
ENSECAG00000013839	FAM214A	family with sequence similarity 214 member A [Source:VGNC Symbol;Acc:VGNC:17855]	0.204696	0.0951641	0.674656	915.203	1134.98	869.737	1038.9	986.037	1108.16	1064.14	979.881	1010.66	1093.31	1402.82
ENSECAG00000014425	PIGK	phosphatidylinositol glycan anchor biosynthesis class K [Source:VGNC Symbol;Acc:VGNC:21425]	0.213281	0.095405	0.674656	1242.96	983.922	921.836	1064.77	1032.1	950.959	1339.07	989.006	1257.53	1306.55	1140.79
ENSECAG00000020839	INTS2	integrator complex subunit 2 [Source:VGNC Symbol;Acc:VGNC:19091]	0.264565	0.0948567	0.674656	471.468	324.281	328.544	318.999	398.144	295.583	406.465	374.157	472.057	370.899	466.845
ENSECAG00000020412	LDAH	lipid droplet associated hydrolase [Source:VGNC Symbol;Acc:VGNC:19615]	0.264692	0.0949523	0.674656	185.31	185.304	148.855	183.209	185.362	191.52	181.13	131.183	219.243	233.912	172.778
ENSECAG00000013605	SGPP1	sphingosine-1-phosphate phosphatase 1 [Source:VGNC Symbol;Acc:VGNC:58971]	0.266914	0.0954195	0.674656	734.936	577.06	546.509	604.588	538.537	420.68	517.515	644.508	805.972	633.242	622.46
ENSECAG00000023853	DCLRE1C	DNA cross-link repair 1C [Source:VGNC Symbol;Acc:VGNC:55374]	0.297809	0.0947256	0.674656	168.922	181.275	135.032	130.401	166.716	149.452	171.427	211.034	209.737	162.834	231.134
ENSECAG00000003381	GPR82	G protein-coupled receptor 82 [Source:VGNC Symbol;Acc:VGNC:18548]	0.73666	0.0951059	0.674656	31.5153	29.2055	38.2769	42.0302	49.3567	27.6763	51.7515	38.7846	104.274	15.508	69.7979
ENSECAG00000014696	0	0	0.20463	0.0955179	0.674838	4775.19	3997.12	3976.55	4467.06	3267.41	3370.98	4416.13	4460.22	4763.94	4782.92	4596.36
ENSECAG00000008072	RSBN1	round spermatid basic protein 1 [Source:HGNC Symbol;Acc:HGNC:25642]	0.22692	0.095628	0.674902	341.625	277.955	275.381	307.144	314.786	261.265	297.571	349.061	381.151	288.19	389.037
ENSECAG00000014759	RAD54L2	RAD54 like 2 [Source:VGNC Symbol;Acc:VGNC:50495]	0.262818	0.0956049	0.674902	475.25	368.593	452.944	295.289	376.208	332.116	426.95	343.357	498.2	404.499	474.854
ENSECAG00000008250	0	0	-0.264979	0.0958895	0.675381	2938.48	2730.21	3325.84	3047.73	4613.21	3525.97	3218.3	2805.04	2647.26	3157.16	2375.42
ENSECAG00000014603	SPPL2B	signal peptide peptidase like 2B [Source:VGNC Symbol;Acc:VGNC:23536]	-0.258667	0.0960157	0.675381	497.941	614.322	614.557	525.916	461.759	778.259	511.046	576.065	445.32	510.471	482.864
ENSECAG00000031418	0	0	-0.238183	0.0957595	0.675381	860.997	638.492	994.137	852.459	697.575	838.04	765.491	866.949	781.018	692.689	591.565
ENSECAG00000041395	IER2	immediate early response 2 [Source:HGNC Symbol;Acc:HGNC:28871]	-0.23114	0.0958023	0.675381	2193.46	2954.79	3540.61	2779.38	2883.53	3202.71	2640.4	3077.67	2113.71	2556.23	2772.46
ENSECAG00000008572	ZNF668	zinc finger protein 668 [Source:VGNC Symbol;Acc:VGNC:58824]	-0.23079	0.0960909	0.675381	300.025	462.252	448.691	362.106	403.628	398.539	350.401	393.549	353.226	312.744	328.393
ENSECAG00000013320	PLEKHA2	pleckstrin homology domain containing A2 [Source:VGNC Symbol;Acc:VGNC:21557]	0.203541	0.0961558	0.675381	1242.96	1045.35	1179.14	975.316	1147.27	887.857	1056.59	1263.92	1315.76	1128.2	1351.33
ENSECAG00000027684	MT-ND1	mitochondrially encoded NADH:ubiquinone oxidoreductase core subunit 1 [Source:VGNC Symbol;Acc:VGNC:99800]	0.306321	0.0962014	0.675381	30092	24841.8	19175.7	38199	28605	29113.3	24090.3	30927.3	42964.3	32014.9	29368.9
ENSECAG00000012440	BSPRY	B-box and SPRY domain containing [Source:VGNC Symbol;Acc:VGNC:15905]	0.348889	0.0960811	0.675381	70.5942	79.5597	86.1231	54.9626	58.1312	86.3502	57.1423	66.1619	95.6591	81.4168	88.1055
ENSECAG00000005794	MYRIP	myosin VIIA and Rab interacting protein [Source:VGNC Symbol;Acc:VGNC:20526]	0.857634	0.0961992	0.675381	8.82427	8.05668	6.37949	14.0101	6.58089	9.96348	10.7816	5.70361	22.5779	16.8003	6.86536
ENSECAG00000012335	PLCB4	phospholipase C beta 4 [Source:VGNC Symbol;Acc:VGNC:21538]	0.941718	0.0960396	0.675381	50.4244	53.3755	62.7316	17.2432	23.0331	11.0705	8.62525	23.9552	57.6331	42.6469	80.0959
ENSECAG00000017246	PPP1R7	protein phosphatase 1 regulatory subunit 7 [Source:VGNC Symbol;Acc:VGNC:52421]	-0.131401	0.0963505	0.675718	2202.29	2203.5	2507.14	2222.21	2373.51	2394.56	2333.13	2104.63	1922.09	2096.16	2272.44
ENSECAG00000008833	SPEN	spen family transcriptional repressor [Source:VGNC Symbol;Acc:VGNC:23513]	0.232342	0.0963214	0.675718	3045.63	2871.2	2501.82	2446.37	2283.57	2342.53	2990.81	2800.47	2430.69	3279.93	3674.11
ENSECAG00000011133	HSD3B7	hydroxy-delta-5-steroid dehydrogenase, 3 beta- and steroid delta-isomerase 7 [Source:VGNC Symbol;Acc:VGNC:18890]	-0.253809	0.0964289	0.675724	2431.72	2595.26	2683.64	1936.62	2258.34	2896.05	2481.92	1731.62	1765.53	2184.04	2035.58
ENSECAG00000015333	ADAP2	ArfGAP with dual PH domains 2 [Source:VGNC Symbol;Acc:VGNC:15078]	-0.245427	0.096503	0.675724	3793.18	4774.59	4033.96	3353.8	3691.88	4850	4884.05	3374.26	3070.89	3931.27	3365.17
ENSECAG00000012163	CEP170	centrosomal protein 170 [Source:VGNC Symbol;Acc:VGNC:16412]	0.214377	0.0964546	0.675724	2039.67	1548.9	1458.78	1673.66	1481.8	1279.75	1699.17	1729.34	1843.07	1774.37	1998.96
ENSECAG00000016958	CXXC5	CXXC finger protein 5 [Source:VGNC Symbol;Acc:VGNC:16990]	-0.193082	0.0967164	0.676185	821.918	872.135	886.749	709.125	624.088	724.013	784.898	821.32	706.154	668.135	671.661
ENSECAG00000011124	POLR2E	RNA polymerase II, I and III subunit E [Source:VGNC Symbol;Acc:VGNC:21677]	-0.161192	0.0967208	0.676185	2145.56	2383.77	2735.74	2355.85	2944.95	2644.75	2585.42	2648.76	2302.06	2288.72	2265.57
ENSECAG00000019032	ARID2	AT-rich interaction domain 2 [Source:VGNC Symbol;Acc:VGNC:15500]	0.173517	0.0967197	0.676185	1183.71	985.936	1088.77	1112.18	1009.07	907.784	1162.25	1177.23	1241.79	1099.77	1303.27
ENSECAG00000007962	SOAT1	sterol O-acyltransferase 1 [Source:VGNC Symbol;Acc:VGNC:23435]	0.233396	0.0967848	0.676279	3345.66	3017.23	2210.49	2452.84	3107.28	2281.64	3104.01	2549.51	3215.27	3453.11	3060.81
ENSECAG00000011370	SMARCD2	SWI/SNF related, matrix associated, actin dependent regulator of chromatin, subfamily d, member 2 [Source:VGNC Symbol;Acc:VGNC:23326]	-0.114842	0.0968376	0.676294	2651.06	2667.77	3052.58	2870.99	2660.88	2934.8	2678.14	2850.67	2527.24	2734.57	2489.84
ENSECAG00000039383	0	0	-0.576736	0.0969387	0.676647	1759.81	1219.58	2631.54	1694.14	3673.24	3357.69	2195.13	976.458	1062.65	1960.47	1381.08
ENSECAG00000005409	GPR31	G protein-coupled receptor 31 [Source:VGNC Symbol;Acc:VGNC:18539]	-0.706258	0.0970605	0.676654	28.994	72.5101	58.4786	56.0403	16.4522	28.7834	32.3447	51.3325	27.0341	27.1389	25.173
ENSECAG00000019433	CDKN3	cyclin dependent kinase inhibitor 3 [Source:VGNC Symbol;Acc:VGNC:16368]	-0.639848	0.0976648	0.676654	73.1154	36.2551	113.768	72.2057	104.197	119.562	59.2986	54.7547	45.1558	76.2475	32.0384
ENSECAG00000007883	TLR7	toll like receptor 7 [Source:VGNC Symbol;Acc:VGNC:52443]	-0.39943	0.0977234	0.676654	2748.13	3386.83	2565.62	2620.96	2815.53	1481.24	3315.33	2555.22	1430.13	2937.47	1747.23
ENSECAG00000022164	SMC4	structural maintenance of chromosomes 4 [Source:VGNC Symbol;Acc:VGNC:23332]	-0.259042	0.0973556	0.676654	2219.93	1378.7	2121.18	2096.12	2030.21	1751.36	1468.45	1691.69	1631.25	1390.55	1599.63
ENSECAG00000010800	PPID	peptidylprolyl isomerase D [Source:VGNC Symbol;Acc:VGNC:21730]	-0.22875	0.0977502	0.676654	2187.16	1654.64	1595.93	1859.03	1311.79	1574.23	1835.02	1525.15	1445.88	1504.27	1383.37
ENSECAG00000007626	PPP1R18	protein phosphatase 1 regulatory subunit 18 [Source:VGNC Symbol;Acc:VGNC:21762]	-0.187166	0.0973281	0.676654	2877.97	2901.41	3058.96	3059.58	3299.22	2764.31	2810.75	3795.18	2709.35	2392.1	2988.72
ENSECAG00000008452	CYB5R3	cytochrome b5 reductase 3 [Source:VGNC Symbol;Acc:VGNC:49127]	-0.174706	0.0973511	0.676654	2319.52	2640.58	2594.32	2421.59	2555.58	3232.6	2544.45	2865.49	2220.36	2296.47	2521.88
ENSECAG00000000708	SARNP	SAP domain containing ribonucleoprotein [Source:VGNC Symbol;Acc:VGNC:49385]	-0.161223	0.0976111	0.676654	1801.41	1841.96	2069.08	2204.97	2264.92	2086.8	1963.32	1923.26	1704.34	2023.79	1696.89
ENSECAG00000013676	CAST	calpastatin [Source:VGNC Symbol;Acc:VGNC:16077]	0.129019	0.0976364	0.676654	12006.1	10662	11877.5	11167.1	10589.8	9995.59	10821.5	10736.5	11530.5	11337.6	13163.2
ENSECAG00000009594	MTMR8	myotubularin related protein 8 [Source:VGNC Symbol;Acc:VGNC:20430]	0.324264	0.097508	0.676654	92.0245	100.708	64.8581	81.905	96.5198	64.2091	83.018	83.2727	116.455	99.5094	93.8266
ENSECAG00000029328	0	0	0.32765	0.0974253	0.676654	412.219	413.912	378.516	557.17	592.281	745.047	624.252	511.044	673.773	633.242	685.392
ENSECAG00000024054	SLC18A2	solute carrier family 18 member A2 [Source:VGNC Symbol;Acc:VGNC:23056]	0.409814	0.0975663	0.676654	242.037	292.055	249.863	220.928	127.231	216.983	177.896	164.264	349.661	204.188	284.913
ENSECAG00000009799	PFKFB2	6-phosphofructo-2-kinase/fructose-2,6-biphosphatase 2 [Source:VGNC Symbol;Acc:VGNC:21338]	0.440251	0.0970758	0.676654	202.958	103.73	125.463	113.158	142.586	162.737	139.082	173.39	272.123	120.187	193.374
ENSECAG00000019236	LDLRAD3	low density lipoprotein receptor class A domain containing 3 [Source:VGNC Symbol;Acc:VGNC:19623]	0.572217	0.0972036	0.676654	190.352	110.779	109.515	183.209	78.9707	152.773	78.7054	257.803	189.833	195.142	263.172
ENSECAG00000019940	AKAP6	A-kinase anchoring protein 6 [Source:VGNC Symbol;Acc:VGNC:15205]	0.684365	0.0974218	0.676654	296.243	477.358	178.626	351.329	530.859	394.111	846.353	254.381	344.313	1120.45	544.652
ENSECAG00000023274	LAMA5	laminin subunit alpha 5 [Source:VGNC Symbol;Acc:VGNC:19564]	0.85692	0.0977133	0.676654	18.9092	39.2763	51.0359	32.3309	7.67771	28.7834	16.1723	17.1108	51.3945	23.2619	68.6536
ENSECAG00000019631	MCM2	minichromosome maintenance complex component 2 [Source:VGNC Symbol;Acc:VGNC:20033]	-0.272556	0.0978841	0.677102	2479.62	1591.19	2381.67	2407.58	2051.05	2414.48	1645.27	2041.89	2091.43	1506.86	1676.29
ENSECAG00000005405	BDKRB2	bradykinin receptor B2 [Source:VGNC Symbol;Acc:VGNC:55269]	0.871097	0.0979162	0.677102	10.0849	16.1134	13.8222	25.8647	6.58089	13.2846	4.31262	7.98506	28.5195	21.9696	16.0192
ENSECAG00000017366	ADSS1	adenylosuccinate synthase 1 [Source:VGNC Symbol;Acc:VGNC:15137]	-0.719235	0.0980528	0.677696	52.9456	16.1134	40.4034	32.3309	21.9363	42.068	16.1723	26.2366	15.7451	23.2619	18.3076
ENSECAG00000010384	ARSL	arylsulfatase L [Source:VGNC Symbol;Acc:VGNC:55095]	-1.27759	0.0984109	0.679819	6.30305	24.17	6.37949	2.1554	7.67771	19.927	20.485	18.2516	8.0211	6.46165	1.14423
ENSECAG00000007201	RPL32	ribosomal protein L32 [Source:HGNC Symbol;Acc:HGNC:10336]	-0.226232	0.0986586	0.680812	9322.21	9929.86	10465.5	11328.8	11127.2	12052.5	9552.46	9731.5	8272.73	11367.3	7136.55
ENSECAG00000021011	APP	amyloid beta protein [Source:VGNC Symbol;Acc:VGNC:15428]	-0.22476	0.0987076	0.680812	29967.2	30151.1	29345.6	25948.8	23604.6	27897.8	35768.9	22427.7	22464.7	26653	23124.8
ENSECAG00000034546	0	0	0.837228	0.098653	0.680812	3.78183	8.05668	6.37949	5.38849	7.67771	5.53527	6.46894	9.12578	13.6656	12.9233	8.00959
ENSECAG00000008311	CHMP4B	charged multivesicular body protein 4B [Source:VGNC Symbol;Acc:VGNC:51521]	-0.234128	0.0989638	0.681126	10882.8	12328.7	12690.9	10190.7	12392.9	13279.1	12260.8	8402.56	8458.4	11201.9	9815.18
ENSECAG00000012595	NTHL1	nth like DNA glycosylase 1 [Source:VGNC Symbol;Acc:VGNC:20921]	-0.217548	0.099053	0.681126	253.383	291.048	288.14	333.009	273.107	315.51	259.836	228.144	242.713	239.081	241.432
ENSECAG00000017188	NDUFS4	NADH:ubiquinone oxidoreductase subunit S4 [Source:VGNC Symbol;Acc:VGNC:49499]	-0.215022	0.0988642	0.681126	1456	1712.04	2020.17	1711.38	1573.93	1651.72	1648.5	1255.94	1350.22	1546.92	1315.86
ENSECAG00000019121	TRAP1	TNF receptor associated protein 1 [Source:VGNC Symbol;Acc:VGNC:24467]	-0.175955	0.0988244	0.681126	892.512	820.774	848.472	898.8	845.645	1076.06	797.836	821.32	756.063	845.184	725.44
ENSECAG00000003448	CBL	Cbl proto-onco [Source:VGNC Symbol;Acc:VGNC:16091]	0.297344	0.0990304	0.681126	1450.96	999.028	1063.25	862.158	1126.43	854.646	1386.51	1003.84	1411.12	1098.48	1518.39
ENSECAG00000009294	PARD6B	par-6 family cell polarity regulator beta [Source:VGNC Symbol;Acc:VGNC:21163]	0.494544	0.099059	0.681126	32.7759	29.2055	36.1504	22.6317	21.9363	19.927	22.6413	35.3624	40.1055	31.0159	44.6249
ENSECAG00000013238	FAM83D	family with sequence similarity 83 member D [Source:VGNC Symbol;Acc:VGNC:17890]	-0.616104	0.0991815	0.681458	108.412	81.5739	195.638	91.6043	103.101	126.204	42.0481	85.5542	46.9383	81.4168	77.8075
ENSECAG00000000442	DBNDD2	dysbindin domain containing 2 [Source:VGNC Symbol;Acc:VGNC:51524]	-0.319466	0.0996044	0.681458	2161.95	2662.73	3343.91	2487.33	2532.55	2825.2	3045.79	2141.14	1696.91	3009.84	1670.57
ENSECAG00000019300	CARD9	caspase recruitment domain family member 9 [Source:VGNC Symbol;Acc:VGNC:16055]	-0.26019	0.0996173	0.681458	574.838	805.668	871.863	796.419	565.957	717.371	705.114	749.455	526.422	726.29	565.248
ENSECAG00000023437	ALDH16A1	aldehyde dehydrogenase 16 family member A1 [Source:VGNC Symbol;Acc:VGNC:15226]	-0.191216	0.0996057	0.681458	3537.27	3840.01	3702.23	2959.36	3448.39	4369.54	3618.29	3316.08	2824.02	3485.42	3154.63
ENSECAG00000015508	IPO13	importin 13 [Source:VGNC Symbol;Acc:VGNC:19104]	-0.109941	0.099573	0.681458	1123.2	1156.13	1089.83	1096.02	1036.49	1142.48	1130.99	1145.29	1068.59	958.909	1062.99
ENSECAG00000002199	ABHD4	abhydrolase domain containing 4, N-acyl phospholipase B [Source:VGNC Symbol;Acc:VGNC:14946]	0.188829	0.0992201	0.681458	1270.69	1599.25	1404.55	1173.61	1482.89	1700.43	1490.01	1383.7	1558.77	1637.38	1725.49
ENSECAG00000020136	0	0	0.537474	0.0994347	0.681458	588.705	657.626	946.29	1679.05	2075.18	1438.06	1205.38	1503.47	1571.54	2319.73	1604.21
ENSECAG00000014496	PPP2R3A	protein phosphatase 2 regulatory subunit B''alpha [Source:VGNC Symbol;Acc:VGNC:21778]	0.603551	0.0995774	0.681458	76.8972	34.2409	82.9333	99.1482	38.3886	49.8174	115.363	74.147	83.4789	104.679	138.451
ENSECAG00000012921	ALPK2	alpha kinase 2 [Source:VGNC Symbol;Acc:VGNC:15266]	0.839974	0.0994009	0.681458	17.6485	34.2409	14.8855	31.2532	35.0981	17.7129	22.6413	14.8294	43.6704	10.3386	72.0863
ENSECAG00000010704	NMT2	N-myristoyltransferase 2 [Source:VGNC Symbol;Acc:VGNC:20785]	0.933438	0.099321	0.681458	13.8667	16.1134	23.3914	15.0878	5.48408	12.1776	4.31262	14.8294	41.2938	21.9696	10.298
ENSECAG00000024268	RPS26	ribosomal protein S26 [Source:VGNC Symbol;Acc:VGNC:56598]	-0.195921	0.0997147	0.681775	10842.5	11722.5	12281.6	14283.8	13168.4	14568.8	11978.3	12022.1	10847.2	12834.1	9343.76
ENSECAG00000020569	ATP13A1	ATPase 13A1 [Source:VGNC Symbol;Acc:VGNC:15639]	-0.216309	0.099793	0.681962	1428.27	1793.62	1494.93	1800.83	1440.12	1811.14	1524.51	1765.84	1490.14	1119.16	1601.92
ENSECAG00000013484	ACCS	1-aminocyclopropane-1-carboxylate synthase homolog (inactive) [Source:VGNC Symbol;Acc:VGNC:57326]	-0.420557	0.0999939	0.681964	387.007	484.408	595.419	373.961	511.116	652.055	619.94	342.217	232.909	378.653	504.604
ENSECAG00000009448	C21H19orf44	chromosome 21 C19orf44 homolog [Source:VGNC Symbol;Acc:VGNC:58131]	-0.186476	0.100036	0.681964	358.013	446.139	442.311	490.352	376.208	430.644	405.387	392.409	357.088	379.945	367.297
ENSECAG00000018572	TECR	trans-2,3-enoyl-CoA reductase [Source:VGNC Symbol;Acc:VGNC:23985]	-0.176059	0.100049	0.681964	2640.98	3188.43	3015.37	3200.76	2972.37	3245.88	2489.46	2649.9	2374.54	2850.88	2550.48
ENSECAG00000022617	PRKAA1	protein kinase AMP-activated catalytic subunit alpha 1 [Source:VGNC Symbol;Acc:VGNC:49523]	0.169698	0.0999093	0.681964	917.724	793.583	803.815	792.108	854.419	664.232	835.571	772.269	976.792	837.43	891.353
ENSECAG00000010288	LRRK2	leucine rich repeat kinase 2 [Source:VGNC Symbol;Acc:VGNC:19801]	0.408144	0.0999468	0.681964	115.976	99.7014	177.562	163.81	129.424	157.202	97.0341	197.345	175.87	156.372	234.567
ENSECAG00000023632	RGS10	regulator of G protein signaling 10 [Source:VGNC Symbol;Acc:VGNC:22340]	-0.208875	0.100182	0.682177	1355.16	1695.93	1752.23	1810.53	1471.93	1749.15	1504.03	1496.63	1278.92	1673.57	1218.6
ENSECAG00000021071	ANKRA2	ankyrin repeat family A member 2 [Source:VGNC Symbol;Acc:VGNC:15317]	0.174218	0.100137	0.682177	641.651	757.328	536.94	697.27	672.348	687.48	712.661	654.775	717.146	765.06	790.661
ENSECAG00000016149	TRMT1	tRNA methyltransferase 1 [Source:VGNC Symbol;Acc:VGNC:58263]	-0.174836	0.100444	0.682248	646.693	844.944	745.337	806.118	692.091	808.149	751.475	740.329	664.266	597.057	743.748
ENSECAG00000023316	SNRPD3	small nuclear ribonucleoprotein D3 polypeptide [Source:VGNC Symbol;Acc:VGNC:23400]	-0.126956	0.10048	0.682248	2603.16	2407.94	2804.85	2790.16	2550.1	2494.19	2744.99	2386.39	2396.23	2508.41	2232.39
ENSECAG00000009959	HECA	hdc homolog, cell cycle regulator [Source:VGNC Symbol;Acc:VGNC:18734]	0.191809	0.100456	0.682248	2343.47	1891.31	1900.02	2301.96	2103.69	1942.88	2032.32	2236.96	2627.06	1930.74	2608.84
ENSECAG00000010916	TRAM2	translocation associated membrane protein 2 [Source:VGNC Symbol;Acc:VGNC:53565]	0.257359	0.100379	0.682248	103.37	102.723	114.831	81.905	120.65	107.384	103.503	110.65	127.446	135.695	115.567
ENSECAG00000008173	HSD17B11	hydroxysteroid 17-beta dehydrogenase 11 [Source:VGNC Symbol;Acc:VGNC:18883]	0.28353	0.100499	0.682248	10730.3	9161.45	7452.3	7851.03	7186.34	8649.41	11698	6633.3	9358.25	11973.4	10331.2
ENSECAG00000012027	CACNA1E	calcium voltage-gated channel subunit alpha1 E [Source:VGNC Symbol;Acc:VGNC:15984]	1.4487	0.100296	0.682248	6.30305	2.01417	1.06325	1.0777	9.87134	5.53527	16.1723	11.4072	29.4107	2.58466	21.7403
ENSECAG00000009623	OLFML2B	olfactomedin like 2B [Source:VGNC Symbol;Acc:VGNC:21027]	-0.911667	0.100711	0.683102	23.9516	18.1275	10.6325	25.8647	13.1618	28.7834	4.31262	13.6887	10.1006	10.3386	6.86536
ENSECAG00000040594	eca-mir-9137	eca-mir-9137 [Source:miRBase;Acc:MI0028320]	-0.211192	0.100892	0.683102	262.207	252.778	204.144	250.026	224.847	239.124	233.96	285.181	196.963	231.327	208.249
ENSECAG00000012309	SFXN4	sideroflexin 4 [Source:HGNC Symbol;Acc:HGNC:16088]	-0.198296	0.100917	0.683102	500.462	544.833	433.805	562.558	584.603	551.313	574.657	475.681	494.338	483.332	400.48
ENSECAG00000022545	FBRS	fibrosin [Source:HGNC Symbol;Acc:HGNC:20442]	-0.16355	0.10088	0.683102	1636.27	1979.93	1651.22	1580.98	1449.99	1587.52	1497.56	1660.89	1417.95	1393.13	1558.44
ENSECAG00000024029	MYBBP1A	MYB binding protein 1a [Source:VGNC Symbol;Acc:VGNC:20461]	-0.159124	0.100983	0.683102	2159.42	2388.81	2014.85	2383.87	2051.05	2162.08	2615.61	2011.09	2061.42	1941.08	1968.07
ENSECAG00000016512	CDK6	cyclin dependent kinase 6 [Source:VGNC Symbol;Acc:VGNC:16354]	0.332815	0.100866	0.683102	117.237	92.6518	149.918	94.8374	125.037	114.027	114.285	124.339	168.74	104.679	162.48
ENSECAG00000008190	ADTRP	androgen dependent TFPI regulating protein [Source:VGNC Symbol;Acc:VGNC:15138]	0.434925	0.100972	0.683102	36.5577	28.1984	28.7077	34.4863	21.9363	32.1046	35.5792	26.2366	46.0471	40.0622	35.471
[truncated: 57,112 more rows]

## Sheet: Sig
ID	Gene name	Gene description	log2FoldChange	pvalue	padj	1-Control	2-Control	3-Control	4-Control	5-Control	6-Control	7-Control	8-Control	29-EOS-MAST	30-EOS-MAST	31-EOS-MAST
[truncated: 34 more rows]
