# Supplementary material for: Distinct Molecular Profiles Underpin Mild-To-Moderate Equine Asthma Cytological Profiles
Source: Cells. 2024 Nov 20;13(22):1926. doi: 10.3390/cells13221926 (PMC11593015; doi:10.3390/cells13221926)
Supplement: Supplementary file 1 [file cells-13-01926-s001.zip › Supplementary Material S9_CONvsEOS_MAST_Proteomic_DAVID.xlsx]

## Sheet: CONvsEOS_MAST_All
UniProt_ID...1	UniProt_ID...2	Enesembl_ID	Gene_Name_Final	Gene_Description_A	Description	Gene_Name	H1 Area (top-3 peptides)	H2 Area (top-3 peptides)	H3 Area (top-3 peptides)	H4 Area (top-3 peptides)	H5 Area (top-3 peptides)	H6 Area (top-3 peptides)	H7 Area (top-3 peptides)	H8 Area (top-3 peptides)	H29 Area (top-3 peptides)	H30 Area (top-3 peptides)	H31 Area (top-3 peptides)	Volcano Plot	All/CON (Fold Change)...20	minus log2 p-value	F-test	Score	All/CON (Fold Change)...24	p-value	statistic	p	p.signif	test
F6XA04	F6XA04_HORSE	ENSECAG00000009536	YWHAE	tyrosine 3-monooxygenase/tryptophan 5-monooxygenase activation protein epsilon [Source:VGNC Symbol;Acc:VGNC:25118]	Tyrosine 3-monooxygenase/tryptophan 5-monooxygenase activation protein epsilon OS=Equus caballus OX=9796 GN=YWHAE PE=3 SV=2	YWHAE	0.995853	0.440208	0.138536	0.140059	0.328046	0.143996	0.61254	0.994743	3.03788	2.98446	2.62029	NA	2.40663	18.7403	0.622853	45.1011	2.40663	2.28e-06	10.5523	2.28e-06	****	T-test (hom)
F6QP34	F6QP34_HORSE	ENSECAG00000017609	WFDC2	WAP four-disulfide core domain 2 [Source:VGNC Symbol;Acc:VGNC:25027]	WAP four-disulfide core domain 2 OS=Equus caballus OX=9796 GN=WFDC2 PE=4 SV=1	WFDC2	-5.71669	-3.00622	-5.36658	-4.12908	-4.87185	-3.62314	-2.97449	-4.20964	1.58864	1.01398	1.08603	NA	5.46676	16.585	0.175632	90.6664	5.46676	1.02e-05	8.80903	1.02e-05	****	T-test (hom)
A0A3Q2KXP3	A0A3Q2KXP3_HORSE	ENSECAG00000012210	CAPNS1	calpain small subunit 1 [Source:VGNC Symbol;Acc:VGNC:51007]	Calcium-activated neutral proteinase small subunit OS=Equus caballus OX=9796 GN=CAPNS1 PE=4 SV=2	CAPNS1	-2.7059	-1.81841	-2.62254	-2.99081	-2.82894	-2.44744	-4.15468	-2.99489	0.107577	0.415458	0.724811	NA	3.2364	15.4419	0.383757	49.9761	3.2364	2.25e-05	7.98512	2.25e-05	****	T-test (hom)
B8K1X7	B8K1X7_HORSE	ENSECAG00000013062	RPSA	ribosomal protein SA [Source:NCBI gene (formerly Entrezgene);Acc:100055367]	40S ribosomal protein SA OS=Equus caballus OX=9796 GN=RPSA PE=2 SV=1	RPSA	0.158797	-0.0971447	-0.00163182	-0.49933	-0.289961	-0.972842	-0.190325	-0.0431245	1.84423	2.30214	1.33004	NA	2.06742	15.2655	0.446409	31.5602	2.06742	2.54e-05	7.86364	2.54e-05	****	T-test (hom)
F6QXN5	F6QXN5_HORSE	ENSECAG00000010107	TAGLN2	transgelin 2 [Source:VGNC Symbol;Acc:VGNC:23860]	Transgelin OS=Equus caballus OX=9796 GN=TAGLN2 PE=3 SV=2	TAGLN2	1.37047	1.93787	1.2286	1.60916	1.68335	1.35232	1.63776	0.575509	3.10875	4.10731	3.71974	NA	2.22089	14.8502	0.571244	32.9807	2.22089	3.39e-05	7.58311	3.39e-05	****	T-test (hom)
A0A5F5PEF5	A0A5F5PEF5_HORSE	ENSECAG00000018949	DBI	diazepam binding inhibitor, acyl-CoA binding protein [Source:VGNC Symbol;Acc:VGNC:17017]	Diazepam binding inhibitor acyl-CoA binding protein OS=Equus caballus OX=9796 GN=DBI PE=4 SV=1	DBI	-5.11421	-4.2133	-4.18773	-5.31316	-2.55494	-4.92057	-3.52093	-5.25763	-0.493307	1.77419	1.63347	NA	5.35676	14.8299	0.496829	79.4401	5.35676	3.43e-05	7.56956	3.43e-05	****	T-test (hom)
A0A3Q2HIE9	A0A3Q2HIE9_HORSE	ENSECAG00000039438	MYL6	myosin light chain 6 [Source:VGNC Symbol;Acc:VGNC:49494]	Myosin light chain 6 OS=Equus caballus OX=9796 GN=MYL6 PE=4 SV=2	MYL6	-2.72586	-2.29051	-1.04171	-0.85119	0.189585	-1.73217	-2.1884	-2.33556	3.07429	3.54865	2.16888	NA	4.55258	14.3707	0.759631	65.4237	4.55258	4.72e-05	7.26868	4.72e-05	****	T-test (hom)
A0A3Q2HJE7	A0A3Q2HJE7_HORSE	ENSECAG00000034000	CSTB	0	Cystatin-B OS=Equus caballus OX=9796 GN=LOC100050835 PE=3 SV=1	LOC100050835	2.557	2.90558	1.83522	2.29983	2.65757	0.87051	2.45252	1.21484	5.23797	5.83489	4.94842	NA	3.24129	14.0875	0.614169	45.6616	3.24129	5.74e-05	7.08756	5.74e-05	****	T-test (hom)
MX1_HORSE	NA	NA	MX1	NA	Interferon-induced GTP-binding protein Mx1 OS=Equus caballus OX=9796 GN=MX1 PE=2 SV=1	MX1	-5.03208	-5.14867	-3.0341	-4.80713	-3.40016	-5.80933	-4.6678	-4.50063	-0.0649453	-1.49002	-0.226013	NA	3.95633	13.2662	0.965323	52.4853	3.95633	0.000102	6.58072	0.000102	***	T-test (hom)
CLUS_HORSE	NA	NA	CLU	NA	Clusterin OS=Equus caballus OX=9796 GN=CLU PE=2 SV=1	CLU	1.18918	1.87343	1.66441	1.48017	1.87171	1.06262	1.24968	1.12024	3.89862	2.63439	3.352	NA	1.85607	13.2246	0.163763	24.5457	1.85607	0.000104	6.55574	0.000104	***	T-test (hom)
A0A5S7MJB1	A0A5S7MJB1_HORSE	ENSECAG00000007010	CLU	clusterin [Source:VGNC Symbol;Acc:VGNC:16642]	Clusterin OS=Equus caballus OX=9796 GN=CLU PE=3 SV=1	CLU	1.18918	1.87343	1.66441	1.48017	1.87171	1.06262	1.24968	1.12024	3.89862	2.63439	3.352	NA	1.85607	13.2246	0.163763	24.5457	1.85607	0.000104	6.55574	0.000104	***	T-test (hom)
F6W8W3	F6W8W3_HORSE	ENSECAG00000016177	KRT24	keratin 24 [Source:VGNC Symbol;Acc:VGNC:19525]	Keratin 24 OS=Equus caballus OX=9796 GN=KRT24 PE=3 SV=1	KRT24	1.86726	0.824392	1.58901	1.85896	1.38126	1.85867	0.0629179	0.499286	-1.65784	-1.52801	-1.34129	NA	-2.75177	13.2263	0.100636	-36.3958	-2.75177	0.000104	-6.55682	0.000104	***	T-test (hom)
A0A5F5PRK0	A0A5F5PRK0_HORSE	ENSECAG00000024390	COPE	COPI coat complex subunit epsilon [Source:VGNC Symbol;Acc:VGNC:16770]	COPI coat complex subunit epsilon OS=Equus caballus OX=9796 GN=COPE PE=4 SV=1	COPE	-5.09662	-4.53473	-3.21976	-3.54503	-4.35917	-4.88846	-4.83493	-4.8553	-1.44994	-0.100903	-1.86658	NA	3.27761	13.1612	0.459481	43.1374	3.27761	0.000109	6.51785	0.000109	***	T-test (hom)
F6VEA3	F6VEA3_HORSE	ENSECAG00000011835	PSMA5	proteasome 20S subunit alpha 5 [Source:VGNC Symbol;Acc:VGNC:21935]	Proteasome subunit alpha type OS=Equus caballus OX=9796 GN=PSMA5 PE=3 SV=1	PSMA5	0.637375	0.642116	0.80005	0.060329	0.288258	0.312708	0.168626	-0.18527	1.65785	1.50289	1.70697	NA	1.28205	12.874	0.191393	16.5051	1.28205	0.000133	6.3479	0.000133	***	T-test (hom)
F6VBP9	F6VBP9_HORSE	ENSECAG00000008236	APOE	apolipoprotein E [Source:VGNC Symbol;Acc:VGNC:50996]	Apolipoprotein E OS=Equus caballus OX=9796 GN=APOE PE=3 SV=9	APOE	4.50718	4.47515	3.93518	3.32985	4.35011	4.79736	4.45234	4.1446	6.49296	6.01588	5.77169	NA	1.84454	12.7597	0.908763	23.5357	1.84454	0.000144	6.28106	0.000144	***	T-test (hom)
F7AB03	F7AB03_HORSE	ENSECAG00000018046	GRN	granulin [Source:VGNC Symbol;Acc:VGNC:18607]	Granulin precursor OS=Equus caballus OX=9796 GN=GRN PE=3 SV=2	GRN	-5.03053	-5.12747	-4.91215	-2.70238	-3.15087	-4.86877	-4.41647	-3.30239	-1.07659	1.18884	0.00637008	NA	4.22842	12.5419	0.642471	53.0324	4.22842	0.000168	6.15508	0.000168	***	T-test (hom)
A0A3Q2IFM4	A0A3Q2IFM4_HORSE	ENSECAG00000016855	PSME1	proteasome activator subunit 1 [Source:HGNC Symbol;Acc:HGNC:9568]	Proteasome activator subunit 1 OS=Equus caballus OX=9796 GN=PSME1 PE=3 SV=2	PSME1	1.21713	1.16722	0.80235	0.914466	1.25575	0.969574	1.35805	1.12559	1.9544	2.22622	1.69557	NA	0.857465	12.4105	0.41819	10.6416	0.857465	0.000184	6.07987	0.000184	***	T-test (hom)
A0A3Q2I427	A0A3Q2I427_HORSE	ENSECAG00000038107	LRG1	leucine rich alpha-2-glycoprotein 1 [Source:HGNC Symbol;Acc:HGNC:29480]	Leucine rich alpha-2-glycoprotein 1 OS=Equus caballus OX=9796 GN=LRG1 PE=4 SV=1	LRG1	1.80412	0.401396	1.25223	0.524475	0.428338	1.04677	0.708594	0.0749922	3.33526	2.40723	3.42347	NA	2.27521	12.2929	0.817776	27.9688	2.27521	0.000199	6.01305	0.000199	***	T-test (hom)
A0A3Q2GYK6	A0A3Q2GYK6_HORSE	ENSECAG00000021882	YWHAZ	tyrosine 3-monooxygenase/tryptophan 5-monooxygenase activation protein zeta [Source:VGNC Symbol;Acc:VGNC:25121]	Tyrosine 3-monooxygenase/tryptophan 5-monooxygenase activation protein zeta OS=Equus caballus OX=9796 GN=YWHAZ PE=3 SV=2	YWHAZ	2.45211	2.89592	2.42046	1.55771	2.22045	1.59874	2.6862	1.73601	4.66781	3.90142	3.70465	NA	1.89534	11.3424	0.833368	21.4977	1.89534	0.000385	5.49003	0.000385	***	T-test (hom)
F7E3Y7	F7E3Y7_HORSE	ENSECAG00000020463	HSPB1	heat shock protein family B (small) member 1 [Source:VGNC Symbol;Acc:VGNC:51154]	Heat shock 27 kDa protein OS=Equus caballus OX=9796 GN=HSPB1 PE=3 SV=1	HSPB1	2.0327	2.75977	2.41326	2.05904	1.61164	1.30569	1.99772	2.5103	3.48861	4.45961	3.671	NA	1.78681	11.2473	0.726023	20.0968	1.78681	0.000411	5.43928	0.000411	***	T-test (hom)
F6XZQ1	F6XZQ1_HORSE	ENSECAG00000024097	CAPS	calcyphosine [Source:VGNC Symbol;Acc:VGNC:56019]	Calcyphosine OS=Equus caballus OX=9796 GN=CAPS PE=4 SV=1	CAPS	2.05391	2.85296	1.12978	1.96702	1.00324	2.34428	1.99998	0.826815	4.28291	4.04954	3.96786	NA	2.32785	11.2201	0.101603	26.1188	2.32785	0.000419	5.42484	0.000419	***	T-test (hom)
TPM4_HORSE	NA	NA	TPM4	NA	Tropomyosin alpha-4 chain OS=Equus caballus OX=9796 GN=TPM4 PE=1 SV=2	TPM4	-5.14003	-5.04914	-2.78333	-6.01668	-3.71736	-5.10382	-3.50675	-4.83807	-1.1277	0.21632	-1.36501	NA	3.7606	11.1923	0.882896	42.0899	3.7606	0.000427	5.41009	0.000427	***	T-test (hom)
F6UL68	F6UL68_HORSE	ENSECAG00000015875	TTR	transthyretin [Source:VGNC Symbol;Acc:VGNC:24652]	Transthyretin OS=Equus caballus OX=9796 GN=TTR PE=3 SV=3	TTR	3.56641	5.17706	3.80097	4.06746	5.02765	4.64114	4.43023	4.39343	7.73795	5.76194	7.32897	NA	2.55491	11.1731	0.183075	28.5463	2.55491	0.000433	5.39989	0.000433	***	T-test (hom)
F6T323	F6T323_HORSE	ENSECAG00000015872	LOC100055297	0	Anionic trypsin OS=Equus caballus OX=9796 GN=LOC100055297 PE=4 SV=3	LOC100055297	5.16926	4.0336	4.15144	5.30043	4.61332	5.78918	5.32685	5.55398	2.95978	1.27888	3.04348	NA	-2.56488	10.6242	0.332317	-27.2497	-2.56488	0.000634	-5.1134	0.000634	***	T-test (hom)
F6X9U4	F6X9U4_HORSE	ENSECAG00000009665	DAG1	dystroglycan 1 [Source:VGNC Symbol;Acc:VGNC:17000]	Alpha-dystroglycan OS=Equus caballus OX=9796 GN=DAG1 PE=4 SV=2	DAG1	-4.52966	-3.43721	-3.45636	-3.35074	-3.74133	-5.07183	-4.88118	-4.98421	-1.94596	-1.09253	-2.17155	NA	2.44488	10.4398	0.815686	25.524	2.44488	0.00072	5.0191	0.00072	***	T-test (hom)
F6RL46	F6RL46_HORSE	ENSECAG00000010333	PGLS	6-phosphogluconolactonase [Source:VGNC Symbol;Acc:VGNC:21355]	6-phosphogluconolactonase OS=Equus caballus OX=9796 GN=PGLS PE=3 SV=2	PGLS	-1.68553	-1.88893	-1.04707	-2.68159	-1.33152	-2.24183	-1.23755	-2.49983	0.214787	-0.413326	0.626977	NA	1.96954	10.2715	0.981747	20.2302	1.96954	0.000809	4.93387	0.000809	***	T-test (hom)
S10A6_HORSE	NA	ENSECAG00000008401	S100A6	S100 calcium binding protein A6 [Source:VGNC Symbol;Acc:VGNC:22655]	Protein S100-A6 OS=Equus caballus OX=9796 GN=S100A6 PE=3 SV=1	S100A6	-4.02646	-4.57638	-3.27128	-1.60881	-2.12207	-3.08526	-2.0825	-2.79476	0.928659	-0.730967	0.794554	NA	3.27669	10.1463	0.951251	33.2463	3.27669	0.000882	4.87093	0.000882	***	T-test (hom)
F6ZSS7	F6ZSS7_HORSE	ENSECAG00000011552	NUDT2	nudix hydrolase 2 [Source:VGNC Symbol;Acc:VGNC:20946]	Bis(5'-nucleosyl)-tetraphosphatase [asymmetrical] OS=Equus caballus OX=9796 GN=NUDT2 PE=4 SV=1	NUDT2	-5.056	-3.7652	-4.91506	-4.92065	-6.11786	-4.97797	-4.30859	-5.01691	-1.60641	-2.2442	-3.49277	NA	2.43699	10.0585	0.401574	24.5125	2.43699	0.000937725	4.82706	0.000938	***	T-test (hom)
F6UZ08	F6UZ08_HORSE	ENSECAG00000015269	TGFBR2	transforming growth factor beta receptor 2 [Source:VGNC Symbol;Acc:VGNC:24056]	Serine/threonine-protein kinase receptor OS=Equus caballus OX=9796 GN=TGFBR2 PE=3 SV=2	TGFBR2	-0.126931	0.313128	-0.428993	-0.546477	0.277735	-0.622887	-0.03615	-0.29261	1.30772	1.26731	0.529896	NA	1.21787	10.0018	0.564814	12.1809	1.21787	0.000975	4.79878	0.000975	***	T-test (hom)
A0A3Q2HFE5	A0A3Q2HFE5_HORSE	ENSECAG00000018040	DSG1	desmoglein 1 [Source:VGNC Symbol;Acc:VGNC:17324]	Desmoglein 1 OS=Equus caballus OX=9796 GN=DSG1 PE=4 SV=2	DSG1	-0.34791	-2.10232	0.268847	-0.716768	-1.81047	0.0859441	-1.56437	-0.821476	-3.40057	-5.54172	-3.21231	NA	-3.17547	9.92149	0.368956	-31.5054	-3.17547	0.00103118	-4.75895	0.00103	**	T-test (hom)
F7AUX9	F7AUX9_HORSE	ENSECAG00000018767	SFTPA1	surfactant protein A1 [Source:NCBI gene (formerly Entrezgene);Acc:100033826]	Pulmonary surfactant-associated protein A OS=Equus caballus OX=9796 GN=SFTPA1 PE=4 SV=2	SFTPA1	-1.44033	2.20434	-0.0907527	2.17977	-0.781472	-0.353388	-2.40968	0.796662	4.64357	4.2584	5.12748	NA	4.66334	9.82269	0.134571	45.8066	4.66334	0.00110427	4.71015	0.0011	**	T-test (hom)
F7DB59	F7DB59_HORSE	ENSECAG00000010970	PAFAH1B3	platelet activating factor acetylhydrolase 1b catalytic subunit 3 [Source:VGNC Symbol;Acc:VGNC:21134]	Platelet activating factor acetylhydrolase 1b catalytic subunit 3 OS=Equus caballus OX=9796 GN=PAFAH1B3 PE=4 SV=1	PAFAH1B3	-3.89692	-2.69592	-3.39121	-5.10356	-3.74612	-3.89835	-2.56133	-4.79054	-1.69374	-0.73584	-1.07183	NA	2.59336	9.71969	0.492906	25.2066	2.59336	0.00118599	4.65955	0.00119	**	T-test (hom)
F6ZFH9	F6ZFH9_HORSE	ENSECAG00000006452	YWHAG	tyrosine 3-monooxygenase/tryptophan 5-monooxygenase activation protein gamma [Source:VGNC Symbol;Acc:VGNC:25119]	Tyrosine 3-monooxygenase/tryptophan 5-monooxygenase activation protein gamma OS=Equus caballus OX=9796 GN=YWHAG PE=3 SV=2	YWHAG	0.194759	0.784819	0.199703	-0.499026	0.414312	0.507656	0.963472	0.704087	1.60381	2.19595	1.53841	NA	1.37067	9.65595	0.878666	13.2351	1.37067	0.00123956	4.62836	0.00124	**	T-test (hom)
H9GZV1	H9GZV1_HORSE	ENSECAG00000009625	0	0	Uncharacterized protein OS=Equus caballus OX=9796 PE=4 SV=2	Uncharacterized	8.84824	9.61326	8.59138	9.72797	8.77484	8.92462	9.14304	9.5045	7.84324	7.28033	8.21416	NA	-1.36173	9.62603	0.702157	-13.1081	-1.36173	0.00126554	-4.61375	0.00127	**	T-test (hom)
A0A3Q2I8P4	A0A3Q2I8P4_HORSE	ENSECAG00000016147	MYH10	myosin heavy chain 10 [Source:VGNC Symbol;Acc:VGNC:20477]	Myosin heavy chain 10 OS=Equus caballus OX=9796 GN=MYH10 PE=3 SV=2	MYH10	2.8691	1.39244	2.26993	2.47603	1.05926	1.9765	2.14725	2.72473	-0.13352	-1.68999	0.737176	NA	-2.47651	9.5287	0.149288	-23.598	-2.47651	0.00135387	-4.56638	0.00135	**	T-test (hom)
F6TXZ9	F6TXZ9_HORSE	ENSECAG00000020978	RPS25	ribosomal protein S25 [Source:VGNC Symbol;Acc:VGNC:56781]	40S ribosomal protein S25 OS=Equus caballus OX=9796 GN=RPS25 PE=3 SV=2	RPS25	2.31614	1.4319	2.06413	1.44321	1.25841	1.25648	2.20586	1.76456	0.914223	1.01675	0.959987	NA	-0.753932	9.37047	0.0281653	-7.0647	-0.753932	0.0015108	-4.85833	0.00151	**	T-test (het)
A0A5F5PF14	A0A5F5PF14_HORSE	ENSECAG00000040740	BASP1	0	Brain abundant membrane attached signal protein 1 OS=Equus caballus OX=9796 GN=BASP1 PE=3 SV=1	BASP1	-1.76998	-1.41926	-1.83732	-1.6209	-1.63159	0.240643	-0.0858994	-3.52624	0.682086	0.536031	0.36786	NA	1.98498	9.24179	0.0366048	18.3447	1.98498	0.00165175	4.74342	0.00165	**	T-test (het)
H9GZX2	H9GZX2_HORSE	ENSECAG00000012169	ATP5F1D	ATP synthase F1 subunit delta [Source:VGNC Symbol;Acc:VGNC:58124]	ATP synthase F1 subunit delta OS=Equus caballus OX=9796 GN=ATP5F1D PE=3 SV=2	ATP5F1D	-4.42427	-4.35283	-2.26697	-3.72347	-3.15857	-1.72747	-5.04892	-3.45236	-0.375963	0.752465	-1.17047	NA	3.2547	9.21239	0.979589	29.9836	3.2547	0.00168576	4.41401	0.00169	**	T-test (hom)
F6YQM5	F6YQM5_HORSE	ENSECAG00000021672	PSAP	prosaposin [Source:VGNC Symbol;Acc:VGNC:21926]	Prosaposin OS=Equus caballus OX=9796 GN=PSAP PE=4 SV=3	PSAP	-1.34238	-1.13145	-1.66641	-1.32231	0.423839	-1.9168	-2.54609	-1.20235	0.989103	1.26675	0.576148	NA	2.282	9.1592	0.300733	20.9013	2.282	0.00174906	4.38862	0.00175	**	T-test (hom)
A0A3Q2I854	A0A3Q2I854_HORSE	ENSECAG00000034483	0	0	IF rod domain-containing protein OS=Equus caballus OX=9796 PE=3 SV=2	IF	6.45395	4.40416	5.68058	5.77406	4.62843	5.71436	4.6138	5.69571	2.29743	0.689494	4.09451	NA	-3.01016	9.02292	0.0742526	-27.1604	-3.01016	0.00192234	-4.32384	0.00192	**	T-test (hom)
F7DZV9	F7DZV9_HORSE	ENSECAG00000020397	YWHAB	tyrosine 3-monooxygenase/tryptophan 5-monooxygenase activation protein beta [Source:VGNC Symbol;Acc:VGNC:25117]	Tyrosine 3-monooxygenase/tryptophan 5-monooxygenase activation protein beta OS=Equus caballus OX=9796 GN=YWHAB PE=3 SV=3	YWHAB	2.09991	2.23986	2.42963	1.27191	1.95718	1.39578	2.38079	1.68599	3.45198	3.51846	2.69887	NA	1.29047	8.96659	0.786617	11.5711	1.29047	0.00199888	4.29719	0.002	**	T-test (hom)
A0A3Q2H9C5	A0A3Q2H9C5_HORSE	ENSECAG00000025110	DDX17	DEAD-box helicase 17 [Source:VGNC Symbol;Acc:VGNC:56356]	RNA helicase OS=Equus caballus OX=9796 GN=DDX17 PE=3 SV=2	DDX17	0.192584	-0.357733	-0.155751	0.0128308	0.163883	-0.85454	0.315835	0.457281	1.3665	0.732014	1.39665	NA	1.19326	8.91681	0.981423	10.6401	1.19326	0.00206906	4.27369	0.00207	**	T-test (hom)
F6XM13	F6XM13_HORSE	ENSECAG00000022047	APOD	apolipoprotein D [Source:VGNC Symbol;Acc:VGNC:15421]	Apolipoprotein D OS=Equus caballus OX=9796 GN=APOD PE=3 SV=1	APOD	-3.53651	-2.10984	-2.08936	-2.14448	-0.197627	-1.22789	-2.03304	-2.40362	1.0375	0.0700566	0.474032	NA	2.49499	8.79579	0.440956	21.9454	2.49499	0.00225011	4.21679	0.00225	**	T-test (hom)
FRIL_HORSE	NA	ENSECAG00000029371	FTL	ferritin light chain [Source:NCBI gene (formerly Entrezgene);Acc:100051593]	Ferritin light chain OS=Equus caballus OX=9796 GN=FTL PE=1 SV=4	FTL	0.842966	3.98285	0.741879	4.27543	4.34093	2.13616	2.95039	3.40794	5.85142	6.86725	7.0907	NA	3.7683	8.78705	0.362495	33.1123	3.7683	0.00226378	4.21269	0.00226	**	T-test (hom)
A0A3Q2HP43	A0A3Q2HP43_HORSE	ENSECAG00000010942	TPM3	tropomyosin 3 [Source:VGNC Symbol;Acc:VGNC:24435]	Tropomyosin 3 OS=Equus caballus OX=9796 GN=TPM3 PE=3 SV=2	TPM3	0.686014	1.14811	1.48333	-0.173781	-0.181469	0.663569	1.36171	-0.935209	2.84664	2.59516	2.29195	NA	2.07138	8.28168	0.195645	17.1545	2.07138	0.00321342	3.97843	0.00321	**	T-test (hom)
A0A3Q2HB15	A0A3Q2HB15_HORSE	ENSECAG00000033515	SRSF2	serine and arginine rich splicing factor 2 [Source:HGNC Symbol;Acc:HGNC:10783]	Serine/arginine-rich splicing factor 2 OS=Equus caballus OX=9796 GN=SRSF2 PE=3 SV=1	SRSF2	-0.258168	-0.797417	0.173291	-0.458294	-0.0165813	-0.647519	0.0489806	-0.0237582	-1.19954	-0.843834	-1.54051	NA	-0.947193	8.2623	0.849226	-7.82599	-0.947193	0.00325685	-3.96955	0.00326	**	T-test (hom)
A0A3Q2LAQ0	A0A3Q2LAQ0_HORSE	ENSECAG00000011109	ADGRF5	adhesion G protein-coupled receptor F5 [Source:VGNC Symbol;Acc:VGNC:58727]	Adhesion G protein-coupled receptor F5 OS=Equus caballus OX=9796 GN=ADGRF5 PE=3 SV=1	ADGRF5	-2.58671	-2.00808	-2.2446	-2.04321	-1.38431	-2.26257	-2.66171	-2.34155	0.139997	-0.987366	-1.49994	NA	1.40915	8.17933	0.114778	11.5259	1.40915	0.00344965	3.9316	0.00345	**	T-test (hom)
F6VNT7	F6VNT7_HORSE	ENSECAG00000029148	LOC100050047	0	Cationic trypsin-3 OS=Equus caballus OX=9796 GN=LOC100050047 PE=4 SV=2	LOC100050047	3.86526	2.94925	3.56208	4.84785	4.50506	5.36542	4.49112	4.51248	3.05774	0.98923	2.09845	NA	-2.21384	8.1637	0.45982	-18.0732	-2.21384	0.00348723	-3.92447	0.00349	**	T-test (hom)
F6QXW2	F6QXW2_HORSE	ENSECAG00000024564	PEBP1	phosphatidylethanolamine binding protein 1 [Source:VGNC Symbol;Acc:VGNC:21299]	Phosphatidylethanolamine binding protein 1 OS=Equus caballus OX=9796 GN=PEBP1 PE=3 SV=3	PEBP1	3.70535	3.8621	3.13729	2.80907	3.21822	3.24374	3.54886	3.13275	4.44822	4.3946	3.86535	NA	0.903883	8.14249	0.922747	7.35986	0.903883	0.00353889	3.91479	0.00354	**	T-test (hom)
F7DEN7	F7DEN7_HORSE	ENSECAG00000019676	CNPY2	0	Canopy FGF signaling regulator 2 OS=Equus caballus OX=9796 GN=CNPY2 PE=3 SV=1	CNPY2	-4.88723	-5.10581	-3.92261	-4.68341	-2.28289	-3.32562	-4.84021	-5.06826	-1.96301	-0.119423	-2.45362	NA	2.75249	7.93036	0.582881	21.8282	2.75249	0.00409943	3.81848	0.0041	**	T-test (hom)
A0A3Q2KU08	A0A3Q2KU08_HORSE	ENSECAG00000001599	RPS12	ribosomal protein S12 [Source:NCBI gene (formerly Entrezgene);Acc:100034144]	40S ribosomal protein S12 OS=Equus caballus OX=9796 GN=RPS12 PE=3 SV=1	RPS12	-0.825346	-0.776995	-0.635674	-1.20805	-1.49107	-1.29581	-1.20134	-1.09986	-0.211348	0.363802	-0.638697	NA	0.904687	7.91638	0.234927	7.16185	0.904687	0.00413934	3.81217	0.00414	**	T-test (hom)
A0A0B4J1B8	A0A0B4J1B8_HORSE	ENSECAG00000011837	SH3BGRL3	SH3 domain binding glutamate rich protein like 3 [Source:VGNC Symbol;Acc:VGNC:22932]	SH3 domain-binding glutamic acid-rich-like protein OS=Equus caballus OX=9796 GN=SH3BGRL3 PE=3 SV=1	SH3BGRL3	-2.02956	-2.02731	-1.06169	-1.31689	-0.255959	-3.49737	-3.59267	-3.60672	0.608905	1.89617	0.240555	NA	3.08873	7.87403	0.701311	24.3208	3.08873	0.00426265	3.79305	0.00426	**	T-test (hom)
A0A3Q2LCW0	A0A3Q2LCW0_HORSE	ENSECAG00000039058	KRT6C	keratin 6C [Source:NCBI gene (formerly Entrezgene);Acc:100061525]	Keratin type II cuticular Hb5 OS=Equus caballus OX=9796 GN=KRT85 PE=3 SV=1	KRT85	6.25887	4.35369	5.68564	5.83458	5.39962	6.18743	3.94509	5.18435	3.61035	1.59087	3.79435	NA	-2.35763	7.72601	0.374682	-18.2151	-2.35763	0.00472323	-3.72646	0.00472	**	T-test (hom)
SFTPA_HORSE	NA	NA	SFTPA1	NA	Pulmonary surfactant-associated protein A OS=Equus caballus OX=9796 GN=SFTPA1 PE=2 SV=1	SFTPA1	0.431304	0.261106	0.121113	0.902941	3.02168	2.31028	-0.58404	-1.14878	3.77488	3.25184	4.46299	NA	3.16545	7.65361	0.335933	24.2272	3.16545	0.00496631	3.69403	0.00497	**	T-test (hom)
A0A3Q2LIQ8	A0A3Q2LIQ8_HORSE	ENSECAG00000020020	UQCRC1	ubiquinol-cytochrome c reductase core protein 1 [Source:VGNC Symbol;Acc:VGNC:24817]	Ubiquinol-cytochrome c reductase core protein 1 OS=Equus caballus OX=9796 GN=UQCRC1 PE=4 SV=2	UQCRC1	-0.630826	-0.269692	0.298345	0.426749	-0.318774	-1.54588	-0.857448	-0.24156	1.53447	0.476056	1.46686	NA	1.55151	7.61429	0.912762	11.8137	1.55151	0.00510352	3.67645	0.0051	**	T-test (hom)
F7CVH6	F7CVH6_HORSE	ENSECAG00000015220	PKP1	plakophilin 1 [Source:VGNC Symbol;Acc:VGNC:59286]	Plakophilin 1 OS=Equus caballus OX=9796 GN=PKP1 PE=3 SV=2	PKP1	0.369896	-1.68255	0.782715	-0.110533	-0.491854	0.790623	-0.783654	-0.251546	-1.45607	-4.06685	-2.22024	NA	-2.40894	7.57892	0.290508	-18.2571	-2.40894	0.0052302	-3.66065	0.00523	**	T-test (hom)
F6SHJ8	F6SHJ8_HORSE	ENSECAG00000018183	KRT2	keratin 2 [Source:HGNC Symbol;Acc:HGNC:6439]	Keratin 2 OS=Equus caballus OX=9796 GN=KRT2 PE=3 SV=3	KRT2	6.25206	5.22732	5.91916	5.62472	5.46574	6.92448	5.1225	6.15344	4.3846	2.02417	4.67868	NA	-2.14036	7.5493	0.063808	-16.1582	-2.14036	0.00533868	-3.64745	0.00534	**	T-test (hom)
F6QYH5	F6QYH5_HORSE	ENSECAG00000008912	0	0	Uncharacterized protein OS=Equus caballus OX=9796 PE=4 SV=2	Uncharacterized	-2.87235	-1.96167	-2.16637	-2.03016	-1.86848	-3.48736	-2.74631	-2.9732	-0.981198	-1.54533	-1.02021	NA	1.33099	7.54756	0.482696	10.0458	1.33099	0.00534511	3.64667	0.00535	**	T-test (hom)
F6U6K1	F6U6K1_HORSE	ENSECAG00000023254	SUCLG2	succinate-CoA ligase GDP-forming subunit beta [Source:VGNC Symbol;Acc:VGNC:23744]	Succinate--CoA ligase [GDP-forming] subunit beta mitochondrial OS=Equus caballus OX=9796 GN=SUCLG2 PE=3 SV=2	SUCLG2	1.89181	0.974083	1.8115	1.31387	1.35713	1.45116	1.39011	1.72106	-0.137491	1.11548	0.551571	NA	-0.978989	7.49917	0.122308	-7.3416	-0.978989	0.00552747	-3.62512	0.00553	**	T-test (hom)
F6WDW3	F6WDW3_HORSE	ENSECAG00000020036	KRT10A	keratin 10A [Source:VGNC Symbol;Acc:VGNC:83254]	Keratin 10A OS=Equus caballus OX=9796 GN=KRT10A PE=3 SV=2	KRT10A	9.31215	7.63629	8.82963	8.4394	7.9332	9.3849	7.71771	8.63745	7.11257	5.44947	7.2838	Cause values	-1.87106	7.44223	0.360566	-13.9249	-1.87106	0.00574999	-3.59981	0.00575	**	T-test (hom)
A0A3Q2GVS1	A0A3Q2GVS1_HORSE	ENSECAG00000036703	SPINK9	serine peptidase inhibitor Kazal type 9 [Source:HGNC Symbol;Acc:HGNC:32951]	Serine peptidase inhibitor Kazal type 9 OS=Equus caballus OX=9796 GN=SPINK9 PE=4 SV=1	SPINK9	0.656288	-0.292835	-0.268195	1.3584	1.39842	0.112757	0.04606	1.33694	2.49651	2.14415	1.84322	NA	1.61781	7.36526	0.346441	11.9156	1.61781	0.00606508	3.56568	0.00607	**	T-test (hom)
A0A3Q2H097	A0A3Q2H097_HORSE	ENSECAG00000015832	RPL13A	ribosomal protein L13a [Source:VGNC Symbol;Acc:VGNC:51074]	60S ribosomal protein L13a OS=Equus caballus OX=9796 GN=RPL13A PE=3 SV=1	RPL13A	-0.148394	-0.421275	-0.0294963	0.332428	0.166723	-0.476102	0.160667	0.17304	-0.761972	-0.432004	-1.3776	NA	-0.826889	7.2959	0.281767	-6.0329	-0.826889	0.00636378	-3.535	0.00636	**	T-test (hom)
A0A3Q2HVB6	A0A3Q2HVB6_HORSE	ENSECAG00000013486	C4BPA	complement component 4 binding protein alpha [Source:VGNC Symbol;Acc:VGNC:97698]	Complement component 4 binding protein alpha OS=Equus caballus OX=9796 GN=C4BPA PE=4 SV=1	C4BPA	5.78634	6.17792	5.92443	6.1104	6.43124	5.9548	6.04465	6.30243	5.2407	5.08909	5.92897	NA	-0.671943	7.29102	0.109384	-4.89915	-0.671943	0.00638532	-3.53285	0.00639	**	T-test (hom)
A0A3Q2GT53	A0A3Q2GT53_HORSE	ENSECAG00000006251	CLEC3B	C-type lectin domain family 3 member B [Source:VGNC Symbol;Acc:VGNC:16604]	C-type lectin domain family 3 member B OS=Equus caballus OX=9796 GN=CLEC3B PE=4 SV=1	CLEC3B	1.43872	1.94381	1.22566	0.904435	2.22296	2.08575	1.7088	1.41019	3.8528	1.98648	3.35548	NA	1.44738	7.27902	0.108462	10.5355	1.44738	0.00643869	3.52755	0.00644	**	T-test (hom)
F7CFR5	F7CFR5_HORSE	ENSECAG00000019885	ATP1B3	ATPase Na+/K+ transporting subunit beta 3 [Source:VGNC Symbol;Acc:VGNC:15647]	Sodium/potassium-transporting ATPase subunit beta OS=Equus caballus OX=9796 GN=ATP1B3 PE=2 SV=2	ATP1B3	-3.06256	-1.09351	-0.883076	-1.31868	-2.599	-2.91552	-2.23015	-1.7876	0.131978	-0.890587	1.00022	NA	2.0668	7.27502	0.679175	15.036	2.0668	0.00645657	3.52578	0.00646	**	T-test (hom)
F6Q1M4	F6Q1M4_HORSE	ENSECAG00000017274	KRT15	keratin 15 [Source:VGNC Symbol;Acc:VGNC:83247]	Keratin 15 OS=Equus caballus OX=9796 GN=KRT15 PE=3 SV=3	KRT15	5.9756	4.20039	5.78151	5.77759	5.37816	5.90895	4.23731	5.11609	4.38622	1.95946	3.45513	NA	-2.03001	7.18225	0.246949	-14.5801	-2.03001	0.00688538	-3.48488	0.00689	**	T-test (hom)
F6SYM2	F6SYM2_HORSE	ENSECAG00000012231	DEK	DEK proto-onco [Source:VGNC Symbol;Acc:VGNC:17119]	DEK proto-oncogene OS=Equus caballus OX=9796 GN=DEK PE=4 SV=3	DEK	-2.01337	-1.69895	-1.34701	-2.62145	-1.16603	-0.999271	-1.16473	-1.49762	-0.0370112	-0.987102	0.543814	NA	1.40345	7.13742	0.395053	10.017	1.40345	0.00710267	3.46517	0.0071	**	T-test (hom)
F7DYV0	F7DYV0_HORSE	ENSECAG00000006745	LGALS1	galectin 1 [Source:VGNC Symbol;Acc:VGNC:19638]	Galectin OS=Equus caballus OX=9796 GN=LGALS1 PE=2 SV=1	LGALS1	1.87273	1.85188	1.24421	1.20999	1.491	-0.732892	0.726582	1.00585	2.76688	3.26057	2.51331	NA	1.76325	7.09261	0.366286	12.5061	1.76325	0.00732676	3.44549	0.00733	**	T-test (hom)
F7E2N9	F7E2N9_HORSE	ENSECAG00000006816	0	0	Uncharacterized protein OS=Equus caballus OX=9796 PE=4 SV=3	Uncharacterized	0.148526	0.249353	0.952034	0.891477	0.672934	0.383516	0.535546	0.588062	0.303269	-0.807707	-0.3813	NA	-0.847927	7.04931	0.150515	-5.9773	-0.847927	0.00754997	-3.42649	0.00755	**	T-test (hom)
F6SIE2	F6SIE2_HORSE	ENSECAG00000024723	ICAM3	intercellular adhesion molecule 3 [Source:VGNC Symbol;Acc:VGNC:18929]	Intercellular adhesion molecule 3 OS=Equus caballus OX=9796 GN=ICAM3 PE=3 SV=2	ICAM3	-2.54951	-2.59313	-1.31728	-1.21638	-1.55166	-2.0166	-1.50881	-1.3488	-0.316976	-0.616375	-0.846883	NA	1.16936	7.04154	0.399102	8.23412	1.16936	0.00759074	3.42309	0.00759	**	T-test (hom)
F6ZV64	F6ZV64_HORSE	ENSECAG00000014820	DSP	desmoplakin [Source:VGNC Symbol;Acc:VGNC:17328]	Desmoplakin OS=Equus caballus OX=9796 GN=DSP PE=4 SV=2	DSP	3.34228	3.0476	3.53005	2.40015	3.83249	3.69236	2.71825	2.47984	2.33036	1.55822	1.88153	NA	-1.20701	7.03218	0.736032	-8.48789	-1.20701	0.00764019	-3.41899	0.00764	**	T-test (hom)
F6UP61	F6UP61_HORSE	ENSECAG00000022668	SEMA4B	semaphorin 4B [Source:VGNC Symbol;Acc:VGNC:22815]	Semaphorin 4B OS=Equus caballus OX=9796 GN=SEMA4B PE=4 SV=2	SEMA4B	-2.3858	-1.66993	-2.29529	-2.41459	-3.07316	-2.93736	-2.65088	-2.23171	-0.679077	-2.03352	-1.20998	NA	1.14981	6.92542	0.319136	7.96294	1.14981	0.00822699	3.37229	0.00823	**	T-test (hom)
F6QE14	F6QE14_HORSE	ENSECAG00000025078	SUSD2	sushi domain containing 2 [Source:VGNC Symbol;Acc:VGNC:23772]	Sushi domain containing 2 OS=Equus caballus OX=9796 GN=SUSD2 PE=4 SV=2	SUSD2	-1.5912	-0.0714713	0.0526372	0.593479	-0.446156	-0.602349	-0.475883	-0.760199	1.36223	0.412158	1.20399	NA	1.40544	6.92125	0.875894	9.72737	1.40544	0.00825078	3.37047	0.00825	**	T-test (hom)
A0A3Q2GYM5	A0A3Q2GYM5_HORSE	ENSECAG00000039998	PRG2	0	Bone marrow proteoglycan-like OS=Equus caballus OX=9796 GN=LOC111776077 PE=4 SV=1	LOC111776077	1.41801	-0.169161	2.75478	-1.62777	-2.79706	-3.22376	-4.49439	-1.6719	2.86081	3.20863	5.58877	NA	5.11248	6.86326	0.595918	35.0883	5.11248	0.00858919	3.34517	0.00859	**	T-test (hom)
F7AS57	F7AS57_HORSE	ENSECAG00000017910	PSME2	proteasome activator subunit 2 [Source:VGNC Symbol;Acc:VGNC:21966]	Proteasome activator subunit 2 OS=Equus caballus OX=9796 GN=PSME2 PE=3 SV=1	PSME2	-1.2879	-1.62147	-0.606768	-1.34878	-1.05199	-1.1131	-0.495986	-1.1495	-0.0449151	0.857235	-0.707168	NA	1.11949	6.8384	0.115586	7.65551	1.11949	0.00873851	3.33434	0.00874	**	T-test (hom)
A0A3Q2LFN8	A0A3Q2LFN8_HORSE	ENSECAG00000019386	CARHSP1	calcium regulated heat stable protein 1 [Source:VGNC Symbol;Acc:VGNC:16057]	Calcium regulated heat stable protein 1 OS=Equus caballus OX=9796 GN=CARHSP1 PE=4 SV=2	CARHSP1	-2.22127	-1.49539	-1.27486	-3.20039	-2.19483	-1.8547	-1.71781	-2.28992	-1.08881	0.36287	-0.989483	NA	1.45934	6.79873	0.452225	9.92166	1.45934	0.00898211	3.31707	0.00898	**	T-test (hom)
A0A3Q2GWC9	A0A3Q2GWC9_HORSE	ENSECAG00000039827	CEH	0	Carboxylic ester hydrolase OS=Equus caballus OX=9796 GN=LOC100050992 PE=3 SV=2	LOC100050992	6.07095	2.08327	2.66754	2.25507	2.00933	-0.108663	2.87888	1.82037	0.04215	0.572554	0.28382	NA	-2.16008	6.78986	0.0470787	-14.6667	-2.16008	0.0090375	-3.44881	0.00904	**	T-test (het)
F7D7M7	F7D7M7_HORSE	ENSECAG00000000778	BPI1	0	BPI1 domain-containing protein OS=Equus caballus OX=9796 PE=4 SV=2	BPI1	3.541	2.67665	2.91945	5.00996	2.84986	3.17014	3.91214	3.11311	5.14745	5.00222	4.64349	NA	1.53201	6.78783	0.215437	10.3991	1.53201	0.00905023	3.31233	0.00905	**	T-test (hom)
A0A3Q2H703	A0A3Q2H703_HORSE	ENSECAG00000006756	MYH14	myosin heavy chain 14 [Source:VGNC Symbol;Acc:VGNC:55230]	Myosin heavy chain 14 OS=Equus caballus OX=9796 GN=MYH14 PE=3 SV=2	MYH14	-0.640486	0.40578	0.108359	0.0148178	0.326129	-1.03889	0.108613	0.52745	-1.04405	-1.29135	-0.978484	NA	-1.0811	6.75043	0.174684	-7.29788	-1.0811	0.00928794	-3.29607	0.00929	**	T-test (hom)
F6VE52	F6VE52_HORSE	ENSECAG00000011431	KRT3	keratin 3 [Source:VGNC Symbol;Acc:VGNC:19528]	Keratin 3 OS=Equus caballus OX=9796 GN=KRT3 PE=3 SV=3	KRT3	5.9148	4.06484	5.54065	5.28278	4.76107	5.92462	3.57853	5.55627	3.78759	1.97168	3.49597	NA	-1.99286	6.75002	0.681022	-13.4519	-1.99286	0.00929057	-3.29589	0.00929	**	T-test (hom)
F7ATI0	F7ATI0_HORSE	ENSECAG00000013809	DSC1	desmocollin 1 [Source:VGNC Symbol;Acc:VGNC:17319]	Desmocollin 1 OS=Equus caballus OX=9796 GN=DSC1 PE=4 SV=2	DSC1	0.261639	-2.91095	0.227815	-0.936102	-1.45075	0.898604	-2.8446	-0.708445	-2.367	-4.95891	-5.15165	NA	-3.22634	6.74305	0.708567	-21.7554	-3.22634	0.00933554	-3.29287	0.00934	**	T-test (hom)
F7D6J7	F7D6J7_HORSE	ENSECAG00000001261	MSLN	0	Mesothelin OS=Equus caballus OX=9796 GN=LOC100067178 PE=3 SV=2	LOC100067178	-5.06149	-0.812065	-3.34431	-4.85444	-2.68386	-4.84116	-4.63303	-2.27176	-0.442063	-0.0642272	-0.968555	NA	3.07115	6.72555	0.163306	20.6552	3.07115	0.00944947	3.28527	0.00945	**	T-test (hom)
A0A0B4J1B5	A0A0B4J1B5_HORSE	ENSECAG00000009535	FCER1G	Fc fragment of IgE receptor Ig [Source:VGNC Symbol;Acc:VGNC:17973]	Fc receptor gamma-chain OS=Equus caballus OX=9796 GN=FCER1G PE=3 SV=1	FCER1G	-0.78568	-1.18036	-0.234099	-0.60881	-0.891346	-1.70947	-0.825953	-0.601482	-0.516069	0.470067	1.22909	NA	1.24901	6.66432	0.141445	8.32382	1.24901	0.00985917	3.2587	0.00986	**	T-test (hom)
A0A3Q2L8X2	A0A3Q2L8X2_HORSE	ENSECAG00000020755	CCT2	chaperonin containing TCP1 subunit 2 [Source:VGNC Symbol;Acc:VGNC:16235]	CCT-beta OS=Equus caballus OX=9796 GN=CCT2 PE=3 SV=2	CCT2	1.19292	0.793481	1.82663	3.60787	3.27458	2.08724	2.14966	2.95719	0.841982	-0.477056	0.223432	NA	-2.04008	6.65366	0.684776	-13.574	-2.04008	0.00993229	-3.25408	0.00993	**	T-test (hom)
THIO_HORSE	NA	ENSECAG00000013324	TXN	thioredoxin [Source:VGNC Symbol;Acc:VGNC:56744]	Thioredoxin OS=Equus caballus OX=9796 GN=TXN PE=3 SV=3	TXN	4.11297	4.46483	4.00377	3.95309	4.16389	3.51063	4.2256	3.46064	4.60404	5.17648	4.47837	NA	0.76604	6.56349	0.736061	5.0279	0.76604	0.0105729	3.21506	0.0106	*	T-test (hom)
F6VNI0	F6VNI0_HORSE	ENSECAG00000023224	DHX15	DEAH-box helicase 15 [Source:VGNC Symbol;Acc:VGNC:17171]	RNA helicase OS=Equus caballus OX=9796 GN=DHX15 PE=3 SV=2	DHX15	-4.11702	-2.59526	-2.1762	-2.38708	-1.39715	-2.49792	-1.10574	-2.2775	-0.156338	-1.21064	-0.0552382	NA	1.84516	6.54007	0.750786	12.0675	1.84516	0.0107459	3.20493	0.0107	*	T-test (hom)
F6ZY40	F6ZY40_HORSE	ENSECAG00000011097	LMNA	lamin A/C [Source:VGNC Symbol;Acc:VGNC:19707]	Lamin A/C OS=Equus caballus OX=9796 GN=LMNA PE=3 SV=1	LMNA	3.1858	3.10893	4.16428	3.23693	2.76979	2.89049	2.97994	3.65737	1.86224	2.87206	1.80553	NA	-1.06925	6.55142	0.491095	-7.00509	-1.06925	0.0106617	-3.20984	0.0107	*	T-test (hom)
F6Y0D9	F6Y0D9_HORSE	ENSECAG00000021418	CDH1	cadherin 1 [Source:VGNC Symbol;Acc:VGNC:16315]	Cadherin-1 OS=Equus caballus OX=9796 GN=CDH1 PE=4 SV=2	CDH1	-0.395476	-0.461176	-0.482241	-0.00122694	-0.314161	-1.73389	-0.608887	-1.26404	0.808958	0.296974	0.274613	NA	1.11782	6.52559	0.484472	7.29443	1.11782	0.0108543	3.19868	0.0109	*	T-test (hom)
F6Z5C4	F6Z5C4_HORSE	ENSECAG00000009162	CALM1	0	Calmodulin 1 OS=Equus caballus OX=9796 GN=CALM1 PE=4 SV=2	CALM1	-5.13225	-5.09337	-1.74044	-4.99805	-4.95937	-4.88522	-4.2223	-5.04112	2.16789	2.64171	1.55763	NA	6.63142	17.2554	0.386207	114.428	6.63142	6.39e-06	24	0.0121	*	MannWhitney
B2MG_HORSE	NA	ENSECAG00000000685	B2M	beta-2-microglobulin [Source:VGNC Symbol;Acc:VGNC:15722]	Beta-2-microglobulin OS=Equus caballus OX=9796 GN=B2M PE=1 SV=1	B2M	-1.49522	0.866781	0.370455	0.495292	0.52455	-1.61975	-1.2205	-1.52184	4.10113	3.45379	3.73238	NA	4.21246	12.8632	0.165248	54.1856	4.21246	0.000134	24	0.0121	*	MannWhitney
H9GZL8	H9GZL8_HORSE	ENSECAG00000000008	RPLP2	ribosomal protein lateral stalk subunit P2 [Source:VGNC Symbol;Acc:VGNC:69333]	60S acidic ribosomal protein P2 OS=Equus caballus OX=9796 GN=RPLP2 PE=3 SV=2	RPLP2	-2.9366	-2.80693	-2.09263	-3.81701	-2.91377	-4.31431	-3.77651	-1.91102	0.0858834	-0.303995	0.0975987	NA	3.03093	12.1558	0.139233	36.8433	3.03093	0.000219	24	0.0121	*	MannWhitney
F7BKY7	F7BKY7_HORSE	ENSECAG00000019382	S100A10	S100 calcium binding protein A10 [Source:VGNC Symbol;Acc:VGNC:22646]	Calpactin I light chain OS=Equus caballus OX=9796 GN=S100A10 PE=4 SV=1	S100A10	0.953575	0.337583	0.874281	0.604076	2.30824	0.261854	0.209169	0.213675	3.34048	4.13023	3.10883	NA	2.80621	12.5687	0.826154	35.2703	2.80621	0.000165	24	0.0121	*	MannWhitney
A0A3Q2H9T8	A0A3Q2H9T8_HORSE	ENSECAG00000039689	EIF3F	eukaryotic translation initiation factor 3 subunit F [Source:HGNC Symbol;Acc:HGNC:3275]	Eukaryotic translation initiation factor 3 subunit F OS=Equus caballus OX=9796 GN=EIF3F PE=4 SV=1	EIF3F	-4.62216	-5.05597	-3.04658	-4.72922	-5.01095	-5.01304	-4.69398	-4.46497	-2.29911	-1.62815	-2.54137	NA	2.4234	11.8802	0.770496	28.7905	2.4234	0.000265	24	0.0121	*	MannWhitney
F6SD71	F6SD71_HORSE	ENSECAG00000012317	COX6B1	cytochrome c oxidase subunit 6B1 [Source:VGNC Symbol;Acc:VGNC:16807]	Cytochrome c oxidase subunit OS=Equus caballus OX=9796 GN=COX6B1 PE=3 SV=1	COX6B1	-5.00014	-4.99566	-4.91997	-3.68961	-4.368	-4.84417	-4.78858	-4.93014	-1.38443	-0.261536	-2.60465	NA	3.27516	4.87362	0.0475806	15.9619	3.27516	0.034111	24	0.0121	*	MannWhitney
F6UJN2	F6UJN2_HORSE	ENSECAG00000021111	PDCD6	programmed cell death 6 [Source:VGNC Symbol;Acc:VGNC:59282]	Programmed cell death 6 OS=Equus caballus OX=9796 GN=PDCD6 PE=4 SV=3	PDCD6	-5.12736	-4.89199	-3.22669	-4.9077	-4.99383	-5.03542	-4.94903	-4.86577	-1.42876	-1.26039	-2.2658	NA	3.09808	14.8429	0.98736	45.9845	3.09808	3.4e-05	24	0.0121	*	MannWhitney
F6WFS0	F6WFS0_HORSE	ENSECAG00000021383	EFNA1	ephrin A1 [Source:VGNC Symbol;Acc:VGNC:17447]	Ephrin A1 OS=Equus caballus OX=9796 GN=EFNA1 PE=3 SV=2	EFNA1	-4.34943	-1.53479	-1.64082	-1.78899	-1.69908	-2.40791	-1.44021	-4.80981	-0.840045	-1.0816	-1.20885	NA	1.41538	5.58526	0.0382367	7.90527	1.41538	0.020829	24	0.0121	*	MannWhitney
A0A3Q2LDH0	A0A3Q2LDH0_HORSE	ENSECAG00000013874	SPARC	secreted protein acidic and cysteine rich [Source:VGNC Symbol;Acc:VGNC:23478]	Osteonectin OS=Equus caballus OX=9796 GN=SPARC PE=3 SV=1	SPARC	0.965605	0.789451	1.88697	0.967861	1.03101	1.62119	1.86174	0.973569	2.17902	3.19955	1.99377	NA	1.19527	7.27502	0.38895	8.69564	1.19527	0.00645654	24	0.0121	*	MannWhitney
A0A3Q2I636	A0A3Q2I636_HORSE	ENSECAG00000003103	PSMD13	proteasome 26S subunit, non-ATPase 13 [Source:VGNC Symbol;Acc:VGNC:21959]	26S proteasome non-ATPase regulatory subunit 13 OS=Equus caballus OX=9796 GN=PSMD13 PE=3 SV=1	PSMD13	-5.07059	-4.99794	-3.59535	-4.94881	-3.97521	-5.09818	-5.16342	-4.91822	-2.68326	-1.52035	-3.52967	NA	2.14321	9.35789	0.241043	20.0559	2.14321	0.00152403	24	0.0121	*	MannWhitney
A0A5F5PII4	A0A5F5PII4_HORSE	ENSECAG00000019597	UBE2N	ubiquitin conjugating enzyme E2 N [Source:NCBI gene (formerly Entrezgene);Acc:100051493]	Ubiquitin conjugating enzyme E2 N OS=Equus caballus OX=9796 GN=UBE2N PE=3 SV=1	UBE2N	-0.185125	-0.0245615	-2.37303	-0.21352	-1.77882	-0.35701	-2.09589	0.000611	1.21372	1.09155	0.428701	NA	1.78974	5.7831	0.3106	10.3502	1.78974	0.01816	24	0.0121	*	MannWhitney
F6QFQ3	F6QFQ3_HORSE	ENSECAG00000017520	PLXDC2	plexin domain containing 2 [Source:VGNC Symbol;Acc:VGNC:55384]	Plexin domain containing 2 OS=Equus caballus OX=9796 GN=PLXDC2 PE=3 SV=2	PLXDC2	-3.33053	-2.22808	-1.6743	-1.61518	-1.60973	-1.92511	-1.60797	-1.87301	0.340745	-1.48651	-0.932822	NA	1.29013	5.60214	0.293082	7.22747	1.29013	0.0205868	24	0.0121	*	MannWhitney
A0A3Q2I484	A0A3Q2I484_HORSE	ENSECAG00000016530	LYPLA1	lysophospholipase 1 [Source:VGNC Symbol;Acc:VGNC:56737]	Lysophospholipase 1 OS=Equus caballus OX=9796 GN=LYPLA1 PE=3 SV=1	LYPLA1	-1.97132	-1.7589	-1.71298	-4.71609	-3.14816	-1.49436	-2.05206	-2.43321	-1.40409	-0.992234	-1.22698	NA	1.20312	3.43621	0.0735462	4.13415	1.20312	0.0923845	24	0.0121	*	MannWhitney
A0A5F5PWY1	A0A5F5PWY1_HORSE	ENSECAG00000004201	FETUB	fetuin B [Source:VGNC Symbol;Acc:VGNC:17998]	Fetuin B OS=Equus caballus OX=9796 GN=FETUB PE=4 SV=1	FETUB	4.47182	4.44712	4.63251	4.40367	4.72385	5.69233	4.47302	4.12571	3.89741	2.64601	3.22906	we substract	-1.36376	8.27745	0.468259	-11.2885	-1.36376	0.00322284	0	0.0121	*	MannWhitney
A0A5F5PYS7	A0A5F5PYS7_HORSE	ENSECAG00000022233	KRT1	keratin 1 [Source:VGNC Symbol;Acc:VGNC:19520]	Cytokeratin-1 OS=Equus caballus OX=9796 GN=KRT1 PE=3 SV=1	KRT1	9.33207	7.90882	9.17414	8.72031	8.38522	9.28506	8.29039	8.91145	7.64358	5.44354	7.67421	NA	-1.83049	7.37994	0.0589559	-13.5089	-1.83049	0.00600368	0	0.0121	*	MannWhitney
F7BFJ1	F7BFJ1_HORSE	ENSECAG00000011321	F2	coagulation factor II, thrombin [Source:VGNC Symbol;Acc:VGNC:17757]	Prothrombin OS=Equus caballus OX=9796 GN=F2 PE=3 SV=3	F2	5.91093	6.8278	6.15593	6.3377	7.07504	6.5528	6.26719	6.58882	5.72027	5.33254	6.01415	NA	-0.775539	6.32767	0.948935	-4.90735	-0.775539	0.0124504	-3.1134	0.0125	*	T-test (hom)
F6Z7J2	F6Z7J2_HORSE	ENSECAG00000017026	PRDX3	peroxiredoxin 3 [Source:VGNC Symbol;Acc:VGNC:21819]	Peroxiredoxin 3 OS=Equus caballus OX=9796 GN=PRDX3 PE=4 SV=2	PRDX3	0.185493	0.457548	0.186105	0.0902502	0.787238	0.354128	0.499893	-0.0912376	1.21608	0.942859	0.564219	NA	0.599044	6.25395	0.606595	3.74639	0.599044	0.013103	3.08174	0.0131	*	T-test (hom)
F6WGX6	F6WGX6_HORSE	ENSECAG00000008673	KRT77	keratin 77 [Source:VGNC Symbol;Acc:VGNC:19539]	Keratin 77 OS=Equus caballus OX=9796 GN=KRT77 PE=3 SV=3	KRT77	8.3261	6.75151	7.73399	6.59791	6.80425	7.77413	6.40568	7.6271	5.89029	3.79553	6.46198	NA	-1.86999	6.20193	0.134768	-11.5975	-1.86999	0.0135842	-3.05943	0.0136	*	T-test (hom)
F6XS73	F6XS73_HORSE	ENSECAG00000009586	C13H16orf89	chromosome 13 C16orf89 homolog [Source:VGNC Symbol;Acc:VGNC:51112]	Chromosome 13 C16orf89 homolog OS=Equus caballus OX=9796 GN=C13H16orf89 PE=4 SV=2	C13H16orf89	1.25895	1.49409	0.507738	1.67723	1.7744	2.38947	2.01803	0.920551	2.83518	2.72301	2.33745	NA	1.12682	6.17913	0.33391	6.96278	1.12682	0.0138005	3.04966	0.0138	*	T-test (hom)
F6RHD5	F6RHD5_HORSE	ENSECAG00000026808	APRT	adenine phosphoribosyltransferase [Source:VGNC Symbol;Acc:VGNC:51140]	Adenine phosphoribosyltransferase OS=Equus caballus OX=9796 GN=APRT PE=3 SV=2	APRT	1.9621	1.90541	1.90468	0.990719	1.2454	0.110436	1.13105	0.660828	2.3144	3.08487	2.20264	NA	1.29514	6.16778	0.771041	7.98814	1.29514	0.0139096	3.04479	0.0139	*	T-test (hom)
A0A3Q2IA43	A0A3Q2IA43_HORSE	ENSECAG00000009188	RPL7	ribosomal protein L7 [Source:VGNC Symbol;Acc:VGNC:101475]	Ribosomal protein L7 OS=Equus caballus OX=9796 GN=RPL7 PE=3 SV=1	RPL7	0.843356	0.869743	1.10217	1.20816	0.59039	0.189834	0.956714	1.26437	0.280381	0.273889	0.150077	NA	-0.643309	6.14152	0.0841828	-3.95089	-0.643309	0.0141651	-3.03355	0.0142	*	T-test (hom)
F7BK45	F7BK45_HORSE	ENSECAG00000022421	ABHD14B	abhydrolase domain containing 14B [Source:VGNC Symbol;Acc:VGNC:14940]	Abhydrolase domain containing 14B OS=Equus caballus OX=9796 GN=ABHD14B PE=4 SV=3	ABHD14B	-0.101775	0.954036	-0.61479	-0.784634	-0.911132	0.209001	0.888966	-0.735771	1.06195	1.53598	1.13523	NA	1.3814	6.11747	0.21366	8.45067	1.3814	0.0144031	3.02326	0.0144	*	T-test (hom)
A0A3Q2L2R4	A0A3Q2L2R4_HORSE	ENSECAG00000035262	AGP2	0	Alpha-1-acid glycoprotein 2 OS=Equus caballus OX=9796 GN=LOC100051562 PE=3 SV=1	LOC100051562	0.966799	2.27129	1.73797	1.02306	2.69036	1.39771	1.21666	1.06437	2.91174	2.18187	3.44764	NA	1.30105	6.10341	0.834009	7.94087	1.30105	0.0145442	3.01724	0.0145	*	T-test (hom)
A0A5F5PGT1	A0A5F5PGT1_HORSE	ENSECAG00000011235	AK3	adenylate kinase 3 [Source:VGNC Symbol;Acc:VGNC:15196]	GTP:AMP phosphotransferase AK3 mitochondrial OS=Equus caballus OX=9796 GN=AK3 PE=3 SV=1	AK3	-3.7216	-2.82314	-2.00592	-1.23222	-1.66496	-4.19455	-1.87695	-3.37879	-0.493095	0.275365	-1.40359	NA	2.07183	6.01709	0.862395	12.4664	2.07183	0.0154411	2.98034	0.0154	*	T-test (hom)
D9ZFG8	D9ZFG8_HORSE	ENSECAG00000012148	C1H15orf48	chromosome 1 C15orf48 homolog [Source:VGNC Symbol;Acc:VGNC:49197]	Chromosome 1 C15orf48 homolog OS=Equus caballus OX=9796 GN=C1H15orf48 PE=2 SV=1	C1H15orf48	-1.52936	-3.16339	-2.83761	-2.72546	-2.80831	-5.06068	-4.86288	-3.03197	-1.74417	0.166743	-1.33693	NA	2.281	5.99902	0.98101	13.6838	2.281	0.0156356	2.97263	0.0156	*	T-test (hom)
A0A3Q2HYF9	A0A3Q2HYF9_HORSE	ENSECAG00000032026	LY6G6C	0	Lymphocyte antigen 6 family member G6C OS=Equus caballus OX=9796 GN=LY6G6C PE=4 SV=2	LY6G6C	4.74459	4.97512	4.24889	3.75485	4.56647	4.59705	4.38619	4.25875	5.25065	4.99045	5.06218	NA	0.659604	5.89067	0.242193	3.8855	0.659604	0.0168552	2.92641	0.0169	*	T-test (hom)
A0A3Q2KK04	A0A3Q2KK04_HORSE	ENSECAG00000023408	SMPDL3A	sphingomyelin phosphodiesterase acid like 3A [Source:VGNC Symbol;Acc:VGNC:23357]	Sphingomyelin phosphodiesterase acid like 3A OS=Equus caballus OX=9796 GN=SMPDL3A PE=3 SV=1	SMPDL3A	-3.37935	-1.8165	-1.88384	-2.70042	-3.04446	-2.54314	-1.56486	-4.37361	-0.317163	-1.73353	-0.666274	NA	1.75762	5.82571	0.871563	10.2394	1.75762	0.0176314	2.89874	0.0176	*	T-test (hom)
F6ZQ77	F6ZQ77_HORSE	ENSECAG00000011256	CFH	0	Complement factor H OS=Equus caballus OX=9796 GN=CFH PE=4 SV=2	CFH	3.39037	3.15241	3.57086	3.97275	4.45532	4.02599	4.22215	3.94788	3.17037	2.54431	3.28574	NA	-0.842078	5.8317	0.946567	-4.91075	-0.842078	0.0175584	-2.90129	0.0176	*	T-test (hom)
A0A3Q2HSG5	A0A3Q2HSG5_HORSE	ENSECAG00000030892	RPL37A	ribosomal protein L37a [Source:HGNC Symbol;Acc:HGNC:10348]	Ribosomal protein L37a OS=Equus caballus OX=9796 GN=RPL37A PE=3 SV=2	RPL37A	-1.72839	-2.41631	-0.87104	0.677589	-0.718411	-2.07186	-1.87029	-1.44934	-4.88802	-1.5861	-4.55436	NA	-2.37016	5.75266	0.18606	-13.6347	-2.37016	0.0185472	-2.86767	0.0185	*	T-test (hom)
A0A3Q2GYV6	A0A3Q2GYV6_HORSE	ENSECAG00000017396	STING1	stimulator of interferon response cGAMP interactor 1 [Source:VGNC Symbol;Acc:VGNC:24222]	Stimulator of interferon genes protein OS=Equus caballus OX=9796 GN=STING1 PE=3 SV=1	STING1	-3.11655	-2.21616	-2.31165	-3.00846	-1.31704	-4.15102	-2.91176	-3.28647	0.768012	-2.17387	-1.02619	NA	1.97921	5.73865	0.219461	11.358	1.97921	0.0187281	2.86171	0.0187	*	T-test (hom)
A0A3Q2LPE6	A0A3Q2LPE6_HORSE	ENSECAG00000012670	ANXA2	annexin A2 [Source:VGNC Symbol;Acc:VGNC:50573]	Annexin OS=Equus caballus OX=9796 GN=ANXA2 PE=3 SV=2	ANXA2	6.27923	5.90464	6.26142	5.67671	5.66337	6.12399	6.23157	5.98484	5.39957	5.80318	5.41591	NA	-0.476171	5.73125	0.950127	-2.72906	-0.476171	0.0188244	-2.85856	0.0188	*	T-test (hom)
A0A3Q2I6Q7	A0A3Q2I6Q7_HORSE	ENSECAG00000012151	MARCO	macrophage receptor with collagenous structure [Source:VGNC Symbol;Acc:VGNC:51467]	Macrophage receptor with collagenous structure OS=Equus caballus OX=9796 GN=MARCO PE=4 SV=1	MARCO	2.40591	3.06886	3.24501	3.02663	3.34298	2.5324	2.80757	2.83114	2.14124	2.66697	1.97293	NA	-0.647181	5.7062	0.702092	-3.69294	-0.647181	0.0191541	-2.84792	0.0192	*	T-test (hom)
F6TFF8	F6TFF8_HORSE	ENSECAG00000015278	IDH3A	isocitrate dehydrogenase (NAD(+)) 3 catalytic subunit alpha [Source:HGNC Symbol;Acc:HGNC:5384]	Isocitrate dehydrogenase [NAD] subunit mitochondrial OS=Equus caballus OX=9796 GN=IDH3A PE=3 SV=2	IDH3A	-4.17158	-4.73423	-2.6879	-3.50113	-1.57956	-3.2616	-4.96671	-4.21251	-0.10805	-1.52088	-2.61424	NA	2.22501	5.69119	0.689757	12.663	2.22501	0.0193545	2.84154	0.0194	*	T-test (hom)
A0A3Q2HNH0	A0A3Q2HNH0_HORSE	ENSECAG00000013301	MFAP4	microfibril associated protein 4 [Source:VGNC Symbol;Acc:VGNC:20142]	Microfibril associated protein 4 OS=Equus caballus OX=9796 GN=MFAP4 PE=4 SV=1	MFAP4	4.28845	4.67401	3.47456	4.06972	4.85587	4.62092	3.90786	3.41591	3.21801	2.24286	3.642	NA	-1.12912	5.68967	0.487592	-6.42434	-1.12912	0.0193748	-2.8409	0.0194	*	T-test (hom)
F6RCN7	F6RCN7_HORSE	ENSECAG00000012619	CASP14	caspase 14 [Source:VGNC Symbol;Acc:VGNC:16066]	Caspase 14 OS=Equus caballus OX=9796 GN=CASP14 PE=3 SV=2	CASP14	-0.102108	-3.18048	1.47454	-0.852483	-0.543208	0.722671	-0.761198	0.114405	-1.63445	-4.90483	-2.90607	NA	-2.75747	5.66279	0.598802	-15.615	-2.75747	0.0197392	-2.82948	0.0197	*	T-test (hom)
A0A3Q2GY21	A0A3Q2GY21_HORSE	ENSECAG00000030778	TUBA1A	tubulin alpha 1a [Source:HGNC Symbol;Acc:HGNC:20766]	Tubulin alpha chain OS=Equus caballus OX=9796 GN=TUBA1A PE=3 SV=2	TUBA1A	-1.72094	0.399793	-0.836299	-0.711127	-1.58183	0.910792	0.380331	-1.13366	1.02093	0.554344	2.35307	NA	1.84606	5.59669	0.89855	10.3319	1.84606	0.0206646	2.80142	0.0207	*	T-test (hom)
F6XJD0	F6XJD0_HORSE	ENSECAG00000023669	ROS1	ROS proto-onco 1, receptor tyrosine kinase [Source:VGNC Symbol;Acc:VGNC:22506]	Tyrosine-protein kinase receptor OS=Equus caballus OX=9796 GN=ROS1 PE=3 SV=1	ROS1	1.31065	2.11793	1.75627	1.84299	2.17039	0.650484	0.920813	0.956737	2.63669	2.0363	2.86926	NA	1.0483	5.58094	0.789891	5.8505	1.0483	0.0208915	2.79474	0.0209	*	T-test (hom)
A0A5F5PIN5	A0A5F5PIN5_HORSE	ENSECAG00000000715	LPXN	leupaxin [Source:VGNC Symbol;Acc:VGNC:19742]	Leupaxin OS=Equus caballus OX=9796 GN=LPXN PE=3 SV=1	LPXN	-2.19321	-3.21689	-3.5465	-2.36613	-5.21248	-3.78347	-2.97633	-4.89348	-0.863287	-2.18946	-1.80945	NA	1.90283	5.53436	0.62234	10.5309	1.90283	0.0215771	2.77498	0.0216	*	T-test (hom)
A0A3Q2KKM2	A0A3Q2KKM2_HORSE	ENSECAG00000010728	MRC1	mannose receptor C-type 1 [Source:VGNC Symbol;Acc:VGNC:20308]	Mannose receptor C-type 1 OS=Equus caballus OX=9796 GN=MRC1 PE=4 SV=1	MRC1	1.79059	0.546088	1.79627	1.21472	0.771828	0.611401	1.00303	0.500429	-0.110813	0.683435	-0.684646	NA	-1.06664	5.53464	0.50434	-5.90344	-1.06664	0.0215729	-2.7751	0.0216	*	T-test (hom)
A0A5F5PH36	A0A5F5PH36_HORSE	ENSECAG00000007147	CAPRIN1	cell cycle associated protein 1 [Source:VGNC Symbol;Acc:VGNC:16045]	Cell cycle associated protein 1 OS=Equus caballus OX=9796 GN=CAPRIN1 PE=3 SV=1	CAPRIN1	-2.84183	-1.19875	-4.68933	-4.85021	-2.68603	-2.09885	-2.56209	-3.96476	0.205803	-2.02765	-0.478843	NA	2.34459	5.51544	0.974359	12.9314	2.34459	0.0218618	2.76696	0.0219	*	T-test (hom)
A0A5F5Q172	A0A5F5Q172_HORSE	ENSECAG00000009065	RPS2	ribosomal protein S2 [Source:VGNC Symbol;Acc:VGNC:51227]	40S ribosomal protein S2 OS=Equus caballus OX=9796 GN=RPS2 PE=3 SV=1	RPS2	-0.121594	-1.29291	-0.0764059	-0.612859	-0.97997	-1.13119	-0.155691	-0.770501	-2.48285	-0.865564	-1.78258	NA	-1.06769	5.50026	0.250108	-5.87257	-1.06769	0.0220931	-2.76053	0.0221	*	T-test (hom)
A0A3Q2I189	A0A3Q2I189_HORSE	ENSECAG00000023318	GNS	glucosamine (N-acetyl)-6-sulfatase [Source:VGNC Symbol;Acc:VGNC:54641]	N-acetylglucosamine-6-sulfatase OS=Equus caballus OX=9796 GN=GNS PE=3 SV=1	GNS	0.247566	0.0893574	0.29442	0.790504	0.398078	0.804033	0.999682	0.906896	-0.151896	0.291934	-0.3665	NA	-0.641804	5.4819	0.87148	-3.51831	-0.641804	0.0223761	-2.75275	0.0224	*	T-test (hom)
F6Z2L5	F6Z2L5_HORSE	ENSECAG00000009752	APOA1	apolipoprotein A1 [Source:VGNC Symbol;Acc:VGNC:15413]	Apolipoprotein E OS=Equus caballus OX=9796 GN=APOA1 PE=3 SV=1	APOA1	5.36586	5.98181	4.8405	5.76329	6.4271	6.30015	5.79598	6.40881	8.28827	5.98453	7.37845	NA	1.35665	5.44701	0.114341	7.38967	1.35665	0.0229239	2.73796	0.0229	*	T-test (hom)
A0A3Q2GXN3	A0A3Q2GXN3_HORSE	ENSECAG00000017202	SNX5	sorting nexin 5 [Source:VGNC Symbol;Acc:VGNC:23431]	Sorting nexin OS=Equus caballus OX=9796 GN=SNX5 PE=3 SV=1	SNX5	-2.03573	-2.8227	-2.70454	-3.46153	-1.35286	-3.32562	-1.98844	-3.25649	-0.56671	-2.40635	0.324767	NA	1.73572	5.44989	0.186857	9.4595	1.73572	0.0228781	2.73918	0.0229	*	T-test (hom)
F6W5D6	F6W5D6_HORSE	ENSECAG00000015460	HCLS1	hematopoietic cell-specific Lyn substrate 1 [Source:VGNC Symbol;Acc:VGNC:18710]	Hematopoietic cell-specific Lyn substrate 1 OS=Equus caballus OX=9796 GN=HCLS1 PE=4 SV=2	HCLS1	1.7501	1.50562	1.33416	0.472546	0.892657	1.90445	1.24908	0.859472	1.77738	1.68809	1.75646	NA	0.494631	5.43096	0.0185585	2.68632	0.494631	0.0231803	2.85911	0.0232	*	T-test (het)
F6V3K2	F6V3K2_HORSE	ENSECAG00000023150	SSR4	signal sequence receptor subunit 4 [Source:VGNC Symbol;Acc:VGNC:23617]	Signal sequence receptor subunit delta OS=Equus caballus OX=9796 GN=SSR4 PE=3 SV=1	SSR4	-0.514784	-0.750383	0.375808	-0.673502	-0.644009	-0.488536	-1.26354	-0.0425695	1.23522	0.469567	-0.188938	NA	1.00547	5.39751	0.379965	5.42705	1.00547	0.0237239	2.717	0.0237	*	T-test (hom)
F6ZAZ2	F6ZAZ2_HORSE	ENSECAG00000009805	DCXR	dicarbonyl and L-xylulose reductase [Source:VGNC Symbol;Acc:VGNC:82065]	Dicarbonyl and L-xylulose reductase OS=Equus caballus OX=9796 GN=DCXR PE=4 SV=2	DCXR	-5.02396	-0.983105	-4.83263	-4.88762	-5.5454	-3.40508	-1.54713	-4.9209	-0.169408	-0.651727	-1.3267	NA	3.17728	6.09565	0.208527	19.3676	3.17728	0.0146227	23	0.0242	*	MannWhitney
F7AYA6	F7AYA6_HORSE	ENSECAG00000017246	PPP1R7	protein phosphatase 1 regulatory subunit 7 [Source:VGNC Symbol;Acc:VGNC:52421]	Protein phosphatase 1 regulatory subunit 7 OS=Equus caballus OX=9796 GN=PPP1R7 PE=4 SV=3	PPP1R7	-3.23325	-3.56726	-2.79388	-2.59619	-1.12467	-3.99141	-3.08939	-2.95554	0.217381	-1.78164	0.165507	NA	2.4527	8.18296	0.46693	20.0703	2.4527	0.003441	23	0.0242	*	MannWhitney
A0A3Q2GY82	A0A3Q2GY82_HORSE	ENSECAG00000012484	NAMPT	nicotinamide phosphoribosyltransferase [Source:VGNC Symbol;Acc:VGNC:20554]	Nicotinamide phosphoribosyltransferase OS=Equus caballus OX=9796 GN=NAMPT PE=3 SV=1	NAMPT	-2.88545	-4.86141	-3.7518	-5.06076	-4.87224	-5.0081	-4.32678	-4.9286	-2.98142	-2.56358	-1.83331	NA	2.00246	8.36007	0.811749	16.7407	2.00246	0.00304346	23	0.0242	*	MannWhitney
F6TNX4	F6TNX4_HORSE	ENSECAG00000015944	TKFC	triokinase and FMN cyclase [Source:VGNC Symbol;Acc:VGNC:24122]	ATP-dependent dihydroxyacetone kinase OS=Equus caballus OX=9796 GN=TKFC PE=4 SV=2	TKFC	-1.54552	-0.581382	-0.537216	-0.669964	0.119942	-1.06088	-0.543979	-1.67843	0.383926	0.381848	-0.0497455	NA	1.05085	5.84684	0.320366	6.14418	1.05085	0.017375	23	0.0242	*	MannWhitney
GLGB_HORSE	NA	ENSECAG00000014096	GBE1	1,4-alpha-glucan branching enzyme 1 [Source:VGNC Symbol;Acc:VGNC:18263]	1 4-alpha-glucan-branching enzyme OS=Equus caballus OX=9796 GN=GBE1 PE=1 SV=1	GBE1	-3.86792	-5.01259	-4.58439	-5.02576	-5.0135	-4.42083	-4.99095	-4.8188	-4.31543	-3.29017	-3.82203	NA	0.907633	6.24386	0.551746	5.66713	0.907633	0.0131951	23	0.0242	*	MannWhitney
F7C4H8	F7C4H8_HORSE	ENSECAG00000014477	GANAB	glucosidase II alpha subunit [Source:VGNC Symbol;Acc:VGNC:18241]	Glucosidase II alpha subunit OS=Equus caballus OX=9796 GN=GANAB PE=3 SV=3	GANAB	1.42706	1.81391	2.34188	2.55727	1.90659	1.79034	2.55925	1.97612	1.13733	1.70216	1.14357	NA	-0.718866	5.45724	0.894875	-3.92302	-0.718866	0.0227619	1	0.0242	*	MannWhitney
F6PTY9	F6PTY9_HORSE	ENSECAG00000010661	RPL21	ribosomal protein L21 [Source:HGNC Symbol;Acc:HGNC:10313]	60S ribosomal protein L21 OS=Equus caballus OX=9796 GN=LOC100051778 PE=3 SV=1	LOC100051778	0.530851	0.247043	0.399527	0.199543	0.00967331	-0.613448	0.477185	0.482177	-1.059	-0.201204	-1.33207	NA	-1.08066	7.6059	0.316193	-8.21939	-1.08066	0.0051333	1	0.0242	*	MannWhitney
F6Y205	F6Y205_HORSE	ENSECAG00000008826	SQOR	sulfide quinone oxidoreductase [Source:VGNC Symbol;Acc:VGNC:101476]	Sulfide quinone oxidoreductase OS=Equus caballus OX=9796 GN=SQOR PE=4 SV=1	SQOR	2.66278	2.10507	2.53692	2.81254	1.6743	2.82554	2.31451	2.80131	0.838743	2.0545	0.86026	NA	-1.21545	7.59986	0.247472	-9.23728	-1.21545	0.00515481	1	0.0242	*	MannWhitney
A0A3Q2GXH5	A0A3Q2GXH5_HORSE	ENSECAG00000015705	KRT42	keratin 42 [Source:VGNC Symbol;Acc:VGNC:83245]	Keratin 42 OS=Equus caballus OX=9796 GN=KRT42 PE=3 SV=1	KRT42	3.70004	1.32759	3.46547	4.49963	3.33824	3.65918	1.68112	3.11311	-0.299999	-0.305871	1.37097	NA	-2.84302	8.36173	0.957654	-23.7725	-2.84302	0.00303997	1	0.0242	*	MannWhitney
F6UFT2	F6UFT2_HORSE	ENSECAG00000007865	C9	complement C9 [Source:VGNC Symbol;Acc:VGNC:15958]	Complement component C9 OS=Equus caballus OX=9796 GN=C9 PE=3 SV=1	C9	8.11128	6.56255	7.56236	7.29705	3.48198	7.72281	6.71446	7.37991	3.00176	1.10536	6.07483	instead of	-3.46007	5.90162	0.231903	-20.42	-3.46007	0.0167277	1	0.0242	*	MannWhitney
F6T0A6	F6T0A6_HORSE	ENSECAG00000026874	HSP10	0	10 kDa heat shock protein mitochondrial OS=Equus caballus OX=9796 GN=LOC100070523 PE=3 SV=3	LOC100070523	0.56288	1.11932	1.50831	1.59921	1.5528	0.358174	1.19506	0.698787	1.37361	3.22097	1.98485	NA	1.11883	5.33427	0.151486	5.96812	1.11883	0.0247871	2.69023	0.0248	*	T-test (hom)
F7BPT4	F7BPT4_HORSE	ENSECAG00000018333	EZR	ezrin [Source:VGNC Symbol;Acc:VGNC:17751]	Ezrin OS=Equus caballus OX=9796 GN=EZR PE=4 SV=2	EZR	2.59313	2.49895	2.20634	2.31174	2.1853	2.35716	2.93135	2.11849	3.36217	2.6671	2.78002	NA	0.536125	5.33304	0.427114	2.85918	0.536125	0.0248082	2.68971	0.0248	*	T-test (hom)
A0A5F5Q220	A0A5F5Q220_HORSE	ENSECAG00000020592	JUP	junction plakoglobin [Source:VGNC Symbol;Acc:VGNC:19233]	Junction plakoglobin OS=Equus caballus OX=9796 GN=JUP PE=3 SV=1	JUP	3.36999	1.15667	3.25338	2.74585	1.91983	3.74882	1.80803	2.56685	2.07377	-0.805796	0.780362	NA	-1.8884	5.32995	0.280675	-10.0651	-1.8884	0.0248615	-2.6884	0.0249	*	T-test (hom)
F7CK08	F7CK08_HORSE	ENSECAG00000007824	SNRPD2	small nuclear ribonucleoprotein D2 polypeptide [Source:VGNC Symbol;Acc:VGNC:23399]	Small nuclear ribonucleoprotein Sm D2 OS=Equus caballus OX=9796 GN=SNRPD2 PE=3 SV=3	SNRPD2	0.240938	0.0737301	0.569183	0.163918	0.330374	-0.223856	0.791072	0.84038	-1.25151	0.40473	-0.979201	NA	-0.956878	5.29767	0.0629618	-5.06922	-0.956878	0.0254239	-2.67475	0.0254	*	T-test (hom)
F7CIZ6	F7CIZ6_HORSE	ENSECAG00000023315	SEPTIN6	septin 6 [Source:VGNC Symbol;Acc:VGNC:22833]	Septin OS=Equus caballus OX=9796 GN=SEPTIN6 PE=3 SV=3	SEPTIN6	-5.05949	-4.88802	-5.93119	-4.90866	-5.57403	-4.9412	-4.77121	-5.7779	-4.0582	-3.48989	-5.11698	NA	1.00977	5.27678	0.197241	5.32835	1.00977	0.0257947	2.66591	0.0258	*	T-test (hom)
EF1G_HORSE	NA	NA	EEF1G	NA	Elongation factor 1-gamma OS=Equus caballus OX=9796 GN=EEF1G PE=2 SV=1	EEF1G	1.42014	1.09024	2.02088	0.825613	1.01512	1.25017	1.72687	1.3032	0.241027	1.13853	0.38849	NA	-0.742178	5.27174	0.562779	-3.91257	-0.742178	0.0258849	-2.66378	0.0259	*	T-test (hom)
A0A452GER3	A0A452GER3_HORSE	ENSECAG00000014334	EEF1G	eukaryotic translation elongation factor 1 gamma [Source:VGNC Symbol;Acc:VGNC:17431]	Elongation factor 1-gamma OS=Equus caballus OX=9796 GN=EEF1G PE=4 SV=1	EEF1G	1.42014	1.09024	2.02088	0.825613	1.01512	1.25017	1.72687	1.3032	0.241027	1.13853	0.38849	NA	-0.742178	5.27174	0.562779	-3.91257	-0.742178	0.0258849	-2.66378	0.0259	*	T-test (hom)
A0A3Q2GXQ7	A0A3Q2GXQ7_HORSE	ENSECAG00000006474	LGALS3	galectin 3 [Source:VGNC Symbol;Acc:VGNC:19641]	Galectin OS=Equus caballus OX=9796 GN=LGALS3 PE=4 SV=2	LGALS3	1.16744	3.16723	2.31252	2.35381	2.80286	0.600182	1.66522	1.84661	2.94499	3.88807	3.3016	NA	1.38874	5.19432	0.522617	7.21355	1.38874	0.027312	2.63104	0.0273	*	T-test (hom)
F6X085	F6X085_HORSE	ENSECAG00000009317	PLBD2	phospholipase B domain containing 2 [Source:VGNC Symbol;Acc:VGNC:21534]	Phospholipase B-like OS=Equus caballus OX=9796 GN=PLBD2 PE=3 SV=2	PLBD2	-2.52672	-0.890686	-1.08897	-0.0663518	0.385943	-1.99522	-1.29501	-0.921879	3.7789	0.510391	-0.380545	NA	2.35277	5.17515	0.0760061	12.176	2.35277	0.0276773	2.62294	0.0277	*	T-test (hom)
F6PVG3	F6PVG3_HORSE	ENSECAG00000010447	EFEMP1	EGF containing fibulin extracellular matrix protein 1 [Source:VGNC Symbol;Acc:VGNC:17442]	EGF containing fibulin extracellular matrix protein 1 OS=Equus caballus OX=9796 GN=EFEMP1 PE=4 SV=2	EFEMP1	4.20093	3.60168	3.84847	4.03544	4.01739	3.38722	4.1321	3.78308	2.91983	3.90496	2.79572	NA	-0.668952	5.17116	0.0979142	-3.45925	-0.668952	0.0277541	-2.62125	0.0278	*	T-test (hom)
F6YWC0	F6YWC0_HORSE	ENSECAG00000022247	APOR	0	Apolipoprotein R OS=Equus caballus OX=9796 GN=LOC106783161 PE=4 SV=2	LOC106783161	2.89095	3.61613	2.76421	3.63026	4.01884	3.33445	2.79032	3.35528	1.74397	2.29721	3.11409	NA	-0.914961	5.16875	0.340812	-4.72921	-0.914961	0.0278003	-2.62023	0.0278	*	T-test (hom)
F6RKM7	F6RKM7_HORSE	ENSECAG00000025022	RPL22	ribosomal protein L22 [Source:VGNC Symbol;Acc:VGNC:22525]	Ribosomal protein L22 OS=Equus caballus OX=9796 GN=RPL22 PE=3 SV=1	RPL22	0.641117	1.07693	0.971857	1.17998	1.36515	0.768849	1.30404	0.82347	1.02486	0.0692696	0.149928	NA	-0.601739	5.16214	0.130788	-3.10626	-0.601739	0.027928	-2.61744	0.0279	*	T-test (hom)
F6YCN2	F6YCN2_HORSE	ENSECAG00000008859	FBLN2	fibulin 2 [Source:VGNC Symbol;Acc:VGNC:17931]	Fibulin 2 OS=Equus caballus OX=9796 GN=FBLN2 PE=3 SV=2	FBLN2	-3.18771	-3.10276	-3.99753	-2.64833	-3.2712	-4.59148	-2.86034	-2.93856	-5.32272	-3.44532	-5.2526	NA	-1.34881	5.16135	0.272305	-6.96168	-1.34881	0.0279434	-2.6171	0.0279	*	T-test (hom)
F7BGG8	F7BGG8_HORSE	ENSECAG00000014053	SF3B3	splicing factor 3b subunit 3 [Source:VGNC Symbol;Acc:VGNC:22890]	Splicing factor 3b subunit 3 OS=Equus caballus OX=9796 GN=SF3B3 PE=4 SV=1	SF3B3	-0.916754	-1.45442	-0.0505433	-0.177179	0.0554225	-0.959814	-0.397718	-0.790862	0.81659	-0.366546	0.738962	NA	0.982819	5.10327	0.544598	5.01559	0.982819	0.0290913	2.59256	0.0291	*	T-test (hom)
A0A5F5Q0B3	A0A5F5Q0B3_HORSE	ENSECAG00000020547	EEF2	eukaryotic translation elongation factor 2 [Source:VGNC Symbol;Acc:VGNC:17432]	Eukaryotic translation elongation factor 2 OS=Equus caballus OX=9796 GN=EEF2 PE=3 SV=1	EEF2	2.40495	2.27379	2.32565	1.82353	2.20686	1.63121	2.55868	1.94704	1.02667	2.04311	1.43548	NA	-0.644713	5.08545	0.282527	-3.27866	-0.644713	0.0294527	-2.58503	0.0295	*	T-test (hom)
F6ZHQ5	F6ZHQ5_HORSE	ENSECAG00000009680	CLIC1	chloride intracellular channel 1 [Source:VGNC Symbol;Acc:VGNC:56655]	Chloride intracellular channel protein OS=Equus caballus OX=9796 GN=CLIC1 PE=3 SV=1	CLIC1	3.21974	3.4888	2.99998	2.75394	2.77654	3.04435	3.52627	2.90878	3.78246	3.94831	3.21174	NA	0.557702	5.0687	0.505618	2.82682	0.557702	0.0297968	2.57795	0.0298	*	T-test (hom)
F6ULE3	F6ULE3_HORSE	ENSECAG00000002048	MOGS	mannosyl-oligosaccharide glucosidase [Source:VGNC Symbol;Acc:VGNC:20257]	Mannosyl-oligosaccharide glucosidase OS=Equus caballus OX=9796 GN=MOGS PE=3 SV=2	MOGS	0.105104	0.211342	0.181958	-0.440586	0.494279	-0.554148	-1.06239	0.0997117	1.59426	0.00614889	1.16274	NA	1.04164	5.06929	0.295812	5.28037	1.04164	0.0297846	2.5782	0.0298	*	T-test (hom)
A0A3Q2GT03	A0A3Q2GT03_HORSE	ENSECAG00000015053	SDCBP	syndecan binding protein [Source:VGNC Symbol;Acc:VGNC:22765]	Syndecan binding protein OS=Equus caballus OX=9796 GN=SDCBP PE=4 SV=1	SDCBP	1.93298	1.5229	1.5717	1.34218	0.0804714	0.859002	1.37488	1.49556	-0.134594	0.617218	0.539266	NA	-0.931831	5.04309	0.78196	-4.69931	-0.931831	0.0303303	-2.56713	0.0303	*	T-test (hom)
TRFL_HORSE	NA	NA	LTF	NA	Lactotransferrin (Fragment) OS=Equus caballus OX=9796 GN=LTF PE=1 SV=1	LTF	1.72545	2.31922	1.75506	2.90363	2.52597	1.799	1.84072	2.76462	1.66727	1.47843	1.15715	NA	-0.769927	5.01914	0.476036	-3.86437	-0.769927	0.0308381	-2.55701	0.0308	*	T-test (hom)
A0A3Q2HKG3	A0A3Q2HKG3_HORSE	ENSECAG00000021499	LTF	lactotransferrin [Source:VGNC Symbol;Acc:VGNC:56831]	Lactotransferrin OS=Equus caballus OX=9796 GN=LTF PE=3 SV=1	LTF	1.72545	2.31922	1.75506	2.90363	2.52597	1.799	1.84072	2.76462	1.66727	1.47843	1.15715	NA	-0.769927	5.01914	0.476036	-3.86437	-0.769927	0.0308381	-2.55701	0.0308	*	T-test (hom)
F6WE31	F6WE31_HORSE	ENSECAG00000020416	ARPC3	actin related protein 2/3 complex subunit 3 [Source:VGNC Symbol;Acc:VGNC:15538]	Actin-related protein 2/3 complex subunit 3 OS=Equus caballus OX=9796 GN=ARPC3 PE=2 SV=1	ARPC3	1.37563	0.618217	0.778111	0.645933	1.09433	0.326518	1.54826	0.469637	1.41942	2.40969	1.25207	NA	0.836647	4.98619	0.400527	4.17168	0.836647	0.0315506	2.54309	0.0316	*	T-test (hom)
F7ARB6	F7ARB6_HORSE	ENSECAG00000013411	TTC38	tetratricopeptide repeat domain 38 [Source:VGNC Symbol;Acc:VGNC:24628]	Tetratricopeptide repeat protein 38 OS=Equus caballus OX=9796 GN=TTC38 PE=3 SV=2	TTC38	-3.11426	-1.35122	-0.883875	-0.545536	-5.11635	-5.09363	-2.32164	-1.8241	-0.87927	-0.760047	-0.899681	NA	1.68499	4.98029	0.00358591	8.39175	1.68499	0.0316799	2.67089	0.0317	*	T-test (het)
F7C555	F7C555_HORSE	ENSECAG00000014653	ATIC	5-aminoimidazole-4-carboxamide ribonucleotide formyltransferase/IMP cyclohydrolase [Source:VGNC Symbol;Acc:VGNC:15630]	5-aminoimidazole-4-carboxamide ribonucleotide formyltransferase OS=Equus caballus OX=9796 GN=ATIC PE=3 SV=2	ATIC	0.0164397	0.326126	-0.422374	-0.0972123	-0.187452	0.124533	0.691334	0.158874	-0.290203	-0.420761	-0.66588	NA	-0.535232	4.96998	0.52429	-2.66009	-0.535232	0.031907	-2.53624	0.0319	*	T-test (hom)
F7DA17	F7DA17_HORSE	ENSECAG00000006290	TGM2	transglutaminase 2 [Source:VGNC Symbol;Acc:VGNC:24061]	Transglutaminase 2 OS=Equus caballus OX=9796 GN=TGM2 PE=3 SV=2	TGM2	0.163732	0.485693	-0.479596	0.789592	0.481907	-0.150262	0.608058	-0.367778	1.36922	0.448927	1.2268	NA	0.823562	4.96545	0.777178	4.08936	0.823562	0.0320074	2.53433	0.032	*	T-test (hom)
F6UF75	F6UF75_HORSE	ENSECAG00000008221	S100A4	S100 calcium binding protein A4 [Source:VGNC Symbol;Acc:VGNC:22653]	Protein S100 OS=Equus caballus OX=9796 GN=S100A4 PE=3 SV=1	S100A4	-1.04801	-2.19147	-1.18236	-0.386855	0.386341	-1.65204	0.3438	2.8183	1.143	1.71366	4.21825	NA	2.72234	4.96256	0.779652	13.5098	2.72234	0.0320715	2.53311	0.0321	*	T-test (hom)
F7BUB9	F7BUB9_HORSE	ENSECAG00000029378	H4C2	H4 clustered histone 2 [Source:VGNC Symbol;Acc:VGNC:83850]	Histone H4 OS=Equus caballus OX=9796 GN=H4C2 PE=3 SV=2	H4C2	7.51972	7.11221	7.42478	7.87847	7.36229	6.84935	6.86066	8.01087	6.85572	6.78966	6.49272	NA	-0.664596	4.93096	0.357637	-3.27709	-0.664596	0.0327819	-2.51975	0.0328	*	T-test (hom)
A0A3Q2LE90	A0A3Q2LE90_HORSE	ENSECAG00000037677	H4C7	H4 clustered histone 7 [Source:VGNC Symbol;Acc:VGNC:95400]	Histone H4 OS=Equus caballus OX=9796 GN=H4C7 PE=3 SV=2	H4C7	7.51972	7.11221	7.42478	7.87847	7.36229	6.84935	6.86066	8.01087	6.85572	6.78966	6.49272	NA	-0.664596	4.93096	0.357637	-3.27709	-0.664596	0.0327819	-2.51975	0.0328	*	T-test (hom)
A0A3Q2IAY9	A0A3Q2IAY9_HORSE	ENSECAG00000004150	H4-16	H4 histone 16 [Source:VGNC Symbol;Acc:VGNC:83844]	Histone H4 OS=Equus caballus OX=9796 GN=H4C13 PE=3 SV=1	H4C13	7.51972	7.11221	7.42478	7.87847	7.36229	6.84935	6.86066	8.01087	6.85572	6.78966	6.49272	NA	-0.664596	4.93096	0.357637	-3.27709	-0.664596	0.0327819	-2.51975	0.0328	*	T-test (hom)
F6W2K5	F6W2K5_HORSE	ENSECAG00000016196	PIGR	polymeric immunoglobulin receptor [Source:VGNC Symbol;Acc:VGNC:21432]	Polymeric immunoglobulin receptor OS=Equus caballus OX=9796 GN=PIGR PE=4 SV=2	PIGR	8.12354	7.94339	7.8626	9.04604	8.58274	8.27054	8.00544	8.73313	8.03006	7.30207	7.51985	NA	-0.7036	4.91923	0.991498	-3.46117	-0.7036	0.0330496	-2.5148	0.033	*	T-test (hom)
F7AWD2	F7AWD2_HORSE	ENSECAG00000006219	RAB2B	RAB2B, member RAS onco family [Source:VGNC Symbol;Acc:VGNC:22105]	RAB2B member RAS oncogene family OS=Equus caballus OX=9796 GN=RAB2B PE=2 SV=1	RAB2B	-2.06035	-1.39163	-0.477634	-1.55061	-1.78992	-2.11878	-1.37534	-0.635182	-2.04487	-3.53544	-2.09407	NA	-1.13319	4.91505	0.421433	-5.5697	-1.13319	0.0331454	-2.51303	0.0331	*	T-test (hom)
F7BA94	F7BA94_HORSE	ENSECAG00000013915	RPS3	ribosomal protein S3 [Source:VGNC Symbol;Acc:VGNC:59420]	40S ribosomal protein S3 OS=Equus caballus OX=9796 GN=RPS3 PE=3 SV=2	RPS3	1.82494	1.48653	2.01941	1.40113	1.52089	1.16612	2.1175	1.61124	0.546276	1.67955	0.602113	NA	-0.700823	4.88567	0.143284	-3.42399	-0.700823	0.0338273	-2.50062	0.0338	*	T-test (hom)
F6PUW3	F6PUW3_HORSE	ENSECAG00000009647	MGAM	maltase-glucoamylase [Source:VGNC Symbol;Acc:VGNC:20159]	Maltase-glucoamylase OS=Equus caballus OX=9796 GN=MGAM PE=3 SV=2	MGAM	-1.59099	-0.516268	-0.444018	-0.379007	0.860014	0.26509	-1.23208	-1.06149	0.608016	0.539939	0.919564	NA	1.20152	4.85855	0.12258	5.83763	1.20152	0.0344691	2.48917	0.0345	*	T-test (hom)
F6YR57	F6YR57_HORSE	ENSECAG00000009514	VAMP8	vesicle associated membrane protein 8 [Source:VGNC Symbol;Acc:VGNC:24879]	Vesicle associated membrane protein 8 OS=Equus caballus OX=9796 GN=VAMP8 PE=4 SV=3	VAMP8	-4.98545	-3.79339	-2.4328	-3.62631	-2.46967	-4.88794	-4.91784	-4.12038	-2.1301	-1.70173	-3.00804	NA	1.62427	4.84131	0.645938	7.86359	1.62427	0.0348835	2.48188	0.0349	*	T-test (hom)
F6YCC0	F6YCC0_HORSE	ENSECAG00000024043	CSTA	cystatin A [Source:VGNC Symbol;Acc:VGNC:16918]	Cystatin A OS=Equus caballus OX=9796 GN=CSTA PE=3 SV=3	CSTA	2.14345	1.68318	3.0749	1.1218	0.469005	1.95473	0.268508	1.18591	0.870276	-1.15008	-0.0117877	NA	-1.58488	4.84164	0.709541	-7.67343	-1.58488	0.0348756	-2.48202	0.0349	*	T-test (hom)
F6XH34	F6XH34_HORSE	ENSECAG00000016534	ARG2	arginase 2 [Source:VGNC Symbol;Acc:VGNC:15455]	Arginase OS=Equus caballus OX=9796 GN=ARG2 PE=3 SV=3	ARG2	-2.73236	-2.51607	-2.21108	-1.90162	-1.16012	-0.314329	-2.49548	-3.04903	-0.249968	-1.08907	-0.676952	NA	1.37552	4.81604	0.376639	6.62454	1.37552	0.0354999	2.47121	0.0355	*	T-test (hom)
A0A3Q2HXD5	A0A3Q2HXD5_HORSE	ENSECAG00000004216	VIM	vimentin [Source:VGNC Symbol;Acc:VGNC:55389]	Vimentin OS=Equus caballus OX=9796 GN=VIM PE=3 SV=1	VIM	7.07867	6.73469	7.40033	6.93478	6.25277	6.26376	6.66713	7.31956	5.84147	6.55745	5.96558	NA	-0.709959	4.81743	0.995445	-3.42018	-0.709959	0.0354657	-2.47179	0.0355	*	T-test (hom)
F7D2D9	F7D2D9_HORSE	ENSECAG00000000697	BLVRB	biliverdin reductase B [Source:VGNC Symbol;Acc:VGNC:15841]	Biliverdin reductase B OS=Equus caballus OX=9796 GN=BLVRB PE=4 SV=2	BLVRB	2.13195	3.47124	1.60291	4.39144	4.92024	2.91247	2.99911	1.99716	5.93382	4.01167	4.85291	NA	1.87949	4.80581	0.92667	9.03245	1.87949	0.0357526	2.46688	0.0358	*	T-test (hom)
A0A5F5PTP6	A0A5F5PTP6_HORSE	ENSECAG00000020887	COL6A3	collagen type VI alpha 3 chain [Source:VGNC Symbol;Acc:VGNC:16748]	Collagen type VI alpha 3 chain OS=Equus caballus OX=9796 GN=COL6A3 PE=4 SV=1	COL6A3	-0.24466	-0.414052	-0.869259	-0.0883492	0.821071	-0.215189	0.200848	-0.502192	-0.797008	-1.63541	-0.626636	NA	-0.855712	4.78975	0.746271	-4.09865	-0.855712	0.0361528	-2.4601	0.0362	*	T-test (hom)
A0A3Q2HNJ9	A0A3Q2HNJ9_HORSE	ENSECAG00000037706	GMFG	glia maturation factor gamma [Source:VGNC Symbol;Acc:VGNC:18405]	Glia maturation factor gamma OS=Equus caballus OX=9796 GN=GMFG PE=3 SV=1	GMFG	0.165674	-0.142532	0.357537	-0.118755	0.709204	-1.11701	-0.288659	-0.562473	0.807237	0.535424	0.781758	NA	0.832767	4.77584	0.136101	3.97716	0.832767	0.0365031	2.45422	0.0365	*	T-test (hom)
A0A5F5PXF2	A0A5F5PXF2_HORSE	ENSECAG00000013060	FCGR3A	0	Low affinity immunoglobulin gamma Fc region receptor III OS=Equus caballus OX=9796 GN=LOC102150150 PE=4 SV=1	LOC102150150	-0.0689546	-0.195573	0.644874	1.13194	0.719306	-0.189125	-0.0898916	0.558966	-0.48127	-0.155559	-0.784315	NA	-0.787657	4.77508	0.604659	-3.76113	-0.787657	0.0365223	-2.4539	0.0365	*	T-test (hom)
A0A3Q2IAY2	A0A3Q2IAY2_HORSE	ENSECAG00000011718	FCGBP	0	Fc fragment of IgG binding protein OS=Equus caballus OX=9796 GN=FCGBP PE=4 SV=1	FCGBP	2.72759	3.61518	4.69054	4.51982	0.410796	1.81922	3.19553	0.984263	4.40323	3.95562	4.19837	NA	1.44037	4.76923	0.0401018	6.86947	1.44037	0.0366707	2.52391	0.0367	*	T-test (het)
F7B5L3	F7B5L3_HORSE	ENSECAG00000018670	ALCAM	activated leukocyte cell adhesion molecule [Source:VGNC Symbol;Acc:VGNC:15225]	Activated leukocyte cell adhesion molecule OS=Equus caballus OX=9796 GN=ALCAM PE=4 SV=2	ALCAM	-0.880944	5.11065	4.32008	4.33827	0.232481	0.24297	3.61342	0.4177	-0.0117324	0.0462572	-0.00895365	NA	-2.1658	4.74703	0.000375	-10.2811	-2.1658	0.0372394	-2.56514	0.0372	*	T-test (het)
A0A3Q2LDG0	A0A3Q2LDG0_HORSE	ENSECAG00000007192	PTPRC	protein tyrosine phosphatase receptor type C [Source:VGNC Symbol;Acc:VGNC:22027]	Protein-tyrosine-phosphatase OS=Equus caballus OX=9796 GN=PTPRC PE=4 SV=2	PTPRC	1.73173	1.2944	2.20034	1.58192	0.883244	0.472806	0.942823	1.9465	0.237134	0.848043	0.381074	NA	-0.89297	4.74157	0.49224	-4.23408	-0.89297	0.0373806	-2.43974	0.0374	*	T-test (hom)
F6YBQ6	F6YBQ6_HORSE	ENSECAG00000021705	RPL30	0	60S ribosomal protein L30 OS=Equus caballus OX=9796 GN=RPL30 PE=3 SV=1	RPL30	1.45625	0.81956	1.43559	0.89799	0.626917	0.212428	1.29499	1.37962	-0.938666	0.859336	0.227821	NA	-0.965921	4.72686	0.134147	-4.56577	-0.965921	0.0377636	-2.43352	0.0378	*	T-test (hom)
A0A3Q2GZB6	A0A3Q2GZB6_HORSE	ENSECAG00000024967	CTSZ	cathepsin Z [Source:VGNC Symbol;Acc:VGNC:16957]	Cathepsin X OS=Equus caballus OX=9796 GN=CTSZ PE=3 SV=1	CTSZ	4.04627	3.99357	4.40431	4.50664	4.24438	3.09552	4.56059	3.95853	2.87566	4.14799	2.42045	NA	-0.953191	4.61106	0.163481	-4.39522	-0.953191	0.0409197	-2.38457	0.0409	*	T-test (hom)
A0A3Q2KRS4	A0A3Q2KRS4_HORSE	ENSECAG00000019407	RPS2P40	0	40S ribosomal protein S2 OS=Equus caballus OX=9796 PE=3 SV=1	40S	-0.844898	-2.08629	-0.848144	-1.06292	-1.56308	-1.75192	-0.510532	-0.804675	-3.83617	-1.18855	-2.35846	NA	-1.277	4.60629	0.06511	-5.88223	-1.277	0.0410552	-2.38256	0.0411	*	T-test (hom)
F7BKK5	F7BKK5_HORSE	ENSECAG00000018832	GSTM3	glutathione S-transferase mu 3 [Source:VGNC Symbol;Acc:VGNC:18627]	Glutathione S-transferase OS=Equus caballus OX=9796 GN=GSTM3 PE=3 SV=2	GSTM3	-1.33894	0.319233	-1.83236	-1.77342	-2.21566	0.518486	-0.702604	-3.09818	0.0563445	0.570474	0.991504	NA	1.80487	4.59949	0.258923	8.30148	1.80487	0.0412493	2.37968	0.0412	*	T-test (hom)
F7BL00	F7BL00_HORSE	ENSECAG00000019243	HSD11B1	hydroxysteroid 11-beta dehydrogenase 1 [Source:VGNC Symbol;Acc:VGNC:18880]	Hydroxysteroid 11-beta dehydrogenase 1 OS=Equus caballus OX=9796 GN=HSD11B1 PE=4 SV=1	HSD11B1	3.29705	3.12573	4.30081	3.44136	2.63786	2.69892	3.24582	3.96286	1.82037	3.23272	1.97259	NA	-0.996907	4.56889	0.454862	-4.55476	-0.996907	0.0421335	-2.36674	0.0421	*	T-test (hom)
F7BJR6	F7BJR6_HORSE	ENSECAG00000013265	VAPB	VAMP associated protein B and C [Source:VGNC Symbol;Acc:VGNC:51622]	VAMP associated protein B and C OS=Equus caballus OX=9796 GN=VAPB PE=4 SV=2	VAPB	-0.489574	-0.599435	-0.205591	0.673057	0.465432	0.0154061	-0.124206	0.331866	-1.16164	-0.293736	-0.673252	NA	-0.717911	4.55657	0.881797	-3.27121	-0.717911	0.0424949	-2.36153	0.0425	*	T-test (hom)
A0A5F5Q1R5	A0A5F5Q1R5_HORSE	ENSECAG00000014857	FCN3	ficolin 3 [Source:VGNC Symbol;Acc:VGNC:17980]	Ficolin 3 OS=Equus caballus OX=9796 GN=FCN3 PE=4 SV=1	FCN3	0.241727	0.81876	-0.255144	-3.50715	-0.191528	1.373	-0.517621	-1.5005	-3.99787	-3.81019	-0.961011	NA	-2.48072	4.54457	0.677118	-11.2738	-2.48072	0.0428497	-2.35645	0.0428	*	T-test (hom)
F7D9V4	F7D9V4_HORSE	ENSECAG00000019709	OSTC	oligosaccharyltransferase complex non-catalytic subunit [Source:VGNC Symbol;Acc:VGNC:50736]	Oligosaccharyltransferase complex subunit OS=Equus caballus OX=9796 GN=OSTC PE=3 SV=2	OSTC	-2.70498	-3.83037	-1.7823	-2.92012	-3.18682	-1.38379	-3.6775	-1.55015	-0.931035	-2.06506	-0.453463	NA	1.47965	4.54314	0.988243	6.72227	1.47965	0.0428921	2.35585	0.0429	*	T-test (hom)
A0A3Q2HJM2	A0A3Q2HJM2_HORSE	ENSECAG00000009695	SYPL1	synaptophysin like 1 [Source:VGNC Symbol;Acc:VGNC:23813]	Synaptophysin like 1 OS=Equus caballus OX=9796 GN=SYPL1 PE=3 SV=1	SYPL1	-1.09843	-1.58319	-0.419546	-0.861828	0.231706	-1.99071	-1.19477	-0.592722	-2.48483	-1.08522	-2.84302	NA	-1.199	4.53359	0.471808	-5.43579	-1.199	0.043177	-2.35181	0.0432	*	T-test (hom)
A0A5F5PS03	A0A5F5PS03_HORSE	ENSECAG00000002088	ATP5MF	ATP synthase membrane subunit f [Source:VGNC Symbol;Acc:VGNC:15664]	ATP synthase membrane subunit f OS=Equus caballus OX=9796 GN=ATP5MF PE=3 SV=1	ATP5MF	-0.569561	-0.710082	0.422499	0.283585	-0.276201	-1.6901	-0.669474	0.0502321	-2.81216	-0.525401	-1.67539	NA	-1.2761	4.50646	0.250153	-5.75069	-1.2761	0.0439967	-2.34033	0.044	*	T-test (hom)
F6Z563	F6Z563_HORSE	ENSECAG00000023992	S100P	S100 calcium binding protein P [Source:VGNC Symbol;Acc:VGNC:22657]	S100 calcium binding protein P OS=Equus caballus OX=9796 GN=S100P PE=4 SV=3	S100P	-2.06152	-1.08107	-1.62561	-0.373149	0.224159	1.7087	2.28275	1.95946	1.55522	1.59855	1.63486	NA	1.467	4.50102	0.00110749	6.60298	1.467	0.0441628	2.44761	0.0442	*	T-test (het)
F6SP74	F6SP74_HORSE	ENSECAG00000017644	CFP	complement factor properdin [Source:VGNC Symbol;Acc:VGNC:16467]	Complement factor properdin OS=Equus caballus OX=9796 GN=CFP PE=4 SV=1	CFP	1.38949	2.12542	2.38885	3.25197	2.6767	2.56326	2.00854	2.78166	2.07661	0.944798	1.49843	NA	-0.891624	4.49195	0.824838	-4.00513	-0.891624	0.0444415	-2.33418	0.0444	*	T-test (hom)
A0A3Q2HSA5	A0A3Q2HSA5_HORSE	ENSECAG00000029845	SERPINB13	serpin family B member 13 [Source:HGNC Symbol;Acc:HGNC:8944]	Serpin family B member 13 OS=Equus caballus OX=9796 GN=SERPINB13 PE=3 SV=2	SERPINB13	-0.56323	-4.03908	0.931197	-0.909346	-0.923283	-0.410749	-2.64336	-1.18088	-1.94904	-4.51803	-4.1574	NA	-2.32415	4.45354	0.932137	-10.3507	-2.32415	0.0456407	-2.31792	0.0456	*	T-test (hom)
F6VSN2	F6VSN2_HORSE	ENSECAG00000020462	GSTP1	glutathione S-transferase pi 1 [Source:HGNC Symbol;Acc:HGNC:4638]	GST class-pi OS=Equus caballus OX=9796 GN=GSTP1 PE=3 SV=3	GSTP1	3.75156	4.48911	3.15886	2.39825	1.9738	4.20249	3.83307	3.32341	4.71397	4.34917	4.72973	NA	1.2063	4.445	0.119033	5.36203	1.2063	0.0459115	2.31431	0.0459	*	T-test (hom)
F6WVD1	F6WVD1_HORSE	ENSECAG00000017256	RPS28	ribosomal protein S28 [Source:VGNC Symbol;Acc:VGNC:22553]	40S ribosomal protein S28 OS=Equus caballus OX=9796 GN=RPS28 PE=3 SV=1	RPS28	-2.78485	-1.25542	-1.46819	-1.66026	-1.48129	-3.16503	-2.06099	-1.87783	-1.33262	-0.147037	-1.26858	NA	1.05315	4.42567	0.84908	4.6609	1.05315	0.0465309	2.30612	0.0465	*	T-test (hom)
F6WT76	F6WT76_HORSE	ENSECAG00000021601	DNPEP	aspartyl aminopeptidase [Source:VGNC Symbol;Acc:VGNC:17258]	Aspartyl aminopeptidase OS=Equus caballus OX=9796 GN=DNPEP PE=3 SV=2	DNPEP	-0.192301	-0.137437	-0.938254	-0.698399	-1.14407	-1.91479	-1.24365	-1.39299	0.328081	-0.879662	0.834781	NA	1.05214	4.41735	0.378623	4.64766	1.05214	0.0467998	2.3026	0.0468	*	T-test (hom)
F6URZ2	F6URZ2_HORSE	ENSECAG00000008107	FERMT3	fermitin family member 3 [Source:VGNC Symbol;Acc:VGNC:17996]	Fermitin family member 3 OS=Equus caballus OX=9796 GN=FERMT3 PE=3 SV=2	FERMT3	1.84405	1.37384	1.38477	0.956793	1.32564	0.553531	1.8239	1.53683	0.34425	1.35637	-0.000319	NA	-0.783152	4.39597	0.272138	-3.44272	-0.783152	0.0474985	-2.29354	0.0475	*	T-test (hom)
A0A5F5PJG9	A0A5F5PJG9_HORSE	ENSECAG00000020570	LMAN1	lectin, mannose binding 1 [Source:VGNC Symbol;Acc:VGNC:19697]	Lectin mannose binding 1 OS=Equus caballus OX=9796 GN=LMAN1 PE=3 SV=1	LMAN1	-2.00412	-2.11972	-0.213481	-1.34567	-2.23925	-3.30229	-1.49311	-0.732746	0.516889	-1.38108	0.390196	NA	1.5233	4.38738	0.699972	6.68329	1.5233	0.0477823	2.2899	0.0478	*	T-test (hom)
F6Z2I7	F6Z2I7_HORSE	ENSECAG00000024946	GSTA1	0	Glutathione S-transferase OS=Equus caballus OX=9796 GN=LOC100058329 PE=3 SV=3	LOC100058329	-1.42895	-0.857917	-5.60002	-4.62945	-3.09699	0.0689196	-1.58819	-3.55689	-1.05599	-0.575144	-1.11475	NA	1.67089	4.37971	0.0450617	7.31801	1.67089	0.0480371	2.34345	0.048	*	T-test (het)
F6T530	F6T530_HORSE	ENSECAG00000007864	SH3BP1	SH3 domain binding protein 1 [Source:VGNC Symbol;Acc:VGNC:22933]	SH3 domain binding protein 1 OS=Equus caballus OX=9796 GN=SH3BP1 PE=4 SV=2	SH3BP1	-3.13043	-3.89536	-3.17814	-2.37595	-3.20732	-2.73628	-3.27665	-3.50819	-3.59638	-3.78639	-4.05362	NA	-0.64859	4.38153	0.430115	-2.84181	-0.64859	0.0479765	-2.28742	0.048	*	T-test (hom)
FRIH_HORSE	NA	ENSECAG00000001669	FTH1	0	Ferritin heavy chain OS=Equus caballus OX=9796 GN=FTH1 PE=2 SV=3	FTH1	4.13512	6.18376	4.03509	6.27737	6.12562	5.01197	5.51584	5.89773	5.94315	7.18235	7.07563	NA	1.3359	4.36915	0.821147	5.83673	1.3359	0.0483899	2.28218	0.0484	*	T-test (hom)
F6X1X3	F6X1X3_HORSE	ENSECAG00000016643	VMO1	vitelline membrane outer layer 1 homolog [Source:VGNC Symbol;Acc:VGNC:24912]	Vitelline membrane outer layer 1 homolog OS=Equus caballus OX=9796 GN=VMO1 PE=4 SV=3	VMO1	5.41546	6.85946	4.72844	5.607	6.69414	4.63948	5.14161	0.516947	7.08288	6.90451	6.38406	NA	1.84016	2.69959	0.0664748	4.96769	1.84016	0.153937	22	0.0485	*	MannWhitney
F7CHI7	F7CHI7_HORSE	ENSECAG00000019652	GLO1	glyoxalase I [Source:VGNC Symbol;Acc:VGNC:49457]	Lactoylglutathione lyase OS=Equus caballus OX=9796 GN=GLO1 PE=3 SV=2	GLO1	-0.855406	-0.420436	1.8991	-1.4331	-0.407108	-1.37145	-0.0637868	-1.41222	0.549161	2.01583	1.01847	NA	1.70254	4.70906	0.70109	8.01734	1.70254	0.0382324	22	0.0485	*	MannWhitney
A0A3Q2H680	A0A3Q2H680_HORSE	ENSECAG00000032968	CFH	0	Complement factor H-like OS=Equus caballus OX=9796 GN=LOC111771285 PE=4 SV=2	LOC111771285	-4.85632	-5.08568	-4.74799	-5.3307	-2.41053	-4.90656	-5.01392	-4.98089	-1.60689	-2.55309	-3.83544	NA	2.00143	6.14956	0.593157	12.3079	2.00143	0.0140864	22	0.0485	*	MannWhitney
A0A3Q2I377	A0A3Q2I377_HORSE	ENSECAG00000009383	TBCA	tubulin folding cofactor A [Source:VGNC Symbol;Acc:VGNC:55514]	Tubulin-specific chaperone A OS=Equus caballus OX=9796 GN=TBCA PE=3 SV=1	TBCA	-2.86288	-3.28737	-2.95542	-1.84317	-2.90986	-3.17282	-2.84234	-1.19555	-0.58897	-0.929537	-1.97292	NA	1.46987	6.05337	0.838183	8.89765	1.46987	0.0150576	22	0.0485	*	MannWhitney
A0A3Q2HED0	A0A3Q2HED0_HORSE	ENSECAG00000019624	OSTF1	osteoclast stimulating factor 1 [Source:VGNC Symbol;Acc:VGNC:21076]	Osteoclast stimulating factor 1 OS=Equus caballus OX=9796 GN=OSTF1 PE=4 SV=1	OSTF1	-0.765456	-0.901757	0.414192	0.810781	-1.10538	0.00528353	-0.45339	-1.54968	0.914103	0.937861	0.0610986	NA	1.08086	4.04691	0.617352	4.37416	1.08086	0.0605006	22	0.0485	*	MannWhitney
F7DQS6	F7DQS6_HORSE	ENSECAG00000010786	PGAM1	phosphoglycerate mutase 1 [Source:VGNC Symbol;Acc:VGNC:57003]	Phosphoglycerate mutase OS=Equus caballus OX=9796 GN=PGAM1 PE=3 SV=2	PGAM1	2.62448	2.50117	2.41509	2.38939	2.54358	2.05633	1.97924	1.17289	2.52046	3.13438	3.36635	NA	0.796796	4.91118	0.94303	3.91321	0.796796	0.0332343	22	0.0485	*	MannWhitney
F6UGI4	F6UGI4_HORSE	ENSECAG00000019346	KHDRBS1	KH RNA binding domain containing, signal transduction associated 1 [Source:VGNC Symbol;Acc:VGNC:19348]	KH RNA binding domain containing signal transduction associated 1 OS=Equus caballus OX=9796 GN=KHDRBS1 PE=3 SV=2	KHDRBS1	-4.85189	-2.99324	-4.47064	-4.38918	-4.15064	-4.66006	-2.98842	-3.94596	-3.25533	-2.3745	-2.37919	NA	1.38658	6.15578	0.75129	8.53548	1.38658	0.0140257	22	0.0485	*	MannWhitney
A0A3Q2GTR9	A0A3Q2GTR9_HORSE	ENSECAG00000015071	CAVIN1	caveolae associated protein 1 [Source:VGNC Symbol;Acc:VGNC:16088]	Caveolae associated protein 1 OS=Equus caballus OX=9796 GN=CAVIN1 PE=3 SV=1	CAVIN1	-3.26376	-4.6642	-4.94766	-5.14194	-5.05019	-5.09753	-3.96623	-4.89606	-3.16271	-3.22871	-3.99769	NA	1.16541	5.4374	0.725387	6.33679	1.16541	0.023077	22	0.0485	*	MannWhitney
A0A5F5PJX3	A0A5F5PJX3_HORSE	ENSECAG00000015518	DPP3	dipeptidyl peptidase 3 [Source:VGNC Symbol;Acc:VGNC:17293]	Dipeptidyl peptidase 3 OS=Equus caballus OX=9796 GN=DPP3 PE=3 SV=1	DPP3	-1.57666	-0.819653	-0.659599	-0.481814	3.04376	-0.663707	-0.105755	-0.880379	0.797086	0.324087	3.04719	NA	1.65743	3.09221	0.781214	5.12513	1.65743	0.11726	22	0.0485	*	MannWhitney
F6YZ44	F6YZ44_HORSE	ENSECAG00000008676	HNRNPA1	heteroous nuclear ribonucleoprotein A1 [Source:VGNC Symbol;Acc:VGNC:56561]	Helix-destabilizing protein OS=Equus caballus OX=9796 GN=HNRNPA1 PE=4 SV=1	HNRNPA1	2.14933	2.16159	2.46851	1.39452	2.5298	1.29524	2.51064	2.36518	0.702039	1.90629	0.713096	NA	-1.00221	5.40159	0.421662	-5.41352	-1.00221	0.0236571	2	0.0485	*	MannWhitney
F6V1L0	F6V1L0_HORSE	ENSECAG00000022784	RBBP4	RB binding protein 4, chromatin remodeling factor [Source:VGNC Symbol;Acc:VGNC:22220]	Histone-binding protein RBBP4-like protein OS=Equus caballus OX=9796 GN=RBBP4 PE=2 SV=2	RBBP4	-1.82529	-2.02504	-1.29692	-2.21282	-3.08453	-5.04033	-2.15781	-2.29682	-3.80804	-3.99181	-5.25507	NA	-1.8592	5.01229	0.717824	-9.31882	-1.8592	0.030985	2	0.0485	*	MannWhitney
A0A5F5PZ47	A0A5F5PZ47_HORSE	ENSECAG00000011727	RNASE4	ribonuclease A family member 4 [Source:VGNC Symbol;Acc:VGNC:49257]	Ribonuclease A family member 4 OS=Equus caballus OX=9796 GN=RNASE4 PE=3 SV=1	RNASE4	3.3312	4.26736	2.65985	3.69431	3.95334	3.33557	3.79332	3.1218	1.87609	2.68834	2.66456	NA	-1.10993	6.71634	0.955807	-7.45468	-1.10993	0.00950999	2	0.0485	*	MannWhitney
F6Y4R0	F6Y4R0_HORSE	ENSECAG00000003592	TMX1	thioredoxin related transmembrane protein 1 [Source:VGNC Symbol;Acc:VGNC:24353]	Thioredoxin related transmembrane protein 1 OS=Equus caballus OX=9796 GN=TMX1 PE=4 SV=3	TMX1	0.29173	0.936986	1.19543	1.046	-0.250304	1.31453	-0.405071	0.99471	-0.566153	0.257823	-0.581108	NA	-0.93698	4.1413	0.760261	-3.88031	-0.93698	0.056669	2	0.0485	*	MannWhitney
F6YWV8	F6YWV8_HORSE	ENSECAG00000016918	TMED4	transmembrane p24 trafficking protein 4 [Source:VGNC Symbol;Acc:VGNC:24169]	Transmembrane p24 trafficking protein 4 OS=Equus caballus OX=9796 GN=TMED4 PE=3 SV=2	TMED4	-0.334617	-0.751966	0.173963	-1.57546	-0.550804	-0.703737	-0.456056	-0.00512148	-0.932615	-0.991227	-2.95612	NA	-1.10118	4.32919	0.102827	-4.76721	-1.10118	0.0497491	2	0.0485	*	MannWhitney
F7D7I2	F7D7I2_HORSE	ENSECAG00000000779	SERPINB12	serpin family B member 12 [Source:VGNC Symbol;Acc:VGNC:22849]	Serpin family B member 12 OS=Equus caballus OX=9796 GN=SERPINB12 PE=3 SV=3	SERPINB12	2.80002	0.298355	2.30783	1.92829	2.07275	2.71453	0.99117	2.27262	0.440079	-1.74011	0.420377	NA	-2.21641	6.99249	0.382357	-15.4982	-2.21641	0.00785325	2	0.0485	*	MannWhitney
A0A3Q2HEU8	A0A3Q2HEU8_HORSE	ENSECAG00000037587	C1orf68	chromosome 1 open reading frame 68 [Source:HGNC Symbol;Acc:HGNC:29468]	Chromosome 5 C1orf68 homolog OS=Equus caballus OX=9796 GN=C1orf68 PE=4 SV=1	C1orf68	1.58611	-0.105046	0.966518	0.812006	-3.72422	1.31323	0.044695	1.36866	-1.53201	-6.32384	-1.12675	NA	-3.27694	4.56756	0.25676	-14.9676	-3.27694	0.0421725	2	0.0485	*	MannWhitney
F6YPN7	F6YPN7_HORSE	ENSECAG00000024383	RARS1	arginyl-tRNA synthetase 1 [Source:VGNC Symbol;Acc:VGNC:22188]	Arginine--tRNA ligase cytoplasmic OS=Equus caballus OX=9796 GN=RARS1 PE=3 SV=1	RARS1	-1.00038	0.0142902	-0.798412	0.351084	-0.761061	-0.101874	-0.28563	-0.756554	-1.47674	-0.718638	-1.17792	NA	-0.707115	4.3429	0.882479	-3.07093	-0.707115	0.0492786	-2.27105	0.0493	*	T-test (hom)
A0A5F5PLA5	A0A5F5PLA5_HORSE	ENSECAG00000008739	AOC3	amine oxidase copper containing 3 [Source:HGNC Symbol;Acc:HGNC:550]	Amine oxidase OS=Equus caballus OX=9796 GN=AOC3 PE=3 SV=1	AOC3	1.3039	2.23064	2.71433	2.88939	2.98898	1.96862	1.62519	2.6051	4.04534	2.45534	3.39566	NA	1.00801	4.3032	0.504009	4.33768	1.00801	0.0506533	2.25421	0.0507	ns	T-test (hom)
F6SXQ9	F6SXQ9_HORSE	ENSECAG00000004908	CDC42	0	Cell division control protein 42 homolog OS=Equus caballus OX=9796 PE=3 SV=2	Cell	3.07773	2.87385	3.33416	3.63234	3.43924	3.58473	3.29414	3.46088	2.91883	3.27176	2.47944	NA	-0.447124	4.30135	0.319988	-1.92324	-0.447124	0.0507182	-2.25343	0.0507	ns	T-test (hom)
F6YYB1	F6YYB1_HORSE	ENSECAG00000021637	PSMB1	proteasome 20S subunit beta 1 [Source:VGNC Symbol;Acc:VGNC:21939]	Proteasome 20S subunit beta 1 OS=Equus caballus OX=9796 GN=PSMB1 PE=4 SV=2	PSMB1	1.58828	1.5416	1.46182	1.33808	1.5323	1.45095	1.54424	1.51299	1.52062	1.24702	1.26758	NA	-0.151208	4.28084	0.151943	-0.647296	-0.151208	0.0514444	-2.24473	0.0514	ns	T-test (hom)
F6W1Z7	F6W1Z7_HORSE	ENSECAG00000002635	ZADH2	zinc binding alcohol dehydrogenase domain containing 2 [Source:VGNC Symbol;Acc:VGNC:25123]	Zinc binding alcohol dehydrogenase domain containing 2 OS=Equus caballus OX=9796 GN=ZADH2 PE=3 SV=2	ZADH2	-4.17579	-4.98287	-2.88844	-4.11262	-3.88027	-4.86982	-4.85882	-2.92423	-2.0157	-3.51968	-3.01806	NA	1.23546	4.24763	0.937347	5.24779	1.23546	0.0526425	2.23063	0.0526	ns	T-test (hom)
F6YPT0	F6YPT0_HORSE	ENSECAG00000022113	DECR1	2,4-dienoyl-CoA reductase 1 [Source:VGNC Symbol;Acc:VGNC:17110]	2 4-dienoyl-CoA reductase 1 OS=Equus caballus OX=9796 GN=DECR1 PE=4 SV=2	DECR1	-1.14931	-1.36095	-0.555167	-1.61253	-2.4718	-2.35798	-1.57726	-0.967238	-0.565261	-0.78632	-0.526802	NA	0.880401	4.24935	0.088405	3.74113	0.880401	0.0525798	2.23136	0.0526	ns	T-test (hom)
F7BB06	F7BB06_HORSE	ENSECAG00000013110	ESYT1	extended synaptotagmin 1 [Source:VGNC Symbol;Acc:VGNC:17690]	Extended synaptotagmin 1 OS=Equus caballus OX=9796 GN=ESYT1 PE=3 SV=3	ESYT1	1.15084	-0.419282	1.83834	0.447336	2.10787	-0.0246116	0.848487	1.66413	-0.28533	0.142231	-0.754271	NA	-1.25076	4.24925	0.42027	-5.31479	-1.25076	0.0525835	-2.23132	0.0526	ns	T-test (hom)
F6TJX5	F6TJX5_HORSE	ENSECAG00000007829	TPP1	tripeptidyl peptidase 1 [Source:VGNC Symbol;Acc:VGNC:24438]	Tripeptidyl aminopeptidase OS=Equus caballus OX=9796 GN=TPP1 PE=4 SV=3	TPP1	2.11445	2.21932	2.80105	2.65424	2.19882	0.896345	1.40638	1.99711	2.69972	3.84524	2.49465	NA	0.977241	4.23295	0.634839	4.13661	0.977241	0.0531808	2.2244	0.0532	ns	T-test (hom)
F7AIP7	F7AIP7_HORSE	ENSECAG00000011637	SLC1A5	solute carrier family 1 member 5 [Source:VGNC Symbol;Acc:VGNC:23064]	Amino acid transporter OS=Equus caballus OX=9796 GN=SLC1A5 PE=3 SV=3	SLC1A5	-0.867977	-1.86318	-0.329958	-2.11722	-2.34579	-3.18226	-2.36888	-1.6334	-0.256072	-1.08081	-0.477344	NA	1.23384	4.23073	0.391064	5.22005	1.23384	0.0532627	2.22346	0.0533	ns	T-test (hom)
A0A5F5PYU9	A0A5F5PYU9_HORSE	ENSECAG00000024426	PDAP1	PDGFA associated protein 1 [Source:VGNC Symbol;Acc:VGNC:21225]	PDGFA associated protein 1 OS=Equus caballus OX=9796 GN=PDAP1 PE=4 SV=1	PDAP1	-2.87663	-3.03676	-3.28267	-3.92583	-3.32842	-3.4831	-4.02311	-5.23762	-2.12133	-2.64411	-3.03723	NA	1.04838	4.21113	0.595169	4.41487	1.04838	0.0539911	2.21513	0.054	ns	T-test (hom)
F6XA25	F6XA25_HORSE	ENSECAG00000009572	PLIN3	perilipin 3 [Source:VGNC Symbol;Acc:VGNC:56775]	Perilipin 3 OS=Equus caballus OX=9796 GN=PLIN3 PE=3 SV=2	PLIN3	-2.80236	-2.28535	-2.44443	-2.38524	-3.20229	-2.39837	-1.94782	-2.05986	-3.2396	-3.33179	-2.57067	NA	-0.606637	4.21083	0.78569	-2.55445	-0.606637	0.0540024	-2.21501	0.054	ns	T-test (hom)
A0A3Q2I574	A0A3Q2I574_HORSE	ENSECAG00000010860	OLFM4	olfactomedin 4 [Source:VGNC Symbol;Acc:VGNC:21024]	Olfactomedin 4 OS=Equus caballus OX=9796 GN=OLFM4 PE=4 SV=1	OLFM4	0.247697	-1.99421	-1.8961	1.61394	0.921218	-1.18233	0.223889	-0.145249	-1.36248	-1.92756	-3.02135	NA	-1.8274	4.21044	0.651029	-7.69416	-1.8274	0.0540172	-2.21484	0.054	ns	T-test (hom)
TFR1_HORSE	NA	ENSECAG00000024267	TFRC	transferrin receptor [Source:VGNC Symbol;Acc:VGNC:24048]	Transferrin receptor protein 1 OS=Equus caballus OX=9796 GN=TFRC PE=2 SV=1	TFRC	1.77316	0.554917	2.84007	0.897567	0.170597	0.17801	0.439596	1.28339	0.538778	-0.189611	-1.65203	NA	-1.45145	4.20907	0.588225	-6.10926	-1.45145	0.0540684	-2.21426	0.0541	ns	T-test (hom)
F6R1I4	F6R1I4_HORSE	ENSECAG00000010662	SCGB1A1	secretoglobin family 1A member 1 [Source:NCBI gene (formerly Entrezgene);Acc:100060053]	Secretoglobin family 1A member 1 OS=Equus caballus OX=9796 GN=SCGB1A1 PE=3 SV=2	SCGB1A1	4.82615	2.6478	4.66025	5.39467	5.41829	5.37257	4.24861	4.22857	6.31964	5.26866	6.05878	NA	1.28275	4.1956	0.5646	5.38189	1.28275	0.0545756	2.20853	0.0546	ns	T-test (hom)
A0A3Q2H6K9	A0A3Q2H6K9_HORSE	ENSECAG00000029928	WFDC2	0	WAP four-disulfide core domain protein 2 OS=Equus caballus OX=9796 GN=LOC102148710 PE=4 SV=1	LOC102148710	1.09499	2.27025	1.44264	2.27501	2.80704	0.301065	1.09213	1.26815	2.45837	3.19874	2.41004	NA	1.12014	4.18085	0.488737	4.68314	1.12014	0.0551363	2.20227	0.0551	ns	T-test (hom)
A0A3Q2HR49	A0A3Q2HR49_HORSE	ENSECAG00000011249	AP1S2	adaptor related protein complex 1 subunit sigma 2 [Source:VGNC Symbol;Acc:VGNC:49470]	Adaptor related protein complex 1 subunit sigma 2 OS=Equus caballus OX=9796 GN=AP1S2 PE=3 SV=1	AP1S2	-2.41775	-2.02396	-2.16659	-3.05177	-2.2846	-1.41817	-2.63646	-1.75383	-3.70514	-2.44348	-2.9216	NA	-0.804268	4.17827	0.547062	-3.36045	-0.804268	0.055235	-2.20117	0.0552	ns	T-test (hom)
A0A3Q2L7R0	A0A3Q2L7R0_HORSE	ENSECAG00000007979	PLG	0	Plasminogen OS=Equus caballus OX=9796 GN=PLG PE=3 SV=1	PLG	4.48809	4.5774	4.47027	5.21974	5.73882	5.08485	4.65179	5.23681	4.5708	3.76114	4.45093	NA	-0.672512	4.15934	0.888791	-2.79721	-0.672512	0.0559646	-2.19312	0.056	ns	T-test (hom)
F7BUV8	F7BUV8_HORSE	ENSECAG00000019868	C1QB	complement C1q B chain [Source:VGNC Symbol;Acc:VGNC:15937]	Adiponectin A OS=Equus caballus OX=9796 GN=C1QB PE=4 SV=1	C1QB	5.1475	5.68557	4.75383	5.5218	5.60154	5.15847	5.29804	5.91156	5.15907	4.36348	4.95431	NA	-0.559169	4.1359	0.680946	-2.31267	-0.559169	0.0568814	-2.18315	0.0569	ns	T-test (hom)
F6SKT2	F6SKT2_HORSE	ENSECAG00000018248	LUM	lumican [Source:VGNC Symbol;Acc:VGNC:19838]	Lumican OS=Equus caballus OX=9796 GN=LUM PE=3 SV=1	LUM	-0.140661	1.07756	0.663697	0.394082	1.77936	1.03505	0.605415	0.104104	2.66309	0.498295	2.29091	NA	1.1276	4.1234	0.165885	4.64956	1.1276	0.0573763	2.17784	0.0574	ns	T-test (hom)
A0A3Q2HGW0	A0A3Q2HGW0_HORSE	ENSECAG00000016863	HIBADH	3-hydroxyisobutyrate dehydrogenase [Source:VGNC Symbol;Acc:VGNC:18779]	3-hydroxyisobutyrate dehydrogenase OS=Equus caballus OX=9796 GN=HIBADH PE=3 SV=1	HIBADH	-0.449963	-0.288138	-0.813086	0.180703	-0.531605	-0.215001	-1.86117	0.029203	-1.97152	-0.236365	-3.28233	NA	-1.33644	4.08983	0.0657062	-5.46581	-1.33644	0.058727	-2.16355	0.0587	ns	T-test (hom)
A0A3Q2IAI3	A0A3Q2IAI3_HORSE	ENSECAG00000008056	FSCN1	fascin actin-bundling protein 1 [Source:VGNC Symbol;Acc:VGNC:51134]	Fascin actin-bundling protein 1 OS=Equus caballus OX=9796 GN=FSCN1 PE=3 SV=1	FSCN1	-5.51606	-4.45494	-2.39406	-3.82328	-1.90379	-4.90991	-1.80696	-2.07029	-2.15797	-1.30005	-0.642567	NA	1.99305	4.07696	0.442518	8.12557	1.99305	0.0592535	2.15807	0.0593	ns	T-test (hom)
F6VRB2	F6VRB2_HORSE	ENSECAG00000015947	0	0	Uncharacterized protein OS=Equus caballus OX=9796 PE=4 SV=2	Uncharacterized	-3.05292	-1.81985	-2.01732	-0.2283	-2.46424	-2.97097	-2.1764	-1.66658	-3.07562	-3.58932	-2.97194	NA	-1.16272	4.04189	0.252464	-4.6996	-1.16272	0.0607113	-2.14313	0.0607	ns	T-test (hom)
A0A3Q2HD21	A0A3Q2HD21_HORSE	ENSECAG00000011017	LMNB2	lamin B2 [Source:VGNC Symbol;Acc:VGNC:56758]	Lamin B2 OS=Equus caballus OX=9796 GN=LMNB2 PE=3 SV=1	LMNB2	-1.14363	0.024651	-0.28018	-0.108137	-0.234925	-0.71578	-0.809402	-0.202214	-1.39521	-0.562064	-1.13159	NA	-0.595918	4.03875	0.770422	-2.40676	-0.595918	0.0608437	-2.14179	0.0608	ns	T-test (hom)
A0A3Q2IB34	A0A3Q2IB34_HORSE	ENSECAG00000019264	PICALM	phosphatidylinositol binding clathrin assembly protein [Source:VGNC Symbol;Acc:VGNC:21416]	Phosphatidylinositol binding clathrin assembly protein OS=Equus caballus OX=9796 GN=PICALM PE=3 SV=2	PICALM	-2.0486	-1.88441	-0.15865	-1.41673	-1.58267	0.590757	-1.30879	0.653398	-2.31825	-1.46164	-3.63081	NA	-1.57577	4.00795	0.831265	-6.31561	-1.57577	0.0621567	-2.12866	0.0622	ns	T-test (hom)
F6Z146	F6Z146_HORSE	ENSECAG00000008485	ITGAL	integrin subunit alpha L [Source:VGNC Symbol;Acc:VGNC:19172]	Integrin subunit alpha L OS=Equus caballus OX=9796 GN=ITGAL PE=3 SV=3	ITGAL	-1.09183	0.461992	0.252029	0.139734	0.743381	0.248157	-0.549073	0.490829	1.44191	0.838047	0.49362	NA	0.837624	4.00377	0.873728	3.35365	0.837624	0.0623369	2.12688	0.0623	ns	T-test (hom)
F7DNT0	F7DNT0_HORSE	ENSECAG00000033788	TUBA4A	tubulin alpha 4a [Source:VGNC Symbol;Acc:VGNC:49289]	Tubulin alpha chain OS=Equus caballus OX=9796 GN=TUBA4A PE=3 SV=1	TUBA4A	1.19506	0.907166	1.45603	0.696413	0.220984	0.458509	1.25814	0.66767	-0.528509	0.738336	0.287825	NA	-0.691613	3.99193	0.343835	-2.76087	-0.691613	0.0628505	-2.12183	0.0629	ns	T-test (hom)
F6T2L8	F6T2L8_HORSE	ENSECAG00000016128	RPS18	ribosomal protein S18 [Source:VGNC Symbol;Acc:VGNC:58743]	40S ribosomal protein S18 OS=Equus caballus OX=9796 GN=RPS18 PE=3 SV=2	RPS18	1.26102	0.715064	1.69392	1.50434	1.59076	0.631545	1.4748	1.23142	-0.177222	1.42525	0.292157	NA	-0.749463	3.98816	0.119216	-2.98898	-0.749463	0.0630151	-2.12022	0.063	ns	T-test (hom)
F6UCU8	F6UCU8_HORSE	ENSECAG00000007942	LMNB1	lamin B1 [Source:VGNC Symbol;Acc:VGNC:19708]	Lamin B1 OS=Equus caballus OX=9796 GN=LMNB1 PE=3 SV=2	LMNB1	2.39164	1.70414	2.6503	2.71596	2.06006	1.5294	1.90446	2.96333	1.55045	1.98048	0.978627	NA	-0.736726	3.97515	0.868811	-2.9286	-0.736726	0.0635858	-2.11467	0.0636	ns	T-test (hom)
H9GZM1	H9GZM1_HORSE	ENSECAG00000000014	GAS6	growth arrest specific 6 [Source:VGNC Symbol;Acc:VGNC:58168]	Growth arrest specific 6 OS=Equus caballus OX=9796 GN=GAS6 PE=4 SV=2	GAS6	-0.888262	-0.848573	-1.15196	-0.0555892	-1.80082	-1.62184	-0.783654	-1.3646	-1.48382	-2.04436	-1.82619	NA	-0.72038	3.96878	0.447981	-2.85903	-0.72038	0.0638673	-2.11195	0.0639	ns	T-test (hom)
F7CCF5	F7CCF5_HORSE	ENSECAG00000014405	LXN	latexin [Source:VGNC Symbol;Acc:VGNC:19842]	Latexin OS=Equus caballus OX=9796 GN=LXN PE=3 SV=2	LXN	-4.87723	-2.74862	-1.99399	-4.16693	-2.79251	-4.99204	-2.99279	-4.02565	-3.00451	-1.48144	-1.80233	NA	1.47763	3.95134	0.787264	5.83861	1.47763	0.0646439	2.1045	0.0646	ns	T-test (hom)
F7AC72	F7AC72_HORSE	ENSECAG00000019111	CD163	CD163 molecule [Source:VGNC Symbol;Acc:VGNC:16247]	CD163 molecule OS=Equus caballus OX=9796 GN=CD163 PE=4 SV=2	CD163	2.27448	2.15391	2.5077	3.07572	2.74712	1.82206	2.03099	2.36191	1.03937	2.51599	1.38871	NA	-0.723715	3.95225	0.161089	-2.8603	-0.723715	0.0646031	-2.10489	0.0646	ns	T-test (hom)
F6UCB3	F6UCB3_HORSE	ENSECAG00000008548	RPL7A	ribosomal protein L7a [Source:VGNC Symbol;Acc:VGNC:81337]	60S ribosomal protein L7a OS=Equus caballus OX=9796 GN=RPL7A PE=3 SV=3	RPL7A	1.66475	1.07384	0.0838363	1.56611	1.09265	0.266301	1.10347	0.810973	-0.765424	0.783398	0.225699	NA	-0.876517	3.94364	0.419008	-3.45667	-0.876517	0.0649898	-2.10122	0.065	ns	T-test (hom)
F6YNM7	F6YNM7_HORSE	ENSECAG00000023502	PREP	prolyl endopeptidase [Source:VGNC Symbol;Acc:VGNC:21827]	Prolyl endopeptidase OS=Equus caballus OX=9796 GN=PREP PE=3 SV=2	PREP	0.205584	-0.153473	-0.808716	-0.163473	-0.291472	0.0778403	-0.707744	-0.607523	0.554095	-0.21178	0.33228	NA	0.530987	3.91546	0.748408	2.07906	0.530987	0.066272	2.08917	0.0663	ns	T-test (hom)
F6ZP69	F6ZP69_HORSE	ENSECAG00000013037	ALDOC	aldolase, fructose-bisphosphate C [Source:VGNC Symbol;Acc:VGNC:15244]	Fructose-bisphosphate aldolase OS=Equus caballus OX=9796 GN=ALDOC PE=3 SV=3	ALDOC	0.834666	0.932476	1.48704	1.20035	1.30921	1.57989	1.43377	1.17977	1.72245	1.88769	1.28525	NA	0.38715	3.90729	0.613822	1.51271	0.38715	0.066648	2.08569	0.0666	ns	T-test (hom)
F6ZED2	F6ZED2_HORSE	ENSECAG00000006443	RAB21	RAB21, member RAS onco family [Source:VGNC Symbol;Acc:VGNC:22094]	Ras-related protein Rab-21 OS=Equus caballus OX=9796 GN=RAB21 PE=3 SV=2	RAB21	-1.08313	-0.678382	-0.47575	-1.10615	-0.576064	-0.805562	-1.72124	-1.12008	-2.25631	-1.13953	-1.35172	NA	-0.636728	3.90932	0.365409	-2.48917	-0.636728	0.0665545	-2.08655	0.0666	ns	T-test (hom)
A0A3Q2HH73	A0A3Q2HH73_HORSE	ENSECAG00000000910	IFITM3	0	Interferon-induced transmembrane protein 3 OS=Equus caballus OX=9796 GN=LOC100054725 PE=3 SV=1	LOC100054725	-1.89475	-1.99424	-0.293725	-1.08121	-0.667147	0.374119	-1.20593	-0.500857	-3.56502	-0.582706	-2.90446	NA	-1.44276	3.90001	0.152486	-5.62678	-1.44276	0.0669855	-2.08257	0.067	ns	T-test (hom)
F6RQE8	F6RQE8_HORSE	ENSECAG00000024557	0	0	Uncharacterized protein OS=Equus caballus OX=9796 PE=3 SV=2	Uncharacterized	-1.89475	-1.99424	-0.293725	-1.08121	-0.667147	0.374119	-1.20593	-0.500857	-3.56502	-0.582706	-2.90446	NA	-1.44276	3.90001	0.152486	-5.62678	-1.44276	0.0669855	-2.08257	0.067	ns	T-test (hom)
A0A3Q2HZ35	A0A3Q2HZ35_HORSE	ENSECAG00000021447	ASPH	aspartate beta-hydroxylase [Source:VGNC Symbol;Acc:VGNC:57204]	Aspartate beta-hydroxylase OS=Equus caballus OX=9796 GN=ASPH PE=3 SV=2	ASPH	-0.28908	0.198286	0.777416	0.00335509	-0.964541	-0.923632	0.209575	0.0633744	0.198864	1.12845	0.719795	NA	0.798026	3.89793	0.869705	3.11065	0.798026	0.0670822	2.08168	0.0671	ns	T-test (hom)
A0A3Q2H396	A0A3Q2H396_HORSE	ENSECAG00000009674	ELANE	elastase, neutrophil expressed [Source:HGNC Symbol;Acc:HGNC:3309]	Elastase neutrophil expressed OS=Equus caballus OX=9796 GN=ELANE PE=4 SV=1	ELANE	0.160606	0.187522	-0.321609	1.45749	0.585374	-1.72324	-0.938817	1.18164	-0.233846	-0.939876	-5.21233	NA	-2.20231	3.8575	0.0510374	-8.4954	-2.20231	0.0689883	-2.06439	0.069	ns	T-test (hom)
F6YV40	F6YV40_HORSE	ENSECAG00000022051	GAPDH	glyceraldehyde-3-phosphate dehydrogenase [Source:NCBI gene (formerly Entrezgene);Acc:100033897]	Glyceraldehyde-3-phosphate dehydrogenase OS=Equus caballus OX=9796 GN=GAPDH PE=3 SV=1	GAPDH	4.56904	4.04494	4.13335	4.40432	4.44784	4.10646	4.41506	3.91057	3.67911	4.25016	3.78387	NA	-0.349564	3.83569	0.504528	-1.34082	-0.349564	0.0700393	-2.05505	0.07	ns	T-test (hom)
A0A3Q2HMJ3	A0A3Q2HMJ3_HORSE	ENSECAG00000039599	0	0	Ig-like domain-containing protein OS=Equus caballus OX=9796 PE=4 SV=1	Ig-like	8.65153	9.37239	8.51211	9.70274	9.78814	9.67738	8.72727	9.29277	8.77351	8.25284	8.64981	NA	-0.656822	3.83269	0.470045	-2.5174	-0.656822	0.0701851	-2.05376	0.0702	ns	T-test (hom)
A0A3Q2IBF3	A0A3Q2IBF3_HORSE	ENSECAG00000028463	RAD23B	0	UV excision repair protein RAD23 OS=Equus caballus OX=9796 GN= PE=3 SV=1	NA	-1.15596	-1.63458	-2.50177	-1.49555	-0.440323	0.494736	0.195703	-0.906018	-1.84707	-1.50099	-3.82051	NA	-1.45905	3.80964	0.537671	-5.55847	-1.45905	0.0713157	-2.04389	0.0713	ns	T-test (hom)
A0A3Q2H5B0	A0A3Q2H5B0_HORSE	ENSECAG00000017769	PHB	prohibitin [Source:VGNC Symbol;Acc:VGNC:21368]	Prohibitin OS=Equus caballus OX=9796 GN=PHB PE=3 SV=1	PHB	-0.0128259	0.6635	0.916008	-0.143154	-0.161414	-0.11172	-0.6524	0.21675	1.18087	1.1056	0.132972	NA	0.717139	3.7968	0.629988	2.72284	0.717139	0.0719528	2.03838	0.072	ns	T-test (hom)
F6S8W6	F6S8W6_HORSE	ENSECAG00000009991	KRT75	keratin 75 [Source:VGNC Symbol;Acc:VGNC:56574]	Keratin 75 OS=Equus caballus OX=9796 GN=KRT75 PE=3 SV=2	KRT75	-0.439701	-5.02711	-2.31235	-1.65092	-1.91091	-2.91894	-5.06471	-4.11197	-4.40998	-5.4028	-5.14341	NA	-2.05582	3.77714	0.178325	-7.76512	-2.05582	0.0729402	-2.02995	0.0729	ns	T-test (hom)
F6YDU6	F6YDU6_HORSE	ENSECAG00000038853	CCL8	chemokine (C-C motif) ligand 8 [Source:NCBI gene (formerly Entrezgene);Acc:100033927]	Chemokine (C-C motif) ligand 8 OS=Equus caballus OX=9796 GN=CCL8 PE=3 SV=2	CCL8	-2.69132	-4.37372	-4.77192	-5.26625	-5.3057	-5.02743	-6.49041	-3.31172	-2.83536	-4.24994	-1.99667	NA	1.62749	3.77158	0.895912	6.13819	1.62749	0.0732219	2.02756	0.0732	ns	T-test (hom)
F6WE78	F6WE78_HORSE	ENSECAG00000022804	DKK3	dickkopf WNT signaling pathway inhibitor 3 [Source:VGNC Symbol;Acc:VGNC:17203]	Dickkopf WNT signaling pathway inhibitor 3 OS=Equus caballus OX=9796 GN=DKK3 PE=3 SV=2	DKK3	-1.8248	-1.80241	-0.666631	-2.04353	-1.05199	-1.22304	-0.477843	-0.370649	-0.682095	-0.11137	-0.326413	NA	0.809319	3.75939	0.346067	3.04255	0.809319	0.073843	2.02234	0.0738	ns	T-test (hom)
F6T4S3	F6T4S3_HORSE	ENSECAG00000023126	NMRAL1	0	NmrA-like family domain-containing protein 1 OS=Equus caballus OX=9796 GN=LOC100067916 PE=4 SV=2	LOC100067916	0.43918	1.05624	0.897724	0.852249	1.68657	0.974894	1.61561	1.47708	1.76662	1.79038	1.42935	NA	0.537172	3.75973	0.382674	2.01962	0.537172	0.0738261	2.02248	0.0738	ns	T-test (hom)
F7CIW5	F7CIW5_HORSE	ENSECAG00000018345	NPC2	NPC intracellular cholesterol transporter 2 [Source:VGNC Symbol;Acc:VGNC:20833]	Epididymal secretory protein E1 OS=Equus caballus OX=9796 GN=NPC2 PE=3 SV=3	NPC2	5.94716	7.01618	6.60092	6.35277	6.40801	6.32892	6.70966	6.39631	5.86052	5.89397	6.3889	NA	-0.422193	3.73631	0.90557	-1.57744	-0.422193	0.0750341	-2.01242	0.075	ns	T-test (hom)
A0A3Q2LMX0	A0A3Q2LMX0_HORSE	ENSECAG00000012838	EPB41L2	erythrocyte membrane protein band 4.1 like 2 [Source:VGNC Symbol;Acc:VGNC:51023]	Erythrocyte membrane protein band 4.1 like 2 OS=Equus caballus OX=9796 GN=EPB41L2 PE=4 SV=2	EPB41L2	0.375179	-0.167224	0.0642866	-0.412469	0.382059	-1.24712	0.24062	-0.209593	-1.2514	-0.129123	-1.30865	NA	-0.77461	3.73403	0.56313	-2.89242	-0.77461	0.0751528	-2.01144	0.0752	ns	T-test (hom)
F6VFB4	F6VFB4_HORSE	ENSECAG00000011846	RTN4	reticulon 4 [Source:VGNC Symbol;Acc:VGNC:58925]	Reticulon OS=Equus caballus OX=9796 GN=RTN4 PE=4 SV=2	RTN4	2.45225	2.1947	2.27586	1.84975	0.746794	2.59199	3.09282	2.37366	0.869988	1.70975	1.41399	NA	-0.865982	3.72891	0.614031	-3.22917	-0.865982	0.07542	-2.00924	0.0754	ns	T-test (hom)
A0A3Q2LEQ7	A0A3Q2LEQ7_HORSE	ENSECAG00000002541	ANP32A	0	Acidic nuclear phosphoprotein 32 family member A OS=Equus caballus OX=9796 GN=ANP32A PE=4 SV=2	ANP32A	0.144523	0.476146	0.289865	1.09646	0.563244	0.415658	0.731075	-0.190947	1.11719	1.23076	0.533331	NA	0.519676	3.71621	0.868508	1.93122	0.519676	0.076087	2.00379	0.0761	ns	T-test (hom)
F6PNU9	F6PNU9_HORSE	ENSECAG00000005219	ARF6	ADP ribosylation factor 6 [Source:VGNC Symbol;Acc:VGNC:15446]	ADP-ribosylation factor 6 OS=Equus caballus OX=9796 GN=ARF6 PE=3 SV=3	ARF6	0.129965	0.686959	0.639113	0.77002	1.28065	0.056446	0.146496	1.42135	-0.0310731	0.287575	-0.269741	NA	-0.645789	3.71501	0.486961	-2.39911	-0.645789	0.0761504	-2.00327	0.0762	ns	T-test (hom)
F6V0N8	F6V0N8_HORSE	ENSECAG00000016233	OSBP	0	Oxysterol-binding protein OS=Equus caballus OX=9796 GN=LOC100052460 PE=3 SV=2	LOC100052460	-3.19076	-3.02977	-2.75959	-4.03999	-4.85142	-1.75632	-2.42754	-3.35014	-5.0403	-3.99576	-4.0666	NA	-1.19186	3.68674	0.599772	-4.39408	-1.19186	0.0776572	-1.99111	0.0777	ns	T-test (hom)
A0A5F5PPI4	A0A5F5PPI4_HORSE	ENSECAG00000043002	0	0	Ig-like domain-containing protein OS=Equus caballus OX=9796 PE=4 SV=1	Ig-like	1.40636	-1.27858	0.0363586	4.53985	2.5798	3.17041	0.695896	1.30867	-0.457081	-1.37678	-0.164802	NA	-2.22357	3.6833	0.219192	-8.19006	-2.22357	0.0778426	-1.98963	0.0778	ns	T-test (hom)
A0A3Q2I8Y6	A0A3Q2I8Y6_HORSE	ENSECAG00000014927	AZGP1	alpha-2-glycoprotein 1, zinc-binding [Source:VGNC Symbol;Acc:VGNC:15719]	Alpha-2-glycoprotein 1 zinc-binding OS=Equus caballus OX=9796 GN=AZGP1 PE=3 SV=1	AZGP1	1.07055	2.43361	1.95829	2.28205	3.12958	1.4819	1.59024	1.27787	2.70042	2.21093	3.57024	NA	0.924184	3.6817	0.824783	3.40257	0.924184	0.0779286	1.98895	0.0779	ns	T-test (hom)
F7CVC4	F7CVC4_HORSE	ENSECAG00000014550	AP2A2	adaptor related protein complex 2 subunit alpha 2 [Source:VGNC Symbol;Acc:VGNC:15378]	AP-2 complex subunit alpha OS=Equus caballus OX=9796 GN=AP2A2 PE=3 SV=3	AP2A2	-0.387523	-1.11822	-0.231044	-0.0590932	-0.306504	0.261449	-1.06505	-1.74542	-2.21418	-0.810462	-1.4378	NA	-0.906052	3.67597	0.758076	-3.33062	-0.906052	0.078239	-1.98648	0.0782	ns	T-test (hom)
A0A3Q2H7K4	A0A3Q2H7K4_HORSE	ENSECAG00000003368	G3BP1	G3BP stress granule assembly factor 1 [Source:VGNC Symbol;Acc:VGNC:18178]	G3BP stress granule assembly factor 1 OS=Equus caballus OX=9796 GN=G3BP1 PE=4 SV=1	G3BP1	-1.57787	-1.14001	-1.70756	-1.44448	-1.12538	-2.35886	-1.30703	-0.540269	-0.754836	-0.958291	-0.589925	NA	0.632497	3.65778	0.227652	2.31354	0.632497	0.0792313	1.97865	0.0792	ns	T-test (hom)
F7CNE1	F7CNE1_HORSE	ENSECAG00000014373	SNRPD1	small nuclear ribonucleoprotein D1 polypeptide [Source:VGNC Symbol;Acc:VGNC:23398]	Small nuclear ribonucleoprotein Sm D1 OS=Equus caballus OX=9796 GN=SNRPD1 PE=3 SV=3	SNRPD1	-0.392004	-0.162655	-0.148529	-0.63294	-0.441205	-1.24918	-0.258416	0.0635677	-1.07972	-0.329112	-1.77143	NA	-0.657419	3.65296	0.204036	-2.40153	-0.657419	0.0794967	-1.97657	0.0795	ns	T-test (hom)
A0A3Q2KSQ5	A0A3Q2KSQ5_HORSE	ENSECAG00000031569	CRIP1	0	Cysteine rich protein 1 OS=Equus caballus OX=9796 GN=CRIP1 PE=4 SV=1	CRIP1	0.895387	1.36434	0.252074	-0.00906437	-1.03324	-1.13817	1.27542	-1.85329	0.173309	3.04743	1.74154	NA	1.68491	3.65031	0.603369	6.15044	1.68491	0.0796432	1.97543	0.0796	ns	T-test (hom)
A0A5F5Q191	A0A5F5Q191_HORSE	ENSECAG00000015144	CADM1	cell adhesion molecule 1 [Source:VGNC Symbol;Acc:VGNC:15999]	Cell adhesion molecule 1 OS=Equus caballus OX=9796 GN=CADM1 PE=3 SV=1	CADM1	-0.941843	0.0807129	2.56968	-0.348674	-0.181764	0.0781469	-0.296463	1.65695	1.6173	1.24083	2.40791	NA	1.42826	3.63258	0.440411	5.18825	1.42826	0.0806277	1.96779	0.0806	ns	T-test (hom)
F6UU86	F6UU86_HORSE	ENSECAG00000002223	0	0	IF rod domain-containing protein OS=Equus caballus OX=9796 PE=3 SV=2	IF	2.21501	0.356744	2.10121	3.27132	2.12491	2.88074	1.71341	2.26829	0.627503	1.95672	0.314489	NA	-1.15022	3.62529	0.816161	-4.16987	-1.15022	0.0810362	-1.96465	0.081	ns	T-test (hom)
F7AQA4	F7AQA4_HORSE	ENSECAG00000010881	DPYD	dihydropyrimidine dehydrogenase [Source:VGNC Symbol;Acc:VGNC:17302]	Dihydropyrimidine dehydrogenase [NADP(+)] OS=Equus caballus OX=9796 GN=DPYD PE=3 SV=2	DPYD	0.667098	1.01076	-1.25909	0.570215	-0.817213	-0.681376	-0.483084	-0.334282	0.931426	0.409151	1.09787	NA	0.978688	3.61611	0.345778	3.53904	0.978688	0.0815534	1.96069	0.0816	ns	T-test (hom)
A0A3Q2HE43	A0A3Q2HE43_HORSE	ENSECAG00000036779	FUS	0	FUS RNA binding protein OS=Equus caballus OX=9796 GN=FUS PE=3 SV=2	FUS	-1.34418	-2.37507	-1.93691	-4.19041	-2.19787	-5.08837	-2.39148	-3.97024	-0.808835	-1.31224	-1.98338	NA	1.56866	3.60002	0.358417	5.6472	1.56866	0.0824684	1.95375	0.0825	ns	T-test (hom)
A0A3Q2GSU0	A0A3Q2GSU0_HORSE	ENSECAG00000018560	MYOF	myoferlin [Source:VGNC Symbol;Acc:VGNC:20517]	Myoferlin OS=Equus caballus OX=9796 GN=MYOF PE=3 SV=1	MYOF	1.2412	1.54807	0.463059	0.700167	0.901312	0.662496	2.10936	0.877361	0.546637	-0.44377	0.820278	NA	-0.755164	3.58054	0.577036	-2.70389	-0.755164	0.0835894	-1.94534	0.0836	ns	T-test (hom)
F6X917	F6X917_HORSE	ENSECAG00000009507	VPS26A	0	VPS26 retromer complex component A OS=Equus caballus OX=9796 GN=VPS26A PE=3 SV=3	VPS26A	0.113032	-0.112567	0.645255	-0.503082	-0.117743	-0.100225	0.614732	0.301534	1.29697	0.510597	0.228668	NA	0.573627	3.5741	0.423967	2.0502	0.573627	0.0839634	1.94256	0.084	ns	T-test (hom)
F6RQ92	F6RQ92_HORSE	ENSECAG00000024402	WASHC5	WASH complex subunit 5 [Source:VGNC Symbol;Acc:VGNC:24969]	WASH complex subunit 5 OS=Equus caballus OX=9796 GN=WASHC5 PE=3 SV=2	WASHC5	0.255141	0.294334	-4.05191	-4.4357	-2.24078	0.931007	-3.03208	-0.0985733	-3.51095	-3.71674	-5.01667	NA	-2.53413	3.56748	0.264859	-9.04046	-2.53413	0.0843494	-1.9397	0.0843	ns	T-test (hom)
F6ZAQ9	F6ZAQ9_HORSE	ENSECAG00000005198	VTA1	vesicle trafficking 1 [Source:VGNC Symbol;Acc:VGNC:24948]	Vesicle trafficking 1 OS=Equus caballus OX=9796 GN=VTA1 PE=3 SV=1	VTA1	-4.97078	-5.10238	-4.27039	-6.16724	-5.1278	-5.67057	-5.25366	-1.98606	-3.13605	-2.47939	-3.30701	NA	1.84446	4.63752	0.220365	8.55372	1.84446	0.040176	21	0.0848	ns	MannWhitney
UTER_HORSE	NA	NA	SCGB1A1	NA	Uteroglobin OS=Equus caballus OX=9796 GN=SCGB1A1 PE=2 SV=2	SCGB1A1	2.46582	3.00782	2.58537	2.35745	1.14846	2.9285	3.1592	2.85665	4.5001	2.88607	4.81069	NA	1.50197	6.03507	0.279015	9.06448	1.50197	0.0152497	21	0.0848	ns	MannWhitney
F6ZSQ2	F6ZSQ2_HORSE	ENSECAG00000039036	SCGB1A1	secretoglobin, family 1A, member 1 (uteroglobin) [Source:NCBI gene (formerly Entrezgene);Acc:100033916]	Secretoglobin family 1A member 1 OS=Equus caballus OX=9796 GN=SCGB1A1 PE=3 SV=2	SCGB1A1	2.46582	3.00782	2.58537	2.35745	1.14846	2.9285	3.1592	2.85665	4.5001	2.88607	4.81069	NA	1.50197	6.03507	0.279015	9.06448	1.50197	0.0152497	21	0.0848	ns	MannWhitney
A0A3Q2IGG6	A0A3Q2IGG6_HORSE	ENSECAG00000037138	ATP6V1G1	ATPase H+ transporting V1 subunit G1 [Source:VGNC Symbol;Acc:VGNC:56864]	V-type proton ATPase subunit G OS=Equus caballus OX=9796 GN=ATP6V1G1 PE=3 SV=1	ATP6V1G1	-2.76137	-2.34717	-1.95815	-1.6053	-1.53771	0.636498	-1.61829	-1.99892	-1.10766	0.506158	-1.39325	NA	0.983882	2.42542	0.815577	2.38633	0.983882	0.186155	21	0.0848	ns	MannWhitney
A0A3Q2GVR4	A0A3Q2GVR4_HORSE	ENSECAG00000040546	MARCKSL1	MARCKS like 1 [Source:VGNC Symbol;Acc:VGNC:19981]	MARCKS like 1 OS=Equus caballus OX=9796 GN=MARCKSL1 PE=3 SV=1	MARCKSL1	-4.91794	-4.20712	-4.88852	-4.98224	-4.40099	-5.04212	-4.32907	-4.89099	-3.18501	-2.82679	-4.42347	NA	1.22895	7.62297	0.0553613	9.36823	1.22895	0.00507292	21	0.0848	ns	MannWhitney
A0A5F5PF68	A0A5F5PF68_HORSE	ENSECAG00000026978	CEACAM1	0	Carcinoembryonic antigen-related cell adhesion molecule 1 OS=Equus caballus OX=9796 GN=LOC100069287 PE=4 SV=1	LOC100069287	-4.89736	-5.01259	-3.56075	-3.3692	-4.87008	-5.04137	-4.91858	-4.88376	-3.41874	-4.63609	-3.28935	NA	0.787819	2.93891	0.727488	2.31533	0.787819	0.130406	21	0.0848	ns	MannWhitney
F7BL38	F7BL38_HORSE	ENSECAG00000006646	MUC1	mucin 1, cell surface associated [Source:VGNC Symbol;Acc:VGNC:58670]	Mucin 1 cell surface associated OS=Equus caballus OX=9796 GN=MUC1 PE=4 SV=2	MUC1	-2.63949	-2.9789	-1.40535	-2.85891	-5.416	-2.67925	-2.00901	-2.38514	-1.11023	-2.0368	-1.80233	NA	1.14672	2.78824	0.302905	3.19733	1.14672	0.144763	21	0.0848	ns	MannWhitney
F7CT52	F7CT52_HORSE	ENSECAG00000000547	TM9SF4	transmembrane 9 superfamily member 4 [Source:VGNC Symbol;Acc:VGNC:24151]	Transmembrane 9 superfamily member OS=Equus caballus OX=9796 GN=TM9SF4 PE=3 SV=2	TM9SF4	-5.05536	-5.0923	-3.96063	-3.43633	-3.66762	-5.0342	-5.0229	-0.00404061	-1.60845	-3.28525	-2.4137	NA	1.47337	2.33024	0.410154	3.43331	1.47337	0.198851	21	0.0848	ns	MannWhitney
F6YHJ7	F6YHJ7_HORSE	ENSECAG00000016265	STK10	serine/threonine kinase 10 [Source:VGNC Symbol;Acc:VGNC:23680]	Non-specific serine/threonine protein kinase OS=Equus caballus OX=9796 GN=STK10 PE=3 SV=2	STK10	-1.44247	-2.56013	-1.45889	-2.92839	-1.72678	-2.83699	-2.29826	-2.30918	-1.03508	-1.06261	-2.25071	NA	0.745667	3.22923	0.622631	2.40793	0.745667	0.106636	21	0.0848	ns	MannWhitney
F7A692	F7A692_HORSE	ENSECAG00000020296	C5	complement C5 [Source:HGNC Symbol;Acc:HGNC:1331]	Complement C5 OS=Equus caballus OX=9796 GN=C5 PE=4 SV=2	C5	4.49327	4.46614	4.0288	2.80917	4.167	4.35828	3.70925	4.45923	3.66701	2.91931	3.65677	NA	-0.647029	3.14394	0.809545	-2.03422	-0.647029	0.113131	3	0.0848	ns	MannWhitney
F6X7G5	F6X7G5_HORSE	ENSECAG00000003229	HNRNPF	heteroous nuclear ribonucleoprotein F [Source:VGNC Symbol;Acc:VGNC:18824]	Heterogeneous nuclear ribonucleoprotein F OS=Equus caballus OX=9796 GN=HNRNPF PE=4 SV=2	HNRNPF	1.0523	0.87488	1.10562	0.988193	0.601913	0.102469	1.04564	1.00682	0.506852	0.791087	-0.0697569	NA	-0.437835	3.19064	0.512517	-1.39697	-0.437835	0.109527	3	0.0848	ns	MannWhitney
A0A5F5Q2W2	A0A5F5Q2W2_HORSE	ENSECAG00000024086	PSMA1	proteasome 20S subunit alpha 1 [Source:VGNC Symbol;Acc:VGNC:59416]	Proteasome subunit alpha type OS=Equus caballus OX=9796 GN=PSMA1 PE=3 SV=1	PSMA1	1.87965	2.12031	2.25695	1.76408	2.08121	1.98791	2.06229	1.94823	1.76927	1.85249	1.8501	NA	-0.188624	3.81073	0.181722	-0.718795	-0.188624	0.0712616	3	0.0848	ns	MannWhitney
A0A5F5PG05	A0A5F5PG05_HORSE	ENSECAG00000023061	ITGB2	integrin subunit beta 2 [Source:VGNC Symbol;Acc:VGNC:52399]	Integrin beta OS=Equus caballus OX=9796 GN=ITGB2 PE=3 SV=1	ITGB2	1.7372	1.49748	2.08993	2.4217	1.407	0.918818	1.07175	2.06561	0.340626	1.4552	0.341193	NA	-0.938848	4.9066	0.570591	-4.60656	-0.938848	0.03334	3	0.0848	ns	MannWhitney
F7DUN1	F7DUN1_HORSE	ENSECAG00000016082	HDAC1	histone deacetylase 1 [Source:VGNC Symbol;Acc:VGNC:50592]	Histone deacetylase 1 OS=Equus caballus OX=9796 GN=HDAC1 PE=3 SV=2	HDAC1	-1.28035	-1.47081	-1.26872	-4.36463	-2.10315	-0.775333	-1.6934	-1.30687	-4.46348	-1.73194	-2.4221	NA	-1.0896	2.2657	0.522479	-2.46871	-1.0896	0.207949	3	0.0848	ns	MannWhitney
A0A5F5PG59	A0A5F5PG59_HORSE	ENSECAG00000008844	SLC25A24	solute carrier family 25 member 24 [Source:VGNC Symbol;Acc:VGNC:23098]	Solute carrier family 25 member 24 OS=Equus caballus OX=9796 GN=SLC25A24 PE=3 SV=1	SLC25A24	1.30755	1.98335	1.2523	0.689944	-0.678128	1.31326	1.36669	1.08156	0.521566	0.51575	0.0630804	NA	-0.672767	2.40299	0.211518	-1.61665	-0.672767	0.189072	3	0.0848	ns	MannWhitney
F6WXF6	F6WXF6_HORSE	ENSECAG00000001360	AIFM1	apoptosis inducing factor mitochondria associated 1 [Source:VGNC Symbol;Acc:VGNC:15186]	Apoptosis inducing factor mitochondria associated 1 OS=Equus caballus OX=9796 GN=AIFM1 PE=3 SV=1	AIFM1	-1.51068	-3.50882	-0.812515	-1.17147	-3.71011	-2.11657	-1.83186	-0.670866	-3.39121	-2.06596	-5.27086	NA	-1.6594	3.55106	0.423361	-5.89262	-1.6594	0.0853147	-1.93261	0.0853	ns	T-test (hom)
A0A5F5PR55	A0A5F5PR55_HORSE	ENSECAG00000012891	ARPC4	actin related protein 2/3 complex subunit 4 [Source:HGNC Symbol;Acc:HGNC:707]	Actin-related protein 2/3 complex subunit 4 OS=Equus caballus OX=9796 GN=ARPC4 PE=3 SV=1	ARPC4	2.42476	2.37239	2.59625	1.96971	2.61831	1.14509	2.27778	2.00275	2.93369	3.51897	2.16061	NA	0.695213	3.54595	0.409088	2.46519	0.695213	0.0856175	1.9304	0.0856	ns	T-test (hom)
A0A3Q2I3K2	A0A3Q2I3K2_HORSE	ENSECAG00000026977	KRT20	keratin 20 [Source:VGNC Symbol;Acc:VGNC:19523]	Keratin 20 OS=Equus caballus OX=9796 GN=KRT20 PE=3 SV=1	KRT20	1.13465	-1.11191	-0.215681	0.110301	-0.870639	0.260368	-5.04282	-1.3462	-1.55584	-3.14433	-5.18491	NA	-2.40979	3.51705	0.862861	-8.47533	-2.40979	0.0873502	-1.9179	0.0874	ns	T-test (hom)
F7AXI9	F7AXI9_HORSE	ENSECAG00000022468	PRDX6	peroxiredoxin 6 [Source:VGNC Symbol;Acc:VGNC:21821]	Peroxiredoxin-6 OS=Equus caballus OX=9796 GN=PRDX6 PE=3 SV=2	PRDX6	4.03759	4.68773	2.63809	3.05372	2.49276	3.79677	4.09647	2.35469	4.28229	4.16536	4.76479	NA	1.00942	3.48255	0.244361	3.51536	1.00942	0.0894637	1.90296	0.0895	ns	T-test (hom)
F6Z9M9	F6Z9M9_HORSE	ENSECAG00000018569	LETM1	leucine zipper and EF-hand containing transmembrane protein 1 [Source:VGNC Symbol;Acc:VGNC:51208]	Leucine zipper-EF-hand-containing transmembrane protein 1 OS=Equus caballus OX=9796 GN=LETM1 PE=3 SV=2	LETM1	-2.84758	-4.57354	-1.74854	-2.23336	-3.4483	-1.37728	-2.8099	-1.82517	-0.281388	-2.07828	-1.52819	NA	1.31201	3.47427	0.994569	4.55827	1.31201	0.0899787	1.89937	0.09	ns	T-test (hom)
A0A3Q2ICY6	A0A3Q2ICY6_HORSE	ENSECAG00000017917	CYBB	cytochrome b-245 beta chain [Source:VGNC Symbol;Acc:VGNC:50467]	Cytochrome b-245 beta chain OS=Equus caballus OX=9796 GN=CYBB PE=4 SV=1	CYBB	2.22691	1.44787	2.81496	2.1265	1.47093	1.16277	1.5145	2.75098	0.494234	1.92367	0.876624	NA	-0.84125	3.45679	0.627068	-2.90803	-0.84125	0.0910754	-1.89179	0.0911	ns	T-test (hom)
A0A3Q2H6B6	A0A3Q2H6B6_HORSE	ENSECAG00000005781	SCPEP1	serine carboxypeptidase 1 [Source:VGNC Symbol;Acc:VGNC:22749]	Carboxypeptidase OS=Equus caballus OX=9796 GN=SCPEP1 PE=3 SV=1	SCPEP1	-0.234291	1.78861	-0.0171126	-3.26662	0.0545466	-0.822921	-2.27188	-2.0851	-0.198413	1.34938	2.15666	NA	1.95939	3.45259	0.799648	6.76496	1.95939	0.0913415	1.88996	0.0913	ns	T-test (hom)
F6VK74	F6VK74_HORSE	ENSECAG00000015175	MARS1	methionyl-tRNA synthetase 1 [Source:VGNC Symbol;Acc:VGNC:19986]	Methionine--tRNA ligase cytoplasmic OS=Equus caballus OX=9796 GN=MARS1 PE=3 SV=2	MARS1	-2.98273	-4.70632	-3.39429	-5.09793	-3.49649	-4.33374	-3.48534	-4.68082	-3.54879	-2.47468	-3.23816	NA	0.934991	3.45231	0.757326	3.22788	0.934991	0.091359	1.88984	0.0914	ns	T-test (hom)
F7A8M7	F7A8M7_HORSE	ENSECAG00000018572	TECR	trans-2,3-enoyl-CoA reductase [Source:VGNC Symbol;Acc:VGNC:23985]	Very-long-chain enoyl-CoA reductase OS=Equus caballus OX=9796 GN=TECR PE=3 SV=2	TECR	-3.59674	-1.24183	-1.73268	-2.47238	-2.79675	-2.44718	-3.65392	-2.24349	-4.76653	-2.11336	-4.57961	NA	-1.29671	3.4523	0.210564	-4.47664	-1.29671	0.0913596	-1.88984	0.0914	ns	T-test (hom)
F7AYG0	F7AYG0_HORSE	ENSECAG00000016326	ATP6V0A1	ATPase H+ transporting V0 subunit a1 [Source:VGNC Symbol;Acc:VGNC:15667]	V-type proton ATPase subunit a OS=Equus caballus OX=9796 GN=ATP6V0A1 PE=3 SV=3	ATP6V0A1	-2.63838	-2.60911	-1.90228	-2.15243	-4.20246	-3.00909	-3.45199	-1.94864	-4.89271	-2.51411	-4.31118	NA	-1.1667	3.44938	0.314865	-4.02439	-1.1667	0.091545	-1.88857	0.0915	ns	T-test (hom)
A0A3Q2H3R5	A0A3Q2H3R5_HORSE	ENSECAG00000013659	TUBB4B	tubulin beta 4B class IVb [Source:HGNC Symbol;Acc:HGNC:20771]	Tubulin beta chain OS=Equus caballus OX=9796 GN=TUBB4B PE=3 SV=1	TUBB4B	1.57012	1.67339	1.53662	0.688033	0.116828	2.9617	2.49443	1.14362	1.9785	2.60561	3.29563	NA	1.10349	3.44253	0.767037	3.79879	1.10349	0.0919802	1.8856	0.092	ns	T-test (hom)
A0A3Q2GW77	A0A3Q2GW77_HORSE	ENSECAG00000032097	CNN2	calponin 2 [Source:HGNC Symbol;Acc:HGNC:2156]	Calponin OS=Equus caballus OX=9796 GN=CNN2 PE=3 SV=1	CNN2	0.974612	-0.154171	-0.0782344	0.25805	0.88201	0.835117	0.424432	-0.163008	0.351175	-0.679067	-0.438694	NA	-0.627879	3.41977	0.683854	-2.1472	-0.627879	0.0934428	-1.87572	0.0934	ns	T-test (hom)
A0A3Q2I7A4	A0A3Q2I7A4_HORSE	ENSECAG00000041933	PHPT1	phosphohistidine phosphatase 1 [Source:HGNC Symbol;Acc:HGNC:30033]	14 kDa phosphohistidine phosphatase OS=Equus caballus OX=9796 GN=PHPT1 PE=3 SV=2	PHPT1	-3.61053	-1.7431	-3.20291	-3.10422	-2.91893	-2.81302	-1.76072	-2.58867	-3.88964	-4.95222	-2.47357	NA	-1.05405	3.41778	0.178898	-3.6025	-1.05405	0.093572	-1.87485	0.0936	ns	T-test (hom)
F7DS71	F7DS71_HORSE	ENSECAG00000014921	GPRC5A	G protein-coupled receptor class C group 5 member A [Source:VGNC Symbol;Acc:VGNC:18554]	G protein-coupled receptor class C group 5 member A OS=Equus caballus OX=9796 GN=GPRC5A PE=4 SV=2	GPRC5A	2.51601	1.42099	0.966851	0.994536	0.867229	1.11178	2.85784	2.35929	1.56989	0.573145	-0.534693	NA	-1.1007	3.41451	0.500077	-3.75836	-1.1007	0.0937845	-1.87343	0.0938	ns	T-test (hom)
F6YUV5	F6YUV5_HORSE	ENSECAG00000009171	NUP210	nucleoporin 210 [Source:VGNC Symbol;Acc:VGNC:20965]	Nucleoporin 210 OS=Equus caballus OX=9796 GN=NUP210 PE=3 SV=2	NUP210	-3.77678	-3.91225	-2.38614	-2.29349	-4.44009	-3.39466	-3.65815	-1.69118	-5.03401	-3.18545	-5.1166	NA	-1.25126	3.41184	0.658804	-4.26911	-1.25126	0.0939578	-1.87227	0.094	ns	T-test (hom)
A0A3Q2GU03	A0A3Q2GU03_HORSE	ENSECAG00000024503	ACTR1A	actin related protein 1A [Source:VGNC Symbol;Acc:VGNC:15026]	Actin related protein 1A OS=Equus caballus OX=9796 GN=ACTR1A PE=3 SV=1	ACTR1A	1.69588	1.51245	0.651337	-1.32764	-0.0452662	0.644492	0.956679	0.582362	-0.801202	-0.105797	-0.583214	NA	-1.08052	3.40904	0.257635	-3.68355	-1.08052	0.0941407	-1.87105	0.0941	ns	T-test (hom)
F7D0B5	F7D0B5_HORSE	ENSECAG00000011001	B4GAT1	beta-1,4-glucuronyltransferase 1 [Source:VGNC Symbol;Acc:VGNC:15746]	Beta-1 4-glucuronyltransferase 1 OS=Equus caballus OX=9796 GN=B4GAT1 PE=3 SV=2	B4GAT1	-0.997087	-0.848009	-0.733132	2.14434	1.30879	0.334626	0.0369355	1.70708	0.0501016	-1.58826	-1.82358	NA	-1.48978	3.38616	0.938622	-5.04461	-1.48978	0.0956457	-1.8611	0.0956	ns	T-test (hom)
A0A3Q2I4S4	A0A3Q2I4S4_HORSE	ENSECAG00000012362	C7	complement C7 [Source:VGNC Symbol;Acc:VGNC:15955]	Complement C7 OS=Equus caballus OX=9796 GN=C7 PE=3 SV=2	C7	3.01459	2.77793	2.6478	2.66862	3.33785	3.74629	3.02076	3.19371	2.72113	1.83251	2.96923	NA	-0.543324	3.37019	0.290561	-1.83111	-0.543324	0.0967099	-1.85415	0.0967	ns	T-test (hom)
A0A3Q2H8S7	A0A3Q2H8S7_HORSE	ENSECAG00000031522	0	0	Ig-like domain-containing protein OS=Equus caballus OX=9796 PE=4 SV=1	Ig-like	6.99918	7.46696	5.43558	7.93855	7.28668	7.27817	7.35577	6.59447	5.80624	6.21031	6.53242	NA	-0.861434	3.36647	0.403565	-2.89999	-0.861434	0.0969598	-1.85253	0.097	ns	T-test (hom)
F7DW15	F7DW15_HORSE	ENSECAG00000015089	RPS8	ribosomal protein S8 [Source:VGNC Symbol;Acc:VGNC:22568]	40S ribosomal protein S8 OS=Equus caballus OX=9796 GN=RPS8 PE=3 SV=3	RPS8	1.46798	1.84842	1.77493	2.31632	2.03157	1.13005	2.22294	2.20415	1.41516	1.55078	1.27588	NA	-0.460606	3.35969	0.208918	-1.54749	-0.460606	0.0974164	-1.84958	0.0974	ns	T-test (hom)
F6PW39	F6PW39_HORSE	ENSECAG00000017485	TGM1	transglutaminase 1 [Source:VGNC Symbol;Acc:VGNC:24060]	Transglutaminase 1 OS=Equus caballus OX=9796 GN=TGM1 PE=3 SV=3	TGM1	0.38664	-4.02255	0.740421	-0.529831	-0.84613	0.63629	-1.90871	-0.686712	-1.21444	-5.00053	-2.38986	NA	-2.08945	3.36029	0.57456	-7.02116	-2.08945	0.0973762	-1.84984	0.0974	ns	T-test (hom)
A0A3Q2L1W1	A0A3Q2L1W1_HORSE	ENSECAG00000017935	OSBPL9	0	Oxysterol-binding protein OS=Equus caballus OX=9796 GN=OSBPL9 PE=3 SV=2	OSBPL9	-3.19076	-3.02977	-2.75959	-4.03999	-5.03771	-1.75632	-2.42754	-3.35014	-4.98645	-3.99576	-4.0666	NA	-1.15062	3.35394	0.507156	-3.85912	-1.15062	0.0978058	-1.84707	0.0978	ns	T-test (hom)
A0A5F5PNA8	A0A5F5PNA8_HORSE	ENSECAG00000011560	GSTO1	glutathione S-transferase omega 1 [Source:VGNC Symbol;Acc:VGNC:18628]	Glutathione-dependent dehydroascorbate reductase OS=Equus caballus OX=9796 GN=GSTO1 PE=3 SV=1	GSTO1	3.81479	3.97136	2.28678	2.7038	3.27646	3.98825	4.03908	2.73458	4.24062	3.9122	4.23047	NA	0.775876	3.34092	0.136591	2.59214	0.775876	0.0986921	1.8414	0.0987	ns	T-test (hom)
F7BXK6	F7BXK6_HORSE	ENSECAG00000020076	ASAH1	N-acylsphingosine amidohydrolase 1 [Source:VGNC Symbol;Acc:VGNC:15557]	Ceramidase OS=Equus caballus OX=9796 GN=ASAH1 PE=3 SV=1	ASAH1	2.11265	1.83115	2.57823	1.75033	1.04235	0.817732	1.26751	1.28869	0.412558	1.56859	0.548632	NA	-0.74282	3.32284	0.738504	-2.46827	-0.74282	0.0999368	-1.83351	0.0999	ns	T-test (hom)
A0A3Q2HGB8	A0A3Q2HGB8_HORSE	ENSECAG00000018963	COLEC12	collectin subfamily member 12 [Source:VGNC Symbol;Acc:VGNC:16756]	Collectin-12 OS=Equus caballus OX=9796 GN=COLEC12 PE=4 SV=1	COLEC12	-0.552361	0.893098	-0.031543	-1.06322	-1.08428	0.619166	-0.0247777	0.0692271	0.203712	0.376439	1.78349	NA	0.934717	3.31277	0.594689	3.0965	0.934717	0.100637	1.82912	0.101	ns	T-test (hom)
F6U5R1	F6U5R1_HORSE	ENSECAG00000020726	FH	fumarate hydratase [Source:VGNC Symbol;Acc:VGNC:18033]	Fumarate hydratase mitochondrial OS=Equus caballus OX=9796 GN=FH PE=3 SV=2	FH	0.148876	-0.0186745	0.692534	0.0509536	-1.15522	-0.382521	-0.473832	0.304482	-1.81962	-0.318375	-0.502213	NA	-0.775892	3.2988	0.381693	-2.55951	-0.775892	0.101616	-1.82301	0.102	ns	T-test (hom)
A0A3Q2L2W1	A0A3Q2L2W1_HORSE	ENSECAG00000016772	NANS	N-acetylneuraminate synthase [Source:VGNC Symbol;Acc:VGNC:20556]	N-acetylneuraminate synthase OS=Equus caballus OX=9796 GN=NANS PE=4 SV=1	NANS	-0.392616	-1.72415	-1.98852	-0.406759	-1.1576	-2.01673	-1.19663	0.287423	-0.496491	-0.598231	-0.451878	NA	0.558914	3.27923	0.0158881	1.83281	0.558914	0.103003	1.86345	0.103	ns	T-test (het)
A0A5F5PJL2	A0A5F5PJL2_HORSE	ENSECAG00000040667	MUC4	0	Mucin-4 OS=Equus caballus OX=9796 GN=MUC4 PE=4 SV=1	MUC4	-4.03854	-3.69816	-0.23799	-0.630386	-1.01409	-1.28892	-3.39825	-0.266859	-0.577797	-1.02336	-0.610499	NA	1.08443	3.27591	0.0467229	3.55249	1.08443	0.103241	1.84467	0.103	ns	T-test (het)
A0A3Q2I903	A0A3Q2I903_HORSE	ENSECAG00000015150	EIF3L	eukaryotic translation initiation factor 3 subunit L [Source:VGNC Symbol;Acc:VGNC:17496]	Eukaryotic translation initiation factor 3 subunit L OS=Equus caballus OX=9796 GN=EIF3L PE=3 SV=1	EIF3L	-1.54733	-1.35246	-0.706817	-0.321202	-1.05307	-0.897049	-0.859272	-0.661249	-1.96295	-0.649552	-2.01334	NA	-0.617142	3.28154	0.145553	-2.02518	-0.617142	0.102839	-1.81547	0.103	ns	T-test (hom)
A0A3Q2HZM1	A0A3Q2HZM1_HORSE	ENSECAG00000024367	CASP1	caspase 1 [Source:VGNC Symbol;Acc:VGNC:52358]	Caspase-1 OS=Equus caballus OX=9796 GN=CASP1 PE=3 SV=1	CASP1	-2.11671	-1.95673	-0.667319	-1.34083	-2.92277	-4.89483	-0.937917	-2.41449	-5.28511	-1.7112	-5.02854	NA	-1.85183	3.27358	0.359627	-6.06213	-1.85183	0.103408	-1.81199	0.103	ns	T-test (hom)
F6V278	F6V278_HORSE	ENSECAG00000022985	USP14	ubiquitin specific peptidase 14 [Source:VGNC Symbol;Acc:VGNC:24832]	Ubiquitin carboxyl-terminal hydrolase OS=Equus caballus OX=9796 GN=USP14 PE=3 SV=2	USP14	-5.02663	-3.28432	-3.71137	-3.69573	-2.93972	-3.01981	-2.87774	-3.94981	-1.8868	-3.24934	-2.93603	NA	0.872417	3.26054	0.82943	2.84455	0.872417	0.104347	1.80629	0.104	ns	T-test (hom)
A0A3Q2GUH6	A0A3Q2GUH6_HORSE	ENSECAG00000035469	GPX4	glutathione peroxidase 4 [Source:HGNC Symbol;Acc:HGNC:4556]	Glutathione peroxidase OS=Equus caballus OX=9796 GN=GPX4 PE=3 SV=2	GPX4	-2.61015	-2.78775	-2.65714	-2.68998	-2.63165	-3.63656	-1.86337	-2.78284	-2.27916	-1.64305	-2.47647	NA	0.57454	3.26199	0.952058	1.87415	0.57454	0.104242	1.80692	0.104	ns	T-test (hom)
A0A3Q2HI11	A0A3Q2HI11_HORSE	ENSECAG00000000797	SUN2	Sad1 and UNC84 domain containing 2 [Source:VGNC Symbol;Acc:VGNC:23759]	Sad1 and UNC84 domain containing 2 OS=Equus caballus OX=9796 GN=SUN2 PE=4 SV=1	SUN2	-0.184948	-0.78467	0.160798	0.281582	-0.546526	-1.13059	-0.805176	0.279456	-1.10641	-0.581708	-1.21806	NA	-0.627467	3.27099	0.605709	-2.05244	-0.627467	0.103594	-1.81086	0.104	ns	T-test (hom)
A0A3Q2H2J1	A0A3Q2H2J1_HORSE	ENSECAG00000024844	ACADVL	acyl-CoA dehydrogenase very long chain [Source:VGNC Symbol;Acc:VGNC:49521]	Acyl-CoA dehydrogenase very long chain OS=Equus caballus OX=9796 GN=ACADVL PE=3 SV=1	ACADVL	0.906584	-0.206022	1.05319	0.824521	1.29527	0.0736175	0.751937	1.1624	-0.287627	0.910056	-0.626891	NA	-0.734173	3.24892	0.335244	-2.38527	-0.734173	0.105191	-1.8012	0.105	ns	T-test (hom)
F7BIR2	F7BIR2_HORSE	ENSECAG00000013635	SLC25A6	0	ADP/ATP translocase OS=Equus caballus OX=9796 GN=SLC25A6 PE=3 SV=3	SLC25A6	-1.81623	-2.16694	-0.645298	-0.723614	-1.00584	-2.96287	-1.79392	-0.618854	-4.0957	-0.705674	-3.83579	NA	-1.41236	3.22161	0.0945568	-4.55007	-1.41236	0.107201	-1.78923	0.107	ns	T-test (hom)
CASP1_HORSE	NA	NA	CASP1	NA	Caspase-1 OS=Equus caballus OX=9796 GN=CASP1 PE=2 SV=1	CASP1	-2.11671	-1.95673	-0.667319	-1.34083	-2.92277	-4.97187	-0.937917	-2.41449	-5.28511	-1.7112	-5.06416	NA	-1.85408	3.22893	0.37155	-5.98669	-1.85408	0.106658	-1.79244	0.107	ns	T-test (hom)
A0A5F5Q2I3	A0A5F5Q2I3_HORSE	ENSECAG00000018348	TPT1	tumor protein, translationally-controlled 1 [Source:HGNC Symbol;Acc:HGNC:12022]	Tumor protein translationally-controlled 1 OS=Equus caballus OX=9796 GN=TPT1 PE=3 SV=1	TPT1	-1.31935	-0.0250399	0.660171	-1.88795	-0.0982007	-2.25012	-0.225576	1.24419	0.767128	1.4147	0.375662	NA	1.34023	3.21365	0.327385	4.30703	1.34023	0.107794	1.78574	0.108	ns	T-test (hom)
A0A3Q2GUI8	A0A3Q2GUI8_HORSE	ENSECAG00000017237	ADGRE1	adhesion G protein-coupled receptor E1 [Source:VGNC Symbol;Acc:VGNC:59143]	Adhesion G protein-coupled receptor E1 OS=Equus caballus OX=9796 GN=ADGRE1 PE=4 SV=2	ADGRE1	1.60207	1.23847	0.78136	1.59193	1.38959	0.906137	0.479063	1.67669	-1.54928	0.6906	-0.820702	NA	-1.76796	3.20623	0.0470941	-5.66848	-1.76796	0.10835	-2.6084	0.108	ns	T-test (het)
F7C625	F7C625_HORSE	ENSECAG00000013676	CAST	calpastatin [Source:VGNC Symbol;Acc:VGNC:16077]	Calpain inhibitor OS=Equus caballus OX=9796 GN=CAST PE=3 SV=2	CAST	0.165189	-0.34235	-0.427536	-0.830402	-0.263351	-0.84268	0.203588	-0.91653	-0.209779	0.769711	-0.106617	NA	0.557864	3.1956	0.575012	1.78271	0.557864	0.109151	1.77782	0.109	ns	T-test (hom)
F6Z8V2	F6Z8V2_HORSE	ENSECAG00000018887	PSMB8	proteasome 20S subunit beta 8 [Source:VGNC Symbol;Acc:VGNC:21947]	Proteasome subunit beta OS=Equus caballus OX=9796 GN=PSMB8 PE=3 SV=1	PSMB8	1.10181	0.90361	0.92935	0.298808	0.423161	0.639774	1.12402	0.808976	-0.261388	0.938556	0.253317	NA	-0.468527	3.19585	0.14077	-1.49734	-0.468527	0.109132	-1.77793	0.109	ns	T-test (hom)
A0A5F5PN20	A0A5F5PN20_HORSE	ENSECAG00000022787	BCAP31	B cell receptor associated protein 31 [Source:VGNC Symbol;Acc:VGNC:15781]	B-cell receptor-associated protein OS=Equus caballus OX=9796 GN=BCAP31 PE=3 SV=1	BCAP31	-0.111818	0.659437	0.88435	0.645246	-0.263975	-0.0948569	0.44852	0.802195	-1.27938	0.570743	-0.324753	NA	-0.715599	3.197	0.133538	-2.28777	-0.715599	0.109046	-1.77843	0.109	ns	T-test (hom)
F7BC94	F7BC94_HORSE	ENSECAG00000013080	HYOU1	hypoxia up-regulated 1 [Source:VGNC Symbol;Acc:VGNC:49330]	Hypoxia up-regulated 1 OS=Equus caballus OX=9796 GN=HYOU1 PE=3 SV=2	HYOU1	-0.718529	0.450568	-0.209343	-0.159786	-0.663333	0.932577	-0.136836	0.33379	-2.20818	-0.122233	-0.379038	NA	-0.881788	3.20328	0.134368	-2.82461	-0.881788	0.108572	-1.78119	0.109	ns	T-test (hom)
F7DNM6	F7DNM6_HORSE	ENSECAG00000000300	ARL3	ADP ribosylation factor like GTPase 3 [Source:VGNC Symbol;Acc:VGNC:15515]	ADP ribosylation factor like GTPase 3 OS=Equus caballus OX=9796 GN=ARL3 PE=3 SV=3	ARL3	-1.99405	-1.46338	-1.07452	-1.64268	-2.73673	-1.53163	-0.779849	-1.97585	-1.31555	-0.665395	-0.974185	NA	0.664793	3.18931	0.487951	2.12023	0.664793	0.109628	1.77506	0.11	ns	T-test (hom)
F7BLU1	F7BLU1_HORSE	ENSECAG00000019293	RPS15A	ribosomal protein S15a [Source:VGNC Symbol;Acc:VGNC:22548]	40S ribosomal protein S15a OS=Equus caballus OX=9796 GN=RPS15A PE=3 SV=1	RPS15A	0.47306	0.446663	0.930402	-0.497002	0.144492	-1.18298	0.931121	0.0185391	-1.04943	0.324661	-1.64831	NA	-0.949065	3.16901	0.417338	-3.0076	-0.949065	0.111181	-1.76614	0.111	ns	T-test (hom)
F6Q4A3	F6Q4A3_HORSE	ENSECAG00000004311	RPS16	ribosomal protein S16 [Source:VGNC Symbol;Acc:VGNC:22549]	Ribosomal protein S16 OS=Equus caballus OX=9796 GN=RPS16 PE=3 SV=2	RPS16	2.04967	1.07745	1.89318	1.49377	0.914372	1.2055	1.69025	1.59913	1.01053	1.33625	0.782961	NA	-0.447167	3.15917	0.73296	-1.41268	-0.447167	0.111943	-1.76181	0.112	ns	T-test (hom)
F7B1S5	F7B1S5_HORSE	ENSECAG00000018547	BROX	BRO1 domain and CAAX motif containing [Source:VGNC Symbol;Acc:VGNC:15895]	BRO1 domain- and CAAX motif-containing protein OS=Equus caballus OX=9796 GN=BROX PE=3 SV=2	BROX	-3.45994	-3.03567	-3.00451	-4.50549	-3.17679	-4.0072	-2.56042	-4.89255	-2.0796	-1.8353	-3.74068	NA	1.02846	3.14011	0.523334	3.22948	1.02846	0.113432	1.75342	0.113	ns	T-test (hom)
F6SL95	F6SL95_HORSE	ENSECAG00000017673	ALDH2	aldehyde dehydrogenase 2 family member [Source:VGNC Symbol;Acc:VGNC:57135]	Aldehyde dehydrogenase mitochondrial OS=Equus caballus OX=9796 GN=ALDH2 PE=3 SV=2	ALDH2	2.22162	2.4001	3.23733	2.84431	2.42066	2.19504	2.61714	3.17392	1.36831	3.0079	1.56372	NA	-0.65879	3.14376	0.0962447	-2.07108	-0.65879	0.113144	-1.75503	0.113	ns	T-test (hom)
A0A5F5Q1A5	A0A5F5Q1A5_HORSE	ENSECAG00000020406	PPP1R12A	protein phosphatase 1 regulatory subunit 12A [Source:VGNC Symbol;Acc:VGNC:21755]	Protein phosphatase 1 regulatory subunit OS=Equus caballus OX=9796 GN=PPP1R12A PE=4 SV=1	PPP1R12A	-4.97675	-3.58305	-2.82793	-1.6882	-3.47964	-5.05719	-2.32117	-2.81846	-1.11286	-2.41116	-2.53167	NA	1.32548	3.13597	0.670246	4.15666	1.32548	0.113758	1.7516	0.114	ns	T-test (hom)
F7CMH2	F7CMH2_HORSE	ENSECAG00000005731	0	0	Peptidase_M24 domain-containing protein OS=Equus caballus OX=9796 PE=3 SV=2	Peptidase_M24	-0.363525	-0.430223	0.0532115	-0.695031	-0.973319	-0.679431	0.516166	-0.702624	-0.640875	0.261162	1.51379	NA	0.787371	3.13314	0.0887525	2.46694	0.787371	0.113981	1.75035	0.114	ns	T-test (hom)
F7AGA5	F7AGA5_HORSE	ENSECAG00000013135	PLS3	plastin 3 [Source:VGNC Symbol;Acc:VGNC:21595]	Plastin 3 OS=Equus caballus OX=9796 GN=PLS3 PE=4 SV=2	PLS3	0.241004	0.757867	-0.780813	0.84927	-0.693812	1.06347	1.08348	-0.0621917	1.22967	0.988021	1.07295	NA	0.789596	3.11722	0.0517449	2.46134	0.789596	0.115246	1.74333	0.115	ns	T-test (hom)
A0A3Q2L8T9	A0A3Q2L8T9_HORSE	ENSECAG00000013475	SEC61A1	SEC61 translocon subunit alpha 1 [Source:VGNC Symbol;Acc:VGNC:50498]	SEC61 translocon subunit alpha 1 OS=Equus caballus OX=9796 GN=SEC61A1 PE=3 SV=1	SEC61A1	-1.2453	-1.33197	-0.19204	-0.767214	-2.05991	-1.43939	-1.11363	-0.370649	-3.37902	-0.731542	-1.99198	NA	-0.969167	3.11477	0.0982854	-3.01873	-0.969167	0.115441	-1.74226	0.115	ns	T-test (hom)
F6R449	F6R449_HORSE	ENSECAG00000024786	PSMC3	proteasome 26S subunit, ATPase 3 [Source:VGNC Symbol;Acc:VGNC:21951]	Proteasome 26S subunit ATPase 3 OS=Equus caballus OX=9796 GN=PSMC3 PE=3 SV=2	PSMC3	-1.56781	-1.01885	-0.761128	-1.22147	-1.28231	-0.083495	-0.902127	-0.810214	-0.0855771	-0.867312	-0.389624	NA	0.50842	3.09484	0.982197	1.57348	0.50842	0.117047	1.73346	0.117	ns	T-test (hom)
A0A3Q2LA46	A0A3Q2LA46_HORSE	ENSECAG00000011467	ALPL	alkaline phosphatase, biomineralization associated [Source:VGNC Symbol;Acc:VGNC:50647]	Alkaline phosphatase OS=Equus caballus OX=9796 GN=ALPL PE=3 SV=1	ALPL	2.5912	3.82542	3.68625	2.11426	3.7974	3.30413	3.57617	1.53439	2.67894	0.558204	2.57462	NA	-1.1164	3.09419	0.440905	-3.45436	-1.1164	0.117099	-1.73318	0.117	ns	T-test (hom)
A0A3Q2HP00	A0A3Q2HP00_HORSE	ENSECAG00000024684	ATP5F1C	ATP synthase F1 subunit gamma [Source:VGNC Symbol;Acc:VGNC:58981]	ATP synthase subunit gamma OS=Equus caballus OX=9796 GN=ATP5F1C PE=3 SV=1	ATP5F1C	1.89683	1.11154	2.25718	1.72699	0.645899	0.803847	1.5126	2.06754	0.305221	1.62306	0.358401	NA	-0.740576	3.09568	0.543917	-2.29258	-0.740576	0.116979	-1.73383	0.117	ns	T-test (hom)
A0A3Q2HF40	A0A3Q2HF40_HORSE	ENSECAG00000033575	MUC5B	0	Mucin 5B oligomeric mucus/gel-forming OS=Equus caballus OX=9796 GN=MUC5B PE=4 SV=1	MUC5B	-1.09374	3.30904	3.52995	2.21422	0.0390056	-0.0148501	0.429172	-1.36129	2.97787	2.31547	3.30722	NA	1.98541	3.08846	0.134835	6.13187	1.98541	0.117566	1.73065	0.118	ns	T-test (hom)
SODC_HORSE	NA	ENSECAG00000008958	SOD1	superoxide dismutase 1 [Source:VGNC Symbol;Acc:VGNC:23442]	Superoxide dismutase [Cu-Zn] OS=Equus caballus OX=9796 GN=SOD1 PE=1 SV=2	SOD1	5.28837	6.55382	5.12431	4.53597	4.90236	5.17454	5.38544	4.72672	6.1981	5.09206	6.65697	NA	0.770939	3.07269	0.493694	2.36885	0.770939	0.118858	1.72368	0.119	ns	T-test (hom)
A0A5F5PGA8	A0A5F5PGA8_HORSE	ENSECAG00000015040	NASP	nuclear autoantigenic sperm protein [Source:VGNC Symbol;Acc:VGNC:20566]	Nuclear autoantigenic sperm protein OS=Equus caballus OX=9796 GN=NASP PE=3 SV=1	NASP	2.29276	2.55243	1.8153	1.30865	1.58332	1.9081	2.29469	1.31272	2.06276	3.01695	2.24159	NA	0.556935	3.07251	0.727399	1.71119	0.556935	0.118873	1.7236	0.119	ns	T-test (hom)
F6ZTF2	F6ZTF2_HORSE	ENSECAG00000013534	CD53	CD53 molecule [Source:VGNC Symbol;Acc:VGNC:16272]	Tetraspanin OS=Equus caballus OX=9796 GN=CD53 PE=2 SV=1	CD53	-1.10796	-1.00877	-0.728548	-0.887709	-0.675531	-2.15837	-1.8413	-0.99596	-2.31608	-1.08239	-2.10013	NA	-0.657347	3.05996	0.56823	-2.01145	-0.657347	0.119911	-1.71805	0.12	ns	T-test (hom)
A0A3Q2HQI2	A0A3Q2HQI2_HORSE	ENSECAG00000010136	PPP3CA	protein phosphatase 3 catalytic subunit alpha [Source:VGNC Symbol;Acc:VGNC:21785]	Serine/threonine-protein phosphatase OS=Equus caballus OX=9796 GN=PPP3CA PE=3 SV=1	PPP3CA	-1.64821	-1.54397	-1.19371	-2.54382	-2.38545	-1.97437	-1.51476	-1.59799	-0.385082	-1.50832	-1.67952	NA	0.609311	3.0414	0.341405	1.85316	0.609311	0.121464	1.70984	0.121	ns	T-test (hom)
A0A3Q2IED8	A0A3Q2IED8_HORSE	ENSECAG00000021995	M6PR	mannose-6-phosphate receptor, cation dependent [Source:VGNC Symbol;Acc:VGNC:19877]	Mannose-6-phosphate receptor cation dependent OS=Equus caballus OX=9796 GN=M6PR PE=4 SV=2	M6PR	-1.20538	-1.59493	-0.921231	-1.6882	-0.645228	-0.54964	-2.32117	-1.40821	0.244528	-1.58674	-0.125271	NA	0.802588	3.04823	0.271138	2.44648	0.802588	0.12089	1.71286	0.121	ns	T-test (hom)
A0A3Q2HXX1	A0A3Q2HXX1_HORSE	ENSECAG00000013883	ICAM1	intercellular adhesion molecule 1 [Source:VGNC Symbol;Acc:VGNC:18927]	Intercellular adhesion molecule 1 OS=Equus caballus OX=9796 GN=ICAM1 PE=3 SV=1	ICAM1	1.47751	1.82658	1.21446	1.44065	1.20731	0.149915	1.53244	0.583665	1.27046	1.94943	2.16582	NA	0.616169	3.03854	0.962189	1.87225	0.616169	0.121705	1.70857	0.122	ns	T-test (hom)
A0A3Q2HBF9	A0A3Q2HBF9_HORSE	ENSECAG00000009822	SLC3A2	solute carrier family 3 member 2 [Source:VGNC Symbol;Acc:VGNC:23211]	Solute carrier family 3 member 2 OS=Equus caballus OX=9796 GN=SLC3A2 PE=4 SV=1	SLC3A2	-0.505927	0.0116495	-0.0758921	-0.659628	0.273547	0.934017	0.925482	-0.158342	0.796436	0.0943435	1.56587	NA	0.72577	3.04035	0.556713	2.20659	0.72577	0.121553	1.70937	0.122	ns	T-test (hom)
F6YGW2	F6YGW2_HORSE	ENSECAG00000016635	BAX	BCL2 associated X, apoptosis regulator [Source:VGNC Symbol;Acc:VGNC:50999]	BCL2 associated X apoptosis regulator OS=Equus caballus OX=9796 GN=BAX PE=3 SV=2	BAX	1.40818	0.593083	0.412524	0.562765	0.453236	1.29442	2.13523	-0.0885142	-0.84965	-0.445075	1.09008	NA	-0.914581	3.03625	0.393029	-2.77689	-0.914581	0.121898	-1.70756	0.122	ns	T-test (hom)
F7D3E3	F7D3E3_HORSE	ENSECAG00000000428	CMPK1	cytidine/uridine monophosphate kinase 1 [Source:VGNC Symbol;Acc:VGNC:16652]	UMP-CMP kinase OS=Equus caballus OX=9796 GN=CMPK1 PE=3 SV=2	CMPK1	0.464073	0.846657	0.19739	0.171126	-0.221374	0.313164	0.849418	-0.889332	0.51436	1.33139	0.681194	NA	0.625924	3.02204	0.821341	1.89157	0.625924	0.123105	1.70126	0.123	ns	T-test (hom)
F6PWF8	F6PWF8_HORSE	ENSECAG00000003966	GPC4	glypican 4 [Source:VGNC Symbol;Acc:VGNC:55476]	Glypican 4 OS=Equus caballus OX=9796 GN=GPC4 PE=3 SV=2	GPC4	-4.11864	-3.15492	-4.89055	-3.07984	-2.45313	-4.91059	-2.15536	-2.93763	-4.89718	-3.74859	-5.20025	NA	-1.15275	3.02887	0.774298	-3.49154	-1.15275	0.122524	-1.70429	0.123	ns	T-test (hom)
F6VSG0	F6VSG0_HORSE	ENSECAG00000022987	RBM4B	RNA binding motif protein 4B [Source:VGNC Symbol;Acc:VGNC:69331]	RNA binding motif protein 4B OS=Equus caballus OX=9796 GN=RBM4B PE=4 SV=1	RBM4B	-5.04123	-4.9347	-3.76978	-4.28823	-4.18818	-4.87048	-4.08426	-2.91328	-1.64608	-2.53363	-5.02114	NA	1.19432	3.02725	0.059127	3.6155	1.19432	0.122661	1.70357	0.123	ns	T-test (hom)
F7D381	F7D381_HORSE	ENSECAG00000014047	TWF2	twinfilin actin binding protein 2 [Source:VGNC Symbol;Acc:VGNC:57338]	Twinfilin actin binding protein 2 OS=Equus caballus OX=9796 GN=TWF2 PE=3 SV=3	TWF2	1.26086	0.653421	0.531087	0.574552	0.138482	1.03022	0.680828	0.273563	0.378258	0.481886	-0.200017	NA	-0.422834	3.0244	0.82737	-1.27882	-0.422834	0.122903	-1.70231	0.123	ns	T-test (hom)
A0A3Q2H485	A0A3Q2H485_HORSE	ENSECAG00000030855	LOC106781592	0	Double-headed protease inhibitor submandibular gland OS=Equus caballus OX=9796 GN=LOC106781592 PE=4 SV=1	LOC106781592	2.41013	3.68843	3.76202	3.2198	2.14467	0.950524	0.236071	1.44157	2.93586	3.95792	3.834	NA	1.34428	3.00804	0.33101	4.04365	1.34428	0.124305	1.69505	0.124	ns	T-test (hom)
F6VE09	F6VE09_HORSE	ENSECAG00000011805	DAZAP1	DAZ associated protein 1 [Source:VGNC Symbol;Acc:VGNC:56348]	DAZ associated protein 1 OS=Equus caballus OX=9796 GN=DAZAP1 PE=4 SV=2	DAZAP1	-1.67018	-1.88308	-1.51405	0.177222	0.77961	-3.52003	-2.13389	-2.28719	-0.328563	-0.282868	0.314822	NA	1.40758	3.00743	0.130068	4.23319	1.40758	0.124358	1.69478	0.124	ns	T-test (hom)
A0A3Q2H6Z3	A0A3Q2H6Z3_HORSE	ENSECAG00000010185	IFIT2	interferon induced protein with tetratricopeptide repeats 2 [Source:HGNC Symbol;Acc:HGNC:5409]	Interferon induced protein with tetratricopeptide repeats 2 OS=Equus caballus OX=9796 GN=IFIT2 PE=4 SV=1	IFIT2	-1.39476	-1.00458	-1.95832	-0.806522	-1.56697	-1.97291	-1.45319	-0.921368	-1.21495	-0.98262	-0.451312	NA	0.501867	3.01741	0.996779	1.51434	0.501867	0.123501	1.69921	0.124	ns	T-test (hom)
F6ZRF6	F6ZRF6_HORSE	ENSECAG00000011859	SERPINA7	serpin family A member 7 [Source:VGNC Symbol;Acc:VGNC:22846]	Serpin family A member 7 OS=Equus caballus OX=9796 GN=SERPINA7 PE=3 SV=3	SERPINA7	-1.95755	-2.70065	-0.889984	-0.175317	-1.30556	-0.726719	-2.24219	-1.68511	-1.7063	-4.324	-1.85372	NA	-1.16762	3.00925	0.224708	-3.51366	-1.16762	0.124201	-1.69559	0.124	ns	T-test (hom)
F6W2M7	F6W2M7_HORSE	ENSECAG00000016280	CYBC1	cytochrome b-245 chaperone 1 [Source:VGNC Symbol;Acc:VGNC:51359]	Essential for reactive oxygen species protein OS=Equus caballus OX=9796 GN=CYBC1 PE=3 SV=2	CYBC1	-2.16623	-2.37247	-0.615786	-1.94733	-3.7868	-5.06843	-2.47017	-0.642837	-1.60655	-1.36871	0.882247	NA	1.68609	3.01581	0.936262	5.08492	1.68609	0.123637	1.6985	0.124	ns	T-test (hom)
F6YJR6	F6YJR6_HORSE	ENSECAG00000021927	RPL18	ribosomal protein L18 [Source:VGNC Symbol;Acc:VGNC:22524]	Ribosomal protein L18 OS=Equus caballus OX=9796 GN=RPL18 PE=3 SV=1	RPL18	-0.237586	0.204217	-0.194145	1.06766	0.403493	-0.493312	0.179388	0.506604	-0.55981	-0.0432923	-0.417759	NA	-0.519827	2.99929	0.487688	-1.55912	-0.519827	0.125061	-1.69117	0.125	ns	T-test (hom)
F6VWK4	F6VWK4_HORSE	ENSECAG00000023237	HNRNPA3	heteroous nuclear ribonucleoprotein A3 [Source:VGNC Symbol;Acc:VGNC:18823]	Heterogeneous nuclear ribonucleoprotein A3 OS=Equus caballus OX=9796 GN=HNRNPA3 PE=4 SV=3	HNRNPA3	2.18423	2.18883	2.36161	1.45237	2.30587	1.26647	2.86126	2.44341	1.09748	2.36602	0.89681	NA	-0.679573	2.98297	0.340701	-2.02714	-0.679573	0.126484	-1.68392	0.126	ns	T-test (hom)
F6VSN9	F6VSN9_HORSE	ENSECAG00000020252	PDIA3	protein disulfide isomerase family A member 3 [Source:VGNC Symbol;Acc:VGNC:21264]	Protein disulfide-isomerase OS=Equus caballus OX=9796 GN=PDIA3 PE=3 SV=2	PDIA3	4.38517	4.09055	4.73364	4.23453	4.03704	3.66251	4.29284	4.5631	3.27375	4.51857	3.48714	NA	-0.490103	2.9931	0.136404	-1.46693	-0.490103	0.1256	-1.68842	0.126	ns	T-test (hom)
A0A3Q2HJG0	A0A3Q2HJG0_HORSE	ENSECAG00000018381	RPN2	ribophorin II [Source:VGNC Symbol;Acc:VGNC:22535]	Dolichyl-diphosphooligosaccharide--protein glycosyltransferase subunit 2 OS=Equus caballus OX=9796 GN=RPN2 PE=3 SV=1	RPN2	0.632921	1.05503	1.50287	1.69001	1.29421	0.609758	1.46385	0.98644	0.418432	1.16527	0.49767	NA	-0.460595	2.98589	0.803193	-1.37528	-0.460595	0.126229	-1.68522	0.126	ns	T-test (hom)
F7CC77	F7CC77_HORSE	ENSECAG00000000066	NAP1L1	nucleosome assembly protein 1 like 1 [Source:VGNC Symbol;Acc:VGNC:20557]	Nucleosome assembly protein 1 like 1 OS=Equus caballus OX=9796 GN=NAP1L1 PE=3 SV=2	NAP1L1	-3.01234	-5.05558	-2.30806	-2.32674	-3.18735	-5.12464	-1.42498	-2.27287	-4.93535	-3.54281	-5.06937	NA	-1.42677	2.985	0.624817	-4.25892	-1.42677	0.126306	-1.68482	0.126	ns	T-test (hom)
F6XJN4	F6XJN4_HORSE	ENSECAG00000023800	AK2	adenylate kinase 2 [Source:VGNC Symbol;Acc:VGNC:15195]	Adenylate kinase 2 mitochondrial OS=Equus caballus OX=9796 GN=AK2 PE=3 SV=1	AK2	-5.11319	-3.10074	-3.55164	-0.233766	-3.9637	-5.10714	-3.47471	0.0883553	-1.71839	-1.88482	-1.91888	NA	1.21637	2.97712	0.0058399	3.62128	1.21637	0.126998	1.72785	0.127	ns	T-test (het)
F7BUL4	F7BUL4_HORSE	ENSECAG00000019497	INPP5D	inositol polyphosphate-5-phosphatase D [Source:VGNC Symbol;Acc:VGNC:19074]	Phosphatidylinositol-3 4 5-trisphosphate 5-phosphatase OS=Equus caballus OX=9796 GN=INPP5D PE=3 SV=2	INPP5D	-5.09298	-4.88664	-3.87925	-4.89366	-4.99702	-5.00551	-5.6775	-4.79683	-4.26419	-2.89618	-5.17791	NA	0.790914	2.97397	0.0767975	2.35216	0.790914	0.127276	1.67992	0.127	ns	T-test (hom)
A0A5F5PTA0	A0A5F5PTA0_HORSE	ENSECAG00000019176	KRT80	keratin 80 [Source:VGNC Symbol;Acc:VGNC:19541]	Keratin 80 OS=Equus caballus OX=9796 GN=KRT80 PE=4 SV=1	KRT80	4.09439	2.0639	3.97012	3.38143	2.31295	4.13713	1.72116	3.52903	-0.521248	-3.20877	2.04466	NA	-3.71305	2.97004	0.0393165	-11.0279	-3.71305	0.127623	-2.38724	0.128	ns	T-test (het)
A0A3Q2HZW1	A0A3Q2HZW1_HORSE	ENSECAG00000029421	HSPA2	heat shock protein family A (Hsp70) member 2 [Source:HGNC Symbol;Acc:HGNC:5235]	Heat shock protein family A (Hsp70) member 2 OS=Equus caballus OX=9796 GN=HSPA2 PE=3 SV=1	HSPA2	-2.5538	-1.19602	-1.64498	-1.06784	-0.0201359	-2.06342	-2.02721	-1.5042	-0.0981799	-1.44631	-0.402802	NA	0.860602	2.95878	0.946559	2.54633	0.860602	0.128623	1.67316	0.129	ns	T-test (hom)
F7DYV8	F7DYV8_HORSE	ENSECAG00000019131	MICAL1	microtubule associated monooxygenase, calponin and LIM domain containing 1 [Source:VGNC Symbol;Acc:VGNC:20171]	F-actin monooxygenase OS=Equus caballus OX=9796 GN=MICAL1 PE=3 SV=2	MICAL1	0.286259	0.49873	0.34676	0.0988393	-0.903817	-0.435485	0.719389	0.463985	-1.50401	0.311625	-0.58433	NA	-0.726572	2.9582	0.254684	-2.14935	-0.726572	0.128674	-1.67291	0.129	ns	T-test (hom)
F6RMQ1	F6RMQ1_HORSE	ENSECAG00000012502	GLIPR2	GLI pathosis related 2 [Source:VGNC Symbol;Acc:VGNC:56881]	GLI pathogenesis related 2 OS=Equus caballus OX=9796 GN=GLIPR2 PE=4 SV=3	GLIPR2	0.813947	0.754573	1.04279	1.1738	0.182443	0.270802	0.440535	0.894198	-0.121507	0.890499	-0.0853887	NA	-0.468767	2.91933	0.299366	-1.36849	-0.468767	0.132189	-1.65559	0.132	ns	T-test (hom)
A0A3Q2HVT4	A0A3Q2HVT4_HORSE	ENSECAG00000000449	NIT1	nitrilase 1 [Source:VGNC Symbol;Acc:VGNC:20744]	Nitrilase 1 OS=Equus caballus OX=9796 GN=NIT1 PE=3 SV=1	NIT1	-2.91387	-0.65339	-4.06092	-0.808403	-0.792462	-1.60811	-1.70915	-1.26002	-3.11456	-2.94818	-2.67383	NA	-1.1864	2.9242	0.0681045	-3.46928	-1.1864	0.131743	-1.65776	0.132	ns	T-test (hom)
A0A3Q2H3T3	A0A3Q2H3T3_HORSE	ENSECAG00000017782	SPATA18	spermatosis associated 18 [Source:VGNC Symbol;Acc:VGNC:23484]	Mitochondria-eating protein OS=Equus caballus OX=9796 GN=SPATA18 PE=3 SV=1	SPATA18	-4.97385	-4.89944	-4.83049	-5.39926	-4.49992	-2.45865	-1.66264	-4.7998	-4.05207	-0.742734	-3.88483	NA	1.2973	2.1297	0.44007	2.76285	1.2973	0.228506	20	0.133	ns	MannWhitney
A0A3Q2GVQ1	A0A3Q2GVQ1_HORSE	ENSECAG00000010020	HBE1	0	Hemoglobin subunit epsilon OS=Equus caballus OX=9796 GN=LOC100068926 PE=3 SV=1	LOC100068926	-4.85579	-5.04472	-4.93247	-4.28111	-2.67254	-5.10637	-4.82768	-4.98693	-3.64983	-4.47173	-3.13933	NA	0.834824	2.72895	0.926229	2.27819	0.834824	0.150836	20	0.133	ns	MannWhitney
A0A5F5PEE6	A0A5F5PEE6_HORSE	ENSECAG00000004903	APOA4	apolipoprotein A4 [Source:VGNC Symbol;Acc:VGNC:15414]	Apolipoprotein E OS=Equus caballus OX=9796 GN=APOA4 PE=3 SV=1	APOA4	1.89689	2.95381	1.25673	3.09681	3.45129	3.01352	3.26737	3.12474	4.44096	3.02943	3.98588	NA	1.06111	3.88639	0.905921	4.1239	1.06111	0.0676208	20	0.133	ns	MannWhitney
F6UNR3	F6UNR3_HORSE	ENSECAG00000007976	EEF1D	eukaryotic translation elongation factor 1 delta [Source:VGNC Symbol;Acc:VGNC:17430]	Eukaryotic translation elongation factor 1 delta OS=Equus caballus OX=9796 GN=EEF1D PE=3 SV=1	EEF1D	2.11866	0.110055	0.231602	-0.925994	-0.568237	-0.855477	-0.106622	-0.497621	0.848439	1.4962	0.227821	NA	0.91919	2.54713	0.655546	2.3413	0.91919	0.171095	20	0.133	ns	MannWhitney
A0A3Q2HEJ5	A0A3Q2HEJ5_HORSE	ENSECAG00000010267	CD44	CD44 molecule [Source:VGNC Symbol;Acc:VGNC:59434]	CD44 antigen OS=Equus caballus OX=9796 GN=CD44 PE=4 SV=1	CD44	2.39469	2.46996	2.99517	2.78909	2.19896	1.95383	2.08359	2.43869	2.53963	4.74966	2.56374	NA	0.868847	1.48533	0.00831076	1.29053	0.868847	0.357166	20	0.133	ns	MannWhitney
HBAT_HORSE	NA	NA	HBQ1	NA	Hemoglobin subunit theta-1 OS=Equus caballus OX=9796 GN=HBQ1 PE=3 SV=2	HBQ1	-5.13393	-4.93697	-4.76989	-4.94353	-1.77681	-5.04727	-3.47448	-4.99299	-1.24243	-3.47945	-3.59087	NA	1.61357	3.62	0.682679	5.84111	1.61357	0.0813341	20	0.133	ns	MannWhitney
F6W6Z4	F6W6Z4_HORSE	ENSECAG00000020378	NQO1	NAD(P)H quinone dehydrogenase 1 [Source:VGNC Symbol;Acc:VGNC:53552]	NAD(P)H quinone dehydrogenase 1 OS=Equus caballus OX=9796 GN=NQO1 PE=3 SV=2	NQO1	1.10424	-0.767892	-1.21216	-1.06419	-0.68459	-0.632765	-0.578921	-1.28611	-0.312572	-0.663369	8.30496	NA	3.08331	1.30958	0.000198	4.03784	3.08331	0.403438	20	0.133	ns	MannWhitney
A0A3Q2KZJ6	A0A3Q2KZJ6_HORSE	ENSECAG00000019343	ALDH1A1	aldehyde dehydrogenase 1 family member A1 [Source:VGNC Symbol;Acc:VGNC:15228]	Retinal dehydrogenase 1 OS=Equus caballus OX=9796 GN=ALDH1A1 PE=3 SV=1	ALDH1A1	4.44631	4.65407	4.42412	4.36421	4.4012	5.15475	5.02563	4.46872	5.0126	5.58447	4.93758	NA	0.56084	5.1445	0.645397	2.88525	0.56084	0.0282716	20	0.133	ns	MannWhitney
F7C456	F7C456_HORSE	ENSECAG00000015104	CD177	0	CD177 antigen OS=Equus caballus OX=9796 GN=LOC100069985 PE=4 SV=2	LOC100069985	-2.56779	-1.04217	-0.347354	0.807306	-0.420007	-3.05307	-4.96532	-0.224858	-5.04848	-1.4292	-4.94303	NA	-2.33024	3.19796	0.724486	-7.45204	-2.33024	0.108972	4	0.133	ns	MannWhitney
Q28383	Q28383_HORSE	ENSECAG00000031859	HBA2	hemoglobin, alpha 2 [Source:NCBI gene (formerly Entrezgene);Acc:100036558]	Hemoglobin alpha 2 OS=Equus caballus OX=9796 GN=HBA2 PE=3 SV=1	HBA2	-4.92996	-4.95385	-4.7789	1.35731	-3.98753	-5.02532	-4.92822	-4.94944	-1.18992	-4.71247	-3.92461	NA	0.748823	0.699838	0.948652	0.524054	0.748823	0.615642	20	0.133	ns	MannWhitney
F6RGN2	F6RGN2_HORSE	ENSECAG00000008270	FABP5	fatty acid binding protein 5 [Source:VGNC Symbol;Acc:VGNC:56246]	Fatty acid binding protein 5 OS=Equus caballus OX=9796 GN=FABP5 PE=3 SV=2	FABP5	4.80795	4.41022	3.95752	2.98271	3.54079	3.37167	5.19162	4.35584	2.54751	3.48699	3.49149	NA	-0.901962	3.41363	0.770808	-3.07896	-0.901962	0.0938418	4	0.133	ns	MannWhitney
F7BD89	F7BD89_HORSE	ENSECAG00000009730	SAR1A	secretion associated Ras related GTPase 1A [Source:VGNC Symbol;Acc:VGNC:22690]	Secretion associated Ras related GTPase 1A OS=Equus caballus OX=9796 GN=SAR1A PE=3 SV=1	SAR1A	-1.06464	-1.17695	-0.979839	-1.24237	-1.19304	-2.30532	-1.2899	-1.79724	-1.6562	-1.39307	-3.54128	NA	-0.815685	1.51139	0.0442449	-1.23282	-0.815685	0.350774	4	0.133	ns	MannWhitney
A0A3Q2HP57	A0A3Q2HP57_HORSE	ENSECAG00000019509	IGF2R	insulin like growth factor 2 receptor [Source:VGNC Symbol;Acc:VGNC:18972]	Insulin like growth factor 2 receptor OS=Equus caballus OX=9796 GN=IGF2R PE=4 SV=1	IGF2R	-1.056	-1.12402	-0.226982	-0.540629	0.133573	-1.08662	0.346493	0.410575	-0.643932	-0.911934	-1.76287	NA	-0.713294	2.91326	0.970424	-2.07801	-0.713294	0.132746	-1.65288	0.133	ns	T-test (hom)
A0A3Q2GVV2	A0A3Q2GVV2_HORSE	ENSECAG00000016735	VCAM1	vascular cell adhesion molecule 1 [Source:VGNC Symbol;Acc:VGNC:24891]	Vascular cell adhesion molecule 1 OS=Equus caballus OX=9796 GN=VCAM1 PE=4 SV=1	VCAM1	-0.037104	-0.799734	-2.01292	-3.45523	-2.58758	-1.74502	-2.55726	-3.85516	-3.5125	-3.52727	-2.59847	NA	-1.0815	2.32257	0.311162	-2.51185	-1.0815	0.199911	4	0.133	ns	MannWhitney
F7D6U2	F7D6U2_HORSE	ENSECAG00000001324	ISG15	ISG15 ubiquitin like modifier [Source:VGNC Symbol;Acc:VGNC:58572]	ISG15 ubiquitin like modifier OS=Equus caballus OX=9796 GN=ISG15 PE=4 SV=3	ISG15	-2.54497	-1.15135	-1.44657	-0.00330798	0.358578	0.307291	-1.48325	-0.218733	0.392386	-0.537802	0.415111	NA	0.862687	2.22337	0.461919	1.91807	0.862687	0.214141	20	0.133	ns	MannWhitney
F7BXQ8	F7BXQ8_HORSE	ENSECAG00000023732	H2AZ1	H2A.Z histone 1 [Source:VGNC Symbol;Acc:VGNC:83808]	Histone H2A OS=Equus caballus OX=9796 GN=H2AZ1 PE=3 SV=2	H2AZ1	2.50277	1.33451	2.48824	2.32892	2.1883	1.08747	1.92333	3.03146	1.31491	2.06912	0.80022	NA	-0.715875	2.90651	0.836909	-2.0807	-0.715875	0.133368	-1.64987	0.133	ns	T-test (hom)
F6X1H9	F6X1H9_HORSE	ENSECAG00000016692	H2AZ2	H2A.Z histone 2 [Source:VGNC Symbol;Acc:VGNC:83809]	Histone H2A OS=Equus caballus OX=9796 GN=H2AZ2 PE=3 SV=3	H2AZ2	2.50277	1.33451	2.48824	2.32892	2.1883	1.08747	1.92333	3.03146	1.31491	2.06912	0.80022	NA	-0.715875	2.90651	0.836909	-2.0807	-0.715875	0.133368	-1.64987	0.133	ns	T-test (hom)
A0A5F5PKH1	A0A5F5PKH1_HORSE	ENSECAG00000043631	H2AC19	H2A clustered histone 19 [Source:VGNC Symbol;Acc:VGNC:95391]	Histone H2A OS=Equus caballus OX=9796 GN=H2AC19 PE=3 SV=1	H2AC19	-5.12503	0.147894	-0.647672	-0.42415	-1.28216	-0.595731	-2.0691	-0.384999	-3.3304	-1.75604	-4.11726	NA	-1.77028	2.89604	0.757474	-5.1268	-1.77028	0.13434	4	0.133	ns	MannWhitney
A0A3Q2H2Z6	A0A3Q2H2Z6_HORSE	ENSECAG00000006904	H3-3A	H3.3 histone A [Source:VGNC Symbol;Acc:VGNC:83837]	H3.3 histone A OS=Equus caballus OX=9796 GN=H3-3A PE=3 SV=1	H3-3A	-4.90689	2.19464	1.13413	0.846921	0.78154	-4.83763	-4.80252	1.68073	-5.04833	0.809994	-5.14803	NA	-2.14015	1.478	0.759017	-3.16315	-2.14015	0.358985	4	0.133	ns	MannWhitney
F7AB94	F7AB94_HORSE	ENSECAG00000018554	RPL38	ribosomal protein L38 [Source:HGNC Symbol;Acc:HGNC:10349]	60S ribosomal protein L38 OS=Equus caballus OX=9796 GN=RPL38 PE=3 SV=1	RPL38	-0.68091	-0.0653902	-0.0308235	-0.279994	-0.36867	-1.55351	-0.0813503	-0.497906	-1.55431	-0.367302	-1.65792	NA	-0.748359	3.66787	0.401917	-2.74488	-0.748359	0.0786795	4	0.133	ns	MannWhitney
A0A3Q2LUC2	A0A3Q2LUC2_HORSE	ENSECAG00000019285	SFXN3	sideroflexin 3 [Source:VGNC Symbol;Acc:VGNC:22909]	Sidoreflexin OS=Equus caballus OX=9796 GN=SFXN3 PE=3 SV=1	SFXN3	0.239425	0.640156	1.12499	0.896066	0.407076	0.133633	0.43603	1.309	-0.699358	0.555759	-0.671273	NA	-0.919922	5.34579	0.248325	-4.9177	-0.919922	0.02459	4	0.133	ns	MannWhitney
F6R0W4	F6R0W4_HORSE	ENSECAG00000010701	EIF6	eukaryotic translation initiation factor 6 [Source:VGNC Symbol;Acc:VGNC:97703]	Eukaryotic translation initiation factor 6 OS=Equus caballus OX=9796 GN=EIF6 PE=2 SV=2	EIF6	-1.24271	-2.84984	-0.168963	-2.27885	-2.49678	-1.2299	-1.51333	-2.30725	-3.41906	-2.05141	-2.63841	NA	-0.942011	2.91224	0.85605	-2.74336	-0.942011	0.13284	-1.65242	0.133	ns	T-test (hom)
F6XTW3	F6XTW3_HORSE	ENSECAG00000021483	SEC24C	SEC24 homolog C, COPII coat complex component [Source:VGNC Symbol;Acc:VGNC:22794]	SEC24 homolog C COPII coat complex component OS=Equus caballus OX=9796 GN=SEC24C PE=3 SV=2	SEC24C	-1.96241	-2.83004	-2.01934	-1.92812	-0.0387756	2.94067	-1.7577	-2.61124	-1.26074	-1.26486	3.10393	NA	1.46865	1.65284	0.478632	2.42743	1.46865	0.318014	20	0.133	ns	MannWhitney
F6SZD6	F6SZD6_HORSE	ENSECAG00000017545	PITHD1	PITH domain containing 1 [Source:VGNC Symbol;Acc:VGNC:21472]	PITH domain containing 1 OS=Equus caballus OX=9796 GN=PITHD1 PE=4 SV=3	PITHD1	-0.921973	0.124505	-0.428629	-1.89766	-1.12779	-0.903014	0.814069	-0.910442	-0.705486	-4.07213	-1.01694	NA	-1.27515	2.91046	0.0872299	-3.71128	-1.27515	0.133003	-1.65163	0.133	ns	T-test (hom)
F7BPB8	F7BPB8_HORSE	ENSECAG00000018793	SPR	sepiapterin reductase [Source:VGNC Symbol;Acc:VGNC:58927]	Sepiapterin reductase OS=Equus caballus OX=9796 GN=SPR PE=3 SV=2	SPR	-3.30664	-1.69067	-4.26632	-4.75731	-4.10217	-1.77586	-1.91206	-3.84904	-2.31326	-1.75838	-1.86302	NA	1.22929	2.89873	0.10898	3.56337	1.22929	0.13409	1.64639	0.134	ns	T-test (hom)
F7BWL2	F7BWL2_HORSE	ENSECAG00000010640	MAP2K1	mitogen-activated protein kinase kinase 1 [Source:VGNC Symbol;Acc:VGNC:19926]	Mitogen-activated protein kinase kinase 1 OS=Equus caballus OX=9796 GN=MAP2K1 PE=3 SV=2	MAP2K1	-4.20832	-3.51392	-3.72048	-4.21123	-2.70045	-4.20998	-2.29122	-3.1188	-4.61589	-3.55927	-4.71029	NA	-0.798353	2.8965	0.98719	-2.31243	-0.798353	0.134297	-1.6454	0.134	ns	T-test (hom)
A0A3Q2HFH0	A0A3Q2HFH0_HORSE	ENSECAG00000012012	ENPP5	ectonucleotide pyrophosphatase/phosphodiesterase family member 5 [Source:VGNC Symbol;Acc:VGNC:96711]	Ectonucleotide pyrophosphatase/phosphodiesterase family member 5 OS=Equus caballus OX=9796 GN=ENPP5 PE=4 SV=1	ENPP5	-2.79657	-1.49539	-1.44881	-2.15172	-2.12385	-4.30299	-2.46494	-1.62405	0.145932	-1.45658	-2.2345	NA	1.11933	2.89107	0.509833	3.23605	1.11933	0.134804	1.64297	0.135	ns	T-test (hom)
F6QF58	F6QF58_HORSE	ENSECAG00000017514	RPL6	ribosomal protein L6 [Source:NCBI gene (formerly Entrezgene);Acc:100051509]	60S ribosomal protein L6 OS=Equus caballus OX=9796 GN=RPL6 PE=3 SV=2	RPL6	-2.08947	-0.00249049	-0.14949	0.37912	-0.0120521	-1.22939	-0.116332	1.43842	-1.62769	-0.212397	-2.36676	NA	-1.17957	2.89025	0.777079	-3.40926	-1.17957	0.13488	-1.6426	0.135	ns	T-test (hom)
F7B994	F7B994_HORSE	ENSECAG00000006082	AKR7A3	0	Aflatoxin B1 aldehyde reductase member 3 OS=Equus caballus OX=9796 GN=LOC100146563 PE=4 SV=2	LOC100146563	-3.32537	-5.12382	-5.69555	-4.88308	-3.83412	-3.29878	-4.81115	-4.93068	-4.93091	-3.30681	-1.46409	NA	1.25388	2.87626	0.15113	3.6065	1.25388	0.136194	1.63635	0.136	ns	T-test (hom)
F7C5T6	F7C5T6_HORSE	ENSECAG00000014678	ACAT2	acetyl-CoA acetyltransferase 2 [Source:VGNC Symbol;Acc:VGNC:55394]	Acetyl-CoA acetyltransferase 2 OS=Equus caballus OX=9796 GN=ACAT2 PE=3 SV=2	ACAT2	-2.65816	-1.15083	-2.81816	-4.97006	-0.959983	-2.16383	-1.54772	-1.40498	-1.11993	-1.02168	-0.640115	NA	1.28197	2.87049	0.0734103	3.67988	1.28197	0.136741	1.63376	0.137	ns	T-test (hom)
F6X200	F6X200_HORSE	ENSECAG00000016111	CDH6	cadherin 6 [Source:VGNC Symbol;Acc:VGNC:16330]	Cadherin 6 OS=Equus caballus OX=9796 GN=CDH6 PE=4 SV=1	CDH6	1.31847	-1.84894	-1.10239	-1.72182	-1.44795	1.19532	-2.21282	0.520472	0.863586	-1.23332	4.61972	NA	2.07912	2.85307	0.124367	5.93186	2.07912	0.138402	1.62597	0.138	ns	T-test (hom)
F6TXT9	F6TXT9_HORSE	ENSECAG00000008500	AQP5	aquaporin 5 [Source:HGNC Symbol;Acc:HGNC:638]	Aquaporin-5 OS=Equus caballus OX=9796 GN=AQP5 PE=3 SV=1	AQP5	-1.13584	-1.52698	-1.04785	-0.454264	-1.09271	-0.303803	0.352757	-1.13501	-0.0595191	-0.63744	0.217537	NA	0.633155	2.85437	0.761212	1.80726	0.633155	0.138276	1.62655	0.138	ns	T-test (hom)
F6VCE9	F6VCE9_HORSE	ENSECAG00000015427	ALAD	aminolevulinate dehydratase [Source:VGNC Symbol;Acc:VGNC:15222]	Delta-aminolevulinic acid dehydratase OS=Equus caballus OX=9796 GN=ALAD PE=3 SV=2	ALAD	-1.94975	0.133749	-1.34233	-0.325236	-1.16014	0.0296654	-0.0638569	-0.634345	-0.987546	1.40939	0.454719	NA	0.956218	2.83352	0.289695	2.70946	0.956218	0.14029	1.6172	0.14	ns	T-test (hom)
F6VK89	F6VK89_HORSE	ENSECAG00000001784	CD14	CD14 molecule [Source:VGNC Symbol;Acc:VGNC:16245]	Monocyte differentiation antigen CD14 OS=Equus caballus OX=9796 GN=CD14 PE=4 SV=2	CD14	2.17651	2.19291	2.16056	2.82624	2.81741	2.38499	2.97039	2.57625	3.74548	2.18615	3.15453	NA	0.51556	2.82984	0.0677618	1.45895	0.51556	0.140648	1.61555	0.141	ns	T-test (hom)
A0A3Q2H2R8	A0A3Q2H2R8_HORSE	ENSECAG00000012485	CDS2	CDP-diacylglycerol synthase 2 [Source:VGNC Symbol;Acc:VGNC:51520]	Phosphatidate cytidylyltransferase OS=Equus caballus OX=9796 GN=CDS2 PE=3 SV=1	CDS2	-2.2918	-3.08915	-1.37062	-0.788218	-1.80776	-2.68882	-2.13139	-0.9001	-2.49915	-2.67143	-2.88416	NA	-0.801431	2.8269	0.10553	-2.26557	-0.801431	0.140934	-1.61423	0.141	ns	T-test (hom)
A0A3Q2HW36	A0A3Q2HW36_HORSE	ENSECAG00000022072	DRB	MHC class II DR-beta chain [Source:NCBI gene (formerly Entrezgene);Acc:100052006]	MHC class II DR-beta chain OS=Equus caballus OX=9796 GN=DRB PE=4 SV=1	DRB	1.07158	1.13999	-0.0960684	1.03023	1.33288	0.195427	1.27401	1.83286	1.63412	2.23835	1.06344	NA	0.672688	2.8121	0.9127	1.89167	0.672688	0.142388	1.60759	0.142	ns	T-test (hom)
A0A3Q2HTG2	A0A3Q2HTG2_HORSE	ENSECAG00000027768	FGA	0	Fibrinogen alpha chain OS=Equus caballus OX=9796 GN=FGA PE=4 SV=2	FGA	2.90596	3.05233	3.32738	3.57818	4.52986	4.15064	3.96163	4.01851	4.54993	3.93828	4.28824	NA	0.568253	2.81255	0.487883	1.59824	0.568253	0.142343	1.60779	0.142	ns	T-test (hom)
F7ASK6	F7ASK6_HORSE	ENSECAG00000017418	ITGAM	integrin subunit alpha M [Source:VGNC Symbol;Acc:VGNC:19173]	Integrin subunit alpha M OS=Equus caballus OX=9796 GN=ITGAM PE=3 SV=2	ITGAM	-0.0953664	-0.0174842	0.789028	-0.206641	0.196634	-1.27704	-1.00903	0.379698	-0.949651	-0.108955	-1.76222	NA	-0.78525	2.81371	0.597284	-2.20946	-0.78525	0.142229	-1.60831	0.142	ns	T-test (hom)
A0A3Q2HN97	A0A3Q2HN97_HORSE	ENSECAG00000015099	COPB2	COPI coat complex subunit beta 2 [Source:VGNC Symbol;Acc:VGNC:16769]	Coatomer subunit beta' OS=Equus caballus OX=9796 GN=COPB2 PE=3 SV=1	COPB2	0.340794	1.64485	1.23107	3.04367	2.7585	1.83962	2.16248	2.03976	1.3919	1.97297	-1.45878	NA	-1.24723	2.81126	0.103805	-3.50629	-1.24723	0.142471	-1.60721	0.142	ns	T-test (hom)
F7BH02	F7BH02_HORSE	ENSECAG00000009550	FLNA	filamin A [Source:VGNC Symbol;Acc:VGNC:18060]	Filamin A OS=Equus caballus OX=9796 GN=FLNA PE=3 SV=2	FLNA	3.34977	3.16435	3.70456	3.14434	3.28662	2.49356	3.53104	3.23384	2.47119	3.53398	2.23705	NA	-0.491106	2.80269	0.154779	-1.37642	-0.491106	0.14332	-1.60336	0.143	ns	T-test (hom)
F7DIZ6	F7DIZ6_HORSE	ENSECAG00000007250	RNF114	ring finger protein 114 [Source:VGNC Symbol;Acc:VGNC:22427]	E3 ubiquitin-protein ligase RNF114 OS=Equus caballus OX=9796 GN=RNF114 PE=4 SV=3	RNF114	-3.53886	-3.04715	-3.71414	-4.88082	-4.38814	-5.98392	-3.56701	-2.07666	-3.13996	-1.50076	-3.32606	NA	1.24399	2.79248	0.956943	3.47382	1.24399	0.144338	1.59876	0.144	ns	T-test (hom)
A0A3Q2H9W5	A0A3Q2H9W5_HORSE	ENSECAG00000011236	PPA2	inorganic pyrophosphatase 2 [Source:VGNC Symbol;Acc:VGNC:81242]	Inorganic diphosphatase OS=Equus caballus OX=9796 GN=PPA2 PE=3 SV=2	PPA2	-4.02317	-3.55809	-1.98791	-3.96267	-4.86493	-4.91225	-5.18649	-2.36943	-3.33488	-1.34551	-3.12338	NA	1.25686	2.79492	0.927892	3.51284	1.25686	0.144094	1.59986	0.144	ns	T-test (hom)
A0A3Q2HJE2	A0A3Q2HJE2_HORSE	ENSECAG00000019318	0	0	Ig-like domain-containing protein OS=Equus caballus OX=9796 PE=3 SV=1	Ig-like	1.06045	4.42583	4.33045	1.93668	0.737117	-0.433079	3.64668	1.76101	0.188458	1.31809	-0.204492	NA	-1.74912	2.79524	0.348585	-4.88921	-1.74912	0.144062	-1.6	0.144	ns	T-test (hom)
F7CWM1	F7CWM1_HORSE	ENSECAG00000014175	MAPK14	mitogen-activated protein kinase 14 [Source:VGNC Symbol;Acc:VGNC:56675]	Mitogen-activated protein kinase 14 OS=Equus caballus OX=9796 GN=MAPK14 PE=3 SV=3	MAPK14	-2.68141	-3.28844	-1.85191	-3.42706	-3.25287	-4.9147	-4.77153	-4.60681	-2.57975	-1.33169	-3.3963	NA	1.16343	2.78813	0.886435	3.24379	1.16343	0.144773	1.59681	0.145	ns	T-test (hom)
A0A3Q2IDT8	A0A3Q2IDT8_HORSE	ENSECAG00000007665	PPP2R5A	protein phosphatase 2 regulatory subunit B'alpha [Source:VGNC Symbol;Acc:VGNC:21780]	Serine/threonine-protein phosphatase 2A 56 kDa regulatory subunit OS=Equus caballus OX=9796 GN=PPP2R5A PE=3 SV=1	PPP2R5A	-2.46388	-2.9933	-2.3312	-3.7343	-3.3609	-2.33985	-2.65667	-2.47221	-4.13526	-2.73678	-3.34452	NA	-0.61148	2.7875	0.463642	-1.7045	-0.61148	0.144836	-1.59652	0.145	ns	T-test (hom)
F7C373	F7C373_HORSE	ENSECAG00000007513	HSPA9	heat shock protein family A (Hsp70) member 9 [Source:VGNC Symbol;Acc:VGNC:55438]	75 kDa glucose-regulated protein OS=Equus caballus OX=9796 GN=HSPA9 PE=3 SV=2	HSPA9	1.29522	1.01138	1.77392	1.31675	0.788141	2.51622	1.25649	1.77311	1.29822	1.41019	-0.676555	NA	-0.789116	2.78309	0.101762	-2.19618	-0.789116	0.14528	-1.59454	0.145	ns	T-test (hom)
A0A3Q2I424	A0A3Q2I424_HORSE	ENSECAG00000020325	C1QC	complement C1q C chain [Source:VGNC Symbol;Acc:VGNC:50650]	Complement C1q C chain OS=Equus caballus OX=9796 GN=C1QC PE=4 SV=1	C1QC	5.06104	5.98973	4.91744	5.60631	5.85578	5.39401	5.51361	6.04186	5.32543	4.55099	5.38819	NA	-0.459266	2.78021	0.6759	-1.27686	-0.459266	0.14557	-1.59324	0.146	ns	T-test (hom)
A0A3Q2L4I4	A0A3Q2L4I4_HORSE	ENSECAG00000000782	HNRNPA2B1	heteroous nuclear ribonucleoprotein A2/B1 [Source:VGNC Symbol;Acc:VGNC:18822]	Heterogeneous nuclear ribonucleoprotein A2/B1 OS=Equus caballus OX=9796 GN=HNRNPA2B1 PE=4 SV=1	HNRNPA2B1	3.66872	3.46465	3.75204	3.1931	3.24376	2.85927	3.97205	3.5668	3.15108	3.49771	2.44653	NA	-0.433278	2.77684	0.345693	-1.20314	-0.433278	0.145911	-1.59172	0.146	ns	T-test (hom)
F6XUJ2	F6XUJ2_HORSE	ENSECAG00000021561	ATP5F1A	ATP synthase F1 subunit alpha [Source:VGNC Symbol;Acc:VGNC:15659]	ATP synthase subunit alpha OS=Equus caballus OX=9796 GN=ATP5F1A PE=3 SV=2	ATP5F1A	3.81047	3.43546	4.22728	3.86304	3.20186	2.93983	3.55326	3.95524	2.41086	3.89845	2.88783	NA	-0.557592	2.77929	0.20342	-1.54971	-0.557592	0.145664	-1.59282	0.146	ns	T-test (hom)
A0A3Q2HCD2	A0A3Q2HCD2_HORSE	ENSECAG00000014271	AKR1B1	aldo-keto reductase family 1 member B [Source:VGNC Symbol;Acc:VGNC:15214]	Aldo-keto reductase family 1 member B OS=Equus caballus OX=9796 GN=AKR1B1 PE=3 SV=1	AKR1B1	2.47703	1.94405	0.644216	0.746683	0.587106	0.927353	2.49097	1.58456	2.50847	2.12216	1.9772	NA	0.777363	2.76757	0.215413	2.1514	0.777363	0.146852	1.58754	0.147	ns	T-test (hom)
F6QDH8	F6QDH8_HORSE	ENSECAG00000038509	AMY1	0	Alpha-amylase OS=Equus caballus OX=9796 GN=LOC100049851 PE=3 SV=2	LOC100049851	4.46113	6.49387	4.9129	3.98778	5.64972	6.10437	5.71107	5.12022	3.34634	4.04791	5.5671	NA	-0.98468	2.76895	0.463586	-2.72653	-0.98468	0.146711	-1.58817	0.147	ns	T-test (hom)
F6ZRH8	F6ZRH8_HORSE	ENSECAG00000011534	0	0	Uncharacterized protein OS=Equus caballus OX=9796 PE=4 SV=3	Uncharacterized	1.54812	1.67449	1.48895	2.08879	2.95745	2.41864	1.90218	1.7119	1.80797	0.714	1.70844	NA	-0.563678	2.75725	0.591624	-1.5542	-0.563678	0.147905	-1.58289	0.148	ns	T-test (hom)
F6V9H5	F6V9H5_HORSE	ENSECAG00000001722	NSDHL	NAD(P) dependent steroid dehydrogenase-like [Source:VGNC Symbol;Acc:VGNC:55499]	NAD(P) dependent steroid dehydrogenase-like OS=Equus caballus OX=9796 GN=NSDHL PE=2 SV=2	NSDHL	-1.07677	-3.64239	-1.44551	-3.04129	-2.10413	-3.41713	-2.25943	-1.68856	-1.77254	-1.73975	-1.85773	NA	0.544394	2.75951	0.00831152	1.50226	0.544394	0.147674	1.62312	0.148	ns	T-test (het)
A0A3Q2HFX7	A0A3Q2HFX7_HORSE	ENSECAG00000000708	SARNP	SAP domain containing ribonucleoprotein [Source:VGNC Symbol;Acc:VGNC:49385]	SAP domain containing ribonucleoprotein OS=Equus caballus OX=9796 GN=SARNP PE=4 SV=1	SARNP	-1.08783	-0.991604	-0.523683	-1.04448	-0.173531	-0.963612	0.105749	-0.60855	-1.1056	0.0988536	1.12453	NA	0.700204	2.74505	0.0538086	1.92209	0.700204	0.149162	1.57739	0.149	ns	T-test (hom)
A0A5F5PG70	A0A5F5PG70_HORSE	ENSECAG00000022369	WBP2	WW domain binding protein 2 [Source:VGNC Symbol;Acc:VGNC:24973]	WW domain binding protein 2 OS=Equus caballus OX=9796 GN=WBP2 PE=4 SV=1	WBP2	-0.983545	-1.61738	-1.30065	0.0749591	-0.878385	-1.30931	-0.544077	-1.35181	-2.88263	-0.629752	-1.74428	NA	-0.763447	2.74261	0.121357	-2.09384	-0.763447	0.149414	-1.57629	0.149	ns	T-test (hom)
A0A3Q2KSS6	A0A3Q2KSS6_HORSE	ENSECAG00000012900	MSN	moesin [Source:VGNC Symbol;Acc:VGNC:20392]	Moesin OS=Equus caballus OX=9796 GN=MSN PE=4 SV=1	MSN	4.32881	3.73485	4.12496	3.84061	4.03375	3.1387	4.36431	4.29885	3.20525	4.07717	3.29664	NA	-0.45675	2.75034	0.634041	-1.25622	-0.45675	0.148616	-1.57977	0.149	ns	T-test (hom)
F6UCZ2	F6UCZ2_HORSE	ENSECAG00000015930	TSN	translin [Source:VGNC Symbol;Acc:VGNC:24584]	Component 3 of promoter of RISC OS=Equus caballus OX=9796 GN=TSN PE=3 SV=1	TSN	-1.87121	-0.592919	-0.263701	-0.805019	-0.14695	-0.972842	-0.647558	-1.26885	1.1315	0.16063	-1.31892	NA	0.812201	2.74064	0.0932636	2.22595	0.812201	0.149618	1.5754	0.15	ns	T-test (hom)
F6XS05	F6XS05_HORSE	ENSECAG00000024350	ESD	esterase D [Source:VGNC Symbol;Acc:VGNC:17680]	S-formylglutathione hydrolase OS=Equus caballus OX=9796 GN=ESD PE=3 SV=2	ESD	-0.0567765	-0.0125743	-1.20129	-0.221601	0.0212473	-0.396939	0.710973	0.140359	0.845004	0.509138	-0.0679341	NA	0.555811	2.71817	0.967884	1.51079	0.555811	0.151967	1.56524	0.152	ns	T-test (hom)
F6XIB2	F6XIB2_HORSE	ENSECAG00000008755	POR	cytochrome p450 oxidoreductase [Source:VGNC Symbol;Acc:VGNC:21702]	NADPH--cytochrome P450 reductase OS=Equus caballus OX=9796 GN=POR PE=3 SV=3	POR	-0.831281	-0.64724	0.665781	0.142463	-0.784156	-1.18848	-0.466306	0.343217	0.132802	0.447697	0.22676	NA	0.614837	2.71691	0.118089	1.67045	0.614837	0.1521	1.56467	0.152	ns	T-test (hom)
F6YG82	F6YG82_HORSE	ENSECAG00000024205	HSPA5	heat shock protein family A (Hsp70) member 5 [Source:HGNC Symbol;Acc:HGNC:5238]	78 kDa glucose-regulated protein OS=Equus caballus OX=9796 GN=HSPA5 PE=3 SV=3	HSPA5	3.40687	3.01219	3.87795	3.43316	2.75446	2.63248	3.05772	3.46583	2.39032	3.35835	2.4495	NA	-0.472361	2.71445	0.496053	-1.2822	-0.472361	0.152359	-1.56356	0.152	ns	T-test (hom)
F7BQ20	F7BQ20_HORSE	ENSECAG00000004617	PML	PML nuclear body scaffold [Source:VGNC Symbol;Acc:VGNC:99294]	PML nuclear body scaffold OS=Equus caballus OX=9796 GN=PML PE=4 SV=1	PML	-3.04289	-1.83176	-1.40434	-0.488534	-2.77616	0.128757	-2.73051	-2.82298	-0.406586	-1.66611	0.0441828	NA	1.19488	2.70382	0.801942	3.23074	1.19488	0.153486	1.55874	0.153	ns	T-test (hom)
F6T1A4	F6T1A4_HORSE	ENSECAG00000010622	RPL12	0	60S ribosomal protein L12 OS=Equus caballus OX=9796 GN=RPL12 PE=3 SV=3	RPL12	1.71102	1.08153	1.77983	1.60467	1.02643	0.930795	1.57235	1.85456	0.765312	1.70804	0.425316	NA	-0.478923	2.7098	0.205355	-1.29778	-0.478923	0.152852	-1.56145	0.153	ns	T-test (hom)
F7CYW3	F7CYW3_HORSE	ENSECAG00000000577	DAD1	defender against cell death 1 [Source:VGNC Symbol;Acc:VGNC:16999]	Dolichyl-diphosphooligosaccharide--protein glycosyltransferase subunit DAD1 OS=Equus caballus OX=9796 GN=DAD1 PE=3 SV=2	DAD1	-1.30219	-2.18871	-0.573345	-0.813053	-1.34485	-1.36499	-1.49784	-0.719047	-2.37019	-1.11636	-1.91797	NA	-0.576001	2.69204	0.577743	-1.55062	-0.576001	0.154745	-1.55341	0.155	ns	T-test (hom)
H9GZQ3	H9GZQ3_HORSE	ENSECAG00000002764	0	0	Ig-like domain-containing protein OS=Equus caballus OX=9796 PE=4 SV=2	Ig-like	2.31492	3.23139	2.25048	2.14624	-0.481109	3.39547	1.29669	2.14755	0.531449	-1.50673	2.56849	NA	-1.50663	2.67913	0.25286	-4.03647	-1.50663	0.156135	-1.54755	0.156	ns	T-test (hom)
F6W4R2	F6W4R2_HORSE	ENSECAG00000015711	AGT	angiotensinogen [Source:VGNC Symbol;Acc:VGNC:50569]	Angiotensin 1-10 OS=Equus caballus OX=9796 GN=AGT PE=3 SV=3	AGT	3.35145	4.69089	3.44647	4.56553	4.57645	4.79257	3.6582	3.80382	5.18124	4.07924	4.93268	NA	0.620383	2.65009	0.883656	1.64407	0.620383	0.15931	1.53436	0.159	ns	T-test (hom)
A0A3Q2LSB2	A0A3Q2LSB2_HORSE	ENSECAG00000000700	EPRS1	glutamyl-prolyl-tRNA synthetase 1 [Source:VGNC Symbol;Acc:VGNC:17635]	Glutamyl-tRNA synthetase OS=Equus caballus OX=9796 GN=EPRS1 PE=3 SV=1	EPRS1	-1.30021	-1.49692	-0.887177	-1.25223	-0.935413	-0.98301	-0.523972	-1.17509	-0.511767	-1.07205	-0.693184	NA	0.310254	2.65567	0.898919	0.82393	0.310254	0.158696	1.5369	0.159	ns	T-test (hom)
A0A3Q2I691	A0A3Q2I691_HORSE	ENSECAG00000007152	TAP2	0	Transporter 2 ATP binding cassette subfamily B member OS=Equus caballus OX=9796 GN=TAP2 PE=3 SV=1	TAP2	0.115114	-1.06447	0.682041	0.20521	-0.735406	-0.650818	-0.402232	0.774788	-0.619657	-0.0905962	-2.12713	NA	-0.811323	2.65672	0.318565	-2.15546	-0.811323	0.158579	-1.53738	0.159	ns	T-test (hom)
A0A3Q2HIS9	A0A3Q2HIS9_HORSE	ENSECAG00000011403	ALDH3A2	aldehyde dehydrogenase 3 family member A2 [Source:VGNC Symbol;Acc:VGNC:15235]	Aldehyde dehydrogenase 3 family member A2 OS=Equus caballus OX=9796 GN=ALDH3A2 PE=3 SV=1	ALDH3A2	2.21589	4.5978	2.81865	5.47722	5.08367	5.25257	5.98766	5.90921	3.77708	1.65344	4.22694	NA	-1.44868	2.63449	0.861557	-3.81653	-1.44868	0.161043	-1.52726	0.161	ns	T-test (hom)
A0A3Q2GTH3	A0A3Q2GTH3_HORSE	ENSECAG00000019023	ACOT9	acyl-CoA thioesterase 9 [Source:VGNC Symbol;Acc:VGNC:14992]	Acyl-CoA thioesterase 9 OS=Equus caballus OX=9796 GN=ACOT9 PE=4 SV=1	ACOT9	-4.7197	-3.20608	-2.22191	-2.39493	-1.66857	-4.1631	-3.01241	-3.05026	-2.5146	-2.00234	-1.85632	NA	0.930198	2.6275	0.21955	2.44409	0.930198	0.161825	1.52408	0.162	ns	T-test (hom)
F6S8M6	F6S8M6_HORSE	ENSECAG00000024945	ECH1	enoyl-CoA hydratase 1 [Source:VGNC Symbol;Acc:VGNC:17404]	Enoyl-CoA hydratase 1 OS=Equus caballus OX=9796 GN=ECH1 PE=3 SV=1	ECH1	-1.55268	-4.36202	-0.713373	-1.34076	-1.48897	-2.53135	-3.51678	-1.64751	-0.513594	-0.997331	-1.48539	NA	1.14541	2.6196	0.281237	3.00052	1.14541	0.162713	1.52048	0.163	ns	T-test (hom)
F6PJF0	F6PJF0_HORSE	ENSECAG00000012780	CBX3	chromobox 3 [Source:VGNC Symbol;Acc:VGNC:51930]	Chromobox 3 OS=Equus caballus OX=9796 GN=CBX3 PE=4 SV=1	CBX3	-0.216661	-0.813855	0.0590456	0.354058	-0.0725496	-0.27532	0.184709	0.265014	-0.28377	0.364382	1.22867	NA	0.500872	2.61102	0.134431	1.30778	0.500872	0.163684	1.51657	0.164	ns	T-test (hom)
ALBU_HORSE	NA	NA	ALB	NA	Albumin OS=Equus caballus OX=9796 GN=ALB PE=1 SV=1	ALB	2.37024	0.149591	0.710683	1.58896	0.933316	0.704464	0.301538	0.598329	0.742714	-0.995045	0.589244	NA	-0.807337	2.60893	0.486657	-2.10628	-0.807337	0.163921	-1.51561	0.164	ns	T-test (hom)
A0A3Q2HE09	A0A3Q2HE09_HORSE	ENSECAG00000022341	DNM2	dynamin 2 [Source:VGNC Symbol;Acc:VGNC:56351]	Dynamin GTPase OS=Equus caballus OX=9796 GN=DNM2 PE=3 SV=2	DNM2	-0.264316	-0.186448	0.0248	-0.760522	-0.210805	-1.36272	0.280044	-0.331313	-0.920447	0.0551575	-2.48562	NA	-0.765558	2.58889	0.0517877	-1.98195	-0.765558	0.166213	-1.50647	0.166	ns	T-test (hom)
A0A3Q2LHM4	A0A3Q2LHM4_HORSE	ENSECAG00000039616	SEC14L3	SEC14 like lipid binding 3 [Source:HGNC Symbol;Acc:HGNC:18655]	SEC14-like protein 4 OS=Equus caballus OX=9796 GN=SEC14L3 PE=4 SV=2	SEC14L3	4.19546	4.82973	3.37962	3.29888	2.43323	3.98192	4.75073	3.01972	4.01132	5.03754	4.55655	NA	0.798975	2.58008	0.589448	2.06142	0.798975	0.167232	1.50244	0.167	ns	T-test (hom)
A0A3Q2H8C4	A0A3Q2H8C4_HORSE	ENSECAG00000024742	PFN2	profilin 2 [Source:VGNC Symbol;Acc:VGNC:56839]	Profilin OS=Equus caballus OX=9796 GN=PFN2 PE=3 SV=1	PFN2	-0.73901	0.137316	-1.03837	-1.21656	-1.85154	-0.426648	0.190481	-1.35117	-0.00174358	0.774002	-0.867874	NA	0.755066	2.56987	0.663595	1.94043	0.755066	0.168419	1.49777	0.168	ns	T-test (hom)
F6X2E1	F6X2E1_HORSE	ENSECAG00000017164	PPIB	peptidylprolyl isomerase B [Source:VGNC Symbol;Acc:VGNC:21728]	Peptidyl-prolyl cis-trans isomerase OS=Equus caballus OX=9796 GN=PPIB PE=3 SV=2	PPIB	2.81865	2.39226	3.17927	2.99579	3.19392	2.05633	2.35533	3.14277	2.8199	2.18544	1.94362	NA	-0.450468	2.57283	0.797462	-1.15898	-0.450468	0.168075	-1.49912	0.168	ns	T-test (hom)
F7CMK6	F7CMK6_HORSE	ENSECAG00000019640	TOMM20	translocase of outer mitochondrial membrane 20 [Source:VGNC Symbol;Acc:VGNC:49074]	Translocase of outer mitochondrial membrane 20 OS=Equus caballus OX=9796 GN=TOMM20 PE=3 SV=2	TOMM20	-2.00664	-2.60834	-1.24067	-1.99572	-2.90786	-2.81621	-1.98101	-1.49081	-3.07556	-1.70876	-3.86673	NA	-0.752773	2.57547	0.199808	-1.93875	-0.752773	0.167767	-1.50033	0.168	ns	T-test (hom)
F6ZUT4	F6ZUT4_HORSE	ENSECAG00000043283	AGR2	anterior gradient 2, protein disulphide isomerase family member [Source:HGNC Symbol;Acc:HGNC:328]	Anterior gradient 2 protein disulphide isomerase family member OS=Equus caballus OX=9796 GN=AGR2 PE=4 SV=3	AGR2	-1.20527	0.331181	1.95564	-0.386762	0.402805	1.07011	1.0292	-2.88465	0.269987	1.37857	2.98353	NA	1.505	2.56096	0.970118	3.85424	1.505	0.169463	1.49369	0.169	ns	T-test (hom)
F7CI32	F7CI32_HORSE	ENSECAG00000018012	SELENBP1	selenium binding protein 1 [Source:VGNC Symbol;Acc:VGNC:22800]	Selenium binding protein 1 OS=Equus caballus OX=9796 GN=SELENBP1 PE=3 SV=2	SELENBP1	4.93257	5.65673	5.22996	5.07761	4.93127	5.43532	6.05205	4.25188	5.5703	5.69814	5.77117	NA	0.483944	2.5548	0.069081	1.23638	0.483944	0.170188	1.49087	0.17	ns	T-test (hom)
A0A3Q2H843	A0A3Q2H843_HORSE	ENSECAG00000029783	CRIP2	cysteine rich protein 2 [Source:HGNC Symbol;Acc:HGNC:2361]	Cysteine rich protein 2 OS=Equus caballus OX=9796 GN=CRIP2 PE=4 SV=1	CRIP2	-0.63867	-1.69331	-2.12381	-2.21037	-1.25258	-1.17806	-0.891387	-0.792144	-1.03888	-3.97558	-1.74085	NA	-0.904231	2.55398	0.0503051	-2.30939	-0.904231	0.170284	-1.49049	0.17	ns	T-test (hom)
A0A3Q2LMN3	A0A3Q2LMN3_HORSE	ENSECAG00000007349	PTPA	protein phosphatase 2 phosphatase activator [Source:VGNC Symbol;Acc:VGNC:22007]	Serine/threonine-protein phosphatase 2A activator OS=Equus caballus OX=9796 GN=PTPA PE=3 SV=1	PTPA	-0.422619	-1.41359	-0.728189	-0.533871	-0.381991	-1.38956	-1.59201	-0.635286	0.294514	-0.748183	-0.654502	NA	0.517749	2.54919	0.633233	1.31984	0.517749	0.17085	1.4883	0.171	ns	T-test (hom)
A0A3Q2HD59	A0A3Q2HD59_HORSE	ENSECAG00000021501	UQCRC2	ubiquinol-cytochrome c reductase core protein 2 [Source:VGNC Symbol;Acc:VGNC:24818]	Ubiquinol-cytochrome c reductase core protein 2 OS=Equus caballus OX=9796 GN=UQCRC2 PE=3 SV=1	UQCRC2	0.287087	-0.585727	0.747955	0.956386	0.485811	-0.664476	-0.457529	0.628655	-1.25088	0.777286	-1.4669	NA	-0.821601	2.54415	0.163915	-2.09028	-0.821601	0.171449	-1.48598	0.171	ns	T-test (hom)
A0A3Q2KRL5	A0A3Q2KRL5_HORSE	ENSECAG00000009926	RAB1A	RAB1A, member RAS onco family [Source:VGNC Symbol;Acc:VGNC:22093]	RAB1A member RAS oncogene family OS=Equus caballus OX=9796 GN=RAB1A PE=4 SV=2	RAB1A	0.223136	0.482499	1.20126	0.455614	-0.271722	-1.09404	0.320785	0.889735	-0.97096	0.272191	-0.561922	NA	-0.696138	2.55062	0.968894	-1.77558	-0.696138	0.170682	-1.48895	0.171	ns	T-test (hom)
A0A3Q2H3F6	A0A3Q2H3F6_HORSE	ENSECAG00000002111	ITIH4	inter-alpha-trypsin inhibitor heavy chain 4 [Source:VGNC Symbol;Acc:VGNC:19187]	Inter-alpha-trypsin inhibitor heavy chain 4 OS=Equus caballus OX=9796 GN=ITIH4 PE=3 SV=1	ITIH4	0.687415	0.667305	1.06548	1.06506	2.8063	2.06455	0.374858	1.64821	3.04228	0.765313	2.9143	NA	0.943234	2.52839	0.316119	2.38486	0.943234	0.173332	1.47875	0.173	ns	T-test (hom)
A0A3Q2GZK6	A0A3Q2GZK6_HORSE	ENSECAG00000017197	RANBP1	RAN binding protein 1 [Source:VGNC Symbol;Acc:VGNC:58697]	RAN binding protein 1 OS=Equus caballus OX=9796 GN=RANBP1 PE=4 SV=1	RANBP1	-0.172456	-0.187875	-0.0893692	-0.337587	0.236072	-0.942621	0.0158605	-1.35837	0.808872	0.375803	-0.536852	NA	0.570484	2.53261	0.508522	1.44481	0.570484	0.172826	1.48069	0.173	ns	T-test (hom)
F7DRP9	F7DRP9_HORSE	ENSECAG00000015242	NACA	0	Nascent polypeptide associated complex subunit alpha OS=Equus caballus OX=9796 GN=NACA PE=4 SV=2	NACA	0.868691	0.622753	1.60167	0.397186	0.733213	0.120072	0.956437	0.749175	0.114482	0.866675	-0.0524035	NA	-0.446565	2.52107	0.675919	-1.12582	-0.446565	0.174214	-1.47539	0.174	ns	T-test (hom)
A0A3Q2HRW5	A0A3Q2HRW5_HORSE	ENSECAG00000009901	DDX3X	DEAD-box helicase 3 X-linked [Source:VGNC Symbol;Acc:VGNC:55459]	RNA helicase OS=Equus caballus OX=9796 GN=DDX3X PE=3 SV=1	DDX3X	-0.249179	-0.147037	0.28013	-0.58293	-0.524576	-1.04393	0.514383	-0.519849	-0.898377	0.0367563	-1.89194	NA	-0.633728	2.52391	0.159534	-1.59947	-0.633728	0.173871	-1.47669	0.174	ns	T-test (hom)
F6YVN4	F6YVN4_HORSE	ENSECAG00000022178	EBP	EBP cholestenol delta-isomerase [Source:VGNC Symbol;Acc:VGNC:54879]	3-beta-hydroxysteroid-Delta(8) Delta(7)-isomerase-like protein OS=Equus caballus OX=9796 GN=EBP PE=2 SV=1	EBP	-0.482064	-3.08276	-1.23085	-0.702124	-1.42882	-0.887078	-1.75211	-0.79904	-2.62946	-1.20455	-2.51677	NA	-0.82132	2.51539	0.89401	-2.06594	-0.82132	0.174901	-1.47277	0.175	ns	T-test (hom)
A0A3Q2IDL5	A0A3Q2IDL5_HORSE	ENSECAG00000022498	ITGB1	integrin subunit beta 1 [Source:VGNC Symbol;Acc:VGNC:19175]	Integrin beta OS=Equus caballus OX=9796 GN=ITGB1 PE=3 SV=1	ITGB1	1.6671	1.21114	0.133064	1.78783	0.722894	2.86217	-0.7825	2.36034	-0.756617	-0.455486	1.39543	NA	-1.18415	2.51856	0.859557	-2.98235	-1.18415	0.174516	-1.47423	0.175	ns	T-test (hom)
F6RB82	F6RB82_HORSE	ENSECAG00000017346	GCLC	glutamate-cysteine ligase catalytic subunit [Source:VGNC Symbol;Acc:VGNC:18277]	Glutamate--cysteine ligase OS=Equus caballus OX=9796 GN=GCLC PE=3 SV=1	GCLC	-3.64687	-2.12084	-1.40477	-2.53948	-1.07837	-3.39943	-2.1545	-2.16619	-0.845313	-1.46377	-2.13798	NA	0.831454	2.50998	0.786981	2.08693	0.831454	0.175558	1.47028	0.176	ns	T-test (hom)
A0A3Q2IFZ6	A0A3Q2IFZ6_HORSE	ENSECAG00000039691	0	0	Uncharacterized protein OS=Equus caballus OX=9796 PE=3 SV=2	Uncharacterized	-5.1326	-4.53762	-4.84544	-3.14724	-2.59754	-4.96039	-3.82998	-5.0143	-2.28722	-1.95116	-5.06072	NA	1.15843	2.50181	0.209134	2.89818	1.15843	0.176555	1.46652	0.177	ns	T-test (hom)
A0A3Q2IEU7	A0A3Q2IEU7_HORSE	ENSECAG00000012166	LRP1	LDL receptor related protein 1 [Source:VGNC Symbol;Acc:VGNC:19758]	LDL receptor related protein 1 OS=Equus caballus OX=9796 GN=LRP1 PE=3 SV=2	LRP1	-0.0706678	-0.073779	0.764659	0.566978	0.137773	-0.0877023	-0.297947	0.444323	-0.104482	-0.543189	0.0813426	NA	-0.361731	2.50026	0.966888	-0.904423	-0.361731	0.176744	-1.46581	0.177	ns	T-test (hom)
A0A3Q2I2E9	A0A3Q2I2E9_HORSE	ENSECAG00000010305	ALB	albumin [Source:VGNC Symbol;Acc:VGNC:49455]	Albumin OS=Equus caballus OX=9796 GN=ALB PE=4 SV=1	ALB	9.35302	9.19709	9.15915	9.77428	9.90311	9.71301	8.90424	9.27114	9.23764	8.24276	9.45958	NA	-0.429386	2.49165	0.182068	-1.06988	-0.429386	0.177802	-1.46185	0.178	ns	T-test (hom)
F6XAL9	F6XAL9_HORSE	ENSECAG00000023868	HNRNPM	heteroous nuclear ribonucleoprotein M [Source:VGNC Symbol;Acc:VGNC:56633]	Heterogeneous nuclear ribonucleoprotein M OS=Equus caballus OX=9796 GN=HNRNPM PE=4 SV=3	HNRNPM	0.872644	0.0309547	1.04858	0.892211	0.25901	-0.308204	0.377546	0.958886	1.39029	0.72766	0.831483	NA	0.46669	2.49082	0.756045	1.16244	0.46669	0.177905	1.46146	0.178	ns	T-test (hom)
F7DE75	F7DE75_HORSE	ENSECAG00000006959	NAPA	NSF attachment protein alpha [Source:VGNC Symbol;Acc:VGNC:20559]	NSF attachment protein alpha OS=Equus caballus OX=9796 GN=NAPA PE=3 SV=3	NAPA	-3.20954	-3.11975	-2.57378	-3.47684	-5.06299	-4.62302	-2.91778	-2.91617	-3.6113	-1.45337	-2.64358	NA	0.91807	2.47906	0.575939	2.27595	0.91807	0.179362	1.45604	0.179	ns	T-test (hom)
F6RCA8	F6RCA8_HORSE	ENSECAG00000017747	PRDX5	peroxiredoxin 5 [Source:VGNC Symbol;Acc:VGNC:69329]	Peroxiredoxin-5 OS=Equus caballus OX=9796 GN=PRDX5 PE=3 SV=2	PRDX5	-1.12912	0.646528	1.36744	-0.673159	3.39575	2.94751	-0.613703	-1.04028	2.66618	1.49232	2.46264	NA	1.59443	2.48364	0.224965	3.95998	1.59443	0.178793	1.45815	0.179	ns	T-test (hom)
F7DTB6	F7DTB6_HORSE	ENSECAG00000014560	KPNB1	karyopherin subunit beta 1 [Source:VGNC Symbol;Acc:VGNC:19510]	Karyopherin subunit beta 1 OS=Equus caballus OX=9796 GN=KPNB1 PE=3 SV=2	KPNB1	0.425471	0.580141	0.911178	0.347203	0.744623	-0.188387	1.03674	0.542509	1.14389	1.28666	0.407332	NA	0.396025	2.4782	0.555714	0.98143	0.396025	0.179468	1.45565	0.179	ns	T-test (hom)
F6YLK4	F6YLK4_HORSE	ENSECAG00000016077	NNT	nicotinamide nucleotide transhydrogenase [Source:VGNC Symbol;Acc:VGNC:20789]	Proton-translocating NAD(P)(+) transhydrogenase OS=Equus caballus OX=9796 GN=NNT PE=3 SV=2	NNT	0.35058	0.506695	0.812932	-0.237309	0.0260426	-0.659739	-0.438497	0.778129	1.07649	0.374632	0.512598	NA	0.512217	2.46946	0.686038	1.2649	0.512217	0.180558	1.45161	0.181	ns	T-test (hom)
F6V9Q3	F6V9Q3_HORSE	ENSECAG00000016190	RPS6	ribosomal protein S6 [Source:VGNC Symbol;Acc:VGNC:22556]	40S ribosomal protein S6 OS=Equus caballus OX=9796 GN=RPS6 PE=3 SV=2	RPS6	-0.394148	-0.0784054	-0.0502068	0.227717	0.428724	0.07154	0.663612	0.231393	-0.847344	0.229447	-0.1109	NA	-0.380461	2.46435	0.250385	-0.937589	-0.380461	0.181199	-1.44925	0.181	ns	T-test (hom)
F7BQX4	F7BQX4_HORSE	ENSECAG00000021895	PAM	peptidylglycine alpha-amidating monooxygenase [Source:VGNC Symbol;Acc:VGNC:21144]	Peptidylglycine alpha-amidating monooxygenase OS=Equus caballus OX=9796 GN=PAM PE=3 SV=2	PAM	-5.03102	-2.38584	-2.18778	-1.74063	-0.984207	-5.0018	-4.1585	-2.95695	-0.419927	-1.4315	-2.99017	NA	1.44198	2.46025	0.967047	3.54762	1.44198	0.181715	1.44736	0.182	ns	T-test (hom)
F6TBN7	F6TBN7_HORSE	ENSECAG00000020465	FKBP4	FKBP prolyl isomerase 4 [Source:VGNC Symbol;Acc:VGNC:18051]	Peptidylprolyl isomerase OS=Equus caballus OX=9796 GN=FKBP4 PE=4 SV=3	FKBP4	-0.0114933	-1.28565	-0.874412	-0.347307	0.247559	1.31095	0.398256	-1.55304	2.55433	-0.408685	0.312358	NA	1.08373	2.44673	0.279598	2.65159	1.08373	0.183426	1.44111	0.183	ns	T-test (hom)
A0A5F5Q1R1	A0A5F5Q1R1_HORSE	ENSECAG00000042198	GPX2	glutathione peroxidase 2 [Source:NCBI gene (formerly Entrezgene);Acc:100146145]	Glutathione peroxidase OS=Equus caballus OX=9796 GN=GPX2 PE=3 SV=1	GPX2	-0.457308	-0.11664	-0.954639	0.053027	0.957916	1.43158	0.00767712	-0.106962	0.783235	-0.122378	2.15846	NA	0.837941	2.43938	0.343565	2.04406	0.837941	0.184363	1.43771	0.184	ns	T-test (hom)
F7B3H1	F7B3H1_HORSE	ENSECAG00000021913	PLOD3	procollagen-lysine,2-oxoglutarate 5-dioxygenase 3 [Source:VGNC Symbol;Acc:VGNC:21587]	Procollagen-lysine 5-dioxygenase OS=Equus caballus OX=9796 GN=PLOD3 PE=4 SV=2	PLOD3	-2.35903	-3.34777	-1.45378	-4.96678	-1.95297	-2.27555	-2.79339	-1.52843	-2.48525	-3.93431	-4.66445	NA	-1.10996	2.43977	0.875322	-2.70804	-1.10996	0.184313	-1.43789	0.184	ns	T-test (hom)
A0A3Q2H2I7	A0A3Q2H2I7_HORSE	ENSECAG00000012337	LMAN2	lectin, mannose binding 2 [Source:VGNC Symbol;Acc:VGNC:19699]	Lectin mannose binding 2 OS=Equus caballus OX=9796 GN=LMAN2 PE=4 SV=1	LMAN2	-0.646192	-0.199707	0.39319	0.0466593	-0.851867	0.168538	-0.462327	-0.078027	-2.81725	-0.508815	-1.26432	NA	-1.32641	2.43187	0.0339149	-3.22567	-1.32641	0.185325	-1.90626	0.185	ns	T-test (het)
A0A3Q2HR96	A0A3Q2HR96_HORSE	ENSECAG00000023461	TMPO	thymopoietin [Source:VGNC Symbol;Acc:VGNC:24336]	Thymopoietin OS=Equus caballus OX=9796 GN=TMPO PE=3 SV=1	TMPO	2.60084	1.83315	2.93681	2.70797	2.04912	1.68484	2.17765	2.89509	1.71037	2.55405	1.27956	NA	-0.512687	2.43631	0.477206	-1.24907	-0.512687	0.184755	-1.43628	0.185	ns	T-test (hom)
A0A3Q2LRH6	A0A3Q2LRH6_HORSE	ENSECAG00000007371	GLUD1	0	Glutamate dehydrogenase (NAD(P)(+)) OS=Equus caballus OX=9796 GN=GLUD1 PE=3 SV=1	GLUD1	3.0721	2.19529	3.44035	2.89595	2.35447	2.26174	1.68047	2.87531	1.72078	2.77664	1.57964	NA	-0.571271	2.42352	0.654486	-1.38449	-0.571271	0.186401	-1.43036	0.186	ns	T-test (hom)
F6R2K0	F6R2K0_HORSE	ENSECAG00000017884	EFHC1	0	EF-hand domain-containing protein OS=Equus caballus OX=9796 PE=4 SV=2	EF-hand	-1.25962	-3.2283	-0.297581	-0.720777	-0.132059	0.513449	-4.14562	-0.508884	-3.3705	-4.72202	-0.620261	NA	-1.68184	2.42474	0.512912	-4.07801	-1.68184	0.186243	-1.43092	0.186	ns	T-test (hom)
F6Y6W2	F6Y6W2_HORSE	ENSECAG00000024095	RPL24	ribosomal protein L24 [Source:VGNC Symbol;Acc:VGNC:59294]	Ribosomal protein L24 OS=Equus caballus OX=9796 GN=RPL24 PE=3 SV=3	RPL24	-1.03583	-0.544451	-0.572136	-0.531383	0.15194	-1.24652	-0.486369	-0.975689	-1.72677	-0.119799	-1.83789	NA	-0.573098	2.41948	0.0921094	-1.3866	-0.573098	0.186923	-1.42849	0.187	ns	T-test (hom)
A0A3Q2IJI8	A0A3Q2IJI8_HORSE	ENSECAG00000008273	ARF3	ADP ribosylation factor 3 [Source:HGNC Symbol;Acc:HGNC:654]	ADP ribosylation factor 3 OS=Equus caballus OX=9796 GN=ARF3 PE=3 SV=1	ARF3	2.79331	2.22698	2.80872	2.24069	2.69548	2.02078	3.06279	2.5299	1.63128	2.62915	2.23977	NA	-0.380602	2.41661	0.414343	-0.919767	-0.380602	0.187295	-1.42715	0.187	ns	T-test (hom)
F6XLZ5	F6XLZ5_HORSE	ENSECAG00000032327	ARF1	ADP ribosylation factor 1 [Source:HGNC Symbol;Acc:HGNC:652]	ADP ribosylation factor 1 OS=Equus caballus OX=9796 GN=ARF1 PE=3 SV=3	ARF1	2.79331	2.22698	2.80872	2.24069	2.69548	2.02078	3.06279	2.5299	1.63128	2.62915	2.23977	NA	-0.380602	2.41661	0.414343	-0.919767	-0.380602	0.187295	-1.42715	0.187	ns	T-test (hom)
F7C7V8	F7C7V8_HORSE	ENSECAG00000000173	SEMA7A	semaphorin 7A [Source:VGNC Symbol;Acc:VGNC:49072]	Semaphorin 7A OS=Equus caballus OX=9796 GN=SEMA7A PE=3 SV=2	SEMA7A	-1.54069	-1.81893	-1.07395	0.278986	0.463689	-0.925137	-1.38435	-1.57117	-0.444009	-0.775197	0.870571	NA	0.830233	2.39979	0.817513	1.99238	0.830233	0.189493	1.41934	0.189	ns	T-test (hom)
F6RLX6	F6RLX6_HORSE	ENSECAG00000024790	LOC100630171	0	C-C motif chemokine OS=Equus caballus OX=9796 GN=LOC100630171 PE=3 SV=2	LOC100630171	-4.84692	-0.720117	-0.916521	0.0457572	-0.988456	-0.831534	-2.25468	0.409206	0.17811	-5.15989	-4.58323	NA	-1.92543	2.39797	0.210443	-4.61713	-1.92543	0.189731	-1.4185	0.19	ns	T-test (hom)
F6X6A6	F6X6A6_HORSE	ENSECAG00000016673	PPIA	0	Peptidyl-prolyl cis-trans isomerase OS=Equus caballus OX=9796 GN=PPIA PE=3 SV=2	PPIA	4.92231	4.25682	4.51093	4.48805	4.24009	4.3823	4.77308	4.25808	3.67417	4.76943	3.9979	NA	-0.331792	2.38724	0.0918726	-0.792069	-0.331792	0.191147	-1.41351	0.191	ns	T-test (hom)
F6Q4Q1	F6Q4Q1_HORSE	ENSECAG00000025104	HNRNPK	heteroous nuclear ribonucleoprotein K [Source:VGNC Symbol;Acc:VGNC:18828]	Heterogeneous nuclear ribonucleoprotein K OS=Equus caballus OX=9796 GN=HNRNPK PE=4 SV=2	HNRNPK	2.59956	2.42064	2.7591	1.73004	1.60232	1.69427	2.80171	2.44872	1.48778	2.51165	1.19826	NA	-0.524481	2.38637	0.437887	-1.25161	-0.524481	0.191263	-1.41311	0.191	ns	T-test (hom)
F6RPZ5	F6RPZ5_HORSE	ENSECAG00000012124	RAB2A	RAB2A, member RAS onco family [Source:VGNC Symbol;Acc:VGNC:22104]	RAB2A member RAS oncogene family OS=Equus caballus OX=9796 GN=RAB2A PE=4 SV=2	RAB2A	0.531443	0.143502	1.18537	0.653514	0.238498	-0.169244	0.201664	0.858507	-0.665872	0.493042	0.168824	NA	-0.456742	2.38428	0.447494	-1.089	-0.456742	0.19154	-1.41213	0.192	ns	T-test (hom)
F6SAB2	F6SAB2_HORSE	ENSECAG00000010222	MAPRE1	microtubule associated protein RP/EB family member 1 [Source:VGNC Symbol;Acc:VGNC:19970]	APC-binding protein EB1 OS=Equus caballus OX=9796 GN=MAPRE1 PE=3 SV=2	MAPRE1	0.149998	-0.280979	0.0349849	-0.650152	0.633426	-0.70849	-0.783192	-0.0127783	0.614967	0.998595	-0.559725	NA	0.553427	2.37543	0.271793	1.31463	0.553427	0.192719	1.40801	0.193	ns	T-test (hom)
A0A3Q2GWC1	A0A3Q2GWC1_HORSE	ENSECAG00000023185	PSMC5	proteasome 26S subunit, ATPase 5 [Source:VGNC Symbol;Acc:VGNC:21954]	Proteasome 26S subunit ATPase 5 OS=Equus caballus OX=9796 GN=PSMC5 PE=3 SV=2	PSMC5	-3.2372	-1.62686	-1.35378	-1.40342	-0.45575	-3.16844	-0.832747	-1.80762	-1.1341	-0.942332	-0.575794	NA	0.851653	2.37312	0.15225	2.02108	0.851653	0.193027	1.40694	0.193	ns	T-test (hom)
A0A3Q2LN08	A0A3Q2LN08_HORSE	ENSECAG00000015766	SNCA	synuclein alpha [Source:VGNC Symbol;Acc:VGNC:23382]	Alpha-synuclein OS=Equus caballus OX=9796 GN=SNCA PE=3 SV=1	SNCA	-4.8597	-2.32827	-4.49241	1.13729	2.20911	-3.93167	-3.66707	-4.95665	3.47993	-3.40805	0.876714	NA	2.92737	2.49627	0.550928	7.30749	2.92737	0.177235	19	0.194	ns	MannWhitney
HBB_HORSE	NA	NA	HBB	NA	Hemoglobin subunit beta OS=Equus caballus OX=9796 GN=HBB PE=1 SV=1	HBB	3.19534	7.7028	3.10058	8.30096	8.69801	6.65115	6.72121	5.3597	10.0936	5.92925	10.0145	NA	2.46292	2.89335	0.705648	7.12607	2.46292	0.134591	19	0.194	ns	MannWhitney
A0A3Q2I5K2	A0A3Q2I5K2_HORSE	ENSECAG00000003398	MARCKS	myristoylated alanine rich protein kinase C substrate [Source:HGNC Symbol;Acc:HGNC:6759]	Myristoylated alanine rich protein kinase C substrate OS=Equus caballus OX=9796 GN=MARCKS PE=3 SV=1	MARCKS	-0.807144	-1.68719	-0.944911	-2.56067	-1.38143	-5.01012	-1.12312	-3.00891	0.411879	0.369691	-2.37975	NA	1.53271	2.67905	0.678543	4.10621	1.53271	0.156144	19	0.194	ns	MannWhitney
CLCA1_HORSE	NA	NA	CLCA1	NA	Calcium-activated chloride channel regulator 1 OS=Equus caballus OX=9796 GN=CLCA1 PE=1 SV=1	CLCA1	5.24238	6.82917	7.87017	6.70102	5.34558	6.22404	5.74311	4.952	7.17593	6.55977	7.16126	NA	0.852221	2.40884	0.235292	2.05287	0.852221	0.188307	19	0.194	ns	MannWhitney
A0A5S7NAP8	A0A5S7NAP8_HORSE	ENSECAG00000020901	CLCA2	chloride channel accessory 2 [Source:VGNC Symbol;Acc:VGNC:16572]	Chloride channel accessory 2 OS=Equus caballus OX=9796 GN=CLCA2 PE=3 SV=1	CLCA2	5.24238	6.82917	7.87017	6.70102	5.34558	6.22404	5.74311	4.952	7.17593	6.55977	7.16126	NA	0.852221	2.40884	0.235292	2.05287	0.852221	0.188307	19	0.194	ns	MannWhitney
F6YP32	F6YP32_HORSE	ENSECAG00000016273	DPP7	dipeptidyl peptidase 7 [Source:VGNC Symbol;Acc:VGNC:17296]	Dipeptidyl peptidase 7 OS=Equus caballus OX=9796 GN=DPP7 PE=3 SV=2	DPP7	-1.99204	-2.00103	-0.869753	-1.27314	-1.26616	-5.76879	-1.08982	-1.2798	-0.553717	-0.325903	-1.47566	NA	1.15747	1.91659	0.265215	2.2184	1.15747	0.26488	19	0.194	ns	MannWhitney
F6UL42	F6UL42_HORSE	ENSECAG00000015898	CMBL	carboxymethylenebutenolidase homolog [Source:VGNC Symbol;Acc:VGNC:16649]	Carboxymethylenebutenolidase homolog OS=Equus caballus OX=9796 GN=CMBL PE=3 SV=1	CMBL	-3.02241	-4.9065	-4.88243	-5.14068	-4.90546	-2.57635	-3.54523	-4.9273	-3.23314	-1.96983	-4.09729	NA	1.13821	2.85617	0.771204	3.25092	1.13821	0.138104	19	0.194	ns	MannWhitney
A0A3Q2HQP3	A0A3Q2HQP3_HORSE	ENSECAG00000012882	MATR3	matrin 3 [Source:NCBI gene (formerly Entrezgene);Acc:100062181]	Matrin 3 OS=Equus caballus OX=9796 GN=MATR3 PE=4 SV=1	MATR3	-0.0880776	-0.992898	-0.513829	-0.461053	0.262103	1.73833	-0.561394	-0.367865	-0.326011	0.465694	0.727362	NA	0.412101	1.13345	0.66753	0.467096	0.412101	0.455824	19	0.194	ns	MannWhitney
F7AYR2	F7AYR2_HORSE	ENSECAG00000017154	RPL10	ribosomal protein L10 [Source:VGNC Symbol;Acc:VGNC:59005]	Ribosomal protein L10 OS=Equus caballus OX=9796 GN=RPL10 PE=4 SV=1	RPL10	-1.53359	-2.37686	-1.10787	-1.18353	-1.19675	-1.29431	-1.10071	-1.90622	0.427589	-0.543111	-1.30068	NA	0.99041	4.99215	0.170684	4.94427	0.99041	0.0314206	19	0.194	ns	MannWhitney
A0A5F5Q2B0	A0A5F5Q2B0_HORSE	ENSECAG00000024544	SF1	splicing factor 1 [Source:VGNC Symbol;Acc:VGNC:22885]	Splicing factor 1 OS=Equus caballus OX=9796 GN=SF1 PE=3 SV=1	SF1	-5.08003	-4.98723	-3.54252	-2.10561	-1.19144	-5.12313	-4.84039	-5.02459	-0.857135	-2.86797	-4.0946	NA	1.3803	2.14318	0.762464	2.95822	1.3803	0.226381	19	0.194	ns	MannWhitney
A0A3Q2HV64	A0A3Q2HV64_HORSE	ENSECAG00000025131	HMGCL	3-hydroxy-3-methylglutaryl-CoA lyase [Source:VGNC Symbol;Acc:VGNC:18805]	3-hydroxy-3-methylglutarate-CoA lyase OS=Equus caballus OX=9796 GN=HMGCL PE=3 SV=1	HMGCL	-3.13432	-5.15128	-3.05776	-5.14579	-4.87522	-1.19929	-5.02549	-4.88074	-2.39149	-3.09986	-3.09956	NA	1.1951	2.28666	0.151554	2.73278	1.1951	0.20495	19	0.194	ns	MannWhitney
F6ZSR4	F6ZSR4_HORSE	ENSECAG00000012910	ACE	angiotensin I converting enzyme [Source:VGNC Symbol;Acc:VGNC:58509]	Angiotensin-converting enzyme OS=Equus caballus OX=9796 GN=ACE PE=3 SV=2	ACE	-5.0964	-2.76594	-5.13682	-3.01244	-2.29251	-2.27755	-2.74766	-4.61703	-3.17382	-4.67286	-5.23091	NA	-0.8659	1.66411	0.974144	-1.44095	-0.8659	0.315539	5	0.194	ns	MannWhitney
F7CL80	F7CL80_HORSE	ENSECAG00000020103	DSTN	destrin, actin depolymerizing factor [Source:VGNC Symbol;Acc:VGNC:17329]	Actin-depolymerizing factor OS=Equus caballus OX=9796 GN=DSTN PE=3 SV=2	DSTN	-1.66109	0.526852	0.522932	0.141814	0.653315	-0.454763	0.218942	0.0126102	-4.95699	0.0411392	-0.218001	NA	-1.70636	1.30744	0.00742654	-2.23097	-1.70636	0.404036	5	0.194	ns	MannWhitney
A0A5F5PNF9	A0A5F5PNF9_HORSE	ENSECAG00000016654	SRSF1	serine and arginine rich splicing factor 1 [Source:VGNC Symbol;Acc:VGNC:23598]	Serine/arginine-rich splicing factor 1 OS=Equus caballus OX=9796 GN=SRSF1 PE=3 SV=1	SRSF1	0.501888	-0.000451	0.587211	0.893985	-0.494415	0.780248	0.679489	0.554846	-0.479799	0.233328	0.220523	NA	-0.4465	2.5037	0.985031	-1.1179	-0.4465	0.176324	5	0.194	ns	MannWhitney
F6SSK7	F6SSK7_HORSE	ENSECAG00000004651	RAP1B	RAP1B, member of RAS onco family [Source:NCBI gene (formerly Entrezgene);Acc:100052025]	RAP1B member of RAS oncogene family OS=Equus caballus OX=9796 GN=RAP1B PE=2 SV=1	RAP1B	0.282877	0.0950183	0.378393	-0.248245	-0.168774	-2.41105	-1.0673	-0.114451	-3.69301	0.0753514	-3.26131	NA	-1.8863	4.16914	0.0899032	-7.86424	-1.8863	0.0555857	5	0.194	ns	MannWhitney
A0A3Q2KSA1	A0A3Q2KSA1_HORSE	ENSECAG00000009453	ALDH6A1	aldehyde dehydrogenase 6 family member A1 [Source:VGNC Symbol;Acc:VGNC:15238]	Aldehyde dehydrogenase 6 family member A1 OS=Equus caballus OX=9796 GN=ALDH6A1 PE=3 SV=1	ALDH6A1	-2.00618	-0.639406	-2.96867	-1.76354	-2.77514	-1.40181	-3.33576	-2.32388	-2.9998	-2.98639	-2.43771	NA	-0.656171	1.97258	0.240862	-1.29435	-0.656171	0.254797	5	0.194	ns	MannWhitney
F7AT17	F7AT17_HORSE	ENSECAG00000017707	HCK	HCK proto-onco, Src family tyrosine kinase [Source:VGNC Symbol;Acc:VGNC:18709]	Tyrosine-protein kinase OS=Equus caballus OX=9796 GN=HCK PE=3 SV=3	HCK	-5.14349	-3.23486	-2.43058	-3.22644	-5.03369	-5.0345	-4.09683	-3.97014	-5.22762	-3.60159	-5.23632	NA	-0.667196	1.52766	0.916914	-1.01925	-0.667196	0.34684	5	0.194	ns	MannWhitney
A0A5F5PG01	A0A5F5PG01_HORSE	ENSECAG00000021297	SPTAN1	spectrin alpha, non-erythrocytic 1 [Source:VGNC Symbol;Acc:VGNC:23554]	Spectrin alpha non-erythrocytic 1 OS=Equus caballus OX=9796 GN=SPTAN1 PE=3 SV=1	SPTAN1	-2.31544	-2.10825	-1.96591	-4.18115	-2.02238	-1.53348	-1.29971	-2.90902	-4.02484	-2.365	-2.39043	NA	-0.634836	1.59028	0.764757	-1.00956	-0.634836	0.332108	5	0.194	ns	MannWhitney
A0A3Q2HGB4	A0A3Q2HGB4_HORSE	ENSECAG00000030691	GSTA3	glutathione S-transferase alpha 3 [Source:NCBI gene (formerly Entrezgene);Acc:100056418]	Glutathione S-transferase OS=Equus caballus OX=9796 GN=GSTA3 PE=3 SV=2	GSTA3	0.285621	-1.90158	0.19337	0.165643	-0.295854	1.01605	0.536333	0.458702	0.175778	-2.14071	-0.148382	NA	-0.761722	1.85314	0.39655	-1.41158	-0.761722	0.276788	5	0.194	ns	MannWhitney
A0A3Q2I089	A0A3Q2I089_HORSE	ENSECAG00000040706	H2AC21	H2A clustered histone 21 [Source:HGNC Symbol;Acc:HGNC:20508]	Histone H2A OS=Equus caballus OX=9796 GN=H2AC21 PE=3 SV=2	H2AC21	-0.614193	-1.43923	-0.467564	0.224532	-0.290359	-5.12699	-1.04484	0.326505	-1.62732	-0.482593	-5.14186	NA	-1.36324	1.63617	0.430428	-2.23049	-1.36324	0.321709	5	0.194	ns	MannWhitney
F6TFL5	F6TFL5_HORSE	ENSECAG00000020913	RAP1GDS1	Rap1 GTPase-GDP dissociation stimulator 1 [Source:VGNC Symbol;Acc:VGNC:51301]	Rap1 GTPase-GDP dissociation stimulator 1 OS=Equus caballus OX=9796 GN=RAP1GDS1 PE=4 SV=3	RAP1GDS1	-2.01062	-2.00078	-4.45143	-1.92311	-1.51132	-2.77847	-4.11183	-1.78264	-4.20314	-2.79218	-3.58868	NA	-0.956724	2.26693	0.630649	-2.16883	-0.956724	0.207771	5	0.194	ns	MannWhitney
A0A5F5PMZ1	A0A5F5PMZ1_HORSE	ENSECAG00000043236	PHYPADRAFT_113662	0	DUF1394 domain-containing protein OS=Equus caballus OX=9796 PE=4 SV=1	DUF1394	-2.97819	-3.68047	-2.33455	-3.15036	-2.39941	-5.53541	-2.16174	-2.61314	-5.10066	-3.01462	-5.15847	NA	-1.31793	3.07555	0.696227	-4.05335	-1.31793	0.118623	5	0.194	ns	MannWhitney
A0A3Q2GYA8	A0A3Q2GYA8_HORSE	ENSECAG00000005517	ME2	malic enzyme 2 [Source:VGNC Symbol;Acc:VGNC:20062]	Malic enzyme OS=Equus caballus OX=9796 GN=ME2 PE=3 SV=1	ME2	-1.00341	-2.43132	-1.01039	-0.472042	-2.07859	-2.65438	-2.99943	-1.89008	-5.13307	-1.58987	-5.17573	NA	-2.14877	4.95965	0.081686	-10.6571	-2.14877	0.0321364	5	0.194	ns	MannWhitney
F7BQ13	F7BQ13_HORSE	ENSECAG00000005437	MPDU1	mannose-P-dolichol utilization defect 1 [Source:VGNC Symbol;Acc:VGNC:20279]	Mannose-P-dolichol utilization defect 1 protein OS=Equus caballus OX=9796 GN=MPDU1 PE=3 SV=3	MPDU1	-1.23913	-3.18575	-1.12206	-1.09622	-5.06626	-2.61945	-2.35584	-0.91526	-4.99088	-1.31112	-5.06901	NA	-1.59034	2.46976	0.351737	-3.92776	-1.59034	0.180521	5	0.194	ns	MannWhitney
A0A3Q2HUP5	A0A3Q2HUP5_HORSE	ENSECAG00000012357	RALY	RALY heteroous nuclear ribonucleoprotein [Source:VGNC Symbol;Acc:VGNC:22166]	RALY heterogeneous nuclear ribonucleoprotein OS=Equus caballus OX=9796 GN=RALY PE=4 SV=2	RALY	-1.98414	-2.47662	-1.00104	-1.59975	-2.28204	-3.3621	-2.45677	-1.56759	-5.06672	-1.95467	-5.07919	NA	-1.94227	5.36661	0.0560897	-10.4234	-1.94227	0.0242376	5	0.194	ns	MannWhitney
F6Y044	F6Y044_HORSE	ENSECAG00000020822	DIAPH1	diaphanous related formin 1 [Source:VGNC Symbol;Acc:VGNC:17183]	Diaphanous related formin 1 OS=Equus caballus OX=9796 GN=DIAPH1 PE=3 SV=2	DIAPH1	1.54913	2.32434	-1.66105	2.72801	2.95803	2.83317	2.64142	2.72575	-1.21536	-1.06629	2.52113	NA	-1.93253	2.99184	0.448267	-5.78181	-1.93253	0.125709	5	0.194	ns	MannWhitney
F6ZQ56	F6ZQ56_HORSE	ENSECAG00000013127	PTGES3	prostaglandin E synthase 3 [Source:VGNC Symbol;Acc:VGNC:21992]	Prostaglandin E synthase 3 OS=Equus caballus OX=9796 GN=PTGES3 PE=4 SV=3	PTGES3	0.754604	0.795198	-0.751979	0.0586101	0.00261918	-0.394384	1.88243	0.657032	0.974074	1.31371	0.921619	NA	0.694283	2.34751	0.127395	1.62984	0.694283	0.196485	1.39499	0.196	ns	T-test (hom)
PLMN_HORSE	NA	NA	PLG	NA	Plasminogen (Fragment) OS=Equus caballus OX=9796 GN=PLG PE=1 SV=1	PLG	3.06831	3.26895	3.38549	3.82351	4.2935	2.89245	3.60136	4.13352	3.44217	1.778	3.61753	NA	-0.612485	2.34098	0.129855	-1.43382	-0.612485	0.197376	-1.39194	0.197	ns	T-test (hom)
F7AUY9	F7AUY9_HORSE	ENSECAG00000018773	RPS27A	ribosomal protein S27a [Source:VGNC Symbol;Acc:VGNC:49259]	40S ribosomal protein S27a OS=Equus caballus OX=9796 GN=RPS27A PE=3 SV=2	RPS27A	6.02107	5.28067	6.4702	6.13528	5.58579	5.28332	5.76572	5.94353	6.66627	6.03538	5.90417	NA	0.391242	2.34626	0.858058	0.917958	0.391242	0.196655	1.39441	0.197	ns	T-test (hom)
A0A3Q2HWE7	A0A3Q2HWE7_HORSE	ENSECAG00000010224	MACROH2A1	macroH2A.1 histone [Source:VGNC Symbol;Acc:VGNC:81621]	MacroH2A.1 histone OS=Equus caballus OX=9796 GN=MACROH2A1 PE=4 SV=1	MACROH2A1	1.22324	1.21948	2.0447	2.99714	2.54737	0.940229	1.77085	2.71523	0.931979	2.39498	-0.058768	NA	-0.842883	2.3397	0.29203	-1.97209	-0.842883	0.197551	-1.39134	0.198	ns	T-test (hom)
A0A3Q2H2Q9	A0A3Q2H2Q9_HORSE	ENSECAG00000011954	ATG3	autophagy related 3 [Source:VGNC Symbol;Acc:VGNC:15622]	Autophagy related 3 OS=Equus caballus OX=9796 GN=ATG3 PE=4 SV=1	ATG3	-3.76553	-4.01696	-5.13114	-3.13391	-2.85494	-3.8593	-2.64474	-4.64165	-2.17698	-1.99202	-4.34988	NA	0.916396	2.32103	0.33739	2.12698	0.916396	0.200125	1.38261	0.2	ns	T-test (hom)
F7CVP9	F7CVP9_HORSE	ENSECAG00000015258	RPL18A	ribosomal protein L18a [Source:VGNC Symbol;Acc:VGNC:59231]	Ribosomal protein L18a OS=Equus caballus OX=9796 GN=RPL18A PE=3 SV=3	RPL18A	-2.86837	-2.1113	-1.09474	-1.07184	-1.1719	-2.59192	-1.43719	-1.49764	-1.76435	-1.988	-3.65834	NA	-0.739616	2.32226	0.371975	-1.71758	-0.739616	0.199954	-1.38318	0.2	ns	T-test (hom)
A0A3Q2L870	A0A3Q2L870_HORSE	ENSECAG00000009952	EGFR	epidermal growth factor receptor [Source:VGNC Symbol;Acc:VGNC:17460]	Receptor protein-tyrosine kinase OS=Equus caballus OX=9796 GN=EGFR PE=4 SV=1	EGFR	-0.995288	-0.773641	-1.09277	1.43785	1.18802	2.33114	0.26209	1.88786	0.433791	-1.30367	-1.15469	NA	-1.20551	2.32075	0.742782	-2.79769	-1.20551	0.200164	-1.38248	0.2	ns	T-test (hom)
A0A5F5PUE2	A0A5F5PUE2_HORSE	ENSECAG00000014646	KNG1	kininogen 1 [Source:VGNC Symbol;Acc:VGNC:19498]	Bradykinin OS=Equus caballus OX=9796 GN=KNG1 PE=4 SV=1	KNG1	3.35669	4.46053	4.06238	4.52228	4.99511	4.62112	4.03356	4.55398	4.37523	3.22673	3.92861	NA	-0.482183	2.30871	0.638493	-1.11322	-0.482183	0.201841	-1.37684	0.202	ns	T-test (hom)
F6WCN4	F6WCN4_HORSE	ENSECAG00000023145	DOK2	docking protein 2 [Source:VGNC Symbol;Acc:VGNC:17273]	Docking protein 2 OS=Equus caballus OX=9796 GN=DOK2 PE=3 SV=2	DOK2	-5.10178	-1.58773	-3.35281	-3.07827	-2.16497	-5.03601	-1.55594	-1.11409	-5.11497	-2.72874	-4.99507	NA	-1.40565	2.30526	0.985177	-3.24038	-1.40565	0.202324	-1.37522	0.202	ns	T-test (hom)
F6YNE4	F6YNE4_HORSE	ENSECAG00000023770	CYP	0	Cytochrome P450 OS=Equus caballus OX=9796 GN=LOC100146413 PE=3 SV=3	LOC100146413	-1.73016	-3.08895	-0.918977	-2.4318	-0.855508	-0.533622	-0.163483	-1.11419	-2.13221	0.209561	1.15974	NA	1.10028	2.2971	0.240226	2.52745	1.10028	0.203472	1.37139	0.203	ns	T-test (hom)
F7DWN5	F7DWN5_HORSE	ENSECAG00000000489	GNAI2	G protein subunit alpha i2 [Source:VGNC Symbol;Acc:VGNC:18416]	G protein subunit alpha i2 OS=Equus caballus OX=9796 GN=GNAI2 PE=4 SV=2	GNAI2	2.76854	2.23807	3.05907	2.93301	2.16075	1.66081	2.31357	2.87897	1.74316	2.78571	1.47722	NA	-0.499568	2.30309	0.399988	-1.15055	-0.499568	0.202628	-1.3742	0.203	ns	T-test (hom)
F6U187	F6U187_HORSE	ENSECAG00000022627	ATP5F1B	ATP synthase F1 subunit beta [Source:VGNC Symbol;Acc:VGNC:15660]	ATP synthase subunit beta OS=Equus caballus OX=9796 GN=ATP5F1B PE=3 SV=1	ATP5F1B	4.26378	3.75704	4.65224	3.34812	2.96371	3.11077	3.84189	4.35242	2.77406	3.79234	3.13892	NA	-0.551139	2.30259	0.951458	-1.26905	-0.551139	0.202699	-1.37397	0.203	ns	T-test (hom)
F7D6J0	F7D6J0_HORSE	ENSECAG00000001317	MYADM	myeloid associated differentiation marker [Source:VGNC Symbol;Acc:VGNC:20458]	Myeloid associated differentiation marker OS=Equus caballus OX=9796 GN=MYADM PE=4 SV=3	MYADM	-0.409964	-1.45298	0.710947	-1.22701	-0.773673	-1.27479	-0.39137	-0.0641616	-1.43916	-0.868723	-1.35642	NA	-0.61106	2.30381	0.322305	-1.40777	-0.61106	0.202527	-1.37454	0.203	ns	T-test (hom)
H9GZV0	H9GZV0_HORSE	ENSECAG00000009575	0	0	Uncharacterized protein OS=Equus caballus OX=9796 PE=4 SV=2	Uncharacterized	0.20747	0.305475	0.114525	3.44202	1.36344	3.26384	1.03189	1.44395	1.92168	2.28573	3.34924	NA	1.1223	2.29661	0.526877	2.57749	1.1223	0.203541	1.37116	0.204	ns	T-test (hom)
F6TIE2	F6TIE2_HORSE	ENSECAG00000023330	GZMA	granzyme A [Source:VGNC Symbol;Acc:VGNC:18673]	Granzyme A OS=Equus caballus OX=9796 GN=GZMA PE=4 SV=2	GZMA	1.22872	-0.363166	1.07987	0.658288	2.66086	0.503324	1.50793	1.37763	1.42501	-0.00776686	-0.775646	NA	-0.867816	2.29375	0.527724	-1.99055	-0.867816	0.203945	-1.36982	0.204	ns	T-test (hom)
F6TIB2	F6TIB2_HORSE	ENSECAG00000020881	CTSC	cathepsin C [Source:VGNC Symbol;Acc:VGNC:16949]	Cathepsin C OS=Equus caballus OX=9796 GN=CTSC PE=3 SV=2	CTSC	0.0908705	0.938704	-0.196812	1.0203	2.35916	-1.2755	0.965053	1.26773	1.90321	0.589085	2.38247	NA	0.978733	2.28514	0.962508	2.23654	0.978733	0.205165	1.36577	0.205	ns	T-test (hom)
F6R1D6	F6R1D6_HORSE	ENSECAG00000000236	EIF3E	eukaryotic translation initiation factor 3 subunit E [Source:VGNC Symbol;Acc:VGNC:17491]	Eukaryotic translation initiation factor 3 subunit E OS=Equus caballus OX=9796 GN=EIF3E PE=3 SV=1	EIF3E	-3.55056	-3.32332	-2.72341	-4.5743	-2.30977	-4.64035	-2.69372	-3.36339	-4.13169	-1.6839	-1.55308	NA	0.941131	2.28705	0.241914	2.15241	0.941131	0.204894	1.36667	0.205	ns	T-test (hom)
A0A3Q2HBV4	A0A3Q2HBV4_HORSE	ENSECAG00000021210	BPNT1	3'(2'), 5'-bisphosphate nucleotidase 1 [Source:HGNC Symbol;Acc:HGNC:1096]	3'(2') 5'-bisphosphate nucleotidase 1 OS=Equus caballus OX=9796 GN=BPNT1 PE=3 SV=1	BPNT1	-1.10468	-0.853521	-0.119881	-0.421941	0.319113	0.0491914	0.376719	0.313017	0.14457	-1.04096	-1.36868	NA	-0.574775	2.27877	0.412836	-1.30978	-0.574775	0.206073	-1.36278	0.206	ns	T-test (hom)
F7E0P3	F7E0P3_HORSE	ENSECAG00000019665	THBS4	thrombospondin 4 [Source:VGNC Symbol;Acc:VGNC:24075]	Thrombospondin 4 OS=Equus caballus OX=9796 GN=THBS4 PE=3 SV=2	THBS4	-4.51052	-5.34117	-2.7467	-3.95798	-2.85114	-3.70108	-3.05164	-2.64063	-3.96551	-6.00973	-3.69656	NA	-0.957159	2.27533	0.493317	-2.17786	-0.957159	0.206565	-1.36116	0.207	ns	T-test (hom)
F6WWW7	F6WWW7_HORSE	ENSECAG00000016995	CAPZA1	capping actin protein of muscle Z-line subunit alpha 1 [Source:VGNC Symbol;Acc:VGNC:16049]	F-actin-capping protein subunit alpha OS=Equus caballus OX=9796 GN=CAPZA1 PE=3 SV=3	CAPZA1	2.61841	2.43726	2.96101	2.83721	2.8255	2.08293	2.87028	2.71758	1.88289	2.99572	2.08776	NA	-0.346647	2.26549	0.124987	-0.785325	-0.346647	0.207979	-1.35653	0.208	ns	T-test (hom)
F7BYD1	F7BYD1_HORSE	ENSECAG00000023715	ATP5MG	0	ATP synthase subunit OS=Equus caballus OX=9796 GN=ATP5MG PE=3 SV=1	ATP5MG	-1.00868	-1.77823	-0.269957	-0.769044	-2.0649	-1.11561	-2.58006	-1.0584	-1.87139	1.39609	-0.699218	NA	0.939103	2.26024	0.0958586	2.1226	0.939103	0.208737	1.35406	0.209	ns	T-test (hom)
F6PR19	F6PR19_HORSE	ENSECAG00000024743	NEO1	neogenin 1 [Source:VGNC Symbol;Acc:VGNC:20685]	Neogenin 1 OS=Equus caballus OX=9796 GN=NEO1 PE=3 SV=2	NEO1	-2.47688	0.145133	-2.2088	-0.148386	-0.506275	-0.0344397	-1.99058	-3.05395	1.12561	-2.29665	1.4029	NA	1.36156	2.25693	0.285314	3.07295	1.36156	0.209216	1.3525	0.209	ns	T-test (hom)
F6YV16	F6YV16_HORSE	ENSECAG00000021989	DDX58	DExD/H-box helicase 58 [Source:VGNC Symbol;Acc:VGNC:17106]	RNA helicase OS=Equus caballus OX=9796 GN=DDX58 PE=3 SV=2	DDX58	-1.13386	-1.39352	-2.0503	-2.79636	-0.685949	-1.66268	-0.932018	-0.731292	-2.76599	-0.715397	-3.2715	NA	-0.827714	2.25799	0.178432	-1.86897	-0.827714	0.209063	-1.353	0.209	ns	T-test (hom)
A0A3Q2HLT2	A0A3Q2HLT2_HORSE	ENSECAG00000039033	MTARC1	0	Mitochondrial amidoxime reducing component 2 OS=Equus caballus OX=9796 GN=MTARC1 PE=4 SV=1	MTARC1	-1.44841	-1.39887	0.697953	-0.597058	-0.928469	-2.00808	-1.26599	-1.18605	-0.280931	0.284428	-0.952322	NA	0.700598	2.24942	0.842903	1.57594	0.700598	0.210308	1.34896	0.21	ns	T-test (hom)
F6Y2Q4	F6Y2Q4_HORSE	ENSECAG00000009054	CKB	creatine kinase B [Source:VGNC Symbol;Acc:VGNC:16563]	Creatine kinase OS=Equus caballus OX=9796 GN=CKB PE=3 SV=1	CKB	1.78135	2.17256	1.23614	1.2455	1.75635	2.88425	2.59888	1.407	2.41171	2.10826	2.67677	NA	0.513662	2.25385	0.371498	1.15772	0.513662	0.209664	1.35104	0.21	ns	T-test (hom)
F7CI38	F7CI38_HORSE	ENSECAG00000018148	SNRPN	small nuclear ribonucleoprotein polypeptide N [Source:VGNC Symbol;Acc:VGNC:23402]	Small nuclear ribonucleoprotein-associated protein OS=Equus caballus OX=9796 GN=SNRPN PE=3 SV=1	SNRPN	-4.97351	-3.88236	-4.73737	-4.98692	-4.20858	-4.95748	-3.4363	-3.161	-2.14129	-3.13644	-5.01779	NA	0.861102	2.24209	0.14165	1.93067	0.861102	0.21138	1.3455	0.211	ns	T-test (hom)
F6QL56	F6QL56_HORSE	ENSECAG00000012701	TRA2B	transformer 2 beta homolog [Source:VGNC Symbol;Acc:VGNC:49264]	Transformer 2 beta homolog OS=Equus caballus OX=9796 GN=TRA2B PE=4 SV=2	TRA2B	-0.550083	-1.11236	-0.323573	-0.257636	-1.82885	-1.65938	-1.24702	-0.317653	-1.23241	-0.961505	-2.33217	NA	-0.596627	2.24094	0.656087	-1.33701	-0.596627	0.211548	-1.34496	0.212	ns	T-test (hom)
F7DGY6	F7DGY6_HORSE	ENSECAG00000007767	REEP5	receptor accessory protein 5 [Source:VGNC Symbol;Acc:VGNC:22291]	Receptor expression-enhancing protein OS=Equus caballus OX=9796 GN=REEP5 PE=3 SV=2	REEP5	1.21987	0.676356	1.51545	1.58701	1.0192	1.03958	0.838469	1.39578	0.589364	1.37796	0.526798	NA	-0.330091	2.23285	0.378785	-0.737044	-0.330091	0.212737	-1.34114	0.213	ns	T-test (hom)
F6Z7D1	F6Z7D1_HORSE	ENSECAG00000000896	ALDH3B2	aldehyde dehydrogenase 3 family member B2 [Source:HGNC Symbol;Acc:HGNC:411]	Aldehyde dehydrogenase family 3 member B2-like OS=Equus caballus OX=9796 GN=ALDH3B2 PE=3 SV=3	ALDH3B2	-1.07871	-0.131244	-0.410304	-0.773936	-1.28571	0.133191	0.316374	-1.08902	-0.704504	0.128038	0.66061	NA	0.567967	2.23371	0.667966	1.26867	0.567967	0.212612	1.34154	0.213	ns	T-test (hom)
F6SN37	F6SN37_HORSE	ENSECAG00000010598	S100A8	0	Protein S100 OS=Equus caballus OX=9796 GN=S100A8 PE=3 SV=2	S100A8	-4.94996	-2.50432	-2.32994	-1.43886	-0.130279	-0.399178	-1.39098	-0.304287	0.0681752	0.252644	-1.36908	NA	1.33155	2.22623	0.512281	2.96434	1.33155	0.213717	1.338	0.214	ns	T-test (hom)
A0A3Q2LKR5	A0A3Q2LKR5_HORSE	ENSECAG00000020669	LDHA	lactate dehydrogenase A [Source:VGNC Symbol;Acc:VGNC:19618]	L-lactate dehydrogenase OS=Equus caballus OX=9796 GN=LDHA PE=3 SV=1	LDHA	3.8887	3.425	3.47534	3.68793	3.82536	3.01803	3.56062	3.96251	3.6797	3.12384	3.17977	NA	-0.277663	2.22428	0.833573	-0.617601	-0.277663	0.214005	-1.33708	0.214	ns	T-test (hom)
F6TF34	F6TF34_HORSE	ENSECAG00000001129	HMOX1	heme oxygenase 1 [Source:VGNC Symbol;Acc:VGNC:18814]	Heme oxygenase (biliverdin-producing) OS=Equus caballus OX=9796 GN=HMOX1 PE=3 SV=3	HMOX1	-0.197639	0.115418	0.109564	1.32138	1.37403	-1.16271	-0.280488	-0.177786	0.244973	1.47239	0.862901	NA	0.722368	2.21674	0.775192	1.6013	0.722368	0.215127	1.33352	0.215	ns	T-test (hom)
F6YEU3	F6YEU3_HORSE	ENSECAG00000024257	RBM3	RNA binding motif protein 3 [Source:VGNC Symbol;Acc:VGNC:52426]	RNA binding motif protein 3 OS=Equus caballus OX=9796 GN=RBM3 PE=4 SV=1	RBM3	-3.38632	-2.85301	-1.65214	-2.08677	-1.89364	-4.879	-2.21465	-3.80705	-4.98976	-1.88876	-5.22671	NA	-1.18851	2.21708	0.254848	-2.63502	-1.18851	0.215076	-1.33368	0.215	ns	T-test (hom)
A0A3Q2GW75	A0A3Q2GW75_HORSE	ENSECAG00000023066	CD109	CD109 molecule [Source:VGNC Symbol;Acc:VGNC:16244]	CD109 molecule OS=Equus caballus OX=9796 GN=CD109 PE=3 SV=1	CD109	3.36675	3.44888	2.89876	2.98335	3.26792	2.97987	3.22273	3.23963	3.2532	2.39021	3.12343	NA	-0.253705	2.21618	0.0747161	-0.562257	-0.253705	0.21521	-1.33325	0.215	ns	T-test (hom)
F6UME7	F6UME7_HORSE	ENSECAG00000020363	EEF1A1	eukaryotic translation elongation factor 1 alpha 1 [Source:NCBI gene (formerly Entrezgene);Acc:100009682]	Elongation factor 1-alpha OS=Equus caballus OX=9796 GN=EEF1A1 PE=3 SV=1	EEF1A1	4.7285	4.95247	5.17664	4.32084	4.27934	4.45637	5.19895	4.64803	4.20357	4.66901	4.37068	NA	-0.305723	2.21771	0.658329	-0.678004	-0.305723	0.214983	-1.33397	0.215	ns	T-test (hom)
F6PVJ6	F6PVJ6_HORSE	ENSECAG00000017802	OGN	osteoglycin [Source:VGNC Symbol;Acc:VGNC:21018]	Mimecan OS=Equus caballus OX=9796 GN=OGN PE=3 SV=2	OGN	-2.72114	-3.26573	-3.28056	-5.00254	-2.24586	-2.92975	-2.38666	-2.10188	-1.94686	-2.53264	-2.2594	NA	0.745463	2.21021	0.188398	1.64763	0.745463	0.216103	1.33042	0.216	ns	T-test (hom)
A0A3Q2HGJ5	A0A3Q2HGJ5_HORSE	ENSECAG00000009181	CLINT1	clathrin interactor 1 [Source:VGNC Symbol;Acc:VGNC:16615]	Clathrin interactor 1 OS=Equus caballus OX=9796 GN=CLINT1 PE=4 SV=2	CLINT1	-5.07959	-3.11866	-2.48115	-5.34356	-2.89935	-4.92329	-2.27818	-2.71411	-2.29083	-3.39574	-1.9195	NA	1.06938	2.21251	0.579407	2.36601	1.06938	0.215759	1.33151	0.216	ns	T-test (hom)
A0A3Q2LG18	A0A3Q2LG18_HORSE	ENSECAG00000013629	ADD3	adducin 3 [Source:VGNC Symbol;Acc:VGNC:15098]	Adducin 3 OS=Equus caballus OX=9796 GN=ADD3 PE=3 SV=1	ADD3	-3.16969	-3.74373	-3.34459	-2.19316	-3.35205	-5.1011	-3.73136	-3.13853	-4.4807	-3.2742	-4.87215	NA	-0.73724	2.20524	0.803821	-1.62579	-0.73724	0.216848	-1.32807	0.217	ns	T-test (hom)
A0A3Q2IC53	A0A3Q2IC53_HORSE	ENSECAG00000010200	OSBPL2	oxysterol binding protein like 2 [Source:VGNC Symbol;Acc:VGNC:21064]	Oxysterol-binding protein OS=Equus caballus OX=9796 GN=OSBPL2 PE=3 SV=2	OSBPL2	-3.95215	-4.18954	-3.35153	-5.17126	-5.00521	-5.07827	-2.8518	-4.75149	-2.8537	-1.97401	-5.15448	NA	0.96651	2.18002	0.165448	2.10701	0.96651	0.220673	1.3161	0.221	ns	T-test (hom)
A0A3Q2L9H8	A0A3Q2L9H8_HORSE	ENSECAG00000016439	STAT3	signal transducer and activator of transcription 3 [Source:VGNC Symbol;Acc:VGNC:23665]	Signal transducer and activator of transcription OS=Equus caballus OX=9796 GN=STAT3 PE=3 SV=1	STAT3	-0.0626092	-0.211637	0.615871	0.78082	-0.128644	-0.465337	0.376719	0.120488	-0.411287	0.476324	-1.10029	NA	-0.473292	2.17693	0.188287	-1.03032	-0.473292	0.221146	-1.31463	0.221	ns	T-test (hom)
F6VZ73	F6VZ73_HORSE	ENSECAG00000022910	HABP2	hyaluronan binding protein 2 [Source:VGNC Symbol;Acc:VGNC:51530]	Hyaluronan binding protein 2 OS=Equus caballus OX=9796 GN=HABP2 PE=4 SV=3	HABP2	0.187406	0.488488	0.356945	-0.271061	1.34291	0.472747	1.15007	1.18739	0.422203	-1.18879	0.7544	NA	-0.618424	2.16752	0.184532	-1.34045	-0.618424	0.222593	-1.31016	0.223	ns	T-test (hom)
A0A3Q2GW51	A0A3Q2GW51_HORSE	ENSECAG00000020730	RNH1	ribonuclease/angiogenin inhibitor 1 [Source:VGNC Symbol;Acc:VGNC:22489]	Ribonuclease inhibitor OS=Equus caballus OX=9796 GN=RNH1 PE=4 SV=2	RNH1	-1.75309	-2.28493	-2.19408	-5.42015	0.0792416	-4.89194	-3.19373	-3.73975	0.200241	-1.53765	-2.85674	NA	1.52675	2.15677	0.979736	3.29286	1.52675	0.224257	1.30504	0.224	ns	T-test (hom)
A0A3Q2H867	A0A3Q2H867_HORSE	ENSECAG00000009145	CAPZB	capping actin protein of muscle Z-line subunit beta [Source:VGNC Symbol;Acc:VGNC:16052]	F-actin-capping protein subunit beta OS=Equus caballus OX=9796 GN=CAPZB PE=3 SV=1	CAPZB	1.99533	1.73139	2.13131	1.65693	2.06154	1.23752	1.84927	1.61819	0.732323	2.17869	1.30852	NA	-0.378672	2.15782	0.0549677	-0.817105	-0.378672	0.224095	-1.30554	0.224	ns	T-test (hom)
TRFE_HORSE	NA	NA	TF	NA	Serotransferrin OS=Equus caballus OX=9796 GN=TF PE=2 SV=1	TF	8.8746	8.96383	8.1453	9.03625	9.15132	9.37798	8.31376	8.7547	8.78408	7.25394	8.92903	NA	-0.504867	2.16104	0.0897449	-1.09104	-0.504867	0.223595	-1.30707	0.224	ns	T-test (hom)
F7CDJ8	F7CDJ8_HORSE	ENSECAG00000020316	RPS9	ribosomal protein S9 [Source:VGNC Symbol;Acc:VGNC:22569]	40S ribosomal protein S9 OS=Equus caballus OX=9796 GN=RPS9 PE=3 SV=1	RPS9	-3.28194	-3.68721	-1.73813	-1.26471	-1.57475	-1.43533	-2.85567	-2.7357	-3.87145	-1.26755	-5.05707	NA	-1.07701	2.13792	0.118276	-2.30256	-1.07701	0.227208	-1.29604	0.227	ns	T-test (hom)
F7BC37	F7BC37_HORSE	ENSECAG00000013572	PRSS8	serine protease 8 [Source:VGNC Symbol;Acc:VGNC:21923]	Serine protease 8 OS=Equus caballus OX=9796 GN=PRSS8 PE=4 SV=3	PRSS8	1.57681	1.8865	1.51899	1.78584	1.32172	1.18817	1.37452	1.32452	1.36831	1.02004	1.46881	NA	-0.211411	2.13458	0.869507	-0.451275	-0.211411	0.227733	-1.29445	0.228	ns	T-test (hom)
F6VZN7	F6VZN7_HORSE	ENSECAG00000022965	RHOG	ras homolog family member G [Source:VGNC Symbol;Acc:VGNC:22377]	Ras homolog family member G OS=Equus caballus OX=9796 GN=RHOG PE=4 SV=1	RHOG	1.72773	1.40291	1.83117	2.06734	0.981478	0.317651	1.39767	1.6416	0.139314	1.86212	0.563044	NA	-0.566116	2.13597	0.280359	-1.20921	-0.566116	0.227514	-1.29512	0.228	ns	T-test (hom)
F6X485	F6X485_HORSE	ENSECAG00000020716	MYH9	myosin heavy chain 9 [Source:VGNC Symbol;Acc:VGNC:20481]	Myosin heavy chain 9 OS=Equus caballus OX=9796 GN=MYH9 PE=3 SV=2	MYH9	3.97693	3.43293	4.02518	3.74692	3.91628	3.10646	4.08189	3.82943	3.6002	3.7472	3.04368	NA	-0.300809	2.1354	0.697539	-0.642345	-0.300809	0.227605	-1.29484	0.228	ns	T-test (hom)
F6QIB2	F6QIB2_HORSE	ENSECAG00000016075	SERPINE2	serpin family E member 2 [Source:VGNC Symbol;Acc:VGNC:22857]	Glia-derived nexin OS=Equus caballus OX=9796 GN=SERPINE2 PE=3 SV=2	SERPINE2	-4.38761	-3.16712	-2.90782	-2.591	-1.47104	-1.40725	-1.86948	-2.27137	-2.36816	-1.57051	-1.17805	NA	0.80351	2.12493	0.598035	1.7074	0.80351	0.229262	1.28984	0.229	ns	T-test (hom)
A0A3Q2I8D8	A0A3Q2I8D8_HORSE	ENSECAG00000035967	GDN	0	Glia-derived nexin OS=Equus caballus OX=9796 GN=LOC111767415 PE=3 SV=1	LOC111767415	-4.38761	-3.16712	-2.90782	-2.591	-1.47104	-1.40725	-1.86948	-2.27137	-2.36816	-1.57051	-1.17805	NA	0.80351	2.12493	0.598035	1.7074	0.80351	0.229262	1.28984	0.229	ns	T-test (hom)
F7CTS5	F7CTS5_HORSE	ENSECAG00000018424	EIF2S1	eukaryotic translation initiation factor 2 subunit alpha [Source:VGNC Symbol;Acc:VGNC:17487]	Eukaryotic translation initiation factor 2 subunit 1 OS=Equus caballus OX=9796 GN=EIF2S1 PE=2 SV=1	EIF2S1	-0.401316	-0.713805	0.386743	-0.67042	-0.65083	-0.914742	0.517104	-0.348016	-0.600687	0.584526	0.420377	NA	0.484149	2.12498	0.579362	1.02881	0.484149	0.229254	1.28987	0.229	ns	T-test (hom)
A0A5F5PMR4	A0A5F5PMR4_HORSE	ENSECAG00000008311	CHMP4B	charged multivesicular body protein 4B [Source:VGNC Symbol;Acc:VGNC:51521]	Charged multivesicular body protein 4B OS=Equus caballus OX=9796 GN=CHMP4B PE=3 SV=1	CHMP4B	0.53922	-0.322712	0.768002	0.418678	0.367069	0.132822	0.741182	0.626868	0.0298079	0.497503	-0.262278	NA	-0.320547	2.12694	0.756268	-0.681783	-0.320547	0.228944	-1.2908	0.229	ns	T-test (hom)
F6U8T5	F6U8T5_HORSE	ENSECAG00000011965	OLR1	oxidized low density lipoprotein receptor 1 [Source:VGNC Symbol;Acc:VGNC:21030]	Oxidized low density lipoprotein receptor 1 OS=Equus caballus OX=9796 GN=OLR1 PE=4 SV=2	OLR1	-0.671347	-0.257555	0.669054	0.493767	-0.351984	-0.615554	0.116926	-0.120368	-1.85495	0.415638	-0.635865	NA	-0.599594	2.12154	0.076057	-1.27206	-0.599594	0.229802	-1.28822	0.23	ns	T-test (hom)
A0A3Q2HSJ1	A0A3Q2HSJ1_HORSE	ENSECAG00000015558	U2AF1	0	U2 small nuclear RNA auxiliary factor 1 OS=Equus caballus OX=9796 GN=U2AF1 PE=4 SV=1	U2AF1	-4.10066	-4.91358	-2.77578	-2.63893	-3.31581	-1.40881	-3.13822	-3.70526	-5.02165	-2.79096	-4.78679	NA	-0.950169	2.11833	0.631554	-2.01277	-0.950169	0.230314	-1.28668	0.23	ns	T-test (hom)
F7DE06	F7DE06_HORSE	ENSECAG00000019671	ANXA11	annexin A11 [Source:VGNC Symbol;Acc:VGNC:15360]	Annexin OS=Equus caballus OX=9796 GN=ANXA11 PE=3 SV=2	ANXA11	1.12349	0.893689	1.47142	0.631067	0.437197	0.613518	1.17746	1.06099	0.510981	0.783383	0.667452	NA	-0.272165	2.11629	0.281878	-0.57598	-0.272165	0.23064	-1.28571	0.231	ns	T-test (hom)
A0A3Q2I117	A0A3Q2I117_HORSE	ENSECAG00000035867	PFN1	0	Profilin OS=Equus caballus OX=9796 PE=3 SV=2	Profilin	2.85767	2.65827	2.45603	1.89163	2.37366	1.48239	2.53758	2.12744	0.925847	2.38568	2.1725	NA	-0.470076	2.11159	0.213779	-0.992607	-0.470076	0.231392	-1.28346	0.231	ns	T-test (hom)
A0A3Q2GWV9	A0A3Q2GWV9_HORSE	ENSECAG00000013913	PCK2	phosphoenolpyruvate carboxykinase 2, mitochondrial [Source:VGNC Symbol;Acc:VGNC:21204]	Phosphoenolpyruvate carboxykinase (GTP) OS=Equus caballus OX=9796 GN=PCK2 PE=3 SV=1	PCK2	0.809918	0.241552	1.10199	0.00142382	0.0278925	0.0756921	0.270233	-0.0742645	0.106318	0.562161	-1.25707	NA	-0.503	2.09542	0.0905218	-1.054	-0.503	0.233999	-1.27571	0.234	ns	T-test (hom)
F6WTL6	F6WTL6_HORSE	ENSECAG00000023774	PRKCSH	protein kinase C substrate 80K-H [Source:VGNC Symbol;Acc:VGNC:21849]	Glucosidase 2 subunit beta OS=Equus caballus OX=9796 GN=PRKCSH PE=4 SV=2	PRKCSH	1.07184	1.21776	1.51261	0.506129	0.695704	0.0673759	0.864749	0.926905	0.673705	1.34938	1.76771	NA	0.405714	2.09071	0.557545	0.848231	0.405714	0.234765	1.27345	0.235	ns	T-test (hom)
F6WV98	F6WV98_HORSE	ENSECAG00000000897	ITGAE	integrin subunit alpha E [Source:VGNC Symbol;Acc:VGNC:19171]	Integrin subunit alpha E OS=Equus caballus OX=9796 GN=ITGAE PE=3 SV=2	ITGAE	-3.55056	-2.3747	-2.20017	-2.70406	-4.25015	-2.03804	-0.812108	-1.61328	-1.97907	-2.38212	-0.0995061	NA	0.955984	2.08608	0.673355	1.99426	0.955984	0.23552	1.27122	0.236	ns	T-test (hom)
F6UG31	F6UG31_HORSE	ENSECAG00000020731	MXRA8	matrix remodeling associated 8 [Source:VGNC Symbol;Acc:VGNC:58639]	Matrix remodeling-associated protein 8 OS=Equus caballus OX=9796 GN=MXRA8 PE=4 SV=2	MXRA8	0.329643	-5.29879	-1.48324	-2.06065	-3.15359	-1.16309	-3.55829	-3.01543	-2.70323	-5.62067	-3.28628	NA	-1.44463	2.08449	0.965918	-3.01132	-1.44463	0.23578	-1.27046	0.236	ns	T-test (hom)
F6TLU0	F6TLU0_HORSE	ENSECAG00000015321	VDAC2	voltage dependent anion channel 2 [Source:VGNC Symbol;Acc:VGNC:24896]	Voltage-dependent anion-selective channel protein 2 OS=Equus caballus OX=9796 GN=VDAC2 PE=3 SV=2	VDAC2	2.77128	2.39247	3.36876	3.09707	2.40295	2.06124	2.43116	2.73781	2.01768	3.01672	1.6473	NA	-0.430611	2.07984	0.257477	-0.895603	-0.430611	0.23654	-1.26822	0.237	ns	T-test (hom)
F6X756	F6X756_HORSE	ENSECAG00000016653	EEF1B2	eukaryotic translation elongation factor 1 beta 2 [Source:VGNC Symbol;Acc:VGNC:55262]	Elongation factor 1-beta OS=Equus caballus OX=9796 GN=EEF1B2 PE=3 SV=3	EEF1B2	-0.0525786	-0.518623	-0.447189	-0.732396	-0.172212	0.697795	0.00794397	0.120674	0.0233747	0.505013	0.113291	NA	0.350966	2.06564	0.541633	0.72497	0.350966	0.238881	1.26139	0.239	ns	T-test (hom)
A0A3Q2LBD1	A0A3Q2LBD1_HORSE	ENSECAG00000004217	C8B	complement C8 beta chain [Source:VGNC Symbol;Acc:VGNC:15957]	Complement component 8 subunit beta OS=Equus caballus OX=9796 GN=C8B PE=3 SV=2	C8B	-0.926147	1.08168	-0.227743	0.94482	1.00751	0.738617	0.651664	-0.722599	0.53197	-1.7434	-0.152699	NA	-0.773186	2.0628	0.4	-1.59493	-0.773186	0.23935	-1.26003	0.239	ns	T-test (hom)
A0A3Q2L1U2	A0A3Q2L1U2_HORSE	ENSECAG00000013436	TCEA1	transcription elongation factor A1 [Source:VGNC Symbol;Acc:VGNC:56307]	Transcription elongation factor A1 OS=Equus caballus OX=9796 GN=TCEA1 PE=3 SV=1	TCEA1	-3.79598	-3.09089	-3.79934	-1.2944	-2.18185	-0.941424	-3.17713	-1.33978	-2.91237	-2.76697	-4.56983	NA	-0.96379	2.06223	0.977999	-1.98755	-0.96379	0.239446	-1.25975	0.239	ns	T-test (hom)
A0A3Q2HK38	A0A3Q2HK38_HORSE	ENSECAG00000042150	0	0	Ig-like domain-containing protein OS=Equus caballus OX=9796 PE=4 SV=2	Ig-like	3.2687	3.13361	4.07943	4.08208	4.59227	4.95593	3.61501	4.33334	3.71207	2.74948	3.93971	NA	-0.540456	2.06004	0.836266	-1.11336	-0.540456	0.23981	-1.25869	0.24	ns	T-test (hom)
F6QDQ1	F6QDQ1_HORSE	ENSECAG00000010490	PGLYRP2	0	Peptidoglycan recognition protein 2 OS=Equus caballus OX=9796 GN=PGLYRP2 PE=3 SV=2	PGLYRP2	-2.54783	-1.90692	-1.46797	-1.34512	-0.709987	-1.31222	-1.93579	-0.952698	-1.4616	-3.05177	-1.73293	NA	-0.559782	2.06113	0.390508	-1.15378	-0.559782	0.239629	-1.25922	0.24	ns	T-test (hom)
F6Q8K7	F6Q8K7_HORSE	ENSECAG00000021364	ST3GAL1	ST3 beta-galactoside alpha-2,3-sialyltransferase 1 [Source:VGNC Symbol;Acc:VGNC:23627]	ST3 beta-galactoside alpha-2 3-sialyltransferase 1 OS=Equus caballus OX=9796 GN=ST3GAL1 PE=3 SV=1	ST3GAL1	2.10527	-0.133649	-0.415062	-1.04058	-0.087112	2.17384	1.31109	-0.570551	-1.41472	0.141772	-0.463128	NA	-0.996595	2.0593	0.616674	-2.05229	-0.996595	0.239932	-1.25834	0.24	ns	T-test (hom)
F7BBM5	F7BBM5_HORSE	ENSECAG00000010744	ADSS2	adenylosuccinate synthase 2 [Source:VGNC Symbol;Acc:VGNC:15136]	Adenylosuccinate synthetase isozyme 2 OS=Equus caballus OX=9796 GN=ADSS2 PE=3 SV=2	ADSS2	-3.53147	-1.26678	-1.31567	-1.26944	-2.77812	-2.33907	-1.0783	-2.04889	-3.35508	-1.90274	-2.77092	NA	-0.722779	2.05335	0.932071	-1.48412	-0.722779	0.240924	-1.25547	0.241	ns	T-test (hom)
F7DXG8	F7DXG8_HORSE	ENSECAG00000019900	CFL1	cofilin 1 [Source:VGNC Symbol;Acc:VGNC:16464]	Cofilin non-muscle isoform OS=Equus caballus OX=9796 GN=CFL1 PE=3 SV=1	CFL1	6.03749	5.66411	5.26029	4.83176	4.79222	4.7743	5.73645	5.24082	4.70943	5.20933	4.83632	NA	-0.373821	2.03916	0.487551	-0.762281	-0.373821	0.243305	-1.24862	0.243	ns	T-test (hom)
A0A3Q2LHT8	A0A3Q2LHT8_HORSE	ENSECAG00000024197	DARS1	aspartyl-tRNA synthetase 1 [Source:VGNC Symbol;Acc:VGNC:17011]	Aspartate--tRNA ligase cytoplasmic OS=Equus caballus OX=9796 GN=DARS1 PE=3 SV=1	DARS1	0.496444	-0.773374	-0.676811	-1.5288	-0.569105	1.38603	-0.218535	-1.05644	1.32135	-0.0162836	-0.142432	NA	0.755117	2.02102	0.99572	1.52611	0.755117	0.246383	1.23985	0.246	ns	T-test (hom)
HMGB1_HORSE	NA	ENSECAG00000008439	HMGB1	high mobility group box 1 [Source:NCBI gene (formerly Entrezgene);Acc:100033873]	High mobility group protein B1 OS=Equus caballus OX=9796 GN=HMGB1 PE=1 SV=3	HMGB1	3.59236	2.71857	2.57968	2.09267	2.45236	2.45298	3.10924	2.69447	2.2163	2.87982	1.84325	NA	-0.398416	2.02584	0.655504	-0.807127	-0.398416	0.245562	-1.24218	0.246	ns	T-test (hom)
F7DL64	F7DL64_HORSE	ENSECAG00000018242	HNRNPAB	heteroous nuclear ribonucleoprotein A/B [Source:VGNC Symbol;Acc:VGNC:101473]	Heterogeneous nuclear ribonucleoprotein A/B OS=Equus caballus OX=9796 GN=HNRNPAB PE=4 SV=2	HNRNPAB	2.21775	2.10775	2.20363	1.58522	2.2039	1.40641	2.47042	1.58157	1.80696	-0.281411	1.34002	NA	-1.01689	2.02221	0.0314942	-2.05638	-1.01689	0.24618	-1.57035	0.246	ns	T-test (het)
F6Z904	F6Z904_HORSE	ENSECAG00000019062	RAB5A	RAB5A, member RAS onco family [Source:VGNC Symbol;Acc:VGNC:22124]	RAB5A member RAS oncogene family OS=Equus caballus OX=9796 GN=RAB5A PE=4 SV=1	RAB5A	-0.409345	-0.248589	0.14281	0.364948	0.110401	-0.61543	-0.447707	0.260243	0.313488	-0.611807	-1.2615	NA	-0.414607	2.01497	0.106054	-0.83542	-0.414607	0.24742	-1.23692	0.247	ns	T-test (hom)
A0A5F5PQN7	A0A5F5PQN7_HORSE	ENSECAG00000028359	SLC25A5	solute carrier family 25 member 5 [Source:VGNC Symbol;Acc:VGNC:49266]	ADP/ATP translocase OS=Equus caballus OX=9796 GN=SLC25A5 PE=3 SV=1	SLC25A5	0.765069	-0.329885	1.00659	0.640657	-0.458159	-0.29375	0.399934	1.1474	-0.704995	0.481924	-0.281462	NA	-0.527909	2.01424	0.907117	-1.06334	-0.527909	0.247545	-1.23656	0.248	ns	T-test (hom)
A0A5F5PJ04	A0A5F5PJ04_HORSE	ENSECAG00000012399	SUB1	SUB1 regulator of transcription [Source:VGNC Symbol;Acc:VGNC:23741]	Activated RNA polymerase II transcriptional coactivator p15 OS=Equus caballus OX=9796 GN=SUB1 PE=3 SV=1	SUB1	1.05698	0.915666	0.858686	0.447966	1.13585	0.567794	1.46003	1.38159	0.896691	1.01754	-0.00712282	NA	-0.342367	2.00113	0.311113	-0.685122	-0.342367	0.249803	-1.23021	0.25	ns	T-test (hom)
F7BR80	F7BR80_HORSE	ENSECAG00000009974	PON3	paraoxonase 3 [Source:VGNC Symbol;Acc:VGNC:21696]	Paraoxonase OS=Equus caballus OX=9796 GN=PON3 PE=3 SV=2	PON3	-0.542365	-1.28957	-0.140627	-2.39882	-2.82364	-0.0756287	-0.358835	-1.50689	-2.15612	0.266975	1.71959	NA	1.08553	1.99671	0.177087	2.16749	1.08553	0.25057	1.22806	0.251	ns	T-test (hom)
F6WQM7	F6WQM7_HORSE	ENSECAG00000001964	PDHA1	pyruvate dehydrogenase E1 subunit alpha 1 [Source:VGNC Symbol;Acc:VGNC:55508]	Pyruvate dehydrogenase E1 component subunit alpha OS=Equus caballus OX=9796 GN=PDHA1 PE=4 SV=2	PDHA1	-0.136469	-0.0556646	0.54741	1.05033	0.262157	-0.831967	-0.209199	0.408192	-0.0545043	-0.211904	-0.640502	NA	-0.431652	1.98637	0.478805	-0.85742	-0.431652	0.252373	-1.22304	0.252	ns	T-test (hom)
FINC_HORSE	NA	ENSECAG00000000701	FN1	fibronectin 1 [Source:VGNC Symbol;Acc:VGNC:56555]	Fibronectin OS=Equus caballus OX=9796 GN=FN1 PE=2 SV=3	FN1	4.95284	5.00528	4.32171	5.51525	5.42704	5.20456	4.77961	5.15467	5.1995	3.90862	4.88455	NA	-0.380896	1.98001	0.212084	-0.754177	-0.380896	0.253489	-1.21994	0.253	ns	T-test (hom)
A0A3Q2I2V8	A0A3Q2I2V8_HORSE	ENSECAG00000012862	LYN	LYN proto-onco, Src family tyrosine kinase [Source:VGNC Symbol;Acc:VGNC:19852]	Tyrosine-protein kinase OS=Equus caballus OX=9796 GN=LYN PE=3 SV=1	LYN	-2.29626	-2.67765	-2.15796	-2.39004	-2.75258	-2.34769	-2.07556	-3.39223	-2.14538	-3.16643	-3.45145	NA	-0.40984	1.98492	0.284373	-0.813502	-0.40984	0.252626	-1.22233	0.253	ns	T-test (hom)
A0A3Q2IA44	A0A3Q2IA44_HORSE	ENSECAG00000009314	TMEM132A	transmembrane protein 132A [Source:VGNC Symbol;Acc:VGNC:58259]	Transmembrane protein 132A OS=Equus caballus OX=9796 GN=TMEM132A PE=3 SV=1	TMEM132A	-0.878084	-1.11253	-0.470112	-0.771366	-1.82518	-2.15645	-1.45411	-0.29583	-1.21164	-1.39678	-2.34208	NA	-0.529711	1.98071	0.921071	-1.0492	-0.529711	0.253366	-1.22028	0.253	ns	T-test (hom)
F6SEK7	F6SEK7_HORSE	ENSECAG00000010394	RAB27A	RAB27A, member RAS onco family [Source:VGNC Symbol;Acc:VGNC:22100]	Small monomeric GTPase OS=Equus caballus OX=9796 GN=RAB27A PE=3 SV=2	RAB27A	-2.83649	-1.70292	-2.45939	-1.95743	-3.07552	-4.32801	-2.27749	-2.65906	-2.69608	-3.7244	-3.44224	NA	-0.625538	1.98392	0.668295	-1.24101	-0.625538	0.252803	-1.22184	0.253	ns	T-test (hom)
F7CUX8	F7CUX8_HORSE	ENSECAG00000023415	PSMB7	proteasome 20S subunit beta 7 [Source:VGNC Symbol;Acc:VGNC:21946]	Proteasome subunit beta OS=Equus caballus OX=9796 GN=PSMB7 PE=2 SV=1	PSMB7	-4.82947	-1.56022	-1.76091	-3.86715	-1.31437	-2.2424	-2.02814	-4.11582	-0.811476	-1.98041	-2.28184	NA	1.02357	1.97599	0.545587	2.02255	1.02357	0.254196	1.21799	0.254	ns	T-test (hom)
F6Z688	F6Z688_HORSE	ENSECAG00000009632	PSMA4	proteasome 20S subunit alpha 4 [Source:VGNC Symbol;Acc:VGNC:21934]	Proteasome subunit alpha type OS=Equus caballus OX=9796 GN=PSMA4 PE=3 SV=3	PSMA4	0.346246	0.339938	0.813764	-0.401166	0.722775	0.31375	-0.239446	-0.45389	1.1614	0.761153	-0.0801301	NA	0.433896	1.97901	0.510457	0.858682	0.433896	0.253665	1.21946	0.254	ns	T-test (hom)
A0A3Q2HEK3	A0A3Q2HEK3_HORSE	ENSECAG00000015229	CD36	CD36 molecule [Source:VGNC Symbol;Acc:VGNC:16261]	Glycoprotein IIIb OS=Equus caballus OX=9796 GN=CD36 PE=3 SV=1	CD36	1.28823	1.71004	1.73562	1.5759	1.65754	1.13824	2.26416	1.78457	1.81192	1.43287	0.698891	NA	-0.329726	1.9711	0.257488	-0.649925	-0.329726	0.255058	-1.21561	0.255	ns	T-test (hom)
F6S981	F6S981_HORSE	ENSECAG00000012660	DRA	MHC class II DR alpha chain [Source:NCBI gene (formerly Entrezgene);Acc:100051944]	MHC class II DR alpha chain OS=Equus caballus OX=9796 GN=DRA PE=2 SV=1	DRA	-0.110223	0.00954898	1.25235	1.23993	0.688383	3.11564	-0.818127	1.28209	1.66843	1.37179	2.09149	NA	0.878125	1.96103	0.171759	1.72203	0.878125	0.256845	1.2107	0.257	ns	T-test (hom)
F7A7B1	F7A7B1_HORSE	ENSECAG00000022154	SLC25A11	solute carrier family 25 member 11 [Source:VGNC Symbol;Acc:VGNC:23090]	Solute carrier family 25 member 11 OS=Equus caballus OX=9796 GN=SLC25A11 PE=3 SV=1	SLC25A11	-2.0295	-1.51941	-0.113129	-1.56076	-2.30974	-2.37581	-1.48838	-1.09346	-0.612269	-1.14088	-1.28876	NA	0.547301	1.95913	0.407045	1.07223	0.547301	0.257184	1.20977	0.257	ns	T-test (hom)
A0A3Q2LJK9	A0A3Q2LJK9_HORSE	ENSECAG00000011331	LDHB	lactate dehydrogenase B [Source:VGNC Symbol;Acc:VGNC:19619]	L-lactate dehydrogenase OS=Equus caballus OX=9796 GN=LDHB PE=3 SV=1	LDHB	2.70809	4.04656	2.99564	3.33462	3.15738	3.52511	3.98964	3.58245	3.81118	3.47604	4.02005	NA	0.351654	1.95237	0.563914	0.68656	0.351654	0.258391	1.20647	0.258	ns	T-test (hom)
F7AVB5	F7AVB5_HORSE	ENSECAG00000018741	SRSF3	serine and arginine rich splicing factor 3 [Source:VGNC Symbol;Acc:VGNC:23601]	Serine and arginine rich splicing factor 3 OS=Equus caballus OX=9796 GN=SRSF3 PE=2 SV=1	SRSF3	-2.87269	-2.17198	-1.24195	-1.64923	-4.92279	-2.30945	-1.44183	-0.852267	-3.22685	-1.82554	-4.73763	NA	-1.08057	1.954	0.665816	-2.11142	-1.08057	0.2581	-1.20726	0.258	ns	T-test (hom)
A0A3Q2I192	A0A3Q2I192_HORSE	ENSECAG00000022527	FMNL1	formin like 1 [Source:VGNC Symbol;Acc:VGNC:18072]	Formin like 1 OS=Equus caballus OX=9796 GN=FMNL1 PE=3 SV=2	FMNL1	0.140933	-1.08242	0.0533681	-0.2304	0.220147	-1.25176	-0.231313	0.503852	-0.275633	-0.140179	-2.1685	NA	-0.626739	1.95186	0.195876	-1.22331	-0.626739	0.258483	-1.20622	0.258	ns	T-test (hom)
H9GZT5	H9GZT5_HORSE	ENSECAG00000007258	0	0	Uncharacterized protein OS=Equus caballus OX=9796 PE=4 SV=3	Uncharacterized	10.2995	10.7388	9.89291	10.7652	11.1638	11.2594	10.5912	10.8736	10.6434	9.24754	10.8198	NA	-0.461133	1.95121	0.156877	-0.899766	-0.461133	0.2586	-1.2059	0.259	ns	T-test (hom)
F6QFD9	F6QFD9_HORSE	ENSECAG00000004837	CPN2	carboxypeptidase N subunit 2 [Source:VGNC Symbol;Acc:VGNC:16822]	Carboxypeptidase N subunit 2 OS=Equus caballus OX=9796 GN=CPN2 PE=4 SV=1	CPN2	-1.44242	-1.16336	-1.17659	-0.45289	0.25901	-0.478129	0.427228	-0.5158	1.29033	-1.41791	0.594899	NA	0.723643	1.9385	0.118691	1.40278	0.723643	0.260887	1.19969	0.261	ns	T-test (hom)
F7D301	F7D301_HORSE	ENSECAG00000000716	RAB11B	RAB11B, member RAS onco family [Source:VGNC Symbol;Acc:VGNC:22084]	RAB11B member RAS oncogene family OS=Equus caballus OX=9796 GN=RAB11B PE=4 SV=3	RAB11B	2.45664	1.9296	2.86897	2.30334	1.7385	1.48274	2.365	2.61183	2.18866	2.01154	1.33139	NA	-0.375716	1.93718	0.866934	-0.72783	-0.375716	0.261126	-1.19905	0.261	ns	T-test (hom)
A0A3Q2GT22	A0A3Q2GT22_HORSE	ENSECAG00000024442	NIBAN2	niban apoptosis regulator 2 [Source:VGNC Symbol;Acc:VGNC:56878]	Niban apoptosis regulator 2 OS=Equus caballus OX=9796 GN=NIBAN2 PE=3 SV=1	NIBAN2	-5.04615	-4.06233	-3.4256	-3.36624	-1.93335	-4.62575	-2.45508	-3.71495	-3.11384	-2.54777	-2.83166	NA	0.74759	1.92646	0.141893	1.4402	0.74759	0.263074	1.1938	0.263	ns	T-test (hom)
F6RH25	F6RH25_HORSE	ENSECAG00000012956	DCPS	decapping enzyme, scavenger [Source:VGNC Symbol;Acc:VGNC:17049]	m7GpppX diphosphatase OS=Equus caballus OX=9796 GN=DCPS PE=3 SV=1	DCPS	-1.41081	-3.26084	-2.37581	-1.60982	-1.19349	-2.01454	-1.44226	-2.69362	-0.703522	-2.47412	-0.932396	NA	0.630136	1.91389	0.478302	1.20601	0.630136	0.265375	1.18763	0.265	ns	T-test (hom)
F6Z9A2	F6Z9A2_HORSE	ENSECAG00000018428	HSPH1	heat shock protein family H (Hsp110) member 1 [Source:VGNC Symbol;Acc:VGNC:84462]	Heat shock 110 kDa protein OS=Equus caballus OX=9796 GN=HSPH1 PE=3 SV=2	HSPH1	-0.436121	-0.604074	-1.11254	-1.26483	-1.30699	-0.215189	0.459879	-1.32911	-0.0895788	-0.288422	-0.417759	NA	0.460869	1.91192	0.126223	0.881145	0.460869	0.265739	1.18666	0.266	ns	T-test (hom)
A0A5F5Q2C7	A0A5F5Q2C7_HORSE	ENSECAG00000006482	CRISP3	cysteine-rich secretory protein 2 [Source:NCBI gene (formerly Entrezgene);Acc:100034138]	Cysteine-rich secretory protein 2 OS=Equus caballus OX=9796 GN=CRISP2 PE=3 SV=1	CRISP2	-1.07155	-0.267615	-0.408937	-0.818476	-0.0334443	0.673801	-1.47322	0.236832	3.6449	-1.19086	3.95756	NA	2.53253	1.90757	0.00431646	4.83097	2.53253	0.266542	1.50293	0.267	ns	T-test (het)
F6ZI35	F6ZI35_HORSE	ENSECAG00000013388	HRG	histidine rich glycoprotein [Source:HGNC Symbol;Acc:HGNC:5181]	Histidine rich glycoprotein OS=Equus caballus OX=9796 GN=HRG PE=4 SV=3	HRG	6.00289	6.09975	6.59533	5.84807	6.36411	6.76162	6.01965	6.10123	6.63432	5.1113	5.83042	NA	-0.365399	1.90662	0.0671274	-0.696675	-0.365399	0.266717	-1.18406	0.267	ns	T-test (hom)
F6ZFR4	F6ZFR4_HORSE	ENSECAG00000018498	ERMP1	endoplasmic reticulum metallopeptidase 1 [Source:VGNC Symbol;Acc:VGNC:57182]	Endoplasmic reticulum metallopeptidase 1 OS=Equus caballus OX=9796 GN=ERMP1 PE=4 SV=2	ERMP1	-3.07856	-2.79068	-1.44867	-2.54574	-2.10569	-4.96611	-4.51141	-3.26644	-3.56234	-3.68885	-4.57718	NA	-0.853628	1.90357	0.388126	-1.62494	-0.853628	0.267281	-1.18256	0.267	ns	T-test (hom)
F6U6H7	F6U6H7_HORSE	ENSECAG00000023192	GYG1	glycogenin 1 [Source:VGNC Symbol;Acc:VGNC:18668]	Glycogenin 1 OS=Equus caballus OX=9796 GN=GYG1 PE=4 SV=2	GYG1	-1.75304	-2.19937	-2.84262	-1.81509	-2.30142	-0.181213	-1.61977	-1.28884	0.929489	-0.98041	-2.59277	NA	0.86894	1.90237	0.0913946	1.65305	0.86894	0.267503	1.18197	0.268	ns	T-test (hom)
F7BZZ0	F7BZZ0_HORSE	ENSECAG00000007190	HNRNPH3	heteroous nuclear ribonucleoprotein H3 [Source:VGNC Symbol;Acc:VGNC:18827]	Heterogeneous nuclear ribonucleoprotein H3 OS=Equus caballus OX=9796 GN=HNRNPH3 PE=4 SV=1	HNRNPH3	-0.275186	0.184146	0.492498	0.971081	0.387385	1.02243	0.0056073	0.157547	0.392501	-0.182579	-0.125722	NA	-0.340122	1.89808	0.737014	-0.645578	-0.340122	0.268301	-1.17986	0.268	ns	T-test (hom)
F7D3H6	F7D3H6_HORSE	ENSECAG00000014701	RALB	RAS like proto-onco B [Source:VGNC Symbol;Acc:VGNC:22160]	Small monomeric GTPase OS=Equus caballus OX=9796 GN=RALB PE=3 SV=2	RALB	-0.621229	-1.65895	-0.0150863	-0.671789	-0.745069	-2.00691	-0.999882	0.258724	-2.64069	0.0979079	-2.18737	NA	-0.769194	1.90012	0.156367	-1.46156	-0.769194	0.26792	-1.18087	0.268	ns	T-test (hom)
A0A5F5PZS2	A0A5F5PZS2_HORSE	ENSECAG00000002083	KCTD12	potassium channel tetramerization domain containing 12 [Source:VGNC Symbol;Acc:VGNC:84520]	Potassium channel tetramerization domain containing 12 OS=Equus caballus OX=9796 GN=KCTD12 PE=4 SV=1	KCTD12	3.69453	3.22738	3.72981	2.86265	2.99299	3.0649	3.36747	2.75607	2.68011	3.35098	2.72864	NA	-0.292065	1.89655	0.79277	-0.553917	-0.292065	0.268585	-1.17911	0.269	ns	T-test (hom)
F6SP02	F6SP02_HORSE	ENSECAG00000004925	YWHAQ	tyrosine 3-monooxygenase/tryptophan 5-monooxygenase activation protein theta [Source:VGNC Symbol;Acc:VGNC:25120]	14-3-3 protein theta OS=Equus caballus OX=9796 GN=YWHAQ PE=3 SV=1	YWHAQ	1.78384	-0.0133651	-1.07475	2.06398	-0.735082	1.8387	-1.07689	-2.54572	1.41558	1.76794	0.547217	NA	1.21349	1.88836	0.251692	2.29152	1.21349	0.270113	1.17508	0.27	ns	T-test (hom)
A0A3Q2HVE9	A0A3Q2HVE9_HORSE	ENSECAG00000000124	COPG1	COPI coat complex subunit gamma 1 [Source:VGNC Symbol;Acc:VGNC:52366]	Coatomer subunit gamma OS=Equus caballus OX=9796 GN=COPG1 PE=3 SV=1	COPG1	-0.850913	-0.981866	-0.647587	-0.770754	-0.403321	-1.24307	-0.489191	-1.86641	0.274478	0.214714	-1.63659	NA	0.524175	1.88532	0.0790476	0.98824	0.524175	0.270683	1.17358	0.271	ns	T-test (hom)
F6VEH6	F6VEH6_HORSE	ENSECAG00000011944	SNRPB	small nuclear ribonucleoprotein polypeptides B and B1 [Source:VGNC Symbol;Acc:VGNC:23395]	Small nuclear ribonucleoprotein-associated protein OS=Equus caballus OX=9796 GN=SNRPB PE=3 SV=2	SNRPB	-4.99345	-3.88236	-4.83351	-5.12035	-4.20858	-4.88788	-3.4363	-3.161	-2.14129	-3.13644	-5.27869	NA	0.796621	1.87208	0.111309	1.49134	0.796621	0.273179	1.16705	0.273	ns	T-test (hom)
A0A3Q2HNY3	A0A3Q2HNY3_HORSE	ENSECAG00000008193	UPP1	uridine phosphorylase 1 [Source:VGNC Symbol;Acc:VGNC:24812]	Uridine phosphorylase OS=Equus caballus OX=9796 GN=UPP1 PE=3 SV=1	UPP1	1.97239	-0.963105	0.787805	2.31819	0.471726	-0.463662	-1.54079	2.4054	-1.5214	1.07545	-1.25438	NA	-1.19027	1.87465	0.914951	-2.23134	-1.19027	0.272693	-1.16832	0.273	ns	T-test (hom)
F6U8Y7	F6U8Y7_HORSE	ENSECAG00000014904	KLC1	0	Kinesin light chain OS=Equus caballus OX=9796 GN=KLC1 PE=3 SV=3	KLC1	-0.327577	-1.50644	-4.88555	-3.67975	-0.950531	-2.08567	-0.553792	-3.2132	-2.33089	-2.829	-5.06571	NA	-1.25822	1.86696	0.976946	-2.34904	-1.25822	0.274151	-1.16452	0.274	ns	T-test (hom)
A0A3Q2I1M9	A0A3Q2I1M9_HORSE	ENSECAG00000020699	PABPC1	0	Poly(A) binding protein cytoplasmic 1 OS=Equus caballus OX=9796 GN=PABPC1 PE=3 SV=1	PABPC1	0.484827	0.137316	0.469293	1.29659	-0.21744	1.86286	0.836292	1.21736	0.381326	0.714731	-0.357036	NA	-0.514547	1.86986	0.901428	-0.962131	-0.514547	0.2736	-1.16596	0.274	ns	T-test (hom)
F6UBF6	F6UBF6_HORSE	ENSECAG00000008502	NONO	non-POU domain containing octamer binding [Source:VGNC Symbol;Acc:VGNC:20804]	Non-POU domain containing octamer binding OS=Equus caballus OX=9796 GN=NONO PE=4 SV=1	NONO	-0.0149448	-0.960068	0.440689	-0.965881	-0.231564	-1.46708	-0.216974	0.0653708	-1.43914	0.446661	-2.33844	NA	-0.691499	1.86357	0.0945171	-1.28866	-0.691499	0.274795	-1.16285	0.275	ns	T-test (hom)
F6ZIY3	F6ZIY3_HORSE	ENSECAG00000022426	SWAP70	switching B cell complex subunit SWAP70 [Source:VGNC Symbol;Acc:VGNC:56790]	Switching B cell complex subunit SWAP70 OS=Equus caballus OX=9796 GN=SWAP70 PE=4 SV=2	SWAP70	0.234346	-2.77912	-2.86679	-2.76203	-3.11901	-0.529295	-2.94593	-4.31346	-3.15746	-2.35679	-5.10781	NA	-1.15553	1.86229	0.890922	-2.15193	-1.15553	0.275039	-1.16222	0.275	ns	T-test (hom)
F6XRL6	F6XRL6_HORSE	ENSECAG00000009636	DNAJA2	DnaJ heat shock protein family (Hsp40) member A2 [Source:VGNC Symbol;Acc:VGNC:49044]	DnaJ heat shock protein family (Hsp40) member A2 OS=Equus caballus OX=9796 GN=DNAJA2 PE=3 SV=2	DNAJA2	-4.99928	-4.85414	-4.51626	-4.92152	-4.84467	-4.75998	-5.05359	-4.79034	-2.84231	-3.80702	-5.04725	NA	0.943611	1.85302	0.000207	1.74853	0.943611	0.276813	1.47246	0.277	ns	T-test (het)
A0A3Q2HCW6	A0A3Q2HCW6_HORSE	ENSECAG00000000436	FCN1	0	Ficolin-1 OS=Equus caballus OX=9796 GN=LOC100069029 PE=3 SV=1	LOC100069029	1.2106	1.92041	2.25401	1.10148	1.73959	0.920358	2.56357	1.55184	0.716551	1.73934	1.19776	NA	-0.439848	1.851	0.979922	-0.81416	-0.439848	0.2772	-1.15663	0.277	ns	T-test (hom)
F6UCF0	F6UCF0_HORSE	ENSECAG00000008622	SEMA4A	semaphorin 4A [Source:VGNC Symbol;Acc:VGNC:22814]	Semaphorin 4A OS=Equus caballus OX=9796 GN=SEMA4A PE=4 SV=3	SEMA4A	-3.48243	-5.00278	-2.75143	-2.51294	-2.56287	-5.07975	-3.40044	-3.33505	-3.50581	-4.21331	-5.1128	NA	-0.76134	1.85216	0.879858	-1.41013	-0.76134	0.276977	-1.15721	0.277	ns	T-test (hom)
F7AE68	F7AE68_HORSE	ENSECAG00000003355	ITIH3	inter-alpha-trypsin inhibitor heavy chain 3 [Source:VGNC Symbol;Acc:VGNC:19186]	Inter-alpha-trypsin inhibitor heavy chain 3 OS=Equus caballus OX=9796 GN=ITIH3 PE=3 SV=3	ITIH3	-3.83905	-4.87714	-3.69241	-3.85652	-1.22841	-4.0417	-4.90493	-2.84298	-0.79727	-4.34291	-2.70253	NA	1.04616	1.84651	0.353522	1.93174	1.04616	0.278064	1.15441	0.278	ns	T-test (hom)
A0A3Q2H195	A0A3Q2H195_HORSE	ENSECAG00000012559	RAB7A	RAB7A, member RAS onco family [Source:VGNC Symbol;Acc:VGNC:22126]	RAB7A member RAS oncogene family OS=Equus caballus OX=9796 GN=RAB7A PE=4 SV=1	RAB7A	2.19318	1.81478	2.77272	2.08315	2.10245	1.38113	1.98094	2.34438	2.06442	1.71723	1.59594	NA	-0.291562	1.84913	0.58761	-0.539137	-0.291562	0.277559	-1.15571	0.278	ns	T-test (hom)
F6S899	F6S899_HORSE	ENSECAG00000026898	SIRT5	sirtuin 5 [Source:VGNC Symbol;Acc:VGNC:22990]	NAD-dependent protein deacylase sirtuin-5 mitochondrial OS=Equus caballus OX=9796 GN=SIRT5 PE=3 SV=2	SIRT5	-2.25123	-2.31285	-1.61174	-2.10885	-3.88911	-2.51711	-1.73461	-1.42903	-3.36498	-1.35379	-4.26258	NA	-0.761966	1.84534	0.15531	-1.40609	-0.761966	0.278289	-1.15383	0.278	ns	T-test (hom)
F7AWX3	F7AWX3_HORSE	ENSECAG00000022567	RACK1	receptor for activated C kinase 1 [Source:NCBI gene (formerly Entrezgene);Acc:100057771]	Receptor for activated C kinase 1 OS=Equus caballus OX=9796 GN=RACK1 PE=4 SV=2	RACK1	1.33708	2.23617	2.10851	2.24525	1.16669	2.39776	1.19142	0.225358	0.946903	1.49912	0.769479	NA	-0.541694	1.84812	0.431462	-1.00112	-0.541694	0.277753	-1.15521	0.278	ns	T-test (hom)
F7CHN8	F7CHN8_HORSE	ENSECAG00000010777	FAM107B	family with sequence similarity 107 member B [Source:VGNC Symbol;Acc:VGNC:55376]	Family with sequence similarity 107 member B OS=Equus caballus OX=9796 GN=FAM107B PE=4 SV=2	FAM107B	-4.90307	-5.09555	-4.97084	-5.08796	-5.0798	-4.88928	-3.02311	-4.88349	-3.34954	-1.9525	-4.98411	NA	1.31292	3.82873	0.101864	5.02681	1.31292	0.070378	18	0.279	ns	MannWhitney
A0A3Q2LHM3	A0A3Q2LHM3_HORSE	ENSECAG00000000532	EPS8L1	EPS8 like 1 [Source:VGNC Symbol;Acc:VGNC:17638]	EPS8 like 1 OS=Equus caballus OX=9796 GN=EPS8L1 PE=3 SV=2	EPS8L1	-4.87658	-5.02652	-4.95834	-5.12395	-4.87472	-5.0806	-4.15958	-4.83222	-2.15454	-3.26954	-5.04434	NA	1.37709	2.04654	0.0016809	2.81827	1.37709	0.242064	18	0.279	ns	MannWhitney
F6WPB4	F6WPB4_HORSE	ENSECAG00000017251	PARK7	Parkinsonism associated deglycase [Source:VGNC Symbol;Acc:VGNC:21165]	Maillard deglycase OS=Equus caballus OX=9796 GN=PARK7 PE=3 SV=2	PARK7	1.24796	1.07105	-0.544859	1.29452	0.932976	0.617953	0.362077	1.10388	0.376461	1.73014	1.75072	NA	0.525076	1.89766	0.521633	0.996416	0.525076	0.268378	18	0.279	ns	MannWhitney
A0A3Q2H3L6	A0A3Q2H3L6_HORSE	ENSECAG00000017629	CRKL	CRK like proto-onco, adaptor protein [Source:VGNC Symbol;Acc:VGNC:16869]	CRK like proto-oncogene adaptor protein OS=Equus caballus OX=9796 GN=CRKL PE=3 SV=1	CRKL	-3.76152	-1.49462	-1.11395	-1.5851	-1.66475	-4.15217	-1.14093	-1.77545	-0.621394	-0.903188	-2.12312	NA	0.870159	1.85635	0.696773	1.61532	0.870159	0.276175	18	0.279	ns	MannWhitney
F7C0M6	F7C0M6_HORSE	ENSECAG00000014460	MAPK3	mitogen-activated protein kinase 3 [Source:VGNC Symbol;Acc:VGNC:19958]	Mitogen-activated protein kinase OS=Equus caballus OX=9796 GN=MAPK3 PE=3 SV=2	MAPK3	-2.86401	-4.53645	-2.66248	-5.81727	-2.53993	-2.86761	-2.51275	-2.34295	-1.9172	-1.42048	-3.88019	NA	0.861977	1.57252	0.767776	1.35548	0.861977	0.336221	18	0.279	ns	MannWhitney
F6ZX61	F6ZX61_HORSE	ENSECAG00000011670	RPL13	ribosomal protein L13 [Source:VGNC Symbol;Acc:VGNC:22522]	60S ribosomal protein L13 OS=Equus caballus OX=9796 GN=RPL13 PE=3 SV=1	RPL13	-0.686153	0.0448481	-0.151053	0.167877	0.0736324	-0.716445	0.10044	-0.0185647	0.0212239	-0.220011	-1.08746	NA	-0.280573	1.53479	0.268413	-0.43062	-0.280573	0.34513	6	0.279	ns	MannWhitney
A0A3Q2I4N3	A0A3Q2I4N3_HORSE	ENSECAG00000010867	FUBP1	far upstream element binding protein 1 [Source:VGNC Symbol;Acc:VGNC:50836]	Far upstream element binding protein 1 OS=Equus caballus OX=9796 GN=FUBP1 PE=4 SV=1	FUBP1	-0.978314	-1.60658	-1.10763	1.09203	-2.17958	0.394946	-0.83466	0.801538	1.17328	-0.436576	-0.456753	NA	0.645597	1.24814	0.876797	0.805794	0.645597	0.420991	18	0.279	ns	MannWhitney
F7ATU8	F7ATU8_HORSE	ENSECAG00000013671	EIF3B	eukaryotic translation initiation factor 3 subunit B [Source:VGNC Symbol;Acc:VGNC:17489]	Eukaryotic translation initiation factor 3 subunit B OS=Equus caballus OX=9796 GN=EIF3B PE=3 SV=2	EIF3B	-3.29645	-2.63492	-1.22578	-0.975288	-0.955186	-1.52969	-1.06702	-1.17728	-1.5429	-1.70598	-2.2366	NA	-0.220792	0.53613	0.308721	-0.118373	-0.220792	0.689618	6	0.279	ns	MannWhitney
A0A3Q2GSM1	A0A3Q2GSM1_HORSE	ENSECAG00000024711	PRPS2	phosphoribosyl pyrophosphate synthetase 2 [Source:HGNC Symbol;Acc:HGNC:9465]	Ribose-phosphate diphosphokinase OS=Equus caballus OX=9796 GN=PRPS2 PE=3 SV=1	PRPS2	-3.52108	-4.90862	-3.06427	-5.12345	-5.03511	-3.04738	-4.86794	-5.00267	-5.06183	-3.85271	-5.19165	NA	-0.380748	0.875736	0.874916	-0.333435	-0.380748	0.544976	6	0.279	ns	MannWhitney
F7DGP4	F7DGP4_HORSE	ENSECAG00000010977	ARHGAP45	Rho GTPase activating protein 45 [Source:VGNC Symbol;Acc:VGNC:59144]	Rho GTPase activating protein 45 OS=Equus caballus OX=9796 GN=ARHGAP45 PE=4 SV=2	ARHGAP45	-1.65097	-3.37963	-2.71367	-1.02031	-2.1443	-1.04962	-1.62338	-1.28709	-1.86384	-1.91063	-3.89513	NA	-0.69791	1.78141	0.433545	-1.24326	-0.69791	0.290899	6	0.279	ns	MannWhitney
PGK1_HORSE	NA	NA	PGK1	NA	Phosphoglycerate kinase 1 OS=Equus caballus OX=9796 GN=PGK1 PE=1 SV=2	PGK1	-0.574992	-0.571099	-0.561867	-2.48083	-0.624239	-1.6553	-0.414249	-1.00499	-4.47414	-0.632888	-0.805999	NA	-0.985064	0.954434	0.0232442	-0.940179	-0.985064	0.516044	6	0.279	ns	MannWhitney
A0A5F5PXG1	A0A5F5PXG1_HORSE	ENSECAG00000039158	FDPS	farnesyl diphosphate synthase [Source:NCBI gene (formerly Entrezgene);Acc:100063641]	Farnesyl diphosphate synthase OS=Equus caballus OX=9796 GN=FDPS PE=3 SV=1	FDPS	-0.949313	-1.94733	-1.85428	-0.562048	-0.791899	-3.14242	-0.979503	-1.1059	-1.33228	-3.21788	-1.37262	NA	-0.557672	1.3685	0.535697	-0.763175	-0.557672	0.387293	6	0.279	ns	MannWhitney
A0A3Q2HRN8	A0A3Q2HRN8_HORSE	ENSECAG00000022570	RAC2	Rac family small GTPase 2 [Source:VGNC Symbol;Acc:VGNC:49130]	Rac family small GTPase 2 OS=Equus caballus OX=9796 GN=RAC2 PE=4 SV=2	RAC2	2.71533	2.18066	2.60784	2.24286	2.37491	1.36893	2.75806	2.69789	1.69224	2.59815	1.43988	NA	-0.458221	2.27224	0.485414	-1.04119	-0.458221	0.207008	6	0.279	ns	MannWhitney
F7B9Q9	F7B9Q9_HORSE	ENSECAG00000011667	PACSIN2	protein kinase C and casein kinase substrate in neurons 2 [Source:VGNC Symbol;Acc:VGNC:21125]	Protein kinase C and casein kinase substrate in neurons 2 OS=Equus caballus OX=9796 GN=PACSIN2 PE=3 SV=3	PACSIN2	-0.210532	-0.688198	0.266418	0.104581	-0.61346	-0.425127	-0.240476	0.321341	-0.606295	-0.321768	-2.21393	NA	-0.861648	1.8438	0.0428856	-1.5887	-0.861648	0.278588	-1.42505	0.279	ns	T-test (het)
A0A3Q2L5D3	A0A3Q2L5D3_HORSE	ENSECAG00000021223	EIF4A2	eukaryotic translation initiation factor 4A2 [Source:VGNC Symbol;Acc:VGNC:17499]	RNA helicase OS=Equus caballus OX=9796 GN=EIF4A2 PE=3 SV=2	EIF4A2	1.04693	0.698837	0.787617	-1.37945	-0.958719	0.568886	1.02548	1.20552	-0.147885	0.223982	0.0473096	NA	-0.333252	0.773202	0.0703007	-0.257671	-0.333252	0.585118	6	0.279	ns	MannWhitney
AATM_HORSE	NA	NA	GOT2	NA	Aspartate aminotransferase mitochondrial OS=Equus caballus OX=9796 GN=GOT2 PE=1 SV=1	GOT2	0.551628	1.30116	0.649025	0.409592	0.500127	0.646871	1.56239	1.55414	0.144093	1.37375	-0.945835	NA	-0.706197	2.56822	0.0699301	-1.81367	-0.706197	0.168612	6	0.279	ns	MannWhitney
CAV1_HORSE	NA	ENSECAG00000009134	CAV1	caveolin 1 [Source:VGNC Symbol;Acc:VGNC:16086]	Caveolin-1 OS=Equus caballus OX=9796 GN=CAV1 PE=3 SV=1	CAV1	-2.68116	-4.85572	-3.99606	0.909631	-3.96705	-4.66841	-3.32847	-2.48083	-4.33857	-3.77377	-5.1714	NA	-1.29441	1.84288	0.265786	-2.38544	-1.29441	0.278764	-1.15261	0.279	ns	T-test (hom)
F6SPH9	F6SPH9_HORSE	ENSECAG00000003079	CANX	calnexin [Source:VGNC Symbol;Acc:VGNC:16033]	Calnexin OS=Equus caballus OX=9796 GN=CANX PE=3 SV=3	CANX	2.6795	2.36685	3.74111	3.16422	2.52111	2.32065	2.76725	3.44545	2.06283	3.22883	2.05304	NA	-0.427532	1.79622	0.50577	-0.76794	-0.427532	0.287929	6	0.279	ns	MannWhitney
A0A3Q2GWX9	A0A3Q2GWX9_HORSE	ENSECAG00000011192	LBR	lamin B receptor [Source:VGNC Symbol;Acc:VGNC:19601]	3-beta-hydroxysterol Delta (14)-reductase OS=Equus caballus OX=9796 GN=LBR PE=3 SV=1	LBR	-0.403576	-2.69465	-0.641154	-0.72539	-1.32327	-2.77647	-1.98592	-0.290302	-1.48325	-1.49017	-3.24811	NA	-0.718753	1.636	0.8227	-1.17588	-0.718753	0.321748	6	0.279	ns	MannWhitney
A0A3Q2L0S7	A0A3Q2L0S7_HORSE	ENSECAG00000005661	TMEM43	transmembrane protein 43 [Source:VGNC Symbol;Acc:VGNC:56852]	Transmembrane protein 43 OS=Equus caballus OX=9796 GN=TMEM43 PE=3 SV=2	TMEM43	-1.10696	-2.13978	0.247702	-1.74709	-2.26701	-3.19844	-1.51017	-0.0888722	-5.06327	-0.353347	-5.18255	NA	-2.05673	3.35699	0.0651373	-6.90441	-2.05673	0.0975992	6	0.279	ns	MannWhitney
F6UU57	F6UU57_HORSE	ENSECAG00000039811	H3C13	H3 clustered histone 13 [Source:VGNC Symbol;Acc:VGNC:95394]	Histone H3 OS=Equus caballus OX=9796 GN=H3C13 PE=3 SV=2	H3C13	-1.14363	0.852398	0.154389	-0.273397	-5.09984	-4.94595	-0.960713	0.691383	-3.09718	-0.852467	-5.21044	NA	-1.71269	1.7035	0.942768	-2.91757	-1.71269	0.30704	6	0.279	ns	MannWhitney
A0A3Q2H021	A0A3Q2H021_HORSE	ENSECAG00000012575	ACADS	acyl-CoA dehydrogenase short chain [Source:VGNC Symbol;Acc:VGNC:49519]	Acyl-CoA dehydrogenase short chain OS=Equus caballus OX=9796 GN=ACADS PE=3 SV=1	ACADS	-3.32382	-3.21777	-2.10432	-2.97721	-5.1704	-2.96824	-2.5913	-2.5231	-3.62193	-2.56262	-5.75132	NA	-0.869102	1.83506	0.21779	-1.59486	-0.869102	0.280279	-1.14873	0.28	ns	T-test (hom)
F6RC31	F6RC31_HORSE	ENSECAG00000004844	SGSH	N-sulfoglucosamine sulfohydrolase [Source:VGNC Symbol;Acc:VGNC:56484]	N-sulfoglucosamine sulfohydrolase OS=Equus caballus OX=9796 GN=SGSH PE=3 SV=2	SGSH	-2.28917	-2.57019	-1.11912	-2.01592	-1.93147	-2.53529	-1.99295	-2.36846	-2.15434	-2.3248	-2.87696	NA	-0.349216	1.8363	0.901846	-0.641266	-0.349216	0.280039	-1.14935	0.28	ns	T-test (hom)
A0A3Q2HVZ0	A0A3Q2HVZ0_HORSE	ENSECAG00000008503	CD74	CD74 molecule [Source:VGNC Symbol;Acc:VGNC:55412]	CD74 molecule OS=Equus caballus OX=9796 GN=CD74 PE=4 SV=1	CD74	-3.11264	-5.02636	-1.50812	-2.67705	-3.03064	-4.07609	-2.33756	-1.30022	-1.55009	-1.50318	-2.90415	NA	0.897777	1.82551	0.641909	1.6389	0.897777	0.282142	1.14399	0.282	ns	T-test (hom)
F6XVX2	F6XVX2_HORSE	ENSECAG00000021375	DLAT	dihydrolipoamide S-acetyltransferase [Source:VGNC Symbol;Acc:VGNC:17206]	Acetyltransferase component of pyruvate dehydrogenase complex OS=Equus caballus OX=9796 GN=DLAT PE=3 SV=1	DLAT	-2.29691	-1.34164	0.118222	-1.36248	-0.871353	-2.91558	-2.22977	-1.0732	-1.47856	0.293217	-1.09116	NA	0.737754	1.82832	0.864841	1.34885	0.737754	0.281592	1.14539	0.282	ns	T-test (hom)
A0A5F5PF23	A0A5F5PF23_HORSE	ENSECAG00000011679	TALDO1	transaldolase 1 [Source:VGNC Symbol;Acc:VGNC:23863]	Transaldolase OS=Equus caballus OX=9796 GN=TALDO1 PE=3 SV=1	TALDO1	3.48926	3.38527	3.34139	2.95323	3.10766	2.90579	3.7508	2.97426	2.37436	3.75174	2.56276	NA	-0.342172	1.82866	0.0578069	-0.625717	-0.342172	0.281525	-1.14556	0.282	ns	T-test (hom)
F6TFK4	F6TFK4_HORSE	ENSECAG00000020838	USP47	ubiquitin specific peptidase 47 [Source:VGNC Symbol;Acc:VGNC:24847]	Ubiquitin specific peptidase 47 OS=Equus caballus OX=9796 GN=USP47 PE=4 SV=2	USP47	-1.02828	-0.487964	-1.4969	-1.68047	-1.37646	-0.0709464	-2.59025	-4.29141	-1.6279	-2.62372	-3.52223	NA	-0.963449	1.82098	0.763824	-1.75443	-0.963449	0.283028	-1.14174	0.283	ns	T-test (hom)
A0A5F5PLI4	A0A5F5PLI4_HORSE	ENSECAG00000000085	AGA	aspartylglucosaminidase [Source:VGNC Symbol;Acc:VGNC:15152]	Aspartylglucosaminidase OS=Equus caballus OX=9796 GN=AGA PE=3 SV=1	AGA	-0.112238	-0.924335	-0.188395	-0.754466	-1.39708	0.515658	-0.815881	-1.02815	-2.49945	-0.300808	-0.752457	NA	-0.596128	1.8234	0.170887	-1.08698	-0.596128	0.282555	-1.14294	0.283	ns	T-test (hom)
F7DMA1	F7DMA1_HORSE	ENSECAG00000015198	CPM	carboxypeptidase M [Source:VGNC Symbol;Acc:VGNC:16821]	Carboxypeptidase M OS=Equus caballus OX=9796 GN=CPM PE=3 SV=2	CPM	-4.1882	-5.06938	-3.51831	-5.04097	-3.25778	-5.10013	-4.17017	-4.59372	-2.29467	-3.53078	-5.14275	NA	0.711266	1.8185	0.138012	1.29343	0.711266	0.283516	1.1405	0.284	ns	T-test (hom)
A0A3Q2L7I1	A0A3Q2L7I1_HORSE	ENSECAG00000019453	H6PD	hexose-6-phosphate dehydrogenase/glucose 1-dehydrogenase [Source:VGNC Symbol;Acc:VGNC:18675]	Hexose-6-phosphate dehydrogenase/glucose 1-dehydrogenase OS=Equus caballus OX=9796 GN=H6PD PE=4 SV=2	H6PD	1.34991	0.389719	0.790031	0.793317	0.736805	0.500696	0.9387	1.25184	1.11114	-0.0948865	0.572702	NA	-0.314226	1.8094	0.19487	-0.568559	-0.314226	0.28531	-1.13598	0.285	ns	T-test (hom)
F7DU87	F7DU87_HORSE	ENSECAG00000000297	BPIFA2	BPI fold containing family A member 2 [Source:VGNC Symbol;Acc:VGNC:15868]	BPI fold containing family A member 2 OS=Equus caballus OX=9796 GN=BPIFA2 PE=4 SV=1	BPIFA2	-2.28625	-5.05871	-3.10172	-3.85135	-3.18877	-2.70825	-0.411748	-1.94547	-1.3771	-2.20473	-2.05579	NA	0.939828	1.80085	0.194087	1.69249	0.939828	0.287006	1.13172	0.287	ns	T-test (hom)
F6ZLR1	F6ZLR1_HORSE	ENSECAG00000013482	SERPINA3	serpin family A member 3 [Source:HGNC Symbol;Acc:HGNC:16]	Serpin family A member 3 OS=Equus caballus OX=9796 GN=SERPINA3 PE=3 SV=3	SERPINA3	2.87832	4.36886	3.92359	2.886	4.18827	3.20469	2.94483	3.23148	4.46715	3.14668	4.19882	NA	0.484293	1.80086	0.661793	0.872146	0.484293	0.287002	1.13172	0.287	ns	T-test (hom)
F6VE62	F6VE62_HORSE	ENSECAG00000011657	HEXB	hexosaminidase subunit beta [Source:VGNC Symbol;Acc:VGNC:18760]	Beta-hexosaminidase OS=Equus caballus OX=9796 GN=HEXB PE=3 SV=2	HEXB	1.2353	0.63643	1.37428	0.426536	2.09649	0.167241	0.31276	1.07978	2.01818	2.27035	0.238733	NA	0.592984	1.79329	0.243809	1.06339	0.592984	0.288513	1.12795	0.289	ns	T-test (hom)
A0A3Q2HTF4	A0A3Q2HTF4_HORSE	ENSECAG00000022610	TAP1	transporter 1, ATP binding cassette subfamily B member [Source:VGNC Symbol;Acc:VGNC:23871]	Transporter 1 ATP binding cassette subfamily B member OS=Equus caballus OX=9796 GN=TAP1 PE=3 SV=1	TAP1	0.192448	-2.30423	0.359902	-0.368332	-1.95862	-2.57066	-1.85223	0.261928	-2.44131	-0.0331695	-3.89366	NA	-1.09274	1.77855	0.32074	-1.94348	-1.09274	0.291477	-1.12058	0.291	ns	T-test (hom)
A0A3Q2HKF2	A0A3Q2HKF2_HORSE	ENSECAG00000024719	SLC2A3	0	Solute carrier family 2 member 3 OS=Equus caballus OX=9796 GN=SLC2A3 PE=3 SV=1	SLC2A3	-0.464261	-0.610281	0.0565482	-3.86631	-3.30929	-2.35124	-5.03716	-2.468	-4.2234	-4.75171	-1.79657	NA	-1.33431	1.78323	0.997832	-2.37938	-1.33431	0.290532	-1.12292	0.291	ns	T-test (hom)
F6ZB53	F6ZB53_HORSE	ENSECAG00000022325	APEX1	apurinic/apyrimidinic endodeoxyribonuclease 1 [Source:VGNC Symbol;Acc:VGNC:15404]	DNA-(apurinic or apyrimidinic site) endonuclease OS=Equus caballus OX=9796 GN=APEX1 PE=3 SV=2	APEX1	-4.11742	-5.21382	-3.75984	-4.88917	-3.11692	-5.06404	-3.41432	-4.42043	-3.38247	-1.75397	-5.19803	NA	0.804672	1.76971	0.0946849	1.42404	0.804672	0.293268	1.11616	0.293	ns	T-test (hom)
A0A5F5PQB5	A0A5F5PQB5_HORSE	ENSECAG00000037749	CTSH	0	Pro-cathepsin H-like OS=Equus caballus OX=9796 GN=LOC111775633 PE=3 SV=1	LOC111775633	3.62517	4.1183	4.12422	3.26969	3.48517	3.60615	3.6826	3.30179	1.83699	2.86929	3.82521	NA	-0.807803	1.77105	0.0211341	-1.43066	-0.807803	0.292996	-1.37968	0.293	ns	T-test (het)
F6ZPY1	F6ZPY1_HORSE	ENSECAG00000026816	EFHD2	EF-hand domain family member D2 [Source:VGNC Symbol;Acc:VGNC:50688]	EF-hand domain family member D2 OS=Equus caballus OX=9796 GN=EFHD2 PE=4 SV=2	EFHD2	1.19696	0.631329	0.628923	-0.272272	-0.217666	-0.185071	0.814794	-0.0282836	0.504571	1.72957	0.156848	NA	0.475908	1.76424	0.374287	0.839615	0.475908	0.294382	1.11341	0.294	ns	T-test (hom)
F6XSN2	F6XSN2_HORSE	ENSECAG00000017145	CCT7	chaperonin containing TCP1 subunit 7 [Source:VGNC Symbol;Acc:VGNC:16241]	T-complex protein 1 subunit eta OS=Equus caballus OX=9796 GN=CCT7 PE=3 SV=3	CCT7	-0.0902273	0.365712	0.077332	-0.183186	0.685233	-0.217257	0.80177	0.195148	1.47599	0.778125	-0.378177	NA	0.420998	1.76753	0.0636127	0.744125	0.420998	0.293712	1.11506	0.294	ns	T-test (hom)
F6RAT7	F6RAT7_HORSE	ENSECAG00000017887	FKBP1A	0	Peptidylprolyl isomerase OS=Equus caballus OX=9796 GN=FKBP1A PE=4 SV=2	FKBP1A	-5.12496	-4.98054	-3.04381	-4.50756	-1.82864	-3.34391	-4.20872	-4.50308	-2.75014	-0.538886	-5.20017	NA	1.11292	1.76035	0.120097	1.95912	1.11292	0.295177	1.11146	0.295	ns	T-test (hom)
F6XPL9	F6XPL9_HORSE	ENSECAG00000016353	OLA1	Obg like ATPase 1 [Source:VGNC Symbol;Acc:VGNC:21020]	Obg-like ATPase 1 OS=Equus caballus OX=9796 GN=OLA1 PE=3 SV=2	OLA1	-1.47725	-1.29658	-1.45832	-0.720305	-1.02462	-1.27791	-0.589581	-1.42093	-1.00729	-0.851842	-0.927681	NA	0.229251	1.75508	0.0989761	0.402355	0.229251	0.296256	1.10882	0.296	ns	T-test (hom)
F7AJP3	F7AJP3_HORSE	ENSECAG00000011068	CHIT1	chitinase 1 [Source:VGNC Symbol;Acc:VGNC:58147]	Chitinase OS=Equus caballus OX=9796 GN=CHIT1 PE=3 SV=2	CHIT1	-0.00360184	0.591524	0.633539	0.754178	1.04459	-0.411502	0.677225	0.152648	-0.256162	-0.0911637	0.579917	NA	-0.352295	1.75815	0.922279	-0.619388	-0.352295	0.295627	-1.11036	0.296	ns	T-test (hom)
F7AM77	F7AM77_HORSE	ENSECAG00000017840	PAK1	p21 (RAC1) activated kinase 1 [Source:VGNC Symbol;Acc:VGNC:56770]	Non-specific serine/threonine protein kinase OS=Equus caballus OX=9796 GN=PAK1 PE=4 SV=1	PAK1	-5.10943	-4.06115	-4.30798	-5.03894	-4.92431	-4.9637	-3.85383	-4.82365	-3.54659	-4.13132	-4.98977	NA	0.412816	1.75745	0.358578	0.725505	0.412816	0.29577	1.11001	0.296	ns	T-test (hom)
F7DTP2	F7DTP2_HORSE	ENSECAG00000014178	GSR	glutathione-disulfide reductase [Source:VGNC Symbol;Acc:VGNC:55353]	Glutathione reductase OS=Equus caballus OX=9796 GN=GSR PE=3 SV=2	GSR	2.66106	1.96341	2.05086	1.76758	0.617162	1.68728	2.42967	2.09079	1.18057	1.414	1.85764	NA	-0.424409	1.75869	0.520401	-0.746405	-0.424409	0.295516	-1.11063	0.296	ns	T-test (hom)
F6U8Z5	F6U8Z5_HORSE	ENSECAG00000015288	CAB39	calcium binding protein 39 [Source:VGNC Symbol;Acc:VGNC:15970]	Calcium binding protein 39 OS=Equus caballus OX=9796 GN=CAB39 PE=3 SV=2	CAB39	-1.40906	0.742773	-0.211661	-1.07721	-0.790212	-0.506356	-0.316621	-1.08844	-1.03093	-0.372328	1.66019	NA	0.667741	1.75324	0.120601	1.17071	0.667741	0.296635	1.1079	0.297	ns	T-test (hom)
A0A3Q2HMJ9	A0A3Q2HMJ9_HORSE	ENSECAG00000024159	ATP6V1H	ATPase H+ transporting V1 subunit H [Source:VGNC Symbol;Acc:VGNC:15683]	V-type proton ATPase subunit H OS=Equus caballus OX=9796 GN=ATP6V1H PE=3 SV=1	ATP6V1H	0.503973	-0.123027	0.545779	-0.45672	-0.361639	-0.449008	0.0379159	-0.172009	-0.782425	0.54643	-1.18602	NA	-0.414662	1.75185	0.0833329	-0.726426	-0.414662	0.29692	-1.1072	0.297	ns	T-test (hom)
A0A3Q2H783	A0A3Q2H783_HORSE	ENSECAG00000020298	HNRNPUL2	0	Heterogeneous nuclear ribonucleoprotein U like 2 OS=Equus caballus OX=9796 GN=HNRNPUL2 PE=4 SV=1	HNRNPUL2	-0.996761	1.68079	-0.496764	-1.16917	-0.514236	-0.7788	-1.42269	-0.0656408	-0.881489	-0.444386	-2.25213	NA	-0.722259	1.75388	0.863618	-1.26676	-0.722259	0.296503	-1.10822	0.297	ns	T-test (hom)
F7BQD6	F7BQD6_HORSE	ENSECAG00000009519	C1S	complement C1s [Source:VGNC Symbol;Acc:VGNC:15946]	Complement C1s OS=Equus caballus OX=9796 GN=C1S PE=4 SV=2	C1S	0.474459	1.18435	1.47002	1.3563	1.60281	-0.17828	-0.146975	0.586583	1.16295	0.508351	-1.20468	NA	-0.638118	1.74802	0.236324	-1.11545	-0.638118	0.297709	-1.10528	0.298	ns	T-test (hom)
A0A3Q2LMR5	A0A3Q2LMR5_HORSE	ENSECAG00000021241	CPNE3	copine 3 [Source:VGNC Symbol;Acc:VGNC:16824]	Copine 3 OS=Equus caballus OX=9796 GN=CPNE3 PE=3 SV=1	CPNE3	0.537882	0.421079	0.482687	-0.0815858	-0.106573	0.665815	0.57674	0.0356557	0.374428	0.917551	3.02763	NA	1.12341	1.74363	0.00261761	1.95881	1.12341	0.298617	1.37532	0.299	ns	T-test (het)
A0A5F5PXE3	A0A5F5PXE3_HORSE	ENSECAG00000034051	SULT1E1	sulfotransferase family 1E member 1 [Source:NCBI gene (formerly Entrezgene);Acc:100034106]	Sulfotransferase OS=Equus caballus OX=9796 GN=LOC102148009 PE=3 SV=1	LOC102148009	-0.812594	0.407612	-1.66004	-1.54637	-2.15602	-0.062979	1.30059	-1.95625	-0.898237	-0.403002	1.74085	NA	0.957292	1.74128	0.679122	1.66691	0.957292	0.299105	1.10188	0.299	ns	T-test (hom)
F6YQ88	F6YQ88_HORSE	ENSECAG00000024244	CASP10	caspase 10 [Source:VGNC Symbol;Acc:VGNC:49316]	Caspase 10 OS=Equus caballus OX=9796 GN=CASP10 PE=3 SV=2	CASP10	-5.11262	-4.71247	-4.36063	-3.48131	-3.52179	-4.96774	-3.26648	-4.56209	-5.02145	-2.49761	-3.25126	NA	0.658034	1.73733	0.206012	1.14322	0.658034	0.299925	1.0999	0.3	ns	T-test (hom)
A0A3Q2HLQ6	A0A3Q2HLQ6_HORSE	ENSECAG00000006649	CELF2	CUGBP Elav-like family member 2 [Source:VGNC Symbol;Acc:VGNC:16387]	CUGBP Elav-like family member 2 OS=Equus caballus OX=9796 GN=CELF2 PE=3 SV=1	CELF2	-4.86473	-4.96741	-4.70408	-5.06416	-4.88246	-5.04886	-4.83706	-4.92061	-0.463298	-3.3732	-5.19126	NA	1.90192	1.73108	1.11e-07	3.29236	1.90192	0.301227	1.38065	0.301	ns	T-test (het)
F6XLG7	F6XLG7_HORSE	ENSECAG00000024218	PCBP4	poly(rC) binding protein 4 [Source:VGNC Symbol;Acc:VGNC:53562]	Poly(rC) binding protein 4 OS=Equus caballus OX=9796 GN=PCBP4 PE=4 SV=1	PCBP4	1.46852	1.21378	1.28185	0.98682	0.78509	1.16951	1.84854	1.23977	0.790265	1.50992	0.661343	NA	-0.262057	1.73357	0.388419	-0.454295	-0.262057	0.300707	-1.09801	0.301	ns	T-test (hom)
F7DFM9	F7DFM9_HORSE	ENSECAG00000010800	PPID	peptidylprolyl isomerase D [Source:VGNC Symbol;Acc:VGNC:21730]	Peptidylprolyl isomerase D OS=Equus caballus OX=9796 GN=PPID PE=4 SV=2	PPID	-0.422515	-0.755137	-1.30251	-1.78701	-0.402376	-0.949245	-0.736736	-2.17529	-0.723282	-0.221377	-0.938077	NA	0.438774	1.7286	0.539443	0.758464	0.438774	0.301745	1.0955	0.302	ns	T-test (hom)
A0A5F5PWX5	A0A5F5PWX5_HORSE	ENSECAG00000006095	0	0	Uncharacterized protein OS=Equus caballus OX=9796 PE=4 SV=1	Uncharacterized	7.40053	8.72797	7.17603	8.78658	9.55497	9.41152	8.26856	8.99828	8.02258	6.87775	8.74443	NA	-0.658969	1.72931	0.732168	-1.13956	-0.658969	0.301597	-1.09586	0.302	ns	T-test (hom)
F6VUD7	F6VUD7_HORSE	ENSECAG00000022664	SNX3	sorting nexin 3 [Source:VGNC Symbol;Acc:VGNC:23425]	Sorting nexin-3 OS=Equus caballus OX=9796 GN=SNX3 PE=3 SV=2	SNX3	-4.9181	-4.95938	-4.99917	-5.04017	-5.0975	-4.87401	-4.87852	-5.02754	-3.86749	-2.40339	-5.25438	NA	1.13255	1.72451	2.87e-07	1.95309	1.13255	0.302601	1.37511	0.303	ns	T-test (het)
F7D4R2	F7D4R2_HORSE	ENSECAG00000014218	SIGLEC1	sialic acid binding Ig like lectin 1 [Source:VGNC Symbol;Acc:VGNC:22977]	Sialic acid binding Ig like lectin 1 OS=Equus caballus OX=9796 GN=SIGLEC1 PE=4 SV=3	SIGLEC1	1.19601	0.664193	2.12089	1.06222	-0.0405125	0.282358	0.599628	1.61289	0.117887	1.17285	-0.0251154	NA	-0.515334	1.72251	0.932283	-0.887667	-0.515334	0.303022	-1.09243	0.303	ns	T-test (hom)
F6TNE1	F6TNE1_HORSE	ENSECAG00000016340	RPS5	ribosomal protein S5 [Source:VGNC Symbol;Acc:VGNC:22555]	Ribosomal protein S5 OS=Equus caballus OX=9796 GN=RPS5 PE=3 SV=2	RPS5	-0.0443796	-0.327818	0.163073	-0.715121	-0.389719	-1.17993	-0.565557	-0.892704	-1.71747	-0.120639	-0.845172	NA	-0.400409	1.72398	0.195605	-0.690298	-0.400409	0.302712	-1.09317	0.303	ns	T-test (hom)
A0A5F5PIW7	A0A5F5PIW7_HORSE	ENSECAG00000010551	MAPK1	mitogen-activated protein kinase 1 [Source:VGNC Symbol;Acc:VGNC:19954]	Mitogen-activated protein kinase OS=Equus caballus OX=9796 GN=MAPK1 PE=3 SV=1	MAPK1	-1.85972	-1.8565	-1.64112	-0.519421	-0.237375	0.239547	-1.50641	-0.378331	-0.551066	-0.796696	0.135535	NA	0.56584	1.70884	0.548501	0.966928	0.56584	0.305907	1.08553	0.306	ns	T-test (hom)
F7DYP0	F7DYP0_HORSE	ENSECAG00000019245	ACSF2	acyl-CoA synthetase family member 2 [Source:VGNC Symbol;Acc:VGNC:15002]	Acyl-CoA synthetase family member 2 OS=Equus caballus OX=9796 GN=ACSF2 PE=3 SV=2	ACSF2	-1.10228	-0.0968932	-0.611229	-1.87003	-1.10385	-0.147929	-0.499964	-0.762139	-1.57879	-0.893999	-1.04105	NA	-0.396991	1.70735	0.610499	-0.677802	-0.396991	0.306222	-1.08478	0.306	ns	T-test (hom)
A0A3Q2I3Q9	A0A3Q2I3Q9_HORSE	ENSECAG00000038583	LOC100054114	0	Patr class I histocompatibility antigen A-2 alpha chain OS=Equus caballus OX=9796 GN=LOC100054114 PE=3 SV=2	LOC100054114	0.595139	-0.515595	-1.22654	-0.347762	-0.00694914	-2.76278	-3.26094	-1.49555	-3.34021	-3.72613	0.231138	NA	-1.15078	1.70739	0.278151	-1.96482	-1.15078	0.306214	-1.0848	0.306	ns	T-test (hom)
F6RFS1	F6RFS1_HORSE	ENSECAG00000021311	NUDC	nuclear distribution C, dynein complex regulator [Source:VGNC Symbol;Acc:VGNC:20937]	Nuclear distribution protein C homolog OS=Equus caballus OX=9796 GN=NUDC PE=3 SV=2	NUDC	-1.54443	-0.886435	-1.1053	1.34153	0.663937	-0.579437	-0.0615451	0.808976	-1.06037	-0.586381	-0.8722	NA	-0.669312	1.70255	0.1042	-1.13954	-0.669312	0.307242	-1.08235	0.307	ns	T-test (hom)
A0A5F5PGX7	A0A5F5PGX7_HORSE	ENSECAG00000027833	0	0	Ig-like domain-containing protein OS=Equus caballus OX=9796 PE=4 SV=1	Ig-like	-0.00695631	1.21668	1.44674	2.6572	2.68279	3.28176	2.68921	2.91397	1.84754	-0.492567	2.32053	NA	-0.885006	1.69357	0.460366	-1.49882	-0.885006	0.309161	-1.0778	0.309	ns	T-test (hom)
F6R7J2	F6R7J2_HORSE	ENSECAG00000011931	IDH1	isocitrate dehydrogenase (NADP(+)) 1 [Source:VGNC Symbol;Acc:VGNC:51462]	IDP OS=Equus caballus OX=9796 GN=IDH1 PE=3 SV=2	IDH1	1.92008	2.36207	1.44173	1.42117	1.3406	2.44432	3.08319	1.98106	2.49129	2.27712	2.40814	NA	0.392909	1.692	0.0617567	0.6648	0.392909	0.309498	1.07701	0.309	ns	T-test (hom)
A0A5F5PLU6	A0A5F5PLU6_HORSE	ENSECAG00000024076	PRMT1	protein arginine methyltransferase 1 [Source:VGNC Symbol;Acc:VGNC:21859]	Protein arginine methyltransferase 1 OS=Equus caballus OX=9796 GN=PRMT1 PE=4 SV=1	PRMT1	-1.4336	-2.08922	-0.961056	-2.71903	-2.04868	-3.84598	-1.05987	-1.46251	-2.07118	-1.46039	-5.04231	NA	-0.905467	1.69552	0.141449	-1.53524	-0.905467	0.308742	-1.07879	0.309	ns	T-test (hom)
F7BLZ7	F7BLZ7_HORSE	ENSECAG00000006687	PIN1	peptidylprolyl cis/trans isomerase, NIMA-interacting 1 [Source:VGNC Symbol;Acc:VGNC:59412]	Peptidyl-prolyl cis-trans isomerase OS=Equus caballus OX=9796 GN=PIN1 PE=4 SV=2	PIN1	-3.3533	-2.78743	-3.53597	-4.4717	-3.96148	-4.10476	-4.36193	-4.9177	-3.18138	-3.60272	-3.68268	NA	0.447855	1.68279	0.281122	0.753646	0.447855	0.311479	1.07234	0.311	ns	T-test (hom)
A0A5F5PWK8	A0A5F5PWK8_HORSE	ENSECAG00000019763	TUFM	Tu translation elongation factor, mitochondrial [Source:VGNC Symbol;Acc:VGNC:24665]	Elongation factor Tu OS=Equus caballus OX=9796 GN=TUFM PE=3 SV=1	TUFM	-1.56749	-1.07035	0.479777	-0.74219	-1.80892	-1.62738	-0.93189	-0.217949	-2.55215	0.357973	-3.00957	NA	-0.798783	1.68362	0.0721781	-1.34484	-0.798783	0.311301	-1.07276	0.311	ns	T-test (hom)
F6RIZ2	F6RIZ2_HORSE	ENSECAG00000013087	IGFBP7	insulin like growth factor binding protein 7 [Source:VGNC Symbol;Acc:VGNC:58463]	Insulin like growth factor binding protein 7 OS=Equus caballus OX=9796 GN=IGFBP7 PE=4 SV=1	IGFBP7	-3.39767	-3.02001	-3.29426	-2.17299	-0.625742	-4.76501	-1.91735	-2.74479	-1.90369	-2.39272	-1.55092	NA	0.793116	1.68251	0.223326	1.33443	0.793116	0.311539	1.0722	0.312	ns	T-test (hom)
A0A3Q2LDJ2	A0A3Q2LDJ2_HORSE	ENSECAG00000035053	RPL23	ribosomal protein L23 [Source:HGNC Symbol;Acc:HGNC:10316]	60S ribosomal protein L23 OS=Equus caballus OX=9796 GN=RPL23 PE=3 SV=1	RPL23	0.569599	0.405247	-0.101985	-0.691555	-0.508769	-0.618905	0.306645	-0.451309	-0.358862	-0.915448	-0.176164	NA	-0.347112	1.67911	0.837667	-0.582838	-0.347112	0.312276	-1.07047	0.312	ns	T-test (hom)
F6TQR2	F6TQR2_HORSE	ENSECAG00000008164	CALR	calreticulin [Source:VGNC Symbol;Acc:VGNC:16017]	Calreticulin OS=Equus caballus OX=9796 GN=CALR PE=3 SV=1	CALR	4.07925	3.95184	4.79569	3.91697	3.66348	3.27224	4.06086	4.46467	3.76677	3.90352	3.49068	NA	-0.305302	1.68104	0.362178	-0.513225	-0.305302	0.311857	-1.07145	0.312	ns	T-test (hom)
A0A3Q2I8V6	A0A3Q2I8V6_HORSE	ENSECAG00000007532	CSNK2A1	0	Casein kinase 2 alpha 1 OS=Equus caballus OX=9796 GN=CSNK2A1 PE=3 SV=1	CSNK2A1	-2.95903	-3.264	-3.62184	-3.12139	-5.1093	-4.98254	-3.63596	-2.56428	-4.93953	-2.98367	-5.21904	NA	-0.723456	1.68048	0.489245	-1.21576	-0.723456	0.311978	-1.07117	0.312	ns	T-test (hom)
A0A3Q2H7R9	A0A3Q2H7R9_HORSE	ENSECAG00000015128	CAPG	capping actin protein, gelsolin like [Source:VGNC Symbol;Acc:VGNC:16036]	Macrophage-capping protein OS=Equus caballus OX=9796 GN=CAPG PE=3 SV=1	CAPG	3.19542	3.13066	2.92295	2.56068	2.78392	2.09427	3.34612	2.89608	1.8634	3.49223	2.05424	NA	-0.396307	1.67788	0.0893859	-0.664956	-0.396307	0.312541	-1.06984	0.313	ns	T-test (hom)
F6UQP3	F6UQP3_HORSE	ENSECAG00000022389	PCBP2	0	Poly(rC) binding protein 2 OS=Equus caballus OX=9796 GN=PCBP2 PE=4 SV=3	PCBP2	1.79115	1.61454	1.84607	1.26021	1.02805	1.40824	2.32044	1.141	0.534884	2.05572	0.907879	NA	-0.38505	1.67779	0.184379	-0.646032	-0.38505	0.312562	-1.0698	0.313	ns	T-test (hom)
A0A3Q2HXB2	A0A3Q2HXB2_HORSE	ENSECAG00000023879	IQGAP1	IQ motif containing GTPase activating protein 1 [Source:VGNC Symbol;Acc:VGNC:19120]	IQ motif containing GTPase activating protein 1 OS=Equus caballus OX=9796 GN=IQGAP1 PE=4 SV=1	IQGAP1	3.08764	2.72154	2.74301	2.18246	2.15007	2.06241	3.11009	2.62466	2.38092	2.50463	2.04163	NA	-0.276174	1.67447	0.548659	-0.462444	-0.276174	0.313282	-1.06811	0.313	ns	T-test (hom)
A0A3Q2HKU8	A0A3Q2HKU8_HORSE	ENSECAG00000016826	SGPL1	sphingosine-1-phosphate lyase 1 [Source:VGNC Symbol;Acc:VGNC:22922]	Sphingosine-1-phosphate lyase 1 OS=Equus caballus OX=9796 GN=SGPL1 PE=3 SV=1	SGPL1	-1.25644	-0.816751	-0.131522	0.452162	0.784109	-0.533271	-1.12952	-0.143761	1.45334	-0.793691	0.109921	NA	0.603399	1.67603	0.318125	1.01131	0.603399	0.312944	1.0689	0.313	ns	T-test (hom)
F6Y0C1	F6Y0C1_HORSE	ENSECAG00000021738	C8G	complement C8 gamma chain [Source:VGNC Symbol;Acc:VGNC:56867]	Complement C8 gamma chain OS=Equus caballus OX=9796 GN=C8G PE=3 SV=3	C8G	-2.24293	-0.865608	-0.237287	0.0316677	0.930591	0.858288	-0.118734	-0.114086	0.588012	-0.0984763	0.827478	NA	0.658767	1.66425	0.396928	1.09635	0.658767	0.315508	1.06291	0.316	ns	T-test (hom)
A0A5F5PKK0	A0A5F5PKK0_HORSE	ENSECAG00000024430	TRIM25	tripartite motif containing 25 [Source:HGNC Symbol;Acc:HGNC:12932]	Tripartite motif containing 25 OS=Equus caballus OX=9796 GN=TRIM25 PE=4 SV=1	TRIM25	-4.39131	-3.78289	-1.94714	-3.1227	-2.9943	-5.1208	-0.926781	-2.50659	-1.8798	-1.04469	-3.51427	NA	0.95281	1.66358	0.916383	1.58507	0.95281	0.315655	1.06257	0.316	ns	T-test (hom)
A0A3Q2L7X8	A0A3Q2L7X8_HORSE	ENSECAG00000022546	MAN2B1	0	Alpha-mannosidase OS=Equus caballus OX=9796 GN=MAN2B1 PE=3 SV=1	MAN2B1	0.317656	0.338699	0.33676	0.593859	0.868725	0.127869	0.93926	1.17867	0.308631	0.167028	0.55456	NA	-0.244281	1.6633	0.472314	-0.406314	-0.244281	0.315716	-1.06243	0.316	ns	T-test (hom)
A0A3Q2HI93	A0A3Q2HI93_HORSE	ENSECAG00000019465	PLTP	phospholipid transfer protein [Source:VGNC Symbol;Acc:VGNC:21597]	Phospholipid transfer protein OS=Equus caballus OX=9796 GN=PLTP PE=3 SV=1	PLTP	2.9241	4.43213	4.39857	4.06236	4.04844	2.51933	4.90531	5.37495	5.563	4.53269	4.11529	NA	0.653844	1.65912	0.861658	1.08481	0.653844	0.316632	1.0603	0.317	ns	T-test (hom)
F7DJE3	F7DJE3_HORSE	ENSECAG00000006706	SFTPD	surfactant protein D [Source:VGNC Symbol;Acc:VGNC:22906]	Surfactant protein D OS=Equus caballus OX=9796 GN=SFTPD PE=3 SV=1	SFTPD	8.13688	8.12096	8.08445	8.60799	8.3353	7.92462	8.24618	7.80656	8.17371	7.34955	8.25818	NA	-0.230718	1.65781	0.130629	-0.382487	-0.230718	0.316919	-1.05963	0.317	ns	T-test (hom)
ADHX_HORSE	NA	NA	ADH5	NA	Alcohol dehydrogenase class-3 OS=Equus caballus OX=9796 GN=ADH5 PE=1 SV=2	ADH5	0.736337	0.431402	-0.426007	-0.394934	-0.52467	-0.788271	0.488799	0.325055	-0.15743	1.39366	0.0829843	NA	0.458774	1.653	0.381874	0.758353	0.458774	0.317978	1.05718	0.318	ns	T-test (hom)
A0A3Q2H351	A0A3Q2H351_HORSE	ENSECAG00000038523	ADH5	alcohol dehydrogenase 5 (class III), chi polypeptide [Source:HGNC Symbol;Acc:HGNC:253]	S-(hydroxymethyl)glutathione dehydrogenase OS=Equus caballus OX=9796 GN=ADH5 PE=3 SV=1	ADH5	0.736337	0.431402	-0.426007	-0.394934	-0.52467	-0.788271	0.488799	0.325055	-0.15743	1.39366	0.0829843	NA	0.458774	1.653	0.381874	0.758353	0.458774	0.317978	1.05718	0.318	ns	T-test (hom)
A0A3Q2LEJ5	A0A3Q2LEJ5_HORSE	ENSECAG00000000438	VDAC3	voltage dependent anion channel 3 [Source:VGNC Symbol;Acc:VGNC:24897]	Voltage-dependent anion-selective channel protein 3 OS=Equus caballus OX=9796 GN=VDAC3 PE=3 SV=1	VDAC3	-0.409448	-0.488624	0.408531	0.385113	-0.354558	-0.719373	-0.100065	0.834841	-0.173904	0.856617	0.300513	NA	0.38319	1.65321	0.890911	0.633493	0.38319	0.317932	1.05729	0.318	ns	T-test (hom)
F6SER6	F6SER6_HORSE	ENSECAG00000012896	CDC37	cell division cycle 37, HSP90 cochaperone [Source:VGNC Symbol;Acc:VGNC:56024]	Hsp90 chaperone protein kinase-targeting subunit OS=Equus caballus OX=9796 GN=CDC37 PE=3 SV=2	CDC37	-0.701998	-0.487195	-0.78865	-0.60881	-0.238218	-0.164974	0.0838278	-1.07207	0.424562	-0.0153946	-0.914003	NA	0.328982	1.64523	0.194844	0.54125	0.328982	0.319696	1.05322	0.32	ns	T-test (hom)
F6VM62	F6VM62_HORSE	ENSECAG00000015165	TMED9	transmembrane p24 trafficking protein 9 [Source:VGNC Symbol;Acc:VGNC:24172]	Transmembrane p24 trafficking protein 9 OS=Equus caballus OX=9796 GN=TMED9 PE=3 SV=1	TMED9	-0.0343154	-0.42285	0.775994	-0.209704	-0.471344	-0.571239	-0.467975	0.32967	-1.30757	0.220533	-0.49112	NA	-0.392081	1.64267	0.281969	-0.644059	-0.392081	0.320264	-1.05191	0.32	ns	T-test (hom)
A0A5F5PN84	A0A5F5PN84_HORSE	ENSECAG00000042557	0	0	Uncharacterized protein OS=Equus caballus OX=9796 PE=4 SV=1	Uncharacterized	-5.10828	-1.89842	-2.77648	-2.94105	-2.80322	-5.1945	-1.55576	-1.21256	0.267612	0.0180384	-4.99434	NA	1.36672	1.6337	0.14549	2.23282	1.36672	0.32226	1.04733	0.322	ns	T-test (hom)
A0A3Q2I9I4	A0A3Q2I9I4_HORSE	ENSECAG00000022579	XPNPEP1	X-prolyl aminopeptidase 1 [Source:VGNC Symbol;Acc:VGNC:25072]	X-prolyl aminopeptidase 1 OS=Equus caballus OX=9796 GN=XPNPEP1 PE=3 SV=2	XPNPEP1	-5.08481	-3.57378	-3.41678	-3.86694	-3.3682	-2.53698	-3.18248	-4.91027	-3.38853	-2.83315	-3.35473	NA	0.550394	1.63496	0.239547	0.899871	0.550394	0.32198	1.04797	0.322	ns	T-test (hom)
CYC_HORSE	NA	NA	CYCS	NA	Cytochrome c OS=Equus caballus OX=9796 GN=CYCS PE=1 SV=2	CYCS	0.821179	0.273478	-0.107459	0.397078	-0.0250213	0.267512	-0.0901058	-0.78993	-0.0631343	0.283027	-1.07203	NA	-0.377388	1.63586	0.355319	-0.617356	-0.377388	0.321778	-1.04843	0.322	ns	T-test (hom)
A0A3Q2H4M1	A0A3Q2H4M1_HORSE	ENSECAG00000009702	ACLY	ATP citrate lyase [Source:VGNC Symbol;Acc:VGNC:14983]	ATP-citrate synthase OS=Equus caballus OX=9796 GN=ACLY PE=3 SV=1	ACLY	0.100472	-0.514811	-1.5429	0.529894	-0.0741224	0.109611	0.451319	-0.240207	0.919489	-0.812285	1.06735	NA	0.539112	1.62925	0.300687	0.878347	0.539112	0.323257	1.04505	0.323	ns	T-test (hom)
F7D5K3	F7D5K3_HORSE	ENSECAG00000014379	BMP3	bone morphotic protein 3 [Source:VGNC Symbol;Acc:VGNC:51143]	Bone morphogenetic protein 3 OS=Equus caballus OX=9796 GN=BMP3 PE=3 SV=2	BMP3	-0.17123	-3.43916	0.46129	1.04124	0.713848	2.32319	1.89963	1.31894	0.303452	-0.67992	-1.52506	NA	-1.15231	1.62672	0.448507	-1.87448	-1.15231	0.323824	-1.04375	0.324	ns	T-test (hom)
A0A5F5PM56	A0A5F5PM56_HORSE	ENSECAG00000010079	ACP1	acid phosphatase 1 [Source:VGNC Symbol;Acc:VGNC:51272]	Low molecular weight cytosolic acid phosphatase OS=Equus caballus OX=9796 GN=ACP1 PE=3 SV=1	ACP1	-2.23918	-1.8055	-2.11876	-4.08027	-0.769235	0.499494	-3.27198	-2.27189	0.804695	-0.723777	-2.88813	NA	1.07143	1.62256	0.4887	1.73846	1.07143	0.324759	1.04162	0.325	ns	T-test (hom)
F7D253	F7D253_HORSE	ENSECAG00000015009	UGDH	UDP-glucose 6-dehydrogenase [Source:VGNC Symbol;Acc:VGNC:24775]	UDP-glucose 6-dehydrogenase OS=Equus caballus OX=9796 GN=UGDH PE=3 SV=2	UGDH	-1.70182	-1.83467	-2.27156	-2.51025	-2.45844	-1.68608	-0.926143	-3.67389	-2.12254	-1.3372	-1.3665	NA	0.524111	1.623	0.504909	0.850633	0.524111	0.324659	1.04185	0.325	ns	T-test (hom)
F6Z1Z7	F6Z1Z7_HORSE	ENSECAG00000009573	RPS3A	ribosomal protein S3A [Source:VGNC Symbol;Acc:VGNC:49260]	40S ribosomal protein S3a OS=Equus caballus OX=9796 GN=RPS3A PE=3 SV=2	RPS3A	1.19122	0.85924	0.0163644	0.433344	0.537907	0.568613	1.54113	0.594365	-0.0839795	0.608612	0.65715	NA	-0.323846	1.61698	0.998059	-0.523653	-0.323846	0.326017	-1.03876	0.326	ns	T-test (hom)
F6U0H9	F6U0H9_HORSE	ENSECAG00000014846	ACO1	aconitase 1 [Source:VGNC Symbol;Acc:VGNC:14985]	Citrate hydro-lyase OS=Equus caballus OX=9796 GN=ACO1 PE=3 SV=2	ACO1	0.787172	0.108311	0.807186	-0.552349	-0.384873	-0.62077	0.910751	-0.0771742	-0.522654	0.585254	-1.17538	NA	-0.493208	1.61814	0.423271	-0.798081	-0.493208	0.325755	-1.03936	0.326	ns	T-test (hom)
A0A3Q2HNK3	A0A3Q2HNK3_HORSE	ENSECAG00000008567	ILF2	interleukin enhancer binding factor 2 [Source:VGNC Symbol;Acc:VGNC:19041]	Interleukin enhancer binding factor 2 OS=Equus caballus OX=9796 GN=ILF2 PE=4 SV=1	ILF2	-0.895011	-1.15777	-0.71987	-0.553715	-0.574321	-1.97284	-0.634587	-0.291455	-1.12556	-0.551912	-2.11873	NA	-0.415455	1.61302	0.337462	-0.670137	-0.415455	0.326914	-1.03673	0.327	ns	T-test (hom)
F6UGL6	F6UGL6_HORSE	ENSECAG00000018845	PTBP1	polypyrimidine tract binding protein 1 [Source:VGNC Symbol;Acc:VGNC:56779]	Polypyrimidine tract-binding protein 1 OS=Equus caballus OX=9796 GN=PTBP1 PE=4 SV=2	PTBP1	-0.206491	1.24079	0.721562	1.05689	0.762204	0.365541	0.86567	0.987561	0.39777	0.630377	0.277006	NA	-0.289165	1.61297	0.280353	-0.466415	-0.289165	0.326924	-1.0367	0.327	ns	T-test (hom)
F6S5X4	F6S5X4_HORSE	ENSECAG00000007845	PSMD1	proteasome 26S subunit, non-ATPase 1 [Source:VGNC Symbol;Acc:VGNC:21955]	26S proteasome non-ATPase regulatory subunit 1 OS=Equus caballus OX=9796 GN=PSMD1 PE=3 SV=1	PSMD1	-1.45699	-1.69133	-1.38102	-0.808277	-2.59711	-4.16246	-0.973432	-2.36793	-1.09269	-0.915046	-1.71785	NA	0.687955	1.60318	0.270879	1.10291	0.687955	0.329152	1.03167	0.329	ns	T-test (hom)
F7AWA5	F7AWA5_HORSE	ENSECAG00000018507	CDH5	cadherin 5 [Source:VGNC Symbol;Acc:VGNC:16329]	Cadherin-5 OS=Equus caballus OX=9796 GN=CDH5 PE=4 SV=3	CDH5	0.592306	-0.935353	0.602522	0.665172	0.228659	1.69425	-0.370061	0.118505	0.733366	-1.70415	0.0502698	NA	-0.631339	1.59357	0.28676	-1.00609	-0.631339	0.33135	-1.02673	0.331	ns	T-test (hom)
A0A3Q2I078	A0A3Q2I078_HORSE	ENSECAG00000021295	SHMT2	serine hydroxymethyltransferase 2 [Source:VGNC Symbol;Acc:VGNC:22965]	Serine hydroxymethyltransferase OS=Equus caballus OX=9796 GN=SHMT2 PE=3 SV=1	SHMT2	-3.01215	-4.39036	-3.30011	-2.32376	-2.90401	-4.59224	-4.28696	-2.54962	-4.94459	-2.96768	-4.24378	NA	-0.632115	1.58824	0.669503	-1.00395	-0.632115	0.332577	-1.02398	0.333	ns	T-test (hom)
A0A3Q2L095	A0A3Q2L095_HORSE	ENSECAG00000021941	STK4	serine/threonine kinase 4 [Source:VGNC Symbol;Acc:VGNC:23695]	Non-specific serine/threonine protein kinase OS=Equus caballus OX=9796 GN=STK4 PE=3 SV=2	STK4	-2.26234	-2.90613	-2.35555	-0.81974	-2.02714	-4.19897	-0.494095	-0.72705	-2.0734	-2.86793	-3.38113	NA	-0.800278	1.58802	0.462445	-1.27086	-0.800278	0.332628	-1.02387	0.333	ns	T-test (hom)
F6VPL4	F6VPL4_HORSE	ENSECAG00000020908	NIT2	nitrilase family member 2 [Source:VGNC Symbol;Acc:VGNC:20745]	Nitrilase family member 2 OS=Equus caballus OX=9796 GN=NIT2 PE=4 SV=2	NIT2	-3.69297	-3.72071	-2.78728	-4.94797	-5.58984	-3.79702	-2.59636	-3.60361	-1.16157	-1.61128	-5.70513	NA	1.01598	1.5759	0.0557537	1.60108	1.01598	0.335434	1.01762	0.335	ns	T-test (hom)
A0A5F5PFG7	A0A5F5PFG7_HORSE	ENSECAG00000022717	PDIA6	protein disulfide isomerase family A member 6 [Source:VGNC Symbol;Acc:VGNC:21266]	Protein disulfide-isomerase A6 OS=Equus caballus OX=9796 GN=PDIA6 PE=3 SV=1	PDIA6	2.6683	2.20194	3.14037	2.43223	1.85645	1.80767	2.53677	2.80304	1.40162	2.74361	2.08334	NA	-0.354656	1.57769	0.379036	-0.559537	-0.354656	0.335018	-1.01854	0.335	ns	T-test (hom)
F7CNK7	F7CNK7_HORSE	ENSECAG00000042811	CNPY3	canopy FGF signaling regulator 3 [Source:HGNC Symbol;Acc:HGNC:11968]	Canopy FGF signaling regulator 3 OS=Equus caballus OX=9796 GN=CNPY3 PE=4 SV=3	CNPY3	-4.02367	-4.69124	-3.25108	-4.70586	-4.18427	-5.3847	-3.98003	-2.7867	-2.67404	-2.33808	-5.21265	NA	0.717686	1.57513	0.170174	1.13045	0.717686	0.335614	1.01722	0.336	ns	T-test (hom)
F7C3N9	F7C3N9_HORSE	ENSECAG00000023437	ALDH16A1	aldehyde dehydrogenase 16 family member A1 [Source:VGNC Symbol;Acc:VGNC:15226]	Aldehyde dehydrogenase family 16 member A1 OS=Equus caballus OX=9796 GN=ALDH16A1 PE=3 SV=1	ALDH16A1	0.213918	-0.69516	-0.16805	-0.211694	0.155563	1.54781	0.464893	-0.293435	1.75742	0.502213	-0.292265	NA	0.52906	1.57145	0.333418	0.831389	0.52906	0.336471	1.01532	0.336	ns	T-test (hom)
F7DIB3	F7DIB3_HORSE	ENSECAG00000019540	SEC14L2	0	SEC14 like lipid binding 2 OS=Equus caballus OX=9796 GN=SEC14L2 PE=4 SV=2	SEC14L2	1.72876	1.35729	-0.284527	0.313873	-0.739199	0.818099	-0.0358749	-1.18036	0.717742	0.327658	1.64516	NA	0.649596	1.57028	0.689782	1.02005	0.649596	0.336744	1.01471	0.337	ns	T-test (hom)
F6WKC9	F6WKC9_HORSE	ENSECAG00000021946	SYNGR2	synaptogyrin 2 [Source:HGNC Symbol;Acc:HGNC:11499]	Synaptogyrin OS=Equus caballus OX=9796 GN=SYNGR2 PE=3 SV=2	SYNGR2	-0.143835	-0.641849	0.752655	-0.0252326	-0.873971	-1.21241	-0.310203	0.309435	-1.06159	0.143269	-1.25942	NA	-0.457739	1.56853	0.609178	-0.717979	-0.457739	0.337151	-1.01381	0.337	ns	T-test (hom)
F6SIV4	F6SIV4_HORSE	ENSECAG00000011792	SPTB	spectrin beta, erythrocytic [Source:VGNC Symbol;Acc:VGNC:23555]	Spectrin beta chain OS=Equus caballus OX=9796 GN=SPTB PE=3 SV=2	SPTB	3.56458	1.24079	3.02062	1.46662	1.29709	3.68035	0.472116	-1.7661	1.43841	0.813227	-0.862567	NA	-1.15898	1.56051	0.666843	-1.8086	-1.15898	0.339032	-1.00966	0.339	ns	T-test (hom)
F7B3L3	F7B3L3_HORSE	ENSECAG00000022469	RPL27A	ribosomal protein L27a [Source:VGNC Symbol;Acc:VGNC:52023]	60S ribosomal protein L27a OS=Equus caballus OX=9796 GN=RPL27A PE=3 SV=3	RPL27A	0.143679	0.18387	0.23933	0.351309	0.473319	-0.198937	0.414552	0.547171	-0.282487	0.490237	-0.706357	NA	-0.435489	1.56062	0.0488424	-0.679632	-0.435489	0.339006	-1.2094	0.339	ns	T-test (het)
K9K4D8	K9K4D8_HORSE	ENSECAG00000033791	RHOA	ras homolog family member A [Source:NCBI gene (formerly Entrezgene);Acc:100053343]	Ras homolog family member A OS=Equus caballus OX=9796 GN=RHOA PE=2 SV=1	RHOA	2.80214	2.64693	2.81427	2.01272	2.07105	2.22011	3.13428	2.76788	0.543746	2.77099	1.94334	NA	-0.805979	1.55635	0.0345307	-1.25439	-0.805979	0.34001	-1.21073	0.34	ns	T-test (het)
F6RXD9	F6RXD9_HORSE	ENSECAG00000024482	ME1	malic enzyme 1 [Source:VGNC Symbol;Acc:VGNC:51052]	Malic enzyme OS=Equus caballus OX=9796 GN=ME1 PE=3 SV=2	ME1	-1.16545	-1.62904	-2.05792	-1.92227	-1.95607	-1.73114	-2.48372	-1.14723	-1.05091	-1.50469	-1.83644	NA	0.297592	1.54397	0.998149	0.459474	0.297592	0.34294	1.00108	0.343	ns	T-test (hom)
A0A3Q2LIC8	A0A3Q2LIC8_HORSE	ENSECAG00000022692	HNRNPDL	heteroous nuclear ribonucleoprotein D like [Source:VGNC Symbol;Acc:VGNC:51199]	Heterogeneous nuclear ribonucleoprotein D like OS=Equus caballus OX=9796 GN=HNRNPDL PE=4 SV=2	HNRNPDL	0.112241	-0.425163	0.0597732	-0.261324	-0.626645	-1.1811	0.811931	0.496568	-0.337481	-0.213046	-1.05021	NA	-0.406863	1.5455	0.7518	-0.628809	-0.406863	0.342576	-1.00188	0.343	ns	T-test (hom)
F6ZDM5	F6ZDM5_HORSE	ENSECAG00000006430	RPS10	ribosomal protein S10 [Source:VGNC Symbol;Acc:VGNC:58742]	Ribosomal protein S10 OS=Equus caballus OX=9796 GN=RPS10 PE=3 SV=3	RPS10	-0.479677	-0.58608	0.250026	2.06475	0.597065	-2.08698	-0.651767	-1.47817	-0.958728	-0.185939	-2.24301	NA	-0.832873	1.53791	0.903903	-1.28088	-0.832873	0.344385	-0.997932	0.344	ns	T-test (hom)
F6V6L8	F6V6L8_HORSE	ENSECAG00000004274	IQGAP2	IQ motif containing GTPase activating protein 2 [Source:VGNC Symbol;Acc:VGNC:19121]	IQ motif containing GTPase activating protein 2 OS=Equus caballus OX=9796 GN=IQGAP2 PE=4 SV=2	IQGAP2	-3.23918	-1.47614	-1.17232	-3.46841	-1.66659	-4.87316	-1.37785	-2.38454	-1.25872	-0.967536	-2.66635	NA	0.826405	1.53335	0.731597	1.26717	0.826405	0.345475	0.995562	0.345	ns	T-test (hom)
A0A3Q2H9Q0	A0A3Q2H9Q0_HORSE	ENSECAG00000012730	ASL	argininosuccinate lyase [Source:VGNC Symbol;Acc:VGNC:58790]	Argininosuccinate lyase OS=Equus caballus OX=9796 GN=ASL PE=3 SV=1	ASL	-0.93743	0.0917862	-0.947519	0.0727127	-1.17797	-0.352664	0.192243	-0.409208	-0.312572	-1.74563	-0.458003	NA	-0.405231	1.53507	0.368697	-0.622056	-0.405231	0.345064	-0.996455	0.345	ns	T-test (hom)
A0A3Q2I637	A0A3Q2I637_HORSE	ENSECAG00000009738	RPS19	ribosomal protein S19 [Source:VGNC Symbol;Acc:VGNC:22550]	40S ribosomal protein S19 OS=Equus caballus OX=9796 GN=RPS19 PE=3 SV=1	RPS19	0.744154	-0.0547689	0.93876	0.468927	-0.0113313	-0.440308	0.638065	0.554892	0.369656	-0.0148023	-0.174669	NA	-0.294737	1.53591	0.568939	-0.452691	-0.294737	0.344861	-0.996895	0.345	ns	T-test (hom)
A0A3Q2GVG0	A0A3Q2GVG0_HORSE	ENSECAG00000000242	AP2M1	adaptor related protein complex 2 subunit mu 1 [Source:VGNC Symbol;Acc:VGNC:15380]	AP-2 complex subunit mu OS=Equus caballus OX=9796 GN=AP2M1 PE=3 SV=2	AP2M1	-0.831972	-0.887986	-0.621524	-1.51417	-0.560261	-0.0901119	-0.66681	-0.453705	-2.10614	-0.125339	-3.00857	NA	-1.04336	1.5367	0.00886882	-1.60334	-1.04336	0.344673	-1.20797	0.345	ns	T-test (het)
F7AM06	F7AM06_HORSE	ENSECAG00000013136	ADD1	adducin 1 [Source:VGNC Symbol;Acc:VGNC:15096]	Adducin 1 OS=Equus caballus OX=9796 GN=ADD1 PE=3 SV=2	ADD1	-4.33782	-2.18679	-1.24183	-1.05386	-0.361973	-2.39304	-1.46144	-1.98371	-0.510372	-0.573716	-2.22646	NA	0.774042	1.53321	0.911275	1.18677	0.774042	0.345507	0.995491	0.346	ns	T-test (hom)
A0A5F5Q041	A0A5F5Q041_HORSE	ENSECAG00000000372	ARL1	ADP ribosylation factor like GTPase 1 [Source:VGNC Symbol;Acc:VGNC:15507]	ADP ribosylation factor like GTPase 1 OS=Equus caballus OX=9796 GN=ARL1 PE=3 SV=1	ARL1	-2.5467	-5.03497	-1.97672	-2.71423	-2.95164	-3.228	-2.49015	-4.68089	-3.03073	-1.71697	-2.81049	NA	0.683512	1.5313	0.652736	1.04666	0.683512	0.345965	0.994497	0.346	ns	T-test (hom)
F7DG14	F7DG14_HORSE	ENSECAG00000010572	PSMD3	proteasome 26S subunit, non-ATPase 3 [Source:VGNC Symbol;Acc:VGNC:21962]	Proteasome 26S subunit non-ATPase 3 OS=Equus caballus OX=9796 GN=PSMD3 PE=3 SV=2	PSMD3	-0.888262	-0.97669	-0.534076	-0.729779	-0.564003	-1.75637	-0.485148	-1.50181	-0.305946	-0.229414	-1.25618	NA	0.332339	1.52959	0.580112	0.508343	0.332339	0.346375	0.993607	0.346	ns	T-test (hom)
F6QLC6	F6QLC6_HORSE	ENSECAG00000025054	RAB5C	RAB5C, member RAS onco family [Source:VGNC Symbol;Acc:VGNC:49530]	RAB5C member RAS oncogene family OS=Equus caballus OX=9796 GN=RAB5C PE=4 SV=2	RAB5C	1.56881	0.852442	1.82301	1.34145	0.766527	0.449412	1.07083	1.478	0.905403	1.3353	0.30541	NA	-0.320104	1.52981	0.688497	-0.489698	-0.320104	0.346324	-0.993718	0.346	ns	T-test (hom)
A0A3Q2I4T2	A0A3Q2I4T2_HORSE	ENSECAG00000011728	PYGL	glycogen phosphorylase L [Source:VGNC Symbol;Acc:VGNC:22062]	Alpha-1 4 glucan phosphorylase OS=Equus caballus OX=9796 GN=PYGL PE=3 SV=1	PYGL	-2.26955	-0.408632	-1.14236	0.39119	-0.116051	-0.822777	-0.23723	-0.451033	-0.75649	0.066219	0.31768	NA	0.507859	1.52379	0.733175	0.77387	0.507859	0.347771	0.990585	0.348	ns	T-test (hom)
F7AWQ9	F7AWQ9_HORSE	ENSECAG00000005083	IL1RAP	interleukin 1 receptor accessory protein [Source:VGNC Symbol;Acc:VGNC:19010]	Interleukin 1 receptor accessory protein OS=Equus caballus OX=9796 GN=IL1RAP PE=3 SV=2	IL1RAP	1.96511	2.40175	1.58689	2.69873	2.50265	2.1947	2.47574	1.14045	3.36802	1.86498	2.31515	NA	0.3953	1.51664	0.380152	0.599526	0.3953	0.349499	0.986856	0.349	ns	T-test (hom)
A0A3Q2IAH1	A0A3Q2IAH1_HORSE	ENSECAG00000018435	WDR1	WD repeat domain 1 [Source:VGNC Symbol;Acc:VGNC:24980]	WD repeat domain 1 OS=Equus caballus OX=9796 GN=WDR1 PE=4 SV=1	WDR1	3.58506	3.14366	3.14147	2.77262	2.8255	2.43236	3.57031	2.96833	2.71998	3.2392	2.40421	NA	-0.267117	1.51253	0.744329	-0.404021	-0.267117	0.350497	-0.984709	0.35	ns	T-test (hom)
A0A3Q2HPD6	A0A3Q2HPD6_HORSE	ENSECAG00000009488	SYK	spleen associated tyrosine kinase [Source:VGNC Symbol;Acc:VGNC:23794]	Tyrosine-protein kinase OS=Equus caballus OX=9796 GN=SYK PE=3 SV=1	SYK	-0.191502	-0.387257	-0.0538001	-0.521168	-0.148534	0.0744631	-0.196692	0.278068	-2.93552	0.0751238	-0.812597	NA	-1.08103	1.51631	0.000348	-1.63917	-1.08103	0.34958	-1.20443	0.35	ns	T-test (het)
A0A3Q2GXX5	A0A3Q2GXX5_HORSE	ENSECAG00000018101	FBLN1	fibulin 1 [Source:VGNC Symbol;Acc:VGNC:17930]	Fibulin-1 OS=Equus caballus OX=9796 GN=FBLN1 PE=3 SV=1	FBLN1	-0.622665	-0.273002	0.0324454	0.86894	1.024	0.970937	0.622508	0.729328	0.86462	-0.872327	-0.104213	NA	-0.456368	1.5077	0.425397	-0.688065	-0.456368	0.351672	-0.982187	0.352	ns	T-test (hom)
F7CE45	F7CE45_HORSE	ENSECAG00000020128	ACAT1	acetyl-CoA acetyltransferase 1 [Source:VGNC Symbol;Acc:VGNC:14971]	Acetyl-CoA acetyltransferase 1 OS=Equus caballus OX=9796 GN=ACAT1 PE=3 SV=2	ACAT1	0.181798	0.341485	0.629483	-0.0283712	-0.435217	1.95362	-0.380152	0.0745447	0.312336	1.18662	0.772729	NA	0.465078	1.50773	0.545012	0.701214	0.465078	0.351663	0.982207	0.352	ns	T-test (hom)
A0A5F5PLG8	A0A5F5PLG8_HORSE	ENSECAG00000011768	BZW1	basic leucine zipper and W2 domains 1 [Source:VGNC Symbol;Acc:VGNC:15931]	Basic leucine zipper and W2 domains 1 OS=Equus caballus OX=9796 GN=BZW1 PE=3 SV=1	BZW1	-0.71113	-0.500993	0.409225	0.624436	0.186047	1.52159	-0.336896	-0.542327	0.722451	-0.142265	1.12866	NA	0.488373	1.50643	0.972746	0.735698	0.488373	0.351982	0.981523	0.352	ns	T-test (hom)
A0A3Q2H7V7	A0A3Q2H7V7_HORSE	ENSECAG00000010610	HSP90B1	heat shock protein 90 beta family member 1 [Source:VGNC Symbol;Acc:VGNC:49286]	Heat shock protein 90 beta family member 1 OS=Equus caballus OX=9796 GN=HSP90B1 PE=3 SV=1	HSP90B1	3.36275	3.10192	3.69364	3.28211	2.74257	2.665	3.25294	3.67941	3.07268	3.31983	2.49842	NA	-0.258901	1.50676	0.696948	-0.390101	-0.258901	0.351902	-0.981695	0.352	ns	T-test (hom)
F6VUW2	F6VUW2_HORSE	ENSECAG00000022438	CTSS	cathepsin S [Source:VGNC Symbol;Acc:VGNC:16955]	Cathepsin S OS=Equus caballus OX=9796 GN=CTSS PE=3 SV=2	CTSS	1.36779	2.49451	2.22174	2.14917	2.37503	1.97205	2.11099	2.43857	1.43329	2.54678	1.60176	NA	-0.280623	1.49629	0.25633	-0.419895	-0.280623	0.354463	-0.976221	0.354	ns	T-test (hom)
F6VC02	F6VC02_HORSE	ENSECAG00000015547	MBOAT7	membrane bound O-acyltransferase domain containing 7 [Source:VGNC Symbol;Acc:VGNC:51050]	Membrane bound O-acyltransferase domain containing 7 OS=Equus caballus OX=9796 GN=MBOAT7 PE=4 SV=2	MBOAT7	0.0687342	-0.952708	1.30949	0.0371944	-0.697496	-1.31479	-0.0494857	0.00967001	-1.34956	0.264804	-1.14318	NA	-0.543972	1.49979	0.71667	-0.815846	-0.543972	0.353604	-0.978054	0.354	ns	T-test (hom)
F6VTW3	F6VTW3_HORSE	ENSECAG00000019459	ELAVL1	ELAV like RNA binding protein 1 [Source:VGNC Symbol;Acc:VGNC:17514]	ELAV-like protein OS=Equus caballus OX=9796 GN=ELAVL1 PE=3 SV=1	ELAVL1	-2.55298	-2.44991	-1.21304	-3.81257	-3.97215	0.998698	-5.17447	-2.73261	-1.70161	-1.98188	-2.15366	NA	0.667914	1.4888	0.0290059	0.99439	0.667914	0.356309	0.982725	0.356	ns	T-test (het)
F7DRS2	F7DRS2_HORSE	ENSECAG00000015152	SERPINA6	serpin family A member 6 [Source:VGNC Symbol;Acc:VGNC:22845]	Serpin family A member 6 OS=Equus caballus OX=9796 GN=SERPINA6 PE=3 SV=3	SERPINA6	3.74015	1.91604	1.86131	2.84561	2.68663	2.10068	1.62057	1.19377	2.56785	0.224028	2.12282	NA	-0.607358	1.48889	0.325942	-0.904288	-0.607358	0.356287	-0.972341	0.356	ns	T-test (hom)
F6XMS1	F6XMS1_HORSE	ENSECAG00000016568	CS	citrate synthase [Source:VGNC Symbol;Acc:VGNC:16891]	Citrate synthase OS=Equus caballus OX=9796 GN=CS PE=3 SV=1	CS	2.64575	2.16047	2.82004	2.11007	1.77318	1.03919	2.28206	2.58638	1.45433	2.73415	1.06629	NA	-0.425552	1.47997	0.332402	-0.629803	-0.425552	0.358497	-0.967659	0.358	ns	T-test (hom)
F6QDH0	F6QDH0_HORSE	ENSECAG00000025080	RPL19	ribosomal protein L19 [Source:HGNC Symbol;Acc:HGNC:10312]	Ribosomal protein L19 OS=Equus caballus OX=9796 GN=RPL19 PE=3 SV=3	RPL19	-0.480762	-0.317331	0.246652	0.443126	0.676232	-0.920888	0.461877	0.0285429	-0.672219	0.67745	-1.28434	NA	-0.443552	1.48101	0.190846	-0.656903	-0.443552	0.358239	-0.968205	0.358	ns	T-test (hom)
F6XNY6	F6XNY6_HORSE	ENSECAG00000003585	RPL19	0	60S ribosomal protein L19 OS=Equus caballus OX=9796 PE=3 SV=2	60S	-0.480762	-0.317331	0.246652	0.443126	0.676232	-0.920888	0.461877	0.0285429	-0.672219	0.67745	-1.28434	NA	-0.443552	1.48101	0.190846	-0.656903	-0.443552	0.358239	-0.968205	0.358	ns	T-test (hom)
F7BZ88	F7BZ88_HORSE	ENSECAG00000006662	MPO	myeloperoxidase [Source:VGNC Symbol;Acc:VGNC:20288]	Myeloperoxidase OS=Equus caballus OX=9796 GN=MPO PE=4 SV=2	MPO	-1.12308	-1.06028	-1.37806	0.392009	-0.345281	-2.3567	-2.57087	-0.174134	-1.5593	-1.39685	-2.08868	NA	-0.604558	1.47186	0.227094	-0.889824	-0.604558	0.360518	-0.963397	0.361	ns	T-test (hom)
A0A3Q2HND7	A0A3Q2HND7_HORSE	ENSECAG00000017687	GDI1	GDP dissociation inhibitor 1 [Source:VGNC Symbol;Acc:VGNC:18294]	Rab GDP dissociation inhibitor OS=Equus caballus OX=9796 GN=GDI1 PE=3 SV=1	GDI1	1.68377	2.0575	1.58568	1.34909	1.93073	1.56038	2.05366	1.36503	0.669686	1.92858	1.70566	NA	-0.263587	1.46757	0.0733234	-0.386831	-0.263587	0.361591	-0.96114	0.362	ns	T-test (hom)
F6ZE54	F6ZE54_HORSE	ENSECAG00000018093	GPI	glucose-6-phosphate isomerase [Source:VGNC Symbol;Acc:VGNC:18494]	Glucose-6-phosphate isomerase OS=Equus caballus OX=9796 GN=GPI PE=3 SV=3	GPI	2.60429	2.53307	2.64581	1.903	2.67385	1.70878	3.01604	2.28261	2.90029	2.77854	2.368	NA	0.261347	1.45936	0.649812	0.381399	0.261347	0.363654	0.956816	0.364	ns	T-test (hom)
F6QF52	F6QF52_HORSE	ENSECAG00000017343	EIF2S3	0	Protein-synthesizing GTPase OS=Equus caballus OX=9796 GN=EIF2S3 PE=4 SV=1	EIF2S3	-0.892008	-1.10661	-0.284659	-1.39341	-1.69194	-2.81416	-0.907276	-1.01298	0.298561	-0.052022	-2.24137	NA	0.597938	1.45513	0.187125	0.870077	0.597938	0.364723	0.954584	0.365	ns	T-test (hom)
A0A3Q2I185	A0A3Q2I185_HORSE	ENSECAG00000012703	ECHS1	enoyl-CoA hydratase, short chain 1 [Source:VGNC Symbol;Acc:VGNC:17407]	Enoyl-CoA hydratase short chain 1 OS=Equus caballus OX=9796 GN=ECHS1 PE=3 SV=1	ECHS1	-2.1829	-1.72814	-1.31432	-0.605209	-1.03178	-3.29417	-1.70987	-1.15985	-2.11629	-1.24736	-3.1969	NA	-0.558571	1.45455	0.622478	-0.812469	-0.558571	0.364869	-0.954278	0.365	ns	T-test (hom)
A0A3Q2GWY0	A0A3Q2GWY0_HORSE	ENSECAG00000018467	LAMP2	lysosomal associated membrane protein 2 [Source:VGNC Symbol;Acc:VGNC:19571]	Lysosomal associated membrane protein 2 OS=Equus caballus OX=9796 GN=LAMP2 PE=3 SV=1	LAMP2	2.65922	1.73274	2.26633	3.35395	1.14678	0.628565	2.57982	3.28676	1.62684	2.41275	4.84861	NA	0.755965	1.45532	0.233883	1.10017	0.755965	0.364674	0.954685	0.365	ns	T-test (hom)
A0A3Q2I784	A0A3Q2I784_HORSE	ENSECAG00000012420	APEH	acylaminoacyl-peptide hydrolase [Source:VGNC Symbol;Acc:VGNC:15403]	Acyl-peptide hydrolase OS=Equus caballus OX=9796 GN=APEH PE=4 SV=2	APEH	-0.571869	-2.69242	-0.194145	-0.785128	-1.03444	-1.85787	-2.68248	-0.128001	-0.537993	-3.09312	-2.23555	NA	-0.712259	1.4512	0.551279	-1.03363	-0.712259	0.365716	-0.952513	0.366	ns	T-test (hom)
A0A3Q2LQH7	A0A3Q2LQH7_HORSE	ENSECAG00000021999	GNB1	G protein subunit beta 1 [Source:VGNC Symbol;Acc:VGNC:18423]	G protein subunit beta 1 OS=Equus caballus OX=9796 GN=GNB1 PE=3 SV=1	GNB1	1.47415	-0.00429724	1.52353	0.779192	-0.159816	0.388284	0.876853	1.27737	-0.260847	1.26343	-0.0246944	NA	-0.443447	1.44436	0.535052	-0.640497	-0.443447	0.367455	-0.948897	0.367	ns	T-test (hom)
F6Z5L1	F6Z5L1_HORSE	ENSECAG00000021429	C1R	complement C1r [Source:VGNC Symbol;Acc:VGNC:15944]	Complement subcomponent C1r OS=Equus caballus OX=9796 GN=C1R PE=4 SV=1	C1R	-0.405325	0.784501	1.05514	-0.0887301	1.07678	-0.565839	0.193182	0.482996	1.86832	0.0248635	0.449395	NA	0.46427	1.44197	0.343553	0.669462	0.46427	0.368065	0.947631	0.368	ns	T-test (hom)
F6XC16	F6XC16_HORSE	ENSECAG00000016700	VAT1	vesicle amine transport 1 [Source:VGNC Symbol;Acc:VGNC:24886]	Vesicle amine transport 1 OS=Equus caballus OX=9796 GN=VAT1 PE=4 SV=2	VAT1	2.91599	2.52042	3.1263	2.22967	2.66435	2.07872	2.58553	2.54209	1.23496	2.96531	1.77841	NA	-0.58999	1.44416	0.0446145	-0.852041	-0.58999	0.367506	-1.12456	0.368	ns	T-test (het)
A0A3Q2IBS3	A0A3Q2IBS3_HORSE	ENSECAG00000021187	SEC11A	SEC11 homolog A, signal peptidase complex subunit [Source:HGNC Symbol;Acc:HGNC:17718]	Signal peptidase complex catalytic subunit SEC11 OS=Equus caballus OX=9796 GN=SEC11A PE=3 SV=2	SEC11A	-2.00883	-2.39073	-0.167077	-0.609138	-1.06811	-4.54248	-2.44705	-0.524976	-3.13963	-1.02071	-3.76906	NA	-0.923334	1.44048	0.830531	-1.33004	-0.923334	0.368446	-0.946843	0.368	ns	T-test (hom)
F6QIV1	F6QIV1_HORSE	ENSECAG00000018072	LRRC59	0	Leucine rich repeat containing 59 OS=Equus caballus OX=9796 GN=LRRC59 PE=4 SV=2	LRRC59	0.24291	-0.35914	0.936697	0.493512	-0.57558	-0.904952	-0.215728	0.595836	-1.37733	0.35287	-0.235237	NA	-0.446594	1.43346	0.43909	-0.640174	-0.446594	0.370242	-0.943127	0.37	ns	T-test (hom)
F7C883	F7C883_HORSE	ENSECAG00000023592	YBX1	Y-box binding protein 1 [Source:VGNC Symbol;Acc:VGNC:25095]	Y-box binding protein 1 OS=Equus caballus OX=9796 GN=YBX1 PE=4 SV=3	YBX1	0.387353	-0.0177222	0.566808	0.122199	-0.315858	-0.744233	0.331059	0.464229	-1.17068	0.676116	-1.60871	NA	-0.800319	1.42888	0.0372359	-1.14356	-0.800319	0.37142	-1.1153	0.371	ns	T-test (het)
A0A3Q2L321	A0A3Q2L321_HORSE	ENSECAG00000021898	COPB1	COPI coat complex subunit beta 1 [Source:VGNC Symbol;Acc:VGNC:16768]	Coatomer subunit beta OS=Equus caballus OX=9796 GN=COPB1 PE=4 SV=1	COPB1	-0.494274	-0.253345	0.397185	-0.3505	-0.250768	-0.826073	0.521736	-0.184658	-0.752297	0.233532	-0.965093	NA	-0.314532	1.4273	0.392692	-0.448932	-0.314532	0.371826	-0.939864	0.372	ns	T-test (hom)
A0A3Q2HJJ4	A0A3Q2HJJ4_HORSE	ENSECAG00000012393	B4GALT1	beta-1,4-galactosyltransferase 1 [Source:VGNC Symbol;Acc:VGNC:15739]	Beta-1 4-galactosyltransferase 1 OS=Equus caballus OX=9796 GN=B4GALT1 PE=3 SV=1	B4GALT1	0.681805	0.548769	1.0468	-0.576399	-0.134982	0.485461	1.28465	0.777304	1.17348	-0.394151	-0.576411	NA	-0.446539	1.42613	0.302548	-0.636822	-0.446539	0.372128	-0.939243	0.372	ns	T-test (hom)
K9K3R9	K9K3R9_HORSE	ENSECAG00000002186	CD68	CD68 molecule [Source:VGNC Symbol;Acc:VGNC:16276]	CD68 molecule OS=Equus caballus OX=9796 GN=CD68 PE=2 SV=1	CD68	2.13321	2.24645	2.80655	2.88474	1.61786	1.15563	1.62992	2.84807	0.572698	3.03015	1.31029	NA	-0.527591	1.42715	0.16017	-0.752951	-0.527591	0.371865	-0.939784	0.372	ns	T-test (hom)
A0A3Q2GT24	A0A3Q2GT24_HORSE	ENSECAG00000012321	ANXA4	annexin A4 [Source:VGNC Symbol;Acc:VGNC:15363]	Annexin OS=Equus caballus OX=9796 GN=ANXA4 PE=3 SV=2	ANXA4	3.65799	3.54258	3.57686	3.53291	3.10653	3.31401	3.79569	3.69514	2.62562	3.81924	2.90792	NA	-0.410117	1.42318	0.0315589	-0.58367	-0.410117	0.37289	-1.11276	0.373	ns	T-test (het)
A0A3Q2GTV3	A0A3Q2GTV3_HORSE	ENSECAG00000014825	LRPAP1	LDL receptor related protein associated protein 1 [Source:VGNC Symbol;Acc:VGNC:19766]	LDL receptor related protein associated protein 1 OS=Equus caballus OX=9796 GN=LRPAP1 PE=4 SV=1	LRPAP1	-3.22458	-4.51279	-1.65975	-5.10087	-4.93511	-4.99482	-3.19945	-2.52732	-5.71932	-2.9819	-5.1452	NA	-0.846137	1.42434	0.69392	-1.20518	-0.846137	0.372591	-0.938291	0.373	ns	T-test (hom)
F7CQ86	F7CQ86_HORSE	ENSECAG00000036100	AGP	0	Alpha-1-acid glycoprotein 2 OS=Equus caballus OX=9796 GN=LOC100050034 PE=3 SV=1	LOC100050034	-0.749948	-0.473093	-0.34144	-0.0558126	-0.307308	-1.27905	-0.843299	-0.365434	0.163927	-0.564111	-0.513864	NA	0.24724	1.41704	0.763539	0.350348	0.24724	0.374481	0.934415	0.374	ns	T-test (hom)
F6V407	F6V407_HORSE	ENSECAG00000022855	IST1	IST1 factor associated with ESCRT-III [Source:VGNC Symbol;Acc:VGNC:51202]	IST1 homolog OS=Equus caballus OX=9796 GN=IST1 PE=3 SV=1	IST1	-2.61429	-2.47558	-1.89453	-3.16918	-2.12569	-2.90016	-1.35732	-1.48529	-1.41729	-1.01386	-2.91366	NA	0.471151	1.41951	0.329794	0.668806	0.471151	0.373839	0.93573	0.374	ns	T-test (hom)
A0A3Q2I0A5	A0A3Q2I0A5_HORSE	ENSECAG00000019476	ACTN1	actinin alpha 1 [Source:VGNC Symbol;Acc:VGNC:15022]	Actinin alpha 1 OS=Equus caballus OX=9796 GN=ACTN1 PE=4 SV=1	ACTN1	1.38566	0.904782	1.51772	1.25553	1.83628	1.2401	2.05919	1.65059	0.565286	1.93138	-0.0470925	NA	-0.664707	1.4204	0.0348236	-0.94415	-0.664707	0.373609	-1.10974	0.374	ns	T-test (het)
A0A3Q2H3E0	A0A3Q2H3E0_HORSE	ENSECAG00000010840	LIPA	lipase A, lysosomal acid type [Source:VGNC Symbol;Acc:VGNC:19685]	Lipase OS=Equus caballus OX=9796 GN=LIPA PE=3 SV=1	LIPA	1.47547	2.01095	2.09158	1.83787	1.04157	1.06498	1.76571	2.37586	0.182099	2.16545	1.56159	NA	-0.404954	1.41801	0.112012	-0.574228	-0.404954	0.374228	-0.934932	0.374	ns	T-test (hom)
F6U592	F6U592_HORSE	ENSECAG00000020816	PDLIM1	PDZ and LIM domain 1 [Source:VGNC Symbol;Acc:VGNC:21272]	PDZ and LIM domain 1 OS=Equus caballus OX=9796 GN=PDLIM1 PE=4 SV=1	PDLIM1	0.0824532	0.344636	0.38438	-0.795661	-1.29466	0.310883	0.80569	-0.77165	-0.216152	0.644439	0.522656	NA	0.433722	1.41333	0.62807	0.612994	0.433722	0.375443	0.932447	0.375	ns	T-test (hom)
A0A3Q2HGZ8	A0A3Q2HGZ8_HORSE	ENSECAG00000021380	RBMX	RNA binding motif protein X-linked [Source:VGNC Symbol;Acc:VGNC:55528]	RNA binding motif protein X-linked OS=Equus caballus OX=9796 GN=RBMX PE=4 SV=1	RBMX	0.42182	-0.170836	0.571991	0.283526	0.501964	-0.102916	0.622552	0.452909	-0.329036	0.664598	-1.1312	NA	-0.58784	1.41428	0.0239621	-0.831373	-0.58784	0.375196	-1.10866	0.375	ns	T-test (het)
F6SQ49	F6SQ49_HORSE	ENSECAG00000017447	SMS	spermine synthase [Source:VGNC Symbol;Acc:VGNC:55539]	Spermine synthase OS=Equus caballus OX=9796 GN=SMS PE=3 SV=3	SMS	1.0505	-0.910171	-0.666631	-0.019702	-2.25871	-2.41161	-1.04443	-0.973307	-4.20189	-1.54751	0.286265	NA	-0.916787	1.41367	0.135374	-1.29603	-0.916787	0.375356	-0.932625	0.375	ns	T-test (hom)
A0A3Q2H306	A0A3Q2H306_HORSE	ENSECAG00000039481	0	0	Ig-like domain-containing protein OS=Equus caballus OX=9796 PE=4 SV=1	Ig-like	-5.12662	-5.11729	2.22012	1.43745	2.54012	3.9518	1.78909	-4.97792	2.69914	-4.46919	3.1202	NA	0.860458	0.39902	0.724858	0.34334	0.860458	0.758373	17	0.376	ns	MannWhitney
F7BTU9	F7BTU9_HORSE	ENSECAG00000007536	HELB	DNA helicase B [Source:VGNC Symbol;Acc:VGNC:18741]	DNA helicase B OS=Equus caballus OX=9796 GN=HELB PE=4 SV=3	HELB	-5.08539	-4.96588	-4.87158	-3.33532	-1.66574	-4.99122	-3.91242	-4.99873	-4.05569	-2.38825	-3.94155	NA	0.766454	1.49914	0.83848	1.14902	0.766454	0.353763	17	0.376	ns	MannWhitney
A0A3Q2HSQ7	A0A3Q2HSQ7_HORSE	ENSECAG00000016503	MLF1	myeloid leukemia factor 1 [Source:HGNC Symbol;Acc:HGNC:7125]	Myeloid leukemia factor 1 OS=Equus caballus OX=9796 GN=MLF1 PE=3 SV=1	MLF1	-5.03274	-4.93161	-4.79742	-5.0605	-4.49517	-0.832399	-2.97359	-4.95476	-5.02292	-2.19995	0.211975	NA	1.79781	2.50106	0.22393	4.49642	1.79781	0.176647	17	0.376	ns	MannWhitney
A0A3Q2HRV7	A0A3Q2HRV7_HORSE	ENSECAG00000021116	PFN1	0	Profilin OS=Equus caballus OX=9796 PE=3 SV=2	Profilin	4.38483	4.29956	4.06297	3.77488	4.1888	3.20522	3.71063	3.55607	3.29631	4.89276	4.50959	NA	0.335016	1.40936	0.126533	0.472157	0.335016	0.376479	0.930332	0.376	ns	T-test (hom)
H9H036	H9H036_HORSE	ENSECAG00000026938	RPL28	ribosomal protein L28 [Source:VGNC Symbol;Acc:VGNC:57337]	60S ribosomal protein L28 OS=Equus caballus OX=9796 GN=RPL28 PE=3 SV=3	RPL28	-1.92233	-3.18369	-1.45089	-1.46694	-2.07347	-1.61714	-1.59071	-1.76889	-2.2301	-0.696103	-0.310212	NA	0.805453	3.05756	0.20645	2.46272	0.805453	0.120111	17	0.376	ns	MannWhitney
F7AKS7	F7AKS7_HORSE	ENSECAG00000011315	ADGRE3	adhesion G protein-coupled receptor E3 [Source:HGNC Symbol;Acc:HGNC:23647]	Adhesion G protein-coupled receptor E3 OS=Equus caballus OX=9796 GN=ADGRE3 PE=3 SV=2	ADGRE3	-4.98811	-5.0039	-3.46554	-5.01301	-4.86318	-2.06335	-4.8607	-4.8041	-5.03268	-2.34591	-5.07645	NA	0.231055	0.354692	0.376896	0.0819534	0.231055	0.782037	7	0.376	ns	MannWhitney
A0A3Q2HH91	A0A3Q2HH91_HORSE	ENSECAG00000021651	NPC1	NPC intracellular cholesterol transporter 1 [Source:VGNC Symbol;Acc:VGNC:20831]	NPC intracellular cholesterol transporter 1 OS=Equus caballus OX=9796 GN=NPC1 PE=3 SV=1	NPC1	-1.55083	-1.45139	-4.00551	-2.02647	-1.42211	-2.10021	-1.42915	-2.08045	-1.08974	-1.59324	-1.47601	NA	0.621936	1.92406	0.176133	1.19664	0.621936	0.263512	17	0.376	ns	MannWhitney
F6WRP1	F6WRP1_HORSE	ENSECAG00000021781	TTLL12	tubulin tyrosine ligase like 12 [Source:VGNC Symbol;Acc:VGNC:24645]	Tubulin tyrosine ligase like 12 OS=Equus caballus OX=9796 GN=TTLL12 PE=4 SV=2	TTLL12	-1.9303	-4.43143	-2.16234	-1.95937	-1.82617	-2.75103	-1.77817	-2.50254	-3.78907	-1.65131	0.237049	NA	0.683225	1.21015	0.0820572	0.826803	0.683225	0.432225	17	0.376	ns	MannWhitney
F6W8C8	F6W8C8_HORSE	ENSECAG00000015966	SERPINB6	serpin family B member 6 [Source:VGNC Symbol;Acc:VGNC:49518]	Serpin family B member 6 OS=Equus caballus OX=9796 GN=SERPINB6 PE=3 SV=3	SERPINB6	2.47619	1.30487	-0.0385345	-0.377983	-0.0045348	0.266772	1.0033	0.151133	1.43866	0.514911	0.507367	NA	0.222661	0.486349	0.531106	0.108291	0.222661	0.713829	17	0.376	ns	MannWhitney
A0A3Q2IAU4	A0A3Q2IAU4_HORSE	ENSECAG00000019233	ELMO1	engulfment and cell motility 1 [Source:VGNC Symbol;Acc:VGNC:17529]	Engulfment and cell motility 1 OS=Equus caballus OX=9796 GN=ELMO1 PE=4 SV=1	ELMO1	-1.69793	-0.847304	-0.958528	-1.81383	-1.59687	-4.92939	-0.937532	-1.32026	-1.22271	-0.887626	-1.27398	NA	0.634601	2.12688	0.0488357	1.34972	0.634601	0.228953	17	0.376	ns	MannWhitney
A0A3Q2KVZ1	A0A3Q2KVZ1_HORSE	ENSECAG00000008148	NPTN	neuroplastin [Source:VGNC Symbol;Acc:VGNC:20850]	Neuroplastin OS=Equus caballus OX=9796 GN=NPTN PE=4 SV=2	NPTN	-4.88968	-5.0196	-2.86888	-4.22765	-5.10977	-4.99819	-4.95942	-4.42231	-5.13772	-2.87662	-5.19148	NA	0.159997	0.320209	0.219116	0.0512325	0.159997	0.800954	7	0.376	ns	MannWhitney
A0A3Q2HMJ0	A0A3Q2HMJ0_HORSE	ENSECAG00000014779	PSMC4	proteasome 26S subunit, ATPase 4 [Source:VGNC Symbol;Acc:VGNC:21953]	26S proteasome AAA-ATPase subunit RPT3 OS=Equus caballus OX=9796 GN=PSMC4 PE=3 SV=1	PSMC4	-0.594459	-1.17545	-0.90228	-2.0187	-0.408747	-2.5264	-0.57382	-1.91846	-0.515315	-0.522183	-1.2771	NA	0.493256	1.54346	0.508414	0.761322	0.493256	0.343061	17	0.376	ns	MannWhitney
F7CMI6	F7CMI6_HORSE	ENSECAG00000019684	GNPNAT1	glucosamine-phosphate N-acetyltransferase 1 [Source:VGNC Symbol;Acc:VGNC:18446]	Glucosamine 6-phosphate N-acetyltransferase OS=Equus caballus OX=9796 GN=GNPNAT1 PE=3 SV=1	GNPNAT1	-4.9775	-3.69237	-3.01633	-5.08256	-5.10808	-5.00816	-3.26113	-5.09153	-5.1053	-3.42727	-5.24114	NA	-0.186527	0.366981	0.702685	-0.0684517	-0.186527	0.775403	7	0.376	ns	MannWhitney
A0A3Q2LLQ0	A0A3Q2LLQ0_HORSE	ENSECAG00000013733	HNRNPR	heteroous nuclear ribonucleoprotein R [Source:VGNC Symbol;Acc:VGNC:18830]	Heterogeneous nuclear ribonucleoprotein R OS=Equus caballus OX=9796 GN=HNRNPR PE=4 SV=2	HNRNPR	0.552689	-1.1927	-1.26481	-1.20431	-1.12651	-0.543141	-0.861586	-0.801151	-1.25311	-1.33599	-0.767171	NA	-0.313565	1.24459	0.444022	-0.390261	-0.313565	0.422027	7	0.376	ns	MannWhitney
F6X1A3	F6X1A3_HORSE	ENSECAG00000003332	H1-10	H1.10 linker histone [Source:VGNC Symbol;Acc:VGNC:83780]	H1.10 linker histone OS=Equus caballus OX=9796 GN=H1-10 PE=3 SV=2	H1-10	0.201196	-0.0890361	0.904597	1.23942	1.37536	0.560186	1.28765	1.45546	0.942128	0.206932	0.193639	NA	-0.419287	1.78221	0.79086	-0.74726	-0.419287	0.290737	7	0.376	ns	MannWhitney
F7B821	F7B821_HORSE	ENSECAG00000009583	P4HB	prolyl 4-hydroxylase subunit beta [Source:VGNC Symbol;Acc:VGNC:56462]	Protein disulfide-isomerase OS=Equus caballus OX=9796 GN=P4HB PE=3 SV=2	P4HB	2.51587	2.3305	3.12369	2.18176	1.97089	1.84861	2.58262	2.6733	1.7619	2.86918	1.74958	NA	-0.276518	1.28584	0.314085	-0.355558	-0.276518	0.410132	7	0.376	ns	MannWhitney
A0A3Q2LSC8	A0A3Q2LSC8_HORSE	ENSECAG00000012930	ALOX5	arachidonate 5-lipoxygenase [Source:VGNC Symbol;Acc:VGNC:15263]	Arachidonate 5-lipoxygenase OS=Equus caballus OX=9796 GN=ALOX5 PE=3 SV=1	ALOX5	-2.43043	-2.7317	-2.22259	-3.18499	-4.68016	-4.64097	-2.62611	-2.345	-4.40837	-3.13414	-3.9347	NA	-0.717992	1.80767	0.646716	-1.2979	-0.717992	0.285651	7	0.376	ns	MannWhitney
F7CNI8	F7CNI8_HORSE	ENSECAG00000010891	ETHE1	ETHE1 persulfide dioxygenase [Source:VGNC Symbol;Acc:VGNC:17698]	ETHE1 persulfide dioxygenase OS=Equus caballus OX=9796 GN=ETHE1 PE=4 SV=2	ETHE1	2.12607	1.8904	2.53692	1.48009	1.92952	0.473447	1.29365	1.77095	0.200176	2.42565	0.177777	NA	-0.753096	2.27123	0.119134	-1.71045	-0.753096	0.207153	7	0.376	ns	MannWhitney
A0A3Q2I2H1	A0A3Q2I2H1_HORSE	ENSECAG00000028160	0	0	Ig-like domain-containing protein OS=Equus caballus OX=9796 PE=4 SV=1	Ig-like	4.2212	4.56798	-2.00538	0.379616	5.02446	5.45357	4.26963	4.98985	4.95588	-5.56096	4.10229	NA	-2.19688	1.34036	0.100378	-2.94461	-2.19688	0.394922	7	0.376	ns	MannWhitney
A0A3Q2I158	A0A3Q2I158_HORSE	ENSECAG00000015925	EIF4A3	eukaryotic translation initiation factor 4A3 [Source:VGNC Symbol;Acc:VGNC:17500]	RNA helicase OS=Equus caballus OX=9796 GN=EIF4A3 PE=3 SV=1	EIF4A3	-0.640123	-0.849985	-0.506194	-0.571067	-0.466936	2.23548	-0.86953	-0.401626	-1.93945	-1.02683	1.39303	NA	-0.265667	0.407922	0.250117	-0.108371	-0.265667	0.753708	7	0.376	ns	MannWhitney
A0A5F5PUT8	A0A5F5PUT8_HORSE	ENSECAG00000007105	IDH2	isocitrate dehydrogenase (NADP(+)) 2 [Source:HGNC Symbol;Acc:HGNC:5383]	Isocitrate dehydrogenase [NADP] OS=Equus caballus OX=9796 GN=IDH2 PE=3 SV=1	IDH2	3.65996	3.45532	4.30753	3.13173	2.90782	2.53673	3.36695	3.70178	2.33052	3.928	2.34937	NA	-0.514178	1.89941	0.244608	-0.976636	-0.514178	0.268052	7	0.376	ns	MannWhitney
F7DW42	F7DW42_HORSE	ENSECAG00000001075	TMEM179B	transmembrane protein 179B [Source:VGNC Symbol;Acc:VGNC:24229]	Transmembrane protein 179B OS=Equus caballus OX=9796 GN=TMEM179B PE=4 SV=2	TMEM179B	-3.54856	-5.05865	-2.59984	-2.83408	-3.80313	-4.73169	-3.46601	-2.69293	-5.0533	-3.37954	-5.01227	NA	-0.889842	2.4029	0.777162	-2.1382	-0.889842	0.189084	7	0.376	ns	MannWhitney
F7BLK5	F7BLK5_HORSE	ENSECAG00000003636	ERAP1	endoplasmic reticulum aminopeptidase 1 [Source:VGNC Symbol;Acc:VGNC:17646]	Aminopeptidase OS=Equus caballus OX=9796 GN=ERAP1 PE=3 SV=1	ERAP1	1.33597	4.21469	1.54911	0.759902	0.993867	0.603913	0.906749	0.917488	3.19657	0.105555	0.0790724	NA	-0.283147	0.393415	0.334412	-0.111394	-0.283147	0.761325	7	0.376	ns	MannWhitney
F7BZD8	F7BZD8_HORSE	ENSECAG00000007522	TMX4	thioredoxin related transmembrane protein 4 [Source:VGNC Symbol;Acc:VGNC:24355]	Thioredoxin related transmembrane protein 4 OS=Equus caballus OX=9796 GN=TMX4 PE=4 SV=2	TMX4	-4.92076	-3.42016	-1.97045	-2.47469	-3.23025	-5.07654	-3.70269	-2.56468	-5.01186	-2.77592	-5.03008	NA	-0.852591	1.70127	0.647515	-1.45049	-0.852591	0.307515	7	0.376	ns	MannWhitney
F7CKI0	F7CKI0_HORSE	ENSECAG00000020066	DNAJB1	DnaJ heat shock protein family (Hsp40) member B1 [Source:VGNC Symbol;Acc:VGNC:59155]	DnaJ heat shock protein family (Hsp40) member B1 OS=Equus caballus OX=9796 GN=DNAJB1 PE=4 SV=2	DNAJB1	-2.25075	-0.426532	-2.20915	-1.8361	-2.19572	-1.88343	-2.17401	-1.29251	-2.77849	-2.94274	-0.50362	NA	-0.291426	0.676782	0.105236	-0.197232	-0.291426	0.625559	7	0.376	ns	MannWhitney
A0A3Q2ID17	A0A3Q2ID17_HORSE	ENSECAG00000034339	MHCX1	MHC class I heavy chain [Source:NCBI gene (formerly Entrezgene);Acc:100056391]	MHC class I heavy chain OS=Equus caballus OX=9796 GN=MHCX1 PE=3 SV=2	MHCX1	-1.27515	0.463698	0.877733	-2.0127	0.0278287	-0.401741	-1.79025	1.86455	-5.03283	1.3093	-5.18517	NA	-2.68881	1.57794	0.0367068	-4.24279	-2.68881	0.334959	7	0.376	ns	MannWhitney
A0A3Q2LRH9	A0A3Q2LRH9_HORSE	ENSECAG00000018495	SSB	small RNA binding exonuclease protection factor La [Source:VGNC Symbol;Acc:VGNC:58550]	Lupus La protein-like protein OS=Equus caballus OX=9796 GN=SSB PE=2 SV=1	SSB	-0.721859	-0.774714	-1.0669	-0.594784	-0.118519	-0.888635	1.33572	-0.59893	-2.06273	-1.74037	0.0377475	NA	-0.826539	2.40195	0.365117	-1.9853	-0.826539	0.189209	7	0.376	ns	MannWhitney
F6WA92	F6WA92_HORSE	ENSECAG00000023306	RAB5B	RAB5B, member RAS onco family [Source:VGNC Symbol;Acc:VGNC:22125]	RAB5B member RAS oncogene family OS=Equus caballus OX=9796 GN=RAB5B PE=4 SV=1	RAB5B	-0.622665	-0.664403	-0.247023	-0.418489	-1.0501	-1.3561	-0.624107	-0.374485	-0.665991	-0.623992	-1.46224	NA	-0.247735	1.40758	0.519204	-0.348708	-0.247735	0.376943	-0.929386	0.377	ns	T-test (hom)
A0A5F5PSR8	A0A5F5PSR8_HORSE	ENSECAG00000014414	SPI2	alpha-1-antitrypsin [Source:NCBI gene (formerly Entrezgene);Acc:100065158]	Alpha-1-antiproteinase 2-like OS=Equus caballus OX=9796 GN=SPI2 PE=3 SV=1	SPI2	6.82976	7.67623	7.06417	7.80043	8.19455	7.48756	6.69562	6.64843	8.41994	6.55805	8.23428	NA	0.437827	1.39969	0.205033	0.612822	0.437827	0.379011	0.925181	0.379	ns	T-test (hom)
F7B497	F7B497_HORSE	ENSECAG00000021818	COPA	COPI coat complex subunit alpha [Source:VGNC Symbol;Acc:VGNC:16767]	Coatomer subunit alpha OS=Equus caballus OX=9796 GN=COPA PE=4 SV=2	COPA	0.0299015	-0.260275	0.177463	-0.12226	0.63832	0.23192	0.0872414	0.127903	0.0645786	0.127868	0.684184	NA	0.178434	1.40112	0.521779	0.250008	0.178434	0.378634	0.925946	0.379	ns	T-test (hom)
A0A3Q2H146	A0A3Q2H146_HORSE	ENSECAG00000000273	DLST	dihydrolipoamide S-succinyltransferase [Source:VGNC Symbol;Acc:VGNC:17219]	Dihydrolipoyllysine-residue succinyltransferase component of 2-oxoglutarate dehydrogenase complex mitochondrial OS=Equus caballus OX=9796 GN=DLST PE=3 SV=1	DLST	0.872092	0.814444	1.24485	0.130011	0.115329	-0.820489	0.0269633	1.00736	-0.652076	0.947011	-0.386158	NA	-0.454228	1.40141	0.543422	-0.636561	-0.454228	0.378558	-0.9261	0.379	ns	T-test (hom)
F6PU05	F6PU05_HORSE	ENSECAG00000013041	ETF1	eukaryotic translation termination factor 1 [Source:VGNC Symbol;Acc:VGNC:17693]	Eukaryotic peptide chain release factor subunit 1 OS=Equus caballus OX=9796 GN=ETF1 PE=3 SV=2	ETF1	-1.48319	-2.12871	-1.58402	-2.51458	-1.7649	-2.35944	-2.55908	-2.18276	-2.47111	-1.46619	-3.36799	NA	-0.363014	1.40037	0.0814399	-0.508356	-0.363014	0.378831	-0.925547	0.379	ns	T-test (hom)
A0A3Q2I0V0	A0A3Q2I0V0_HORSE	ENSECAG00000020227	ZYX	zyxin [Source:VGNC Symbol;Acc:VGNC:25430]	Zyxin OS=Equus caballus OX=9796 GN=ZYX PE=4 SV=1	ZYX	-1.4899	1.31174	-1.89213	-1.86875	-0.0928536	0.982368	-1.91591	-0.154814	-1.02205	0.238351	1.29026	NA	0.808885	1.39539	0.991618	1.12871	0.808885	0.380142	0.922888	0.38	ns	T-test (hom)
F6SI74	F6SI74_HORSE	ENSECAG00000024696	NOP58	NOP58 ribonucleoprotein [Source:VGNC Symbol;Acc:VGNC:20811]	NOP58 ribonucleoprotein OS=Equus caballus OX=9796 GN=NOP58 PE=3 SV=2	NOP58	-3.48513	-1.73118	-2.71101	-2.24211	-2.32343	-0.900761	-0.318628	-2.64808	-0.88942	-2.61473	-0.692783	NA	0.646064	1.39547	0.79242	0.901565	0.646064	0.38012	0.922932	0.38	ns	T-test (hom)
A0A3Q2ID60	A0A3Q2ID60_HORSE	ENSECAG00000022497	AFM	afamin [Source:VGNC Symbol;Acc:VGNC:15149]	Afamin OS=Equus caballus OX=9796 GN=AFM PE=4 SV=2	AFM	3.04843	3.58852	2.86161	3.62149	4.01269	3.59595	3.51188	3.56298	3.89341	2.19129	3.36844	NA	-0.324398	1.39585	0.0636112	-0.45281	-0.324398	0.380022	-0.923132	0.38	ns	T-test (hom)
A0A5F5PM23	A0A5F5PM23_HORSE	ENSECAG00000009884	KLKB1	kallikrein B1 [Source:VGNC Symbol;Acc:VGNC:19490]	Kallikrein B1 OS=Equus caballus OX=9796 GN=KLKB1 PE=3 SV=1	KLKB1	-5.1427	-4.92902	-2.58235	-1.70201	-1.68854	-1.31826	-3.51685	-4.64604	-1.10743	-2.53704	-3.16449	NA	0.921068	1.39234	0.686811	1.28243	0.921068	0.380948	0.921258	0.381	ns	T-test (hom)
A0A3Q2HWQ6	A0A3Q2HWQ6_HORSE	ENSECAG00000019352	LOC100060505	0	C3-beta-c OS=Equus caballus OX=9796 GN=LOC100060505 PE=4 SV=2	LOC100060505	7.06103	6.80905	7.18559	7.24047	7.06673	7.12961	7.23197	7.00469	7.19538	6.30116	6.89815	NA	-0.292912	1.39107	0.0164729	-0.40746	-0.292912	0.381283	-1.09427	0.381	ns	T-test (het)
F6Z587	F6Z587_HORSE	ENSECAG00000008968	HSPD1	heat shock protein family D (Hsp60) member 1 [Source:VGNC Symbol;Acc:VGNC:51461]	60 kDa chaperonin OS=Equus caballus OX=9796 GN=HSPD1 PE=3 SV=2	HSPD1	2.66278	2.51055	3.52375	2.95572	2.58479	2.13548	2.77932	3.28931	2.13225	3.61408	1.45003	NA	-0.406425	1.3913	0.0560923	-0.565458	-0.406425	0.381222	-0.920703	0.381	ns	T-test (hom)
F6Y351	F6Y351_HORSE	ENSECAG00000033009	MTAP	0	S-methyl-5'-thioadenosine phosphorylase OS=Equus caballus OX=9796 GN=MTAP PE=3 SV=2	MTAP	-0.599515	-2.29628	-0.801996	-1.45698	-2.17418	-1.48532	-1.59449	-1.951	-1.60797	-0.507185	-1.39462	NA	0.375044	1.38913	0.881644	0.520986	0.375044	0.381795	0.919547	0.382	ns	T-test (hom)
A0A5F5PH30	A0A5F5PH30_HORSE	ENSECAG00000008644	MEAK7	MTOR associated protein, eak-7 homolog [Source:VGNC Symbol;Acc:VGNC:24127]	MTOR associated protein eak-7 homolog OS=Equus caballus OX=9796 GN=MEAK7 PE=4 SV=1	MEAK7	1.89574	1.79429	1.69429	1.40302	2.3274	0.397958	1.83422	1.40425	0.365043	2.06103	1.16074	NA	-0.398294	1.39011	0.351863	-0.553673	-0.398294	0.381535	-0.920071	0.382	ns	T-test (hom)
F6QYS3	F6QYS3_HORSE	ENSECAG00000008545	ECM1	extracellular matrix protein 1 [Source:VGNC Symbol;Acc:VGNC:17409]	Extracellular matrix protein 1 OS=Equus caballus OX=9796 GN=ECM1 PE=4 SV=3	ECM1	2.2815	2.31229	3.08859	3.17076	3.53205	3.3061	2.90777	2.73286	3.11658	2.09984	2.66521	NA	-0.28928	1.38792	0.67528	-0.401497	-0.28928	0.382117	-0.918897	0.382	ns	T-test (hom)
A0A3Q2I0X0	A0A3Q2I0X0_HORSE	ENSECAG00000011503	UROD	uroporphyrinogen decarboxylase [Source:VGNC Symbol;Acc:VGNC:24821]	Uroporphyrinogen decarboxylase OS=Equus caballus OX=9796 GN=UROD PE=3 SV=1	UROD	-0.997242	-1.25739	-2.9974	-0.260723	-0.20525	-1.30915	-1.12412	-2.48215	-0.0304575	-1.3141	-0.938886	NA	0.568031	1.38307	0.69819	0.785623	0.568031	0.383403	0.916304	0.383	ns	T-test (hom)
A0A3Q2HHM4	A0A3Q2HHM4_HORSE	ENSECAG00000014391	DNAJB11	0	DnaJ heat shock protein family (Hsp40) member B11 OS=Equus caballus OX=9796 GN=DNAJB11 PE=4 SV=1	DNAJB11	-4.47079	-5.15068	-2.57217	-2.58704	-3.33772	-4.10852	-3.73895	-2.72129	-4.94368	-2.6796	-5.09567	NA	-0.653757	1.38058	0.407376	-0.902561	-0.653757	0.384065	-0.914973	0.384	ns	T-test (hom)
A0A3Q2I386	A0A3Q2I386_HORSE	ENSECAG00000001072	TYMP	thymidine phosphorylase [Source:VGNC Symbol;Acc:VGNC:24688]	Thymidine phosphorylase OS=Equus caballus OX=9796 GN=TYMP PE=3 SV=2	TYMP	-0.0183257	0.424002	0.0262366	-0.17953	0.363386	0.324516	0.557817	0.769227	0.91626	0.119185	0.442469	NA	0.209222	1.37613	0.541783	0.287916	0.209222	0.385252	0.91259	0.385	ns	T-test (hom)
A0A3Q2GWI8	A0A3Q2GWI8_HORSE	ENSECAG00000009090	PGM2	phosphoglucomutase 2 [Source:VGNC Symbol;Acc:VGNC:21358]	Phosphoglucomutase 2 OS=Equus caballus OX=9796 GN=PGM2 PE=3 SV=1	PGM2	1.44516	0.546356	0.525492	1.47924	-0.0438585	1.95151	1.58868	1.39491	0.98766	0.527091	0.683206	NA	-0.378283	1.37775	0.21895	-0.521181	-0.378283	0.384818	-0.913461	0.385	ns	T-test (hom)
F7E1I4	F7E1I4_HORSE	ENSECAG00000019915	RRAGC	Ras related GTP binding C [Source:VGNC Symbol;Acc:VGNC:22577]	Ras-related GTP-binding protein OS=Equus caballus OX=9796 GN=RRAGC PE=3 SV=2	RRAGC	-5.08285	-3.59068	-2.46572	-3.67884	-3.91681	-5.03795	-3.01404	-3.1907	-3.60158	-2.57065	-3.47988	NA	0.529829	1.37442	0.593619	0.728207	0.529829	0.385708	0.911675	0.386	ns	T-test (hom)
F6QTU8	F6QTU8_HORSE	ENSECAG00000009709	MYO1D	myosin ID [Source:VGNC Symbol;Acc:VGNC:20502]	Myosin ID OS=Equus caballus OX=9796 GN=MYO1D PE=3 SV=2	MYO1D	-0.334127	-1.64955	-0.722012	0.949762	-0.718197	0.0979394	-1.09927	-0.368822	0.14906	-0.385737	0.0956638	NA	0.43353	1.37219	0.259815	0.594884	0.43353	0.386306	0.910478	0.386	ns	T-test (hom)
A0A3Q2HKG1	A0A3Q2HKG1_HORSE	ENSECAG00000000306	GLRX3	glutaredoxin 3 [Source:VGNC Symbol;Acc:VGNC:58570]	Glutaredoxin 3 OS=Equus caballus OX=9796 GN=GLRX3 PE=4 SV=1	GLRX3	-2.03605	-1.91911	-2.19748	-1.70324	-1.85126	-0.876284	-1.20063	-2.2242	-0.309302	-1.19068	-2.51181	NA	0.41377	1.36896	0.0783376	0.566436	0.41377	0.387169	0.908751	0.387	ns	T-test (hom)
A0A3Q2HL03	A0A3Q2HL03_HORSE	ENSECAG00000014430	GALM	galactose mutarotase [Source:VGNC Symbol;Acc:VGNC:18221]	Galactose mutarotase OS=Equus caballus OX=9796 GN=GALM PE=4 SV=1	GALM	-0.566104	-0.3146	-0.941682	0.763704	-0.467655	-2.08437	-0.659587	-2.31675	-0.363797	-0.0845942	-0.424741	NA	0.532336	1.34935	0.0659768	0.718307	0.532336	0.392469	0.898209	0.392	ns	T-test (hom)
A0A3Q2HMD8	A0A3Q2HMD8_HORSE	ENSECAG00000015807	SLC11A1	solute carrier family 11 member 1 [Source:VGNC Symbol;Acc:VGNC:23017]	Natural resistance-associated macrophage protein 1 OS=Equus caballus OX=9796 GN=SLC11A1 PE=3 SV=2	SLC11A1	-1.95176	-3.76424	-1.38724	-1.43474	-1.59379	-2.70218	-3.19575	-1.78742	-4.30115	-0.779306	-3.77301	NA	-0.724015	1.35023	0.107628	-0.977588	-0.724015	0.392229	-0.898685	0.392	ns	T-test (hom)
A0A5F5PRS7	A0A5F5PRS7_HORSE	ENSECAG00000024991	ARPC1B	actin related protein 2/3 complex subunit 1B [Source:VGNC Symbol;Acc:VGNC:15536]	Actin related protein 2/3 complex subunit 1B OS=Equus caballus OX=9796 GN=ARPC1B PE=3 SV=1	ARPC1B	2.91907	2.58676	2.95599	1.69825	2.4445	1.61103	3.12838	2.59977	1.85101	2.81762	1.77851	NA	-0.343925	1.34192	0.79494	-0.461521	-0.343925	0.394495	-0.894208	0.394	ns	T-test (hom)
A0A3Q2HBF6	A0A3Q2HBF6_HORSE	ENSECAG00000022575	BPIFA1	0	BPI fold-containing family A member 1 OS=Equus caballus OX=9796 GN=BPIFA1 PE=3 SV=1	BPIFA1	2.37584	-3.48581	-0.796342	-0.869138	-1.99554	-2.16343	-1.25412	0.568488	2.04334	1.55705	-2.78968	NA	1.22274	1.34345	0.361824	1.64269	1.22274	0.394078	0.89503	0.394	ns	T-test (hom)
F7B435	F7B435_HORSE	ENSECAG00000010087	GNAI3	G protein subunit alpha i3 [Source:VGNC Symbol;Acc:VGNC:50840]	G protein subunit alpha i3 OS=Equus caballus OX=9796 GN=GNAI3 PE=4 SV=2	GNAI3	-0.401418	-1.0404	0.00804076	-0.512454	-0.930202	-0.989373	-0.894127	-0.452138	-0.990207	-0.463583	-2.96456	NA	-0.821274	1.34501	0.00938548	-1.10463	-0.821274	0.39365	-1.0633	0.394	ns	T-test (het)
F6ZN26	F6ZN26_HORSE	ENSECAG00000011178	HDGF	heparin binding growth factor [Source:VGNC Symbol;Acc:VGNC:18719]	Heparin binding growth factor OS=Equus caballus OX=9796 GN=HDGF PE=4 SV=3	HDGF	2.46835	0.250012	-0.83369	-2.43149	-1.18825	-1.73225	0.625294	-0.454628	-0.869742	-0.692051	-2.23586	NA	-0.853803	1.34474	0.506142	-1.14814	-0.853803	0.393726	-0.895724	0.394	ns	T-test (hom)
F7E419	F7E419_HORSE	ENSECAG00000020129	ANXA1	0	Annexin OS=Equus caballus OX=9796 GN=LOC100052045 PE=3 SV=1	LOC100052045	-1.33133	-0.726068	-1.92857	-3.02639	-1.21279	-1.41994	-0.0721539	-0.902615	-0.700092	-1.07418	-0.798495	NA	0.469894	1.3358	0.0947284	0.627686	0.469894	0.396171	0.890906	0.396	ns	T-test (hom)
A0A3Q2GS42	A0A3Q2GS42_HORSE	ENSECAG00000015910	KTN1	kinectin 1 [Source:VGNC Symbol;Acc:VGNC:19551]	Kinectin 1 OS=Equus caballus OX=9796 GN=KTN1 PE=4 SV=2	KTN1	-4.88944	-5.07794	-2.67678	-4.15935	-4.83375	-4.54165	-3.10379	-2.73082	-5.12684	-3.46208	-5.23774	NA	-0.607198	1.33676	0.848784	-0.811676	-0.607198	0.39591	-0.891421	0.396	ns	T-test (hom)
F7C6F2	F7C6F2_HORSE	ENSECAG00000014002	UBA1	ubiquitin like modifier activating enzyme 1 [Source:VGNC Symbol;Acc:VGNC:24699]	Ubiquitin-activating enzyme E1 OS=Equus caballus OX=9796 GN=UBA1 PE=3 SV=1	UBA1	1.89802	1.18408	1.55812	1.12627	1.53441	1.03374	2.16268	0.778011	1.59366	2.34755	1.18205	NA	0.298339	1.33158	0.53018	0.397261	0.298339	0.397334	0.888622	0.397	ns	T-test (hom)
A0A3Q2KVD1	A0A3Q2KVD1_HORSE	ENSECAG00000017024	SEC11C	SEC11 homolog C, signal peptidase complex subunit [Source:VGNC Symbol;Acc:VGNC:22782]	Signal peptidase complex catalytic subunit SEC11 OS=Equus caballus OX=9796 GN=SEC11C PE=3 SV=1	SEC11C	-4.66336	-2.72838	-2.55765	-1.6375	-2.22407	-3.7778	-4.89443	-2.20274	-5.09638	-3.10345	-3.20971	NA	-0.717438	1.33286	0.929041	-0.956248	-0.717438	0.396979	-0.889319	0.397	ns	T-test (hom)
F7AMM0	F7AMM0_HORSE	ENSECAG00000017863	PFKL	phosphofructokinase, liver type [Source:VGNC Symbol;Acc:VGNC:21341]	ATP-dependent 6-phosphofructokinase OS=Equus caballus OX=9796 GN=PFKL PE=3 SV=2	PFKL	-0.285002	-0.353021	0.324616	-0.192735	0.125374	-0.401207	0.272789	-0.368648	0.0555475	0.489175	-0.29024	NA	0.194557	1.32914	0.510354	0.258592	0.194557	0.398007	0.887303	0.398	ns	T-test (hom)
FIBA_HORSE	NA	NA	FGA	NA	Fibrinogen alpha chain (Fragment) OS=Equus caballus OX=9796 GN=FGA PE=1 SV=1	FGA	0.2387	0.661173	0.518099	0.18045	1.28666	1.24246	1.48197	1.68915	0.117817	1.10002	0.501533	NA	-0.339208	1.32764	0.960136	-0.450346	-0.339208	0.398419	-0.886495	0.398	ns	T-test (hom)
A0A3Q2I3V1	A0A3Q2I3V1_HORSE	ENSECAG00000010479	HK1	hexokinase 1 [Source:VGNC Symbol;Acc:VGNC:18796]	Hexokinase OS=Equus caballus OX=9796 GN=HK1 PE=3 SV=1	HK1	2.16576	-0.132102	0.629378	1.98322	2.42515	2.75573	0.61797	-0.387111	2.83275	0.750598	2.32937	NA	0.713657	1.32549	0.977442	0.945942	0.713657	0.399015	0.88533	0.399	ns	T-test (hom)
F7BE95	F7BE95_HORSE	ENSECAG00000011858	UBE2V1	ubiquitin conjugating enzyme E2 V1 [Source:HGNC Symbol;Acc:HGNC:12494]	Ubiquitin conjugating enzyme E2 V1 OS=Equus caballus OX=9796 GN=UBE2V1 PE=4 SV=2	UBE2V1	-3.35871	-2.49418	-3.73793	-1.24069	-0.949778	-1.6418	-3.4003	-2.64395	-2.89076	-1.04596	-1.5066	NA	0.618977	1.32238	0.95097	0.818521	0.618977	0.399876	0.883647	0.4	ns	T-test (hom)
A0A3Q2HJT9	A0A3Q2HJT9_HORSE	ENSECAG00000038126	PSMC6	proteasome 26S subunit, ATPase 6 [Source:HGNC Symbol;Acc:HGNC:9553]	Proteasome 26S subunit ATPase 6 OS=Equus caballus OX=9796 GN=PSMC6 PE=3 SV=1	PSMC6	-0.189905	-0.781837	-1.26806	-0.736687	-1.09452	0.169689	-0.641686	-1.20025	-0.549962	-0.817394	-1.73651	NA	-0.316716	1.32038	0.555878	-0.418185	-0.316716	0.40043	-0.882565	0.4	ns	T-test (hom)
AT1A1_HORSE	NA	ENSECAG00000024623	ATP1A1	ATPase Na+/K+ transporting subunit alpha 1 [Source:VGNC Symbol;Acc:VGNC:49506]	Sodium/potassium-transporting ATPase subunit alpha-1 OS=Equus caballus OX=9796 GN=ATP1A1 PE=3 SV=1	ATP1A1	0.970849	0.790539	1.67854	1.42165	0.340419	1.13408	1.32649	1.67471	0.742218	1.33255	0.63334	NA	-0.264456	1.32305	0.918469	-0.349888	-0.264456	0.39969	-0.88401	0.4	ns	T-test (hom)
A0A3Q2I9F2	A0A3Q2I9F2_HORSE	ENSECAG00000034839	FAM3C	0	Protein FAM3C OS=Equus caballus OX=9796 PE=3 SV=2	Protein	-3.31675	-2.47684	-3.13539	-2.74348	-2.61205	-1.3663	-1.51754	-2.0251	-1.74339	-2.5486	-1.71481	NA	0.396918	1.31744	0.682504	0.522916	0.396918	0.401246	0.880973	0.401	ns	T-test (hom)
A0A3Q2GS39	A0A3Q2GS39_HORSE	ENSECAG00000031968	RPS23	ribosomal protein S23 [Source:VGNC Symbol;Acc:VGNC:22552]	40S ribosomal protein S23 OS=Equus caballus OX=9796 GN=RPS23 PE=3 SV=2	RPS23	-0.133141	-0.479417	-0.212602	-0.357643	-0.538291	-0.904527	-0.0196009	-0.65604	-0.533407	-0.157073	-1.18175	NA	-0.211418	1.31493	0.211582	-0.277999	-0.211418	0.401946	-0.879611	0.402	ns	T-test (hom)
A0A3Q2H5J5	A0A3Q2H5J5_HORSE	ENSECAG00000032798	RAB10	RAB10, member RAS onco family [Source:VGNC Symbol;Acc:VGNC:22083]	RAB10 member RAS oncogene family OS=Equus caballus OX=9796 GN=RAB10 PE=4 SV=1	RAB10	1.18891	0.48927	1.48737	1.14502	-0.358802	-0.19134	0.149463	0.963003	-0.27618	0.76387	0.168897	NA	-0.390249	1.31438	0.824149	-0.512934	-0.390249	0.402099	-0.879312	0.402	ns	T-test (hom)
F7BFT1	F7BFT1_HORSE	ENSECAG00000011541	PRDX2	peroxiredoxin 2 [Source:VGNC Symbol;Acc:VGNC:21818]	Peroxiredoxin 2 OS=Equus caballus OX=9796 GN=PRDX2 PE=3 SV=1	PRDX2	1.50043	3.32875	1.36496	4.72971	5.2923	2.63196	2.35126	1.98615	5.98311	1.3107	4.43873	NA	1.01266	1.31226	0.272747	1.32887	1.01266	0.402689	0.878165	0.403	ns	T-test (hom)
A0A3Q2HGI3	A0A3Q2HGI3_HORSE	ENSECAG00000034285	TMED2	transmembrane p24 trafficking protein 2 [Source:HGNC Symbol;Acc:HGNC:16996]	Transmembrane p24 trafficking protein 2 OS=Equus caballus OX=9796 GN=TMED2 PE=3 SV=1	TMED2	-2.81576	-2.57453	-0.403841	-1.54411	-1.7277	-2.92508	-1.75107	-0.912975	-3.37534	-0.922501	-2.99875	NA	-0.600312	1.31121	0.375742	-0.787132	-0.600312	0.402984	-0.877592	0.403	ns	T-test (hom)
A0A5F5PW18	A0A5F5PW18_HORSE	ENSECAG00000021794	SERPINF2	serpin family F member 2 [Source:VGNC Symbol;Acc:VGNC:22860]	Serpin family F member 2 OS=Equus caballus OX=9796 GN=SERPINF2 PE=3 SV=1	SERPINF2	1.82651	3.2937	2.72059	3.20752	3.54953	2.61595	2.77746	2.73144	3.379	2.31344	3.89996	NA	0.357127	1.30926	0.332169	0.467574	0.357127	0.403527	0.876538	0.404	ns	T-test (hom)
A0A3Q2L7X0	A0A3Q2L7X0_HORSE	ENSECAG00000014168	PSMA7	proteasome 20S subunit alpha 7 [Source:VGNC Symbol;Acc:VGNC:21937]	Proteasome subunit alpha type OS=Equus caballus OX=9796 GN=PSMA7 PE=3 SV=2	PSMA7	2.34605	2.22699	2.22337	1.79695	2.21598	2.60734	2.57307	2.89445	2.61693	1.95308	1.89276	NA	-0.206269	1.30774	0.584324	-0.269746	-0.206269	0.403953	-0.87571	0.404	ns	T-test (hom)
A0A3Q2HE48	A0A3Q2HE48_HORSE	ENSECAG00000019520	SSR1	signal sequence receptor subunit 1 [Source:VGNC Symbol;Acc:VGNC:23614]	Signal sequence receptor subunit alpha OS=Equus caballus OX=9796 GN=SSR1 PE=3 SV=2	SSR1	-0.428465	-0.782242	0.302699	-0.354617	-0.806034	-1.23305	-0.83442	0.00309979	-1.61004	0.215402	-1.2819	NA	-0.375551	1.30186	0.152561	-0.488913	-0.375551	0.405604	-0.872513	0.406	ns	T-test (hom)
F6S642	F6S642_HORSE	ENSECAG00000008809	OAS3	2'-5'-oligoadenylate synthetase 3 [Source:VGNC Symbol;Acc:VGNC:50957]	2'-5' oligoadenylate synthase OS=Equus caballus OX=9796 GN=OAS3 PE=3 SV=2	OAS3	1.89034	1.76293	2.3615	1.19898	0.998624	2.97494	2.49835	2.23248	1.42764	1.78157	1.71047	NA	-0.349875	1.29983	0.150779	-0.454779	-0.349875	0.406173	-0.871414	0.406	ns	T-test (hom)
A0A3Q2ICY3	A0A3Q2ICY3_HORSE	ENSECAG00000036666	SRPRB	SRP receptor subunit beta [Source:HGNC Symbol;Acc:HGNC:24085]	Signal recognition particle receptor subunit beta OS=Equus caballus OX=9796 GN=SRPRB PE=3 SV=1	SRPRB	-1.7459	-0.0798956	-0.969091	-1.30327	-0.215325	0.38426	-0.14001	-0.454351	0.530719	-1.05296	0.133424	NA	0.435842	1.29982	0.644536	0.566517	0.435842	0.406177	0.871407	0.406	ns	T-test (hom)
A0A5F5PLR4	A0A5F5PLR4_HORSE	ENSECAG00000002521	CNP	2',3'-cyclic nucleotide 3' phosphodiesterase [Source:VGNC Symbol;Acc:VGNC:16683]	2' 3'-cyclic-nucleotide 3'-phosphodiesterase OS=Equus caballus OX=9796 GN=CNP PE=3 SV=1	CNP	-1.47381	-1.6258	-0.611063	-0.969384	-1.15812	-0.215283	-0.900123	-0.447356	-1.42544	-0.664551	0.392719	NA	0.359361	1.29799	0.179034	0.466447	0.359361	0.406692	0.870411	0.407	ns	T-test (hom)
F6S0P5	F6S0P5_HORSE	ENSECAG00000005229	ARF4	ADP ribosylation factor 4 [Source:VGNC Symbol;Acc:VGNC:15444]	ADP ribosylation factor 4 OS=Equus caballus OX=9796 GN=ARF4 PE=3 SV=1	ARF4	0.80912	1.33963	0.981352	0.511014	0.705303	0.279761	1.6545	0.820041	0.225778	1.29927	0.288096	NA	-0.283208	1.2965	0.445933	-0.367178	-0.283208	0.407114	-0.869597	0.407	ns	T-test (hom)
A0A3Q2HKV6	A0A3Q2HKV6_HORSE	ENSECAG00000018996	PLEK	pleckstrin [Source:VGNC Symbol;Acc:VGNC:21554]	Pleckstrin OS=Equus caballus OX=9796 GN=PLEK PE=4 SV=1	PLEK	-3.01328	-2.99568	-2.31332	-3.01233	-2.51268	-2.64145	-3.25644	-3.74101	-2.47408	-3.26186	0.488674	NA	1.18669	1.29336	0.00284254	1.53481	1.18669	0.408001	1.02939	0.408	ns	T-test (het)
A0A3Q2L4D7	A0A3Q2L4D7_HORSE	ENSECAG00000038820	0	0	Ig-like domain-containing protein OS=Equus caballus OX=9796 PE=4 SV=1	Ig-like	-1.64807	-2.82564	-1.3231	-4.10434	-1.54677	0.656143	-3.22581	-1.68323	-1.17433	-2.02917	-0.336096	NA	0.782738	1.29309	0.560655	1.01215	0.782738	0.408076	0.867744	0.408	ns	T-test (hom)
F6Z041	F6Z041_HORSE	ENSECAG00000022165	APOH	apolipoprotein H [Source:VGNC Symbol;Acc:VGNC:15423]	Apolipoprotein H OS=Equus caballus OX=9796 GN=APOH PE=4 SV=2	APOH	5.76105	6.51895	5.40177	4.93554	5.88599	6.07406	5.6548	5.96794	5.28567	4.41747	6.48858	NA	-0.377774	1.29464	0.0941015	-0.489079	-0.377774	0.407639	-0.868585	0.408	ns	T-test (hom)
A0A3Q2GUS9	A0A3Q2GUS9_HORSE	ENSECAG00000021292	PGFS	0	Prostaglandin F synthase 1 OS=Equus caballus OX=9796 GN=LOC100070509 PE=3 SV=2	LOC100070509	4.38047	4.63158	3.4788	1.02668	2.57751	3.33381	4.76429	3.24851	3.17813	-3.14692	3.50715	NA	-2.25076	1.29209	0.0218359	-2.90819	-2.25076	0.408358	-1.01897	0.408	ns	T-test (het)
F6XL78	F6XL78_HORSE	ENSECAG00000021011	APP	amyloid beta protein [Source:VGNC Symbol;Acc:VGNC:15428]	Amyloid-beta A4 protein OS=Equus caballus OX=9796 GN=APP PE=3 SV=2	APP	-1.72728	-3.16213	-0.710534	-2.268	-2.34006	-1.57584	-0.593523	-1.15899	-2.38699	-1.3888	-2.78403	NA	-0.494565	1.28852	0.918557	-0.637257	-0.494565	0.409371	-0.865253	0.409	ns	T-test (hom)
F6XBM5	F6XBM5_HORSE	ENSECAG00000016433	GLG1	golgi glycoprotein 1 [Source:VGNC Symbol;Acc:VGNC:18372]	Golgi apparatus protein 1 OS=Equus caballus OX=9796 GN=GLG1 PE=4 SV=2	GLG1	-4.98555	-3.67525	-1.99386	-3.25433	-4.9341	-4.87947	-4.11148	-3.5128	-3.84102	-2.66297	-3.57038	NA	0.560234	1.28571	0.574257	0.720301	0.560234	0.410168	0.863723	0.41	ns	T-test (hom)
A0A3Q2HV44	A0A3Q2HV44_HORSE	ENSECAG00000010047	BUB3	BUB3 mitotic checkpoint protein [Source:VGNC Symbol;Acc:VGNC:15926]	BUB3 mitotic checkpoint protein OS=Equus caballus OX=9796 GN=BUB3 PE=4 SV=1	BUB3	-2.07331	-2.79127	-1.41124	-3.89236	-2.69278	-3.20992	-1.52834	-1.97032	-3.03833	-1.19317	-5.24234	NA	-0.711752	1.28461	0.0704681	-0.914321	-0.711752	0.410483	-0.863118	0.41	ns	T-test (hom)
F7DVX3	F7DVX3_HORSE	ENSECAG00000000545	RUVBL1	RuvB like AAA ATPase 1 [Source:VGNC Symbol;Acc:VGNC:22632]	RuvB-like helicase OS=Equus caballus OX=9796 GN=RUVBL1 PE=3 SV=2	RUVBL1	-0.921237	-0.636114	-0.80682	-0.94256	-1.27106	-0.0446689	0.379919	-1.13929	-0.945758	0.00739528	-0.104569	NA	0.325085	1.28763	0.933509	0.418588	0.325085	0.409624	0.864766	0.41	ns	T-test (hom)
F6Y642	F6Y642_HORSE	ENSECAG00000023962	SF3A1	splicing factor 3a subunit 1 [Source:VGNC Symbol;Acc:VGNC:22886]	Splicing factor 3a subunit 1 OS=Equus caballus OX=9796 GN=SF3A1 PE=4 SV=1	SF3A1	-2.55741	-3.18191	-2.25472	-5.09865	-3.17256	-4.88308	-2.02219	-3.10715	-4.4416	-2.33149	-5.22938	NA	-0.716117	1.2813	0.490307	-0.917561	-0.716117	0.411425	-0.861314	0.411	ns	T-test (hom)
H9GZQ2	H9GZQ2_HORSE	ENSECAG00000002540	0	0	Ig-like domain-containing protein OS=Equus caballus OX=9796 PE=4 SV=2	Ig-like	1.56601	1.15868	-4.43015	-0.871233	-3.86343	2.87909	-2.9587	-0.803852	-0.67366	1.03012	1.09876	NA	1.40052	1.27843	0.258021	1.79047	1.40052	0.412244	0.859746	0.412	ns	T-test (hom)
A0A3Q2HBH2	A0A3Q2HBH2_HORSE	ENSECAG00000002920	RDX	radixin [Source:VGNC Symbol;Acc:VGNC:22283]	Radixin OS=Equus caballus OX=9796 GN=RDX PE=4 SV=1	RDX	-1.67715	-0.429062	-0.341921	-0.0352562	0.347639	-0.0331144	-0.703259	0.0455419	-0.082942	-0.614007	0.754694	NA	0.372571	1.27848	0.702885	0.476325	0.372571	0.412229	0.859774	0.412	ns	T-test (hom)
F6PY78	F6PY78_HORSE	ENSECAG00000012224	PSMD12	proteasome 26S subunit, non-ATPase 12 [Source:VGNC Symbol;Acc:VGNC:21958]	Proteasome 26S subunit non-ATPase 12 OS=Equus caballus OX=9796 GN=PSMD12 PE=3 SV=1	PSMD12	-0.0912205	-2.88051	-2.58901	-1.26719	-1.51892	-0.615678	-3.06898	-0.176187	0.0791257	-1.76343	-0.894318	NA	0.666421	1.27691	0.838215	0.850958	0.666421	0.412679	0.858914	0.413	ns	T-test (hom)
F6UVQ0	F6UVQ0_HORSE	ENSECAG00000007787	HP1BP3	heterochromatin protein 1 binding protein 3 [Source:VGNC Symbol;Acc:VGNC:18855]	Heterochromatin protein 1-binding protein 3 OS=Equus caballus OX=9796 GN=HP1BP3 PE=4 SV=2	HP1BP3	-0.662832	-0.954256	-0.535331	-0.618678	-1.23678	-0.564043	-0.416485	-1.10946	-0.667187	-0.890982	-2.12121	NA	-0.464229	1.27418	0.0444849	-0.591511	-0.464229	0.41346	-1.00013	0.413	ns	T-test (het)
F7AEP1	F7AEP1_HORSE	ENSECAG00000011173	PPP2CB	protein phosphatase 2 catalytic subunit beta [Source:VGNC Symbol;Acc:VGNC:55359]	Serine/threonine-protein phosphatase OS=Equus caballus OX=9796 GN=PPP2CB PE=3 SV=1	PPP2CB	-0.547241	0.126014	-0.998761	-1.94772	-1.10931	2.9565	2.12628	-2.73727	-0.637474	-1.21694	-0.779903	NA	-0.611668	1.27027	0.0473916	-0.776985	-0.611668	0.414581	-0.861563	0.415	ns	T-test (het)
F7AMC4	F7AMC4_HORSE	ENSECAG00000017799	MYO1G	myosin IG [Source:VGNC Symbol;Acc:VGNC:20504]	Myosin IG OS=Equus caballus OX=9796 GN=MYO1G PE=3 SV=2	MYO1G	0.397538	-0.144003	0.500636	0.0429086	-0.0575239	0.849558	0.192889	0.185588	0.0230041	0.525981	2.49193	NA	0.76769	1.26642	0.00488614	0.972214	0.76769	0.415691	1.00741	0.416	ns	T-test (het)
A0A3Q2HKU0	A0A3Q2HKU0_HORSE	ENSECAG00000009727	RAC1	Rac family small GTPase 1 [Source:VGNC Symbol;Acc:VGNC:51221]	Rac family small GTPase 1 OS=Equus caballus OX=9796 GN=RAC1 PE=4 SV=2	RAC1	1.49854	1.11582	1.2088	0.621552	-0.376074	0.550992	1.35297	1.01248	-1.60703	1.53266	-0.077246	NA	-0.92367	1.26339	0.0458481	-1.16696	-0.92367	0.416563	-0.991986	0.417	ns	T-test (het)
F6TYW4	F6TYW4_HORSE	ENSECAG00000023094	MDH2	malate dehydrogenase 2 [Source:VGNC Symbol;Acc:VGNC:20057]	Malate dehydrogenase OS=Equus caballus OX=9796 GN=MDH2 PE=3 SV=1	MDH2	3.58	3.91324	3.71952	3.13189	3.96171	2.72167	3.22265	3.44909	3.73771	3.51555	2.20409	NA	-0.310021	1.25778	0.148857	-0.389938	-0.310021	0.418188	-0.848437	0.418	ns	T-test (hom)
F7D9I5	F7D9I5_HORSE	ENSECAG00000019677	EPHX1	epoxide hydrolase 1 [Source:VGNC Symbol;Acc:VGNC:17626]	Epoxide hydratase OS=Equus caballus OX=9796 GN=EPHX1 PE=3 SV=2	EPHX1	-0.604351	-2.46044	-2.25619	-2.88742	-0.696653	-1.33582	-1.34456	-2.94814	-3.41199	-0.808314	1.09648	NA	0.775422	1.25519	0.0661074	0.973299	0.775422	0.418939	0.847015	0.419	ns	T-test (hom)
F6VBW6	F6VBW6_HORSE	ENSECAG00000015479	CASP6	caspase 6 [Source:VGNC Symbol;Acc:VGNC:16069]	Caspase 6 OS=Equus caballus OX=9796 GN=CASP6 PE=3 SV=2	CASP6	-3.86951	-2.24036	-2.95323	-2.78807	-5.0958	-2.59114	-1.55639	-3.2102	-3.31653	-1.56885	-2.45689	NA	0.590669	1.25241	0.910691	0.73976	0.590669	0.419746	0.845491	0.42	ns	T-test (hom)
A0A3Q2GXD6	A0A3Q2GXD6_HORSE	ENSECAG00000018579	F11R	F11 receptor [Source:VGNC Symbol;Acc:VGNC:49312]	Junctional adhesion molecule 1 OS=Equus caballus OX=9796 GN=F11R PE=3 SV=1	F11R	-1.7058	-2.19254	-1.14116	-2.08923	-1.79266	-2.66466	-0.76097	-1.82961	-2.833	-0.742333	-3.11992	NA	-0.459669	1.24359	0.101117	-0.571638	-0.459669	0.422322	-0.840638	0.422	ns	T-test (hom)
F6X277	F6X277_HORSE	ENSECAG00000016701	RUVBL2	RuvB like AAA ATPase 2 [Source:VGNC Symbol;Acc:VGNC:22633]	RuvB-like helicase OS=Equus caballus OX=9796 GN=RUVBL2 PE=3 SV=2	RUVBL2	1.47982	1.60745	-0.628875	0.987073	0.313581	-0.0592646	0.419876	0.827991	1.08048	-0.111083	-0.425407	NA	-0.437127	1.2436	0.77349	-0.543611	-0.437127	0.422318	-0.840645	0.422	ns	T-test (hom)
A0A5F5PNN6	A0A5F5PNN6_HORSE	ENSECAG00000019019	SNX1	sorting nexin 1 [Source:VGNC Symbol;Acc:VGNC:23409]	Sorting nexin-1 OS=Equus caballus OX=9796 GN=SNX1 PE=3 SV=1	SNX1	-1.51525	-1.49466	-1.29253	-1.99429	-1.74298	-2.68507	-1.42638	-1.91793	-2.67116	-1.08138	-4.41355	NA	-0.963393	1.24237	0.00725821	-1.19689	-0.963393	0.422677	-0.987976	0.423	ns	T-test (het)
F6WFF6	F6WFF6_HORSE	ENSECAG00000012113	ACP5	acid phosphatase 5, tartrate resistant [Source:VGNC Symbol;Acc:VGNC:14997]	Tartrate-resistant acid phosphatase type 5 OS=Equus caballus OX=9796 GN=ACP5 PE=2 SV=1	ACP5	-1.02315	-1.13437	-1.27998	-0.714415	-1.08442	-0.588899	-1.38928	-1.66787	-3.22925	-1.00817	-1.21454	NA	-0.707021	1.23778	0.0101662	-0.875139	-0.707021	0.424023	-0.98311	0.424	ns	T-test (het)
A0A3Q2H839	A0A3Q2H839_HORSE	ENSECAG00000037550	0	0	Ig-like domain-containing protein OS=Equus caballus OX=9796 PE=4 SV=1	Ig-like	-1.51527	-1.08106	-1.6563	-1.49032	-2.03567	0.444485	0.123775	-1.10997	-1.68735	-5.00797	-0.468614	NA	-1.34794	1.23	0.0400028	-1.65797	-1.34794	0.426316	-0.968846	0.426	ns	T-test (het)
F6TDH5	F6TDH5_HORSE	ENSECAG00000015294	F10	coagulation factor X [Source:VGNC Symbol;Acc:VGNC:17752]	Coagulation factor X OS=Equus caballus OX=9796 GN=F10 PE=4 SV=3	F10	-3.13043	-1.82798	-0.426007	-1.75572	-0.426631	-0.7852	-1.67557	0.124756	-3.02514	-1.55101	-0.922778	NA	-0.595131	1.22413	0.798793	-0.728515	-0.595131	0.428057	-0.829904	0.428	ns	T-test (hom)
F6X0P8	F6X0P8_HORSE	ENSECAG00000000558	KIF5B	kinesin family member 5B [Source:VGNC Symbol;Acc:VGNC:19422]	Kinesin-like protein OS=Equus caballus OX=9796 GN=KIF5B PE=3 SV=2	KIF5B	0.564457	-1.27932	-0.562427	0.0825572	0.865161	0.355899	-0.413266	1.02358	-0.444213	-0.809948	0.249633	NA	-0.414423	1.22349	0.712302	-0.507043	-0.414423	0.428245	-0.829553	0.428	ns	T-test (hom)
CAZA2_HORSE	NA	ENSECAG00000021693	CAPZA2	capping actin protein of muscle Z-line subunit alpha 2 [Source:VGNC Symbol;Acc:VGNC:16050]	F-actin-capping protein subunit alpha-2 OS=Equus caballus OX=9796 GN=CAPZA2 PE=3 SV=3	CAPZA2	-0.104613	0.352269	0.412077	-0.527763	0.0635304	-0.698475	0.319226	0.15513	-0.309022	0.594936	-1.25162	NA	-0.318324	1.21965	0.0907698	-0.388245	-0.318324	0.429386	-0.82743	0.429	ns	T-test (hom)
F6ZRU5	F6ZRU5_HORSE	ENSECAG00000013722	PLD3	phospholipase D family member 3 [Source:VGNC Symbol;Acc:VGNC:21550]	Phospholipase D family member 3 OS=Equus caballus OX=9796 GN=PLD3 PE=3 SV=1	PLD3	-1.80766	-0.499108	-1.3932	-0.968543	-0.353644	-1.65915	-0.706649	-0.333348	-1.31377	-1.50635	-0.974754	NA	-0.299796	1.21997	0.366679	-0.365742	-0.299796	0.429292	-0.827606	0.429	ns	T-test (hom)
F6W5W1	F6W5W1_HORSE	ENSECAG00000015401	GAA	alpha glucosidase [Source:VGNC Symbol;Acc:VGNC:18184]	Alpha glucosidase OS=Equus caballus OX=9796 GN=GAA PE=3 SV=1	GAA	1.45911	-2.69116	-1.85395	-1.21004	-1.82215	0.392605	-1.19081	-1.62925	1.4249	-0.942383	-1.36829	NA	0.772945	1.21598	0.687288	0.939883	0.772945	0.430482	0.825395	0.43	ns	T-test (hom)
A0A3Q2HGX2	A0A3Q2HGX2_HORSE	ENSECAG00000017370	PPT1	palmitoyl-protein thioesterase 1 [Source:VGNC Symbol;Acc:VGNC:21798]	Palmitoyl-protein hydrolase 1 OS=Equus caballus OX=9796 GN=PPT1 PE=3 SV=2	PPT1	1.72354	0.983071	1.94091	1.1396	1.83387	1.09567	1.6771	1.1574	2.55433	3.12513	0.753516	NA	0.700428	1.21347	0.0163775	0.849952	0.700428	0.431229	0.96274	0.431	ns	T-test (het)
A0A3Q2HV32	A0A3Q2HV32_HORSE	ENSECAG00000012315	EVL	Enah/Vasp-like [Source:VGNC Symbol;Acc:VGNC:17711]	Ena/VASP-like protein OS=Equus caballus OX=9796 GN=EVL PE=3 SV=2	EVL	1.07229	-1.0134	-0.0848245	-0.832569	-0.251929	0.55788	-0.87481	-0.219987	-0.505017	-0.106887	-1.1625	NA	-0.38555	1.21421	0.783121	-0.468139	-0.38555	0.431009	-0.824416	0.431	ns	T-test (hom)
A0A3Q2HBP1	A0A3Q2HBP1_HORSE	ENSECAG00000016911	HEBP1	heme binding protein 1 [Source:VGNC Symbol;Acc:VGNC:18732]	Heme binding protein 1 OS=Equus caballus OX=9796 GN=HEBP1 PE=3 SV=1	HEBP1	1.29645	1.64933	1.60779	0.776518	1.11365	0.635144	0.947805	0.549427	1.17528	2.05046	0.792071	NA	0.267254	1.21144	0.331243	0.323762	0.267254	0.431837	0.822881	0.432	ns	T-test (hom)
F6XJJ5	F6XJJ5_HORSE	ENSECAG00000023752	P2RX4	purinergic receptor P2X 4 [Source:VGNC Symbol;Acc:VGNC:50960]	P2X purinoceptor OS=Equus caballus OX=9796 GN=P2RX4 PE=3 SV=2	P2RX4	-4.51885	-2.11035	-2.05713	-1.41658	-2.56518	-1.80243	-3.19815	-1.56468	-3.01543	-1.25905	-5.06897	NA	-0.710312	1.21051	0.181238	-0.859843	-0.710312	0.432114	-0.822368	0.432	ns	T-test (hom)
F7AZ73	F7AZ73_HORSE	ENSECAG00000016424	STXBP2	syntaxin binding protein 2 [Source:VGNC Symbol;Acc:VGNC:56789]	Syntaxin binding protein 2 OS=Equus caballus OX=9796 GN=STXBP2 PE=3 SV=3	STXBP2	-0.734735	-1.79878	0.0469344	-1.11642	-0.866842	-1.08298	-1.34951	-1.27314	-1.82081	-0.364795	-1.92546	NA	-0.348422	1.20364	0.283338	-0.419374	-0.348422	0.434179	-0.818553	0.434	ns	T-test (hom)
F7D917	F7D917_HORSE	ENSECAG00000019711	PGD	phosphogluconate dehydrogenase [Source:VGNC Symbol;Acc:VGNC:21352]	6-phosphogluconate dehydrogenase decarboxylating OS=Equus caballus OX=9796 GN=PGD PE=3 SV=2	PGD	4.12233	3.74914	3.44975	3.32228	3.59875	3.25793	4.03712	3.49461	2.77868	3.94284	3.5118	NA	-0.217882	1.19899	0.183218	-0.261238	-0.217882	0.43558	-0.81597	0.436	ns	T-test (hom)
A0A3Q2H452	A0A3Q2H452_HORSE	ENSECAG00000020246	SEPTIN9	septin 9 [Source:VGNC Symbol;Acc:VGNC:22836]	Septin 9 OS=Equus caballus OX=9796 GN=SEPTIN9 PE=3 SV=1	SEPTIN9	0.625584	-0.0228884	0.35817	-0.75193	-0.0339766	-0.538315	0.61074	0.196736	-0.375084	0.635102	-1.09134	NA	-0.332621	1.1978	0.230828	-0.398414	-0.332621	0.435939	-0.81531	0.436	ns	T-test (hom)
F6YAZ0	F6YAZ0_HORSE	ENSECAG00000009487	ATP5PD	ATP synthase peripheral stalk subunit d [Source:VGNC Symbol;Acc:VGNC:15662]	ATP synthase subunit d mitochondrial OS=Equus caballus OX=9796 GN=ATP5PD PE=3 SV=3	ATP5PD	-2.4509	-0.321438	-4.9268	-3.01742	-1.45281	-4.20117	-0.138902	-0.713184	-1.79061	-1.28154	-0.732244	NA	0.884697	1.19342	0.163616	1.05581	0.884697	0.437266	0.812872	0.437	ns	T-test (hom)
A0A3Q2I5S5	A0A3Q2I5S5_HORSE	ENSECAG00000030680	SNRPE	small nuclear ribonucleoprotein polypeptide E [Source:HGNC Symbol;Acc:HGNC:11161]	Small nuclear ribonucleoprotein E OS=Equus caballus OX=9796 GN=SNRPE PE=3 SV=2	SNRPE	-0.455708	-0.582085	-0.0676956	-1.13008	-0.886652	-1.5897	-0.818363	-0.715947	-2.21232	-0.0436218	-1.15814	NA	-0.357249	1.19221	0.0681743	-0.425916	-0.357249	0.437632	-0.812199	0.438	ns	T-test (hom)
A0A5F5PGY6	A0A5F5PGY6_HORSE	ENSECAG00000021639	C6	complement C6 [Source:VGNC Symbol;Acc:VGNC:15954]	Complement component C6 OS=Equus caballus OX=9796 GN=C6 PE=3 SV=1	C6	-0.509463	-0.746434	-0.996274	-1.05227	0.0315852	0.0567573	-0.111469	-0.457676	0.126399	-1.85011	-0.694389	NA	-0.332878	1.18667	0.0857842	-0.395015	-0.332878	0.439317	-0.809111	0.439	ns	T-test (hom)
F7BFV0	F7BFV0_HORSE	ENSECAG00000011484	EPS8L2	EPS8 like 2 [Source:VGNC Symbol;Acc:VGNC:17639]	EPS8 like 2 OS=Equus caballus OX=9796 GN=EPS8L2 PE=3 SV=3	EPS8L2	-0.206042	-1.3865	-0.61421	0.56092	0.615975	-0.340933	0.409106	-0.101966	0.297091	-1.28083	-0.566204	NA	-0.383691	1.18314	0.629168	-0.453961	-0.383691	0.440391	-0.807146	0.44	ns	T-test (hom)
F6VEV4	F6VEV4_HORSE	ENSECAG00000011471	AXL	AXL receptor tyrosine kinase [Source:VGNC Symbol;Acc:VGNC:15718]	Receptor protein-tyrosine kinase OS=Equus caballus OX=9796 GN=AXL PE=4 SV=2	AXL	-1.24656	-0.873053	-0.920411	-1.58179	-1.06458	-0.974383	-1.33079	-1.75936	-1.11443	-0.90648	-1.15832	NA	0.159121	1.18086	0.311871	0.1879	0.159121	0.44109	0.80587	0.441	ns	T-test (hom)
A0A3Q2HRX4	A0A3Q2HRX4_HORSE	ENSECAG00000021773	ATP6V1A	ATPase H+ transporting V1 subunit A [Source:VGNC Symbol;Acc:VGNC:15675]	H(+)-transporting two-sector ATPase OS=Equus caballus OX=9796 GN=ATP6V1A PE=3 SV=1	ATP6V1A	1.53475	1.11107	1.83105	1.24568	1.87313	0.164428	1.6042	1.45441	0.274478	2.38323	0.149779	NA	-0.416513	1.18183	0.0799918	-0.492246	-0.416513	0.440793	-0.806412	0.441	ns	T-test (hom)
A0A3Q2I937	A0A3Q2I937_HORSE	ENSECAG00000032818	IFIT5	interferon induced protein with tetratricopeptide repeats 5 [Source:HGNC Symbol;Acc:HGNC:13328]	Interferon induced protein with tetratricopeptide repeats 5 OS=Equus caballus OX=9796 GN=IFIT5 PE=4 SV=1	IFIT5	0.405599	1.00791	-0.427536	-0.391171	-0.930078	-0.385372	-0.0782311	0.792858	-0.680404	0.889349	-1.58098	NA	-0.456594	1.18238	0.180602	-0.539865	-0.456594	0.440625	-0.806718	0.441	ns	T-test (hom)
F7BBJ0	F7BBJ0_HORSE	ENSECAG00000013788	ARHGDIB	Rho GDP dissociation inhibitor beta [Source:VGNC Symbol;Acc:VGNC:15481]	Rho GDP dissociation inhibitor beta OS=Equus caballus OX=9796 GN=ARHGDIB PE=3 SV=2	ARHGDIB	4.55868	4.12209	4.69443	3.96846	4.14631	3.38047	4.80289	4.47306	3.97557	4.4121	3.6974	NA	-0.239944	1.16988	0.852863	-0.280706	-0.239944	0.444458	-0.799737	0.444	ns	T-test (hom)
F7A984	F7A984_HORSE	ENSECAG00000018305	KHSRP	KH-type splicing regulatory protein [Source:VGNC Symbol;Acc:VGNC:19353]	KH-type splicing regulatory protein OS=Equus caballus OX=9796 GN=KHSRP PE=4 SV=2	KHSRP	0.736384	0.69985	-0.807862	0.529547	-1.0966	0.0592445	-1.03987	-1.82875	-0.44104	-0.520806	1.60981	NA	0.559494	1.17291	0.560201	0.656239	0.559494	0.443524	0.801433	0.444	ns	T-test (hom)
A0A3Q2KX04	A0A3Q2KX04_HORSE	ENSECAG00000009990	HTRA1	HtrA serine peptidase 1 [Source:VGNC Symbol;Acc:VGNC:18910]	HtrA serine peptidase 1 OS=Equus caballus OX=9796 GN=HTRA1 PE=3 SV=2	HTRA1	-5.10881	-4.85507	-2.07512	-2.41207	-3.18109	-4.93716	-1.65508	-1.92837	-2.23839	-2.41258	-3.02168	NA	0.711544	1.16774	0.147814	0.830898	0.711544	0.445118	0.798538	0.445	ns	T-test (hom)
F6RG17	F6RG17_HORSE	ENSECAG00000021472	CZIB	CXXC motif containing zinc binding protein [Source:VGNC Symbol;Acc:VGNC:50652]	CXXC motif containing zinc binding protein OS=Equus caballus OX=9796 GN=CZIB PE=3 SV=2	CZIB	-0.855688	-1.17944	-1.94408	-2.33207	-1.34126	-0.7073	-1.06491	-0.276859	-0.210302	-1.85078	-0.408173	NA	0.389614	1.1654	0.462254	0.454057	0.389614	0.44584	0.797229	0.446	ns	T-test (hom)
F6WQ61	F6WQ61_HORSE	ENSECAG00000017221	GNB2	G protein subunit beta 2 [Source:VGNC Symbol;Acc:VGNC:18425]	G protein subunit beta 2 OS=Equus caballus OX=9796 GN=GNB2 PE=3 SV=1	GNB2	0.382174	-0.499219	0.0404192	1.80753	-0.883891	-1.00191	-0.463066	0.132517	-1.10972	0.00662635	-0.431198	NA	-0.450751	1.16458	0.62052	-0.524937	-0.450751	0.446093	-0.79677	0.446	ns	T-test (hom)
F6TMF6	F6TMF6_HORSE	ENSECAG00000015408	PCYOX1	prenylcysteine oxidase 1 [Source:VGNC Symbol;Acc:VGNC:21220]	Prenylcysteine oxidase 1 OS=Equus caballus OX=9796 GN=PCYOX1 PE=3 SV=2	PCYOX1	0.88229	1.1446	1.67026	1.9127	1.79308	1.34689	0.647431	1.81408	1.88766	0.881879	-0.698546	NA	-0.711086	1.16479	0.0351451	-0.828267	-0.711086	0.446029	-0.922261	0.446	ns	T-test (het)
F6R5B2	F6R5B2_HORSE	ENSECAG00000010132	HMGB2	high mobility group box 2 [Source:VGNC Symbol;Acc:VGNC:18803]	High mobility group box 2 OS=Equus caballus OX=9796 GN=HMGB2 PE=3 SV=2	HMGB2	2.01144	1.73897	2.12933	1.52845	2.04456	1.39688	1.4665	2.25	1.4398	2.20389	1.2032	NA	-0.205137	1.15987	0.301656	-0.237933	-0.205137	0.447552	-0.79413	0.448	ns	T-test (hom)
A0A3Q2LBP6	A0A3Q2LBP6_HORSE	ENSECAG00000036123	CFD	0	Adipsin OS=Equus caballus OX=9796 GN=CFD PE=4 SV=2	CFD	2.80526	2.77301	2.67477	3.3086	3.34618	3.54049	3.90383	3.50704	3.00242	2.42907	3.51853	NA	-0.249059	1.15734	0.555657	-0.288245	-0.249059	0.448339	-0.792708	0.448	ns	T-test (hom)
A0A3Q2IJW7	A0A3Q2IJW7_HORSE	ENSECAG00000040308	TMED7	transmembrane p24 trafficking protein 7 [Source:NCBI gene (formerly Entrezgene);Acc:100529263]	Transmembrane p24 trafficking protein 7 OS=Equus caballus OX=9796 GN=TMED7 PE=3 SV=1	TMED7	1.2221	-1.02956	0.617637	-1.07219	-0.224105	0.234329	-0.946294	-0.076038	-0.0491172	0.00429056	0.808513	NA	0.413826	1.15756	0.541749	0.479027	0.413826	0.448271	0.792831	0.448	ns	T-test (hom)
F6QJ78	F6QJ78_HORSE	ENSECAG00000002350	CTSA	cathepsin A [Source:VGNC Symbol;Acc:VGNC:16947]	Carboxypeptidase OS=Equus caballus OX=9796 GN=CTSA PE=3 SV=3	CTSA	2.10612	1.09747	-0.441368	-0.819866	-0.196137	1.53949	2.84577	1.58658	-0.0221732	1.47191	-0.583958	NA	-0.676163	1.15455	0.901904	-0.780666	-0.676163	0.449205	-0.791145	0.449	ns	T-test (hom)
F6VVG6	F6VVG6_HORSE	ENSECAG00000022413	EIF3D	eukaryotic translation initiation factor 3 subunit D [Source:VGNC Symbol;Acc:VGNC:17490]	Eukaryotic translation initiation factor 3 subunit D OS=Equus caballus OX=9796 GN=EIF3D PE=3 SV=1	EIF3D	-1.93886	-2.17665	-1.63569	-2.00906	-1.50956	-2.77836	-1.21841	-1.86134	-2.32609	-1.21459	-3.11145	NA	-0.326385	1.14954	0.132281	-0.375194	-0.326385	0.450768	-0.78833	0.451	ns	T-test (hom)
F6YXS1	F6YXS1_HORSE	ENSECAG00000000860	CSF1R	colony stimulating factor 1 receptor [Source:VGNC Symbol;Acc:VGNC:16896]	Receptor protein-tyrosine kinase OS=Equus caballus OX=9796 GN=CSF1R PE=3 SV=2	CSF1R	-1.50507	-0.20566	-0.0287227	0.610238	0.531896	-0.311213	-0.425826	0.162068	0.273107	-0.105396	0.346084	NA	0.317801	1.14461	0.244395	0.363758	0.317801	0.452312	0.785555	0.452	ns	T-test (hom)
A0A5F5PL79	A0A5F5PL79_HORSE	ENSECAG00000021986	HARS1	histidyl-tRNA synthetase 1 [Source:VGNC Symbol;Acc:VGNC:18694]	Histidine--tRNA ligase OS=Equus caballus OX=9796 GN=HARS1 PE=3 SV=1	HARS1	-1.50529	-1.83377	-1.63896	1.73848	1.97764	-2.44185	-0.870511	-0.00147677	0.113925	-1.06028	1.81431	NA	0.861287	1.14686	0.99098	0.987773	0.861287	0.451608	0.786819	0.452	ns	T-test (hom)
A0A5F5PWB4	A0A5F5PWB4_HORSE	ENSECAG00000000465	PTPN6	protein tyrosine phosphatase non-receptor type 6 [Source:VGNC Symbol;Acc:VGNC:22023]	Tyrosine-protein phosphatase non-receptor type OS=Equus caballus OX=9796 GN=PTPN6 PE=3 SV=1	PTPN6	1.13404	0.669819	1.0693	0.58877	0.713451	0.025935	1.17131	0.722447	0.236111	1.24455	-1.04105	NA	-0.615349	1.14691	0.0212202	-0.705751	-0.615349	0.451591	-0.912335	0.452	ns	T-test (het)
F6RFT9	F6RFT9_HORSE	ENSECAG00000021141	F9	coagulation factor IX [Source:VGNC Symbol;Acc:VGNC:17762]	Christmas factor OS=Equus caballus OX=9796 GN=F9 PE=4 SV=1	F9	-5.13515	-2.83657	-2.92281	-3.21615	-1.48913	-4.87971	-3.32975	-3.06067	-2.904	-3.38148	-2.07732	NA	0.571142	1.14274	0.526929	0.652665	0.571142	0.452899	0.784501	0.453	ns	T-test (hom)
A0A5F5PR26	A0A5F5PR26_HORSE	ENSECAG00000010849	MDH1	malate dehydrogenase 1 [Source:VGNC Symbol;Acc:VGNC:20056]	Malate dehydrogenase OS=Equus caballus OX=9796 GN=MDH1 PE=3 SV=1	MDH1	3.01978	3.07975	2.49738	2.44017	2.35472	3.27893	3.61331	2.87906	2.02376	2.90085	3.01908	NA	-0.247489	1.14017	0.569781	-0.28218	-0.247489	0.453706	-0.783056	0.454	ns	T-test (hom)
A0A3Q2I6B9	A0A3Q2I6B9_HORSE	ENSECAG00000013877	EIF3I	eukaryotic translation initiation factor 3 subunit I [Source:VGNC Symbol;Acc:VGNC:17494]	Eukaryotic translation initiation factor 3 subunit I OS=Equus caballus OX=9796 GN=EIF3I PE=3 SV=2	EIF3I	-1.83588	-2.2797	-1.99291	-5.09022	-2.59424	-3.46413	-4.82882	-2.04189	-2.77911	-1.39987	-2.94321	NA	0.641911	1.13289	0.658142	0.727217	0.641911	0.456	0.778952	0.456	ns	T-test (hom)
F6WR95	F6WR95_HORSE	ENSECAG00000017109	QSOX1	quiescin sulfhydryl oxidase 1 [Source:VGNC Symbol;Acc:VGNC:22075]	Sulfhydryl oxidase OS=Equus caballus OX=9796 GN=QSOX1 PE=3 SV=2	QSOX1	-0.247148	0.868799	1.39065	0.961363	0.394918	1.11758	0.760554	0.806591	0.35088	0.787263	0.41691	NA	-0.238312	1.13275	0.390581	-0.269947	-0.238312	0.456046	-0.778869	0.456	ns	T-test (hom)
A0A5F5PSZ0	A0A5F5PSZ0_HORSE	ENSECAG00000018659	SAFB	scaffold attachment factor B [Source:VGNC Symbol;Acc:VGNC:22667]	Scaffold attachment factor B OS=Equus caballus OX=9796 GN=SAFB PE=4 SV=1	SAFB	-4.92126	-5.09411	-4.26642	-5.83622	-5.48675	-4.97798	-4.87948	-4.93136	-5.17724	-2.3451	-5.078	NA	0.849085	1.12738	0.0106075	0.957238	0.849085	0.457747	0.901198	0.458	ns	T-test (het)
A0A3Q2LF94	A0A3Q2LF94_HORSE	ENSECAG00000012664	HDHD2	haloacid dehalogenase like hydrolase domain containing 2 [Source:VGNC Symbol;Acc:VGNC:18721]	Haloacid dehalogenase like hydrolase domain containing 2 OS=Equus caballus OX=9796 GN=HDHD2 PE=3 SV=1	HDHD2	-4.6023	-1.56434	-2.87594	-2.01612	-2.60757	-2.85245	-1.82714	-2.39711	-1.15325	-1.83854	-3.25655	NA	0.510091	1.12625	0.662564	0.574492	0.510091	0.458104	0.775201	0.458	ns	T-test (hom)
F7DMG5	F7DMG5_HORSE	ENSECAG00000014994	G6PD	glucose-6-phosphate dehydrogenase [Source:VGNC Symbol;Acc:VGNC:18183]	Glucose-6-phosphate 1-dehydrogenase OS=Equus caballus OX=9796 GN=G6PD PE=3 SV=3	G6PD	2.88612	2.18157	2.5221	1.74931	2.66188	2.17715	2.97022	2.47476	1.85524	3.10064	1.57934	NA	-0.274482	1.12599	0.1387	-0.309065	-0.274482	0.458186	-0.775054	0.458	ns	T-test (hom)
F7ALQ9	F7ALQ9_HORSE	ENSECAG00000012973	PAM16	0	Coronin OS=Equus caballus OX=9796 GN=PAM16 PE=3 SV=3	PAM16	-0.79725	-1.74357	-0.10437	-0.249607	-1.28625	-2.78537	-0.756204	-1.39164	-1.33127	-0.352598	-3.40136	NA	-0.555793	1.12365	0.205158	-0.624516	-0.555793	0.458932	-0.773729	0.459	ns	T-test (hom)
F6T1P0	F6T1P0_HORSE	ENSECAG00000013284	PTGR2	0	15-oxoprostaglandin 13-reductase OS=Equus caballus OX=9796 GN=PTGR2 PE=3 SV=2	PTGR2	-4.97578	-4.70519	-2.15835	-1.64465	-0.391593	-3.46824	-2.09125	-1.67671	-0.176371	-7.04591	-4.05637	NA	-1.12058	1.11618	0.104439	-1.25077	-1.12058	0.461312	-0.769503	0.461	ns	T-test (hom)
F6RA08	F6RA08_HORSE	ENSECAG00000012929	STOM	stomatin [Source:VGNC Symbol;Acc:VGNC:23703]	Stomatin OS=Equus caballus OX=9796 GN=STOM PE=3 SV=1	STOM	3.03891	3.19446	3.97199	4.20282	3.8794	2.21689	3.1926	4.06299	2.94176	3.84976	2.56472	NA	-0.351261	1.11648	0.863445	-0.392174	-0.351261	0.461219	-0.769668	0.461	ns	T-test (hom)
F7D8L9	F7D8L9_HORSE	ENSECAG00000006717	ASS1	argininosuccinate synthase 1 [Source:VGNC Symbol;Acc:VGNC:15595]	Argininosuccinate synthase OS=Equus caballus OX=9796 GN=ASS1 PE=3 SV=2	ASS1	0.32481	-0.495016	0.110618	-1.22319	-0.62785	-0.230202	-0.938688	-0.374834	-1.08127	-0.583943	-0.385077	NA	-0.251635	1.11826	0.735905	-0.281395	-0.251635	0.460648	-0.770681	0.461	ns	T-test (hom)
A0A3Q2KTL8	A0A3Q2KTL8_HORSE	ENSECAG00000011037	WARS1	tryptophanyl-tRNA synthetase 1 [Source:VGNC Symbol;Acc:VGNC:24964]	T1-TrpRS OS=Equus caballus OX=9796 GN=WARS1 PE=3 SV=1	WARS1	2.15648	2.10418	2.06581	2.5421	2.21892	1.87354	2.47115	2.66111	2.2907	1.83617	2.24362	NA	-0.138166	1.11547	0.927319	-0.15412	-0.138166	0.461539	-0.7691	0.462	ns	T-test (hom)
F6TBM0	F6TBM0_HORSE	ENSECAG00000008173	HSD17B11	hydroxysteroid 17-beta dehydrogenase 11 [Source:VGNC Symbol;Acc:VGNC:18883]	Estradiol 17-beta-dehydrogenase 11-like protein OS=Equus caballus OX=9796 GN=HSD17B11 PE=2 SV=2	HSD17B11	1.7145	1.54552	2.36013	2.10223	1.43232	1.04919	1.7988	2.04878	0.57452	2.37755	1.43884	NA	-0.2928	1.11472	0.103572	-0.326391	-0.2928	0.461779	-0.768675	0.462	ns	T-test (hom)
F6SN52	F6SN52_HORSE	ENSECAG00000010480	RPS12	0	eIF-5a domain-containing protein OS=Equus caballus OX=9796 PE=3 SV=3	eIF-5a	1.13949	1.52557	1.02472	0.255171	3.05889	3.2955	1.07095	3.25481	1.65644	0.973576	1.20291	NA	-0.550497	1.10591	0.160851	-0.6088	-0.550497	0.464609	-0.763674	0.465	ns	T-test (hom)
F6UJH8	F6UJH8_HORSE	ENSECAG00000008606	GZMK	granzyme K [Source:VGNC Symbol;Acc:VGNC:18674]	Granzyme K OS=Equus caballus OX=9796 GN=GZMK PE=4 SV=1	GZMK	-1.61676	-1.1195	-0.680713	-0.715003	0.388577	-0.0756287	-0.572523	-0.83007	-0.320734	-0.678043	-0.102524	NA	0.285603	1.09874	0.394352	0.313803	0.285603	0.466924	0.759599	0.467	ns	T-test (hom)
F6TZ46	F6TZ46_HORSE	ENSECAG00000023316	SNRPD3	small nuclear ribonucleoprotein D3 polypeptide [Source:VGNC Symbol;Acc:VGNC:23400]	Small nuclear ribonucleoprotein Sm D3 OS=Equus caballus OX=9796 GN=SNRPD3 PE=3 SV=1	SNRPD3	0.904343	0.184629	0.902455	0.0247119	-0.0127732	-0.117765	0.547299	0.39504	0.392444	0.458402	-1.5426	NA	-0.584078	1.09186	0.031529	-0.637732	-0.584078	0.469156	-0.869715	0.469	ns	T-test (het)
F6S327	F6S327_HORSE	ENSECAG00000016883	FLII	FLII actin remodeling protein [Source:VGNC Symbol;Acc:VGNC:18059]	FLII actin remodeling protein OS=Equus caballus OX=9796 GN=FLII PE=4 SV=2	FLII	-0.486631	0.453776	-0.621024	0.625086	-0.123749	-0.972064	0.255362	-0.356699	-0.507799	-0.378273	-0.331506	NA	-0.252617	1.08998	0.0525606	-0.275347	-0.252617	0.469768	-0.754608	0.47	ns	T-test (hom)
A0A5F5PVF7	A0A5F5PVF7_HORSE	ENSECAG00000014408	PLS1	plastin 1 [Source:VGNC Symbol;Acc:VGNC:21594]	Plastin 1 OS=Equus caballus OX=9796 GN=PLS1 PE=4 SV=1	PLS1	0.943021	-1.81791	-0.976638	-0.464608	-0.24737	-0.667686	-0.101935	0.518311	-0.502774	-0.432399	-1.33388	NA	-0.4045	1.08765	0.555618	-0.439955	-0.4045	0.470527	-0.753281	0.471	ns	T-test (hom)
A0A3Q2HLR8	A0A3Q2HLR8_HORSE	ENSECAG00000018032	EML2	EMAP like 2 [Source:VGNC Symbol;Acc:VGNC:17565]	EMAP like 2 OS=Equus caballus OX=9796 GN=EML2 PE=3 SV=1	EML2	-2.24894	-2.54253	-2.06244	-1.98085	-1.34682	-0.61085	-2.07042	-2.45173	0.0825441	-1.77497	-2.71432	NA	0.445408	1.08253	0.0916253	0.482166	0.445408	0.472201	0.750356	0.472	ns	T-test (hom)
F6PI70	F6PI70_HORSE	ENSECAG00000005231	IGLV2-33	immunoglobulin lambda variable 2-33 (non-functional) [Source:HGNC Symbol;Acc:HGNC:5892]	Ig-like domain-containing protein OS=Equus caballus OX=9796 PE=4 SV=2	Ig-like	1.48185	0.937682	1.40084	3.35226	1.96269	1.85353	1.86538	2.2047	2.5805	0.627568	1.24293	NA	-0.398699	1.08173	0.421228	-0.431284	-0.398699	0.472463	-0.749898	0.472	ns	T-test (hom)
F6S2F8	F6S2F8_HORSE	ENSECAG00000024980	H1-2	H1.2 linker histone, cluster member [Source:VGNC Symbol;Acc:VGNC:83783]	H1.2 linker histone cluster member OS=Equus caballus OX=9796 GN=H1-2 PE=3 SV=3	H1-2	-2.56259	-1.8328	-1.01476	-0.569896	0.729063	-2.70329	-0.562582	0.102286	-0.454601	0.277411	-1.24299	NA	0.578426	1.07784	0.608146	0.623449	0.578426	0.473738	0.747675	0.474	ns	T-test (hom)
A0A3Q2I9G9	A0A3Q2I9G9_HORSE	ENSECAG00000029872	0	0	Uncharacterized protein OS=Equus caballus OX=9796 PE=4 SV=1	Uncharacterized	-1.63087	-1.01939	-0.745609	-1.50442	-0.789201	-1.72913	-1.10865	-0.386407	-0.934629	-1.16679	-1.98365	NA	-0.247479	1.06782	0.639837	-0.264262	-0.247479	0.47704	-0.741938	0.477	ns	T-test (hom)
F6VAS5	F6VAS5_HORSE	ENSECAG00000022135	VNN1	vanin 1 [Source:VGNC Symbol;Acc:VGNC:58786]	Vanin 1 OS=Equus caballus OX=9796 GN=VNN1 PE=3 SV=2	VNN1	-5.8229	-2.11771	-1.63734	-0.950153	-3.035	-3.30213	-2.35983	-3.12478	-3.18009	-4.76367	-2.54398	NA	-0.702181	1.06752	0.860613	-0.749589	-0.702181	0.47714	-0.741764	0.477	ns	T-test (hom)
A0A3Q2H908	A0A3Q2H908_HORSE	ENSECAG00000000548	0	0	Uncharacterized protein OS=Equus caballus OX=9796 PE=4 SV=1	Uncharacterized	4.52512	4.27572	5.48115	4.22184	5.05877	3.86611	5.13099	4.64098	6.00216	3.69941	6.50489	NA	0.752069	1.06597	0.0344663	0.801682	0.752069	0.477652	0.850259	0.478	ns	T-test (het)
F6UUX5	F6UUX5_HORSE	ENSECAG00000020665	RPL3	ribosomal protein L3 [Source:VGNC Symbol;Acc:VGNC:22528]	Ribosomal protein L3 OS=Equus caballus OX=9796 GN=RPL3 PE=3 SV=2	RPL3	0.280191	-0.272624	0.242218	-0.491452	-0.0348419	-1.06386	0.10936	0.354269	-0.405489	0.534597	-1.38793	NA	-0.310016	1.05898	0.140473	-0.328302	-0.310016	0.47997	-0.736867	0.48	ns	T-test (hom)
F6WLI6	F6WLI6_HORSE	ENSECAG00000009059	ATP5PO	0	ATP synthase subunit O mitochondrial OS=Equus caballus OX=9796 GN=ATP5PO PE=3 SV=3	ATP5PO	1.12331	0.889845	1.28873	1.11649	0.535039	-0.114432	0.886029	1.39263	-0.863973	1.61317	0.0394396	NA	-0.626829	1.05853	0.0480243	-0.663516	-0.626829	0.480121	-0.842663	0.48	ns	T-test (het)
A0A3Q2LI00	A0A3Q2LI00_HORSE	ENSECAG00000038332	LOC100072612	0	Inosine phosphorylase OS=Equus caballus OX=9796 GN=LOC100072612 PE=3 SV=1	LOC100072612	-0.614788	-1.54921	-0.0688312	-0.644541	-1.46935	-1.67609	-0.988392	-0.405457	-1.08494	-0.39706	-2.33618	NA	-0.345644	1.05246	0.25819	-0.363775	-0.345644	0.482146	-0.733114	0.482	ns	T-test (hom)
F6Q6X3	F6Q6X3_HORSE	ENSECAG00000024788	CORO1A	coronin 1A [Source:VGNC Symbol;Acc:VGNC:16790]	Coronin OS=Equus caballus OX=9796 GN=CORO1A PE=3 SV=1	CORO1A	4.1944	3.36305	3.99081	3.76279	3.9728	2.98488	3.97453	3.98276	3.91739	3.99738	2.67871	NA	-0.247093	1.05214	0.189696	-0.259976	-0.247093	0.482253	-0.73293	0.482	ns	T-test (hom)
A0A3Q2GV00	A0A3Q2GV00_HORSE	ENSECAG00000017618	LAMP1	lysosomal associated membrane protein 1 [Source:VGNC Symbol;Acc:VGNC:19570]	Lysosomal associated membrane protein 1 OS=Equus caballus OX=9796 GN=LAMP1 PE=3 SV=1	LAMP1	1.99412	2.26254	2.76589	2.67155	1.68564	1.18251	2.41453	2.76996	1.75636	3.2611	2.54798	NA	0.303469	1.04769	0.481513	0.31794	0.303469	0.483744	0.730366	0.484	ns	T-test (hom)
F6W0E0	F6W0E0_HORSE	ENSECAG00000020281	PAK2	p21 (RAC1) activated kinase 2 [Source:HGNC Symbol;Acc:HGNC:8591]	Non-specific serine/threonine protein kinase OS=Equus caballus OX=9796 GN=PAK2 PE=4 SV=1	PAK2	0.511789	0.650478	0.714417	0.00621149	-0.113518	-0.698607	1.056	0.455563	0.113925	0.851473	-0.965158	NA	-0.322712	1.04416	0.274396	-0.336962	-0.322712	0.484927	-0.728334	0.485	ns	T-test (hom)
A0A3Q2HBQ9	A0A3Q2HBQ9_HORSE	ENSECAG00000008796	PPIF	peptidylprolyl isomerase F [Source:VGNC Symbol;Acc:VGNC:21731]	Peptidyl-prolyl cis-trans isomerase OS=Equus caballus OX=9796 GN=PPIF PE=3 SV=1	PPIF	-2.78592	-2.69055	-1.8619	-3.99589	-2.22277	-5.73733	-3.67381	-3.09295	-3.89501	-2.65903	-5.01378	NA	-0.598301	1.04505	0.877626	-0.625253	-0.598301	0.484629	-0.728846	0.485	ns	T-test (hom)
F7C9D8	F7C9D8_HORSE	ENSECAG00000020408	PSMD7	proteasome 26S subunit, non-ATPase 7 [Source:VGNC Symbol;Acc:VGNC:21965]	Proteasome 26S subunit non-ATPase 7 OS=Equus caballus OX=9796 GN=PSMD7 PE=3 SV=2	PSMD7	-4.07148	-4.10687	-3.01235	-3.53246	-2.43316	-3.99167	-2.21568	-4.58861	-2.83638	-2.39286	-3.99584	NA	0.41901	1.04231	0.875608	0.43674	0.41901	0.485548	0.727269	0.486	ns	T-test (hom)
A0A3Q2I1Y2	A0A3Q2I1Y2_HORSE	ENSECAG00000009005	DNAJB6	DnaJ heat shock protein family (Hsp40) member B6 [Source:HGNC Symbol;Acc:HGNC:14888]	DnaJ heat shock protein family (Hsp40) member B6 OS=Equus caballus OX=9796 GN=DNAJB6 PE=4 SV=1	DNAJB6	-1.63497	0.00635347	-2.84655	-1.00101	0.413531	-0.204986	-1.44469	0.831364	-0.00498992	-1.16279	0.679025	NA	0.572202	1.04106	0.831446	0.595695	0.572202	0.485971	0.726544	0.486	ns	T-test (hom)
F7BU09	F7BU09_HORSE	ENSECAG00000020136	GSTP1	0	GST class-pi OS=Equus caballus OX=9796 GN=LOC100059533 PE=3 SV=1	LOC100059533	1.13843	1.7132	-0.23914	1.96234	-0.44651	1.69807	0.919891	1.31643	1.58448	1.47278	1.14425	NA	0.392662	1.03623	0.123999	0.406886	0.392662	0.487602	0.723753	0.488	ns	T-test (hom)
F6Y4Z6	F6Y4Z6_HORSE	ENSECAG00000016898	PSMB9	proteasome 20S subunit beta 9 [Source:VGNC Symbol;Acc:VGNC:21948]	Proteasome subunit beta type-9 OS=Equus caballus OX=9796 GN=PSMB9 PE=4 SV=2	PSMB9	0.470706	0.406075	0.309794	-0.447116	0.0624105	-0.326859	0.429819	0.291885	0.30272	0.530729	0.097444	NA	0.160708	1.02995	0.595574	0.165521	0.160708	0.489727	0.720125	0.49	ns	T-test (hom)
F7A9G6	F7A9G6_HORSE	ENSECAG00000005228	PHGDH	phosphoglycerate dehydrogenase [Source:VGNC Symbol;Acc:VGNC:21388]	D-3-phosphoglycerate dehydrogenase OS=Equus caballus OX=9796 GN=PHGDH PE=3 SV=2	PHGDH	-2.73065	-3.91556	-2.68975	-4.80787	-5.09156	-1.93445	-2.24454	-3.57781	-5.24437	-3.18526	-3.38674	NA	-0.564768	1.02635	0.868155	-0.579648	-0.564768	0.490951	-0.718038	0.491	ns	T-test (hom)
A0A3Q2HCI1	A0A3Q2HCI1_HORSE	ENSECAG00000019207	PARP1	poly(ADP-ribose) polymerase 1 [Source:VGNC Symbol;Acc:VGNC:84740]	Poly [ADP-ribose] polymerase OS=Equus caballus OX=9796 GN=PARP1 PE=3 SV=1	PARP1	-1.60598	-2.50046	-1.87743	-1.43277	-1.3814	-2.65275	-1.64363	-1.54321	-2.12928	-1.17254	-5.39075	NA	-1.06782	1.02412	0.00230489	-1.09358	-1.06782	0.491709	-0.82882	0.492	ns	T-test (het)
F7BBV7	F7BBV7_HORSE	ENSECAG00000012905	FNBP1	formin binding protein 1 [Source:VGNC Symbol;Acc:VGNC:18083]	Formin binding protein 1 OS=Equus caballus OX=9796 GN=FNBP1 PE=4 SV=2	FNBP1	-2.09182	-2.96708	-2.12003	-2.94187	-2.38746	-1.11961	-1.92388	-1.95808	-2.1537	-1.86556	-1.76835	NA	0.25952	1.02437	0.210102	0.265844	0.25952	0.491626	0.716891	0.492	ns	T-test (hom)
F7BB45	F7BB45_HORSE	ENSECAG00000012829	HDLBP	high density lipoprotein binding protein [Source:VGNC Symbol;Acc:VGNC:18724]	High density lipoprotein binding protein OS=Equus caballus OX=9796 GN=HDLBP PE=4 SV=2	HDLBP	-5.13361	-3.33158	-0.702139	-3.53794	-2.42277	0.164211	-1.52095	-2.71146	-3.65087	-1.09782	-5.00759	NA	-0.852561	1.02274	0.624073	-0.871946	-0.852561	0.492181	-0.715946	0.492	ns	T-test (hom)
A0A3Q2HFD7	A0A3Q2HFD7_HORSE	ENSECAG00000033949	OTUB1	OTU deubiquitinase, ubiquitin aldehyde binding 1 [Source:VGNC Symbol;Acc:VGNC:21086]	Ubiquitinyl hydrolase 1 OS=Equus caballus OX=9796 GN=OTUB1 PE=4 SV=1	OTUB1	-1.15281	-1.23959	-1.70906	1.52624	-0.0998017	-3.38753	-1.6313	-1.93645	-0.270172	0.203859	-1.60639	NA	0.64622	1.01571	0.664169	0.656373	0.64622	0.494585	0.711867	0.495	ns	T-test (hom)
F6ZZA7	F6ZZA7_HORSE	ENSECAG00000013581	CSK	C-terminal Src kinase [Source:VGNC Symbol;Acc:VGNC:16902]	Tyrosine-protein kinase OS=Equus caballus OX=9796 GN=CSK PE=3 SV=2	CSK	-1.39211	-1.96837	-1.52428	-2.02522	-1.86208	-3.01667	-1.1532	-1.29891	0.0170616	-1.30577	-2.82619	NA	0.408469	1.01051	0.0670902	0.412762	0.408469	0.496371	0.708844	0.496	ns	T-test (hom)
A0A3Q2HH35	A0A3Q2HH35_HORSE	ENSECAG00000017758	SH3KBP1	SH3 domain containing kinase binding protein 1 [Source:VGNC Symbol;Acc:VGNC:22944]	SH3 domain containing kinase binding protein 1 OS=Equus caballus OX=9796 GN=SH3KBP1 PE=4 SV=1	SH3KBP1	-0.755974	-1.10213	-1.52334	-0.577895	-0.789089	-0.369082	-1.62	-0.694755	-1.0583	-0.680731	-1.71979	NA	-0.223905	1.01179	0.6243	-0.226545	-0.223905	0.49593	-0.70959	0.496	ns	T-test (hom)
F7DB64	F7DB64_HORSE	ENSECAG00000010965	CYBA	cytochrome b-245 alpha chain [Source:VGNC Symbol;Acc:VGNC:50466]	Cytochrome b-245 light chain OS=Equus caballus OX=9796 GN=CYBA PE=3 SV=1	CYBA	-0.134676	-1.09708	1.28836	0.110832	-0.114573	-1.77196	-0.678142	1.11316	-1.14023	1.00511	-2.03886	NA	-0.564147	1.01081	0.347475	-0.570247	-0.564147	0.496267	-0.70902	0.496	ns	T-test (hom)
F6WVJ2	F6WVJ2_HORSE	ENSECAG00000017165	ENSA	endosulfine alpha [Source:VGNC Symbol;Acc:VGNC:17594]	Endosulfine alpha OS=Equus caballus OX=9796 GN=ENSA PE=3 SV=2	ENSA	-5.0173	-5.12385	-3.55603	-4.85675	-4.91521	-4.85301	-2.29233	-4.93342	-4.99606	-1.19659	-3.66294	NA	1.15829	2.25312	0.159274	2.60976	1.15829	0.20977	16	0.497	ns	MannWhitney
F7DBE9	F7DBE9_HORSE	ENSECAG00000010584	DYNC1LI1	dynein cytoplasmic 1 light intermediate chain 1 [Source:VGNC Symbol;Acc:VGNC:17369]	Dynein light intermediate chain OS=Equus caballus OX=9796 GN=DYNC1LI1 PE=3 SV=2	DYNC1LI1	-3.78791	-6.02702	-2.71998	-4.84079	-3.67449	-4.85612	-1.65633	-3.35379	-3.72095	-1.93264	-4.04363	NA	0.63215	1.00776	0.935355	0.637055	0.63215	0.497318	0.707244	0.497	ns	T-test (hom)
A0A3Q2IHI6	A0A3Q2IHI6_HORSE	ENSECAG00000024920	XPO1	exportin 1 [Source:VGNC Symbol;Acc:VGNC:25075]	Exportin 1 OS=Equus caballus OX=9796 GN=XPO1 PE=3 SV=2	XPO1	-2.21943	-2.43166	-1.00647	-2.99863	-1.2888	-3.44356	-1.43354	-1.46764	-0.295925	-0.195976	-3.73263	NA	0.62804	1.09437	0.0808256	0.687308	0.62804	0.468341	16	0.497	ns	MannWhitney
A1AT2_HORSE	NA	NA	SERPINA2	NA	Alpha-1-antiproteinase 2 OS=Equus caballus OX=9796 PE=1 SV=2	Alpha-1-antiproteinase	6.09411	6.54889	6.41599	6.47902	7.03159	6.80409	6.02347	5.84575	7.55624	4.29455	7.53577	NA	0.0568239	0.0542027	0.00197776	0.00308001	0.0568239	0.963127	16	0.497	ns	MannWhitney
A0A3Q2I9F9	A0A3Q2I9F9_HORSE	ENSECAG00000022640	EIF3M	eukaryotic translation initiation factor 3 subunit M [Source:VGNC Symbol;Acc:VGNC:17497]	Eukaryotic translation initiation factor 3 subunit M OS=Equus caballus OX=9796 GN=EIF3M PE=3 SV=1	EIF3M	-4.28801	-1.89026	-2.04992	-2.39226	-2.72486	-4.96593	-5.04579	-5.02864	-2.05858	-2.06239	-3.21001	NA	1.10455	2.08113	0.38465	2.29871	1.10455	0.236329	16	0.497	ns	MannWhitney
F7B570	F7B570_HORSE	ENSECAG00000019128	ARPC5	actin related protein 2/3 complex subunit 5 [Source:VGNC Symbol;Acc:VGNC:15539]	Actin-related protein 2/3 complex subunit 5 OS=Equus caballus OX=9796 GN=ARPC5 PE=3 SV=3	ARPC5	2.2318	2.1088	2.0605	1.47022	1.80812	1.10702	1.94749	2.04133	1.95112	2.71155	1.95822	NA	0.36005	2.26581	0.645336	0.815806	0.36005	0.207933	16	0.497	ns	MannWhitney
F6TZN6	F6TZN6_HORSE	ENSECAG00000015620	ZKSCAN7	0	Zinc finger with KRAB and SCAN domains 7 OS=Equus caballus OX=9796 GN=ZKSCAN7 PE=4 SV=2	ZKSCAN7	-5.12062	-4.90688	-4.18093	-5.08529	-5.06114	-5.12994	-5.05356	-4.93865	-3.39477	-4.33197	-5.12661	NA	0.650174	1.63328	0.0354826	1.06192	0.650174	0.322355	16	0.497	ns	MannWhitney
F6U4Y1	F6U4Y1_HORSE	ENSECAG00000023583	TNFAIP8	TNF alpha induced protein 8 [Source:VGNC Symbol;Acc:VGNC:24361]	TNF alpha induced protein 8 OS=Equus caballus OX=9796 GN=TNFAIP8 PE=4 SV=2	TNFAIP8	-4.71165	-4.47467	-2.71545	-3.432	-3.27271	-4.50619	-2.89216	-3.80847	-5.2099	-1.28439	-5.24623	NA	-0.186846	0.150166	0.0250589	-0.0280579	-0.186846	0.901147	8	0.497	ns	MannWhitney
HBA_HORSE	NA	NA	HBA	NA	Hemoglobin subunit alpha OS=Equus caballus OX=9796 GN=HBA PE=1 SV=2	HBA	-5.66159	6.85777	-5.60173	7.55379	8.33331	5.55609	-3.30932	-3.46005	9.58473	-0.771462	-0.215212	NA	1.58248	0.484594	0.930157	0.766863	1.58248	0.714698	16	0.497	ns	MannWhitney
F6RHB3	F6RHB3_HORSE	ENSECAG00000015929	DYNC1H1	dynein cytoplasmic 1 heavy chain 1 [Source:VGNC Symbol;Acc:VGNC:17366]	Dynein cytoplasmic 1 heavy chain 1 OS=Equus caballus OX=9796 GN=DYNC1H1 PE=3 SV=2	DYNC1H1	0.387353	0.444361	0.337403	1.62076	0.438972	0.394576	0.331326	0.602105	1.6767	0.0546959	0.256022	NA	0.0928659	0.297382	0.128599	0.0276166	0.0928659	0.813728	8	0.497	ns	MannWhitney
F7CG24	F7CG24_HORSE	ENSECAG00000020120	PLAA	phospholipase A2 activating protein [Source:VGNC Symbol;Acc:VGNC:21521]	Phospholipase A2 activating protein OS=Equus caballus OX=9796 GN=PLAA PE=3 SV=2	PLAA	-5.04713	-4.89707	-4.25583	-5.09413	-4.80672	-4.96201	-3.94686	-5.02116	-5.44562	-2.77229	-5.16956	NA	0.291377	0.384966	0.0104362	0.11217	0.291377	0.765797	8	0.497	ns	MannWhitney
F7BV97	F7BV97_HORSE	ENSECAG00000019326	GRK3	G protein-coupled receptor kinase 3 [Source:VGNC Symbol;Acc:VGNC:18595]	[Beta-adrenergic-receptor] kinase OS=Equus caballus OX=9796 GN=GRK3 PE=3 SV=2	GRK3	-5.08622	-4.9249	-3.27709	-5.11212	-4.83396	-5.00275	-5.03224	-4.96166	-5.15215	-2.20485	-5.26226	NA	0.572446	0.670715	0.0311386	0.383948	0.572446	0.628195	8	0.497	ns	MannWhitney
A0A3Q2HR99	A0A3Q2HR99_HORSE	ENSECAG00000017839	SLC23A1	0	Solute carrier family 23 member 1 OS=Equus caballus OX=9796 GN=LOC100067491 PE=3 SV=1	LOC100067491	-0.715718	-1.38312	-0.640816	-0.0415104	-1.67416	-4.40019	-0.527255	0.136443	-0.970797	-0.606848	0.144473	NA	0.678066	1.11566	0.28138	0.756491	0.678066	0.46148	16	0.497	ns	MannWhitney
A0A3Q2KYJ5	A0A3Q2KYJ5_HORSE	ENSECAG00000002944	GRK2	G protein-coupled receptor kinase 2 [Source:VGNC Symbol;Acc:VGNC:18594]	G protein-coupled receptor kinase OS=Equus caballus OX=9796 GN=GRK2 PE=3 SV=1	GRK2	-4.94723	-4.92421	-3.27709	-5.11954	-5.03751	-5.12528	-4.88474	-5.05274	-5.00828	-2.20485	-5.025	NA	0.716665	0.923316	0.0449157	0.661708	0.716665	0.527296	16	0.497	ns	MannWhitney
F6X509	F6X509_HORSE	ENSECAG00000021836	OGFR	opioid growth factor receptor [Source:VGNC Symbol;Acc:VGNC:58202]	Opioid growth factor receptor OS=Equus caballus OX=9796 GN=OGFR PE=3 SV=2	OGFR	-4.49237	-4.96221	-2.6864	-3.66369	-5.08427	-5.05384	-2.77946	-4.84461	-5.1372	-2.65874	-5.11735	NA	-0.108576	0.169569	0.417006	-0.0184112	-0.108576	0.889108	8	0.497	ns	MannWhitney
A0A3Q2LCZ6	A0A3Q2LCZ6_HORSE	ENSECAG00000012080	AHCYL1	adenosylhomocysteinase like 1 [Source:VGNC Symbol;Acc:VGNC:15178]	Adenosylhomocysteinase like 1 OS=Equus caballus OX=9796 GN=AHCYL1 PE=3 SV=2	AHCYL1	-5.13092	-5.05351	-2.39639	-4.40332	-6.35672	-3.9004	-2.16559	-3.15026	-5.26879	-2.81433	-5.23846	NA	-0.370886	0.488561	0.868236	-0.1812	-0.370886	0.712736	8	0.497	ns	MannWhitney
F7CG77	F7CG77_HORSE	ENSECAG00000020091	CCT6A	chaperonin containing TCP1 subunit 6A [Source:VGNC Symbol;Acc:VGNC:16239]	Chaperonin containing TCP1 subunit 6A OS=Equus caballus OX=9796 GN=CCT6A PE=3 SV=2	CCT6A	0.67559	1.96512	1.01283	0.41164	0.638487	0.857306	0.3793	0.804973	1.67392	0.636525	1.96201	NA	0.580995	2.70096	0.429345	1.56925	0.580995	0.15379	16	0.497	ns	MannWhitney
A0A3Q2HV72	A0A3Q2HV72_HORSE	ENSECAG00000001568	GPD1	glycerol-3-phosphate dehydrogenase 1 [Source:VGNC Symbol;Acc:VGNC:18488]	Glycerol-3-phosphate dehydrogenase [NAD(+)] OS=Equus caballus OX=9796 GN=GPD1 PE=3 SV=1	GPD1	2.19657	1.12616	2.94731	3.44932	3.70897	3.71952	3.66388	3.43633	3.63354	2.98849	0.672134	NA	-0.59962	1.1819	0.251811	-0.708688	-0.59962	0.440772	8	0.497	ns	MannWhitney
A0A3Q2HIK4	A0A3Q2HIK4_HORSE	ENSECAG00000036249	0	0	Ig-like domain-containing protein OS=Equus caballus OX=9796 PE=4 SV=1	Ig-like	0.266622	0.657352	-1.91181	0.119432	-0.515722	-5.08053	-4.84921	0.986406	-2.7663	-3.47363	-0.0954332	NA	-0.820856	0.709915	0.786066	-0.582738	-0.820856	0.611356	8	0.497	ns	MannWhitney
A0A3Q2H363	A0A3Q2H363_HORSE	ENSECAG00000008662	DPYSL2	dihydropyrimidinase like 2 [Source:VGNC Symbol;Acc:VGNC:17304]	Dihydropyrimidinase-related protein 2 OS=Equus caballus OX=9796 GN=DPYSL2 PE=3 SV=1	DPYSL2	2.22623	0.978783	1.97464	0.823064	0.881658	1.05504	1.89873	2.67319	0.923942	0.935912	1.32596	NA	-0.501981	1.86003	0.192545	-0.933702	-0.501981	0.27547	8	0.497	ns	MannWhitney
A0A5F5PW07	A0A5F5PW07_HORSE	ENSECAG00000007750	DDX39B	DExD-box helicase 39B [Source:VGNC Symbol;Acc:VGNC:58730]	RNA helicase OS=Equus caballus OX=9796 GN=DDX39B PE=4 SV=1	DDX39B	-0.323583	-0.234598	-0.0600534	-0.582608	-0.771341	-2.3164	0.120756	0.052052	-2.37264	0.0583595	-1.29903	NA	-0.689966	1.79574	0.325227	-1.239	-0.689966	0.288024	8	0.497	ns	MannWhitney
F7BFM4	F7BFM4_HORSE	ENSECAG00000014090	RPL10A	ribosomal protein L10a [Source:VGNC Symbol;Acc:VGNC:22520]	Ribosomal protein OS=Equus caballus OX=9796 GN=RPL10A PE=3 SV=3	RPL10A	0.983287	0.831456	0.939862	0.970971	0.619448	-0.0150136	1.02808	0.961586	-0.478539	1.03194	-0.35069	NA	-0.722388	4.00875	0.0672289	-2.89587	-0.722388	0.0621222	8	0.497	ns	MannWhitney
A0A3Q2HA94	A0A3Q2HA94_HORSE	ENSECAG00000011726	EIF2AK2	eukaryotic translation initiation factor 2 alpha kinase 2 [Source:VGNC Symbol;Acc:VGNC:17478]	Eukaryotic translation initiation factor 2 alpha kinase 2 OS=Equus caballus OX=9796 GN=EIF2AK2 PE=4 SV=1	EIF2AK2	-1.95815	-0.541825	-3.30787	-0.993004	-0.703305	-0.608381	-3.82189	-0.797167	-1.5583	-2.48326	-1.72254	NA	-0.329918	0.54035	0.261952	-0.178271	-0.329918	0.687604	8	0.497	ns	MannWhitney
A0A3Q2ICE8	A0A3Q2ICE8_HORSE	ENSECAG00000020678	UBE2D3	ubiquitin conjugating enzyme E2 D3 [Source:HGNC Symbol;Acc:HGNC:12476]	Ubiquitin conjugating enzyme E2 D3 OS=Equus caballus OX=9796 GN=UBE2D3 PE=3 SV=2	UBE2D3	-2.51556	-1.19776	-0.200977	-1.13019	0.550831	-0.140061	-1.08697	-0.606805	-0.803698	-3.75206	-0.741762	NA	-0.974904	2.05034	0.178291	-1.99888	-0.974904	0.241428	8	0.497	ns	MannWhitney
F7BRL2	F7BRL2_HORSE	ENSECAG00000026911	UBE2D2	ubiquitin conjugating enzyme E2 D2 [Source:VGNC Symbol;Acc:VGNC:59305]	Ubiquitin conjugating enzyme E2 D2 OS=Equus caballus OX=9796 GN=UBE2D2 PE=3 SV=3	UBE2D2	-2.51556	-1.19776	-0.200977	-1.13019	0.550831	-0.140061	-1.08697	-0.606805	-0.803698	-3.75206	-0.741762	NA	-0.974904	2.05034	0.178291	-1.99888	-0.974904	0.241428	8	0.497	ns	MannWhitney
F7BTI3	F7BTI3_HORSE	ENSECAG00000007681	0	0	AIG1-type G domain-containing protein OS=Equus caballus OX=9796 PE=3 SV=2	AIG1-type	0.180015	-0.53114	-0.185128	-0.657366	0.094053	-1.95887	-4.80768	-1.50284	-0.656343	-1.63004	-1.78243	NA	-0.185153	0.221448	0.252019	-0.0410018	-0.185153	0.857704	8	0.497	ns	MannWhitney
F6TAZ0	F6TAZ0_HORSE	ENSECAG00000015865	GLUL	glutamate-ammonia ligase [Source:VGNC Symbol;Acc:VGNC:18397]	Glutamine synthetase OS=Equus caballus OX=9796 GN=GLUL PE=3 SV=2	GLUL	-3.38194	-1.07743	-1.72709	-2.32369	-2.13066	-0.665374	-0.127939	-3.11863	-1.52086	-1.4282	-1.05215	NA	0.485361	1.00075	0.0906933	0.485725	0.485361	0.49974	0.70316	0.5	ns	T-test (hom)
F7ANC1	F7ANC1_HORSE	ENSECAG00000011101	PTK7	protein tyrosine kinase 7 (inactive) [Source:VGNC Symbol;Acc:VGNC:58740]	Protein tyrosine kinase 7 (inactive) OS=Equus caballus OX=9796 GN=PTK7 PE=3 SV=3	PTK7	-1.7298	-1.1416	-1.30318	-1.45554	-1.28349	-1.5597	-0.891885	-1.06571	-1.05244	-2.67167	-1.39778	NA	-0.403433	0.998765	0.0190285	-0.402935	-0.403433	0.500428	-0.804004	0.5	ns	T-test (het)
A0A3Q2LUF6	A0A3Q2LUF6_HORSE	ENSECAG00000024722	SCARB2	scavenger receptor class B member 2 [Source:VGNC Symbol;Acc:VGNC:22716]	Scavenger receptor class B member 2 OS=Equus caballus OX=9796 GN=SCARB2 PE=3 SV=1	SCARB2	-0.208555	-0.296584	0.746406	0.474249	0.250895	0.550219	0.178854	1.07697	0.609202	0.392238	-0.717881	NA	-0.252037	1.00052	0.331521	-0.252169	-0.252037	0.499819	-0.703027	0.5	ns	T-test (hom)
A0A3Q2HRN2	A0A3Q2HRN2_HORSE	ENSECAG00000019923	STX7	syntaxin 7 [Source:VGNC Symbol;Acc:VGNC:23734]	Syntaxin 7 OS=Equus caballus OX=9796 GN=STX7 PE=3 SV=1	STX7	0.119199	-0.552704	0.962439	0.565333	-0.0819434	-0.599159	0.145102	0.777933	-0.55737	0.6306	-0.417317	NA	-0.28172	0.995939	0.679796	-0.280576	-0.28172	0.501409	-0.700352	0.501	ns	T-test (hom)
A0A3Q2I8B7	A0A3Q2I8B7_HORSE	ENSECAG00000008113	LAMP3	lysosomal associated membrane protein 3 [Source:VGNC Symbol;Acc:VGNC:19572]	Lysosomal associated membrane protein 3 OS=Equus caballus OX=9796 GN=LAMP3 PE=3 SV=1	LAMP3	-1.59697	1.27817	0.490418	1.05223	0.738365	-0.105699	1.01536	1.6538	2.11245	-0.192166	1.27574	NA	0.49963	0.994606	0.659131	0.496935	0.49963	0.501873	0.699574	0.502	ns	T-test (hom)
F7DSQ7	F7DSQ7_HORSE	ENSECAG00000014853	NDUFA7	0	Complex I-B14.5a OS=Equus caballus OX=9796 GN=NDUFA7 PE=3 SV=3	NDUFA7	-4.87301	-4.93617	-4.74565	-5.17965	-4.85261	-4.98961	-4.7968	-4.98076	-4.95937	-2.37271	-5.21415	NA	0.737207	0.993982	5.18e-06	0.732771	0.737207	0.50209	0.81107	0.502	ns	T-test (het)
A0A3Q2H857	A0A3Q2H857_HORSE	ENSECAG00000012464	SYNCRIP	synaptotagmin binding cytoplasmic RNA interacting protein [Source:VGNC Symbol;Acc:VGNC:23798]	Synaptotagmin binding cytoplasmic RNA interacting protein OS=Equus caballus OX=9796 GN=SYNCRIP PE=4 SV=2	SYNCRIP	0.134079	-0.554775	-0.541781	-1.22093	-0.781137	-2.01274	0.112155	-2.03123	-1.13815	-0.753564	-1.80204	NA	-0.369207	0.988305	0.626442	-0.36489	-0.369207	0.50407	-0.69589	0.504	ns	T-test (hom)
F7A490	F7A490_HORSE	ENSECAG00000018459	SCP2	sterol carrier protein 2 [Source:VGNC Symbol;Acc:VGNC:22747]	Acetyl-CoA C-myristoyltransferase OS=Equus caballus OX=9796 GN=SCP2 PE=3 SV=2	SCP2	-0.0756557	-0.935878	0.227029	0.046243	1.35566	0.472514	0.294992	-0.326577	0.126537	0.565928	-1.35657	NA	-0.353659	0.987377	0.335501	-0.349195	-0.353659	0.504394	-0.695347	0.504	ns	T-test (hom)
F6TVY8	F6TVY8_HORSE	ENSECAG00000015725	HADHA	hydroxyacyl-CoA dehydrogenase trifunctional multienzyme complex subunit alpha [Source:VGNC Symbol;Acc:VGNC:50480]	Enoyl-CoA hydratase OS=Equus caballus OX=9796 GN=HADHA PE=3 SV=1	HADHA	0.693483	-0.832853	1.28498	0.768633	0.00741198	-0.882939	-0.265817	0.713153	-0.912344	1.54157	-1.54685	NA	-0.491632	0.987125	0.130207	-0.485303	-0.491632	0.504482	-0.6952	0.504	ns	T-test (hom)
F6SS69	F6SS69_HORSE	ENSECAG00000024652	FUCA1	alpha-L-fucosidase 1 [Source:VGNC Symbol;Acc:VGNC:18151]	Alpha-L-fucosidase OS=Equus caballus OX=9796 GN=FUCA1 PE=3 SV=3	FUCA1	-0.210622	0.0601885	0.618061	-0.14102	0.199693	-0.798931	-0.383123	-0.0461806	-0.871946	0.0496335	-0.0573034	NA	-0.205463	0.98426	0.588938	-0.20223	-0.205463	0.505485	-0.693522	0.505	ns	T-test (hom)
A0A3Q2H6U2	A0A3Q2H6U2_HORSE	ENSECAG00000021926	STRN	striatin [Source:VGNC Symbol;Acc:VGNC:23719]	Striatin OS=Equus caballus OX=9796 GN=STRN PE=3 SV=2	STRN	-4.92247	-4.94457	-4.65536	-5.09191	-5.13119	-4.89881	-4.97915	-5.01338	-5.03695	-2.81343	-5.17164	NA	0.613933	0.981491	2.66e-05	0.60257	0.613933	0.506456	0.801127	0.506	ns	T-test (het)
F6SI35	F6SI35_HORSE	ENSECAG00000024709	COPS2	COP9 signalosome subunit 2 [Source:VGNC Symbol;Acc:VGNC:16771]	COP9 signalosome complex subunit 2 OS=Equus caballus OX=9796 GN=COPS2 PE=3 SV=3	COPS2	-3.83449	-4.80741	-3.08232	-4.88221	-4.99501	-1.01136	-2.87365	-4.05199	-3.38908	-2.6878	-3.31276	NA	0.562425	0.978911	0.154564	0.550564	0.562425	0.507362	0.690387	0.507	ns	T-test (hom)
F7DFM3	F7DFM3_HORSE	ENSECAG00000010852	RPS4X	ribosomal protein S4 X-linked [Source:VGNC Symbol;Acc:VGNC:55531]	40S ribosomal protein S4 OS=Equus caballus OX=9796 GN=RPS4X PE=3 SV=2	RPS4X	0.642562	0.00213392	0.714681	0.536578	0.483953	-0.180663	0.898641	0.474928	0.227902	0.896666	-0.40554	NA	-0.206926	0.978922	0.201735	-0.202564	-0.206926	0.507359	-0.690393	0.507	ns	T-test (hom)
F7DSP6	F7DSP6_HORSE	ENSECAG00000014422	OAS2	2'-5'-oligoadenylate synthetase 2 [Source:VGNC Symbol;Acc:VGNC:20998]	2'-5' oligoadenylate synthase OS=Equus caballus OX=9796 GN=OAS2 PE=3 SV=3	OAS2	1.36884	1.00366	1.35838	0.782112	-0.132486	-0.125688	0.517432	0.547539	-2.70632	1.20892	0.575315	NA	-0.972338	0.976172	0.00902948	-0.949169	-0.972338	0.508327	-0.789948	0.508	ns	T-test (het)
F7APT4	F7APT4_HORSE	ENSECAG00000011733	RNASE6	ribonuclease A family member k6 [Source:VGNC Symbol;Acc:VGNC:22416]	Ribonuclease A D1 OS=Equus caballus OX=9796 GN=RNASE6 PE=3 SV=3	RNASE6	-1.82559	0.370812	-0.599529	0.787144	-0.304657	-1.17382	-0.800262	-0.93508	-1.74544	-0.494443	-0.572713	NA	-0.377408	0.97503	0.941653	-0.367984	-0.377408	0.508729	-0.688109	0.509	ns	T-test (hom)
A0A3Q2HX48	A0A3Q2HX48_HORSE	ENSECAG00000033060	PHB1	0	Prohibitin OS=Equus caballus OX=9796 PE=3 SV=2	Prohibitin	1.14846	0.852746	1.79438	1.30311	0.67171	0.0383588	0.78127	1.69482	0.384907	1.37426	3.69548	NA	0.782611	0.96919	0.0251881	0.758499	0.782611	0.510793	0.781042	0.511	ns	T-test (het)
F6XXH8	F6XXH8_HORSE	ENSECAG00000016937	PHB2	prohibitin 2 [Source:VGNC Symbol;Acc:VGNC:21369]	Prohibitin OS=Equus caballus OX=9796 GN=PHB2 PE=3 SV=3	PHB2	1.14846	0.852746	1.79438	1.30311	0.67171	0.0383588	0.78127	1.69482	0.384907	1.37426	3.69548	NA	0.782611	0.96919	0.0251881	0.758499	0.782611	0.510793	0.781042	0.511	ns	T-test (het)
F6WDY8	F6WDY8_HORSE	ENSECAG00000022786	GBA	glucosylceramidase beta [Source:VGNC Symbol;Acc:VGNC:18261]	Glucosylceramidase OS=Equus caballus OX=9796 GN=GBA PE=3 SV=1	GBA	-1.56312	-1.26533	-0.573828	-0.673045	-0.811613	-2.13757	-2.85752	-1.29268	-1.15795	-0.319305	-1.65904	NA	0.351404	0.966311	0.985565	0.339566	0.351404	0.511813	0.682984	0.512	ns	T-test (hom)
A0A3Q2I8S7	A0A3Q2I8S7_HORSE	ENSECAG00000033029	IFIT1B	0	Interferon-induced protein with tetratricopeptide repeats 1B OS=Equus caballus OX=9796 GN=LOC100630879 PE=4 SV=1	LOC100630879	-0.204788	0.386605	-0.380035	0.821281	-1.19327	-0.447241	0.57043	-0.494961	0.684056	0.340067	-0.476883	NA	0.30016	0.96445	0.969424	0.28949	0.30016	0.512474	0.681889	0.512	ns	T-test (hom)
A0A5F5PEV8	A0A5F5PEV8_HORSE	ENSECAG00000014903	GGH	gamma-glutamyl hydrolase [Source:VGNC Symbol;Acc:VGNC:18325]	Folate gamma-glutamyl hydrolase OS=Equus caballus OX=9796 GN=GGH PE=3 SV=1	GGH	0.978916	1.01983	0.62668	0.539391	0.647809	-0.0236243	1.10188	-0.463979	-0.00514109	0.506214	0.465966	NA	-0.231016	0.967077	0.460623	-0.22341	-0.231016	0.511541	-0.683435	0.512	ns	T-test (hom)
A0A3Q2HZ72	A0A3Q2HZ72_HORSE	ENSECAG00000008242	ACSS3	acyl-CoA synthetase short chain family member 3 [Source:VGNC Symbol;Acc:VGNC:15011]	Propionate--CoA ligase OS=Equus caballus OX=9796 GN=ACSS3 PE=3 SV=1	ACSS3	-2.595	-4.78028	-1.34853	-2.66314	-3.99011	-3.32246	-1.53175	-2.78963	-5.06927	-1.48965	-3.91772	NA	-0.614601	0.962098	0.302683	-0.591306	-0.614601	0.51331	-0.680503	0.513	ns	T-test (hom)
F7DW69	F7DW69_HORSE	ENSECAG00000001037	HSPA1A	heat shock 70kDa protein 1A [Source:NCBI gene (formerly Entrezgene);Acc:100050827]	Heat shock 70kDa protein 1A OS=Equus caballus OX=9796 GN=HSPA1A PE=3 SV=2	HSPA1A	2.22943	2.2948	1.54071	2.6803	2.65973	2.2974	3.18295	2.37664	4.97012	1.94404	2.50917	NA	0.733367	0.959904	0.011703	0.703962	0.733367	0.514091	0.777112	0.514	ns	T-test (het)
A0A5F5PLT6	A0A5F5PLT6_HORSE	ENSECAG00000022120	EWSR1	EWS RNA binding protein 1 [Source:VGNC Symbol;Acc:VGNC:17712]	EWS RNA binding protein 1 OS=Equus caballus OX=9796 GN=EWSR1 PE=3 SV=1	EWSR1	-1.29855	-1.86224	-0.927501	-0.546477	-0.636614	-0.519983	-0.895748	-0.913229	-1.16897	-0.452494	-3.12482	NA	-0.632051	0.961451	0.0200542	-0.607686	-0.632051	0.51354	-0.776322	0.514	ns	T-test (het)
F7D2U1	F7D2U1_HORSE	ENSECAG00000014867	PLBD1	phospholipase B domain containing 1 [Source:VGNC Symbol;Acc:VGNC:21533]	Phospholipase B-like OS=Equus caballus OX=9796 GN=PLBD1 PE=3 SV=1	PLBD1	1.33054	1.22072	2.38243	1.79901	1.89152	0.841814	1.09389	1.77679	-0.560032	2.55455	0.473377	NA	-0.719457	0.953751	0.0184588	-0.686183	-0.719457	0.516288	-0.770974	0.516	ns	T-test (het)
F6T0R5	F6T0R5_HORSE	ENSECAG00000010196	TCIRG1	T cell immune regulator 1, ATPase H+ transporting V0 subunit a3 [Source:VGNC Symbol;Acc:VGNC:23958]	V-type proton ATPase subunit a OS=Equus caballus OX=9796 GN=TCIRG1 PE=3 SV=2	TCIRG1	0.0594406	-0.0585183	1.44226	1.1658	0.0552349	-0.641321	-0.314618	1.12997	-0.282579	1.25184	-1.12729	NA	-0.407459	0.954082	0.320117	-0.38875	-0.407459	0.51617	-0.675775	0.516	ns	T-test (hom)
F6SRP7	F6SRP7_HORSE	ENSECAG00000024658	CAP1	cyclase associated actin cytoskeleton regulatory protein 1 [Source:VGNC Symbol;Acc:VGNC:16034]	Adenylyl cyclase-associated protein OS=Equus caballus OX=9796 GN=CAP1 PE=3 SV=2	CAP1	4.75464	3.79475	4.31345	3.61794	3.62079	3.4878	4.51631	4.0997	3.62495	4.49537	3.25815	NA	-0.232847	0.951742	0.454823	-0.22161	-0.232847	0.517008	-0.674393	0.517	ns	T-test (hom)
A0A3Q2GYN0	A0A3Q2GYN0_HORSE	ENSECAG00000018754	ALYREF	Aly/REF export factor [Source:VGNC Symbol;Acc:VGNC:56392]	Aly/REF export factor OS=Equus caballus OX=9796 GN=ALYREF PE=4 SV=2	ALYREF	-1.86611	-1.50668	-1.28538	-1.23753	-1.29182	-2.10539	-0.993725	-0.680115	-0.976551	-0.357096	-2.01241	NA	0.255493	0.944821	0.188998	0.241395	0.255493	0.519494	0.6703	0.519	ns	T-test (hom)
A0A3Q2GZS0	A0A3Q2GZS0_HORSE	ENSECAG00000035888	ARHGEF1	Rho guanine nucleotide exchange factor 1 [Source:HGNC Symbol;Acc:HGNC:681]	Rho guanine nucleotide exchange factor 1 OS=Equus caballus OX=9796 GN=ARHGEF1 PE=4 SV=1	ARHGEF1	-2.8246	-1.4689	-1.54475	-2.25061	-1.88461	-2.95331	-1.48466	-1.9649	-2.00402	-1.61568	-5.10656	NA	-0.861711	0.94699	0.0150098	-0.816032	-0.861711	0.518713	-0.76674	0.519	ns	T-test (het)
A0A3Q2HSC8	A0A3Q2HSC8_HORSE	ENSECAG00000021085	ACADM	acyl-CoA dehydrogenase medium chain [Source:VGNC Symbol;Acc:VGNC:14966]	Medium-chain specific acyl-CoA dehydrogenase mitochondrial OS=Equus caballus OX=9796 GN=ACADM PE=3 SV=1	ACADM	0.106116	-0.450642	0.497992	0.350635	0.0108994	-1.02809	0.106247	0.443432	0.116776	-0.208513	0.807048	NA	0.233863	0.945357	0.818666	0.221084	0.233863	0.519301	0.670617	0.519	ns	T-test (hom)
A0A5F5PL54	A0A5F5PL54_HORSE	ENSECAG00000021047	EFEMP2	EGF containing fibulin extracellular matrix protein 2 [Source:VGNC Symbol;Acc:VGNC:17443]	EGF containing fibulin extracellular matrix protein 2 OS=Equus caballus OX=9796 GN=EFEMP2 PE=4 SV=1	EFEMP2	-0.0622845	-0.566217	-0.355576	-0.105282	1.66734	0.567303	0.215768	-0.0472935	-1.53034	0.598688	0.30822	NA	-0.372029	0.943531	0.263322	-0.351021	-0.372029	0.519959	-0.669536	0.52	ns	T-test (hom)
F7DL71	F7DL71_HORSE	ENSECAG00000005662	QDPR	quinoid dihydropteridine reductase [Source:VGNC Symbol;Acc:VGNC:22070]	Quinoid dihydropteridine reductase OS=Equus caballus OX=9796 GN=QDPR PE=4 SV=2	QDPR	0.684226	0.780582	0.575157	0.16187	0.89073	0.726882	0.0133372	0.72522	1.55694	-3.30584	0.112449	NA	-1.11523	0.942296	6.45e-05	-1.05088	-1.11523	0.520404	-0.771237	0.52	ns	T-test (het)
F7DX98	F7DX98_HORSE	ENSECAG00000000737	PRKAR1A	protein kinase cAMP-dependent type I regulatory subunit alpha [Source:VGNC Symbol;Acc:VGNC:21842]	Protein kinase cAMP-dependent type I regulatory subunit alpha OS=Equus caballus OX=9796 GN=PRKAR1A PE=2 SV=1	PRKAR1A	0.947905	-1.41376	-1.10647	0.250481	-1.63395	-2.19136	-1.14213	-1.29352	-1.18422	-0.788067	0.485072	NA	0.45211	0.942637	0.956646	0.426175	0.45211	0.520281	0.669007	0.52	ns	T-test (hom)
A0A3Q2HSD0	A0A3Q2HSD0_HORSE	ENSECAG00000011292	MSR1	macrophage scavenger receptor 1 [Source:VGNC Symbol;Acc:VGNC:55355]	Macrophage scavenger receptor 1 OS=Equus caballus OX=9796 GN=MSR1 PE=4 SV=1	MSR1	-2.4369	-2.60667	-1.79704	-1.18226	-4.87166	-4.31444	-2.6096	-2.29332	-0.815845	-2.35338	-3.42863	NA	0.564699	0.937886	0.749812	0.529623	0.564699	0.521997	0.666191	0.522	ns	T-test (hom)
A0A3Q2HQ78	A0A3Q2HQ78_HORSE	ENSECAG00000020847	ARSB	arylsulfatase B [Source:VGNC Symbol;Acc:VGNC:15549]	Arylsulfatase B OS=Equus caballus OX=9796 GN=ARSB PE=3 SV=1	ARSB	-0.612053	0.344636	-0.0894844	0.16775	0.385446	-0.26381	0.374186	-0.667118	-1.44278	1.03077	-1.77488	NA	-0.683908	0.93792	0.00980118	-0.641451	-0.683908	0.521985	-0.761372	0.522	ns	T-test (het)
F6QTC9	F6QTC9_HORSE	ENSECAG00000012979	SUCLG1	succinate-CoA ligase GDP/ADP-forming subunit alpha [Source:VGNC Symbol;Acc:VGNC:23743]	Succinate--CoA ligase [ADP/GDP-forming] subunit alpha mitochondrial OS=Equus caballus OX=9796 GN=SUCLG1 PE=3 SV=2	SUCLG1	1.20167	0.0853002	1.62959	0.430688	-0.0449309	-0.373793	0.701476	1.15037	0.401482	1.32619	-1.06488	NA	-0.376617	0.935672	0.229223	-0.35239	-0.376617	0.522799	-0.664877	0.523	ns	T-test (hom)
F6R6I2	F6R6I2_HORSE	ENSECAG00000024569	IMMT	inner membrane mitochondrial protein [Source:VGNC Symbol;Acc:VGNC:19047]	MICOS complex subunit MIC60 OS=Equus caballus OX=9796 GN=IMMT PE=3 SV=2	IMMT	0.342757	-0.816889	0.442563	-0.249011	-1.08635	-1.58608	-0.375968	0.198849	-0.880656	-0.121074	-1.09662	NA	-0.308183	0.935556	0.743873	-0.288323	-0.308183	0.522841	-0.664809	0.523	ns	T-test (hom)
A0A5F5PMX2	A0A5F5PMX2_HORSE	ENSECAG00000017507	ACSM1	0	Acyl-coenzyme A synthetase ACSM1 mitochondrial OS=Equus caballus OX=9796 GN=LOC100057758 PE=3 SV=1	LOC100057758	-4.85664	-2.46144	-4.85293	-5.1419	-5.11864	-1.63656	-2.77224	-5.60705	-5.1172	-2.36075	-2.65317	NA	0.678881	0.931664	0.82938	0.632489	0.678881	0.524253	0.662497	0.524	ns	T-test (hom)
F6R7Z1	F6R7Z1_HORSE	ENSECAG00000008613	ACAA1	acetyl-CoA acyltransferase 1 [Source:VGNC Symbol;Acc:VGNC:14960]	Acetyl-CoA acyltransferase 1 OS=Equus caballus OX=9796 GN=ACAA1 PE=3 SV=1	ACAA1	-2.68916	-2.82331	-3.72756	-3.80134	-3.0025	-5.1176	-3.92133	-3.81509	-3.46282	-5.99635	-2.79737	NA	-0.473278	0.933047	0.104242	-0.44159	-0.473278	0.523751	-0.663319	0.524	ns	T-test (hom)
F6VZ05	F6VZ05_HORSE	ENSECAG00000015853	SORT1	sortilin 1 [Source:VGNC Symbol;Acc:VGNC:23453]	Sortilin 1 OS=Equus caballus OX=9796 GN=SORT1 PE=4 SV=3	SORT1	1.76941	-0.462472	-0.12844	0.977208	1.57193	-0.417866	-0.0981966	1.09745	1.2298	-0.0372648	1.64267	NA	0.406442	0.931913	0.886296	0.378768	0.406442	0.524163	0.662645	0.524	ns	T-test (hom)
F6R0Q5	F6R0Q5_HORSE	ENSECAG00000011991	LIMA1	LIM domain and actin binding 1 [Source:VGNC Symbol;Acc:VGNC:19667]	LIM domain and actin binding 1 OS=Equus caballus OX=9796 GN=LIMA1 PE=4 SV=3	LIMA1	-2.66505	-1.64408	-1.09902	-2.51425	-3.39646	-2.21618	-1.32027	-1.37954	-5.65817	-3.30399	-0.540459	NA	-1.13819	0.932798	0.0166515	-1.0617	-1.13819	0.523842	-0.755894	0.524	ns	T-test (het)
A0A5F5PU06	A0A5F5PU06_HORSE	ENSECAG00000012558	A2M	alpha-2-macroglobulin [Source:VGNC Symbol;Acc:VGNC:56528]	Alpha-2-macroglobulin OS=Equus caballus OX=9796 GN=A2M PE=3 SV=1	A2M	5.24389	4.23206	4.02926	6.1163	6.35524	4.64062	5.24058	4.85934	6.58025	4.00486	5.98688	NA	0.434335	0.930703	0.279182	0.404237	0.434335	0.524603	0.661926	0.525	ns	T-test (hom)
F7C1L3	F7C1L3_HORSE	ENSECAG00000011027	CFAP20	cilia and flagella associated protein 20 [Source:VGNC Symbol;Acc:VGNC:16451]	Cilia and flagella associated protein 20 OS=Equus caballus OX=9796 GN=CFAP20 PE=4 SV=3	CFAP20	-3.73655	-2.48156	-4.25738	-3.7666	-2.21008	-1.26871	-1.16946	-2.10982	-2.32907	-2.59093	-1.52611	NA	0.476319	0.927031	0.390369	0.441562	0.476319	0.52594	0.659743	0.526	ns	T-test (hom)
F6ZWC7	F6ZWC7_HORSE	ENSECAG00000013303	C10H19orf33	0	Chromosome 10 C19orf33 homolog OS=Equus caballus OX=9796 GN=C10H19orf33 PE=4 SV=2	C10H19orf33	-2.99507	-1.78778	-2.71407	-2.3036	-3.61754	-2.06925	-1.59626	-1.90887	-1.83332	-1.76588	-2.65187	NA	0.290365	0.927998	0.762327	0.269458	0.290365	0.525587	0.660319	0.526	ns	T-test (hom)
A0A3Q2H894	A0A3Q2H894_HORSE	ENSECAG00000016852	CPT1A	carnitine palmitoyltransferase 1A [Source:VGNC Symbol;Acc:VGNC:16839]	Carnitine O-palmitoyltransferase OS=Equus caballus OX=9796 GN=CPT1A PE=3 SV=1	CPT1A	-4.02405	0.813017	-1.18839	-4.86602	-0.39963	-3.93228	-2.30859	-2.69449	-4.37831	-2.1975	-2.82098	NA	-0.807208	0.926324	0.538529	-0.747736	-0.807208	0.526197	-0.659323	0.526	ns	T-test (hom)
F6RC09	F6RC09_HORSE	ENSECAG00000004911	VPS35	VPS35 retromer complex component [Source:VGNC Symbol;Acc:VGNC:24923]	Vacuolar protein sorting-associated protein 35 OS=Equus caballus OX=9796 GN=VPS35 PE=3 SV=3	VPS35	0.303681	0.488991	0.925563	0.125618	0.217969	1.51984	1.00804	0.0946124	0.523401	1.07178	-0.662732	NA	-0.274723	0.925304	0.231019	-0.254202	-0.274723	0.52657	-0.658716	0.527	ns	T-test (hom)
A0A3Q2KXN9	A0A3Q2KXN9_HORSE	ENSECAG00000009200	REG3G	0	Regenerating islet-derived protein 3-gamma OS=Equus caballus OX=9796 GN=LOC100068317 PE=4 SV=1	LOC100068317	-4.22685	-4.96796	-2.1689	-3.72395	-3.39804	-3.70857	-4.4052	-3.79822	-2.04117	-2.86626	-5.10333	NA	0.462786	0.920926	0.160148	0.426192	0.462786	0.52817	0.656109	0.528	ns	T-test (hom)
A0A3Q2I8H2	A0A3Q2I8H2_HORSE	ENSECAG00000032705	H1-3	H1.3 linker histone, cluster member [Source:VGNC Symbol;Acc:VGNC:83781]	H1.3 linker histone cluster member OS=Equus caballus OX=9796 GN=H1-3 PE=3 SV=1	H1-3	-0.747075	-0.178798	0.0541507	0.0825572	0.759596	-0.935221	0.68884	0.702019	-0.0918246	-0.00613375	-0.531579	NA	-0.263104	0.921383	0.330985	-0.24242	-0.263104	0.528003	-0.656381	0.528	ns	T-test (hom)
F6ZQE2	F6ZQE2_HORSE	ENSECAG00000011457	CCT8	chaperonin containing TCP1 subunit 8 [Source:VGNC Symbol;Acc:VGNC:16242]	CCT-theta OS=Equus caballus OX=9796 GN=CCT8 PE=3 SV=2	CCT8	1.37826	1.04576	1.28783	1.25751	0.864126	1.00714	1.84216	0.945382	1.04047	1.4134	0.72966	NA	-0.142345	0.918655	0.722036	-0.130766	-0.142345	0.529002	-0.654755	0.529	ns	T-test (hom)
F7DNY7	F7DNY7_HORSE	ENSECAG00000000384	ERP29	endoplasmic reticulum protein 29 [Source:VGNC Symbol;Acc:VGNC:17675]	Endoplasmic reticulum resident protein 29 OS=Equus caballus OX=9796 GN=ERP29 PE=4 SV=2	ERP29	-0.25947	-1.35735	0.219606	-0.461053	-0.572	-1.97281	-0.851505	-0.345532	-0.460082	-0.08881	-0.722516	NA	0.276212	0.915182	0.375345	0.252784	0.276212	0.530277	0.652683	0.53	ns	T-test (hom)
F7APU2	F7APU2_HORSE	ENSECAG00000013869	CFI	0	Complement factor I OS=Equus caballus OX=9796 GN=CFI PE=4 SV=2	CFI	2.8692	3.28648	3.11609	3.94222	4.27616	3.28475	3.98317	3.78034	4.04433	3.34697	3.92818	NA	0.205861	0.905057	0.82167	0.186316	0.205861	0.534012	0.646631	0.534	ns	T-test (hom)
F6W354	F6W354_HORSE	ENSECAG00000020867	ACTR3	actin related protein 3 [Source:VGNC Symbol;Acc:VGNC:49331]	Actin-like protein 3 OS=Equus caballus OX=9796 GN=ACTR3 PE=3 SV=2	ACTR3	3.16212	2.61236	3.04319	2.13995	2.15385	1.35704	2.96567	2.53083	1.61248	2.94504	2.11858	NA	-0.27026	0.905941	0.683228	-0.244839	-0.27026	0.533684	-0.647161	0.534	ns	T-test (hom)
A0A3Q2I4V6	A0A3Q2I4V6_HORSE	ENSECAG00000022500	ANXA6	annexin A6 [Source:VGNC Symbol;Acc:VGNC:15365]	Annexin OS=Equus caballus OX=9796 GN=ANXA6 PE=3 SV=2	ANXA6	2.94575	1.91733	3.16937	2.91944	2.72213	2.13548	3.06439	3.32583	2.67894	2.96538	2.0343	NA	-0.215427	0.901239	0.88728	-0.194151	-0.215427	0.535427	-0.644345	0.535	ns	T-test (hom)
F7D5X8	F7D5X8_HORSE	ENSECAG00000021775	KRT4	keratin 4 [Source:NCBI gene (formerly Entrezgene);Acc:100061857]	Keratin 4 OS=Equus caballus OX=9796 GN=KRT8 PE=3 SV=2	KRT8	-4.87164	-5.05283	-4.82572	-5.05637	-5.12604	-4.05873	-3.66647	-5.91428	-4.98755	-1.73682	-5.22121	NA	0.839648	0.900699	0.0309784	0.75627	0.839648	0.535627	0.729774	0.536	ns	T-test (het)
A0A5F5PSE4	A0A5F5PSE4_HORSE	ENSECAG00000007134	AP2A1	adaptor related protein complex 2 subunit alpha 1 [Source:VGNC Symbol;Acc:VGNC:15377]	AP-2 complex subunit alpha OS=Equus caballus OX=9796 GN=AP2A1 PE=3 SV=1	AP2A1	-0.781933	-1.02361	-0.964011	-0.0170896	0.0424806	-0.126837	-0.282119	-1.41843	-0.823289	-0.356959	-1.2166	NA	-0.227505	0.899432	0.871294	-0.204626	-0.227505	0.536098	-0.643262	0.536	ns	T-test (hom)
A0A3Q2HLY5	A0A3Q2HLY5_HORSE	ENSECAG00000015838	ST13	ST13 Hsp70 interacting protein [Source:NCBI gene (formerly Entrezgene);Acc:100055503]	Hsc70-interacting protein-like protein OS=Equus caballus OX=9796 GN=ST13 PE=2 SV=1	ST13	2.04733	1.94474	1.74642	1.31356	1.26624	1.96629	2.60042	1.63827	2.02145	2.31274	1.64767	NA	0.178545	0.896397	0.849368	0.160047	0.178545	0.537227	0.641442	0.537	ns	T-test (hom)
F7A1C3	F7A1C3_HORSE	ENSECAG00000005266	SORD	sorbitol dehydrogenase [Source:VGNC Symbol;Acc:VGNC:23451]	Sorbitol dehydrogenase OS=Equus caballus OX=9796 GN=SORD PE=4 SV=2	SORD	-2.73712	-3.37605	-2.36562	-5.0784	-4.97293	-2.89509	-1.48085	-4.12684	-4.89496	-1.94674	-5.11551	NA	-0.606624	0.897554	0.42578	-0.544478	-0.606624	0.536796	-0.642136	0.537	ns	T-test (hom)
F6YF28	F6YF28_HORSE	ENSECAG00000024269	UGT8	UDP glycosyltransferase 8 [Source:VGNC Symbol;Acc:VGNC:24779]	UDP glycosyltransferase 8 OS=Equus caballus OX=9796 GN=UGT8 PE=3 SV=2	UGT8	0.670227	-0.253439	-0.246638	0.873014	1.42558	-1.44094	1.08721	0.206923	1.98298	-0.916705	1.20417	NA	0.466572	0.890737	0.281409	0.415593	0.466572	0.539339	0.638043	0.539	ns	T-test (hom)
F6Y4J0	F6Y4J0_HORSE	ENSECAG00000016500	ATP6V1B2	ATPase H+ transporting V1 subunit B2 [Source:VGNC Symbol;Acc:VGNC:15677]	Vacuolar proton pump subunit B OS=Equus caballus OX=9796 GN=ATP6V1B2 PE=3 SV=2	ATP6V1B2	0.920571	0.70894	1.68287	0.94523	1.68307	0.39636	1.80075	1.2028	0.677195	1.99492	-0.030684	NA	-0.287096	0.892506	0.138802	-0.256235	-0.287096	0.538678	-0.639106	0.539	ns	T-test (hom)
A0A5F5Q3H4	A0A5F5Q3H4_HORSE	ENSECAG00000000253	WAS	WASP actin nucleation promoting factor [Source:VGNC Symbol;Acc:VGNC:59011]	WASP actin nucleation promoting factor OS=Equus caballus OX=9796 GN=WAS PE=4 SV=1	WAS	-0.864718	-0.475598	0.662534	0.356914	0.899641	0.827887	0.408045	1.28173	0.619092	-0.954775	0.512133	NA	-0.328238	0.891165	0.58006	-0.292514	-0.328238	0.539179	-0.6383	0.539	ns	T-test (hom)
F7ANR3	F7ANR3_HORSE	ENSECAG00000011509	PSMA3	proteasome 20S subunit alpha 3 [Source:VGNC Symbol;Acc:VGNC:21933]	Proteasome subunit alpha type OS=Equus caballus OX=9796 GN=PSMA3 PE=3 SV=1	PSMA3	1.35341	1.44246	1.52065	1.06629	1.51614	1.45583	1.55704	1.24649	1.63983	0.667671	1.25273	NA	-0.208046	0.88742	0.0258774	-0.184624	-0.208046	0.54058	-0.720749	0.541	ns	T-test (het)
A0A3Q2GWH4	A0A3Q2GWH4_HORSE	ENSECAG00000012083	ATP2A3	ATPase sarcoplasmic/endoplasmic reticulum Ca2+ transporting 3 [Source:VGNC Symbol;Acc:VGNC:15652]	Calcium-transporting ATPase OS=Equus caballus OX=9796 GN=ATP2A3 PE=3 SV=1	ATP2A3	-0.940067	-0.909273	-0.294588	-0.37668	-1.81141	-1.04358	-1.11974	0.120117	-1.43211	-1.57701	-0.202586	NA	-0.273666	0.88703	0.536037	-0.24275	-0.273666	0.540726	-0.635814	0.541	ns	T-test (hom)
F6UQI3	F6UQI3_HORSE	ENSECAG00000022375	PSMD2	proteasome 26S subunit, non-ATPase 2 [Source:VGNC Symbol;Acc:VGNC:21961]	26S proteasome non-ATPase regulatory subunit 2 OS=Equus caballus OX=9796 GN=PSMD2 PE=3 SV=2	PSMD2	1.821	-0.789538	-0.252174	0.679111	0.225605	-0.400779	-0.154048	-1.00539	0.416119	-0.0399467	-1.52623	NA	-0.398826	0.883941	0.679252	-0.352538	-0.398826	0.541885	-0.633955	0.542	ns	T-test (hom)
[truncated: 651 more rows]

## Sheet: Sig
UniProt_ID...1	UniProt_ID...2	Enesembl_ID	Gene_Name_Final	Gene_Description_A	Description	Gene_Name	H1 Area (top-3 peptides)	H2 Area (top-3 peptides)	H3 Area (top-3 peptides)	H4 Area (top-3 peptides)	H5 Area (top-3 peptides)	H6 Area (top-3 peptides)	H7 Area (top-3 peptides)	H8 Area (top-3 peptides)	H29 Area (top-3 peptides)	H30 Area (top-3 peptides)	H31 Area (top-3 peptides)	Volcano Plot	All/CON (Fold Change)...20	minus log2 p-value	F-test	Score	All/CON (Fold Change)...24	p-value	statistic	p	p.signif	test
[truncated: 225 more rows]

[truncated: 4 more sheets: GOTERM_BP_Up, KEGG_PATHWAY_Up, GOTERM_BP_Down, KEGG_PATHWAY_Down]
